# Supplementary material for: EpiMethEx: a tool for large-scale integrated analysis in methylation hotspots linked to genetic regulation
Source: BMC Bioinformatics. 2019 Feb 4;19(Suppl 13):385. doi: 10.1186/s12859-018-2397-6 (PMC7394332; doi:10.1186/s12859-018-2397-6)
Supplement: Supplementary file 1 — EpiMethEx Filter. (ZIP 6 kb) [file 12859_2018_2397_MOESM1_ESM.zip]

Archive with 4 entries (3 files):
- EpiMethEx-Filter-master/
- EpiMethEx-Filter-master/LICENSE
- EpiMethEx-Filter-master/MethylationsFilter.R
- EpiMethEx-Filter-master/README.md
