# Supplementary material for: EpiMethEx: a tool for large-scale integrated analysis in methylation hotspots linked to genetic regulation
Source: BMC Bioinformatics. 2019 Feb 4;19(Suppl 13):385. doi: 10.1186/s12859-018-2397-6 (PMC7394332; doi:10.1186/s12859-018-2397-6)
Supplement: Supplementary file 1 — EpiMethEx Filter. (ZIP 6 kb) [file 12859_2018_2397_MOESM1_ESM.zip › EpiMethEx-Filter-master/MethylationsFilter.R]

#library(readxl)
nameFolderDest <- ""
Pvalue <- 0.01
FoldChange <- 2
PvaluePearson <- 0.05
BetaDifference <- 0.1

unificati <- read.csv(file.choose())

unificati_new <-
  unificati[!(((unificati$medianUP > unificati$medianMedium) &
                 (unificati$medianMedium > unificati$medianDown)
  ) |
    ((unificati$medianUP < unificati$medianMedium) &
       (unificati$medianMedium < unificati$medianDown)
    )), ]

unificati_new <-
  unificati_new[!(((abs(
    unificati$bd_UPvsMID
  )) >= BetaDifference &
    (abs(
      unificati$bd_UPvsDOWN
    )) >= BetaDifference & (abs(
      unificati$bd_MIDvsDOWN
    )) >= BetaDifference)), ]

unificati_new <-
  unificati_new[!((unificati$pvalue_UPvsMID <= Pvalue) &
                    (unificati$pvalue_UPvsDOWN <= Pvalue) &
                    (unificati$pvalue_MIDvsDOWN <= Pvalue)
  ), ]

unificati_new <-
  unificati_new[!((unificati$fc_UPvsMID.gene. >= FoldChange) &
                    (unificati$fc_UPvsDOWN.gene. >= FoldChange) &
                    (unificati$fc_MIDvsDOWN.gene. >= FoldChange)
  ), ]

unificati_new <-
  unificati_new[!((unificati$pvalue_UPvsMID.gene. <= Pvalue) &
                    (unificati$pvalue_UPvsDOWN.gene. <= Pvalue) &
                    (unificati$pvalue_MIDvsDOWN.gene. <= Pvalue)
  ), ]

unificati_new <-
  unificati_new[!(unificati$pvalue_pearson_correlation <= PvaluePearson), ]

write.csv(
  unificati_new,
  file = 'filtered_Table.csv'
)
