# Supplementary material for: EpiMethEx: a tool for large-scale integrated analysis in methylation hotspots linked to genetic regulation
Source: BMC Bioinformatics. 2019 Feb 4;19(Suppl 13):385. doi: 10.1186/s12859-018-2397-6 (PMC7394332; doi:10.1186/s12859-018-2397-6)
Supplement: Supplementary file 1 — EpiMethEx Filter. (ZIP 6 kb) [file 12859_2018_2397_MOESM1_ESM.zip › EpiMethEx-Filter-master/README.md]

# EpiMethEx-Filter

The script implements six types of filters, each one having different conditions combined
through Boolean operators.

1. Filtering of data according to the median values among methylation stratification levels

2. Filtering of data according to β-difference

3. Filtering of data according to the methylation stratification levels p value

4. Filtering of data according to FC

5. Student t-test p value filtering

6. Filtering of data according to Pearson correlation p value

# HOW TO USE

1. Set `nameFolderDest` variable with the path where you would save the filtered table
2. Change, eventually, the default value of the variables `Pvalue, FoldChange, etc..`
3. Run the Script
