# Supplementary material for: EpiMethEx: a tool for large-scale integrated analysis in methylation hotspots linked to genetic regulation
Source: BMC Bioinformatics. 2019 Feb 4;19(Suppl 13):385. doi: 10.1186/s12859-018-2397-6 (PMC7394332; doi:10.1186/s12859-018-2397-6)
Supplement: Supplementary file 2 — Melanoma cancer analysis results. CG classified by position, CG data (taken individually), CG islands, CG of genes. (ZIP 29,702 kb) [file 12859_2018_2397_MOESM2_ESM.zip › CG_Islands.csv]

sample	medianDown	medianMedium	medianUP	bd_UPvsMID	bd_UPvsDOWN	bd_MIDvsDOWN	pvalue_UPvsMID	pvalue_UPvsDOWN	pvalue_MIDvsDOWN	pearson_correlation	pvalue_pearson_correlation	fc_UPvsMID.gene.	fc_UPvsDOWN.gene.	fc_MIDvsDOWN.gene.	pvalue_UPvsMID.gene.	pvalue_UPvsDOWN.gene.	pvalue_MIDvsDOWN.gene.
N_Shore_chr4:171010943-171011503_AADAT	-0,4292	-0,4307	-0,43355	-0,00285	-0,00435	-0,0015	0,053743665	0,070299013	0,481785326	-0,1800437	8,23166E-05	3,529167734	8,075681428	2,288267954	4,77341E-69	8,4687E-79	1,13065E-44
Island_chr4:171010943-171011503_AADAT	-0,45115	-0,4562	-0,45965	-0,00345	-0,0085	-0,00505	5,70249E-07	0	1,12196E-08	-0,200633518	0	3,529167734	8,075681428	2,288267954	4,77341E-69	8,4687E-79	1,13065E-44
S_Shore_chr4:171010943-171011503_AADAT	-0,411	-0,42045	-0,4355	-0,01505	-0,0245	-0,00945	4,74444E-05	2,59581E-12	0,002103443	-0,185123509	8,24957E-09	3,529167734	8,075681428	2,288267954	4,77341E-69	8,4687E-79	1,13065E-44
N_Shore_chr6:30538983-30539487_ABCF1	-0,4438	-0,4467	-0,44835	-0,00165	-0,00455	-0,0029	0,090000874	3,46256E-09	0,000692156	-0,029049457	0,045558664	2,094247571	2,938443177	1,403102106	1,14925E-62	2,069E-115	2,98158E-62
Island_chr6:30538983-30539487_ABCF1	-0,4825	-0,483	-0,4835	-0,0005	-0,001	-0,0005	0,081391511	3,74158E-06	0,023357177	-0,019587777	0,070732307	2,094247571	2,938443177	1,403102106	1,14925E-62	2,069E-115	2,98158E-62
S_Shore_chr6:30538983-30539487_ABCF1	-0,42485	-0,4322	-0,43805	-0,00585	-0,0132	-0,00735	0,001385031	2,54419E-08	0,029041383	-0,064971812	0,00168647	2,094247571	2,938443177	1,403102106	1,14925E-62	2,069E-115	2,98158E-62
S_Shelf_chr7:150901550-150901978_ABCF2	0,25065	0,2403	0,2215	-0,0188	-0,02915	-0,01035	0,95606094	0,319796646	0,59267751	-0,082939974	0,071520464	2,059485545	2,777525198	1,348650009	4,02406E-50	4,9502E-103	4,45951E-64
N_Shelf_chr7:150923880-150924536_ABCF2	0,3868	0,3871	0,37595	-0,01115	-0,01085	0,0003	0,485663173	0,098100557	0,470653913	-0,032188046	0,485408673	2,059485545	2,777525198	1,348650009	4,02406E-50	4,9502E-103	4,45951E-64
N_Shore_chr7:150923880-150924536_ABCF2	-0,2904	-0,3054	-0,30575	-0,00035	-0,01535	-0,015	0,147562059	0,203372041	0,064012505	-0,074662014	0,1048549	2,059485545	2,777525198	1,348650009	4,02406E-50	4,9502E-103	4,45951E-64
Island_chr7:150923880-150924536_ABCF2	-0,47335	-0,4739	-0,4753	-0,0014	-0,00195	-0,00055	0,083390861	0,000100423	0,132831087	-0,017314548	0,192139755	2,059485545	2,777525198	1,348650009	4,02406E-50	4,9502E-103	4,45951E-64
S_Shore_chr7:150923880-150924536_ABCF2	-0,25155	-0,32785	-0,3017	0,02615	-0,05015	-0,0763	0,760272634	0,004368065	0,014957791	0,01542832	0,635548836	2,059485545	2,777525198	1,348650009	4,02406E-50	4,9502E-103	4,45951E-64
N_Shore_chr3:183903386-183904495_ABCF3	-0,2171	-0,199	-0,21035	-0,01135	0,00675	0,0181	0,908910906	0,227290996	0,695038389	-0,043254097	0,103500166	2,366974232	3,071637572	1,297706384	8,34147E-45	4,18357E-84	4,07913E-55
Island_chr3:183903386-183904495_ABCF3	-0,47155	-0,4728	-0,4725	0,0003	-0,00095	-0,00125	0,45399365	0,691901535	0,465092653	-0,005380845	0,711403027	2,366974232	3,071637572	1,297706384	8,34147E-45	4,18357E-84	4,07913E-55
S_Shore_chr3:183903386-183904495_ABCF3	-0,4523	-0,4538	-0,45175	0,00205	0,00055	-0,0015	0,421905879	0,474762346	0,418307453	-0,029682216	0,519588794	2,366974232	3,071637572	1,297706384	8,34147E-45	4,18357E-84	4,07913E-55
S_Shelf_chr3:183903386-183904495_ABCF3	0,32895	0,2904	0,3033	0,0129	-0,02565	-0,03855	0,710480829	0,203372041	0,182760982	0,004081421	0,929455008	2,366974232	3,071637572	1,297706384	8,34147E-45	4,18357E-84	4,07913E-55
N_Shore_chr3:111697739-111698143_ABHD10	-0,42445	-0,4302	-0,4303	-1E-04	-0,00585	-0,00575	0,826699147	0,014548786	0,211767694	-0,069012291	0,000235712	3,271118446	4,422922613	1,352113256	1,05195E-45	2,97374E-88	1,31602E-46
Island_chr3:111697739-111698143_ABHD10	-0,4729	-0,4737	-0,4745	-0,0008	-0,0016	-0,0008	0,17492213	0,02096879	0,093268096	-0,096718898	2,4568E-08	3,271118446	4,422922613	1,352113256	1,05195E-45	2,97374E-88	1,31602E-46
S_Shore_chr3:111697739-111698143_ABHD10	-0,41935	-0,4255	-0,4306	-0,0051	-0,01125	-0,00615	0,055633054	0,000345192	0,079742804	-0,252457347	2,59944E-08	3,271118446	4,422922613	1,352113256	1,05195E-45	2,97374E-88	1,31602E-46
N_Shore_chr7:73152564-73153716_ABHD11	0,39695	0,383	0,3841	0,0011	-0,01285	-0,01395	0,268085247	5,84234E-07	0,000127546	-0,053812195	0,001951615	3,931620303	6,265805557	1,593695493	1,96681E-53	8,2682E-104	3,94644E-59
Island_chr7:73152564-73153716_ABHD11	-0,4571	-0,458	-0,4578	0,0002	-0,0007	-0,0009	0,487763275	0,519228362	0,330468345	0,052623173	0,001186527	3,931620303	6,265805557	1,593695493	1,96681E-53	8,2682E-104	3,94644E-59
N_Shore_chr20:25370335-25371823_ABHD12	0,4484	0,4492	0,44785	-0,00135	-0,00055	0,0008	0,310493343	0,241752549	0,253447969	0,038746257	0,40098265	2,324886039	3,470587735	1,492799078	1,05227E-55	1,9797E-108	6,72227E-61
Island_chr20:25370335-25371823_ABHD12	-0,4672	-0,4695	-0,4692	0,0003	-0,002	-0,0023	0,9804601	0,163045698	0,058740376	0,001638131	0,905962232	2,324886039	3,470587735	1,492799078	1,05227E-55	1,9797E-108	6,72227E-61
S_Shore_chr20:25370335-25371823_ABHD12	-0,441	-0,4456	-0,44565	-5E-05	-0,00465	-0,0046	0,621448742	0,000214738	0,014740065	-0,281958873	4,29019E-10	2,324886039	3,470587735	1,492799078	1,05227E-55	1,9797E-108	6,72227E-61
N_Shore_chr13:108870502-108871328_ABHD13	-0,44295	-0,4486	-0,4538	-0,0052	-0,01085	-0,00565	4,47751E-05	4,98601E-13	0,000968211	0,060105891	0,188178976	2,049784155	2,987660048	1,457548611	3,36622E-63	2,48581E-82	5,90382E-48
Island_chr13:108870502-108871328_ABHD13	-0,4799	-0,481	-0,482	-0,001	-0,0021	-0,0011	1,94504E-10	0	3,85512E-06	-0,032064574	0,00527585	2,049784155	2,987660048	1,457548611	3,36622E-63	2,48581E-82	5,90382E-48
N_Shelf_chr17:27893086-27896078_ABHD15	0,34925	0,33285	0,3258	-0,00705	-0,02345	-0,0164	0,101685825	0,009758293	0,149012266	-0,079623039	0,000527106	2,426222734	3,474236584	1,43195286	1,04797E-60	3,97687E-95	5,56528E-46
N_Shore_chr17:27893086-27896078_ABHD15	0,3033	0,2755	0,24865	-0,02685	-0,05465	-0,0278	0,288621276	0,000214738	0,003964703	-0,247684822	4,82054E-08	2,426222734	3,474236584	1,43195286	1,04797E-60	3,97687E-95	5,56528E-46
Island_chr17:27893086-27896078_ABHD15	-0,4506	-0,4489	-0,44845	0,00045	0,00215	0,0017	0,064333592	1,98233E-05	0,024789263	-0,063932473	2,9882E-05	2,426222734	3,474236584	1,43195286	1,04797E-60	3,97687E-95	5,56528E-46
N_Shore_chr15:89346043-89347203_ACAN	-0,07165	-0,0687	-0,0597	0,009	0,01195	0,00295	0,78195333	0,909668513	0,505269002	0,039448367	0,39199309	56,68880687	192,2271093	3,390918242	1,72924E-46	1,2618E-88	1,97053E-66
Island_chr15:89346043-89347203_ACAN	-0,41875	-0,416	-0,4255	-0,0095	-0,00675	0,00275	2,30133E-06	0,000113213	0,388488251	-0,041467081	0,016874172	56,68880687	192,2271093	3,390918242	1,72924E-46	1,2618E-88	1,97053E-66
S_Shore_chr15:89346043-89347203_ACAN	-0,32095	-0,2725	-0,26715	0,00535	0,0538	0,04845	0,777448359	0,019825667	0,043100082	0,123443845	0,007190072	56,68880687	192,2271093	3,390918242	1,72924E-46	1,2618E-88	1,97053E-66
S_Shelf_chr15:89346043-89347203_ACAN	0,41065	0,418	0,4105	-0,0075	-0,00015	0,00735	0,169462133	0,658682021	0,348836129	-0,069282732	0,132421433	56,68880687	192,2271093	3,390918242	1,72924E-46	1,2618E-88	1,97053E-66
N_Shelf_chr2:3504282-3504628_ADI1	0,3487	0,3609	0,35995	-0,00095	0,01125	0,0122	0,488998787	0,038290401	0,021980671	0,126304703	0,005946782	2,36826086	3,405040599	1,437781056	1,20292E-56	8,3979E-106	1,27926E-55
N_Shore_chr2:3504282-3504628_ADI1	0,4294	0,4325	0,424	-0,0085	-0,0054	0,0031	0,001259712	0,069316733	0,218747894	-0,07666858	0,000190553	2,36826086	3,405040599	1,437781056	1,20292E-56	8,3979E-106	1,27926E-55
Island_chr2:3504282-3504628_ADI1	0,41365	0,4165	0,40865	-0,00785	-0,005	0,00285	0,014316003	0,09345773	0,37486488	-0,049602821	0,030968098	2,36826086	3,405040599	1,437781056	1,20292E-56	8,3979E-106	1,27926E-55
S_Shore_chr2:3504282-3504628_ADI1	0,44215	0,4432	0,44605	0,00285	0,0039	0,00105	0,177960335	0,09345773	0,772351054	-0,109117835	0,01654946	2,36826086	3,405040599	1,437781056	1,20292E-56	8,3979E-106	1,27926E-55
S_Shelf_chr2:3504282-3504628_ADI1	0,41305	0,4184	0,37135	-0,04705	-0,0417	0,00535	5,8019E-05	8,00039E-05	0,266311269	-0,247069722	3,89307E-08	2,36826086	3,405040599	1,437781056	1,20292E-56	8,3979E-106	1,27926E-55
N_Shore_chr2:3522270-3523617_ADI1	-0,1228	-0,1688	-0,0476	0,1212	0,0752	-0,046	0,680631569	0,181202666	0,104940235	0,001348846	0,966986712	2,36826086	3,405040599	1,437781056	1,20292E-56	8,3979E-106	1,27926E-55
Island_chr2:3522270-3523617_ADI1	-0,46995	-0,46975	-0,471	-0,00125	-0,00105	0,0002	0,995570519	0,691280128	0,748038413	-0,012507903	0,50536983	2,36826086	3,405040599	1,437781056	1,20292E-56	8,3979E-106	1,27926E-55
N_Shore_chr3:119298284-119298983_ADPRH	-0,10935	-0,30325	-0,3074	-0,00415	-0,19805	-0,1939	0,383152977	0	0	-0,583998992	0	2,005936588	3,126178161	1,558463104	4,24982E-76	5,22416E-66	1,64812E-40
Island_chr3:119298284-119298983_ADPRH	-0,4607	-0,478	-0,4789	-0,0009	-0,0182	-0,0173	0,154012182	0	0	-0,587737224	0	2,005936588	3,126178161	1,558463104	4,24982E-76	5,22416E-66	1,64812E-40
S_Shore_chr3:119298284-119298983_ADPRH	-0,2271	-0,3869	-0,364	0,0229	-0,1369	-0,1598	0,512070563	5,40515E-10	2,35217E-08	-0,594394639	0	2,005936588	3,126178161	1,558463104	4,24982E-76	5,22416E-66	1,64812E-40
N_Shelf_chr8:26721642-26724566_ADRA1A	-0,0212	-0,0599	0,07595	0,13585	0,09715	-0,0387	6,03391E-05	0,009758293	0,224220438	0,202801836	8,77881E-06	14,7286776	27,46008146	1,864395583	7,56766E-39	1,26371E-51	1,62215E-46
N_Shore_chr8:26721642-26724566_ADRA1A	-0,05865	-0,0978	0,05375	0,15155	0,1124	-0,03915	1,51851E-07	4,76122E-05	0,069279362	0,202627606	3,18791E-10	14,7286776	27,46008146	1,864395583	7,56766E-39	1,26371E-51	1,62215E-46
Island_chr8:26721642-26724566_ADRA1A	-0,3166	-0,3066	-0,2773	0,0293	0,0393	0,01	4,57206E-05	1,55048E-05	0,005303322	0,004281742	0,718400703	14,7286776	27,46008146	1,864395583	7,56766E-39	1,26371E-51	1,62215E-46
N_Shore_chr5:159343215-159343574_ADRA1B	-0,2559	-0,38065	-0,40965	-0,029	-0,15375	-0,12475	0,0012822	5,40515E-10	1,23952E-05	-0,369420917	0	20,72034328	57,71746373	2,785545729	5,10051E-49	1,84953E-98	1,03708E-68
Island_chr5:159343215-159343574_ADRA1B	-0,47095	-0,4731	-0,4745	-0,0014	-0,00355	-0,00215	0,035557346	9,64778E-05	0,057328576	-0,170142532	0	20,72034328	57,71746373	2,785545729	5,10051E-49	1,84953E-98	1,03708E-68
S_Shore_chr5:159343215-159343574_ADRA1B	-0,1389	-0,1838	-0,2404	-0,0566	-0,1015	-0,0449	0,008449839	0,000264281	0,01882333	-0,078680607	0,000128011	20,72034328	57,71746373	2,785545729	5,10051E-49	1,84953E-98	1,03708E-68
S_Shelf_chr5:159343215-159343574_ADRA1B	0,24625	0,2702	0,29095	0,02075	0,0447	0,02395	0,04609104	0,000131904	0,129940851	0,181981415	6,87273E-05	20,72034328	57,71746373	2,785545729	5,10051E-49	1,84953E-98	1,03708E-68
Island_chr5:159399004-159399928_ADRA1B	-0,37715	-0,3639	-0,3479	0,016	0,02925	0,01325	0,007674673	0,000168566	0,056598989	0,093293236	4,82033E-05	20,72034328	57,71746373	2,785545729	5,10051E-49	1,84953E-98	1,03708E-68
Island_chr20:4202148-4202765_ADRA1D	-0,32795	-0,333	-0,3298	0,0032	-0,00185	-0,00505	0,278915818	0,040449339	0,62655682	-0,032100651	0,226868445	10,05797523	21,18354302	2,106143885	9,01308E-47	5,46905E-87	1,02587E-84
S_Shore_chr20:4202148-4202765_ADRA1D	0,3435	0,3375	0,3377	0,0002	-0,0058	-0,006	0,29921024	0,39263673	0,732397206	0,09224179	0,04495291	10,05797523	21,18354302	2,106143885	9,01308E-47	5,46905E-87	1,02587E-84
S_Shelf_chr20:4202148-4202765_ADRA1D	0,26325	0,234	0,248	0,014	-0,01525	-0,02925	0,187371374	0,474762346	0,690743553	0,060681061	0,187688407	10,05797523	21,18354302	2,106143885	9,01308E-47	5,46905E-87	1,02587E-84
N_Shelf_chr20:4228532-4230496_ADRA1D	0,17885	0,1961	0,2251	0,029	0,04625	0,01725	0,083583526	0,038290401	0,999292161	0,112598636	0,014278662	10,05797523	21,18354302	2,106143885	9,01308E-47	5,46905E-87	1,02587E-84
N_Shore_chr20:4228532-4230496_ADRA1D	0,1	0,1449	0,1682	0,0233	0,0682	0,0449	0,231661693	0,013997473	0,291445515	0,125458756	0,006292617	10,05797523	21,18354302	2,106143885	9,01308E-47	5,46905E-87	1,02587E-84
Island_chr20:4228532-4230496_ADRA1D	-0,38555	-0,4048	-0,41795	-0,01315	-0,0324	-0,01925	0,088324521	5,50062E-06	0,013392223	-0,0585446	0,000750726	10,05797523	21,18354302	2,106143885	9,01308E-47	5,46905E-87	1,02587E-84
N_Shelf_chr4:7774495-7774769_AFAP1	0,2515	0,37045	0,36115	-0,0093	0,10965	0,11895	0,058999827	4,01439E-10	2,03803E-05	0,324985598	0	5,003161421	9,835047362	1,965766549	6,57645E-64	3,833E-90	2,04859E-42
N_Shore_chr4:7774495-7774769_AFAP1	0,38775	0,397	0,4011	0,0041	0,01335	0,00925	0,288621276	8,00039E-05	0,007656377	0,150907898	0,000888771	5,003161421	9,835047362	1,965766549	6,57645E-64	3,833E-90	2,04859E-42
Island_chr4:7774495-7774769_AFAP1	0,41785	0,4278	0,40985	-0,01795	-0,008	0,00995	0,000129586	0,200821837	0,038787734	0,009352562	0,72483479	5,003161421	9,835047362	1,965766549	6,57645E-64	3,833E-90	2,04859E-42
S_Shore_chr4:7774495-7774769_AFAP1	0,2671	0,2925	0,2855	-0,007	0,0184	0,0254	0,212436564	0,070299013	0,000936236	0,312477358	3,58069E-12	5,003161421	9,835047362	1,965766549	6,57645E-64	3,833E-90	2,04859E-42
S_Shelf_chr4:7774495-7774769_AFAP1	0,29685	0,3582	0,31375	-0,04445	0,0169	0,06135	0,074261714	0,909668513	0,078305805	0,088482089	0,054475051	5,003161421	9,835047362	1,965766549	6,57645E-64	3,833E-90	2,04859E-42
N_Shore_chr4:7802191-7802440_AFAP1	0,20675	0,2936	0,3413	0,0477	0,13455	0,08685	0,009964501	9,66903E-07	0,068573641	0,304409889	2,20322E-11	5,003161421	9,835047362	1,965766549	6,57645E-64	3,833E-90	2,04859E-42
Island_chr4:7802191-7802440_AFAP1	0,38815	0,4223	0,4367	0,0144	0,04855	0,03415	0,439896813	7,10543E-15	3,3488E-10	0,432219397	0	5,003161421	9,835047362	1,965766549	6,57645E-64	3,833E-90	2,04859E-42
S_Shore_chr4:7802191-7802440_AFAP1	0,38345	0,41665	0,42475	0,0081	0,0413	0,0332	0,0082098	6,77236E-14	4,79313E-07	0,503651095	0	5,003161421	9,835047362	1,965766549	6,57645E-64	3,833E-90	2,04859E-42
S_Shelf_chr4:7802191-7802440_AFAP1	-0,46335	-0,4612	-0,45545	0,00575	0,0079	0,00215	0,000638407	1,41796E-07	0,233378531	0,225221675	7,45909E-07	5,003161421	9,835047362	1,965766549	6,57645E-64	3,833E-90	2,04859E-42
N_Shelf_chr4:7940563-7941853_AFAP1	0,4248	0,4355	0,4293	-0,0062	0,0045	0,0107	0,007040501	0,838456575	0,001023782	0,106932982	0,020010099	5,003161421	9,835047362	1,965766549	6,57645E-64	3,833E-90	2,04859E-42
N_Shore_chr4:7940563-7941853_AFAP1	-0,164	-0,2652	-0,38895	-0,12375	-0,22495	-0,1012	0	0	3,36475E-09	-0,311232193	0	5,003161421	9,835047362	1,965766549	6,57645E-64	3,833E-90	2,04859E-42
Island_chr4:7940563-7941853_AFAP1	-0,4277	-0,4398	-0,44955	-0,00975	-0,02185	-0,0121	6,9214E-06	1,11022E-16	4,16737E-06	-0,25018336	0	5,003161421	9,835047362	1,965766549	6,57645E-64	3,833E-90	2,04859E-42
S_Shore_chr4:7940563-7941853_AFAP1	0,234	0,1954	0,08235	-0,11305	-0,15165	-0,0386	1,94405E-05	1,93118E-08	0,07717202	-0,321704588	4,5608E-13	5,003161421	9,835047362	1,965766549	6,57645E-64	3,833E-90	2,04859E-42
N_Shore_chr11:47736739-47737106_AGBL2	-0,22455	-0,2812	-0,3211	-0,0399	-0,09655	-0,05665	0,046932505	2,87823E-07	0,0002406	-0,119087357	6,22835E-12	4,066906999	7,785210241	1,91428283	2,44307E-61	2,2972E-111	4,38061E-60
Island_chr11:47736739-47737106_AGBL2	-0,4618	-0,4639	-0,4645	-0,0006	-0,0027	-0,0021	0,297936253	1,60396E-08	4,52885E-06	-0,329517034	0	4,066906999	7,785210241	1,91428283	2,44307E-61	2,2972E-111	4,38061E-60
N_Shore_chr7:134671119-134671750_AGBL3	-0,43265	-0,433	-0,4398	-0,0068	-0,00715	-0,00035	0,675605716	0,115885951	0,507302755	-0,05923147	0,068756873	3,250288997	5,635595248	1,733875127	2,12441E-65	3,0466E-108	4,99047E-54
Island_chr7:134671119-134671750_AGBL3	-0,46505	-0,4661	-0,4672	-0,0011	-0,00215	-0,00105	0,942144942	0,457418291	0,976510458	-0,006616389	0,683786069	3,250288997	5,635595248	1,733875127	2,12441E-65	3,0466E-108	4,99047E-54
S_Shore_chr7:134671119-134671750_AGBL3	-0,43715	-0,4377	-0,4411	-0,0034	-0,00395	-0,00055	0,719183661	0,425376073	0,952512786	-0,004033657	0,879334418	3,250288997	5,635595248	1,733875127	2,12441E-65	3,0466E-108	4,99047E-54
S_Shelf_chr7:134671119-134671750_AGBL3	0,4024	0,4014	0,4084	0,007	0,006	-0,001	0,113877612	0,564506369	0,622652125	0,056729707	0,218129549	3,250288997	5,635595248	1,733875127	2,12441E-65	3,0466E-108	4,99047E-54
N_Shelf_chr1:49242371-49242810_AGBL4	0,32425	0,369	0,39455	0,02555	0,0703	0,04475	0,011615271	5,40515E-10	0,000253495	0,303003501	1,6811E-11	8,266748522	18,74102558	2,267037099	4,31543E-53	5,31826E-88	1,2157E-102
N_Shore_chr1:49242371-49242810_AGBL4	-0,38885	-0,15825	-0,1058	0,05245	0,28305	0,2306	0,888950569	0,000532533	0,001489355	0,077531063	0,017075888	8,266748522	18,74102558	2,267037099	4,31543E-53	5,31826E-88	1,2157E-102
Island_chr1:49242371-49242810_AGBL4	-0,4796	-0,47935	-0,47855	0,0008	0,00105	0,00025	0,612433231	0,611309258	0,754287505	0,07781006	0,000705549	8,266748522	18,74102558	2,267037099	4,31543E-53	5,31826E-88	1,2157E-102
S_Shore_chr1:49242371-49242810_AGBL4	-0,4566	-0,46035	-0,4606	-0,00025	-0,004	-0,00375	0,574545543	0,02348309	0,0034746	-0,016986351	0,460257787	8,266748522	18,74102558	2,267037099	4,31543E-53	5,31826E-88	1,2157E-102
S_Shelf_chr1:49242371-49242810_AGBL4	0,42275	0,4363	0,44425	0,00795	0,0215	0,01355	0,01684708	7,38835E-08	0,000392453	0,246164011	5,85344E-08	8,266748522	18,74102558	2,267037099	4,31543E-53	5,31826E-88	1,2157E-102
N_Shelf_chr1:49364554-49364870_AGBL4	0,25625	0,3194	0,35805	0,03865	0,1018	0,06315	0,000176641	2,46287E-11	0,003537154	0,261343896	5,73518E-09	8,266748522	18,74102558	2,267037099	4,31543E-53	5,31826E-88	1,2157E-102
Island_chr1:49364554-49364870_AGBL4	0,21515	0,213	0,25255	0,03955	0,0374	-0,00215	0,055420338	0,009758293	0,128535276	0,100704806	1,14064E-05	8,266748522	18,74102558	2,267037099	4,31543E-53	5,31826E-88	1,2157E-102
S_Shore_chr1:49364554-49364870_AGBL4	0,35865	0,3999	0,41415	0,01425	0,0555	0,04125	0,002301186	1,18337E-10	0,000697655	0,32405851	5,00933E-13	8,266748522	18,74102558	2,267037099	4,31543E-53	5,31826E-88	1,2157E-102
N_Shore_chr1:50489417-50489846_AGBL4	-0,14285	-0,1752	-0,2734	-0,0982	-0,13055	-0,03235	0,000427554	1,04239E-05	0,211002442	-0,226521146	1,79234E-12	8,266748522	18,74102558	2,267037099	4,31543E-53	5,31826E-88	1,2157E-102
Island_chr1:50489417-50489846_AGBL4	-0,43595	-0,44235	-0,4501	-0,00775	-0,01415	-0,0064	3,34272E-06	6,66134E-16	9,41417E-05	-0,116576945	0	8,266748522	18,74102558	2,267037099	4,31543E-53	5,31826E-88	1,2157E-102
S_Shore_chr1:50489417-50489846_AGBL4	0,12915	0,1131	0,0616	-0,0515	-0,06755	-0,01605	0,294421961	0,139654174	0,880548239	-0,010345332	0,749504808	8,266748522	18,74102558	2,267037099	4,31543E-53	5,31826E-88	1,2157E-102
Island_chr2:27272846-27273400_AGBL5	-0,4848	-0,485	-0,48545	-0,00045	-0,00065	-0,0002	0,190783055	0,00267746	0,152773796	-0,091560449	0,000553848	2,113866109	2,894688286	1,369381094	6,18642E-61	5,5398E-106	8,61779E-54
N_Shore_chr2:27274165-27274953_AGBL5	-0,4695	-0,4691	-0,46855	0,00055	0,00095	0,0004	0,654843094	0,915729965	0,986596142	0,151666466	2,50058E-06	2,113866109	2,894688286	1,369381094	6,18642E-61	5,5398E-106	8,61779E-54
Island_chr2:27274165-27274953_AGBL5	-0,4697	-0,4701	-0,4696	0,0005	1E-04	-0,0004	0,335311654	0,190738662	0,524608233	0,020459865	0,123288424	2,113866109	2,894688286	1,369381094	6,18642E-61	5,5398E-106	8,61779E-54
S_Shore_chr2:27272846-27273400_AGBL5	-0,4666	-0,4681	-0,46585	0,00225	0,00075	-0,0015	0,213722022	0,564506369	0,355751559	0,017617933	0,70232744	2,113866109	2,894688286	1,369381094	6,18642E-61	5,5398E-106	8,61779E-54
S_Shore_chr2:27274165-27274953_AGBL5	0,416	0,4166	0,4083	-0,0083	-0,0077	0,0006	0,23963831	0,256759004	0,82280611	-0,129420559	0,004815418	2,113866109	2,894688286	1,369381094	6,18642E-61	5,5398E-106	8,61779E-54
S_Shelf_chr2:27274165-27274953_AGBL5	0,4637	0,4659	0,46645	0,00055	0,00275	0,0022	0,791994664	0,027727336	0,031570262	0,030834087	0,503507077	2,113866109	2,894688286	1,369381094	6,18642E-61	5,5398E-106	8,61779E-54
N_Shelf_chr2:27294139-27294915_AGBL5	0,37495	0,3812	0,38835	0,00715	0,0134	0,00625	0,313110834	0,038290401	0,56390791	0,020572246	0,655737625	2,113866109	2,894688286	1,369381094	6,18642E-61	5,5398E-106	8,61779E-54
N_Shore_chr2:27294139-27294915_AGBL5	0,27155	0,2165	0,1916	-0,0249	-0,07995	-0,05505	0,22089849	8,00039E-05	0,022650888	-0,24558036	6,30409E-08	2,113866109	2,894688286	1,369381094	6,18642E-61	5,5398E-106	8,61779E-54
S_Shore_chr6:32134460-32135196_AGPAT1	0,33115	0,30625	0,2624	-0,04385	-0,06875	-0,0249	1,10249E-05	1,11022E-16	3,51558E-05	-0,165830687	0	2,407253374	3,669277457	1,524258932	5,18091E-58	2,4916E-114	7,31511E-69
S_Shelf_chr6:32134460-32135196_AGPAT1	0,35215	0,3445	0,3259	-0,0186	-0,02625	-0,00765	9,51744E-08	1,90958E-13	0,035401155	-0,107411692	0	2,407253374	3,669277457	1,524258932	5,18091E-58	2,4916E-114	7,31511E-69
S_Shelf_chr9:139564999-139565286_AGPAT2	0,1734	0,1613	0,17185	0,01055	-0,00155	-0,0121	0,728862119	0,256759004	0,669084199	0,024238362	0,599004936	5,074691075	9,290421164	1,8307363	9,75084E-55	4,7576E-97	6,62831E-47
N_Shelf_chr9:139580969-139582615_AGPAT2	0,4066	0,3957	0,3844	-0,0113	-0,0222	-0,0109	0,021745615	5,43143E-06	0,032226826	-0,02678829	0,561126164	5,074691075	9,290421164	1,8307363	9,75084E-55	4,7576E-97	6,62831E-47
N_Shore_chr9:139580969-139582615_AGPAT2	-0,0786	-0,10565	-0,2193	-0,11365	-0,1407	-0,02705	6,38685E-11	2,77556E-15	0,006917311	-0,323036162	0	5,074691075	9,290421164	1,8307363	9,75084E-55	4,7576E-97	6,62831E-47
Island_chr9:139580969-139582615_AGPAT2	-0,3386	-0,3208	-0,33465	-0,01385	0,00395	0,0178	0,219415867	0,005668993	0,270906501	0,076109701	0,000925339	5,074691075	9,290421164	1,8307363	9,75084E-55	4,7576E-97	6,62831E-47
N_Shore_chr8:6565314-6566658_AGPAT5	-0,2443	-0,2691	-0,31855	-0,04945	-0,07425	-0,0248	0,000162432	1,41228E-07	0,125332439	-0,233966863	5,66322E-07	2,703169542	4,242609807	1,569494529	2,47657E-59	7,66294E-93	1,49911E-49
Island_chr8:6565314-6566658_AGPAT5	-0,4751	-0,4744	-0,4738	0,0006	0,0013	0,0007	0,327640849	7,85411E-05	0,011556293	0,077131719	3,20298E-10	2,703169542	4,242609807	1,569494529	2,47657E-59	7,66294E-93	1,49911E-49
S_Shelf_chr8:6565314-6566658_AGPAT5	0,3627	0,3827	0,3873	0,0046	0,0246	0,02	0,054471755	1,69494E-06	0,000695666	0,208086373	5,02708E-06	2,703169542	4,242609807	1,569494529	2,47657E-59	7,66294E-93	1,49911E-49
N_Shore_chr8:41435360-41436159_AGPAT6	-0,433	-0,4276	-0,4155	0,0121	0,0175	0,0054	0,056924154	0,019825667	0,793101884	0,186713417	4,38891E-05	2,82718835	4,395550926	1,554742869	2,37462E-58	3,8283E-112	4,58078E-66
Island_chr8:41435360-41436159_AGPAT6	-0,4776	-0,4789	-0,4787	0,0002	-0,0011	-0,0013	0,458850802	0,023819892	0,016097072	-0,032058334	0,0651168	2,82718835	4,395550926	1,554742869	2,37462E-58	3,8283E-112	4,58078E-66
S_Shore_chr8:41435360-41436159_AGPAT6	-0,4554	-0,4572	-0,45775	-0,00055	-0,00235	-0,0018	0,333047337	0,09345773	0,143750289	-0,171747861	0,000174514	2,82718835	4,395550926	1,554742869	2,37462E-58	3,8283E-112	4,58078E-66
N_Shore_chr4:84457115-84457860_AGPAT9	-0,45	-0,4535	-0,4568	-0,0033	-0,0068	-0,0035	0,295096738	0,000601215	0,029218362	-0,198858652	4,04121E-14	15,8032787	60,44101571	3,82458709	2,86596E-57	5,2177E-117	2,5425E-72
Island_chr4:84457115-84457860_AGPAT9	-0,44955	-0,45485	-0,4583	-0,00345	-0,00875	-0,0053	0,001018342	5,61851E-12	0,000161412	-0,166746224	0	15,8032787	60,44101571	3,82458709	2,86596E-57	5,2177E-117	2,5425E-72
S_Shore_chr4:84457115-84457860_AGPAT9	0,1403	-0,034	-0,11675	-0,08275	-0,25705	-0,1743	0,082833061	9,54E-06	0,001516745	-0,253138385	2,3777E-08	15,8032787	60,44101571	3,82458709	2,86596E-57	5,2177E-117	2,5425E-72
N_Shore_chr1:110527248-110528026_AHCYL1	-0,46945	-0,46905	-0,46745	0,0016	0,002	0,0004	0,428635495	0,10724493	0,531546295	0,13460413	3,82075E-09	2,672288927	3,602673724	1,348160256	5,3009E-49	9,82935E-95	2,54879E-54
Island_chr1:110527248-110528026_AHCYL1	-0,4818	-0,4826	-0,4825	1E-04	-0,0007	-0,0008	0,176641761	0,163045698	0,057771272	0,025593396	0,064898437	2,672288927	3,602673724	1,348160256	5,3009E-49	9,82935E-95	2,54879E-54
S_Shore_chr1:110527248-110528026_AHCYL1	-0,4717	-0,4724	-0,47155	0,00085	0,00015	-0,0007	0,13591394	0,752262195	0,217940825	-0,005657827	0,902324857	2,672288927	3,602673724	1,348160256	5,3009E-49	9,82935E-95	2,54879E-54
S_Shelf_chr1:110527248-110528026_AHCYL1	0,4197	0,408	0,35845	-0,04955	-0,06125	-0,0117	1,31399E-05	2,34696E-09	0,350212097	-0,3584032	8,88178E-16	2,672288927	3,602673724	1,348160256	5,3009E-49	9,82935E-95	2,54879E-54
N_Shore_chr14:77923870-77924596_AHSA1	-0,4682	-0,46755	-0,4666	0,00095	0,0016	0,00065	0,337072924	0,063730775	0,175072773	0,020435417	0,530155292	2,416267196	3,360556128	1,390804847	1,16465E-59	4,1759E-114	1,97715E-68
Island_chr14:77923870-77924596_AHSA1	-0,4623	-0,4629	-0,4642	-0,0013	-0,0019	-0,0006	0,213854116	0,000446751	0,043323189	-0,060282229	5,51052E-06	2,416267196	3,360556128	1,390804847	1,16465E-59	4,1759E-114	1,97715E-68
S_Shore_chr14:77923870-77924596_AHSA1	-0,46155	-0,4595	-0,4597	-0,0002	0,00185	0,00205	0,400085145	0,203372041	0,428115685	0,106544091	0,020468341	2,416267196	3,360556128	1,390804847	1,16465E-59	4,1759E-114	1,97715E-68
S_Shelf_chr14:77923870-77924596_AHSA1	0,394	0,3724	0,34385	-0,02855	-0,05015	-0,0216	0,005374021	1,41796E-07	0,011351342	-0,288597945	1,58889E-10	2,416267196	3,360556128	1,390804847	1,16465E-59	4,1759E-114	1,97715E-68
N_Shore_chr2:61404048-61405361_AHSA2	-0,3323	-0,3325	-0,3339	-0,0014	-0,0016	-0,0002	0,465338089	0,752262195	0,828557947	-0,046019497	0,317921169	4,967761803	11,41985162	2,298792106	8,42975E-64	1,0393E-111	4,47616E-60
Island_chr2:61404048-61405361_AHSA2	-0,4808	-0,4809	-0,4821	-0,0012	-0,0013	-1E-04	0,034089642	0,001804334	0,035047142	-0,10246747	8,88178E-16	4,967761803	11,41985162	2,298792106	8,42975E-64	1,0393E-111	4,47616E-60
S_Shore_chr2:61404048-61405361_AHSA2	0,3288	0,27965	0,26995	-0,0097	-0,05885	-0,04915	0,730608547	0,000196529	0,017914196	-0,168655354	1,80949E-07	4,967761803	11,41985162	2,298792106	8,42975E-64	1,0393E-111	4,47616E-60
S_Shelf_chr2:61404048-61405361_AHSA2	0,0998	0,0279	0,0404	0,0125	-0,0594	-0,0719	0,929284857	0,052212141	0,031246413	-0,165869996	0,000291187	4,967761803	11,41985162	2,298792106	8,42975E-64	1,0393E-111	4,47616E-60
N_Shelf_chrX:129299432-129300105_AIFM1	0,42115	0,3872	0,40535	0,01815	-0,0158	-0,03395	0,368422549	0,256759004	0,01707195	-0,043836752	0,341441378	2,183913931	2,982983505	1,365888766	1,46419E-59	3,7988E-104	3,6027E-51
N_Shore_chrX:129299432-129300105_AIFM1	-0,4537	-0,4405	-0,4503	-0,0098	0,0034	0,0132	0,103024424	0,564506369	0,003609915	0,017625369	0,702207781	2,183913931	2,982983505	1,365888766	1,46419E-59	3,7988E-104	3,6027E-51
Island_chrX:129299432-129300105_AIFM1	-0,4635	-0,4507	-0,4603	-0,0096	0,0032	0,0128	2,9272E-06	2,24548E-05	0	0,032264926	0,015060861	2,183913931	2,982983505	1,365888766	1,46419E-59	3,7988E-104	3,6027E-51
S_Shore_chrX:129299432-129300105_AIFM1	-0,47455	-0,4715	-0,47525	-0,00375	-0,0007	0,00305	0,182760982	0,203372041	0,023842155	0,152685605	0,000770524	2,183913931	2,982983505	1,365888766	1,46419E-59	3,7988E-104	3,6027E-51
N_Shelf_chr10:71892092-71892802_AIFM2	0,398	0,4038	0,39765	-0,00615	-0,00035	0,0058	0,427075228	0,321800821	0,097321137	-0,011558177	0,721295946	3,257145121	5,101735132	1,566321101	3,5462E-60	1,25043E-80	5,05824E-38
N_Shore_chr10:71892092-71892802_AIFM2	0,2787	0,1342	0,03545	-0,09875	-0,24325	-0,1445	4,16967E-06	0	6,34244E-10	-0,400682597	0	3,257145121	5,101735132	1,566321101	3,5462E-60	1,25043E-80	5,05824E-38
Island_chr10:71892092-71892802_AIFM2	-0,4373	-0,44635	-0,4499	-0,00355	-0,0126	-0,00905	0,021276265	1,11022E-16	2,91969E-10	-0,317888329	0	3,257145121	5,101735132	1,566321101	3,5462E-60	1,25043E-80	5,05824E-38
S_Shore_chr10:71892092-71892802_AIFM2	0,0875	0,0236	-0,05065	-0,07425	-0,13815	-0,0639	0,001038133	2,34696E-09	0,00099286	-0,372193855	0	3,257145121	5,101735132	1,566321101	3,5462E-60	1,25043E-80	5,05824E-38
N_Shore_chr22:21319178-21319912_AIFM3	0,085	0,0324	0,04045	0,00805	-0,04455	-0,0526	0,125214966	0,200092199	0,000195631	-0,051832167	0,139778237	6,341552169	14,84313573	2,340615568	1,23347E-59	6,8201E-110	1,01666E-57
Island_chr22:21319178-21319912_AIFM3	-0,35575	-0,4284	-0,4067	0,0217	-0,05095	-0,07265	0,023170488	0,049886364	3,55187E-06	-0,023927244	0,244763161	6,341552169	14,84313573	2,340615568	1,23347E-59	6,8201E-110	1,01666E-57
S_Shore_chr22:21319178-21319912_AIFM3	0,2804	0,2597	0,2739	0,0142	-0,0065	-0,0207	0,0006223	0,160217386	5,67527E-06	0,036701611	0,003970846	6,341552169	14,84313573	2,340615568	1,23347E-59	6,8201E-110	1,01666E-57
S_Shelf_chr22:21319178-21319912_AIFM3	0,28025	0,2641	0,2747	0,0106	-0,00555	-0,01615	0,107938544	0,020723765	0,09119552	0,003986761	0,902535027	6,341552169	14,84313573	2,340615568	1,23347E-59	6,8201E-110	1,01666E-57
N_Shelf_chr22:21336181-21336939_AIFM3	-0,3759	-0,4687	-0,4722	-0,0035	-0,0963	-0,0928	0,096560132	1,69494E-06	1,04292E-06	-0,226046381	5,306E-07	6,341552169	14,84313573	2,340615568	1,23347E-59	6,8201E-110	1,01666E-57
N_Shore_chr22:21336181-21336939_AIFM3	0,3982	0,38035	0,3604	-0,01995	-0,0378	-0,01785	0,074219391	0,001070017	0,102687956	-0,017429484	0,448877415	6,341552169	14,84313573	2,340615568	1,23347E-59	6,8201E-110	1,01666E-57
Island_chr19:15489856-15491258_AKAP8L	-0,4734	-0,4754	-0,474	0,0014	-0,0006	-0,002	0,831291647	0,427994715	0,783968629	-0,016198671	0,618767217	1,991710551	2,658926689	1,334996537	3,43955E-59	1,9506E-110	1,22948E-59
S_Shore_chr19:15489856-15491258_AKAP8L	0,01405	0,0027	-0,0421	-0,0448	-0,05615	-0,01135	0,238586385	0,319796646	0,945539476	-0,068833334	0,134956594	1,991710551	2,658926689	1,334996537	3,43955E-59	1,9506E-110	1,22948E-59
N_Shelf_chr19:15512025-15512393_AKAP8L	0,35765	0,3505	0,34185	-0,00865	-0,0158	-0,00715	0,103204004	0,019825667	0,402587274	-0,126912538	0,005708934	1,991710551	2,658926689	1,334996537	3,43955E-59	1,9506E-110	1,22948E-59
N_Shore_chr19:15512025-15512393_AKAP8L	0,4426	0,4411	0,43895	-0,00215	-0,00365	-0,0015	0,358076438	0,038290401	0,36984805	-0,041277505	0,370395425	1,991710551	2,658926689	1,334996537	3,43955E-59	1,9506E-110	1,22948E-59
Island_chr19:15512025-15512393_AKAP8L	0,48545	0,4856	0,4854	-0,0002	-5E-05	0,00015	0,657546533	0,337572185	0,653017551	-0,043703542	0,099839727	1,991710551	2,658926689	1,334996537	3,43955E-59	1,9506E-110	1,22948E-59
S_Shore_chr19:15512025-15512393_AKAP8L	0,4305	0,427	0,4214	-0,0056	-0,0091	-0,0035	0,017147502	4,79145E-05	0,289023538	-0,102839171	0,025311234	1,991710551	2,658926689	1,334996537	3,43955E-59	1,9506E-110	1,22948E-59
N_Shore_chr19:15529290-15529902_AKAP8L	-0,19115	-0,16195	-0,18775	-0,0258	0,0034	0,0292	0,497839563	0,812673787	0,436675331	-0,006974371	0,830367314	1,991710551	2,658926689	1,334996537	3,43955E-59	1,9506E-110	1,22948E-59
Island_chr19:15529290-15529902_AKAP8L	-0,4792	-0,4798	-0,48	-0,0002	-0,0008	-0,0006	0,451283078	0,00212832	0,145580317	-0,04921795	0,000708879	1,991710551	2,658926689	1,334996537	3,43955E-59	1,9506E-110	1,22948E-59
S_Shore_chr19:15529290-15529902_AKAP8L	-0,45795	-0,4588	-0,4616	-0,0028	-0,00365	-0,00085	0,051143751	0,039479805	0,431240135	-0,004236264	0,821281088	1,991710551	2,658926689	1,334996537	3,43955E-59	1,9506E-110	1,22948E-59
N_Shore_chr12:38710392-38710643_ALG10B	-0,44105	-0,4399	-0,4426	-0,0027	-0,00155	0,00115	0,281843995	0,39263673	0,572474187	-0,078609327	0,087680917	2,165986123	3,575130737	1,650578782	2,44085E-67	1,84339E-78	1,17055E-44
Island_chr12:38710392-38710643_ALG10B	-0,4686	-0,4692	-0,4698	-0,0006	-0,0012	-0,0006	0,183894006	0,274877321	0,712465741	0,015972994	0,297047317	2,165986123	3,575130737	1,650578782	2,44085E-67	1,84339E-78	1,17055E-44
S_Shore_chr12:38710392-38710643_ALG10B	-0,4329	-0,4317	-0,43475	-0,00305	-0,00185	0,0012	0,12835914	0,951933422	0,39514069	-0,068976045	0,033902802	2,165986123	3,575130737	1,650578782	2,44085E-67	1,84339E-78	1,17055E-44
S_Shelf_chr12:38710392-38710643_ALG10B	0,4385	0,4369	0,43615	-0,00075	-0,00235	-0,0016	0,419847462	0,256759004	0,650383449	0,000180666	0,996873239	2,165986123	3,575130737	1,650578782	2,44085E-67	1,84339E-78	1,17055E-44
N_Shelf_chr2:3750828-3751927_ALLC	-0,19875	-0,159	-0,08385	0,07515	0,1149	0,03975	0,104468352	0,001329027	0,228934549	0,176693304	0,00011196	10,37880185	14,10931459	1,35943578	4,40272E-35	1,28845E-38	2,12407E-12
N_Shore_chr2:3750828-3751927_ALLC	0,25625	0,2506	0,3258	0,0752	0,06955	-0,00565	3,02517E-05	0,0002528	0,595723713	0,159294579	1,6223E-09	10,37880185	14,10931459	1,35943578	4,40272E-35	1,28845E-38	2,12407E-12
N_Shelf_chr2:202645387-202646155_ALS2	0,41405	0,409	0,4104	0,0014	-0,00365	-0,00505	0,862477728	0,158976084	0,354361362	-0,072378418	0,115945006	1,660433564	2,306677	1,389201622	3,79682E-70	4,94778E-77	9,28248E-42
N_Shore_chr2:202645387-202646155_ALS2	0,28535	0,2706	0,1142	-0,1564	-0,17115	-0,01475	0,000448062	1,69494E-06	0,187080589	-0,260805378	8,55883E-09	1,660433564	2,306677	1,389201622	3,79682E-70	4,94778E-77	9,28248E-42
Island_chr2:202645387-202646155_ALS2	-0,4628	-0,463	-0,4637	-0,0007	-0,0009	-0,0002	0,321382815	0,085633448	0,262341648	-0,019550272	0,158541841	1,660433564	2,306677	1,389201622	3,79682E-70	4,94778E-77	9,28248E-42
S_Shore_chr2:202645387-202646155_ALS2	-0,4128	-0,4098	-0,4061	0,0037	0,0067	0,003	0,22089849	0,006717391	0,615436335	0,090514852	0,049137186	1,660433564	2,306677	1,389201622	3,79682E-70	4,94778E-77	9,28248E-42
N_Shelf_chr3:46734731-46735717_ALS2CL	0,3451	0,3528	0,3596	0,0068	0,0145	0,0077	0,305442525	0,004565938	0,325992313	0,220464167	1,28673E-06	11,01394955	30,95910801	2,810899747	1,39376E-57	8,585E-115	2,29244E-71
N_Shore_chr3:46734731-46735717_ALS2CL	0,1354	0,15415	0,14865	-0,0055	0,01325	0,01875	0,029111224	0,115885951	0,325804733	-0,032096906	0,324056067	11,01394955	30,95910801	2,810899747	1,39376E-57	8,585E-115	2,29244E-71
Island_chr3:46734731-46735717_ALS2CL	-0,48	-0,4813	-0,4817	-0,0004	-0,0017	-0,0013	0,004027222	3,14693E-12	0,000258859	-0,178776855	0	11,01394955	30,95910801	2,810899747	1,39376E-57	8,585E-115	2,29244E-71
S_Shore_chr3:46734731-46735717_ALS2CL	0,37	0,36225	0,3387	-0,02355	-0,0313	-0,00775	1,45113E-05	7,89813E-13	0,021578773	-0,154327699	1,85146E-06	11,01394955	30,95910801	2,810899747	1,39376E-57	8,585E-115	2,29244E-71
N_Shore_chr7:38670439-38671008_AMPH	-0,2553	-0,1404	0,0256	0,166	0,2809	0,1149	1,12077E-05	0	0,000162355	0,203764229	9,32587E-15	27,27592088	130,3631222	4,779421482	3,53493E-65	1,4481E-111	3,49397E-80
Island_chr7:38670439-38671008_AMPH	-0,4766	-0,4763	-0,4768	-0,0005	-0,0002	0,0003	0,600717071	0,602090838	0,823239807	0,050517334	0,000503407	27,27592088	130,3631222	4,779421482	3,53493E-65	1,4481E-111	3,49397E-80
S_Shore_chr7:38670439-38671008_AMPH	-0,03805	0,1695	0,3412	0,1717	0,37925	0,20755	5,5967E-05	1,12133E-14	7,32989E-06	0,417186456	0	27,27592088	130,3631222	4,779421482	3,53493E-65	1,4481E-111	3,49397E-80
N_Shelf_chr14:77278573-77279409_ANGEL1	0,34655	0,3387	0,34545	0,00675	-0,0011	-0,00785	0,286216104	0,038290401	0,107035593	-0,133761126	0,003562329	2,090470957	3,054423272	1,461117296	5,75766E-63	4,4423E-111	2,07493E-58
N_Shore_chr14:77278573-77279409_ANGEL1	-0,4367	-0,4369	-0,44125	-0,00435	-0,00455	-0,0002	0,055526609	0,038290401	0,924400763	-0,105010101	0,022365994	2,090470957	3,054423272	1,461117296	5,75766E-63	4,4423E-111	2,07493E-58
Island_chr14:77278573-77279409_ANGEL1	-0,4805	-0,4807	-0,481	-0,0003	-0,0005	-0,0002	0,785874287	0,019825667	0,221780667	-0,034762439	0,023321973	2,090470957	3,054423272	1,461117296	5,75766E-63	4,4423E-111	2,07493E-58
S_Shore_chr14:77278573-77279409_ANGEL1	0,0861	0,0556	0,0357	-0,0199	-0,0504	-0,0305	0,403590744	0,052212141	0,275182071	-0,058527717	0,199593648	2,090470957	3,054423272	1,461117296	5,75766E-63	4,4423E-111	2,07493E-58
Island_chr1:213188519-213189261_ANGEL2	-0,46275	-0,4632	-0,4633	-1E-04	-0,00055	-0,00045	0,000457371	1,02063E-05	0,093603236	-0,009261143	0,485434454	1,829589511	2,454470794	1,341541793	3,31185E-65	9,40127E-73	7,63395E-40
S_Shore_chr1:213188519-213189261_ANGEL2	0,417	0,4062	0,4094	0,0032	-0,0076	-0,0108	0,639780216	0,174411799	0,163194493	-0,005652607	0,830999073	1,829589511	2,454470794	1,341541793	3,31185E-65	9,40127E-73	7,63395E-40
Island_chr9:42367086-42368730_ANKRD20A3	-0,1574	-0,155	-0,1519	0,0031	0,0055	0,0024	0,593274269	0,39263673	0,877804774	0,040399444	0,3806697	5,984372586	14,49179101	2,42160574	1,52256E-66	1,5442E-123	2,02636E-68
Island_chr9:43133116-43134845_ANKRD20A3	-0,1823	-0,16075	-0,16275	-0,002	0,01955	0,02155	0,66209576	0,000733088	0,001033373	0,149603602	3,81302E-06	5,984372586	14,49179101	2,42160574	1,52256E-66	1,5442E-123	2,02636E-68
Island_chr9:67925459-67927188_ANKRD20A3	-0,18235	-0,1909	-0,16705	0,02385	0,0153	-0,00855	0,002400015	0,027727336	0,513207939	0,078549412	0,087923556	5,984372586	14,49179101	2,42160574	1,52256E-66	1,5442E-123	2,02636E-68
S_Shore_chr9:67925459-67927188_ANKRD20A3	0,1287	0,1298	0,10745	-0,02235	-0,02125	0,0011	0,793101884	0,39263673	0,666672629	-0,03100325	0,50116759	5,984372586	14,49179101	2,42160574	1,52256E-66	1,5442E-123	2,02636E-68
result.49	-0,2156	-0,2202	-0,20515	0,01505	0,01045	-0,0046	0,238936643	0,39263673	0,621448742	0,030603601	0,506703886	9,712158727	22,3323629	2,299423179	3,74373E-57	1,16474E-90	1,44192E-95
N_Shore_chr19:16308557-16309313_AP1M1	-0,45375	-0,45995	-0,4589	0,00105	-0,00515	-0,0062	0,883693558	0,427994715	0,325495426	0,148107197	4,29967E-06	2,612016481	3,393852817	1,299322895	1,02423E-41	2,92376E-79	5,25545E-47
Island_chr19:16308557-16309313_AP1M1	-0,479	-0,4793	-0,4798	-0,0005	-0,0008	-0,0003	0,040582308	9,77841E-06	0,059449468	0,061833534	2,04795E-05	2,612016481	3,393852817	1,299322895	1,02423E-41	2,92376E-79	5,25545E-47
S_Shelf_chr19:16308557-16309313_AP1M1	0,34795	0,3397	0,34155	0,00185	-0,0064	-0,00825	0,403590744	0,39263673	0,870936874	-0,090367424	0,04950902	2,612016481	3,393852817	1,299322895	1,02423E-41	2,92376E-79	5,25545E-47
S_Shelf_chr19:10679134-10680036_AP1M2	-0,3218	-0,3069	-0,31575	-0,00885	0,00605	0,0149	0,342462135	0,658682021	0,10018625	0,014466985	0,753657716	205,0511465	510,5639978	2,48993486	1,16052E-43	1,20556E-54	1,90555E-72
N_Shelf_chr19:10691835-10692057_AP1M2	0,0363	0,0159	-0,01705	-0,03295	-0,05335	-0,0204	0,022457569	0,006717391	0,055420338	-0,135397381	0,003172549	205,0511465	510,5639978	2,48993486	1,16052E-43	1,20556E-54	1,90555E-72
N_Shore_chr19:10691835-10692057_AP1M2	-0,4476	-0,4483	-0,4474	0,0009	0,0002	-0,0007	0,878256615	0,564506369	0,864850775	0,048428465	0,29322207	205,0511465	510,5639978	2,48993486	1,16052E-43	1,20556E-54	1,90555E-72
Island_chr19:10691835-10692057_AP1M2	-0,4605	-0,4604	-0,46065	-0,00025	-0,00015	0,0001	0,905822989	0,619206726	0,8978099	0,020628759	0,315967505	205,0511465	510,5639978	2,48993486	1,16052E-43	1,20556E-54	1,90555E-72
N_Shelf_chr19:10697786-10698099_AP1M2	0,34255	0,335	0,3313	-0,0037	-0,01125	-0,00755	0,544297853	0,319796646	0,365582083	-0,032944531	0,47473606	205,0511465	510,5639978	2,48993486	1,16052E-43	1,20556E-54	1,90555E-72
Island_chr19:10697786-10698099_AP1M2	-0,0177	-0,0924	-0,16775	-0,07535	-0,15005	-0,0747	7,59448E-06	1,02074E-11	0,000647247	-0,164683743	0	205,0511465	510,5639978	2,48993486	1,16052E-43	1,20556E-54	1,90555E-72
N_Shelf_chr15:83348839-83349865_AP3B2	0,41185	0,4344	0,43915	0,00475	0,0273	0,02255	0,004035329	5,43288E-11	0,000585591	0,423730844	0	10,91911481	47,55773166	4,35545669	9,56185E-76	3,0576E-138	1,20294E-78
N_Shore_chr15:83348839-83349865_AP3B2	0,10915	0,2652	0,27745	0,01225	0,1683	0,15605	0,325992313	7,38835E-08	4,19798E-06	0,37893252	0	10,91911481	47,55773166	4,35545669	9,56185E-76	3,0576E-138	1,20294E-78
Island_chr15:83348839-83349865_AP3B2	-0,4323	-0,4351	-0,4251	0,01	0,0072	-0,0028	0,003726441	8,42854E-06	0,225680042	0,152400357	0	10,91911481	47,55773166	4,35545669	9,56185E-76	3,0576E-138	1,20294E-78
N_Shore_chr15:83378007-83379068_AP3B2	-0,3376	-0,3292	-0,3671	-0,0379	-0,0295	0,0084	0,005090081	0,013997473	0,863429068	-0,148702411	0,001180469	10,91911481	47,55773166	4,35545669	9,56185E-76	3,0576E-138	1,20294E-78
Island_chr15:83378007-83379068_AP3B2	-0,47445	-0,4749	-0,4749	0	-0,00045	-0,00045	0,588020949	0,290146694	0,280947323	-0,086004828	5,19452E-10	10,91911481	47,55773166	4,35545669	9,56185E-76	3,0576E-138	1,20294E-78
S_Shore_chr15:83378007-83379068_AP3B2	0,40705	0,4161	0,42475	0,00865	0,0177	0,00905	0,060189721	1,60396E-08	0,002337133	0,196214542	8,83738E-14	10,91911481	47,55773166	4,35545669	9,56185E-76	3,0576E-138	1,20294E-78
N_Shore_chr7:99698173-99699646_AP4M1	-0,4564	-0,4561	-0,458	-0,0019	-0,0016	0,0003	0,175735788	0,319796646	0,462624743	-0,015109056	0,743101065	2,02361663	2,904858722	1,435478776	2,2903E-61	6,8518E-118	1,1052E-67
Island_chr7:99698173-99699646_AP4M1	-0,4714	-0,4716	-0,47265	-0,00105	-0,00125	-0,0002	0,006319628	8,18521E-06	0,385955957	-0,0194563	0,058464602	2,02361663	2,904858722	1,435478776	2,2903E-61	6,8518E-118	1,1052E-67
S_Shore_chr7:99698173-99699646_AP4M1	-0,44905	-0,4518	-0,45285	-0,00105	-0,0038	-0,00275	0,729451858	0,09345773	0,353898752	-0,086376229	0,06050469	2,02361663	2,904858722	1,435478776	2,2903E-61	6,8518E-118	1,1052E-67
S_Shelf_chr7:99698173-99699646_AP4M1	0,3508	0,3396	0,32945	-0,01015	-0,02135	-0,0112	0,295923249	0,000214738	0,005178898	-0,183510362	5,9529E-05	2,02361663	2,904858722	1,435478776	2,2903E-61	6,8518E-118	1,1052E-67
N_Shore_chr4:153700539-153701491_ARFIP1	-0,4305	-0,4304	-0,4343	-0,0039	-0,0038	1E-04	0,044838335	0,070299013	0,951796848	-0,217103794	1,87764E-06	2,129495971	2,960884061	1,390415432	6,90917E-63	5,32675E-62	2,46777E-34
Island_chr4:153700539-153701491_ARFIP1	-0,45975	-0,46025	-0,45945	0,0008	0,0003	-0,0005	0,004581503	0,033103271	0,51927725	0,018969207	0,243373745	2,129495971	2,960884061	1,390415432	6,90917E-63	5,32675E-62	2,46777E-34
S_Shore_chr4:153700539-153701491_ARFIP1	-0,40585	-0,3996	-0,39305	0,00655	0,0128	0,00625	0,286615966	0,027727336	0,279086896	-0,00305089	0,94723686	2,129495971	2,960884061	1,390415432	6,90917E-63	5,32675E-62	2,46777E-34
S_Shelf_chr4:153700539-153701491_ARFIP1	0,3723	0,3814	0,3789	-0,0025	0,0066	0,0091	0,593871159	0,39263673	0,07494607	0,078279987	0,089021332	2,129495971	2,960884061	1,390415432	6,90917E-63	5,32675E-62	2,46777E-34
S_Shelf_chr11:6494725-6495453_ARFIP2	0,33745	0,3309	0,32995	-0,00095	-0,0075	-0,00655	0,964778017	0,052212141	0,096560132	-0,111827616	0,014962252	1,946442869	2,670992639	1,372243019	1,92594E-64	1,2306E-108	5,47776E-57
N_Shelf_chr11:6502423-6502927_ARFIP2	0,32875	0,3275	0,3225	-0,005	-0,00625	-0,00125	0,338854825	0,09345773	0,616638179	-0,055404819	0,229088209	1,946442869	2,670992639	1,372243019	1,92594E-64	1,2306E-108	5,47776E-57
N_Shore_chr11:6502423-6502927_ARFIP2	0,33915	0,317	0,28705	-0,02995	-0,0521	-0,02215	0,022564223	0,010243473	0,167456387	-0,045866663	0,084137859	1,946442869	2,670992639	1,372243019	1,92594E-64	1,2306E-108	5,47776E-57
Island_chr11:6502423-6502927_ARFIP2	-0,4833	-0,4837	-0,4838	-1E-04	-0,0005	-0,0004	0,574229902	0,002109545	0,034855679	0,028521886	0,031531863	1,946442869	2,670992639	1,372243019	1,92594E-64	1,2306E-108	5,47776E-57
S_Shore_chr11:6502423-6502927_ARFIP2	-0,42725	-0,4274	-0,4433	-0,0159	-0,01605	-0,00015	0,125198136	0,115885951	0,877043917	-0,031771772	0,328983998	1,946442869	2,670992639	1,372243019	1,92594E-64	1,2306E-108	5,47776E-57
N_Shore_chr4:148652848-148653918_ARHGAP10	-0,0257	-0,2065	-0,35315	-0,14665	-0,32745	-0,1808	0,004291269	7,91731E-11	0,001007245	-0,253093586	2,66454E-15	2,370198685	3,440809453	1,451696634	1,28563E-49	2,74943E-68	1,93404E-37
Island_chr4:148652848-148653918_ARHGAP10	-0,4686	-0,4705	-0,4696	0,0009	-0,001	-0,0019	0,425391603	0,221646447	0,032790455	-0,129284311	8,21565E-14	2,370198685	3,440809453	1,451696634	1,28563E-49	2,74943E-68	1,93404E-37
S_Shore_chr4:148652848-148653918_ARHGAP10	0,3398	0,3262	0,2737	-0,0525	-0,0661	-0,0136	0,00797287	5,43143E-06	0,111366435	-0,133781675	0,003557176	2,370198685	3,440809453	1,451696634	1,28563E-49	2,74943E-68	1,93404E-37
N_Shelf_chr10:32216901-32217102_ARHGAP12	-0,4087	-0,4236	-0,4328	-0,0092	-0,0241	-0,0149	0,002305321	3,08197E-09	0,036223171	-0,028389823	0,537079053	2,693010771	4,189505592	1,555695817	1,18932E-61	2,2886E-70	4,02373E-36
N_Shore_chr10:32216901-32217102_ARHGAP12	-0,38285	-0,3772	-0,4198	-0,0426	-0,03695	0,00565	1,40262E-06	5,84234E-07	0,529172398	-0,094505815	5,09021E-08	2,693010771	4,189505592	1,555695817	1,18932E-61	2,2886E-70	4,02373E-36
Island_chr10:32216901-32217102_ARHGAP12	-0,4382	-0,44195	-0,44745	-0,0055	-0,00925	-0,00375	0,017846973	0,003383958	0,542516374	-0,076035172	0,004172342	2,693010771	4,189505592	1,555695817	1,18932E-61	2,2886E-70	4,02373E-36
N_Shore_chr10:32217353-32218392_ARHGAP12	-0,379	-0,3887	-0,3961	-0,0074	-0,0171	-0,0097	0,012655936	1,69494E-06	0,0183623	-0,258294691	1,28876E-08	2,693010771	4,189505592	1,555695817	1,18932E-61	2,2886E-70	4,02373E-36
Island_chr10:32217353-32218392_ARHGAP12	-0,464	-0,465	-0,4665	-0,0015	-0,0025	-0,001	0,013255546	0,000504351	0,09465384	0,012985789	0,349014223	2,693010771	4,189505592	1,555695817	1,18932E-61	2,2886E-70	4,02373E-36
S_Shore_chr10:32216901-32217102_ARHGAP12	-0,43695	-0,4433	-0,44955	-0,00625	-0,0126	-0,00635	9,69624E-05	1,10245E-11	0,001562628	-0,124363155	0,006767292	2,693010771	4,189505592	1,555695817	1,18932E-61	2,2886E-70	4,02373E-36
N_Shelf_chr16:25026067-25026538_ARHGAP17	0,37115	0,3621	0,33985	-0,02225	-0,0313	-0,00905	0,003619107	5,43143E-06	0,010616304	-0,186357565	4,54123E-05	1,963827213	2,560426242	1,303794053	6,42229E-61	8,3005E-112	3,33135E-67
N_Shore_chr16:25026067-25026538_ARHGAP17	-0,4736	-0,4741	-0,47375	0,00035	-0,00015	-0,0005	0,168925081	0,39263673	0,623855784	-0,017041132	0,71163111	1,963827213	2,560426242	1,303794053	6,42229E-61	8,3005E-112	3,33135E-67
Island_chr16:25026067-25026538_ARHGAP17	-0,4782	-0,4793	-0,4789	0,0004	-0,0007	-0,0011	0,503848896	0,12985926	0,08404413	-0,001623554	0,951275756	1,963827213	2,560426242	1,303794053	6,42229E-61	8,3005E-112	3,33135E-67
S_Shore_chr16:25026067-25026538_ARHGAP17	-0,4736	-0,4744	-0,4745	-1E-04	-0,0009	-0,0008	0,903589412	0,198929999	0,041867406	0,008579141	0,597359124	1,963827213	2,560426242	1,303794053	6,42229E-61	8,3005E-112	3,33135E-67
N_Shore_chr10:99051934-99052490_ARHGAP19	0,1162	0,1238	0,1275	0,0037	0,0113	0,0076	0,978841737	0,256759004	0,294289373	0,062428644	0,171197579	4,695569028	8,535076002	1,81768726	2,98622E-53	8,8296E-103	2,98689E-61
Island_chr10:99051934-99052490_ARHGAP19	-0,46165	-0,4612	-0,4618	-0,0006	-0,00015	0,00045	0,747445456	0,38494209	0,870642642	-0,003911997	0,849195103	4,695569028	8,535076002	1,81768726	2,98622E-53	8,8296E-103	2,98689E-61
S_Shore_chr10:99051934-99052490_ARHGAP19	-0,4009	-0,4122	-0,41345	-0,00125	-0,01255	-0,0113	0,977523291	0,004987186	0,016257165	-0,015697701	0,404349397	4,695569028	8,535076002	1,81768726	2,98622E-53	8,8296E-103	2,98689E-61
N_Shore_chr17:79826700-79827675_ARHGDIA	0,12855	0,10675	0,01335	-0,0934	-0,1152	-0,0218	0,000719183	1,04239E-05	0,40752485	-0,086414362	0,007829901	3,213844218	4,674707185	1,454553136	2,26003E-52	8,51424E-90	1,4456E-40
Island_chr17:79826700-79827675_ARHGDIA	0,05345	0,0117	-0,0429	-0,0546	-0,09635	-0,04175	0,006868198	7,39067E-06	0,03358695	-0,061373312	0,020774848	3,213844218	4,674707185	1,454553136	2,26003E-52	8,51424E-90	1,4456E-40
N_Shore_chr17:79828636-79830135_ARHGDIA	-0,35215	-0,3323	-0,39515	-0,06285	-0,043	0,01985	0,88864451	0,078283445	0,149058633	-0,036871068	0,257242198	3,213844218	4,674707185	1,454553136	2,26003E-52	8,51424E-90	1,4456E-40
Island_chr17:79828636-79830135_ARHGDIA	-0,46985	-0,4697	-0,4686	0,0011	0,00125	0,00015	0,233591593	0,382803381	0,591459992	0,035029629	0,015984678	3,213844218	4,674707185	1,454553136	2,26003E-52	8,51424E-90	1,4456E-40
S_Shore_chr17:79828636-79830135_ARHGDIA	-0,47455	-0,4742	-0,47245	0,00175	0,0021	0,00035	0,536170305	0,474762346	0,528088326	0,075692056	0,100135488	3,213844218	4,674707185	1,454553136	2,26003E-52	8,51424E-90	1,4456E-40
N_Shore_chr7:102715106-102716015_ARMC10	-0,4146	-0,428	-0,44385	-0,01585	-0,02925	-0,0134	0,08586934	0,002030937	0,50979903	-0,147968599	0,001249327	1,982784657	2,681611052	1,352446945	6,32823E-64	7,85917E-92	1,4686E-45
Island_chr7:102715106-102716015_ARMC10	-0,4668	-0,4652	-0,4639	0,0013	0,0029	0,0016	0,004381693	5,60065E-08	0,010742831	0,061328256	1,46631E-06	1,982784657	2,681611052	1,352446945	6,32823E-64	7,85917E-92	1,4686E-45
S_Shore_chr7:102715106-102716015_ARMC10	-0,45485	-0,4542	-0,45485	-0,00065	0	0,00065	0,961292667	0,752262195	0,670289721	-0,053425396	0,246179287	1,982784657	2,681611052	1,352446945	6,32823E-64	7,85917E-92	1,4686E-45
N_Shore_chr2:219081653-219082032_ARPC2	-0,1024	-0,06285	0,0018	0,06465	0,1042	0,03955	0,12835914	0,007527959	0,635646164	0,006035561	0,852229255	1,588089257	2,0448684	1,28762813	2,36796E-67	5,19203E-96	6,19609E-47
Island_chr2:219081653-219082032_ARPC2	-0,4792	-0,4798	-0,48	-0,0002	-0,0008	-0,0006	0,416746295	0,000110654	0,000355205	0,023327392	0,023223996	1,588089257	2,0448684	1,28762813	2,36796E-67	5,19203E-96	6,19609E-47
S_Shore_chr2:219081653-219082032_ARPC2	-0,4813	-0,4819	-0,4818	1E-04	-0,0005	-0,0006	0,685374873	0,38494209	0,364562274	0,011125738	0,588652732	1,588089257	2,0448684	1,28762813	2,36796E-67	5,19203E-96	6,19609E-47
S_Shelf_chr2:219081653-219082032_ARPC2	0,38845	0,3494	0,20885	-0,14055	-0,1796	-0,03905	3,70586E-06	2,78666E-14	0,008183952	-0,41852933	0	1,588089257	2,0448684	1,28762813	2,36796E-67	5,19203E-96	6,19609E-47
N_Shore_chr12:110887861-110888245_ARPC3	-0,47815	-0,479	-0,4787	0,0003	-0,00055	-0,00085	0,7570132	0,551387554	0,200604702	-0,038564654	0,236013495	1,858846964	2,408107839	1,295484721	3,14819E-50	5,5253E-92	3,73083E-47
Island_chr12:110887861-110888245_ARPC3	-0,4655	-0,4632	-0,4639	-0,0007	0,0016	0,0023	0,390002802	0,050853304	0,062472616	0,011093817	0,554682977	1,858846964	2,408107839	1,295484721	3,14819E-50	5,5253E-92	3,73083E-47
S_Shore_chr12:110887861-110888245_ARPC3	-0,4602	-0,46055	-0,4574	0,00315	0,0028	-0,00035	0,618188533	0,167218966	0,636072508	0,161204468	5,5005E-07	1,858846964	2,408107839	1,295484721	3,14819E-50	5,5253E-92	3,73083E-47
N_Shelf_chr1:183604283-183605333_ARPC5	-0,21935	-0,1874	-0,2666	-0,0792	-0,04725	0,03195	0,00026688	0,052212141	0,346550773	-0,107712542	0,019118335	1,748711142	2,324570209	1,329304853	3,87394E-70	7,47118E-78	2,49401E-41
N_Shore_chr1:183604283-183605333_ARPC5	-0,4318	-0,4351	-0,4409	-0,0058	-0,0091	-0,0033	0,011169828	0,002030937	0,127783578	-0,246764041	5,42265E-08	1,748711142	2,324570209	1,329304853	3,87394E-70	7,47118E-78	2,49401E-41
Island_chr1:183604283-183605333_ARPC5	-0,46905	-0,47	-0,4706	-0,0006	-0,00155	-0,00095	0,018683051	4,14016E-05	0,040600862	-0,013977082	0,292413363	1,748711142	2,324570209	1,329304853	3,87394E-70	7,47118E-78	2,49401E-41
S_Shore_chr1:183604283-183605333_ARPC5	-0,46385	-0,46385	-0,4627	0,00115	0,00115	0	0,422320286	0,551387554	0,965161412	-0,010310017	0,751474664	1,748711142	2,324570209	1,329304853	3,87394E-70	7,47118E-78	2,49401E-41
N_Shore_chr11:75062224-75062977_ARRB1	0,04705	-0,0574	-0,14345	-0,08605	-0,1905	-0,10445	0,000270125	6,79456E-14	0,000164495	-0,425335739	0	3,889411823	6,431271522	1,653533186	6,00913E-55	4,1639E-99	7,29204E-51
Island_chr11:75062224-75062977_ARRB1	-0,40775	-0,4198	-0,43675	-0,01695	-0,029	-0,01205	0,000147059	2,34696E-09	0,029670627	-0,148646302	0,001063434	3,889411823	6,431271522	1,653533186	6,00913E-55	4,1639E-99	7,29204E-51
S_Shore_chr11:75062224-75062977_ARRB1	-0,43725	-0,4432	-0,44885	-0,00565	-0,0116	-0,00595	0,033905587	0,000204136	0,635950285	-0,086428352	0,00111824	3,889411823	6,431271522	1,653533186	6,00913E-55	4,1639E-99	7,29204E-51
N_Shore_chr17:4613400-4614423_ARRB2	-0,4758	-0,4755	-0,47475	0,00075	0,00105	0,0003	0,300449477	0,038290401	0,188830598	0,246159263	4,38165E-08	3,256982572	5,016190019	1,54013413	2,41082E-56	2,0062E-112	5,80961E-68
Island_chr17:4613400-4614423_ARRB2	-0,4668	-0,4685	-0,4684	0,0001	-0,0016	-0,0017	0,529840427	0,003991839	0,001694891	-0,053078674	3,12332E-05	3,256982572	5,016190019	1,54013413	2,41082E-56	2,0062E-112	5,80961E-68
S_Shore_chr17:4613400-4614423_ARRB2	0,21565	0,1077	-0,046	-0,1537	-0,26165	-0,10795	1,52101E-14	0	1,75233E-07	-0,582310268	0	3,256982572	5,016190019	1,54013413	2,41082E-56	2,0062E-112	5,80961E-68
S_Shelf_chr17:4613400-4614423_ARRB2	0,29485	0,217	-0,0009	-0,2179	-0,29575	-0,07785	6,23546E-12	0	0,001627277	-0,563805327	0	3,256982572	5,016190019	1,54013413	2,41082E-56	2,0062E-112	5,80961E-68
N_Shore_chr1:47133674-47134395_ATPAF1	-0,0949	-0,15	-0,1951	-0,0451	-0,1002	-0,0551	0,011016337	3,25878E-05	0,001268513	-0,350980705	2,22045E-15	1,927298455	2,542725986	1,319321343	3,81944E-59	4,60575E-61	2,0345E-29
Island_chr1:47133674-47134395_ATPAF1	-0,47135	-0,4747	-0,47515	-0,00045	-0,0038	-0,00335	0,156519965	1,13679E-06	5,83698E-06	-0,475864606	0	1,927298455	2,542725986	1,319321343	3,81944E-59	4,60575E-61	2,0345E-29
S_Shore_chr1:47133674-47134395_ATPAF1	0,2348	0,1848	0,16835	-0,01645	-0,06645	-0,05	0,20924881	0,09345773	0,104468352	-0,170155222	0,000174467	1,927298455	2,542725986	1,319321343	3,81944E-59	4,60575E-61	2,0345E-29
N_Shelf_chr17:17942198-17943495_ATPAF2	0,40515	0,3992	0,3972	-0,002	-0,00795	-0,00595	0,918230592	0,004565938	0,014839514	-0,047766104	0,299881635	2,447518899	3,340509126	1,364855294	7,90049E-54	8,0781E-103	1,4528E-54
N_Shore_chr17:17942198-17943495_ATPAF2	-0,452	-0,4505	-0,45305	-0,00255	-0,00105	0,0015	0,275182071	0,564506369	0,235798142	0,255586893	1,25918E-08	2,447518899	3,340509126	1,364855294	7,90049E-54	8,0781E-103	1,4528E-54
Island_chr17:17942198-17943495_ATPAF2	-0,4722	-0,47425	-0,47485	-0,0006	-0,00265	-0,00205	0,041498657	0,000758713	0,022445491	-0,027691381	0,02423322	2,447518899	3,340509126	1,364855294	7,90049E-54	8,0781E-103	1,4528E-54
N_Shore_chr9:94123793-94124201_AUH	-0,4519	-0,4526	-0,45435	-0,00175	-0,00245	-0,0007	0,136626903	0,051555427	0,993821365	-0,029568039	0,363654397	2,364285075	3,428819595	1,450256414	9,36718E-60	1,79813E-76	4,86771E-40
Island_chr9:94123793-94124201_AUH	-0,46995	-0,47025	-0,4797	-0,00945	-0,00975	-0,0003	0,631374578	0,048721798	0,520288355	-0,003456495	0,915490879	2,364285075	3,428819595	1,450256414	9,36718E-60	1,79813E-76	4,86771E-40
S_Shore_chr9:94123793-94124201_AUH	0,09735	0,0374	0,0792	0,0418	-0,01815	-0,05995	0,296514091	0,473804007	0,090537415	-0,035315463	0,183662521	2,364285075	3,428819595	1,450256414	9,36718E-60	1,79813E-76	4,86771E-40
N_Shelf_chr15:34330569-34331478_AVEN	0,104	0,08625	0,0797	-0,00655	-0,0243	-0,01775	0,888355778	0,876076423	0,962898821	-0,015329254	0,758999574	2,648008953	3,878868858	1,464824676	1,37589E-51	2,1616E-104	1,36491E-58
Island_chr15:34330569-34331478_AVEN	-0,471	-0,4724	-0,4728	-0,0004	-0,0018	-0,0014	0,474388525	0,030189513	0,100011045	-0,039832591	0,083329271	2,648008953	3,878868858	1,464824676	1,37589E-51	2,1616E-104	1,36491E-58
S_Shore_chr15:34330569-34331478_AVEN	-0,42755	-0,4314	-0,4356	-0,0042	-0,00805	-0,00385	0,337491088	0,003833737	0,055547129	-0,04877544	0,065474294	2,648008953	3,878868858	1,464824676	1,37589E-51	2,1616E-104	1,36491E-58
N_Shelf_chr3:52443677-52445104_BAP1	0,39715	0,3868	0,37855	-0,00825	-0,0186	-0,01035	0,007841135	2,34696E-09	0,000392453	-0,366078465	2,22045E-16	2,207204036	2,922745073	1,324184364	9,08544E-51	9,8434E-99	6,48684E-53
N_Shore_chr3:52443677-52445104_BAP1	-0,2702	-0,2053	-0,2858	-0,0805	-0,0156	0,0649	0,001999496	0,000196529	0,149230336	-0,109413029	0,000749219	2,207204036	2,922745073	1,324184364	9,08544E-51	9,8434E-99	6,48684E-53
Island_chr3:52443677-52445104_BAP1	-0,4771	-0,4781	-0,47855	-0,00045	-0,00145	-0,001	0,203879906	2,30008E-07	0,001330725	-0,019736023	0,108299106	2,207204036	2,922745073	1,324184364	9,08544E-51	9,8434E-99	6,48684E-53
S_Shore_chr3:52443677-52445104_BAP1	-0,4644	-0,4636	-0,4644	-0,0008	-5,55112E-17	0,0008	0,701207442	0,951933422	0,65569646	0,012303555	0,705478274	2,207204036	2,922745073	1,324184364	9,08544E-51	9,8434E-99	6,48684E-53
N_Shelf_chr2:215673995-215675052_BARD1	0,3487	0,3408	0,3289	-0,0119	-0,0198	-0,0079	0,001452241	2,83351E-05	0,023239747	-0,195551003	1,8429E-05	2,709089394	4,545326721	1,677806104	2,57901E-62	1,52682E-66	1,08143E-39
N_Shore_chr2:215673995-215675052_BARD1	-0,46445	-0,4646	-0,46285	0,00175	0,0016	-0,00015	0,174631758	0,319796646	0,923330893	0,03696443	0,422512314	2,709089394	4,545326721	1,677806104	2,57901E-62	1,52682E-66	1,08143E-39
Island_chr2:215673995-215675052_BARD1	-0,46435	-0,4652	-0,46525	-5E-05	-0,0009	-0,00085	0,797696212	0,752262195	0,770455594	0,048726837	0,001454894	2,709089394	4,545326721	1,677806104	2,57901E-62	1,52682E-66	1,08143E-39
S_Shore_chr2:215673995-215675052_BARD1	0,1767	0,1998	0,1599	-0,0399	-0,0168	0,0231	0,027156063	0,189131635	0,08162275	-0,004006495	0,862505203	2,709089394	4,545326721	1,677806104	2,57901E-62	1,52682E-66	1,08143E-39
Island_chr9:135455164-135458586_BARHL1	-0,39755	-0,3915	-0,3978	-0,0063	-0,00025	0,00605	0,049734312	0,859230909	0,412348585	0,058874638	0,004181708	1,697990044	1,697990044	-1	1,3495E-17	1,3495E-17
S_Shore_chr9:135455164-135458586_BARHL1	-0,1727	-0,1972	-0,2064	-0,0092	-0,0337	-0,0245	0,270548809	0,564506369	0,418307453	0,0609349	0,185845475	1,697990044	1,697990044	-1	1,3495E-17	1,3495E-17
N_Shore_chr9:135461934-135462909_BARHL1	-0,207	-0,2165	-0,256	-0,0395	-0,049	-0,0095	0,156436849	0,019251509	0,316138843	-0,009354132	0,839546671	1,697990044	1,697990044	-1	1,3495E-17	1,3495E-17
Island_chr9:135461934-135462909_BARHL1	-0,27305	-0,2687	-0,3002	-0,0315	-0,02715	0,00435	0,187371374	0,319796646	0,702424208	0,042425697	0,065036515	1,697990044	1,697990044	-1	1,3495E-17	1,3495E-17
N_Shore_chr9:135464586-135466240_BARHL1	0,07335	0,0594	0,06765	0,00825	-0,0057	-0,01395	0,461186204	0,868663788	0,21808334	0,053779298	0,09830942	1,697990044	1,697990044	-1	1,3495E-17	1,3495E-17
Island_chr9:135464586-135466240_BARHL1	-0,40325	-0,4071	-0,4095	-0,0024	-0,00625	-0,00385	0,693402751	0,823643432	0,511205866	0,067605404	0,003669688	1,697990044	1,697990044	-1	1,3495E-17	1,3495E-17
N_Shelf_chr12:50236638-50236975_BCDIN3D	0,4343	0,4318	0,4357	0,0039	0,0014	-0,0025	0,423453484	0,203372041	0,877352174	-0,019498174	0,67231317	1,849967595	2,533985027	1,369745629	1,21005E-64	1,1219E-102	8,12235E-53
N_Shore_chr12:50236638-50236975_BCDIN3D	-0,4336	-0,4317	-0,43145	0,00025	0,00215	0,0019	0,926515912	0,474762346	0,174356607	0,014057639	0,760412184	1,849967595	2,533985027	1,369745629	1,21005E-64	1,1219E-102	8,12235E-53
Island_chr12:50236638-50236975_BCDIN3D	-0,48085	-0,4812	-0,4816	-0,0004	-0,00075	-0,00035	0,314907527	0,084459334	0,641162725	-0,001316384	0,948983289	1,849967595	2,533985027	1,369745629	1,21005E-64	1,1219E-102	8,12235E-53
S_Shore_chr12:50236638-50236975_BCDIN3D	0,0554	0,0894	0,09	0,0006	0,0346	0,034	0,967502823	0,994137837	0,978938143	0,004467374	0,866056141	1,849967595	2,533985027	1,369745629	1,21005E-64	1,1219E-102	8,12235E-53
N_Shelf_chr6:136610148-136611285_BCLAF1	0,11925	0,0627	0,0748	0,0121	-0,04445	-0,05655	0,5603872	0,134567691	0,010469711	-0,086158532	0,061434066	1,713706446	2,341069882	1,366085707	6,97218E-65	2,10775E-71	8,63141E-42
N_Shore_chr6:136610148-136611285_BCLAF1	0,2763	0,2346	0,27075	0,03615	-0,00555	-0,0417	0,097584823	0,39263673	0,524065179	-0,074324555	0,106438778	1,713706446	2,341069882	1,366085707	6,97218E-65	2,10775E-71	8,63141E-42
Island_chr6:136610148-136611285_BCLAF1	-0,4753	-0,4757	-0,4758	-1E-04	-0,0005	-0,0004	0,144340357	0,000758991	0,109001166	0,027304912	0,032280518	1,713706446	2,341069882	1,366085707	6,97218E-65	2,10775E-71	8,63141E-42
S_Shore_chr6:136610148-136611285_BCLAF1	-0,45635	-0,4555	-0,45445	0,00105	0,0019	0,00085	0,480952877	0,473804007	0,842839598	-0,010426448	0,694744329	1,713706446	2,341069882	1,366085707	6,97218E-65	2,10775E-71	8,63141E-42
N_Shore_chr10:88515426-88517217_BMPR1A	-0,41765	-0,4229	-0,44045	-0,01755	-0,0228	-0,00525	1,97774E-05	2,54515E-10	0,084188011	-0,282152614	4,16916E-10	3,546873802	5,600221928	1,578917729	2,68188E-51	5,77939E-84	5,35172E-40
Island_chr10:88515426-88517217_BMPR1A	-0,4703	-0,47125	-0,47095	0,0003	-0,00065	-0,00095	0,236163253	0,026581753	0,122912762	-0,061168587	0,001113162	3,546873802	5,600221928	1,578917729	2,68188E-51	5,77939E-84	5,35172E-40
S_Shore_chr10:88515426-88517217_BMPR1A	-0,3804	-0,3829	-0,41275	-0,02985	-0,03235	-0,0025	1,23475E-06	1,93118E-08	0,952343053	-0,21607498	2,10544E-06	3,546873802	5,600221928	1,578917729	2,68188E-51	5,77939E-84	5,35172E-40
N_Shore_chr10:43277849-43278532_BMS1	-0,2827	-0,295	-0,3188	-0,0238	-0,0361	-0,0123	0,337508654	0,256759004	0,762069327	0,027273757	0,550281688	1,860837402	2,446813261	1,314899011	1,81682E-60	8,3817E-99	7,15108E-48
Island_chr10:43277849-43278532_BMS1	-0,4812	-0,4818	-0,4825	-0,0007	-0,0013	-0,0006	0,000235747	5,44014E-08	0,006416359	0,038010858	0,006060382	1,860837402	2,446813261	1,314899011	1,81682E-60	8,3817E-99	7,15108E-48
S_Shelf_chr10:43277849-43278532_BMS1	0,3942	0,3829	0,38595	0,00305	-0,00825	-0,0113	0,851339011	0,203372041	0,075635762	-0,116240074	0,011407976	1,860837402	2,446813261	1,314899011	1,81682E-60	8,3817E-99	7,15108E-48
N_Shelf_chr6:166795368-166797301_BRP44L	0,42915	0,434	0,4325	-0,0015	0,00335	0,00485	0,896107406	0,027727336	0,102845103	0,033668107	0,465082996	2,525225107	4,014465736	1,589745693	1,01923E-47	1,6018E-100	4,94357E-65
N_Shore_chr6:166795368-166797301_BRP44L	0,3968	0,4104	0,41	-0,0004	0,0132	0,0136	0,57484162	0,009758293	0,01608077	0,099776116	0,030032449	2,525225107	4,014465736	1,589745693	1,01923E-47	1,6018E-100	4,94357E-65
Island_chr6:166795368-166797301_BRP44L	-0,4648	-0,465	-0,4657	-0,0007	-0,0009	-0,0002	0,00700757	8,3762E-08	0,042584971	0,01329756	0,119391744	2,525225107	4,014465736	1,589745693	1,01923E-47	1,6018E-100	4,94357E-65
S_Shore_chr6:166795368-166797301_BRP44L	-0,4353	-0,4397	-0,4467	-0,007	-0,0114	-0,0044	0,064704757	4,44925E-07	0,007641195	0,004185063	0,840465868	2,525225107	4,014465736	1,589745693	1,01923E-47	1,6018E-100	4,94357E-65
N_Shore_chr5:72794040-72794641_BTF3	-0,25795	-0,2849	-0,31795	-0,03305	-0,06	-0,02695	0,276882742	0,015489192	0,261175258	-0,053309102	0,044665454	2,5186314	3,4893831	1,385428253	3,61104E-54	1,4886E-110	1,70901E-65
Island_chr5:72794040-72794641_BTF3	-0,4586	-0,4582	-0,4587	-0,0005	-1E-04	0,0004	0,531353958	0,09345773	0,505834295	0,013344529	0,384051221	2,5186314	3,4893831	1,385428253	3,61104E-54	1,4886E-110	1,70901E-65
S_Shore_chr5:72794040-72794641_BTF3	-0,4309	-0,4385	-0,4391	-0,0006	-0,0082	-0,0076	0,250114219	8,68649E-05	9,18592E-05	-0,090888587	0,000608454	2,5186314	3,4893831	1,385428253	3,61104E-54	1,4886E-110	1,70901E-65
S_Shelf_chr5:72794040-72794641_BTF3	0,4109	0,4224	0,42525	0,00285	0,01435	0,0115	0,519482355	9,68757E-09	1,31859E-05	0,0843332	0,066871214	2,5186314	3,4893831	1,385428253	3,61104E-54	1,4886E-110	1,70901E-65
N_Shelf_chr10:118429430-118429853_C10orf82	0,18415	0,1524	0,06535	-0,08705	-0,1188	-0,03175	0,034269056	0,000547918	0,19029867	-0,17548046	0,000124975	49,17823321	83,95311786	1,707119439	3,63096E-34	1,03151E-48	1,6229E-94
N_Shore_chr10:118429430-118429853_C10orf82	0,37945	0,3776	0,3838	0,0062	0,00435	-0,00185	0,916922944	0,321800821	0,440026104	-0,043105158	0,185286258	49,17823321	83,95311786	1,707119439	3,63096E-34	1,03151E-48	1,6229E-94
Island_chr10:118429430-118429853_C10orf82	0,2388	0,2262	0,1241	-0,1021	-0,1147	-0,0126	0	0	0,026402252	-0,290441658	0	49,17823321	83,95311786	1,707119439	3,63096E-34	1,03151E-48	1,6229E-94
S_Shore_chr10:118429430-118429853_C10orf82	0,3447	0,3386	0,3108	-0,0278	-0,0339	-0,0061	0,003518892	0,001363102	0,648442634	-0,263178024	2,22045E-16	49,17823321	83,95311786	1,707119439	3,63096E-34	1,03151E-48	1,6229E-94
N_Shelf_chr10:120101564-120101937_C10orf84	0,3714	0,3766	0,3946	0,018	0,0232	0,0052	1,28671E-05	2,68709E-07	0,539067898	0,121232238	0,008305482	1,955714802	2,738428097	1,400218526	9,22395E-76	4,07562E-69	2,03679E-36
N_Shore_chr10:120101564-120101937_C10orf84	-0,46015	-0,4605	-0,4593	0,0012	0,00085	-0,00035	0,404093038	0,09345773	0,984370839	0,059003525	0,20020675	1,955714802	2,738428097	1,400218526	9,22395E-76	4,07562E-69	2,03679E-36
Island_chr10:120101564-120101937_C10orf84	-0,45885	-0,4603	-0,46365	-0,00335	-0,0048	-0,00145	5,71321E-12	0	0,019382468	-0,095768823	4,44578E-12	1,955714802	2,738428097	1,400218526	9,22395E-76	4,07562E-69	2,03679E-36
S_Shore_chr10:120101564-120101937_C10orf84	-0,2239	-0,2126	-0,21915	-0,00655	0,00475	0,0113	0,404595705	0,158976084	0,074534818	-0,05958318	0,191592427	1,955714802	2,738428097	1,400218526	9,22395E-76	4,07562E-69	2,03679E-36
N_Shore_chr11:64066757-64068741_C11orf20	-0,0044	-0,0361	-0,04375	-0,00765	-0,03935	-0,0317	0,36984805	0,203372041	0,607633087	-0,096628957	0,035649846	24,88933881	56,25603625	2,260246312	1,09111E-48	3,50075E-68	5,88571E-85
Island_chr11:64066757-64068741_C11orf20	-0,3615	-0,3879	-0,41425	-0,02635	-0,05275	-0,0264	0	0	4,27188E-10	-0,250029173	0	24,88933881	56,25603625	2,260246312	1,09111E-48	3,50075E-68	5,88571E-85
N_Shore_chr11:64072064-64073914_C11orf20	-0,4258	-0,4227	-0,42155	0,00115	0,00425	0,0031	0,669686983	0,203372041	0,403088822	0,043132197	0,349264478	24,88933881	56,25603625	2,260246312	1,09111E-48	3,50075E-68	5,88571E-85
Island_chr11:64072064-64073914_C11orf20	-0,4795	-0,48065	-0,48055	1E-04	-0,00105	-0,00115	0,529220084	0,321800821	0,892892699	-0,021867806	0,501722719	24,88933881	56,25603625	2,260246312	1,09111E-48	3,50075E-68	5,88571E-85
N_Shelf_chr11:68039300-68039880_C11orf24	-0,2224	-0,2804	-0,3224	-0,042	-0,1	-0,058	0,050130228	8,00039E-05	0,053537185	-0,292222509	9,13629E-11	4,220400758	6,340409408	1,502324014	5,2349E-43	6,5018E-87	2,62305E-66
N_Shore_chr11:68039300-68039880_C11orf24	-0,41905	-0,41755	-0,4257	-0,00815	-0,00665	0,0015	0,02261899	0,000384405	0,066598086	-0,137987423	2,05461E-05	4,220400758	6,340409408	1,502324014	5,2349E-43	6,5018E-87	2,62305E-66
Island_chr11:68039300-68039880_C11orf24	-0,46885	-0,4683	-0,4685	-0,0002	0,00035	0,00055	0,64278143	0,859230909	0,787255322	0,027449536	0,182055962	4,220400758	6,340409408	1,502324014	5,2349E-43	6,5018E-87	2,62305E-66
N_Shore_chr15:72668041-72668658_C15orf34	-0,4499	-0,4509	-0,45425	-0,00335	-0,00435	-0,001	0,045371543	0,003064516	0,723544841	-0,106770863	0,020200033	4,447282345	8,667740729	1,948997176	3,27967E-64	1,9918E-114	1,06397E-61
Island_chr15:72668041-72668658_C15orf34	-0,4717	-0,4722	-0,47235	-0,00015	-0,00065	-0,0005	0,845286219	0,746739487	0,755309699	-0,008896283	0,521156563	4,447282345	8,667740729	1,948997176	3,27967E-64	1,9918E-114	1,06397E-61
S_Shore_chr15:72668041-72668658_C15orf34	-0,3532	-0,3734	-0,39435	-0,02095	-0,04115	-0,0202	0,050363058	6,95806E-06	0,003533849	-0,172676794	5,91496E-11	4,447282345	8,667740729	1,948997176	3,27967E-64	1,9918E-114	1,06397E-61
N_Shore_chr15:80215358-80216500_C15orf37	0,0396	-0,1568	-0,23535	-0,07855	-0,27495	-0,1964	6,67485E-05	4,55191E-15	2,26809E-05	-0,458852695	0	2,701206623	4,391080551	1,625599654	1,20247E-63	1,35281E-94	8,30005E-47
Island_chr15:80215358-80216500_C15orf37	-0,4746	-0,4754	-0,4756	-0,0002	-0,001	-0,0008	0,80642756	0,024313098	0,3377489	-0,139594982	0	2,701206623	4,391080551	1,625599654	1,20247E-63	1,35281E-94	8,30005E-47
N_Shelf_chr15:90455562-90456263_C15orf38	0,3813	0,3844	0,3838	-0,0006	0,0025	0,0031	0,721768709	0,909668513	0,664863543	0,151375067	0,00095817	2,818414886	4,412768306	1,565691527	7,22372E-56	1,43981E-91	2,89654E-46
Island_chr15:90455562-90456263_C15orf38	-0,4767	-0,4781	-0,4784	-0,0003	-0,0017	-0,0014	0,64489984	0,000113213	0,003056779	-0,284169364	0	2,818414886	4,412768306	1,565691527	7,22372E-56	1,43981E-91	2,89654E-46
S_Shore_chr15:90455562-90456263_C15orf38	0,3775	0,3346	0,32935	-0,00525	-0,04815	-0,0429	0,823926489	0,198929999	0,092812101	-0,125434803	0,000101656	2,818414886	4,412768306	1,565691527	7,22372E-56	1,43981E-91	2,89654E-46
N_Shore_chr15:75493982-75495331_C15orf39	-0,1047	-0,13365	-0,173	-0,03935	-0,0683	-0,02895	0,126394746	0,007527959	0,022825392	-0,034147749	0,291793288	3,753040867	5,737841038	1,528851201	1,4225E-45	4,66762E-90	3,57328E-48
Island_chr15:75493982-75495331_C15orf39	-0,4833	-0,4834	-0,4837	-0,0003	-0,0004	-1E-04	0,025333699	0,000363828	0,258660827	-0,098278664	1,13243E-14	3,753040867	5,737841038	1,528851201	1,4225E-45	4,66762E-90	3,57328E-48
S_Shore_chr15:75493982-75495331_C15orf39	-0,4355	-0,4335	-0,43635	-0,00285	-0,00085	0,002	0,281843995	0,752262195	0,515485875	-0,007319641	0,873848039	3,753040867	5,737841038	1,528851201	1,4225E-45	4,66762E-90	3,57328E-48
N_Shelf_chr15:75500858-75501157_C15orf39	0,43215	0,4312	0,432	0,0008	-0,00015	-0,00095	0,768936359	0,319796646	0,888868397	-0,044725548	0,331733331	3,753040867	5,737841038	1,528851201	1,4225E-45	4,66762E-90	3,57328E-48
N_Shore_chr15:75500858-75501157_C15orf39	0,3624	0,3031	0,22765	-0,07545	-0,13475	-0,0593	0,070101444	3,71803E-08	0,000832572	-0,158800877	9,1551E-07	3,753040867	5,737841038	1,528851201	1,4225E-45	4,66762E-90	3,57328E-48
Island_chr15:75500858-75501157_C15orf39	0,48495	0,4806	0,48315	0,00255	-0,0018	-0,00435	0,457015337	0,150819657	0,009102797	-0,076745201	0,003819684	3,753040867	5,737841038	1,528851201	1,4225E-45	4,66762E-90	3,57328E-48
S_Shore_chr15:75500858-75501157_C15orf39	0,3351	0,2876	0,29285	0,00525	-0,04225	-0,0475	0,597455191	8,00039E-05	3,50763E-07	-0,200394646	1,1263E-05	3,753040867	5,737841038	1,528851201	1,4225E-45	4,66762E-90	3,57328E-48
N_Shelf_chr15:100339821-100340420_C15orf51	0,282	0,2981	0,3066	0,0085	0,0246	0,0161	0,370800332	0,002030937	0,044749999	0,165518665	0,000300076	4,927281854	11,84787155	2,404545124	4,28101E-63	1,6487E-118	3,65229E-66
N_Shore_chr15:100339821-100340420_C15orf51	0,1252	0,1278	0,12825	0,00045	0,00305	0,0026	0,684136148	0,39263673	0,666672629	0,066623843	0,147967859	4,927281854	11,84787155	2,404545124	4,28101E-63	1,6487E-118	3,65229E-66
Island_chr15:100339821-100340420_C15orf51	0,31305	0,3616	0,3628	0,0012	0,04975	0,04855	0,728406367	0,000115976	0,000316954	0,1436578	5,4803E-08	4,927281854	11,84787155	2,404545124	4,28101E-63	1,6487E-118	3,65229E-66
S_Shore_chr15:100339821-100340420_C15orf51	0,1629	0,2626	0,2968	0,0342	0,1339	0,0997	0,195657419	4,79854E-09	1,18291E-05	0,380491607	0	4,927281854	11,84787155	2,404545124	4,28101E-63	1,6487E-118	3,65229E-66
N_Shore_chr15:100346724-100347454_C15orf51	0,1358	0,1666	0,1613	-0,0053	0,0255	0,0308	0,889732197	0,070299013	0,10740657	0,136507044	0,002930706	4,927281854	11,84787155	2,404545124	4,28101E-63	1,6487E-118	3,65229E-66
result.103	-0,4661	-0,4635	-0,4644	-0,0009	0,0017	0,0026	0,325114406	0,095047958	0,001613065	0,054797415	0,039024417	1,714129373	2,307918054	1,346408323	1,21285E-62	5,95339E-89	1,15771E-47
Island_chr15:90776699-90777636_C15orf58	-0,46805	-0,4676	-0,4671	0,0005	0,00095	0,00045	0,715065114	0,870391612	0,992038595	0,063194157	0,000268974	2,036201026	2,932599382	1,440230775	2,84586E-62	1,60608E-97	3,61876E-50
S_Shore_chr15:90776699-90777636_C15orf58	-0,46995	-0,4691	-0,47065	-0,00155	-0,0007	0,00085	0,268214515	0,909668513	0,213078552	0,180560437	6,70172E-05	2,036201026	2,932599382	1,440230775	2,84586E-62	1,60608E-97	3,61876E-50
N_Shelf_chr15:74044561-74045885_C15orf59	-0,0675	0,0836	0,2379	0,1543	0,3054	0,1511	9,76996E-14	0	1,15248E-06	0,560013488	0	17,82695013	72,57818128	4,071261811	2,83083E-66	3,455E-114	7,19678E-80
N_Shore_chr15:74044561-74045885_C15orf59	0,1073	0,2129	0,2451	0,0322	0,1378	0,1056	0,000608645	1,83409E-13	2,72112E-06	0,092271488	6,97343E-06	17,82695013	72,57818128	4,071261811	2,83083E-66	3,455E-114	7,19678E-80
Island_chr15:74044561-74045885_C15orf59	-0,4836	-0,4839	-0,4844	-0,0005	-0,0008	-0,0003	0,697151823	0,068397415	0,672517437	-0,086323726	0,00113395	17,82695013	72,57818128	4,071261811	2,83083E-66	3,455E-114	7,19678E-80
N_Shore_chr15:73735322-73735609_C15orf60	0,18825	0,26505	0,11405	-0,151	-0,0742	0,0768	6,80337E-06	0,001841161	0,139368503	-0,156476512	1,17841E-06	2,397867598	2,397867598	-1	7,09605E-14	7,09605E-14
Island_chr15:73735322-73735609_C15orf60	0,11585	0,1472	0,0219	-0,1253	-0,09395	0,03135	4,10783E-15	2,42365E-08	0,004582035	-0,127452374	0	2,397867598	2,397867598	-1	7,09605E-14	7,09605E-14
S_Shore_chr15:73735322-73735609_C15orf60	-0,06465	-0,0509	-0,10545	-0,05455	-0,0408	0,01375	0,016478184	0,09345773	0,488998787	-0,121128281	0,008361518	2,397867598	2,397867598	-1	7,09605E-14	7,09605E-14
N_Shelf_chr16:81040134-81041325_C16orf61	-0,43565	-0,4444	-0,4451	-0,0007	-0,00945	-0,00875	0,899019216	0,000214738	0,000721943	-0,230092594	4,2151E-07	2,067758932	2,815532882	1,361634975	2,78806E-62	6,8108E-103	2,79634E-52
N_Shore_chr16:81040134-81041325_C16orf61	-0,4446	-0,4467	-0,4462	0,0005	-0,0016	-0,0021	0,521811173	0,068282362	0,009945953	-0,041315099	0,002870621	2,067758932	2,815532882	1,361634975	2,78806E-62	6,8108E-103	2,79634E-52
Island_chr16:81040134-81041325_C16orf61	-0,4654	-0,4652	-0,4654	-0,0002	0	0,0002	0,113016075	0,020658287	0,31687509	-0,021660098	0,136367829	2,067758932	2,815532882	1,361634975	2,78806E-62	6,8108E-103	2,79634E-52
N_Shore_chr16:19566486-19567388_C16orf62	0,4202	0,4257	0,42555	-0,00015	0,00535	0,0055	0,670289721	0,038290401	0,024046015	-0,09396652	0,039189073	1,816830713	2,449691371	1,34833221	1,28873E-64	1,7143E-103	3,4077E-53
Island_chr16:19566486-19567388_C16orf62	-0,4622	-0,4628	-0,4626	0,0002	-0,0004	-0,0006	0,691143619	0,201335873	0,795641613	-0,070982289	3,56538E-06	1,816830713	2,449691371	1,34833221	1,28873E-64	1,7143E-103	3,4077E-53
S_Shelf_chr16:19566486-19567388_C16orf62	0,30695	0,3128	0,31995	0,00715	0,013	0,00585	0,450249321	0,838456575	0,487329634	0,030894709	0,502668028	1,816830713	2,449691371	1,34833221	1,28873E-64	1,7143E-103	3,4077E-53
N_Shelf_chr16:15982245-15982672_C16orf63	0,4145	0,4181	0,4233	0,0052	0,0088	0,0036	0,062584503	0,009758293	0,829077448	0,079805415	0,082948787	1,783802635	2,252620059	1,262819112	7,38725E-55	3,24608E-58	1,63652E-33
N_Shore_chr16:15982245-15982672_C16orf63	-0,46815	-0,4674	-0,4665	0,0009	0,00165	0,00075	0,87324483	0,070299013	0,145170292	-0,2946186	6,30986E-11	1,783802635	2,252620059	1,262819112	7,38725E-55	3,24608E-58	1,63652E-33
Island_chr16:15982245-15982672_C16orf63	-0,4831	-0,4832	-0,48345	-0,00025	-0,00035	-0,0001	0,69362098	0,319226237	0,881572031	-0,30201427	0	1,783802635	2,252620059	1,262819112	7,38725E-55	3,24608E-58	1,63652E-33
S_Shore_chr16:15982245-15982672_C16orf63	0,42995	0,4266	0,4279	0,0013	-0,00205	-0,00335	0,710259133	0,262746795	0,147280682	-0,054157645	0,041370554	1,783802635	2,252620059	1,262819112	7,38725E-55	3,24608E-58	1,63652E-33
Island_chr16:8715416-8715724_C16orf68	-0,4825	-0,4829	-0,4832	-0,0003	-0,0007	-0,0004	0,624059108	0,011383056	0,023756837	-0,022085244	0,239527046	2,251983099	3,056032741	1,357040709	9,73686E-54	2,8105E-107	2,71473E-68
S_Shore_chr16:8715416-8715724_C16orf68	-0,47235	-0,47415	-0,47265	0,0015	-0,0003	-0,0018	0,436675331	0,321800821	0,038488089	-0,037000926	0,255569094	2,251983099	3,056032741	1,357040709	9,73686E-54	2,8105E-107	2,71473E-68
N_Shore_chr19:1953778-1954023_C19orf34	0,47185	0,4709	0,4668	-0,0041	-0,00505	-0,00095	0,215661344	0,013997473	0,448115143	-0,061733737	0,180132792	2,218972826	2,818594621	1,270224938	1,28173E-57	8,11489E-58	0,004391465
Island_chr19:1953778-1954023_C19orf34	0,364	0,3635	0,3577	-0,0058	-0,0063	-0,0005	0,315624752	0,150819657	0,936758158	-0,024331098	0,359734568	2,218972826	2,818594621	1,270224938	1,28173E-57	8,11489E-58	0,004391465
N_Shore_chr19:1955331-1955572_C19orf34	0,3739	0,37585	0,35365	-0,0222	-0,02025	0,00195	0,096135834	0,122674225	0,68894269	-0,051594124	0,024819041	2,218972826	2,818594621	1,270224938	1,28173E-57	8,11489E-58	0,004391465
Island_chr19:1955331-1955572_C19orf34	0,2813	0,27755	0,25675	-0,0208	-0,02455	-0,00375	0,030332646	0,198929999	0,823555273	-0,060296918	0,063768634	2,218972826	2,818594621	1,270224938	1,28173E-57	8,11489E-58	0,004391465
N_Shore_chr19:1957774-1958038_C19orf34	0,40015	0,41545	0,3986	-0,01685	-0,00155	0,0153	0,862576409	0,868663788	0,861226627	0,000653073	0,983995433	2,218972826	2,818594621	1,270224938	1,28173E-57	8,11489E-58	0,004391465
Island_chr19:2275711-2276372_C19orf35	0,45445	0,4477	0,44865	0,00095	-0,0058	-0,00675	0,219966477	0,095047958	0,18290589	0,036360522	0,171020369	7,400116586	16,62068573	2,246003226	1,95144E-55	5,0127E-109	7,39984E-71
S_Shore_chr19:2275711-2276372_C19orf35	0,4121	0,4152	0,41635	0,00115	0,00425	0,0031	0,578397752	0,256759004	0,517197091	0,060596125	0,188308051	7,400116586	16,62068573	2,246003226	1,95144E-55	5,0127E-109	7,39984E-71
N_Shore_chr19:2278605-2278848_C19orf35	0,34355	0,3702	0,37965	0,00945	0,0361	0,02665	0,080615642	5,02809E-07	0,007711384	0,217200883	1,8574E-06	7,400116586	16,62068573	2,246003226	1,95144E-55	5,0127E-109	7,39984E-71
Island_chr19:2278605-2278848_C19orf35	0,43795	0,454	0,45595	0,00195	0,018	0,01605	0,442803542	0,000131904	0,007869196	0,132809963	6,68158E-09	7,400116586	16,62068573	2,246003226	1,95144E-55	5,0127E-109	7,39984E-71
S_Shore_chr19:2278605-2278848_C19orf35	-0,0178	0,0644	0,0819	0,0175	0,0997	0,0822	0,604037213	2,68709E-07	6,39527E-06	0,223646708	8,94658E-07	7,400116586	16,62068573	2,246003226	1,95144E-55	5,0127E-109	7,39984E-71
S_Shelf_chr19:2278605-2278848_C19orf35	-0,3893	-0,4103	-0,4303	-0,02	-0,041	-0,021	0,0101669	3,84761E-05	0,02572189	-0,132301256	0	7,400116586	16,62068573	2,246003226	1,95144E-55	5,0127E-109	7,39984E-71
Island_chr19:2095395-2095727_C19orf36	-0,32595	-0,3412	-0,31655	0,02465	0,0094	-0,01525	0,654759525	0,524808327	0,903627767	-0,019173571	0,470484529	5,206276739	11,82847353	2,271964039	1,86836E-63	1,7731E-120	9,78752E-68
Island_chr19:2096043-2097491_C19orf36	-0,4739	-0,47525	-0,47595	-0,0007	-0,00205	-0,00135	0,252066788	0,002856161	0,093629336	0,040277109	0,013110672	5,206276739	11,82847353	2,271964039	1,86836E-63	1,7731E-120	9,78752E-68
S_Shore_chr19:2096043-2097491_C19orf36	0,25275	0,2097	0,20785	-0,00185	-0,0449	-0,04305	0,977860991	0,203372041	0,285816641	-0,046654342	0,311283942	5,206276739	11,82847353	2,271964039	1,86836E-63	1,7731E-120	9,78752E-68
S_Shelf_chr19:2095395-2095727_C19orf36	0,361	0,3521	0,35585	0,00375	-0,00515	-0,0089	0,504703986	0,838456575	0,167322008	-0,026037261	0,572161862	5,206276739	11,82847353	2,271964039	1,86836E-63	1,7731E-120	9,78752E-68
N_Shelf_chr19:10981486-10983266_C19orf38	0,32065	0,1866	-0,1045	-0,2911	-0,42515	-0,13405	3,28509E-10	0	3,26975E-05	-0,54180862	0	5,118027857	14,72712589	2,877500143	3,4629E-67	1,0853E-132	8,9737E-79
N_Shore_chr19:10981486-10983266_C19orf38	0,35035	0,34695	0,3468	-0,00015	-0,00355	-0,0034	0,222981953	0,020723765	0,443016363	0,077963927	0,01646569	5,118027857	14,72712589	2,877500143	3,4629E-67	1,0853E-132	8,9737E-79
N_Shore_chr19:11485286-11485769_C19orf39	-0,385	-0,3782	-0,3815	-0,0033	0,0035	0,0068	0,896187732	0,259945836	0,316923029	0,056053142	0,006534031	2,606026944	3,818642866	1,46531212	3,52474E-60	2,16586E-92	1,63474E-43
Island_chr19:11485286-11485769_C19orf39	-0,47555	-0,4763	-0,47695	-0,00065	-0,0014	-0,00075	0,573657565	0,08511506	0,568731383	-0,025686187	0,093797508	2,606026944	3,818642866	1,46531212	3,52474E-60	2,16586E-92	1,63474E-43
S_Shore_chr19:11485286-11485769_C19orf39	-0,19895	-0,2447	-0,2145	0,0302	-0,01555	-0,04575	0,603760204	0,372506309	0,565917893	-0,005920198	0,855701199	2,606026944	3,818642866	1,46531212	3,52474E-60	2,16586E-92	1,63474E-43
N_Shore_chr1:184355415-184356811_C1orf21	0,35185	0,3149	0,33625	0,02135	-0,0156	-0,03695	0,34698311	0,115885951	0,016261101	-0,027109764	0,404918772	2,522894713	4,281380327	1,697011098	1,70283E-65	1,92923E-93	2,25776E-52
Island_chr1:184355415-184356811_C1orf21	-0,46445	-0,4682	-0,4676	0,0006	-0,00315	-0,00375	0,558345895	0,179621753	0,612754154	-0,031588668	0,098789678	2,522894713	4,281380327	1,697011098	1,70283E-65	1,92923E-93	2,25776E-52
S_Shore_chr1:184355415-184356811_C1orf21	-0,43085	-0,4338	-0,437	-0,0032	-0,00615	-0,00295	0,064042361	0,00026912	0,007757782	-0,176094502	2,3922E-11	2,522894713	4,281380327	1,697011098	1,70283E-65	1,92923E-93	2,25776E-52
S_Shelf_chr1:184355415-184356811_C1orf21	0,38465	0,3216	0,2737	-0,0479	-0,11095	-0,06305	0,003836547	4,87277E-12	1,13807E-05	-0,335261867	6,88338E-14	2,522894713	4,281380327	1,697011098	1,70283E-65	1,92923E-93	2,25776E-52
Island_chr1:185125850-185126705_C1orf25	-0,4635	-0,4637	-0,4621	0,0016	0,0014	-0,0002	0,035855467	0,119431676	0,375357018	-0,035302967	0,00154461	1,968117016	2,859399104	1,452860313	1,5179E-66	7,23477E-69	4,62871E-39
S_Shore_chr1:185125850-185126705_C1orf25	-0,41535	-0,4198	-0,4172	0,0026	-0,00185	-0,00445	0,214178165	0,252066788	0,975886977	0,013829918	0,669816924	1,968117016	2,859399104	1,452860313	1,5179E-66	7,23477E-69	4,62871E-39
Island_chr1:185125850-185126705_C1orf26	-0,4608	-0,46	-0,4599	0,0001	0,0009	0,0008	0,403134769	0,321800821	0,038652591	-0,006846476	0,527616809	2,164701351	3,190689012	1,473962683	8,38348E-71	1,26622E-69	1,01245E-40
S_Shore_chr1:185125850-185126705_C1orf26	-0,4229	-0,40695	-0,42735	-0,0204	-0,00445	0,01595	0,897943745	0,044935368	0,164601701	-0,04397627	0,17495519	2,164701351	3,190689012	1,473962683	8,38348E-71	1,26622E-69	1,01245E-40
S_Shelf_chr1:185125850-185126705_C1orf26	0,38515	0,3662	0,3779	0,0117	-0,00725	-0,01895	0,608832538	0,256759004	0,102845103	-0,099594948	0,030333899	2,164701351	3,190689012	1,473962683	8,38348E-71	1,26622E-69	1,01245E-40
N_Shore_chr1:186344124-186344848_C1orf27	-0,4671	-0,46735	-0,4678	-0,00045	-0,0007	-0,00025	0,017149881	0,00247119	0,93125265	-0,078655616	0,015530293	2,124341933	3,120289742	1,468826507	8,62613E-65	1,29563E-66	7,80787E-41
Island_chr1:186344124-186344848_C1orf27	-0,47525	-0,47495	-0,4757	-0,00075	-0,00045	0,0003	0,039467765	7,39067E-06	0,072113339	0,011177307	0,399826816	2,124341933	3,120289742	1,468826507	8,62613E-65	1,29563E-66	7,80787E-41
S_Shore_chr1:186344124-186344848_C1orf27	-0,4611	-0,46165	-0,45965	0,002	0,00145	-0,00055	0,041586058	0,000214738	0,022027952	0,051559044	0,02491747	2,124341933	3,120289742	1,468826507	8,62613E-65	1,29563E-66	7,80787E-41
S_Shelf_chr1:186344124-186344848_C1orf27	0,43805	0,4403	0,4388	-0,0015	0,00075	0,00225	0,608832538	0,752262195	0,216636027	-0,022266143	0,629070736	2,124341933	3,120289742	1,468826507	8,62613E-65	1,29563E-66	7,80787E-41
N_Shore_chr22:20008347-20009100_C22orf25	-0,25865	-0,2273	-0,2531	-0,0258	0,00555	0,03135	0,98259113	0,115885951	0,081565294	0,005511761	0,865558305	4,907526302	7,896536437	1,609066554	2,72333E-46	1,80395E-87	1,1671E-57
Island_chr22:20008347-20009100_C22orf25	-0,4801	-0,4802	-0,4806	-0,0004	-0,0005	-1E-04	0,870642642	0,961891611	0,776456159	-0,011614174	0,572391854	4,907526302	7,896536437	1,609066554	2,72333E-46	1,80395E-87	1,1671E-57
S_Shore_chr22:20008347-20009100_C22orf25	-0,4214	-0,4278	-0,44005	-0,01225	-0,01865	-0,0064	0,000656983	5,43143E-06	0,05405467	-0,290513641	1,18714E-10	4,907526302	7,896536437	1,609066554	2,72333E-46	1,80395E-87	1,1671E-57
Island_chr19:6707112-6707567_C3	-0,00785	0,0792	0,23215	0,15295	0,24	0,08705	2,37588E-14	0	1,12204E-07	0,358827865	0	6,561856299	27,60848848	4,207420466	2,57683E-77	8,67404E-95	1,45628E-58
N_Shore_chr19:6710625-6710828_C3	-0,30135	-0,2256	-0,1579	0,0677	0,14345	0,07575	3,39736E-07	0	1,91749E-05	0,485988013	0	6,561856299	27,60848848	4,207420466	2,57683E-77	8,67404E-95	1,45628E-58
Island_chr19:6710625-6710828_C3	-0,36945	-0,3048	-0,2201	0,0847	0,14935	0,06465	4,68936E-05	3,33067E-16	5,61975E-06	0,286156791	0	6,561856299	27,60848848	4,207420466	2,57683E-77	8,67404E-95	1,45628E-58
S_Shore_chr19:6710625-6710828_C3	0,0431	0,12405	0,2063	0,08225	0,1632	0,08095	6,27908E-10	0	1,5431E-05	0,194231889	0	6,561856299	27,60848848	4,207420466	2,57683E-77	8,67404E-95	1,45628E-58
S_Shelf_chr19:6710625-6710828_C3	0,2523	0,29135	0,32735	0,036	0,07505	0,03905	0,000582764	2,37974E-08	0,02990976	0,198810507	3,4639E-14	6,561856299	27,60848848	4,207420466	2,57683E-77	8,67404E-95	1,45628E-58
N_Shelf_chr3:11887799-11888538_C3orf31	0,32475	0,3405	0,34835	0,00785	0,0236	0,01575	0,232347284	0,000858763	0,030925491	0,214321104	2,55604E-06	1,947538704	2,471323716	1,268947164	1,06206E-52	5,2541E-102	9,41034E-55
N_Shore_chr3:11887799-11888538_C3orf31	0,43005	0,4331	0,42875	-0,00435	-0,0013	0,00305	0,172985976	0,752262195	0,183046503	-0,095742941	0,035609383	1,947538704	2,471323716	1,268947164	1,06206E-52	5,2541E-102	9,41034E-55
Island_chr3:11887799-11888538_C3orf31	-0,4723	-0,4739	-0,4734	0,0005	-0,0011	-0,0016	0,133727196	0,008277662	0,000742228	-0,072800081	4,00161E-08	1,947538704	2,471323716	1,268947164	1,06206E-52	5,2541E-102	9,41034E-55
S_Shore_chr3:11887799-11888538_C3orf31	-0,4041	-0,4016	-0,40705	-0,00545	-0,00295	0,0025	0,515969132	0,015489192	0,232588168	-0,012146852	0,647541024	1,947538704	2,471323716	1,268947164	1,06206E-52	5,2541E-102	9,41034E-55
N_Shelf_chr3:155523740-155524174_C3orf33	0,39795	0,3984	0,3944	-0,004	-0,00355	0,00045	0,976266942	0,987399621	0,974106593	-0,002014273	0,965187201	2,702487603	4,931245231	1,824705958	2,18247E-63	4,33126E-97	1,2639E-53
N_Shore_chr3:155523740-155524174_C3orf33	-0,45285	-0,4567	-0,4583	-0,0016	-0,00545	-0,00385	0,301692324	0,000131904	0,022748101	-0,180734496	7,7205E-05	2,702487603	4,931245231	1,824705958	2,18247E-63	4,33126E-97	1,2639E-53
Island_chr3:155523740-155524174_C3orf33	-0,4271	-0,4239	-0,43145	-0,00755	-0,00435	0,0032	0,002843122	0,006660943	0,623500431	-0,071572839	0,007012443	2,702487603	4,931245231	1,824705958	2,18247E-63	4,33126E-97	1,2639E-53
S_Shore_chr3:155523740-155524174_C3orf33	-0,45715	-0,4573	-0,45875	-0,00145	-0,0016	-0,00015	0,064858771	0,028294623	0,918049064	-0,01260678	0,539248356	2,702487603	4,931245231	1,824705958	2,18247E-63	4,33126E-97	1,2639E-53
N_Shore_chr3:128997382-128997600_C3orf37	-0,37005	-0,3738	-0,3618	0,012	0,00825	-0,00375	0,819579924	0,840875551	0,616830905	0,0067199	0,800333251	2,026041885	2,634563586	1,30035001	2,90728E-45	2,42556E-91	8,30346E-52
Island_chr3:128997382-128997600_C3orf37	-0,4183	-0,4139	-0,4181	-0,0042	0,0002	0,0044	0,364033881	0,235104074	0,268160001	0,023108684	0,477759037	2,026041885	2,634563586	1,30035001	2,90728E-45	2,42556E-91	8,30346E-52
Island_chr3:128997958-128998303_C3orf37	-0,47035	-0,471	-0,47005	0,00095	0,0003	-0,00065	0,364638389	0,987399621	0,364638389	0,005131326	0,911374946	2,026041885	2,634563586	1,30035001	2,90728E-45	2,42556E-91	8,30346E-52
S_Shore_chr3:128997382-128997600_C3orf37	-0,43445	-0,4406	-0,44845	-0,00785	-0,014	-0,00615	0,035580566	0,000353296	0,068176928	-0,099902919	0,000163626	2,026041885	2,634563586	1,30035001	2,90728E-45	2,42556E-91	8,30346E-52
S_Shelf_chr3:128997382-128997600_C3orf37	0,3786	0,3632	0,3749	0,0117	-0,0037	-0,0154	0,285018916	0,09345773	0,011722385	-0,104895094	0,022514219	2,026041885	2,634563586	1,30035001	2,90728E-45	2,42556E-91	8,30346E-52
Island_chr3:129033540-129035646_C3orf47	-0,4685	-0,46975	-0,46975	0	-0,00125	-0,00125	0,704584008	0,046915959	0,032325575	0,018389708	0,205610546	3,472021785	5,957140559	1,715755525	1,42493E-57	2,8419E-108	1,14679E-57
S_Shore_chr3:129033540-129035646_C3orf47	-0,4452	-0,4483	-0,44955	-0,00125	-0,00435	-0,0031	0,737684175	0,019825667	0,143750289	-0,113302983	0,013678346	3,472021785	5,957140559	1,715755525	1,42493E-57	2,8419E-108	1,14679E-57
N_Shore_chr3:49314437-49314815_C3orf62	-0,43665	-0,42865	-0,4257	0,00295	0,01095	0,008	0,421905879	0,052212141	0,724727921	0,004660743	0,839450776	2,147026503	3,078594812	1,433887662	2,19945E-64	2,0495E-107	4,79032E-54
Island_chr3:49314437-49314815_C3orf62	-0,4581	-0,4593	-0,4598	-0,0005	-0,0017	-0,0012	0,107671083	0,089976233	0,094186629	0,06369079	1,1672E-05	2,147026503	3,078594812	1,433887662	2,19945E-64	2,0495E-107	4,79032E-54
S_Shore_chr3:49314437-49314815_C3orf62	-0,16205	-0,155	-0,16825	-0,01325	-0,0062	0,00705	0,762688824	0,474762346	0,940986993	0,009036189	0,844766923	2,147026503	3,078594812	1,433887662	2,19945E-64	2,0495E-107	4,79032E-54
N_Shelf_chr3:56716492-56717658_C3orf63	0,3059	0,3186	0,35395	0,03535	0,04805	0,0127	6,03391E-05	3,05339E-06	0,215337194	0,185372969	4,98912E-05	1,620788676	2,373447273	1,464377995	1,38179E-72	1,6629E-62	2,75423E-40
N_Shore_chr3:56716492-56717658_C3orf63	-0,1286	-0,1629	-0,2098	-0,0469	-0,0812	-0,0343	0,176567413	0,005090081	0,091652444	-0,178434297	9,71391E-05	1,620788676	2,373447273	1,464377995	1,38179E-72	1,6629E-62	2,75423E-40
Island_chr3:56716492-56717658_C3orf63	-0,4524	-0,45105	-0,449	0,00205	0,0034	0,00135	0,763368674	0,398747094	0,923829284	-0,008062726	0,667674063	1,620788676	2,373447273	1,464377995	1,38179E-72	1,6629E-62	2,75423E-40
S_Shore_chr3:56716492-56717658_C3orf63	0,4242	0,42785	0,42545	-0,0024	0,00125	0,00365	0,990030256	0,474762346	0,869077274	0,00436319	0,849574227	1,620788676	2,373447273	1,464377995	1,38179E-72	1,6629E-62	2,75423E-40
N_Shelf_chr3:59035406-59035944_C3orf67	0,4101	0,4176	0,40825	-0,00935	-0,00185	0,0075	0,232004298	0,39263673	0,10796503	-0,167948374	0,000243439	9,076524628	20,56991604	2,266276673	2,53901E-53	5,9501E-99	2,9986E-51
N_Shore_chr3:59035406-59035944_C3orf67	0,4109	0,3687	0,08475	-0,28395	-0,32615	-0,0422	7,02804E-12	0	4,2195E-11	-0,629236201	0	9,076524628	20,56991604	2,266276673	2,53901E-53	5,9501E-99	2,9986E-51
Island_chr3:59035406-59035944_C3orf67	-0,4541	-0,4526	-0,4535	-0,0009	0,0006	0,0015	0,480545265	0,000818088	0,03283086	-0,190562891	0	9,076524628	20,56991604	2,266276673	2,53901E-53	5,9501E-99	2,9986E-51
S_Shore_chr3:59035406-59035944_C3orf67	-0,2846	-0,38245	-0,3783	0,00415	-0,0937	-0,09785	0,526778189	0,00048891	0,001848781	-0,113474703	0,000445361	9,076524628	20,56991604	2,266276673	2,53901E-53	5,9501E-99	2,9986E-51
N_Shelf_chr4:113558032-113558681_C4orf21	-0,1518	-0,1363	-0,12795	0,00835	0,02385	0,0155	0,888868397	0,474762346	0,893579343	0,02785406	0,545644095	2,31449268	4,318912236	1,866029767	1,50563E-67	3,70297E-67	3,18814E-43
N_Shore_chr4:113558032-113558681_C4orf21	-0,44925	-0,4529	-0,4572	-0,0043	-0,00795	-0,00365	0,97828789	0,276033813	0,180202735	0,018776851	0,564068482	2,31449268	4,318912236	1,866029767	1,50563E-67	3,70297E-67	3,18814E-43
Island_chr4:113558032-113558681_C4orf21	-0,4666	-0,4677	-0,4685	-0,0008	-0,0019	-0,0011	0,315720961	0,012805487	0,303441213	-0,04887594	2,10469E-05	2,31449268	4,318912236	1,866029767	1,50563E-67	3,70297E-67	3,18814E-43
S_Shore_chr4:113558032-113558681_C4orf21	-0,44085	-0,4388	-0,44	-0,0012	0,00085	0,00205	0,711076495	0,752262195	0,436475121	-0,038102492	0,40836057	2,31449268	4,318912236	1,866029767	1,50563E-67	3,70297E-67	3,18814E-43
Island_chr4:128886004-128886971_C4orf29	-0,4774	-0,4772	-0,4774	-0,0002	0	0,0002	0,507014412	0,214167379	0,500200253	-0,1049666	0	1,878363136	3,02515277	1,610526054	4,86033E-85	1,18843E-61	1,56862E-38
S_Shore_chr4:128886004-128886971_C4orf29	-0,4641	-0,4638	-0,46425	-0,00045	-0,00015	0,0003	0,688598841	0,703871023	0,698788152	-0,029165329	0,155434003	1,878363136	3,02515277	1,610526054	4,86033E-85	1,18843E-61	1,56862E-38
S_Shelf_chr4:128886004-128886971_C4orf29	0,43555	0,4347	0,4345	-0,0002	-0,00105	-0,00085	0,168122031	0,203372041	0,877804774	-5,80314E-07	0,999989957	1,878363136	3,02515277	1,610526054	4,86033E-85	1,18843E-61	1,56862E-38
Island_chr4:184579921-184580644_C4orf41	-0,4786	-0,48	-0,4806	-0,0006	-0,002	-0,0014	0,017907411	3,14693E-12	2,51328E-06	0,02313682	0,081340667	1,949186317	2,627123459	1,347805203	8,03435E-56	5,86067E-69	1,65816E-40
S_Shore_chr4:184579921-184580644_C4orf41	-0,414	-0,421	-0,434	-0,013	-0,02	-0,007	0,013784195	0,000154191	0,384938204	-0,030533509	0,250374615	1,949186317	2,627123459	1,347805203	8,03435E-56	5,86067E-69	1,65816E-40
N_Shore_chr4:164415409-164416186_C4orf43	-0,23595	-0,2864	-0,34315	-0,05675	-0,1072	-0,05045	0,10213041	0,000214738	0,075774343	-0,074533496	0,102181029	1,971339151	2,808017643	1,424421385	8,19242E-47	1,30157E-86	1,53297E-45
Island_chr4:164415409-164416186_C4orf43	-0,4646	-0,4658	-0,46585	-5E-05	-0,00125	-0,0012	0,328049764	0,000715294	0,000977628	-0,026984355	0,015529245	1,971339151	2,808017643	1,424421385	8,19242E-47	1,30157E-86	1,53297E-45
S_Shore_chr4:164415409-164416186_C4orf43	-0,46355	-0,4649	-0,46575	-0,00085	-0,0022	-0,00135	0,241046262	0,004565938	0,287016228	-0,177024787	0,000108631	1,971339151	2,808017643	1,424421385	8,19242E-47	1,30157E-86	1,53297E-45
S_Shelf_chr4:164415409-164416186_C4orf43	0,2729	0,2244	0,19585	-0,02855	-0,07705	-0,0485	0,104831945	0,000345192	0,032962879	-0,14894386	0,001158588	1,971339151	2,808017643	1,424421385	8,19242E-47	1,30157E-86	1,53297E-45
N_Shore_chr4:3250627-3251447_C4orf44	0,3271	0,3229	0,3317	0,0088	0,0046	-0,0042	0,199803315	0,473804007	0,711634657	0,042731347	0,106507203	3,404436443	5,593750864	1,643076896	2,28588E-57	2,4962E-113	3,11449E-77
Island_chr4:3250627-3251447_C4orf44	0,36885	0,36645	0,37275	0,0063	0,0039	-0,0024	0,008215674	0,038509129	0,681831385	0,007825948	0,59015772	3,404436443	5,593750864	1,643076896	2,28588E-57	2,4962E-113	3,11449E-77
S_Shore_chr4:3250627-3251447_C4orf44	0,30265	0,298	0,2905	-0,0075	-0,01215	-0,00465	0,772351054	0,319796646	0,270548809	0,021004562	0,648634059	3,404436443	5,593750864	1,643076896	2,28588E-57	2,4962E-113	3,11449E-77
N_Shore_chr4:3254957-3255175_C4orf44	0,35455	0,3498	0,35495	0,00515	0,0004	-0,00475	0,594468179	0,658682021	0,266691129	0,071333401	0,121317254	3,404436443	5,593750864	1,643076896	2,28588E-57	2,4962E-113	3,11449E-77
Island_chr4:3254957-3255175_C4orf44	0,4393	0,43315	0,43485	0,0017	-0,00445	-0,00615	0,487329634	0,611309258	0,214690011	0,024016349	0,29643803	3,404436443	5,593750864	1,643076896	2,28588E-57	2,4962E-113	3,11449E-77
S_Shore_chr4:3254957-3255175_C4orf44	0,3936	0,4013	0,4013	0	0,0077	0,0077	0,723091818	0,139654174	0,222746809	0,080443106	0,013325922	3,404436443	5,593750864	1,643076896	2,28588E-57	2,4962E-113	3,11449E-77
S_Shelf_chr4:3254957-3255175_C4orf44	0,40045	0,4022	0,40575	0,00355	0,0053	0,00175	0,037469466	0,203372041	0,165863142	-0,013087988	0,56848011	3,404436443	5,593750864	1,643076896	2,28588E-57	2,4962E-113	3,11449E-77
Island_chr4:2042115-2044581_C4orf48	-0,4747	-0,4757	-0,47655	-0,00085	-0,00185	-0,001	0,000727815	1,28602E-09	0,027915787	-0,035047686	0,00047648	7,274418868	15,1427151	2,081639149	4,63279E-50	7,75777E-75	1,34917E-34
S_Shore_chr4:2042115-2044581_C4orf48	0,3565	0,3633	0,36	-0,0033	0,0035	0,0068	0,44174534	0,122674225	0,030481074	0,197808582	1,46716E-05	7,274418868	15,1427151	2,081639149	4,63279E-50	7,75777E-75	1,34917E-34
N_Shore_chr4:140201064-140201449_C4orf49	-0,04525	-0,0641	-0,0079	0,0562	0,03735	-0,01885	0,016536901	0,200821837	0,893839997	-0,019714108	0,458062763	3,978994762	6,156540946	1,547260379	1,59555E-23	4,60335E-53	2,52397E-68
Island_chr4:140201064-140201449_C4orf49	-0,2899	-0,2844	-0,21845	0,06595	0,07145	0,0055	0,078428958	0,084459334	0,557327437	-0,021212785	0,302458658	3,978994762	6,156540946	1,547260379	1,59555E-23	4,60335E-53	2,52397E-68
S_Shore_chr4:140201064-140201449_C4orf49	0,33265	0,3356	0,3354	-0,0002	0,00275	0,00295	0,757914612	0,200620604	0,60260648	-0,059485365	0,000616868	3,978994762	6,156540946	1,547260379	1,59555E-23	4,60335E-53	2,52397E-68
result.152	-0,01535	0,1109	0,19945	0,08855	0,2148	0,12625	0,001588196	1,63869E-13	4,22881E-06	0,398687588	0	5,56763255	12,68447585	2,278253052	6,20161E-58	1,7037E-112	2,11595E-84
N_Shore_chr9:139922197-139923447_C9orf139	0,09875	0,0785	0,10665	0,02815	0,0079	-0,02025	0,007906753	4,79145E-05	0,07591314	0,051439894	0,024908899	9,957640977	21,66208191	2,175423071	4,00204E-56	1,0111E-105	7,2294E-90
Island_chr9:139922197-139923447_C9orf139	-0,45815	-0,4579	-0,4598	-0,0019	-0,00165	0,00025	0,056744485	0,420182221	0,959734334	-0,028304354	0,168814043	9,957640977	21,66208191	2,175423071	4,00204E-56	1,0111E-105	7,2294E-90
N_Shore_chr9:139925243-139925996_C9orf139	-0,3809	-0,3431	-0,3479	-0,0048	0,033	0,0378	0,898191428	0,013997473	0,005269134	0,040068051	0,384592289	9,957640977	21,66208191	2,175423071	4,00204E-56	1,0111E-105	7,2294E-90
Island_chr9:139925243-139925996_C9orf139	0,2581	0,2246	0,19565	-0,02895	-0,06245	-0,0335	0,00484519	2,62074E-05	0,031056952	-0,142051795	7,71834E-08	9,957640977	21,66208191	2,175423071	4,00204E-56	1,0111E-105	7,2294E-90
S_Shore_chr9:139925243-139925996_C9orf139	0,22425	0,1916	0,10735	-0,08425	-0,1169	-0,03265	7,77156E-16	0	1,61868E-05	-0,249004866	0	9,957640977	21,66208191	2,175423071	4,00204E-56	1,0111E-105	7,2294E-90
N_Shore_chr9:12775486-12775813_C9orf150	-0,44315	-0,4441	-0,4457	-0,0016	-0,00255	-0,00095	0,419333763	0,39263673	0,568337814	-0,206012579	6,26725E-06	4,325767123	8,073174077	1,86629882	1,5903E-61	1,6937E-109	1,77477E-56
Island_chr9:12775486-12775813_C9orf150	-0,4574	-0,4527	-0,4496	0,0031	0,0078	0,0047	0,050025342	0,00026912	0,058885828	-0,13341929	4,55923E-07	4,325767123	8,073174077	1,86629882	1,5903E-61	1,6937E-109	1,77477E-56
S_Shore_chr9:12775486-12775813_C9orf150	-0,45105	-0,44855	-0,4473	0,00125	0,00375	0,0025	0,639057412	0,167218966	0,278587679	-0,164893598	3,39844E-07	4,325767123	8,073174077	1,86629882	1,5903E-61	1,6937E-109	1,77477E-56
N_Shore_chr9:100684498-100685051_C9orf156	0,20005	0,1498	0,1596	0,0098	-0,04045	-0,05025	0,857195513	0,070299013	0,167588346	-0,072268541	0,116500945	1,807730984	2,504571851	1,38547819	2,62259E-74	4,2453E-128	3,95089E-68
Island_chr9:100684498-100685051_C9orf156	-0,4578	-0,45795	-0,4594	-0,00145	-0,0016	-0,00015	0,104041529	1,04239E-05	0,029672814	-0,108770251	0,000805254	1,807730984	2,504571851	1,38547819	2,62259E-74	4,2453E-128	3,95089E-68
S_Shore_chr9:100684498-100685051_C9orf156	-0,4335	-0,4382	-0,4383	-0,0001	-0,0048	-0,0047	0,099574961	1,53842E-05	0,051149118	-0,178166971	3,5091E-08	1,807730984	2,504571851	1,38547819	2,62259E-74	4,2453E-128	3,95089E-68
N_Shelf_chr7:71800757-71802768_CALN1	-0,19025	-0,1625	0,0315	0,194	0,22175	0,02775	2,15394E-12	0	0,000332504	0,524191	0	253,971007	579,8580662	2,283166386	1,68787E-30	7,70092E-40	1,60539E-61
N_Shore_chr7:71800757-71802768_CALN1	-0,28095	-0,23285	0,0007	0,23355	0,28165	0,0481	0	0	0,105069145	0,235715704	0	253,971007	579,8580662	2,283166386	1,68787E-30	7,70092E-40	1,60539E-61
Island_chr7:71800757-71802768_CALN1	-0,431	-0,4302	-0,4308	-0,0006	0,0002	0,0008	0,595269461	0,007429349	0,012234403	0,072140769	5,3435E-08	253,971007	579,8580662	2,283166386	1,68787E-30	7,70092E-40	1,60539E-61
S_Shore_chr7:71800757-71802768_CALN1	-0,30185	-0,2772	-0,1378	0,1394	0,16405	0,02465	9,88098E-14	1,11022E-16	0,16626001	0,381877444	0	253,971007	579,8580662	2,283166386	1,68787E-30	7,70092E-40	1,60539E-61
S_Shelf_chr7:71800757-71802768_CALN1	0,16845	0,2605	0,36135	0,10085	0,1929	0,09205	0,001004002	4,79854E-09	0,003826849	0,273116479	1,54716E-09	253,971007	579,8580662	2,283166386	1,68787E-30	7,70092E-40	1,60539E-61
N_Shore_chr1:113161591-113162571_CAPZA1	-0,4609	-0,46395	-0,4657	-0,00175	-0,0048	-0,00305	0,136467003	3,12178E-06	0,000991474	-0,185639983	8,80521E-09	2,505245524	3,443472129	1,374504852	2,51195E-56	7,04287E-88	7,24025E-45
Island_chr1:113161591-113162571_CAPZA1	-0,4679	-0,468	-0,46595	0,00205	0,00195	-0,0001	0,00082974	1,9376E-05	0,054016168	0,038667942	0,00016866	2,505245524	3,443472129	1,374504852	2,51195E-56	7,04287E-88	7,24025E-45
S_Shore_chr1:113161591-113162571_CAPZA1	-0,4857	-0,4859	-0,48625	-0,00035	-0,00055	-0,0002	0,437000576	0,019825667	0,148527597	-0,183933385	5,71971E-05	2,505245524	3,443472129	1,374504852	2,51195E-56	7,04287E-88	7,24025E-45
S_Shelf_chr1:113161591-113162571_CAPZA1	-0,1462	-0,2323	-0,23135	0,00095	-0,08515	-0,0861	0,492903841	0,070299013	0,05868561	-0,132689755	0,003840559	2,505245524	3,443472129	1,374504852	2,51195E-56	7,04287E-88	7,24025E-45
N_Shelf_chr1:113217475-113218097_CAPZA1	0,3147	0,3378	0,35615	0,01835	0,04145	0,0231	0,023077625	8,79457E-05	0,111575787	0,158775376	0,000565707	2,505245524	3,443472129	1,374504852	2,51195E-56	7,04287E-88	7,24025E-45
N_Shore_chr7:116502427-116502920_CAPZA2	-0,46945	-0,4687	-0,46865	5E-05	0,0008	0,00075	0,03633853	0,068397415	0,745003946	0,047067795	0,075392768	1,758186363	2,546811176	1,448544494	5,13021E-73	2,94962E-62	2,2439E-39
Island_chr7:116502427-116502920_CAPZA2	-0,4757	-0,4761	-0,4775	-0,0014	-0,0018	-0,0004	0,003817868	0,00233929	0,906259661	0,013891337	0,459457012	1,758186363	2,546811176	1,448544494	5,13021E-73	2,94962E-62	2,2439E-39
S_Shore_chr7:116502427-116502920_CAPZA2	-0,4585	-0,4585	-0,4597	-0,0012	-0,0012	0	0,612033167	0,158808728	0,839078682	-0,009263143	0,621823565	1,758186363	2,546811176	1,448544494	5,13021E-73	2,94962E-62	2,2439E-39
S_Shore_chr1:19665010-19665276_CAPZB	0,44805	0,447	0,44995	0,00295	0,0019	-0,00105	0,094612089	0,577853781	0,173380941	0,006101369	0,818374764	1,880687309	2,477010527	1,317077281	1,26934E-55	1,0422E-108	4,47417E-60
S_Shelf_chr1:19665010-19665276_CAPZB	0,2566	-0,06185	-0,07375	-0,0119	-0,33035	-0,31845	0,470413783	0,617446236	0,470413783	-0,003882021	0,90508337	1,880687309	2,477010527	1,317077281	1,26934E-55	1,0422E-108	4,47417E-60
N_Shelf_chr1:19811703-19812644_CAPZB	0,3997	0,3719	0,36255	-0,00935	-0,03715	-0,0278	0,234758872	2,68709E-07	6,35703E-05	-0,212029286	3,28526E-06	1,880687309	2,477010527	1,317077281	1,26934E-55	1,0422E-108	4,47417E-60
N_Shore_chr1:19811703-19812644_CAPZB	-0,27745	-0,32545	-0,3326	-0,00715	-0,05515	-0,048	0,18327684	4,81171E-05	0,040091647	-0,132572513	5,44523E-07	1,880687309	2,477010527	1,317077281	1,26934E-55	1,0422E-108	4,47417E-60
Island_chr1:19811703-19812644_CAPZB	-0,46785	-0,4689	-0,46865	0,00025	-0,0008	-0,00105	0,539223948	0,248585458	0,136500787	-0,04087931	0,018655548	1,880687309	2,477010527	1,317077281	1,26934E-55	1,0422E-108	4,47417E-60
S_Shore_chr1:19811703-19812644_CAPZB	0,3695	0,297	0,2402	-0,0568	-0,1293	-0,0725	0,001614152	1,10245E-11	6,3211E-07	-0,353961054	2,22045E-15	1,880687309	2,477010527	1,317077281	1,26934E-55	1,0422E-108	4,47417E-60
N_Shore_chr16:2228190-2230946_CASKIN1	0,4143	0,4082	0,40365	-0,00455	-0,01065	-0,0061	0,015107663	0,013997473	0,232347284	-0,080451926	0,080478158	7,4616154	33,88822105	4,541673517	1,33714E-82	1,0336E-146	4,99816E-90
Island_chr16:2228190-2230946_CASKIN1	0,3501	0,3537	0,35825	0,00455	0,00815	0,0036	0,314105961	0,011705742	0,568632983	0,028535693	0,213645272	7,4616154	33,88822105	4,541673517	1,33714E-82	1,0336E-146	4,99816E-90
N_Shore_chr16:2233797-2234126_CASKIN1	0,3631	0,3801	0,39185	0,01175	0,02875	0,017	0,070629276	7,39067E-06	0,01412936	0,131532522	6,62558E-07	7,4616154	33,88822105	4,541673517	1,33714E-82	1,0336E-146	4,99816E-90
Island_chr16:2233797-2234126_CASKIN1	0,35235	0,3887	0,4077	0,019	0,05535	0,03635	0,000117249	2,22045E-16	4,43031E-05	0,258858526	0	7,4616154	33,88822105	4,541673517	1,33714E-82	1,0336E-146	4,99816E-90
N_Shore_chr16:2236712-2236939_CASKIN1	0,19275	0,2583	0,3215	0,0632	0,12875	0,06555	3,66427E-05	4,87277E-12	0,011144113	0,335996151	6,03961E-14	7,4616154	33,88822105	4,541673517	1,33714E-82	1,0336E-146	4,99816E-90
Island_chr16:2236712-2236939_CASKIN1	0,4592	0,4763	0,48015	0,00385	0,02095	0,0171	7,63761E-11	0	1,67496E-08	0,362572222	0	7,4616154	33,88822105	4,541673517	1,33714E-82	1,0336E-146	4,99816E-90
S_Shore_chr16:2236712-2236939_CASKIN1	0,0781	0,1217	0,19515	0,07345	0,11705	0,0436	8,46394E-08	1,90958E-14	0,001162374	0,351337195	0	7,4616154	33,88822105	4,541673517	1,33714E-82	1,0336E-146	4,99816E-90
S_Shelf_chr16:2236712-2236939_CASKIN1	0,28605	0,3238	0,3455	0,0217	0,05945	0,03775	0,000219666	0	3,9281E-08	0,299958734	0	7,4616154	33,88822105	4,541673517	1,33714E-82	1,0336E-146	4,99816E-90
N_Shelf_chr16:2245866-2247100_CASKIN1	0,45485	0,46605	0,4721	0,00605	0,01725	0,0112	0,218546316	0,063730775	0,332346383	0,085569421	0,008457965	7,4616154	33,88822105	4,541673517	1,33714E-82	1,0336E-146	4,99816E-90
N_Shore_chr16:2245866-2247100_CASKIN1	-0,19365	-0,1112	-0,01675	0,09445	0,1769	0,08245	2,13082E-06	1,63869E-13	3,29179E-05	0,436609047	0	7,4616154	33,88822105	4,541673517	1,33714E-82	1,0336E-146	4,99816E-90
Island_chr16:2245866-2247100_CASKIN1	-0,4705	-0,4708	-0,469	0,0018	0,0015	-0,0003	0,099419577	0,008436335	0,690482389	0,059472054	0,001526186	7,4616154	33,88822105	4,541673517	1,33714E-82	1,0336E-146	4,99816E-90
S_Shore_chr16:2245866-2247100_CASKIN1	-0,10015	-0,0077	0,05075	0,05845	0,1509	0,09245	0,022602421	2,68709E-07	0,001094397	0,277185818	8,62256E-10	7,4616154	33,88822105	4,541673517	1,33714E-82	1,0336E-146	4,99816E-90
N_Shore_chr17:73498099-73498390_CASKIN2	0,3726	0,358	0,35855	0,00055	-0,01405	-0,0146	0,116435249	0,019825667	0,024562441	-0,103712034	0,02408908	2,724168609	3,880396298	1,424433233	7,26161E-55	3,4944E-82	7,68402E-39
Island_chr17:73498099-73498390_CASKIN2	0,4828	0,4823	0,4828	0,0005	0	-0,0005	0,256665884	0,262746795	0,551663635	-0,036107421	0,17402072	2,724168609	3,880396298	1,424433233	7,26161E-55	3,4944E-82	7,68402E-39
S_Shore_chr17:73498099-73498390_CASKIN2	0,4796	0,4798	0,4805	0,0007	0,0009	0,0002	0,26897034	0,016242167	0,530442677	-0,023553402	0,46932533	2,724168609	3,880396298	1,424433233	7,26161E-55	3,4944E-82	7,68402E-39
N_Shore_chr17:73500947-73501182_CASKIN2	0,3583	0,3594	0,3561	-0,0033	-0,0022	0,0011	0,881427781	0,766817469	0,788303459	-0,006057966	0,746621314	2,724168609	3,880396298	1,424433233	7,26161E-55	3,4944E-82	7,68402E-39
Island_chr17:73500947-73501182_CASKIN2	0,38815	0,39065	0,39945	0,0088	0,0113	0,0025	0,726205611	0,611309258	0,85671118	0,035485838	0,122831302	2,724168609	3,880396298	1,424433233	7,26161E-55	3,4944E-82	7,68402E-39
S_Shore_chr17:73500947-73501182_CASKIN2	0,3598	0,3694	0,36545	-0,00395	0,00565	0,0096	0,478563105	0,321800821	0,200171181	0,023282795	0,472347341	2,724168609	3,880396298	1,424433233	7,26161E-55	3,4944E-82	7,68402E-39
N_Shelf_chr17:73511016-73513176_CASKIN2	0,3274	0,319	0,312	-0,007	-0,0154	-0,0084	0,225559764	0,009758293	0,174356607	-0,104223168	0,023397355	2,724168609	3,880396298	1,424433233	7,26161E-55	3,4944E-82	7,68402E-39
N_Shore_chr17:73511016-73513176_CASKIN2	0,3733	0,3658	0,3575	-0,0083	-0,0158	-0,0075	0,096560132	0,000858763	0,042169252	-0,175968324	0,000119577	2,724168609	3,880396298	1,424433233	7,26161E-55	3,4944E-82	7,68402E-39
Island_chr17:73511016-73513176_CASKIN2	-0,4423	-0,4439	-0,444	-1E-04	-0,0017	-0,0016	0,901213072	0,030083168	0,023974092	0,010742241	0,483182434	2,724168609	3,880396298	1,424433233	7,26161E-55	3,4944E-82	7,68402E-39
N_Shelf_chr18:57363714-57365001_CCBE1	0,0134	0,0342	0,1755	0,1413	0,1621	0,0208	0,0006858	3,05339E-06	0,097413415	0,265522141	4,49001E-09	69,66663618	136,3372521	1,956994905	6,40846E-31	6,62069E-52	3,06447E-86
N_Shore_chr18:57363714-57365001_CCBE1	-0,2617	-0,2651	-0,22015	0,04495	0,04155	-0,0034	2,4844E-05	2,25617E-05	0,249497972	0,066843162	0,039832315	69,66663618	136,3372521	1,956994905	6,40846E-31	6,62069E-52	3,06447E-86
Island_chr18:57363714-57365001_CCBE1	-0,4615	-0,46495	-0,461	0,00395	0,0005	-0,00345	0,009742158	0,631972603	0,015639342	-0,022949535	0,114532341	69,66663618	136,3372521	1,956994905	6,40846E-31	6,62069E-52	3,06447E-86
S_Shore_chr18:57363714-57365001_CCBE1	-0,4397	-0,4484	-0,44265	0,00575	-0,00295	-0,0087	0,41002907	0,372506309	0,662522295	-0,046311955	0,154648503	69,66663618	136,3372521	1,956994905	6,40846E-31	6,62069E-52	3,06447E-86
Island_chr2:223161531-223161919_CCDC140	-0,39535	-0,4247	-0,42925	-0,00455	-0,0339	-0,02935	0,078305805	5,02809E-07	0,002374946	-0,174983275	0,00011268	4,869507952	7,405637847	1,520818514	3,79787E-35	4,4507E-65	2,4479E-33
N_Shore_chr2:223162946-223163912_CCDC140	-0,4431	-0,4514	-0,4566	-0,0052	-0,0135	-0,0083	0,00482188	0	1,30418E-07	-0,263332048	0	4,869507952	7,405637847	1,520818514	3,79787E-35	4,4507E-65	2,4479E-33
Island_chr2:223162946-223163912_CCDC140	-0,39445	-0,4218	-0,4334	-0,0116	-0,03895	-0,02735	7,79851E-06	0	0	-0,321188271	0	4,869507952	7,405637847	1,520818514	3,79787E-35	4,4507E-65	2,4479E-33
S_Shore_chr2:223162946-223163912_CCDC140	0,049	0,17795	0,1572	-0,02075	0,1082	0,12895	3,91725E-07	8,31846E-12	0	0,036429721	0,025029346	4,869507952	7,405637847	1,520818514	3,79787E-35	4,4507E-65	2,4479E-33
N_Shore_chr2:223167205-223167560_CCDC140	0,08055	0,1843	0,2164	0,0321	0,13585	0,10375	2,38713E-06	0	0	0,195183215	0	4,869507952	7,405637847	1,520818514	3,79787E-35	4,4507E-65	2,4479E-33
Island_chr2:223167205-223167560_CCDC140	0,10915	0,19495	0,22265	0,0277	0,1135	0,0858	0,021317335	6,77236E-14	1,34816E-07	0,196948985	8,32633E-10	4,869507952	7,405637847	1,520818514	3,79787E-35	4,4507E-65	2,4479E-33
N_Shore_chr2:223168653-223169008_CCDC140	0,08695	0,1933	0,22375	0,03045	0,1368	0,10635	0,000944481	0	0	0,227641058	0	4,869507952	7,405637847	1,520818514	3,79787E-35	4,4507E-65	2,4479E-33
Island_chr2:223168653-223169008_CCDC140	0,00175	0,0897	0,1357	0,046	0,13395	0,08795	0,002864223	1,11022E-15	1,59326E-10	0,23546344	0	4,869507952	7,405637847	1,520818514	3,79787E-35	4,4507E-65	2,4479E-33
N_Shore_chr2:223170486-223171140_CCDC140	0,059	0,18355	0,2191	0,03555	0,1601	0,12455	0,006881311	3,90021E-13	2,5697E-10	0,163244189	9,0683E-13	4,869507952	7,405637847	1,520818514	3,79787E-35	4,4507E-65	2,4479E-33
N_Shore_chr7:76750995-76751394_CCDC146	-0,2224	-0,2297	-0,2102	0,0195	0,0122	-0,0073	0,149230336	0,139654174	0,779201592	-0,009466541	0,771215742	3,785920195	8,159767243	2,155292987	7,95015E-71	7,4514E-105	2,06413E-56
S_Shore_chr7:76750995-76751394_CCDC146	-0,4519	-0,4503	-0,4532	-0,0029	-0,0013	0,0016	0,007296534	0,264436285	0,131828628	0,008242376	0,570938922	3,785920195	8,159767243	2,155292987	7,95015E-71	7,4514E-105	2,06413E-56
N_Shelf_chr2:159313172-159313416_CCDC148	0,15365	0,1689	0,18	0,0111	0,02635	0,01525	0,046589701	9,79647E-05	0,014934128	0,158633946	9,40223E-07	5,980225972	11,8563497	1,982592255	4,56623E-59	2,4015E-115	2,85369E-71
N_Shore_chr2:159313172-159313416_CCDC148	-0,3992	-0,42405	-0,42055	0,0035	-0,02135	-0,02485	0,016188295	0,006717391	0,332159863	-0,047565447	0,038108579	5,980225972	11,8563497	1,982592255	4,56623E-59	2,4015E-115	2,85369E-71
Island_chr2:159313172-159313416_CCDC148	-0,4667	-0,4673	-0,46705	0,00025	-0,00035	-0,0006	0,502871646	0,473804007	0,831059137	-0,026564593	0,31732376	5,980225972	11,8563497	1,982592255	4,56623E-59	2,4015E-115	2,85369E-71
N_Shore_chr2:159313652-159314813_CCDC148	-0,4829	-0,483	-0,48335	-0,00035	-0,00045	-1E-04	0,714646986	0,474762346	0,769506368	-0,054132887	0,239971044	5,980225972	11,8563497	1,982592255	4,56623E-59	2,4015E-115	2,85369E-71
Island_chr2:159313652-159314813_CCDC148	-0,4316	-0,43295	-0,42955	0,0034	0,00205	-0,00135	0,325992313	0,564506369	0,966003916	-0,019002534	0,408756468	5,980225972	11,8563497	1,982592255	4,56623E-59	2,4015E-115	2,85369E-71
S_Shelf_chr16:66785040-66785875_CCDC79	0,38085	0,3816	0,3644	-0,0172	-0,01645	0,00075	0,594468179	0,256759004	0,308381814	-0,081646879	0,07606867	2,257653373	2,257653373	-1	3,39559E-33	3,39559E-33
N_Shore_chr16:66835271-66835790_CCDC79	0,48045	0,4805	0,48105	0,00055	0,0006	5E-05	0,378474502	0,752262195	0,998128667	-0,109025823	0,016641494	2,257653373	2,257653373	-1	3,39559E-33	3,39559E-33
Island_chr16:66835271-66835790_CCDC79	0,4763	0,4759	0,4766	0,0007	0,0003	-0,0004	0,149255077	0,811016975	0,727091595	0,00113598	0,940933971	2,257653373	2,257653373	-1	3,39559E-33	3,39559E-33
S_Shore_chr16:66835271-66835790_CCDC79	0,41025	0,4074	0,40875	0,00135	-0,0015	-0,00285	0,155944178	0,920657144	0,360921242	-0,037915811	0,153427561	2,257653373	2,257653373	-1	3,39559E-33	3,39559E-33
N_Shore_chr6:100016069-100016775_CCNC	-0,1473	-0,2089	-0,1994	0,0095	-0,0521	-0,0616	0,596146253	0,004368065	0,001816038	-0,115346011	0,000378136	2,417191879	3,907624935	1,616596915	1,16674E-65	4,45789E-82	4,48161E-45
Island_chr6:100016069-100016775_CCNC	-0,4679	-0,4679	-0,4687	-0,0008	-0,0008	0	0,01053147	0,003197106	0,727699734	0,001637562	0,897844853	2,417191879	3,907624935	1,616596915	1,16674E-65	4,45789E-82	4,48161E-45
S_Shore_chr6:100016069-100016775_CCNC	0,2822	0,31055	0,3285	0,01795	0,0463	0,02835	0,004817138	0,000452082	0,165567241	-0,001973472	0,951637785	2,417191879	3,907624935	1,616596915	1,16674E-65	4,45789E-82	4,48161E-45
N_Shore_chr16:2478686-2479968_CCNF	0,1311	0,1482	0,1238	-0,0244	-0,0073	0,0171	0,233034401	0,203372041	0,872784719	-0,124591418	0,00666583	2,526499685	3,747197452	1,483157696	5,04538E-61	4,68802E-98	1,38979E-48
Island_chr16:2478686-2479968_CCNF	-0,4623	-0,4633	-0,4636	-0,0003	-0,0013	-0,001	0,127783578	0,08511506	0,545074192	-0,022568828	0,140946951	2,526499685	3,747197452	1,483157696	5,04538E-61	4,68802E-98	1,38979E-48
S_Shore_chr16:2478686-2479968_CCNF	-0,4737	-0,4731	-0,4723	0,0008	0,0014	0,0006	0,338405703	0,203372041	0,859606904	0,090067521	0,050272677	2,526499685	3,747197452	1,483157696	5,04538E-61	4,68802E-98	1,38979E-48
S_Shelf_chr16:2478686-2479968_CCNF	0,3037	0,278	0,26025	-0,01775	-0,04345	-0,0257	0,227242423	0,000131904	0,022992757	-0,148912176	0,001161438	2,526499685	3,747197452	1,483157696	5,04538E-61	4,68802E-98	1,38979E-48
N_Shelf_chr16:2509816-2510482_CCNF	0,47265	0,4728	0,4657	-0,0071	-0,00695	0,00015	0,000248924	0,000345192	0,766081067	-0,126768078	0,005764673	2,526499685	3,747197452	1,483157696	5,04538E-61	4,68802E-98	1,38979E-48
N_Shore_chr5:86708296-86708878_CCNH	0,1999	0,1094	0,00425	-0,10515	-0,19565	-0,0905	0,023489089	0,000214738	0,178239954	-0,234706636	2,42602E-07	2,385751864	3,452305173	1,447051231	1,65528E-62	6,87449E-94	3,41273E-48
Island_chr5:86708296-86708878_CCNH	-0,46845	-0,47	-0,4699	1E-04	-0,00145	-0,00155	0,650601539	0,055272404	0,124401087	-0,028072868	0,106298273	2,385751864	3,452305173	1,447051231	1,65528E-62	6,87449E-94	3,41273E-48
S_Shore_chr5:86708296-86708878_CCNH	-0,17025	-0,2124	-0,2037	0,0087	-0,03345	-0,04215	0,906173387	0,883977646	0,942539246	-0,014005252	0,596940487	2,385751864	3,452305173	1,447051231	1,65528E-62	6,87449E-94	3,41273E-48
N_Shelf_chr4:77996421-77997571_CCNI	0,13115	0,1059	0,10075	-0,00515	-0,0304	-0,02525	0,962006431	0,203372041	0,418307453	-0,066831266	0,146707171	2,009532625	2,750854817	1,36890279	1,79503E-58	3,47774E-81	6,20863E-42
N_Shore_chr4:77996421-77997571_CCNI	-0,4741	-0,4736	-0,475	-0,0014	-0,0009	0,0005	0,007785286	0,564506369	0,279872644	-0,027153767	0,555793201	2,009532625	2,750854817	1,36890279	1,79503E-58	3,47774E-81	6,20863E-42
Island_chr4:77996421-77997571_CCNI	-0,4807	-0,4802	-0,4805	-0,0003	0,0002	0,0005	0,138421761	0,149616916	0,16267489	0,057355471	7,79608E-05	2,009532625	2,750854817	1,36890279	1,79503E-58	3,47774E-81	6,20863E-42
S_Shore_chr4:77996421-77997571_CCNI	-0,46875	-0,4687	-0,46755	0,00115	0,0012	5E-05	0,593274269	0,474762346	0,986003376	0,115202143	0,012169036	2,009532625	2,750854817	1,36890279	1,79503E-58	3,47774E-81	6,20863E-42
Island_chr14:99946161-99948188_CCNK	-0,4816	-0,4825	-0,4826	-1E-04	-0,001	-0,0009	0,741938442	4,21486E-06	0,00045256	0,001421185	0,904730352	1,833565749	2,42632364	1,323281503	2,30887E-67	9,9557E-110	1,95457E-55
S_Shore_chr14:99946161-99948188_CCNK	-0,4155	-0,4145	-0,41195	0,00255	0,00355	0,001	0,798062406	0,09345773	0,063295061	0,08760986	0,05690895	1,833565749	2,42632364	1,323281503	2,30887E-67	9,9557E-110	1,95457E-55
S_Shelf_chr14:99946161-99948188_CCNK	0,3046	0,2946	0,295	0,0004	-0,0096	-0,01	0,847878625	0,319796646	0,644349409	-0,071308216	0,121449083	1,833565749	2,42632364	1,323281503	2,30887E-67	9,9557E-110	1,95457E-55
N_Shore_chr5:54527319-54527760_CCNO	-0,36385	-0,1574	-0,04645	0,11095	0,3174	0,20645	0,000275062	1,77636E-15	5,84807E-09	0,326039797	3,54827E-13	4,536752637	16,55836132	3,649826791	1,80101E-77	6,5854E-105	2,4569E-71
Island_chr5:54527319-54527760_CCNO	-0,23675	-0,0753	0,0272	0,1025	0,26395	0,16145	7,82537E-10	0	1,11022E-16	0,320477502	0	4,536752637	16,55836132	3,649826791	1,80101E-77	6,5854E-105	2,4569E-71
Island_chr5:54528095-54528404_CCNO	-0,3362	-0,31735	-0,32375	-0,0064	0,01245	0,01885	0,292661908	0,289808136	0,237956929	-0,022646372	0,324984346	4,536752637	16,55836132	3,649826791	1,80101E-77	6,5854E-105	2,4569E-71
Island_chr5:54528814-54530163_CCNO	-0,4511	-0,461	-0,4631	-0,0021	-0,012	-0,0099	0,001743471	0	0	-0,280172121	0	4,536752637	16,55836132	3,649826791	1,80101E-77	6,5854E-105	2,4569E-71
S_Shore_chr5:54528095-54528404_CCNO	0,0574	-0,18175	-0,2989	-0,11715	-0,3563	-0,23915	0,00016091	0	5,93053E-11	-0,402684266	0	4,536752637	16,55836132	3,649826791	1,80101E-77	6,5854E-105	2,4569E-71
N_Shelf_chr10:35625049-35626540_CCNY	0,37805	0,3694	0,3138	-0,0556	-0,06425	-0,00865	0,000256586	2,83351E-05	0,180772092	-0,227943664	5,43057E-07	1,784386329	2,307265458	1,293030226	1,45847E-61	8,2938E-118	1,6355E-65
N_Shore_chr10:35625049-35626540_CCNY	0,03715	-0,0045	-0,08715	-0,08265	-0,1243	-0,04165	6,09605E-05	3,20031E-09	0,140020012	-0,236655107	1,65201E-13	1,784386329	2,307265458	1,293030226	1,45847E-61	8,2938E-118	1,6355E-65
Island_chr10:35625049-35626540_CCNY	-0,4494	-0,4477	-0,446	0,0017	0,0034	0,0017	0,005458863	1,4244E-05	0,054577999	-0,024058634	0,200090566	1,784386329	2,307265458	1,293030226	1,45847E-61	8,2938E-118	1,6355E-65
N_Shelf_chr2:160654229-160654631_CD302	0,42055	0,4228	0,4329	0,0101	0,01235	0,00225	0,002289101	0,000547918	0,571882754	0,269191061	2,69467E-09	3,314124958	6,853609532	2,067999734	1,38392E-72	2,0985E-110	1,23052E-65
N_Shore_chr2:160654229-160654631_CD302	0,15375	-0,1283	-0,2289	-0,1006	-0,38265	-0,28205	0,012751448	0	7,99361E-15	-0,398890276	0	3,314124958	6,853609532	2,067999734	1,38392E-72	2,0985E-110	1,23052E-65
Island_chr2:160654229-160654631_CD302	-0,2757	-0,4248	-0,4335	-0,0087	-0,1578	-0,1491	0,160055031	4,60743E-14	2,08167E-09	-0,349860693	0	3,314124958	6,853609532	2,067999734	1,38392E-72	2,0985E-110	1,23052E-65
S_Shore_chr2:160654229-160654631_CD302	-0,09955	-0,3878	-0,3981	-0,0103	-0,29855	-0,28825	0,248178662	0	9,12603E-14	-0,519991809	0	3,314124958	6,853609532	2,067999734	1,38392E-72	2,0985E-110	1,23052E-65
Island_chr19:45908140-45908466_CD3EAP	-0,35915	-0,32445	-0,32505	-0,0006	0,0341	0,0347	0,050762336	0,000566729	0,114195742	0,092994436	6,95357E-07	2,162469823	3,029635014	1,401006841	2,72573E-59	9,8598E-110	7,85047E-58
Island_chr19:45909062-45910124_CD3EAP	-0,4638	-0,46515	-0,46555	-0,0004	-0,00175	-0,00135	0,008917119	0,001100582	0,084424679	-0,012326233	0,230618263	2,162469823	3,029635014	1,401006841	2,72573E-59	9,8598E-110	7,85047E-58
S_Shore_chr19:45909062-45910124_CD3EAP	0,40235	0,3932	0,3873	-0,0059	-0,01505	-0,00915	0,09861856	0,002030937	0,044398161	-0,198376702	1,38477E-05	2,162469823	3,029635014	1,401006841	2,72573E-59	9,8598E-110	7,85047E-58
S_Shelf_chr19:45909062-45910124_CD3EAP	0,03045	0,00355	-0,00875	-0,0123	-0,0392	-0,0269	0,694856949	0,016242167	0,099150596	-0,076002623	0,019391776	2,162469823	3,029635014	1,401006841	2,72573E-59	9,8598E-110	7,85047E-58
Island_chr3:48229077-48230285_CDC25A	-0,4616	-0,4617	-0,46155	0,00015	5E-05	-1E-04	0,997691355	0,095731964	0,166476134	-0,034449323	0,093325063	2,806951235	4,913203516	1,750370101	9,18629E-71	2,34812E-93	4,7053E-47
S_Shore_chr3:48229077-48230285_CDC25A	0,13255	0,0863	0,01835	-0,06795	-0,1142	-0,04625	0,018032746	0,00077934	0,314144025	-0,083045863	0,001742368	2,806951235	4,913203516	1,750370101	9,18629E-71	2,34812E-93	4,7053E-47
result.189	-0,4561	-0,45375	-0,4531	0,00065	0,003	0,00235	0,751487206	0,070727197	0,14124405	-0,034712779	0,097351715	2,638445165	3,894224346	1,475954247	1,35517E-49	6,64033E-87	6,95776E-43
N_Shore_chr9:21968358-21968728_CDKN2A	-0,2828	-0,0201	0,1391	0,1592	0,4219	0,2627	6,54897E-06	0	0	0,474204606	0	11,44806608	136,506326	11,92396384	9,04171E-73	5,4694E-160	1,837E-102
N_Shore_chr9:21974578-21975306_CDKN2A	-0,31275	-0,348	-0,38995	-0,04195	-0,0772	-0,03525	1,70526E-09	0	8,77264E-07	0,081464981	0,01275666	11,44806608	136,506326	11,92396384	9,04171E-73	5,4694E-160	1,837E-102
Island_chr9:21974578-21975306_CDKN2A	-0,4451	-0,4705	-0,472	-0,0015	-0,0269	-0,0254	0,092347794	0	8,10463E-15	0,199355336	6,44598E-10	11,44806608	136,506326	11,92396384	9,04171E-73	5,4694E-160	1,837E-102
Island_chr9:21994101-21995910_CDKN2A	-0,4433	-0,4575	-0,4613	-0,0038	-0,018	-0,0142	0,177794553	0	1,36002E-13	-0,129511462	2,61092E-10	11,44806608	136,506326	11,92396384	9,04171E-73	5,4694E-160	1,837E-102
N_Shore_chr9:22005887-22006229_CDKN2B	-0,0108	0,1706	0,1497	-0,0209	0,1605	0,1814	0,103403512	6,77236E-14	0	0,246174054	1,59872E-14	7,984377873	28,10993086	3,520616297	1,00036E-75	6,0624E-119	4,52333E-67
Island_chr9:22008657-22009471_CDKN2B	-0,4448	-0,4531	-0,4531	0	-0,0083	-0,0083	0,719868481	1,60396E-08	5,76417E-12	-0,265959019	0	7,984377873	28,10993086	3,520616297	1,00036E-75	6,0624E-119	4,52333E-67
S_Shore_chr9:22008657-22009471_CDKN2B	-0,3611	-0,40775	-0,407	0,00075	-0,0459	-0,04665	0,30428631	9,10383E-15	1,33102E-11	-0,27816653	8,46461E-10	7,984377873	28,10993086	3,520616297	1,00036E-75	6,0624E-119	4,52333E-67
N_Shore_chr1:51433762-51435505_CDKN2C	0,1446	0,0381	-0,08855	-0,12665	-0,23315	-0,1065	0,000421247	1,13346E-09	0,005360807	-0,365820858	2,22045E-16	2,491398846	4,027208035	1,616444529	3,80341E-64	8,3413E-100	2,67726E-51
Island_chr1:51433762-51435505_CDKN2C	-0,4765	-0,4772	-0,4769	0,0003	-0,0004	-0,0007	0,029363206	0,206102528	0,049310507	-0,003660089	0,668738637	2,491398846	4,027208035	1,616444529	3,80341E-64	8,3413E-100	2,67726E-51
S_Shore_chr1:51433762-51435505_CDKN2C	-0,4621	-0,4627	-0,46335	-0,00065	-0,00125	-0,0006	0,136981792	0,034822519	0,184853165	-0,078132348	7,43379E-08	2,491398846	4,027208035	1,616444529	3,80341E-64	8,3413E-100	2,67726E-51
N_Shelf_chr1:51443311-51444036_CDKN2C	0,30805	0,252	0,1276	-0,1244	-0,18045	-0,05605	9,24278E-05	9,29024E-07	0,061647715	-0,309994281	5,39946E-12	2,491398846	4,027208035	1,616444529	3,80341E-64	8,3413E-100	2,67726E-51
N_Shore_chr19:10679134-10680036_CDKN2D	-0,00765	-0,0492	-0,11645	-0,06725	-0,1088	-0,04155	0,103117802	0,008277662	0,443139504	-0,074744883	0,00484638	2,556553115	3,81531983	1,492368692	4,26926E-63	3,0531E-101	3,93322E-51
Island_chr19:10679134-10680036_CDKN2D	-0,4735	-0,4739	-0,4742	-0,0003	-0,0007	-0,0004	0,759659624	0,081259571	0,557084663	0,040090472	0,008880286	2,556553115	3,81531983	1,492368692	4,26926E-63	3,0531E-101	3,93322E-51
S_Shore_chr19:10679134-10680036_CDKN2D	-0,44725	-0,4474	-0,4465	0,0009	0,00075	-0,00015	0,781588686	0,551387554	0,907123585	-0,040502533	0,213277117	2,556553115	3,81531983	1,492368692	4,26926E-63	3,0531E-101	3,93322E-51
N_Shore_chr16:2581726-2582648_CEMP1	0,2792	0,2475	0,2123	-0,0352	-0,0669	-0,0317	0,041428965	9,28184E-07	0,007493154	-0,035902784	0,038584934	2,880581347	4,483831303	1,556571665	7,54936E-60	1,2404E-100	5,32954E-53
Island_chr16:2581726-2582648_CEMP1	-0,47335	-0,47925	-0,4776	0,00165	-0,00425	-0,0059	0,308592516	0,432612326	0,938668141	0,017790683	0,43928961	2,880581347	4,483831303	1,556571665	7,54936E-60	1,2404E-100	5,32954E-53
S_Shore_chr16:2581726-2582648_CEMP1	-0,47775	-0,4778	-0,478	-0,0002	-0,00025	-5E-05	0,598052967	0,838456575	0,847878625	-0,060903518	0,186072588	2,880581347	4,483831303	1,556571665	7,54936E-60	1,2404E-100	5,32954E-53
N_Shore_chr16:90038530-90039583_CENPBD1	-0,3301	-0,3761	-0,40065	-0,02455	-0,07055	-0,046	5,04485E-13	0	7,54952E-15	-0,201948064	0	1,957711261	2,86073924	1,461267194	8,5718E-69	1,5656E-104	2,07606E-57
Island_chr16:90038530-90039583_CENPBD1	-0,4668	-0,46715	-0,46595	0,0012	0,00085	-0,00035	0,149968965	0,020111725	0,099813715	-0,003277955	0,789935948	1,957711261	2,86073924	1,461267194	8,5718E-69	1,5656E-104	2,07606E-57
S_Shore_chr16:90038530-90039583_CENPBD1	0,29035	0,2718	0,2708	-0,001	-0,01955	-0,01855	0,293068173	0,070299013	0,488998787	-0,070477576	0,125859832	1,957711261	2,86073924	1,461267194	8,5718E-69	1,5656E-104	2,07606E-57
N_Shore_chr22:47081750-47082045_CERK	0,09075	0,0936	0,09535	0,00175	0,0046	0,00285	0,98920248	0,959779166	0,812179513	-0,0382351	0,406730111	3,082028067	4,764484077	1,545892501	6,20017E-50	2,74553E-97	4,44768E-54
Island_chr22:47081750-47082045_CERK	0,33455	0,33015	0,33475	0,0046	0,0002	-0,0044	0,855772087	0,684458839	0,295287933	-0,029330149	0,365253793	3,082028067	4,764484077	1,545892501	6,20017E-50	2,74553E-97	4,44768E-54
S_Shore_chr22:47081750-47082045_CERK	0,3466	0,3491	0,34255	-0,00655	-0,00405	0,0025	0,852812173	0,564506369	0,99750814	0,005495361	0,905116207	3,082028067	4,764484077	1,545892501	6,20017E-50	2,74553E-97	4,44768E-54
S_Shelf_chr22:47081750-47082045_CERK	0,4445	0,4436	0,44035	-0,00325	-0,00415	-0,0009	0,058019658	0,013997473	0,708692867	-0,180276992	8,05557E-05	3,082028067	4,764484077	1,545892501	6,20017E-50	2,74553E-97	4,44768E-54
N_Shore_chr22:47097188-47097601_CERK	0,44825	0,4467	0,4471	0,0004	-0,00115	-0,00155	0,777448359	0,838456575	0,417282598	-0,119401911	0,009342668	3,082028067	4,764484077	1,545892501	6,20017E-50	2,74553E-97	4,44768E-54
Island_chr22:47097188-47097601_CERK	0,4815	0,4816	0,48235	0,00075	0,00085	1E-04	0,301692324	0,032635211	0,677518366	-0,091582474	6,62608E-05	3,082028067	4,764484077	1,545892501	6,20017E-50	2,74553E-97	4,44768E-54
S_Shore_chr22:47097188-47097601_CERK	0,43265	0,4309	0,4247	-0,0062	-0,00795	-0,00175	0,076191378	0,006717391	0,804074817	-0,228748375	4,94044E-07	3,082028067	4,764484077	1,545892501	6,20017E-50	2,74553E-97	4,44768E-54
S_Shelf_chr22:47097188-47097601_CERK	0,43255	0,4319	0,42835	-0,00355	-0,0042	-0,00065	0,229614054	0,052212141	0,829596374	-0,196596846	1,6587E-05	3,082028067	4,764484077	1,545892501	6,20017E-50	2,74553E-97	4,44768E-54
N_Shelf_chr16:55866647-55866998_CES1	0,0642	0,1483	0,196	0,0477	0,1318	0,0841	0,012872823	4,79145E-05	0,012021561	0,240660845	1,16921E-07	46,58727367	253,7542192	5,446857032	5,24363E-61	2,2287E-107	6,31015E-94
Island_chr16:55866647-55866998_CES1	0,1707	0,1923	0,18305	-0,00925	0,01235	0,0216	0,717127702	0,012622758	0,166995576	0,031890749	0,228447791	46,58727367	253,7542192	5,446857032	5,24363E-61	2,2287E-107	6,31015E-94
S_Shore_chr16:55866647-55866998_CES1	0,126	0,0727	0,04675	-0,02595	-0,07925	-0,0533	0,047765708	2,06235E-06	0,014839814	-0,14218595	1,03058E-05	46,58727367	253,7542192	5,446857032	5,24363E-61	2,2287E-107	6,31015E-94
N_Shore_chr16:55794661-55794939_CES4	-0,01125	-0,0679	-0,0956	-0,0277	-0,08435	-0,05665	0,004128013	3,17342E-09	0,01733643	-0,128923314	1,01858E-06	32,30577097	49,37770915	1,528448561	1,75557E-33	2,03937E-38	5,08905E-21
Island_chr16:55794661-55794939_CES4	0,1075	0,06235	0,0401	-0,02225	-0,0674	-0,04515	0,245934263	0,001363102	0,081148739	-0,073755015	0,023293735	32,30577097	49,37770915	1,528448561	1,75557E-33	2,03937E-38	5,08905E-21
S_Shelf_chr16:55794661-55794939_CES4	0,2258	0,2073	0,2565	0,0492	0,0307	-0,0185	0,089859526	0,355912651	0,148453245	0,151534865	0,00099487	32,30577097	49,37770915	1,528448561	1,75557E-33	2,03937E-38	5,08905E-21
N_Shore_chr22:24110029-24110995_CHCHD10	0,0879	-0,08285	-0,25255	-0,1697	-0,34045	-0,17075	0,862576409	0,020723765	0,18382286	-0,044311201	0,173276307	7,464346714	16,58142395	2,221416633	4,26946E-54	4,75164E-95	1,5463E-48
Island_chr22:24110029-24110995_CHCHD10	-0,46565	-0,4724	-0,4762	-0,0038	-0,01055	-0,00675	0,013865444	5,8431E-13	3,97284E-07	-0,310526575	0	7,464346714	16,58142395	2,221416633	4,26946E-54	4,75164E-95	1,5463E-48
S_Shore_chr22:24110029-24110995_CHCHD10	0,2704	0,2186	0,19595	-0,02265	-0,07445	-0,0518	0,055953445	1,41796E-07	2,06002E-06	-0,295669444	5,35851E-11	7,464346714	16,58142395	2,221416633	4,26946E-54	4,75164E-95	1,5463E-48
N_Shore_chr11:125495233-125495866_CHEK1	0,2993	0,2952	0,28	-0,0152	-0,0193	-0,0041	0,003421794	0,004565938	0,084188011	-0,076207441	0,000883138	2,910114666	4,677014819	1,607158259	7,44316E-61	3,3667E-105	2,53392E-53
Island_chr11:125495233-125495866_CHEK1	-0,46825	-0,4696	-0,4704	-0,0008	-0,00215	-0,00135	0,002477477	2,06617E-11	3,86984E-05	0,001183273	0,928980777	2,910114666	4,677014819	1,607158259	7,44316E-61	3,3667E-105	2,53392E-53
S_Shore_chr11:125495233-125495866_CHEK1	-0,4287	-0,43685	-0,44155	-0,0047	-0,01285	-0,00815	1,86863E-05	0	2,24265E-14	-0,243747895	0	2,910114666	4,677014819	1,607158259	7,44316E-61	3,3667E-105	2,53392E-53
S_Shelf_chr11:125495233-125495866_CHEK1	0,32865	0,36195	0,37765	0,0157	0,049	0,0333	0,051605169	5,43143E-06	0,001044106	0,178876075	9,32802E-05	2,910114666	4,677014819	1,607158259	7,44316E-61	3,3667E-105	2,53392E-53
N_Shore_chr22:29137866-29138560_CHEK2	-0,4187	-0,422	-0,43655	-0,01455	-0,01785	-0,0033	0,000731048	2,63905E-08	0,025101201	-0,117128053	3,35734E-07	2,874948275	4,459456836	1,551143328	1,09467E-58	3,761E-99	2,90318E-48
Island_chr22:29137866-29138560_CHEK2	-0,4603	-0,4624	-0,4616	0,0008	-0,0013	-0,0021	0,3449499	0,065988081	0,057671808	0,012894115	0,352427413	2,874948275	4,459456836	1,551143328	1,09467E-58	3,761E-99	2,90318E-48
N_Shelf_chr11:67887977-67889768_CHKA	0,33605	0,2407	0,20355	-0,03715	-0,1325	-0,09535	0,43542526	2,68709E-07	0,000188468	-0,308700724	6,67733E-12	4,033253261	6,292668748	1,560196779	8,82956E-47	1,84591E-93	1,42678E-60
Island_chr11:67887977-67889768_CHKA	-0,4758	-0,4765	-0,4777	-0,0012	-0,0019	-0,0007	0,27414427	0,001784938	0,070285399	-0,040268098	0,000692241	4,033253261	6,292668748	1,560196779	8,82956E-47	1,84591E-93	1,42678E-60
S_Shore_chr11:67887977-67889768_CHKA	0,31455	0,3074	0,27095	-0,03645	-0,0436	-0,00715	0,000276726	5,02809E-07	0,132568634	-0,239089265	1,42029E-07	4,033253261	6,292668748	1,560196779	8,82956E-47	1,84591E-93	1,42678E-60
S_Shore_chr22:51016253-51017020_CHKB	0,2758	0,2479	0,19045	-0,05745	-0,08535	-0,0279	0,040718063	0,018926519	0,098738732	-0,091745036	0,000539665	3,018642693	4,464343386	1,478924086	5,25969E-53	9,6689E-104	8,91449E-57
N_Shore_chr22:51020656-51021817_CHKB	0,39955	0,3976	0,3889	-0,0087	-0,01065	-0,00195	0,011884728	0,002030937	0,925462443	-0,096503472	0,035891211	3,018642693	4,464343386	1,478924086	5,25969E-53	9,6689E-104	8,91449E-57
Island_chr22:51020656-51021817_CHKB	-0,463	-0,4617	-0,4628	-0,0011	0,0002	0,0013	0,222260945	0,618452958	0,141993946	0,046042858	0,0003015	3,018642693	4,464343386	1,478924086	5,25969E-53	9,6689E-104	8,91449E-57
N_Shore_chr5:129239553-129241612_CHSY3	0,273	0,2708	0,3223	0,0515	0,0493	-0,0022	0,011118451	0,027727336	0,766652819	0,132989706	0,003760743	5,850727396	13,91213565	2,377847182	2,68888E-61	6,5166E-105	2,76848E-57
Island_chr5:129239553-129241612_CHSY3	-0,42365	-0,4288	-0,42945	-0,00065	-0,0058	-0,00515	0,514664767	5,50062E-06	0,002106533	-0,105793198	1,04547E-09	5,850727396	13,91213565	2,377847182	2,68888E-61	6,5166E-105	2,76848E-57
S_Shore_chr5:129239553-129241612_CHSY3	-0,4157	-0,4196	-0,432	-0,0124	-0,0163	-0,0039	0,015622191	0,001329027	0,16785502	-0,148767896	0,001174497	5,850727396	13,91213565	2,377847182	2,68888E-61	6,5166E-105	2,76848E-57
S_Shelf_chr5:129239553-129241612_CHSY3	0,3299	0,3379	0,16975	-0,16815	-0,16015	0,008	2,84759E-09	2,68709E-07	0,217940825	-0,246604645	5,534E-08	5,850727396	13,91213565	2,377847182	2,68888E-61	6,5166E-105	2,76848E-57
N_Shelf_chr12:122906404-122907011_CLIP1	0,3811	0,3766	0,3716	-0,005	-0,0095	-0,0045	0,112519704	0,009758293	0,242460377	-0,127729222	0,005402834	2,367315514	3,460777042	1,461899363	1,04732E-60	2,22114E-94	4,47114E-47
N_Shore_chr12:122906404-122907011_CLIP1	-0,46465	-0,4657	-0,4646	0,0011	5E-05	-0,00105	0,542552524	0,474762346	0,211796057	-0,061942187	0,178663735	2,367315514	3,460777042	1,461899363	1,04732E-60	2,22114E-94	4,47114E-47
Island_chr12:122906404-122907011_CLIP1	-0,4556	-0,4569	-0,45525	0,00165	0,00035	-0,0013	0,342914839	0,122674225	0,832440116	0,016139888	0,482915872	2,367315514	3,460777042	1,461899363	1,04732E-60	2,22114E-94	4,47114E-47
S_Shore_chr12:122906404-122907011_CLIP1	-0,4512	-0,4501	-0,44815	0,00195	0,00305	0,0011	0,711290858	0,230219109	0,648836768	0,116243733	1,06365E-05	2,367315514	3,460777042	1,461899363	1,04732E-60	2,22114E-94	4,47114E-47
Island_chr7:73703458-73704127_CLIP2	-0,4767	-0,4755	-0,4768	-0,0013	-1E-04	0,0012	0,294154508	0,200821837	0,010784971	0,135578737	2,70897E-07	3,270692209	5,616019714	1,717073743	3,14946E-55	4,94178E-84	4,65395E-47
S_Shore_chr7:73703458-73704127_CLIP2	-0,45725	-0,4565	-0,45815	-0,00165	-0,0009	0,00075	0,277129504	0,838456575	0,521199007	0,164029814	0,000298769	3,270692209	5,616019714	1,717073743	3,14946E-55	4,94178E-84	4,65395E-47
N_Shelf_chr7:73720746-73720988_CLIP2	0,14025	0,1936	0,19685	0,00325	0,0566	0,05335	0,926165669	0,004565938	0,016009443	0,267192113	3,56232E-09	3,270692209	5,616019714	1,717073743	3,14946E-55	4,94178E-84	4,65395E-47
N_Shore_chr7:73720746-73720988_CLIP2	0,3524	0,3581	0,35405	-0,00405	0,00165	0,0057	0,786432789	0,39263673	0,132348015	0,17147348	0,000178802	3,270692209	5,616019714	1,717073743	3,14946E-55	4,94178E-84	4,65395E-47
Island_chr7:73720746-73720988_CLIP2	-0,2878	-0,2652	-0,2694	-0,0042	0,0184	0,0226	0,725601196	0,020723765	0,022009698	0,158343042	9,84828E-07	3,270692209	5,616019714	1,717073743	3,14946E-55	4,94178E-84	4,65395E-47
S_Shore_chr7:73720746-73720988_CLIP2	-0,1782	-0,1278	-0,14655	-0,01875	0,03165	0,0504	0,965450136	0,203372041	0,145646131	0,145173017	0,001546907	3,270692209	5,616019714	1,717073743	3,14946E-55	4,94178E-84	4,65395E-47
N_Shelf_chr7:73752819-73753343_CLIP2	0,1403	0,2207	0,2184	-0,0023	0,0781	0,0804	0,262910245	3,05339E-06	6,83518E-07	0,232977751	2,98796E-07	3,270692209	5,616019714	1,717073743	3,14946E-55	4,94178E-84	4,65395E-47
N_Shore_chr7:73752819-73753343_CLIP2	0,346	0,3942	0,38135	-0,01285	0,03535	0,0482	0,140712042	0,000858763	1,20672E-06	0,269581669	2,55094E-09	3,270692209	5,616019714	1,717073743	3,14946E-55	4,94178E-84	4,65395E-47
Island_chr7:73752819-73753343_CLIP2	0,46555	0,4724	0,47345	0,00105	0,0079	0,00685	0,1810996	0,000601215	0,000548953	0,237582235	0	3,270692209	5,616019714	1,717073743	3,14946E-55	4,94178E-84	4,65395E-47
S_Shelf_chr7:73752819-73753343_CLIP2	0,024	0,1298	0,17675	0,04695	0,15275	0,1058	0,064979895	2,54233E-08	0,000326658	0,316876859	1,80833E-12	3,270692209	5,616019714	1,717073743	3,14946E-55	4,94178E-84	4,65395E-47
N_Shelf_chr7:73790230-73790510_CLIP2	0,15495	0,28355	0,2647	-0,01885	0,10975	0,1286	0,286992364	0,016242167	0,017284187	0,143525753	9,3552E-06	3,270692209	5,616019714	1,717073743	3,14946E-55	4,94178E-84	4,65395E-47
N_Shore_chr7:73790230-73790510_CLIP2	0,41585	0,4238	0,42345	-0,00035	0,0076	0,00795	0,879158007	0,000858763	0,00234395	0,314214345	2,68052E-12	3,270692209	5,616019714	1,717073743	3,14946E-55	4,94178E-84	4,65395E-47
Island_chr7:73790230-73790510_CLIP2	0,4109	0,4243	0,42395	-0,00035	0,01305	0,0134	0,326630397	0,001773998	0,000822644	0,128536546	1,19718E-06	3,270692209	5,616019714	1,717073743	3,14946E-55	4,94178E-84	4,65395E-47
S_Shore_chr7:73790230-73790510_CLIP2	0,22055	0,2788	0,2657	-0,0131	0,04515	0,05825	0,308381814	0,000214738	4,18265E-06	0,252661908	2,53082E-08	3,270692209	5,616019714	1,717073743	3,14946E-55	4,94178E-84	4,65395E-47
N_Shelf_chr5:1335077-1335280_CLPTM1L	0,4229	0,4132	0,41025	-0,00295	-0,01265	-0,0097	0,462624743	0,000131904	0,003994831	-0,167968179	0,000243022	2,760611745	3,780287607	1,369365908	6,08926E-46	2,15072E-88	3,06772E-50
N_Shore_chr5:1335077-1335280_CLPTM1L	0,4321	0,4338	0,4344	0,0006	0,0023	0,0017	0,94223963	0,070299013	0,028639497	0,125463316	0,006290706	2,760611745	3,780287607	1,369365908	6,08926E-46	2,15072E-88	3,06772E-50
Island_chr5:1335077-1335280_CLPTM1L	0,46895	0,4684	0,467	-0,0014	-0,00195	-0,00055	0,116656121	0,02790338	0,73180915	-0,080995847	0,002262555	2,760611745	3,780287607	1,369365908	6,08926E-46	2,15072E-88	3,06772E-50
S_Shore_chr5:1335077-1335280_CLPTM1L	0,40785	0,39155	0,38525	-0,0063	-0,0226	-0,0163	0,669084199	0,10724493	0,167988484	-0,041591489	0,070498047	2,760611745	3,780287607	1,369365908	6,08926E-46	2,15072E-88	3,06772E-50
N_Shelf_chr5:1339662-1340082_CLPTM1L	0,449	0,4408	0,44275	0,00195	-0,00625	-0,0082	0,95152233	0,122674225	0,144932843	-0,140631655	0,002171665	2,760611745	3,780287607	1,369365908	6,08926E-46	2,15072E-88	3,06772E-50
N_Shore_chr5:1339662-1340082_CLPTM1L	0,4098	0,4003	0,3926	-0,0077	-0,0172	-0,0095	0,028373039	2,92365E-09	0,000900406	-0,11122063	1,31003E-10	2,760611745	3,780287607	1,369365908	6,08926E-46	2,15072E-88	3,06772E-50
Island_chr5:1339662-1340082_CLPTM1L	0,33905	0,3284	0,31275	-0,01565	-0,0263	-0,01065	0,060151037	0,000858763	0,07494607	-0,162956151	0,000372981	2,760611745	3,780287607	1,369365908	6,08926E-46	2,15072E-88	3,06772E-50
N_Shelf_chr5:1344545-1345469_CLPTM1L	0,4144	0,41025	0,42565	0,0154	0,01125	-0,00415	0,00055189	0,001329027	0,205472098	0,016600824	0,470503126	2,760611745	3,780287607	1,369365908	6,08926E-46	2,15072E-88	3,06772E-50
N_Shore_chr5:1344545-1345469_CLPTM1L	0,11645	0,0741	-0,00165	-0,07575	-0,1181	-0,04235	0,005374021	3,05339E-06	0,075359243	-0,25673322	1,47873E-08	2,760611745	3,780287607	1,369365908	6,08926E-46	2,15072E-88	3,06772E-50
Island_chr5:1344545-1345469_CLPTM1L	-0,4705	-0,4693	-0,4689	0,0004	0,0016	0,0012	0,861535028	0,686936241	0,77815539	-0,008407937	0,751660793	2,760611745	3,780287607	1,369365908	6,08926E-46	2,15072E-88	3,06772E-50
S_Shore_chr5:1344545-1345469_CLPTM1L	-0,4062	-0,408	-0,40715	0,00085	-0,00095	-0,0018	0,576026342	0,016684989	0,472156648	-0,054125356	0,018549267	2,760611745	3,780287607	1,369365908	6,08926E-46	2,15072E-88	3,06772E-50
N_Shore_chr1:9790292-9790704_CLSTN1	0,35515	0,3843	0,39665	0,01235	0,0415	0,02915	0,514346378	0,019825667	0,08479617	0,059802375	0,009272479	2,442935884	3,419051136	1,399566463	1,62884E-55	2,7973E-105	3,96118E-56
Island_chr1:9790292-9790704_CLSTN1	0,4736	0,4744	0,474	-0,0004	0,0004	0,0008	0,894328237	0,430633514	0,721812015	0,00109172	0,96723694	2,442935884	3,419051136	1,399566463	1,62884E-55	2,7973E-105	3,96118E-56
N_Shore_chr1:9791158-9791486_CLSTN1	0,32415	0,318	0,3192	0,0012	-0,00495	-0,00615	0,034903461	0,319796646	0,047281331	-0,044225099	0,337177499	2,442935884	3,419051136	1,399566463	1,62884E-55	2,7973E-105	3,96118E-56
Island_chr1:9791158-9791486_CLSTN1	0,37575	0,3662	0,3603	-0,0059	-0,01545	-0,00955	0,436439779	0,00077934	0,063903696	-0,061582833	0,020343069	2,442935884	3,419051136	1,399566463	1,62884E-55	2,7973E-105	3,96118E-56
S_Shelf_chr1:9791158-9791486_CLSTN1	0,4533	0,4467	0,45325	0,00655	-5E-05	-0,0066	0,842119123	0,617446236	0,625420914	-0,0522506	0,106594299	2,442935884	3,419051136	1,399566463	1,62884E-55	2,7973E-105	3,96118E-56
N_Shore_chr1:9822576-9822817_CLSTN1	0,40945	0,4056	0,40495	-0,00065	-0,0045	-0,00385	0,909626547	0,051555427	0,260418121	-0,049706334	0,126575511	2,442935884	3,419051136	1,399566463	1,62884E-55	2,7973E-105	3,96118E-56
Island_chr1:9822576-9822817_CLSTN1	0,43655	0,44745	0,42695	-0,0205	-0,0096	0,0109	0,846724865	0,321800821	0,242659088	-0,012475107	0,701567123	2,442935884	3,419051136	1,399566463	1,62884E-55	2,7973E-105	3,96118E-56
S_Shelf_chr1:9822576-9822817_CLSTN1	0,37735	0,386	0,3887	0,0027	0,01135	0,00865	0,506965708	0,000858763	0,076750445	0,18257582	6,50025E-05	2,442935884	3,419051136	1,399566463	1,62884E-55	2,7973E-105	3,96118E-56
N_Shore_chr1:9883011-9884667_CLSTN1	-0,4533	-0,4554	-0,45825	-0,00285	-0,00495	-0,0021	0,080469612	0,000345192	0,137953774	-0,187197221	4,18956E-05	2,442935884	3,419051136	1,399566463	1,62884E-55	2,7973E-105	3,96118E-56
Island_chr1:9883011-9884667_CLSTN1	-0,4784	-0,479	-0,4795	-0,0005	-0,0011	-0,0006	0,001434613	8,01181E-08	0,019677275	-0,003532923	0,731164654	2,442935884	3,419051136	1,399566463	1,62884E-55	2,7973E-105	3,96118E-56
S_Shore_chr1:9883011-9884667_CLSTN1	-0,37075	-0,3711	-0,3699	0,0012	0,00085	-0,00035	0,83200479	0,137290293	0,252190628	-0,006968197	0,734352325	2,442935884	3,419051136	1,399566463	1,62884E-55	2,7973E-105	3,96118E-56
N_Shore_chr3:139653430-139655115_CLSTN2	-0,0796	-0,0819	-0,0564	0,0255	0,0232	-0,0023	0,148044195	0,013997473	0,580177997	0,083785514	0,068668386	42,51110928	125,3644077	2,948979922	1,08642E-46	3,83881E-87	2,796E-87
Island_chr3:139653430-139655115_CLSTN2	-0,44735	-0,451	-0,4523	-0,0013	-0,00495	-0,00365	0,451113953	0,00212832	0,043190367	-0,058854741	5,11792E-05	42,51110928	125,3644077	2,948979922	1,08642E-46	3,83881E-87	2,796E-87
S_Shore_chr3:139653430-139655115_CLSTN2	-0,25085	-0,2024	-0,0911	0,1113	0,15975	0,04845	1,20374E-06	5,87812E-07	0,024474775	0,190833205	4,2788E-13	42,51110928	125,3644077	2,948979922	1,08642E-46	3,83881E-87	2,796E-87
S_Shelf_chr3:139653430-139655115_CLSTN2	-0,2562	-0,1743	-0,03815	0,13615	0,21805	0,0819	1,18383E-06	1,12133E-14	0,007194401	0,477773075	0	42,51110928	125,3644077	2,948979922	1,08642E-46	3,83881E-87	2,796E-87
Island_chr19:40728235-40728618_CNTD2	0,46055	0,46325	0,46165	-0,0016	0,0011	0,0027	0,699515371	0,551387554	0,204979885	0,035530984	0,27495166	13,40916967	27,03206838	2,015939021	5,00275E-50	2,6436E-80	3,12498E-90
Island_chr19:40729087-40729430_CNTD2	-0,1591	-0,1201	-0,1264	-0,0063	0,0327	0,039	0,8486059	0,111335058	0,158282779	0,048706503	0,0666203	13,40916967	27,03206838	2,015939021	5,00275E-50	2,6436E-80	3,12498E-90
Island_chr19:40730385-40730712_CNTD2	0,2845	0,30865	0,32635	0,0177	0,04185	0,02415	0,659109679	0,139654174	0,401835076	0,076012032	0,019376719	13,40916967	27,03206838	2,015939021	5,00275E-50	2,6436E-80	3,12498E-90
N_Shore_chr19:40732075-40732665_CNTD2	-0,1825	-0,156	-0,2307	-0,0747	-0,0482	0,0265	0,003465747	0,013997473	0,515485875	-0,114577204	0,012648599	13,40916967	27,03206838	2,015939021	5,00275E-50	2,6436E-80	3,12498E-90
Island_chr19:40732075-40732665_CNTD2	-0,2621	-0,2209	-0,38195	-0,16105	-0,11985	0,0412	1,8997E-08	9,63864E-09	0,018332381	-0,085574024	3,0861E-05	13,40916967	27,03206838	2,015939021	5,00275E-50	2,6436E-80	3,12498E-90
S_Shore_chr19:40730385-40730712_CNTD2	-0,2345	-0,1153	-0,23195	-0,11665	0,00255	0,1192	0,061647715	0,838456575	0,048214974	-0,004281196	0,926011658	13,40916967	27,03206838	2,015939021	5,00275E-50	2,6436E-80	3,12498E-90
S_Shore_chr19:40732075-40732665_CNTD2	-0,1931	-0,13615	-0,21115	-0,075	-0,01805	0,05695	2,65689E-05	0,070299013	6,09021E-07	0,009915621	0,66570369	13,40916967	27,03206838	2,015939021	5,00275E-50	2,6436E-80	3,12498E-90
N_Shelf_chr17:48276877-48279008_COL1A1	0,2659	0,2332	0,2334	0,0002	-0,0325	-0,0327	0,284170833	0,001363102	0,035070995	-0,01899594	0,559529539	10,02187122	27,75323421	2,769266696	1,35848E-55	3,095E-106	4,0471E-57
N_Shore_chr17:48276877-48279008_COL1A1	-0,1945	-0,2033	-0,1965	0,0068	-0,002	-0,0088	0,381287391	0,150819657	0,314883787	0,011477416	0,664758163	10,02187122	27,75323421	2,769266696	1,35848E-55	3,095E-106	4,0471E-57
Island_chr17:48276877-48279008_COL1A1	-0,3081	-0,32475	-0,3441	-0,01935	-0,036	-0,01665	0,11992973	2,19662E-06	0,001060531	-0,088206749	2,24875E-10	10,02187122	27,75323421	2,769266696	1,35848E-55	3,095E-106	4,0471E-57
S_Shore_chr17:48276877-48279008_COL1A1	-0,14565	-0,14095	-0,1575	-0,01655	-0,01185	0,0047	0,558873992	0,398747094	0,265199886	-0,00403388	0,829921217	10,02187122	27,75323421	2,769266696	1,35848E-55	3,095E-106	4,0471E-57
Island_chr21:47401108-47401436_COL6A1	-0,4656	-0,4654	-0,4658	-0,0004	-0,0002	0,0002	0,787245324	0,263733574	0,450516474	-0,063464203	0,00576707	9,348429382	19,8397233	2,122252037	9,46243E-54	3,0624E-101	1,25909E-54
S_Shore_chr21:47401108-47401436_COL6A1	-0,4109	-0,4116	-0,41405	-0,00245	-0,00315	-0,0007	0,789474787	0,425376073	0,491855712	-0,092217807	0,000504865	9,348429382	19,8397233	2,122252037	9,46243E-54	3,0624E-101	1,25909E-54
N_Shore_chr21:47404108-47404312_COL6A1	-0,46125	-0,4628	-0,4655	-0,0027	-0,00425	-0,00155	0,018117461	0,001329027	0,693742883	-0,218952605	1,52628E-06	9,348429382	19,8397233	2,122252037	9,46243E-54	3,0624E-101	1,25909E-54
Island_chr21:47404108-47404312_COL6A1	0,3873	0,3671	0,2994	-0,0677	-0,0879	-0,0202	0	0	3,07029E-06	-0,146648234	1,46247E-10	9,348429382	19,8397233	2,122252037	9,46243E-54	3,0624E-101	1,25909E-54
S_Shore_chr21:47404108-47404312_COL6A1	0,46865	0,4675	0,45235	-0,01515	-0,0163	-0,00115	2,16953E-05	1,65457E-05	0,125022893	0,06400452	0,16460527	9,348429382	19,8397233	2,122252037	9,46243E-54	3,0624E-101	1,25909E-54
N_Shore_chr21:47407675-47408456_COL6A1	0,29055	0,3393	0,31355	-0,02575	0,023	0,04875	0,022414247	7,01837E-06	1,20268E-05	0,156767139	1,26409E-06	9,348429382	19,8397233	2,122252037	9,46243E-54	3,0624E-101	1,25909E-54
Island_chr21:47407675-47408456_COL6A1	0,39055	0,39765	0,3898	-0,00785	-0,00075	0,0071	0,052946561	0,001841161	0,034769399	0,122218488	0,000152979	9,348429382	19,8397233	2,122252037	9,46243E-54	3,0624E-101	1,25909E-54
S_Shore_chr21:47407675-47408456_COL6A1	0,3925	0,44	0,4418	0,0018	0,0493	0,0475	0,979947997	9,29024E-07	1,85261E-05	0,319351071	1,12577E-12	9,348429382	19,8397233	2,122252037	9,46243E-54	3,0624E-101	1,25909E-54
S_Shelf_chr21:47407675-47408456_COL6A1	0,48635	0,4872	0,4864	-0,0008	5E-05	0,00085	0,041918446	0,319796646	0,007511433	0,156948638	0,000613378	9,348429382	19,8397233	2,122252037	9,46243E-54	3,0624E-101	1,25909E-54
N_Shelf_chr21:47421135-47421398_COL6A1	0,44985	0,4551	0,45435	-0,00075	0,0045	0,00525	0,596260009	0,000345192	0,001424831	0,273160174	1,53756E-09	9,348429382	19,8397233	2,122252037	9,46243E-54	3,0624E-101	1,25909E-54
N_Shore_chr21:47421135-47421398_COL6A1	0,29685	0,3707	0,3722	0,0015	0,07535	0,07385	0,369372493	1,41796E-07	0,000138578	0,28467515	1,94204E-10	9,348429382	19,8397233	2,122252037	9,46243E-54	3,0624E-101	1,25909E-54
Island_chr21:47421135-47421398_COL6A1	0,4238	0,4798	0,48025	0,00045	0,05645	0,056	0,480952877	4,80005E-07	2,95377E-05	0,266568337	0	9,348429382	19,8397233	2,122252037	9,46243E-54	3,0624E-101	1,25909E-54
Island_chr21:47421844-47423883_COL6A1	0,3232	0,3489	0,35285	0,00395	0,02965	0,0257	0,534127774	3,77275E-09	1,62451E-06	0,19236881	0	9,348429382	19,8397233	2,122252037	9,46243E-54	3,0624E-101	1,25909E-54
S_Shore_chr21:47421844-47423883_COL6A1	0,27235	0,3096	0,2906	-0,019	0,01825	0,03725	0,046272453	0,019825667	0,001464138	0,214126189	2,61147E-06	9,348429382	19,8397233	2,122252037	9,46243E-54	3,0624E-101	1,25909E-54
N_Shore_chr21:47517651-47518999_COL6A2	-0,21735	-0,1917	-0,2083	-0,0166	0,00905	0,02565	0,11174977	0,319796646	0,040846567	0,000480109	0,991690934	8,783646537	21,15865475	2,408869103	1,13374E-55	5,3736E-108	2,41481E-61
Island_chr21:47517651-47518999_COL6A2	-0,47	-0,4672	-0,4731	-0,0059	-0,0031	0,0028	0,025408243	0,057121636	0,392402655	-0,064538288	0,001688364	8,783646537	21,15865475	2,408869103	1,13374E-55	5,3736E-108	2,41481E-61
S_Shore_chr21:47517651-47518999_COL6A2	-0,0144	0,0052	-0,0002	-0,0054	0,0142	0,0196	0,087265881	0,09345773	0,015040221	-0,010891418	0,8132364	8,783646537	21,15865475	2,408869103	1,13374E-55	5,3736E-108	2,41481E-61
N_Shore_chr21:47531899-47532821_COL6A2	-0,1109	0,0231	0,10705	0,08395	0,21795	0,134	1,43712E-07	0	6,8026E-11	0,407589831	0	8,783646537	21,15865475	2,408869103	1,13374E-55	5,3736E-108	2,41481E-61
Island_chr21:47531899-47532821_COL6A2	0,39925	0,44475	0,4549	0,01015	0,05565	0,0455	0,008311057	3,66374E-11	0,000831927	0,21607678	0	8,783646537	21,15865475	2,408869103	1,13374E-55	5,3736E-108	2,41481E-61
S_Shore_chr21:47531899-47532821_COL6A2	0,1362	0,2754	0,36365	0,08825	0,22745	0,1392	0,000169151	2,46287E-11	0,001468123	0,377475095	0	8,783646537	21,15865475	2,408869103	1,13374E-55	5,3736E-108	2,41481E-61
S_Shelf_chr21:47531899-47532821_COL6A2	-0,1634	-0,0825	-0,05425	0,02825	0,10915	0,0809	0,064736885	9,68757E-09	0,000258928	0,292836535	8,31226E-11	8,783646537	21,15865475	2,408869103	1,13374E-55	5,3736E-108	2,41481E-61
N_Shelf_chr21:47545187-47546212_COL6A2	0,0666	0,2338	0,3492	0,1154	0,2826	0,1672	0,001115834	6,79456E-14	0,00017447	0,405928747	0	8,783646537	21,15865475	2,408869103	1,13374E-55	5,3736E-108	2,41481E-61
N_Shore_chr21:47545187-47546212_COL6A2	0,3455	0,3615	0,36555	0,00405	0,02005	0,016	0,08449163	0,000131904	0,133454104	0,222656259	1,00237E-06	8,783646537	21,15865475	2,408869103	1,13374E-55	5,3736E-108	2,41481E-61
Island_chr21:47545187-47546212_COL6A2	0,21805	0,2848	0,31215	0,02735	0,0941	0,06675	0,003456121	2,53131E-14	5,67193E-07	0,205532379	0	8,783646537	21,15865475	2,408869103	1,13374E-55	5,3736E-108	2,41481E-61
Island_chr21:47548938-47549427_COL6A2	0,16555	0,3032	0,33625	0,03305	0,1707	0,13765	0,06026505	1,12133E-14	3,23536E-09	0,238377506	0	8,783646537	21,15865475	2,408869103	1,13374E-55	5,3736E-108	2,41481E-61
N_Shore_chr21:47551837-47552629_COL6A2	-0,00035	0,07045	0,12855	0,0581	0,1289	0,0708	0,079704897	2,25617E-05	0,002322202	0,176736806	4,45346E-08	8,783646537	21,15865475	2,408869103	1,13374E-55	5,3736E-108	2,41481E-61
Island_chr21:47551837-47552629_COL6A2	0,40245	0,4157	0,42955	0,01385	0,0271	0,01325	0,011938461	4,45839E-07	0,000576551	0,175076165	0	8,783646537	21,15865475	2,408869103	1,13374E-55	5,3736E-108	2,41481E-61
N_Shelf_chr2:238280475-238280769_COL6A3	0,27695	0,28095	0,3338	0,05285	0,05685	0,004	0,001477957	6,85122E-05	0,849182501	0,132452762	4,37938E-05	6,125060099	13,58207501	2,217459876	1,93127E-53	4,9187E-102	4,71249E-54
Island_chr2:238280475-238280769_COL6A3	0,36935	0,3808	0,43285	0,05205	0,0635	0,01145	0,184726265	0,048393684	0,497025908	0,051468554	0,052577259	6,125060099	13,58207501	2,217459876	1,93127E-53	4,9187E-102	4,71249E-54
S_Shore_chr2:238280475-238280769_COL6A3	0,18405	0,2406	0,30155	0,06095	0,1175	0,05655	0,045910244	0,000547918	0,222554762	0,200297559	1,1376E-05	6,125060099	13,58207501	2,217459876	1,93127E-53	4,9187E-102	4,71249E-54
S_Shelf_chr2:238280475-238280769_COL6A3	0,28755	0,2916	0,297	0,0054	0,00945	0,00405	0,00565158	0,000214738	0,546628031	0,065021548	0,004663892	6,125060099	13,58207501	2,217459876	1,93127E-53	4,9187E-102	4,71249E-54
N_Shelf_chr4:5889203-5890645_CRMP1	-0,3701	-0,3294	-0,28705	0,04235	0,08305	0,0407	0,35947609	0,013997473	0,112519704	0,135792227	0,003084492	23,15493818	37,37278056	1,614030678	1,71413E-32	2,87617E-57	2,88597E-55
N_Shore_chr4:5889203-5890645_CRMP1	0,02805	0,0785	0,18445	0,10595	0,1564	0,05045	4,57601E-06	2,599E-11	0,098415406	0,222722781	3,36842E-12	23,15493818	37,37278056	1,614030678	1,71413E-32	2,87617E-57	2,88597E-55
Island_chr4:5889203-5890645_CRMP1	-0,4559	-0,4554	-0,4583	-0,0029	-0,0024	0,0005	0,000971727	0,098686634	0,023775047	-0,020646705	0,056660904	23,15493818	37,37278056	1,614030678	1,71413E-32	2,87617E-57	2,88597E-55
N_Shore_chr4:5891981-5892365_CRMP1	-0,37295	-0,3661	-0,3538	0,0123	0,01915	0,00685	0,001240341	5,17254E-08	0,041189821	0,176161687	2,3503E-11	23,15493818	37,37278056	1,614030678	1,71413E-32	2,87617E-57	2,88597E-55
Island_chr4:5891981-5892365_CRMP1	-0,4594	-0,4585	-0,4608	-0,0023	-0,0014	0,0009	0,049303399	0,290779768	0,352054902	-0,012520827	0,542785893	23,15493818	37,37278056	1,614030678	1,71413E-32	2,87617E-57	2,88597E-55
N_Shore_chr4:5894071-5895116_CRMP1	-0,40985	-0,3994	-0,3771	0,0223	0,03275	0,01045	0,089602579	0,016242167	0,226531738	0,178438832	2,82905E-08	23,15493818	37,37278056	1,614030678	1,71413E-32	2,87617E-57	2,88597E-55
Island_chr4:5894071-5895116_CRMP1	-0,3905	-0,38935	-0,40075	-0,0114	-0,01025	0,00115	0,0050587	0,287067682	0,270740719	-0,066762966	0,00366878	23,15493818	37,37278056	1,614030678	1,71413E-32	2,87617E-57	2,88597E-55
S_Shore_chr4:5894071-5895116_CRMP1	-0,16035	-0,14535	-0,112	0,03335	0,04835	0,015	0,022859954	0,005752512	0,950024379	0,160177806	7,34165E-07	23,15493818	37,37278056	1,614030678	1,71413E-32	2,87617E-57	2,88597E-55
N_Shore_chr10:53459251-53459759_CSTF2T	-0,4548	-0,45665	-0,4595	-0,00285	-0,0047	-0,00185	0,001085407	2,25617E-05	0,755379724	-0,18865633	4,99205E-09	1,707791677	2,256526936	1,321312761	2,04133E-63	1,04264E-89	9,20882E-45
Island_chr10:53459251-53459759_CSTF2T	-0,4601	-0,4617	-0,46445	-0,00275	-0,00435	-0,0016	0,000707685	3,08777E-06	0,239393899	-0,020377731	0,141839393	1,707791677	2,256526936	1,321312761	2,04133E-63	1,04264E-89	9,20882E-45
S_Shore_chr10:53459251-53459759_CSTF2T	-0,4248	-0,4241	-0,4333	-0,0092	-0,0085	0,0007	0,000166549	0,000131904	0,802985889	-0,116892482	0,010951442	1,707791677	2,256526936	1,321312761	2,04133E-63	1,04264E-89	9,20882E-45
N_Shore_chr6:132271356-132271658_CTGF	0,3982	0,32135	0,23005	-0,0913	-0,16815	-0,07685	2,53264E-05	0	1,41936E-10	-0,305078084	0	8,106909287	22,13804624	2,730762793	8,96712E-58	6,5273E-116	5,12151E-68
Island_chr6:132271356-132271658_CTGF	-0,12465	-0,2553	-0,26175	-0,00645	-0,1371	-0,13065	0,001095307	0	1,4212E-09	-0,273836218	0	8,106909287	22,13804624	2,730762793	8,96712E-58	6,5273E-116	5,12151E-68
Island_chr6:132271826-132272566_CTGF	-0,4499	-0,4517	-0,4503	0,0014	-0,0004	-0,0018	0,797655434	0,431325227	0,779854848	-0,018773174	0,518349095	8,106909287	22,13804624	2,730762793	8,96712E-58	6,5273E-116	5,12151E-68
S_Shore_chr6:132271356-132271658_CTGF	-0,1261	-0,18205	-0,16365	0,0184	-0,03755	-0,05595	0,272858284	0,001645517	0,003395669	-0,075622338	0,000995148	8,106909287	22,13804624	2,730762793	8,96712E-58	6,5273E-116	5,12151E-68
N_Shelf_chr3:49055214-49056317_DALRD3	0,2626	0,2123	0,0879	-0,1244	-0,1747	-0,0503	1,34956E-11	0	0,001792114	-0,367907075	0	2,352006423	3,457353211	1,469959086	1,7452E-57	2,508E-113	2,99489E-68
N_Shore_chr3:49055214-49056317_DALRD3	0,13645	0,089	0,102	0,013	-0,03445	-0,04745	0,265174051	0,038290401	0,002489698	-0,106825635	0,020135689	2,352006423	3,457353211	1,469959086	1,7452E-57	2,508E-113	2,99489E-68
Island_chr3:49055214-49056317_DALRD3	-0,4754	-0,476	-0,47585	0,00015	-0,00045	-0,0006	0,506595719	0,000106262	0,003986596	-0,041404607	0,000752698	2,352006423	3,457353211	1,469959086	1,7452E-57	2,508E-113	2,99489E-68
N_Shore_chr3:49058325-49059986_DALRD3	-0,3706	-0,3818	-0,3883	-0,0065	-0,0177	-0,0112	0,179396703	0,009274936	0,029999455	-0,007919695	0,519405828	2,352006423	3,457353211	1,469959086	1,7452E-57	2,508E-113	2,99489E-68
Island_chr3:49058325-49059986_DALRD3	-0,46235	-0,4625	-0,46245	5E-05	-0,0001	-0,00015	0,877593351	0,841823838	0,833279149	0,049033504	6,48323E-05	2,352006423	3,457353211	1,469959086	1,7452E-57	2,508E-113	2,99489E-68
N_Shore_chr11:31391087-31391498_DCDC1	-0,46245	-0,4619	-0,4641	-0,0022	-0,00165	0,00055	0,350212097	0,564506369	0,380892985	-0,025460124	0,580711624	3,3514746	5,363489771	1,600337288	3,41241E-50	4,82223E-69	5,75889E-47
Island_chr11:31391087-31391498_DCDC1	-0,4722	-0,4721	-0,4718	0,0003	0,0004	1E-04	0,774229244	0,829989036	0,77879579	-0,003163888	0,789933137	3,3514746	5,363489771	1,600337288	3,41241E-50	4,82223E-69	5,75889E-47
S_Shore_chr11:31391087-31391498_DCDC1	-0,44605	-0,4467	-0,44705	-0,00035	-0,001	-0,00065	0,861535028	0,686936241	0,416387171	0,004096486	0,87746961	3,3514746	5,363489771	1,600337288	3,41241E-50	4,82223E-69	5,75889E-47
N_Shore_chr6:24357719-24358309_DCDC2	0,3268	0,3288	0,3388	0,01	0,012	0,002	0,50907491	0,00046185	0,005829457	0,116143899	1,15406E-05	7,34942815	32,19507264	4,380622816	4,69809E-83	5,8906E-141	1,46544E-82
Island_chr6:24357719-24358309_DCDC2	0,22495	0,2275	0,2642	0,0367	0,03925	0,00255	2,42594E-08	9,95431E-08	0,003674884	0,109581186	4,13003E-14	7,34942815	32,19507264	4,380622816	4,69809E-83	5,8906E-141	1,46544E-82
N_Shore_chr6:24360029-24360411_DCDC2	0,2438	0,25785	0,282	0,02415	0,0382	0,01405	0,172358546	0,041442681	0,378533733	0,106053297	0,001029489	7,34942815	32,19507264	4,380622816	4,69809E-83	5,8906E-141	1,46544E-82
S_Shore_chr1:32670569-32671885_DCDC2B	0,3971	0,39505	0,3908	-0,00425	-0,0063	-0,00205	0,131120094	0,051555427	0,842831171	-0,021445578	0,510019247	2,824031146	3,75332183	1,32906531	3,71144E-38	3,27964E-41	2,24062E-07
S_Shelf_chr1:32670569-32671885_DCDC2B	0,1457	0,13965	0,11235	-0,0273	-0,03335	-0,00605	0,009089917	0,016242167	0,342163997	-0,051052521	0,114877975	2,824031146	3,75332183	1,32906531	3,71144E-38	3,27964E-41	2,24062E-07
N_Shelf_chr1:155022988-155024332_DCST1	0,3624	0,3649	0,355	-0,0099	-0,0074	0,0025	0,105745518	0,038290401	0,587908309	-0,056672231	0,218597016	4,063627047	5,894003838	1,450429326	7,17848E-49	3,81738E-58	1,13496E-22
N_Shore_chr1:155022988-155024332_DCST1	-0,19045	-0,2209	-0,2274	-0,0065	-0,03695	-0,03045	0,417282598	0,027727336	0,232690652	-0,102203871	0,026234061	4,063627047	5,894003838	1,450429326	7,17848E-49	3,81738E-58	1,13496E-22
Island_chr1:155022988-155024332_DCST1	-0,4831	-0,4839	-0,48315	0,00075	-5E-05	-0,0008	0,881843763	0,999979509	0,793378415	-0,004908449	0,831043361	4,063627047	5,894003838	1,450429326	7,17848E-49	3,81738E-58	1,13496E-22
N_Shore_chr3:182697749-182698731_DCUN1D1	-0,4596	-0,4585	-0,4602	-0,0017	-0,0006	0,0011	0,24471535	0,018926519	0,1810996	-0,007498188	0,777783331	1,627863803	2,328466297	1,430381517	4,78608E-78	3,73818E-65	2,54468E-43
Island_chr3:182697749-182698731_DCUN1D1	-0,4327	-0,4372	-0,4375	-0,0003	-0,0048	-0,0045	0,962736063	0,450850303	0,363736427	-0,037873062	0,106751845	1,627863803	2,328466297	1,430381517	4,78608E-78	3,73818E-65	2,54468E-43
S_Shore_chr3:182697749-182698731_DCUN1D1	0,2664	0,2252	0,2492	0,024	-0,0172	-0,0412	0,434319839	0,200821837	0,018471776	-0,013771379	0,60422806	1,627863803	2,328466297	1,430381517	4,78608E-78	3,73818E-65	2,54468E-43
N_Shore_chr13:114144455-114145625_DCUN1D2	-0,09685	-0,0784	-0,1646	-0,0862	-0,06775	0,01845	0,000129583	6,85122E-05	0,79692359	-0,116095846	0,000346025	2,822121302	4,052342178	1,435920623	3,22974E-57	7,04241E-98	5,00041E-48
Island_chr13:114144455-114145625_DCUN1D2	-0,4818	-0,4827	-0,4831	-0,0004	-0,0013	-0,0009	0,066576038	1,49039E-06	0,000794823	-0,079884094	0,000100989	2,822121302	4,052342178	1,435920623	3,22974E-57	7,04241E-98	5,00041E-48
Island_chr13:114145965-114146172_DCUN1D2	-0,244	-0,24225	-0,31415	-0,0719	-0,07015	0,00175	6,48268E-06	7,01837E-06	0,715962758	-0,062420292	0,053813694	2,822121302	4,052342178	1,435920623	3,22974E-57	7,04241E-98	5,00041E-48
N_Shelf_chr16:20911566-20912616_DCUN1D3	0,4275	0,3877	0,2708	-0,1169	-0,1567	-0,0398	9,78943E-05	2,12663E-12	1,09872E-05	-0,393213701	0	2,616082431	3,493875014	1,335537051	6,98308E-52	2,16198E-98	8,12326E-53
N_Shore_chr16:20911566-20912616_DCUN1D3	-0,31475	-0,3219	-0,32365	-0,00175	-0,0089	-0,00715	0,825655237	0,577853781	0,280959659	0,031454216	0,236366723	2,616082431	3,493875014	1,335537051	6,98308E-52	2,16198E-98	8,12326E-53
Island_chr16:20911566-20912616_DCUN1D3	-0,46825	-0,4684	-0,467	0,0014	0,00125	-0,00015	0,17724053	0,149616916	0,30152785	0,017491485	0,229072758	2,616082431	3,493875014	1,335537051	6,98308E-52	2,16198E-98	8,12326E-53
N_Shore_chr4:52708767-52709538_DCUN1D4	-0,4724	-0,4742	-0,47385	0,00035	-0,00145	-0,0018	0,331093558	0,051555427	0,013231186	-0,002594688	0,936476066	2,011768082	2,888114621	1,435610122	1,94799E-54	1,0783E-66	4,08397E-38
Island_chr4:52708767-52709538_DCUN1D4	-0,4786	-0,4792	-0,4794	-0,0002	-0,0008	-0,0006	0,723612294	0,183768665	0,363700316	0,051519347	0,000388672	2,011768082	2,888114621	1,435610122	1,94799E-54	1,0783E-66	4,08397E-38
Island_chr4:52710535-52711124_DCUN1D4	-0,45695	-0,45795	-0,46075	-0,0028	-0,0038	-0,001	0,002948147	0,001645517	0,900664755	-0,039941253	0,082409305	2,011768082	2,888114621	1,435610122	1,94799E-54	1,0783E-66	4,08397E-38
S_Shore_chr4:52708767-52709538_DCUN1D4	-0,2258	-0,252	-0,2858	-0,0338	-0,06	-0,0262	0,08479617	0,000214738	0,222887144	-0,166402599	0,000278181	2,011768082	2,888114621	1,435610122	1,94799E-54	1,0783E-66	4,08397E-38
S_Shelf_chr4:52708767-52709538_DCUN1D4	0,459	0,4591	0,45895	-0,00015	-5E-05	1E-04	0,890592783	0,909668513	0,991334118	-0,012216249	0,79101504	2,011768082	2,888114621	1,435610122	1,94799E-54	1,0783E-66	4,08397E-38
N_Shore_chr11:102962274-102963049_DCUN1D5	-0,4017	-0,4032	-0,41575	-0,01255	-0,01405	-0,0015	0,00108232	1,65457E-05	0,44068852	-0,142608929	0,0018757	3,174796236	4,699645706	1,480298374	1,02377E-37	7,47994E-80	9,72444E-52
Island_chr11:102962274-102963049_DCUN1D5	-0,4728	-0,4735	-0,474	-0,0005	-0,0012	-0,0007	0,029140219	0,028587554	0,259176603	0,058169288	5,02905E-06	3,174796236	4,699645706	1,480298374	1,02377E-37	7,47994E-80	9,72444E-52
S_Shore_chr11:102962274-102963049_DCUN1D5	-0,4519	-0,45335	-0,45485	-0,0015	-0,00295	-0,00145	0,403596364	0,008436335	0,154502945	-0,005418614	0,772933312	3,174796236	4,699645706	1,480298374	1,02377E-37	7,47994E-80	9,72444E-52
N_Shore_chr6:30852102-30852676_DDR1	0,1026	0,09775	0,0354	-0,06235	-0,0672	-0,00485	6,60446E-06	2,34841E-09	0,011623886	-0,075113918	1,64313E-14	3,295442048	6,129256157	1,859919267	1,02067E-65	4,51381E-70	2,01471E-37
Island_chr6:30852102-30852676_DDR1	-0,4824	-0,4832	-0,4835	-0,0003	-0,0011	-0,0008	0,744535843	2,86378E-05	0,000983676	-0,42667942	0	3,295442048	6,129256157	1,859919267	1,02067E-65	4,51381E-70	2,01471E-37
S_Shore_chr6:30852102-30852676_DDR1	-0,18205	-0,2587	-0,3119	-0,0532	-0,12985	-0,07665	0	0	0	-0,323448051	0	3,295442048	6,129256157	1,859919267	1,02067E-65	4,51381E-70	2,01471E-37
S_Shelf_chr6:30852102-30852676_DDR1	-0,0364	-0,10735	-0,202	-0,09465	-0,1656	-0,07095	0	0	1,04361E-13	-0,290246951	0	3,295442048	6,129256157	1,859919267	1,02067E-65	4,51381E-70	2,01471E-37
S_Shore_chr22:24308762-24309700_DDTL	0,2865	0,2555	0,15525	-0,10025	-0,13125	-0,031	0,022122786	0,000858763	0,482891765	-0,195255553	1,89836E-05	3,03921766	4,997089301	1,644202509	5,23316E-64	2,3302E-101	1,10432E-50
N_Shelf_chr22:24316005-24316943_DDTL	0,4222	0,4219	0,4141	-0,0078	-0,0081	-0,0003	0,034620243	0,139557393	0,5603872	-0,12900681	0,004999713	3,03921766	4,997089301	1,644202509	5,23316E-64	2,3302E-101	1,10432E-50
N_Shore_chr22:24316005-24316943_DDTL	0,4495	0,4447	0,4419	-0,0028	-0,0076	-0,0048	0,174081798	7,38835E-08	0,00068973	-0,205544009	6,58538E-06	3,03921766	4,997089301	1,644202509	5,23316E-64	2,3302E-101	1,10432E-50
N_Shore_chr11:108535584-108536196_DDX10	-0,4636	-0,4661	-0,46865	-0,00255	-0,00505	-0,0025	2,29455E-05	7,77156E-16	9,47029E-05	-0,245831327	1,73195E-14	2,417433158	3,510479249	1,452151526	1,42182E-57	1,35331E-84	6,69992E-43
Island_chr11:108535584-108536196_DDX10	-0,4631	-0,46275	-0,4614	0,00135	0,0017	0,00035	0,340248872	0,152939619	0,793804669	0,066136418	4,57606E-05	2,417433158	3,510479249	1,452151526	1,42182E-57	1,35331E-84	6,69992E-43
S_Shore_chr11:108535584-108536196_DDX10	-0,4135	-0,4279	-0,4328	-0,0049	-0,0193	-0,0144	0,015789864	1,68321E-07	0,000646474	0,028492199	0,535180174	2,417433158	3,510479249	1,452151526	1,42182E-57	1,35331E-84	6,69992E-43
Island_chr12:31226343-31227186_DDX11	-0,4505	-0,4505	-0,45145	-0,00095	-0,00095	0	0,606330685	0,196769049	0,196687093	-0,012614123	0,322711431	2,292497245	3,455925219	1,507493728	2,12287E-58	9,72309E-89	8,11907E-49
S_Shore_chr12:31226343-31227186_DDX11	-0,4476	-0,4503	-0,4513	-0,001	-0,0037	-0,0027	0,445455066	0,006717391	0,143986175	-0,138284629	0,002578047	2,292497245	3,455925219	1,507493728	2,12287E-58	9,72309E-89	8,11907E-49
S_Shelf_chr12:31226343-31227186_DDX11	0,31345	0,3066	0,29235	-0,01425	-0,0211	-0,00685	0,517197091	0,027727336	0,638920272	-0,139603563	0,002341873	2,292497245	3,455925219	1,507493728	2,12287E-58	9,72309E-89	8,11907E-49
N_Shelf_chr12:9600415-9601259_DDX12	0,32935	0,248	0,26325	0,01525	-0,0661	-0,08135	0,512639117	0,002030937	0,000294788	-0,185347425	5,00128E-05	2,935934943	5,123508201	1,74510277	4,4533E-63	1,884E-112	1,18897E-58
N_Shore_chr12:9600415-9601259_DDX12	-0,2257	-0,2975	-0,34135	-0,04385	-0,11565	-0,0718	0,005589553	3,80131E-08	0,00238745	-0,273230117	1,5223E-09	2,935934943	5,123508201	1,74510277	4,4533E-63	1,884E-112	1,18897E-58
Island_chr12:9600415-9601259_DDX12	-0,4419	-0,4447	-0,4473	-0,0026	-0,0054	-0,0028	0,008817714	4,65697E-08	0,013156763	-0,045760485	0,000328009	2,935934943	5,123508201	1,74510277	4,4533E-63	1,884E-112	1,18897E-58
Island_chr22:38901553-38902905_DDX17	-0,4747	-0,4753	-0,4762	-0,0009	-0,0015	-0,0006	0,040906198	2,24548E-05	0,132703471	-0,012942057	0,329624402	2,022152778	2,705891515	1,338124174	4,14457E-53	5,1549E-96	5,27217E-49
S_Shore_chr22:38901553-38902905_DDX17	-0,48375	-0,4839	-0,4842	-0,0003	-0,00045	-0,00015	0,215661344	0,203372041	0,726500992	0,007916484	0,863658218	2,022152778	2,705891515	1,338124174	4,14457E-53	5,1549E-96	5,27217E-49
N_Shore_chr2:118572112-118572627_DDX18	-0,46905	-0,4669	-0,4676	-0,0007	0,00145	0,00215	0,628070601	0,564506369	0,354824366	0,081511748	0,076557247	2,440985965	3,244130825	1,329024776	5,74896E-43	2,67834E-79	8,35983E-41
Island_chr2:118572112-118572627_DDX18	-0,4703	-0,4701	-0,4693	0,0008	0,001	0,0002	0,072212163	0,001131271	0,234539966	0,035444586	0,010576754	2,440985965	3,244130825	1,329024776	5,74896E-43	2,67834E-79	8,35983E-41
S_Shore_chr2:118572112-118572627_DDX18	-0,4106	-0,4102	-0,41335	-0,00315	-0,00275	0,0004	0,899843663	0,838456575	0,980409732	0,003974627	0,931296264	2,440985965	3,244130825	1,329024776	5,74896E-43	2,67834E-79	8,35983E-41
N_Shelf_chr2:118593639-118594234_DDX18	0,37835	0,3779	0,37645	-0,00145	-0,0019	-0,00045	0,885381298	0,474762346	0,885381298	-0,006828984	0,882240694	2,440985965	3,244130825	1,329024776	5,74896E-43	2,67834E-79	8,35983E-41
N_Shelf_chr9:126154226-126154562_DENND1A	0,42235	0,4268	0,4218	-0,005	-0,00055	0,00445	0,703320711	0,474762346	0,239287284	0,12052482	0,008693512	2,605456196	3,96654798	1,522400563	1,03422E-62	5,9738E-103	2,46664E-50
N_Shore_chr9:126154226-126154562_DENND1A	0,2513	0,3181	0,28815	-0,02995	0,03685	0,0668	0,823926489	0,487863239	0,210326646	0,062007448	0,056587531	2,605456196	3,96654798	1,522400563	1,03422E-62	5,9738E-103	2,46664E-50
Island_chr9:126154226-126154562_DENND1A	0,3868	0,3976	0,399	0,0014	0,0122	0,0108	0,653563016	0,007527959	0,156943831	0,056297471	0,083517604	2,605456196	3,96654798	1,522400563	1,03422E-62	5,9738E-103	2,46664E-50
S_Shelf_chr9:126154226-126154562_DENND1A	-0,0752	-0,0383	-0,05635	-0,01805	0,01885	0,0369	0,134567691	0,959779166	0,01122142	-0,006218214	0,892706201	2,605456196	3,96654798	1,522400563	1,03422E-62	5,9738E-103	2,46664E-50
N_Shelf_chr1:197743931-197744788_DENND1B	0,43465	0,4443	0,4459	0,0016	0,01125	0,00965	0,144932843	5,02809E-07	0,000691703	0,378787777	0	2,680852789	6,213663006	2,31779344	4,47087E-83	1,37953E-82	2,59682E-53
N_Shore_chr1:197743931-197744788_DENND1B	-0,4586	-0,4647	-0,4631	0,0016	-0,0045	-0,0061	0,29921024	0,000131904	0,000606205	-0,330019923	1,76081E-13	2,680852789	6,213663006	2,31779344	4,47087E-83	1,37953E-82	2,59682E-53
Island_chr1:197743931-197744788_DENND1B	-0,45875	-0,46755	-0,4688	-0,00125	-0,01005	-0,0088	0,064774281	3,1819E-13	1,24408E-08	-0,209505009	0	2,680852789	6,213663006	2,31779344	4,47087E-83	1,37953E-82	2,59682E-53
S_Shore_chr1:197743931-197744788_DENND1B	0,1799	0,15375	0,12995	-0,0238	-0,04995	-0,02615	0,20924881	0,00068704	0,0875788	-0,047735575	0,037423803	2,680852789	6,213663006	2,31779344	4,47087E-83	1,37953E-82	2,59682E-53
S_Shelf_chr19:6463991-6464780_DENND1C	-0,12805	-0,0164	0,05475	0,07115	0,1828	0,11165	0,00070768	2,78666E-14	3,53278E-06	0,422346388	0	8,770116456	23,34892138	2,662327404	3,78545E-61	4,7082E-119	1,58826E-67
N_Shelf_chr19:6475222-6475998_DENND1C	0,42995	0,4344	0,4364	0,002	0,00645	0,00445	0,464251777	0,038290401	0,373187844	0,131233476	0,004250301	8,770116456	23,34892138	2,662327404	3,78545E-61	4,7082E-119	1,58826E-67
N_Shore_chr19:6475222-6475998_DENND1C	0,2853	0,3173	0,3359	0,0186	0,0506	0,032	0,065223684	0,000345192	0,162845415	0,226527531	6,40874E-07	8,770116456	23,34892138	2,662327404	3,78545E-61	4,7082E-119	1,58826E-67
Island_chr19:6475222-6475998_DENND1C	-0,11085	-0,0971	0,03645	0,13355	0,1473	0,01375	0	0	0,007651661	0,226234562	0	8,770116456	23,34892138	2,662327404	3,78545E-61	4,7082E-119	1,58826E-67
Island_chr19:6476682-6477127_DENND1C	-0,0389	-0,036	0,11965	0,15565	0,15855	0,0029	0	0	0,018565411	0,250001664	0	8,770116456	23,34892138	2,662327404	3,78545E-61	4,7082E-119	1,58826E-67
S_Shore_chr19:6475222-6475998_DENND1C	0,0654	0,0452	0,1492	0,104	0,0838	-0,0202	0,000161962	0,000858763	0,056275421	0,157965563	0,000564531	8,770116456	23,34892138	2,662327404	3,78545E-61	4,7082E-119	1,58826E-67
S_Shelf_chr19:6475222-6475998_DENND1C	0,4181	0,4179	0,41175	-0,00615	-0,00635	-0,0002	0,022992757	0,070299013	0,982888608	0,076801796	0,095241495	8,770116456	23,34892138	2,662327404	3,78545E-61	4,7082E-119	1,58826E-67
N_Shore_chr8:142138208-142139342_DENND3	-0,44515	-0,4356	-0,4143	0,0213	0,03085	0,00955	6,67686E-07	0	0,000454678	0,341680582	2,13163E-14	4,926393947	9,616900551	1,952117645	5,95722E-64	2,4323E-111	4,1079E-56
Island_chr8:142138208-142139342_DENND3	-0,4759	-0,4768	-0,477	-0,0002	-0,0011	-0,0009	0,314900028	0,128633242	0,458703534	-0,03204332	0,08737083	4,926393947	9,616900551	1,952117645	5,95722E-64	2,4323E-111	4,1079E-56
S_Shore_chr8:142138208-142139342_DENND3	-0,3489	-0,3562	-0,379	-0,0228	-0,0301	-0,0073	0,000729175	8,03086E-11	0,00376913	-0,154261171	1,52083E-11	4,926393947	9,616900551	1,952117645	5,95722E-64	2,4323E-111	4,1079E-56
S_Shelf_chr8:142138208-142139342_DENND3	0,33435	0,3382	0,32315	-0,01505	-0,0112	0,00385	0,005921413	0,004368065	0,173905435	0,084768885	0,009094127	4,926393947	9,616900551	1,952117645	5,95722E-64	2,4323E-111	4,1079E-56
N_Shelf_chr8:142183432-142183767_DENND3	0,363	0,3768	0,3924	0,0156	0,0294	0,0138	3,20712E-10	0	9,37166E-05	0,211018096	0	4,926393947	9,616900551	1,952117645	5,95722E-64	2,4323E-111	4,1079E-56
N_Shore_chr8:142183432-142183767_DENND3	0,1309	0,14765	0,17205	0,0244	0,04115	0,01675	0,122101033	0,00247119	0,296445366	0,10818155	0,000859958	4,926393947	9,616900551	1,952117645	5,95722E-64	2,4323E-111	4,1079E-56
Island_chr8:142183432-142183767_DENND3	-0,0821	-0,025	0,0273	0,0523	0,1094	0,0571	2,50731E-07	3,33067E-15	0,004092178	0,180019713	8,42215E-12	4,926393947	9,616900551	1,952117645	5,95722E-64	2,4323E-111	4,1079E-56
S_Shore_chr8:142183432-142183767_DENND3	0,2651	0,29575	0,3281	0,03235	0,063	0,03065	2,96548E-07	1,28786E-14	0,008844222	0,108087027	7,81091E-09	4,926393947	9,616900551	1,952117645	5,95722E-64	2,4323E-111	4,1079E-56
S_Shelf_chr8:142183432-142183767_DENND3	0,2817	0,3013	0,31615	0,01485	0,03445	0,0196	0,002445837	4,60743E-14	2,59639E-05	0,256465134	0	4,926393947	9,616900551	1,952117645	5,95722E-64	2,4323E-111	4,1079E-56
Island_chr12:49483601-49484255_DHH	-0,3366	-0,1	-0,0394	0,0606	0,2972	0,2366	0,001329226	1,12133E-14	9,62094E-06	0,136403087	2,7178E-11	47,22464348	112,0907952	2,373565726	1,66496E-38	1,23312E-67	1,33914E-72
Island_chr12:49484920-49485178_DHH	0,1715	0,1143	0,0414	-0,0729	-0,1301	-0,0572	8,28196E-06	1,11022E-16	1,90099E-05	-0,196778576	7,4607E-14	47,22464348	112,0907952	2,373565726	1,66496E-38	1,23312E-67	1,33914E-72
Island_chr12:49485766-49485977_DHH	-0,448	-0,4471	-0,4493	-0,0022	-0,0013	0,0009	0,110042385	0,337572185	0,68155501	-0,117345036	9,34645E-06	47,22464348	112,0907952	2,373565726	1,66496E-38	1,23312E-67	1,33914E-72
N_Shore_chr12:49487963-49488202_DHH	-0,04695	-0,0226	-0,2103	-0,1877	-0,16335	0,02435	2,0912E-06	9,29024E-07	0,479024586	-0,342113222	1,95399E-14	47,22464348	112,0907952	2,373565726	1,66496E-38	1,23312E-67	1,33914E-72
Island_chr12:49487963-49488202_DHH	-0,0893	-0,0572	-0,36625	-0,30905	-0,27695	0,0321	2,31823E-07	7,01837E-06	0,171013951	-0,213584587	3,19491E-11	47,22464348	112,0907952	2,373565726	1,66496E-38	1,23312E-67	1,33914E-72
S_Shore_chr12:49487963-49488202_DHH	-0,3965	-0,3823	-0,4376	-0,0553	-0,0411	0,0142	2,35688E-07	2,37168E-05	0,039008596	-0,089069546	5,84022E-09	47,22464348	112,0907952	2,373565726	1,66496E-38	1,23312E-67	1,33914E-72
N_Shelf_chr13:73355703-73356612_DIS3	0,40275	0,4131	0,416	0,0029	0,01325	0,01035	0,075774343	0,001329027	0,022554045	0,062233712	0,176624134	2,236160901	3,190423629	1,426741532	4,46714E-58	1,56344E-72	6,07956E-41
N_Shore_chr13:73355703-73356612_DIS3	-0,46465	-0,4681	-0,4703	-0,0022	-0,00565	-0,00345	0,001601125	9,16489E-13	0,00016146	-0,402613278	0	2,236160901	3,190423629	1,426741532	4,46714E-58	1,56344E-72	6,07956E-41
Island_chr13:73355703-73356612_DIS3	-0,47	-0,4715	-0,4711	0,0004	-0,0011	-0,0015	0,02644971	3,22357E-08	0,003467928	0,00083139	0,933981061	2,236160901	3,190423629	1,426741532	4,46714E-58	1,56344E-72	6,07956E-41
S_Shore_chr16:56225255-56226351_DKFZP434H168	0,08845	0,0311	0,0301	-0,001	-0,05835	-0,05735	0,30586122	0,000345192	0,000766364	0,063679322	0,005591028	1,424006765	1,424006765	-1	5,14443E-05	5,14443E-05
S_Shelf_chr16:56224731-56224980_DKFZP434H168	-0,2141	-0,29455	-0,4339	-0,13935	-0,2198	-0,08045	5,43494E-07	2,61346E-13	0,019396868	0,035684297	0,014125313	1,424006765	1,424006765	-1	5,14443E-05	5,14443E-05
N_Shelf_chr11:85339343-85339629_DLG2	0,33755	0,3477	0,3579	0,0102	0,02035	0,01015	0,011067288	0,019825667	0,796412941	0,108428209	0,018330353	16,72965744	42,0487789	2,513427369	1,74951E-46	1,13978E-91	3,7154E-83
N_Shore_chr11:85339343-85339629_DLG2	-0,4467	-0,4416	-0,44245	-0,00085	0,00425	0,0051	0,700864489	0,001820469	0,000805966	0,055833964	0,001288985	16,72965744	42,0487789	2,513427369	1,74951E-46	1,13978E-91	3,7154E-83
Island_chr11:85339343-85339629_DLG2	-0,4672	-0,4658	-0,46515	0,00065	0,00205	0,0014	0,811507469	0,263297873	0,721168817	0,068752431	0,00080208	16,72965744	42,0487789	2,513427369	1,74951E-46	1,13978E-91	3,7154E-83
S_Shore_chr11:85339343-85339629_DLG2	-0,45635	-0,457	-0,4594	-0,0024	-0,00305	-0,00065	0,042929523	0,013997473	0,790885704	-0,145723536	0,001483606	16,72965744	42,0487789	2,513427369	1,74951E-46	1,13978E-91	3,7154E-83
N_Shore_chrX:69665102-69665355_DLG3	-0,33345	-0,2968	-0,29735	-0,00055	0,0361	0,03665	0,805114058	0,007964631	0,006190237	0,012870185	0,352905638	3,60590153	7,638683414	2,118383808	2,48916E-69	2,48165E-98	2,18496E-53
Island_chrX:69665102-69665355_DLG3	-0,4269	-0,4254	-0,4072	0,0182	0,0197	0,0015	0,549301878	0,05765431	0,383250526	0,034437652	0,194805177	3,60590153	7,638683414	2,118383808	2,48916E-69	2,48165E-98	2,18496E-53
S_Shore_chrX:69665102-69665355_DLG3	-0,0035	-0,0545	-0,02715	0,02735	-0,02365	-0,051	0,04793322	0,203372041	0,181338606	0,009875067	0,830386828	3,60590153	7,638683414	2,118383808	2,48916E-69	2,48165E-98	2,18496E-53
S_Shelf_chrX:69665102-69665355_DLG3	0,3801	0,3981	0,39825	0,00015	0,01815	0,018	0,098965159	0,158976084	0,126928889	0,161623602	0,000417119	3,60590153	7,638683414	2,118383808	2,48916E-69	2,48165E-98	2,18496E-53
N_Shelf_chrX:69674799-69675305_DLG3	-0,3897	-0,3271	-0,3135	0,0136	0,0762	0,0626	0,419642505	3,51587E-08	3,63848E-06	0,037037266	0,005223546	3,60590153	7,638683414	2,118383808	2,48916E-69	2,48165E-98	2,18496E-53
N_Shore_chrX:69674799-69675305_DLG3	0,20785	0,2949	0,231	-0,0639	0,02315	0,08705	0,1253677	0,296254985	0,061607767	0,013449956	0,438641922	3,60590153	7,638683414	2,118383808	2,48916E-69	2,48165E-98	2,18496E-53
Island_chrX:69674799-69675305_DLG3	-0,2126	-0,1353	-0,0877	0,0476	0,1249	0,0773	0,04299642	9,43085E-06	0,000237484	0,017217354	0,214342554	3,60590153	7,638683414	2,118383808	2,48916E-69	2,48165E-98	2,18496E-53
S_Shelf_chrX:69674799-69675305_DLG3	0,16065	0,1864	0,15745	-0,02895	-0,0032	0,02575	0,008532122	0,235104074	0,023313515	-0,01049753	0,747107477	3,60590153	7,638683414	2,118383808	2,48916E-69	2,48165E-98	2,18496E-53
N_Shore_chr17:7108304-7108654_DLG4	-0,1832	-0,1333	-0,14825	-0,01495	0,03495	0,0499	0,41065667	0,09345773	0,181055175	0,104443394	0,023104658	5,063728309	9,710516269	1,91766139	1,60858E-59	1,4527E-107	4,69348E-56
Island_chr17:7108304-7108654_DLG4	-0,45485	-0,4575	-0,45555	0,00195	-0,0007	-0,00265	0,075599452	0,200821837	0,35206933	0,062938043	0,017734582	5,063728309	9,710516269	1,91766139	1,60858E-59	1,4527E-107	4,69348E-56
S_Shore_chr17:7108304-7108654_DLG4	-0,20635	-0,2785	-0,2717	0,0068	-0,06535	-0,07215	0,168122031	0,052212141	0,002393724	-0,129665315	0,00473536	5,063728309	9,710516269	1,91766139	1,60858E-59	1,4527E-107	4,69348E-56
S_Shelf_chr17:7108304-7108654_DLG4	-0,01775	0,0878	0,15715	0,06935	0,1749	0,10555	0,000124737	2,22045E-16	2,48424E-08	0,257553221	0	5,063728309	9,710516269	1,91766139	1,60858E-59	1,4527E-107	4,69348E-56
N_Shelf_chr17:7117596-7118085_DLG4	0,1359	0,2137	0,28205	0,06835	0,14615	0,0778	0,001176922	2,46067E-10	1,79442E-06	0,207681412	2,22045E-15	5,063728309	9,710516269	1,91766139	1,60858E-59	1,4527E-107	4,69348E-56
N_Shore_chr17:7117596-7118085_DLG4	-0,22415	-0,1445	-0,101	0,0435	0,12315	0,07965	0,02538423	4,78086E-11	3,24566E-05	0,162569144	1,77636E-15	5,063728309	9,710516269	1,91766139	1,60858E-59	1,4527E-107	4,69348E-56
Island_chr17:7117596-7118085_DLG4	-0,46755	-0,4686	-0,4696	-0,001	-0,00205	-0,00105	0,59237918	0,052212141	0,686840558	-0,060413512	0,008576777	5,063728309	9,710516269	1,91766139	1,60858E-59	1,4527E-107	4,69348E-56
S_Shore_chr17:7117596-7118085_DLG4	-0,4466	-0,4444	-0,4511	-0,0067	-0,0045	0,0022	0,015552691	0,122674225	0,398588366	-0,07241271	0,115771927	5,063728309	9,710516269	1,91766139	1,60858E-59	1,4527E-107	4,69348E-56
N_Shelf_chr17:7123038-7123718_DLG4	-0,44275	-0,4362	-0,4409	-0,0047	0,00185	0,00655	4,6516E-07	0,200821837	1,55728E-07	0,040134172	0,13075906	5,063728309	9,710516269	1,91766139	1,60858E-59	1,4527E-107	4,69348E-56
N_Shore_chr17:7123038-7123718_DLG4	0,0677	0,0957	0,0477	-0,048	-0,02	0,028	8,30869E-10	3,99125E-12	0,012164308	-0,054962819	8,15727E-07	5,063728309	9,710516269	1,91766139	1,60858E-59	1,4527E-107	4,69348E-56
Island_chr17:7123038-7123718_DLG4	-0,4809	-0,4814	-0,4817	-0,0003	-0,0008	-0,0005	0,088164836	2,54541E-05	0,009003617	-0,01202548	0,28093753	5,063728309	9,710516269	1,91766139	1,60858E-59	1,4527E-107	4,69348E-56
S_Shore_chr17:7123038-7123718_DLG4	-0,4261	-0,4238	-0,42735	-0,00355	-0,00125	0,0023	0,443129671	0,658682021	0,74578667	0,029103299	0,20586904	5,063728309	9,710516269	1,91766139	1,60858E-59	1,4527E-107	4,69348E-56
N_Shelf_chr10:79685719-79686507_DLG5	0,41115	0,418	0,42285	0,00485	0,0117	0,00685	0,181622384	0,000858763	0,020782615	0,18193181	6,90471E-05	3,487081299	5,45837684	1,565313903	8,07007E-53	3,5333E-102	1,77803E-55
N_Shore_chr10:79685719-79686507_DLG5	0,09665	0,1174	-0,1007	-0,2181	-0,19735	0,02075	0,013771018	1,53842E-05	0,036248454	-0,121467741	0,000180443	3,487081299	5,45837684	1,565313903	8,07007E-53	3,5333E-102	1,77803E-55
Island_chr10:79685719-79686507_DLG5	-0,4756	-0,47485	-0,47725	-0,0024	-0,00165	0,00075	0,132568634	0,228893377	0,219251599	0,114938238	5,04157E-07	3,487081299	5,45837684	1,565313903	8,07007E-53	3,5333E-102	1,77803E-55
S_Shore_chr10:79685719-79686507_DLG5	-0,36635	-0,3529	-0,3811	-0,0282	-0,01475	0,01345	0,165999321	0,562954949	0,470431297	-0,001514961	0,941201239	3,487081299	5,45837684	1,565313903	8,07007E-53	3,5333E-102	1,77803E-55
N_Shore_chr14:74111560-74111766_DNAL1	-0,4505	-0,451	-0,45155	-0,00055	-0,00105	-0,0005	0,064263388	0,003386814	0,412121202	0,046549463	0,023323262	2,141574699	3,216839597	1,502090774	6,1779E-69	2,20111E-86	1,89698E-45
Island_chr14:74111560-74111766_DNAL1	-0,4358	-0,4346	-0,43165	0,00295	0,00415	0,0012	2,20915E-07	2,68709E-07	0,157701378	0,129868935	1,32583E-08	2,141574699	3,216839597	1,502090774	6,1779E-69	2,20111E-86	1,89698E-45
S_Shore_chr14:74111560-74111766_DNAL1	-0,4532	-0,4568	-0,45895	-0,00215	-0,00575	-0,0036	0,011588631	2,83351E-05	0,042590165	-0,116402746	0,011292594	2,141574699	3,216839597	1,502090774	6,1779E-69	2,20111E-86	1,89698E-45
N_Shelf_chr22:39189721-39190119_DNAL4	0,4518	0,4514	0,45325	0,00185	0,00145	-0,0004	0,132348015	0,038290401	0,980409732	7,58723E-05	0,998686884	2,510502219	3,537553582	1,409101954	1,12368E-48	8,8922E-96	5,12888E-52
Island_chr22:39189721-39190119_DNAL4	-0,4635	-0,4656	-0,4622	0,0034	0,0013	-0,0021	0,006533089	0,004565938	0,05719635	0,03856691	0,09352977	2,510502219	3,537553582	1,409101954	1,12368E-48	8,8922E-96	5,12888E-52
S_Shore_chr22:39189721-39190119_DNAL4	-0,46165	-0,46245	-0,4638	-0,00135	-0,00215	-0,0008	0,253976484	0,024043972	0,594849557	-0,003651137	0,833583642	2,510502219	3,537553582	1,409101954	1,12368E-48	8,8922E-96	5,12888E-52
N_Shelf_chr2:220252008-220252638_DNPEP	0,31955	0,3144	0,313	-0,0014	-0,00655	-0,00515	0,365582083	0,006717391	0,108901132	-0,093522741	0,042046341	2,17516976	2,860366476	1,315008386	5,99264E-53	3,9519E-100	8,6797E-54
N_Shore_chr2:220252008-220252638_DNPEP	0,37875	0,3725	0,37325	0,00075	-0,0055	-0,00625	0,989000686	0,474762346	0,212436564	-0,021765176	0,636809194	2,17516976	2,860366476	1,315008386	5,99264E-53	3,9519E-100	8,6797E-54
Island_chr2:220252008-220252638_DNPEP	-0,46305	-0,464	-0,4645	-0,0005	-0,00145	-0,00095	0,141029871	0,103304859	0,436316464	-0,02225583	0,235915974	2,17516976	2,860366476	1,315008386	5,99264E-53	3,9519E-100	8,6797E-54
S_Shore_chr2:220252008-220252638_DNPEP	-0,4159	-0,4201	-0,42205	-0,00195	-0,00615	-0,0042	0,410304787	0,090303495	0,890545357	0,007565222	0,712620367	2,17516976	2,860366476	1,315008386	5,99264E-53	3,9519E-100	8,6797E-54
N_Shore_chr6:116600494-116601174_DSE	-0,2685	-0,2529	-0,2063	0,0466	0,0622	0,0156	0,033576043	0,000345192	0,129940851	0,06315329	0,170303821	3,98485713	6,611290921	1,659103628	5,61841E-59	5,7624E-107	1,21628E-64
Island_chr6:116600494-116601174_DSE	-0,46655	-0,4674	-0,4677	-0,0003	-0,00115	-0,00085	0,984493754	0,069164309	0,227717214	0,002974419	0,864154858	3,98485713	6,611290921	1,659103628	5,61841E-59	5,7624E-107	1,21628E-64
S_Shore_chr6:116600494-116601174_DSE	-0,4474	-0,449	-0,4503	-0,0013	-0,0029	-0,0016	0,233723043	0,000182797	0,015518045	-0,02293233	0,134243848	3,98485713	6,611290921	1,659103628	5,61841E-59	5,7624E-107	1,21628E-64
N_Shelf_chr6:116691827-116692868_DSE	0,3794	0,3868	0,3968	0,01	0,0174	0,0074	0,086487689	0,002030937	0,283825324	0,09238925	0,044609934	3,98485713	6,611290921	1,659103628	5,61841E-59	5,7624E-107	1,21628E-64
N_Shore_chr6:116691827-116692868_DSE	0,28655	0,2346	0,0553	-0,1793	-0,23125	-0,05195	0	0	7,44474E-10	-0,521041893	0	3,98485713	6,611290921	1,659103628	5,61841E-59	5,7624E-107	1,21628E-64
Island_chr6:116691827-116692868_DSE	-0,4208	-0,4097	-0,4456	-0,0359	-0,0248	0,0111	0	0	0,005276088	-0,196695197	0	3,98485713	6,611290921	1,659103628	5,61841E-59	5,7624E-107	1,21628E-64
S_Shore_chr6:116691827-116692868_DSE	-0,3325	-0,30465	-0,3124	-0,00775	0,0201	0,02785	0,047370881	0,363764407	0,186322745	-0,047248635	0,146682009	3,98485713	6,611290921	1,659103628	5,61841E-59	5,7624E-107	1,21628E-64
N_Shore_chr6:7541518-7543472_DSP	0,14835	0,1829	0,2138	0,0309	0,06545	0,03455	0,062584503	0,02348309	0,248539348	-0,020458253	0,373798789	104,2879023	947,7061567	9,087402624	1,04468E-66	6,2096E-118	1,2227E-77
Island_chr6:7541518-7543472_DSP	-0,45755	-0,4628	-0,4701	-0,0073	-0,01255	-0,00525	0,027220901	2,53644E-06	0,004929811	-0,064916564	3,49095E-07	104,2879023	947,7061567	9,087402624	1,04468E-66	6,2096E-118	1,2227E-77
S_Shore_chr6:7541518-7543472_DSP	0,26375	0,29015	0,30505	0,0149	0,0413	0,0264	0,609694599	0,012649416	0,065898204	0,08866007	0,0063585	104,2879023	947,7061567	9,087402624	1,04468E-66	6,2096E-118	1,2227E-77
S_Shelf_chr6:7541518-7543472_DSP	0,24975	0,3993	0,4061	0,0068	0,15635	0,14955	0,597455191	9,68757E-09	2,88686E-09	0,259729202	9,89848E-09	104,2879023	947,7061567	9,087402624	1,04468E-66	6,2096E-118	1,2227E-77
N_Shelf_chr6:7590399-7590926_DSP	0,26995	0,3497	0,3816	0,0319	0,11165	0,07975	0,228256561	3,05339E-06	0,000627499	0,231869895	3,41181E-07	104,2879023	947,7061567	9,087402624	1,04468E-66	6,2096E-118	1,2227E-77
N_Shelf_chr6:56407464-56407926_DST	0,278	0,2887	0,30695	0,01825	0,02895	0,0107	0,34155792	0,070299013	0,217940825	0,08200257	0,074794754	3,534563351	6,061000661	1,714780599	3,9462E-58	3,73302E-88	3,45692E-45
N_Shore_chr6:56407464-56407926_DST	0,3275	0,30975	0,2928	-0,01695	-0,0347	-0,01775	0,086267561	0,020723765	0,389556183	-0,109480311	0,000743567	3,534563351	6,061000661	1,714780599	3,9462E-58	3,73302E-88	3,45692E-45
Island_chr6:56407464-56407926_DST	-0,4773	-0,4727	-0,4508	0,0219	0,0265	0,0046	3,35135E-05	3,82666E-06	0,810022556	0,156309483	3,23219E-09	3,534563351	6,061000661	1,714780599	3,9462E-58	3,73302E-88	3,45692E-45
S_Shore_chr6:56407464-56407926_DST	-0,4041	-0,3837	-0,30515	0,07855	0,09895	0,0204	0,078163317	0,009758293	0,877352174	0,154188841	0,000766394	3,534563351	6,061000661	1,714780599	3,9462E-58	3,73302E-88	3,45692E-45
N_Shore_chr6:56708059-56709166_DST	-0,40715	-0,4172	-0,4386	-0,0214	-0,03145	-0,01005	0,04327123	0,003064516	0,055739675	-0,310836945	4,69891E-12	3,534563351	6,061000661	1,714780599	3,9462E-58	3,73302E-88	3,45692E-45
Island_chr6:56708059-56709166_DST	-0,4709	-0,4692	-0,4686	0,0006	0,0023	0,0017	0,605388389	0,168126971	0,254175087	0,009612087	0,434179044	3,534563351	6,061000661	1,714780599	3,9462E-58	3,73302E-88	3,45692E-45
S_Shelf_chr6:56708059-56709166_DST	0,34095	0,342	0,3551	0,0131	0,01415	0,00105	0,200442854	0,737097697	0,69194361	0,026862995	0,560451356	3,534563351	6,061000661	1,714780599	3,9462E-58	3,73302E-88	3,45692E-45
N_Shelf_chr6:56818873-56820308_DST	0,1925	0,1391	0,1549	0,0158	-0,0376	-0,0534	0,417282598	0,158976084	0,106296821	-0,062320701	0,176018892	3,534563351	6,061000661	1,714780599	3,9462E-58	3,73302E-88	3,45692E-45
N_Shore_chr6:56818873-56820308_DST	0,2435	0,25305	0,2664	0,01335	0,0229	0,00955	0,102263264	0,372506309	0,508609883	-0,004532678	0,889269615	3,534563351	6,061000661	1,714780599	3,9462E-58	3,73302E-88	3,45692E-45
Island_chr6:56818873-56820308_DST	-0,4634	-0,4637	-0,4634	0,0003	0	-0,0003	0,854604564	0,367278319	0,67370428	-0,039463156	0,010022627	3,534563351	6,061000661	1,714780599	3,9462E-58	3,73302E-88	3,45692E-45
S_Shore_chr6:56818873-56820308_DST	-0,4281	-0,42625	-0,41445	0,0118	0,01365	0,00185	0,003430543	0,002030937	0,111462167	0,024994966	0,277186896	3,534563351	6,061000661	1,714780599	3,9462E-58	3,73302E-88	3,45692E-45
Island_chr20:2672904-2674698_EBF4	-0,42035	-0,4164	-0,42385	-0,00745	-0,0035	0,00395	0,007532936	0,03272829	0,560479186	0,082093342	6,21367E-05	12,30178703	48,26869777	3,923714307	8,54325E-77	9,1227E-133	3,00228E-70
S_Shore_chr20:2672904-2674698_EBF4	0,18435	0,2622	0,35345	0,09125	0,1691	0,07785	7,96631E-07	1,11022E-16	0,003965448	0,278181894	0	12,30178703	48,26869777	3,923714307	8,54325E-77	9,1227E-133	3,00228E-70
S_Shelf_chr20:2672904-2674698_EBF4	-0,0737	0,135	0,271	0,136	0,3447	0,2087	2,14273E-14	0	2,22045E-16	0,6653398	0	12,30178703	48,26869777	3,923714307	8,54325E-77	9,1227E-133	3,00228E-70
N_Shelf_chr20:2729997-2730797_EBF4	-0,1245	-0,0482	0,00535	0,05355	0,12985	0,0763	0,002265107	9,29024E-07	3,59841E-06	0,292369182	8,9325E-11	12,30178703	48,26869777	3,923714307	8,54325E-77	9,1227E-133	3,00228E-70
N_Shore_chr20:2729997-2730797_EBF4	-0,06625	0,01925	0,11115	0,0919	0,1774	0,0855	0,087256938	0,00247119	0,000825949	0,142542456	1,07809E-05	12,30178703	48,26869777	3,923714307	8,54325E-77	9,1227E-133	3,00228E-70
Island_chr20:2729997-2730797_EBF4	-0,01985	0,17215	0,3587	0,18655	0,37855	0,192	6,41598E-13	0	3,11673E-07	0,410605028	0	12,30178703	48,26869777	3,923714307	8,54325E-77	9,1227E-133	3,00228E-70
Island_chr20:2731063-2731395_EBF4	-0,38575	-0,34575	-0,0628	0,28295	0,32295	0,04	0	0	0,00018795	0,487593184	0	12,30178703	48,26869777	3,923714307	8,54325E-77	9,1227E-133	3,00228E-70
N_Shore_chr20:2732746-2733630_EBF4	-0,4255	-0,4217	-0,368	0,0537	0,0575	0,0038	1,30603E-08	9,16489E-13	0,100713398	0,459431233	0	12,30178703	48,26869777	3,923714307	8,54325E-77	9,1227E-133	3,00228E-70
Island_chr20:2732746-2733630_EBF4	-0,4568	-0,4568	-0,45485	0,00195	0,00195	0	0,082139994	0,200821837	0,512681276	0,190101341	4,36984E-13	12,30178703	48,26869777	3,923714307	8,54325E-77	9,1227E-133	3,00228E-70
S_Shelf_chr20:2732746-2733630_EBF4	-0,2831	-0,2304	-0,17595	0,05445	0,10715	0,0527	0,00099286	0,000131904	0,005217396	0,240998935	1,12109E-07	12,30178703	48,26869777	3,923714307	8,54325E-77	9,1227E-133	3,00228E-70
N_Shore_chr3:5228958-5230190_EDEM1	-0,45415	-0,454	-0,4551	-0,0011	-0,00095	0,00015	0,219580228	0,838456575	0,7353368	-0,025286165	0,583300323	2,810214006	4,413624824	1,570565379	2,34578E-57	1,26703E-96	5,99893E-51
Island_chr3:5228958-5230190_EDEM1	-0,4728	-0,4728	-0,47325	-0,00045	-0,00045	0	0,61599404	0,183925999	0,903244779	-0,002277861	0,858264653	2,810214006	4,413624824	1,570565379	2,34578E-57	1,26703E-96	5,99893E-51
S_Shelf_chr3:5228958-5230190_EDEM1	0,21605	0,1177	-0,0318	-0,1495	-0,24785	-0,09835	6,46469E-06	3,90021E-13	0,003456915	-0,388194605	0	2,810214006	4,413624824	1,570565379	2,34578E-57	1,26703E-96	5,99893E-51
N_Shore_chr20:33734567-33735280_EDEM2	-0,4157	-0,395	-0,41635	-0,02135	-0,00065	0,0207	0,023740802	0,987399621	0,030861656	-0,012613712	0,784380397	2,313761242	3,233516562	1,397515225	5,01468E-58	2,3457E-105	6,46236E-54
Island_chr20:33734567-33735280_EDEM2	-0,4671	-0,4663	-0,4659	0,0004	0,0012	0,0008	0,648324785	0,000168486	0,010044223	0,010523981	0,346104461	2,313761242	3,233516562	1,397515225	5,01468E-58	2,3457E-105	6,46236E-54
N_Shelf_chr1:184723252-184724438_EDEM3	0,4617	0,4676	0,46835	0,00075	0,00665	0,0059	0,448648179	0,000858763	0,001708137	0,016269778	0,724139859	2,822269973	4,49205627	1,591646552	4,35244E-54	2,66523E-69	1,95216E-39
Island_chr1:184723252-184724438_EDEM3	-0,4848	-0,4849	-0,4856	-0,0007	-0,0008	-1E-04	0,005658509	5,03005E-10	0,006421051	0,005066257	0,714847977	2,822269973	4,49205627	1,591646552	4,35244E-54	2,66523E-69	1,95216E-39
S_Shore_chr1:184723252-184724438_EDEM3	-0,46655	-0,4653	-0,4664	-0,0011	0,00015	0,00125	0,92884592	0,198929999	0,516248781	0,124999521	0,000107499	2,822269973	4,49205627	1,591646552	4,35244E-54	2,66523E-69	1,95216E-39
Island_chr5:137799615-137802253_EGR1	-0,47095	-0,4709	-0,47125	-0,00035	-0,0003	5E-05	0,438315742	0,705935162	0,55378543	-0,039094273	0,000669643	8,913005524	20,73701019	2,326601295	5,67687E-56	7,2345E-108	1,00844E-64
Island_chr5:137803095-137803333_EGR1	0,4173	0,4054	0,3943	-0,0111	-0,023	-0,0119	0,072382493	4,60743E-14	5,78259E-08	-0,26919239	0	8,913005524	20,73701019	2,326601295	5,67687E-56	7,2345E-108	1,00844E-64
S_Shore_chr5:137799615-137802253_EGR1	0,43435	0,4276	0,42495	-0,00265	-0,0094	-0,00675	0,174081798	9,54E-06	0,000493463	-0,278302452	7,33218E-10	8,913005524	20,73701019	2,326601295	5,67687E-56	7,2345E-108	1,00844E-64
S_Shore_chr5:137803095-137803333_EGR1	0,3901	0,3623	0,36155	-0,00075	-0,02855	-0,0278	0,824381508	0,000345192	0,000679943	-0,239100865	1,41826E-07	8,913005524	20,73701019	2,326601295	5,67687E-56	7,2345E-108	1,00844E-64
N_Shore_chr10:64573171-64573486_EGR2	0,32725	0,3178	0,2948	-0,023	-0,03245	-0,00945	0,000501435	1,04239E-05	0,017692772	-0,187976659	5,67764E-09	7,571672442	16,73053877	2,20962263	2,30114E-57	2,5579E-114	8,73012E-67
Island_chr10:64573171-64573486_EGR2	0,4575	0,4576	0,4552	-0,0024	-0,0023	1E-04	0,044020998	0,006660943	0,847746403	-0,179109646	1,0751E-11	7,571672442	16,73053877	2,20962263	2,30114E-57	2,5579E-114	8,73012E-67
Island_chr10:64574660-64578778_EGR2	-0,45375	-0,4528	-0,4534	-0,0006	0,00035	0,00095	0,023228526	0,271234667	0,035736108	-0,022053975	0,002748485	7,571672442	16,73053877	2,20962263	2,30114E-57	2,5579E-114	8,73012E-67
S_Shore_chr10:64574660-64578778_EGR2	0,1723	0,0673	-0,0366	-0,1039	-0,2089	-0,105	0,009912362	9,63864E-09	0,000755505	-0,098997016	1,34601E-06	7,571672442	16,73053877	2,20962263	2,30114E-57	2,5579E-114	8,73012E-67
N_Shore_chr2:73518364-73520986_EGR4	-0,1851	-0,057	-0,02075	0,03625	0,16435	0,1281	0,042337181	5,02809E-07	0,000418774	0,320933194	8,58869E-13	50,88977826	104,4039149	2,051569459	9,87569E-40	1,01551E-59	2,30385E-89
Island_chr2:73518364-73520986_EGR4	-0,44635	-0,44395	-0,4454	-0,00145	0,00095	0,0024	0,003553758	7,50577E-05	0,188662706	0,182464015	0	50,88977826	104,4039149	2,051569459	9,87569E-40	1,01551E-59	2,30385E-89
S_Shore_chr2:73518364-73520986_EGR4	-0,1293	-0,0797	-0,0131	0,0666	0,1162	0,0496	0,076191378	0,000131904	0,110603022	0,208182568	4,04079E-06	50,88977826	104,4039149	2,051569459	9,87569E-40	1,01551E-59	2,30385E-89
N_Shore_chr1:36348501-36349731_EIF2C1	0,10645	0,094	0,07995	-0,01405	-0,0265	-0,01245	0,590899598	0,298531658	0,931048909	-0,021656954	0,413487703	1,944873067	2,572565839	1,322742282	1,30432E-62	1,8938E-108	6,9749E-54
Island_chr1:36348501-36349731_EIF2C1	-0,4475	-0,4481	-0,448	1E-04	-0,0005	-0,0006	0,744101759	0,218732755	0,121510994	0,00341477	0,80548475	1,944873067	2,572565839	1,322742282	1,30432E-62	1,8938E-108	6,9749E-54
S_Shore_chr1:36348501-36349731_EIF2C1	0,41	0,4067	0,40595	-0,00075	-0,00405	-0,0033	0,800255282	0,752262195	0,547794419	-0,093207239	0,042747108	1,944873067	2,572565839	1,322742282	1,30432E-62	1,8938E-108	6,9749E-54
S_Shelf_chr1:36348501-36349731_EIF2C1	0,13085	0,1208	0,1154	-0,0054	-0,01545	-0,01005	0,508098218	0,203372041	0,449715269	-0,075605336	0,100526195	1,944873067	2,572565839	1,322742282	1,30432E-62	1,8938E-108	6,9749E-54
N_Shelf_chr8:141545521-141545749_EIF2C2	0,451	0,4518	0,4529	0,0011	0,0019	0,0008	0,100842961	0,214167379	0,932398587	-0,038187867	0,063336801	2,810299714	4,197632892	1,493660221	4,80512E-53	3,167E-105	1,86217E-64
N_Shore_chr8:141545521-141545749_EIF2C2	0,1393	0,1178	0,09575	-0,02205	-0,04355	-0,0215	0,184766976	0,006717391	0,246022693	-0,163671453	0,000351123	2,810299714	4,197632892	1,493660221	4,80512E-53	3,167E-105	1,86217E-64
Island_chr8:141545521-141545749_EIF2C2	0,4183	0,4155	0,4114	-0,0041	-0,0069	-0,0028	0,229044109	0,086187147	0,743733413	-0,05027388	0,014500542	2,810299714	4,197632892	1,493660221	4,80512E-53	3,167E-105	1,86217E-64
S_Shore_chr8:141545521-141545749_EIF2C2	0,43275	0,4326	0,4248	-0,0078	-0,00795	-0,00015	0,044573778	0,013997473	0,96081217	-0,126051275	0,006048551	2,810299714	4,197632892	1,493660221	4,80512E-53	3,167E-105	1,86217E-64
S_Shelf_chr8:141545521-141545749_EIF2C2	0,40705	0,3976	0,3894	-0,0082	-0,01765	-0,00945	0,104831945	3,05339E-06	0,017414294	-0,202482997	9,07494E-06	2,810299714	4,197632892	1,493660221	4,80512E-53	3,167E-105	1,86217E-64
N_Shelf_chr8:141559164-141559368_EIF2C2	0,4661	0,4676	0,47055	0,00295	0,00445	0,0015	0,274412476	0,015489192	0,321095253	-0,095689138	0,000293318	2,810299714	4,197632892	1,493660221	4,80512E-53	3,167E-105	1,86217E-64
N_Shore_chr8:141559164-141559368_EIF2C2	0,4311	0,4138	0,40415	-0,00965	-0,02695	-0,0173	0,027814203	0,001329027	0,445455066	-0,046989743	0,040983498	2,810299714	4,197632892	1,493660221	4,80512E-53	3,167E-105	1,86217E-64
Island_chr8:141559164-141559368_EIF2C2	0,35855	0,3512	0,3399	-0,0113	-0,01865	-0,00735	0,052371774	0,0262751	0,437046942	-0,109285535	0,000717056	2,810299714	4,197632892	1,493660221	4,80512E-53	3,167E-105	1,86217E-64
S_Shore_chr8:141559164-141559368_EIF2C2	0,38385	0,36435	0,33615	-0,0282	-0,0477	-0,0195	1,09293E-05	4,36318E-14	0,002434884	-0,208422189	0	2,810299714	4,197632892	1,493660221	4,80512E-53	3,167E-105	1,86217E-64
Island_chr8:141644429-141645598_EIF2C2	-0,46085	-0,4599	-0,46215	-0,00225	-0,0013	0,00095	0,633165828	0,230219109	0,241844395	-0,08949813	0,000737717	2,810299714	4,197632892	1,493660221	4,80512E-53	3,167E-105	1,86217E-64
Island_chr8:141646075-141646514_EIF2C2	-0,46795	-0,46875	-0,4682	0,00055	-0,00025	-0,0008	0,224610558	0,258920749	0,571625191	0,017784851	0,34358386	2,810299714	4,197632892	1,493660221	4,80512E-53	3,167E-105	1,86217E-64
N_Shore_chr1:36396249-36397262_EIF2C3	-0,4671	-0,46865	-0,4682	0,00045	-0,0011	-0,00155	0,132987438	0,033103271	0,904017039	-0,061801454	0,057415058	2,444311242	3,770479485	1,542552937	4,81654E-65	2,29038E-94	9,7136E-51
Island_chr1:36396249-36397262_EIF2C3	-0,4491	-0,4498	-0,4501	-0,0003	-0,001	-0,0007	0,213158904	0,048374545	0,271413186	-0,053432223	3,30568E-06	2,444311242	3,770479485	1,542552937	4,81654E-65	2,29038E-94	9,7136E-51
S_Shore_chr1:36396249-36397262_EIF2C3	0,35995	0,3516	0,3347	-0,0169	-0,02525	-0,00835	0,02134986	9,79647E-05	0,015807479	-0,225791968	2,11831E-12	2,444311242	3,770479485	1,542552937	4,81654E-65	2,29038E-94	9,7136E-51
N_Shore_chr1:36273499-36274461_EIF2C4	-0,4663	-0,4672	-0,46655	0,00065	-0,00025	-0,0009	0,955284139	0,985878034	0,937128843	0,00471142	0,859255509	1,972580258	2,847547682	1,44356493	2,48058E-66	1,04998E-87	6,41938E-49
Island_chr1:36273499-36274461_EIF2C4	-0,47905	-0,4799	-0,4803	-0,0004	-0,00125	-0,00085	0,852812173	0,256759004	0,213078552	0,08786682	0,000125088	1,972580258	2,847547682	1,44356493	2,48058E-66	1,04998E-87	6,41938E-49
S_Shore_chr1:36273499-36274461_EIF2C4	0,07705	0,0852	0,0375	-0,0477	-0,03955	0,00815	0,058019658	0,203372041	0,939141023	-0,064242085	0,163040737	1,972580258	2,847547682	1,44356493	2,48058E-66	1,04998E-87	6,41938E-49
N_Shelf_chr10:120801661-120802226_EIF3A	-0,35555	-0,368	-0,3908	-0,0228	-0,03525	-0,01245	3,96333E-06	7,03559E-07	0,05119483	-0,066318488	0,151581779	1,90298475	2,589935196	1,360985786	7,00939E-64	3,33823E-80	1,47107E-37
Island_chr10:120801661-120802226_EIF3A	0,4397	0,44155	0,4454	0,00385	0,0057	0,00185	0,165203367	0,006717391	0,363225783	-0,035099891	0,126958648	1,90298475	2,589935196	1,360985786	7,00939E-64	3,33823E-80	1,47107E-37
S_Shore_chr10:120801661-120802226_EIF3A	0,3495	0,3651	0,3876	0,0225	0,0381	0,0156	0,001717349	9,68757E-09	0,012132049	0,225923562	6,87554E-07	1,90298475	2,589935196	1,360985786	7,00939E-64	3,33823E-80	1,47107E-37
S_Shelf_chr10:120801661-120802226_EIF3A	0,3938	0,3939	0,39165	-0,00225	-0,00215	1E-04	0,482891765	0,39263673	0,860087115	-0,068024975	0,139610639	1,90298475	2,589935196	1,360985786	7,00939E-64	3,33823E-80	1,47107E-37
N_Shore_chr10:120839592-120840480_EIF3A	-0,47445	-0,4748	-0,4768	-0,002	-0,00235	-0,00035	3,75095E-05	2,68709E-07	0,619644207	-0,242358846	9,46126E-08	1,90298475	2,589935196	1,360985786	7,00939E-64	3,33823E-80	1,47107E-37
Island_chr10:120839592-120840480_EIF3A	-0,479	-0,4789	-0,4787	0,0002	0,0003	1E-04	0,606489308	0,283638897	0,921330717	0,062685225	0,00082176	1,90298475	2,589935196	1,360985786	7,00939E-64	3,33823E-80	1,47107E-37
S_Shore_chr10:120839592-120840480_EIF3A	-0,4623	-0,4616	-0,465	-0,0034	-0,0027	0,0007	2,80842E-06	3,26135E-05	0,968809055	-0,106370045	2,17418E-07	1,90298475	2,589935196	1,360985786	7,00939E-64	3,33823E-80	1,47107E-37
Island_chr7:2393628-2395174_EIF3B	-0,4733	-0,4744	-0,4753	-0,0009	-0,002	-0,0011	0,00133165	1,87031E-08	0,046810855	-0,026123222	0,040586118	2,311933659	3,242997699	1,402720916	6,44464E-56	2,7926E-108	3,80043E-66
S_Shore_chr7:2393628-2395174_EIF3B	-0,4311	-0,4366	-0,4382	-0,0016	-0,0071	-0,0055	0,788662629	0,004565938	0,003528155	-0,098260075	0,03263594	2,311933659	3,242997699	1,402720916	6,44464E-56	2,7926E-108	3,80043E-66
S_Shelf_chr7:2393628-2395174_EIF3B	0,42375	0,3994	0,3689	-0,0305	-0,05485	-0,02435	0,084948786	0,001329027	0,239287284	-0,197769922	1,47293E-05	2,311933659	3,242997699	1,402720916	6,44464E-56	2,7926E-108	3,80043E-66
N_Shelf_chr7:2419808-2420340_EIF3B	0,2864	0,2667	0,22315	-0,04355	-0,06325	-0,0197	0,004232901	7,38835E-08	0,05851851	-0,157241905	5,41545E-12	2,311933659	3,242997699	1,402720916	6,44464E-56	2,7926E-108	3,80043E-66
N_Shore_chr7:2419808-2420340_EIF3B	0,33505	0,30965	0,29025	-0,0194	-0,0448	-0,0254	0,002137253	7,34102E-12	0,000690716	-0,233078665	0	2,311933659	3,242997699	1,402720916	6,44464E-56	2,7926E-108	3,80043E-66
Island_chr7:2419808-2420340_EIF3B	0,44015	0,4428	0,4294	-0,0134	-0,01075	0,00265	0,000313018	1,25836E-05	0,886038995	-0,152195182	2,84306E-11	2,311933659	3,242997699	1,402720916	6,44464E-56	2,7926E-108	3,80043E-66
result.280	-0,2922	-0,3085	-0,3103	-0,0018	-0,0181	-0,0163	0,95152233	0,319796646	0,13367622	-0,008055249	0,861292282	2,549665523	3,496297624	1,371276974	5,14737E-51	9,45188E-43	8,30197E-17
S_Shelf_chr22:36902024-36903298_EIF3D	0,1103	0,10595	0,07665	-0,0293	-0,03365	-0,00435	0,010967446	0,00247119	0,499428704	-0,087864907	0,006848366	2,256551962	3,12655089	1,385543494	3,94291E-56	5,9343E-107	4,03439E-59
N_Shelf_chr22:36924935-36925640_EIF3D	0,3347	0,33245	0,3205	-0,01195	-0,0142	-0,00225	0,425158188	0,474762346	0,177211005	-0,029041473	0,529085842	2,256551962	3,12655089	1,385543494	3,94291E-56	5,9343E-107	4,03439E-59
Island_chr22:36924935-36925640_EIF3D	-0,4793	-0,4798	-0,48035	-0,00055	-0,00105	-0,0005	0,005137796	4,81171E-05	0,227085821	0,031697866	0,016932647	2,256551962	3,12655089	1,385543494	3,94291E-56	5,9343E-107	4,03439E-59
S_Shore_chr22:36924935-36925640_EIF3D	-0,43055	-0,4296	-0,43015	-0,00055	0,0004	0,00095	0,883618784	0,564506369	0,624457713	0,201080459	8,64008E-06	2,256551962	3,12655089	1,385543494	3,94291E-56	5,9343E-107	4,03439E-59
N_Shore_chr19:10226164-10226702_EIF3G	0,3734	0,3836	0,37165	-0,01195	-0,00175	0,0102	0,034059847	0,319796646	0,378474502	-0,047299832	0,304629509	2,458468721	3,363277922	1,368037711	3,14619E-52	6,915E-102	2,01811E-58
Island_chr19:10226164-10226702_EIF3G	0,34165	0,3663	0,3329	-0,0334	-0,00875	0,02465	0,047302775	0,317968478	0,36829005	-0,045862785	0,045853359	2,458468721	3,363277922	1,368037711	3,14619E-52	6,915E-102	2,01811E-58
Island_chr19:10230162-10230682_EIF3G	-0,46705	-0,4674	-0,46835	-0,00095	-0,0013	-0,00035	0,477545162	0,024399717	0,594677059	-0,063451695	0,002020407	2,458468721	3,363277922	1,368037711	3,14619E-52	6,915E-102	2,01811E-58
S_Shore_chr19:10230162-10230682_EIF3G	-0,30085	-0,2779	-0,3179	-0,04	-0,01705	0,02295	0,505243884	0,661604506	0,90689017	-0,017362272	0,398688133	2,458468721	3,363277922	1,368037711	3,14619E-52	6,915E-102	2,01811E-58
N_Shelf_chr8:117767930-117768139_EIF3H	0,40895	0,3816	0,3724	-0,0092	-0,03655	-0,02735	0,07591314	0,000345192	0,002431695	-0,195542549	1,84447E-05	3,111702208	4,314615505	1,386577255	3,70507E-48	4,59559E-92	6,3561E-49
N_Shore_chr8:117767930-117768139_EIF3H	-0,45805	-0,4584	-0,4561	0,0023	0,00195	-0,00035	0,103563944	0,158976084	0,593274269	0,122034945	0,007883953	3,111702208	4,314615505	1,386577255	3,70507E-48	4,59559E-92	6,3561E-49
Island_chr8:117767930-117768139_EIF3H	-0,4732	-0,4738	-0,47425	-0,00045	-0,00105	-0,0006	0,309974771	0,03366671	0,44252813	0,001084963	0,96742814	3,111702208	4,314615505	1,386577255	3,70507E-48	4,59559E-92	6,3561E-49
S_Shore_chr8:117767930-117768139_EIF3H	-0,4589	-0,461	-0,4633	-0,0023	-0,0044	-0,0021	0,01531039	7,39067E-06	0,039926877	-0,162625983	7,19585E-10	3,111702208	4,314615505	1,386577255	3,70507E-48	4,59559E-92	6,3561E-49
N_Shore_chr1:32687521-32688040_EIF3I	0,2839	0,2356	0,19525	-0,04035	-0,08865	-0,0483	0,063077146	4,69563E-06	0,002365769	-0,187592004	6,10529E-09	1,996996771	2,583938978	1,293912447	3,26807E-62	1,6827E-115	3,32556E-61
Island_chr1:32687521-32688040_EIF3I	-0,4798	-0,4807	-0,4804	0,0003	-0,0006	-0,0009	0,629208143	0,29389354	0,049695916	-0,012144229	0,403701207	1,996996771	2,583938978	1,293912447	3,26807E-62	1,6827E-115	3,32556E-61
S_Shore_chr1:32687521-32688040_EIF3I	-0,4642	-0,46375	-0,46275	0,001	0,00145	0,00045	0,713421913	0,431508848	0,622830586	0,027301951	0,145923049	1,996996771	2,583938978	1,293912447	3,26807E-62	1,6827E-115	3,32556E-61
N_Shore_chr15:44828637-44829949_EIF3J	-0,43665	-0,43535	-0,4349	0,00045	0,00175	0,0013	0,104811456	0,033103271	0,450162218	-0,048621885	0,135077515	1,909496135	2,7407448	1,435323565	3,15357E-63	2,85855E-76	4,80382E-44
Island_chr15:44828637-44829949_EIF3J	-0,46845	-0,46785	-0,4683	-0,00045	0,00015	0,0006	0,845136635	0,115885951	0,089941946	0,022346931	0,169326349	1,909496135	2,7407448	1,435323565	3,15357E-63	2,85855E-76	4,80382E-44
S_Shore_chr15:44828637-44829949_EIF3J	0,0803	-0,0098	-0,06275	-0,05295	-0,14305	-0,0901	0,024458376	7,38835E-08	0,001649374	-0,270413518	2,26922E-09	1,909496135	2,7407448	1,435323565	3,15357E-63	2,85855E-76	4,80382E-44
S_Shelf_chr15:44828637-44829949_EIF3J	0,4332	0,4325	0,42685	-0,00565	-0,00635	-0,0007	0,108151716	0,052212141	0,366527342	-0,062391154	0,175529834	1,909496135	2,7407448	1,435323565	3,15357E-63	2,85855E-76	4,80382E-44
N_Shore_chr19:39109432-39109862_EIF3K	-0,38885	-0,36305	-0,36425	-0,0012	0,0246	0,0258	0,88273283	0,027727336	0,046958276	0,105850744	3,74411E-06	2,408254731	3,437005118	1,427176732	4,06507E-58	7,8971E-106	6,63984E-56
Island_chr19:39109432-39109862_EIF3K	-0,4642	-0,4642	-0,46365	0,00055	0,00055	0	0,66385836	0,928913997	0,825428995	0,058044158	0,000148707	2,408254731	3,437005118	1,427176732	4,06507E-58	7,8971E-106	6,63984E-56
S_Shore_chr19:39109432-39109862_EIF3K	-0,47315	-0,4743	-0,47435	-5E-05	-0,0012	-0,00115	0,208085972	0,078283445	0,381613932	0,162347862	4,55959E-07	2,408254731	3,437005118	1,427176732	4,06507E-58	7,8971E-106	6,63984E-56
N_Shore_chr22:38245341-38245681_EIF3L	-0,3145	-0,328	-0,3353	-0,0073	-0,0208	-0,0135	0,295576991	0,372506309	0,739745893	0,00713648	0,825674024	3,084207862	4,789888258	1,553036783	6,97791E-58	2,00432E-95	1,42561E-42
Island_chr22:38245341-38245681_EIF3L	-0,4506	-0,448	-0,4472	0,0008	0,0034	0,0026	0,549210231	0,000481029	0,005940776	0,064262363	0,000216409	3,084207862	4,789888258	1,553036783	6,97791E-58	2,00432E-95	1,42561E-42
S_Shore_chr22:38245341-38245681_EIF3L	-0,39035	-0,4073	-0,41815	-0,01085	-0,0278	-0,01695	0,002595984	2,68709E-07	0,012243452	-0,211934267	3,31943E-06	3,084207862	4,789888258	1,553036783	6,97791E-58	2,00432E-95	1,42561E-42
S_Shelf_chr22:38245341-38245681_EIF3L	0,11385	-0,0877	-0,1784	-0,0907	-0,29225	-0,20155	0,067406429	2,54515E-10	7,75302E-06	-0,349367429	5,32907E-15	3,084207862	4,789888258	1,553036783	6,97791E-58	2,00432E-95	1,42561E-42
N_Shore_chr11:32605183-32605729_EIF3M	0,4521	0,454	0,45235	-0,00165	0,00025	0,0019	0,437000576	0,752262195	0,541971191	-0,107808775	0,017901639	2,253413388	3,070990395	1,362817143	2,13045E-48	2,08387E-97	4,83277E-54
Island_chr11:32605183-32605729_EIF3M	-0,4751	-0,4753	-0,4758	-0,0005	-0,0007	-0,0002	0,411303897	0,037983208	0,662865866	-0,065237383	2,4823E-06	2,253413388	3,070990395	1,362817143	2,13045E-48	2,08387E-97	4,83277E-54
S_Shore_chr11:32605183-32605729_EIF3M	-0,4448	-0,4467	-0,44685	-0,00015	-0,00205	-0,0019	0,571291494	0,39263673	0,433853099	-0,062620607	0,17394407	2,253413388	3,070990395	1,362817143	2,13045E-48	2,08387E-97	4,83277E-54
S_Shelf_chr11:32605183-32605729_EIF3M	0,41215	0,4077	0,42	0,0123	0,00785	-0,00445	0,104650017	0,027727336	0,634096457	-0,091875549	0,045814342	2,253413388	3,070990395	1,362817143	2,13045E-48	2,08387E-97	4,83277E-54
N_Shelf_chr2:27305312-27305612_EMILIN1	0,2067	0,0157	-0,1588	-0,1745	-0,3655	-0,191	0	0	0	-0,598815043	0	8,475273939	32,99272419	3,892820978	5,14176E-70	5,4986E-132	2,4352E-75
N_Shore_chr2:27305312-27305612_EMILIN1	-0,21015	-0,2714	-0,3243	-0,0529	-0,11415	-0,06125	1,6215E-07	4,55191E-15	5,9837E-07	-0,459664756	0	8,475273939	32,99272419	3,892820978	5,14176E-70	5,4986E-132	2,4352E-75
Island_chr2:27305312-27305612_EMILIN1	0,4768	0,4762	0,4192	-0,057	-0,0576	-0,0006	3,37387E-06	6,85629E-07	0,690574865	-0,153205464	6,6165E-09	8,475273939	32,99272419	3,892820978	5,14176E-70	5,4986E-132	2,4352E-75
N_Shore_chr2:27308546-27309770_EMILIN1	0,37065	0,3681	0,34615	-0,02195	-0,0245	-0,00255	1,38986E-06	4,01439E-10	0,329220315	-0,208242393	8,12492E-11	8,475273939	32,99272419	3,892820978	5,14176E-70	5,4986E-132	2,4352E-75
Island_chr2:27308546-27309770_EMILIN1	-0,47045	-0,471	-0,4688	0,0022	0,00165	-0,00055	0,021418532	0,012622758	0,685026589	0,113670379	1,7702E-05	8,475273939	32,99272419	3,892820978	5,14176E-70	5,4986E-132	2,4352E-75
N_Shore_chr18:2846565-2848175_EMILIN2	0,02345	-0,02915	-0,12055	-0,0914	-0,144	-0,0526	0,002595182	8,83156E-07	0,104169523	-0,20406523	2,37441E-10	11,78709258	20,14648157	1,709198552	5,02378E-39	3,49663E-73	1,5969E-44
Island_chr18:2846565-2848175_EMILIN2	-0,4646	-0,4648	-0,472	-0,0072	-0,0074	-0,0002	0,000358591	1,10724E-05	0,069477377	-0,12322028	0	11,78709258	20,14648157	1,709198552	5,02378E-39	3,49663E-73	1,5969E-44
S_Shore_chr18:2846565-2848175_EMILIN2	-0,35835	-0,39615	-0,4145	-0,01835	-0,05615	-0,0378	0,030960113	2,06235E-06	0,023383998	-0,202313507	3,39888E-10	11,78709258	20,14648157	1,709198552	5,02378E-39	3,49663E-73	1,5969E-44
N_Shore_chr18:2905950-2907348_EMILIN2	0,398	0,4021	0,3995	-0,0026	0,0015	0,0041	0,550129756	0,474762346	0,544880071	0,18538269	4,98451E-05	11,78709258	20,14648157	1,709198552	5,02378E-39	3,49663E-73	1,5969E-44
Island_chr18:2905950-2907348_EMILIN2	-0,45475	-0,4601	-0,4574	0,0027	-0,00265	-0,00535	0,061946077	5,72558E-06	1,95588E-05	-0,234725578	0	11,78709258	20,14648157	1,709198552	5,02378E-39	3,49663E-73	1,5969E-44
N_Shelf_chr18:2913059-2913307_EMILIN2	0,2179	0,1935	0,21025	0,01675	-0,00765	-0,0244	0,113294007	0,203372041	0,076750445	0,011119419	0,809400898	11,78709258	20,14648157	1,709198552	5,02378E-39	3,49663E-73	1,5969E-44
N_Shore_chr18:2913059-2913307_EMILIN2	0,43635	0,4323	0,4334	0,0011	-0,00295	-0,00405	0,099138838	0,959779166	0,029855948	0,031718409	0,491340856	11,78709258	20,14648157	1,709198552	5,02378E-39	3,49663E-73	1,5969E-44
Island_chr18:2913059-2913307_EMILIN2	0,43645	0,43525	0,43915	0,0039	0,0027	-0,0012	0,426817722	0,564506369	0,987230624	0,007749574	0,736217539	11,78709258	20,14648157	1,709198552	5,02378E-39	3,49663E-73	1,5969E-44
S_Shore_chr18:2913059-2913307_EMILIN2	0,35695	0,3474	0,34755	0,00015	-0,0094	-0,00955	0,897776283	0,019825667	0,017375955	-0,093516707	0,042059652	11,78709258	20,14648157	1,709198552	5,02378E-39	3,49663E-73	1,5969E-44
N_Shelf_chr20:39994545-39995810_EMILIN3	0,09695	0,1193	0,115	-0,0043	0,01805	0,02235	0,670892411	0,203372041	0,49346288	0,081291725	0,077358209	58,30177896	193,3329863	3,316073536	8,4302E-44	2,29061E-76	9,45056E-79
N_Shore_chr20:39994545-39995810_EMILIN3	0,0846	0,1679	0,2093	0,0414	0,1247	0,0833	0,057032899	3,05339E-06	0,005387266	0,280363889	5,42535E-10	58,30177896	193,3329863	3,316073536	8,4302E-44	2,29061E-76	9,45056E-79
Island_chr20:39994545-39995810_EMILIN3	-0,38325	-0,3961	-0,4045	-0,0084	-0,02125	-0,01285	0,284311435	3,2879E-05	0,009067287	-0,106418814	5,2824E-11	58,30177896	193,3329863	3,316073536	8,4302E-44	2,29061E-76	9,45056E-79
S_Shore_chr20:39994545-39995810_EMILIN3	0,10095	0,12835	0,211	0,08265	0,11005	0,0274	1,64466E-05	2,30561E-08	0,172937352	0,232425372	4,53193E-13	58,30177896	193,3329863	3,316073536	8,4302E-44	2,29061E-76	9,45056E-79
N_Shore_chr9:34522724-34523357_ENHO	0,33745	0,3474	0,35935	0,01195	0,0219	0,00995	0,567586124	0,041442681	0,382300539	0,117103971	0,000306855	9,151346293	32,5302048	3,554690617	2,15374E-68	8,2561E-129	2,8184E-73
Island_chr9:34522724-34523357_ENHO	-0,4695	-0,46845	-0,47035	-0,0019	-0,00085	0,00105	0,807330028	0,705935162	0,975364784	-0,023153191	0,314143081	9,151346293	32,5302048	3,554690617	2,15374E-68	8,2561E-129	2,8184E-73
S_Shore_chr9:34522724-34523357_ENHO	-0,1291	-0,18075	-0,1858	-0,00505	-0,0567	-0,05165	0,718062362	0,915729965	0,817954239	0,009379149	0,773269839	9,151346293	32,5302048	3,554690617	2,15374E-68	8,2561E-129	2,8184E-73
N_Shore_chr2:47596629-47597256_EPCAM	-0,45085	-0,4699	-0,4744	-0,0045	-0,02355	-0,01905	0,000587348	1,87628E-14	6,32842E-06	-0,075384808	1,3727E-05	65,40078286	210,0469461	3,211688559	1,62701E-44	4,97247E-68	5,31936E-90
Island_chr2:47596629-47597256_EPCAM	0,04915	0,0008	-0,0708	-0,0716	-0,11995	-0,04835	0,002390009	1,11627E-08	0,028106508	-0,124408134	5,71533E-08	65,40078286	210,0469461	3,211688559	1,62701E-44	4,97247E-68	5,31936E-90
S_Shore_chr2:47596629-47597256_EPCAM	0,39425	0,38585	0,3571	-0,02875	-0,03715	-0,0084	0,003313653	1,12461E-07	0,142732817	-0,237072797	1,93157E-07	65,40078286	210,0469461	3,211688559	1,62701E-44	4,97247E-68	5,31936E-90
N_Shore_chr12:56472792-56474393_ERBB3	0,42095	0,4026	0,3704	-0,0322	-0,05055	-0,01835	1,23377E-05	6,66134E-16	0,000609707	-0,261292045	8,01238E-09	2,449732123	4,361462544	1,780383456	2,69228E-75	4,45345E-38	7,90055E-24
Island_chr12:56472792-56474393_ERBB3	-0,4673	-0,4679	-0,4691	-0,0012	-0,0018	-0,0006	0,016678172	1,04806E-05	0,088962933	-0,077654743	2,49052E-10	2,449732123	4,361462544	1,780383456	2,69228E-75	4,45345E-38	7,90055E-24
S_Shore_chr12:56472792-56474393_ERBB3	-0,1829	-0,267	-0,3535	-0,0865	-0,1706	-0,0841	1,38645E-12	0	9,61921E-06	-0,382786952	0	2,449732123	4,361462544	1,780383456	2,69228E-75	4,45345E-38	7,90055E-24
N_Shelf_chr12:56497868-56499047_ERBB3	-0,2883	-0,3794	-0,349	0,0304	-0,0607	-0,0911	0,008404651	4,69563E-06	0,008334585	-0,06236929	0,055157925	2,449732123	4,361462544	1,780383456	2,69228E-75	4,45345E-38	7,90055E-24
N_Shore_chr12:56497868-56499047_ERBB3	-0,0277	-0,0696	-0,10065	-0,03105	-0,07295	-0,0419	0,042590165	9,54E-06	0,017147502	-0,219565441	1,42441E-06	2,449732123	4,361462544	1,780383456	2,69228E-75	4,45345E-38	7,90055E-24
N_Shore_chr2:213402180-213403867_ERBB4	-0,4049	-0,34945	-0,1659	0,18355	0,239	0,05545	0	0	9,20785E-11	0,246950944	0	73,76149543	275,4777522	3,734709425	3,75856E-52	4,09816E-71	8,0873E-70
Island_chr2:213402180-213403867_ERBB4	-0,4411	-0,44245	-0,4461	-0,00365	-0,005	-0,00135	0,069324817	0,003341689	0,259364076	0,021804126	0,179467018	73,76149543	275,4777522	3,734709425	3,75856E-52	4,09816E-71	8,0873E-70
S_Shore_chr2:213402180-213403867_ERBB4	-0,4146	-0,4203	-0,41715	0,00315	-0,00255	-0,0057	0,613410115	0,869702035	0,877671987	-0,032043184	0,325637397	73,76149543	275,4777522	3,734709425	3,75856E-52	4,09816E-71	8,0873E-70
N_Shelf_chr9:5832579-5833261_ERMP1	0,3751	0,3783	0,3774	-0,0009	0,0023	0,0032	0,404093038	0,658682021	0,768365998	0,03269004	0,47815704	3,09401459	4,771067178	1,542031247	3,45961E-57	1,002E-83	6,27444E-40
N_Shore_chr9:5832579-5833261_ERMP1	-0,09505	-0,0747	-0,1932	-0,1185	-0,09815	0,02035	4,03044E-07	9,37163E-08	0,075098323	-0,187549018	7,26407E-09	3,09401459	4,771067178	1,542031247	3,45961E-57	1,002E-83	6,27444E-40
Island_chr9:5832579-5833261_ERMP1	-0,4654	-0,4667	-0,4662	0,0005	-0,0008	-0,0013	0,544297853	0,658682021	0,521199007	-0,290113836	1,26183E-10	3,09401459	4,771067178	1,542031247	3,45961E-57	1,002E-83	6,27444E-40
S_Shore_chr9:5832579-5833261_ERMP1	0,29765	0,3316	0,2785	-0,0531	-0,01915	0,03395	0,016673126	0,063219389	0,397362547	-0,023723801	0,373548108	3,09401459	4,771067178	1,542031247	3,45961E-57	1,002E-83	6,27444E-40
N_Shore_chr1:8085554-8086854_ERRFI1	0,3847	0,36425	0,1576	-0,20665	-0,2271	-0,02045	0	0	0,028685631	-0,593062377	0	21,83901677	46,1350719	2,112506821	7,47077E-46	5,33779E-78	1,1975E-62
Island_chr1:8085554-8086854_ERRFI1	-0,41855	-0,42265	-0,4336	-0,01095	-0,01505	-0,0041	6,21722E-09	0	0,009166822	-0,201229351	0	21,83901677	46,1350719	2,112506821	7,47077E-46	5,33779E-78	1,1975E-62
S_Shore_chr1:8085554-8086854_ERRFI1	0,35135	0,3425	0,30225	-0,04025	-0,0491	-0,00885	2,53275E-09	3,80814E-10	0,046490437	-0,421827702	0	21,83901677	46,1350719	2,112506821	7,47077E-46	5,33779E-78	1,1975E-62
N_Shelf_chr11:108463598-108464103_EXPH5	0,13145	0,1745	0,108	-0,0665	-0,02345	0,04305	0,032559586	0,474762346	0,60463626	-0,096930011	0,035076402	13,24246692	39,55159581	2,986724153	4,12884E-55	6,8462E-109	3,02128E-73
N_Shore_chr11:108463598-108464103_EXPH5	-0,2861	-0,3164	-0,3366	-0,0202	-0,0505	-0,0303	0,045371543	0,000131904	0,020470159	-0,266692925	3,81814E-09	13,24246692	39,55159581	2,986724153	4,12884E-55	6,8462E-109	3,02128E-73
Island_chr11:108463598-108464103_EXPH5	-0,46185	-0,4638	-0,46385	-5E-05	-0,002	-0,00195	0,979259651	0,028294623	0,145239757	-0,124427429	1,26743E-09	13,24246692	39,55159581	2,986724153	4,12884E-55	6,8462E-109	3,02128E-73
S_Shore_chr11:108463598-108464103_EXPH5	-0,4563	-0,46055	-0,46105	-0,0005	-0,00475	-0,00425	0,341365158	3,2879E-05	0,00041614	-0,073611531	5,8204E-06	13,24246692	39,55159581	2,986724153	4,12884E-55	6,8462E-109	3,02128E-73
Island_chr11:70049099-70049806_FADD	-0,4667	-0,4672	-0,4672	0	-0,0005	-0,0005	0,731018974	0,163045698	0,655953433	0,024423331	0,078147241	5,195116133	7,023917988	1,352023286	2,30728E-35	1,06641E-63	2,07618E-59
S_Shore_chr11:70049099-70049806_FADD	-0,44245	-0,44355	-0,43815	0,0054	0,0043	-0,0011	0,001882477	0,003295885	0,833114946	0,192280359	2,49343E-09	5,195116133	7,023917988	1,352023286	2,30728E-35	1,06641E-63	2,07618E-59
Island_chr19:1875632-1877921_FAM108A1	0,16265	0,1661	0,16145	-0,00465	-0,0012	0,00345	0,875534201	0,564506369	0,928253388	-0,019198695	0,677060527	2,70400159	3,726982384	1,378321077	3,99655E-50	9,08521E-63	2,48355E-29
N_Shore_chr19:1879910-1880158_FAM108A1	0,26715	0,2763	0,27065	-0,00565	0,0035	0,00915	0,612433231	0,959779166	0,785315372	-0,007210043	0,875721524	2,70400159	3,726982384	1,378321077	3,99655E-50	9,08521E-63	2,48355E-29
Island_chr19:1879910-1880158_FAM108A1	0,3965	0,3933	0,3981	0,0048	0,0016	-0,0032	0,718482008	0,078283445	0,452431529	0,044387582	0,172535725	2,70400159	3,726982384	1,378321077	3,99655E-50	9,08521E-63	2,48355E-29
S_Shore_chr19:1879910-1880158_FAM108A1	0,121	0,0001	-0,00965	-0,00975	-0,13065	-0,1209	0,771214259	2,83351E-05	3,28075E-05	-0,187364178	4,12278E-05	2,70400159	3,726982384	1,378321077	3,99655E-50	9,08521E-63	2,48355E-29
N_Shore_chr19:1884768-1885608_FAM108A1	-0,27485	-0,2845	-0,2927	-0,0082	-0,01785	-0,00965	0,595065328	0,052212141	0,510934258	0,056686158	0,214131832	2,70400159	3,726982384	1,378321077	3,99655E-50	9,08521E-63	2,48355E-29
Island_chr19:1884768-1885608_FAM108A1	-0,45605	-0,45835	-0,45975	-0,0014	-0,0037	-0,0023	0,100634694	0,051555427	0,458131163	0,11289702	0,000473216	2,70400159	3,726982384	1,378321077	3,99655E-50	9,08521E-63	2,48355E-29
S_Shore_chr19:1884768-1885608_FAM108A1	0,3694	0,36055	0,02215	-0,3384	-0,34725	-0,00885	0,309025964	0,002279952	0,183149666	-0,008733462	0,788057362	2,70400159	3,726982384	1,378321077	3,99655E-50	9,08521E-63	2,48355E-29
N_Shore_chr4:38869401-38869780_FAM114A1	-0,4556	-0,4592	-0,4589	0,0003	-0,0033	-0,0036	0,855916056	0	4,44089E-16	-0,667312932	0	3,1658568	5,626602322	1,77727632	1,3384E-71	6,20902E-57	1,7552E-32
Island_chr4:38869401-38869780_FAM114A1	-0,4065	-0,4653	-0,4704	-0,0051	-0,0639	-0,0588	0,077211912	0	0	-0,584996422	0	3,1658568	5,626602322	1,77727632	1,3384E-71	6,20902E-57	1,7552E-32
S_Shore_chr4:38869401-38869780_FAM114A1	0,2752	0,1748	0,07345	-0,10135	-0,20175	-0,1004	9,48205E-05	2,78666E-14	3,67956E-07	-0,439632333	0	3,1658568	5,626602322	1,77727632	1,3384E-71	6,20902E-57	1,7552E-32
N_Shelf_chr5:153418183-153418669_FAM114A2	0,40595	0,4042	0,40805	0,00385	0,0021	-0,00175	0,794207347	0,474762346	0,626263884	-0,038537169	0,403030535	1,970197148	2,714841553	1,37795426	4,38344E-57	2,36934E-88	9,5733E-49
Island_chr5:153418183-153418669_FAM114A2	-0,4786	-0,48	-0,4804	-0,0004	-0,0018	-0,0014	0,028907348	0	9,68544E-10	0,022133871	0,062153948	1,970197148	2,714841553	1,37795426	4,38344E-57	2,36934E-88	9,5733E-49
N_Shelf_chr7:143582125-143582610_FAM115A	-0,4629	-0,465	-0,4617	0,0033	0,0012	-0,0021	0,000293191	2,37974E-08	0,166995576	0,192999554	2,25153E-13	2,80482741	5,111589566	1,822425703	8,01273E-72	6,67899E-85	9,12584E-45
N_Shore_chr7:143582125-143582610_FAM115A	-0,44985	-0,4548	-0,45225	0,00255	-0,0024	-0,00495	0,164677048	0,009758293	0,080469612	0,190790462	2,9555E-05	2,80482741	5,111589566	1,822425703	8,01273E-72	6,67899E-85	9,12584E-45
Island_chr7:143582125-143582610_FAM115A	-0,15145	-0,034	0,02135	0,05535	0,1728	0,11745	0,040765026	5,17254E-08	0,000535338	0,14910776	1,66668E-08	2,80482741	5,111589566	1,822425703	8,01273E-72	6,67899E-85	9,12584E-45
S_Shore_chr7:143582125-143582610_FAM115A	-0,0326	0,0731	0,2039	0,1308	0,2365	0,1057	0,179924928	0,000214738	0,017375955	0,174561579	0,000135768	2,80482741	5,111589566	1,822425703	8,01273E-72	6,67899E-85	9,12584E-45
N_Shore_chr7:143598867-143599426_FAM115A	-0,45945	-0,4586	-0,45705	0,00155	0,0024	0,00085	0,084188011	0,070299013	0,710480829	0,07980985	0,082931632	2,80482741	5,111589566	1,822425703	8,01273E-72	6,67899E-85	9,12584E-45
Island_chr7:143598867-143599426_FAM115A	-0,4674	-0,4681	-0,4674	0,0007	0	-0,0007	0,000960964	2,41978E-08	0,072259727	-0,034319	0,013300265	2,80482741	5,111589566	1,822425703	8,01273E-72	6,67899E-85	9,12584E-45
S_Shore_chr7:143598867-143599426_FAM115A	0,4046	0,4083	0,41125	0,00295	0,00665	0,0037	0,869077274	0,752262195	0,737097697	0,007523133	0,870371412	2,80482741	5,111589566	1,822425703	8,01273E-72	6,67899E-85	9,12584E-45
N_Shore_chr7:143317293-143318004_FAM115C	-0,4279	-0,428	-0,42405	0,00395	0,00385	-1E-04	0,420875947	0,319796646	0,665466607	-0,065700369	0,153680904	5,435256047	13,83558749	2,54552635	1,02049E-73	2,499E-120	1,14985E-63
Island_chr7:143317293-143318004_FAM115C	-0,461	-0,45955	-0,45955	0	0,00145	0,00145	0,849182501	0,276033813	0,740159821	0,014729724	0,650930903	5,435256047	13,83558749	2,54552635	1,02049E-73	2,499E-120	1,14985E-63
S_Shore_chr7:143317293-143318004_FAM115C	-0,4766	-0,4774	-0,47935	-0,00195	-0,00275	-0,0008	0,009557319	1,94816E-06	0,041858278	0,120197081	5,24709E-06	5,435256047	13,83558749	2,54552635	1,02049E-73	2,499E-120	1,14985E-63
N_Shore_chr9:19027850-19028064_FAM154A	0,1195	0,0269	0,1237	0,0968	0,0042	-0,0926	0,048592876	0,319796646	0,28741689	0,06684272	0,146637796	2,842972216	3,898632048	1,371322599	2,31125E-57	4,5177E-63	2,01049E-15
Island_chr9:19027850-19028064_FAM154A	0,30295	0,28	0,29605	0,01605	-0,0069	-0,02295	0,570926886	0,868663788	0,735184453	0,02247494	0,489919082	2,842972216	3,898632048	1,371322599	2,31125E-57	4,5177E-63	2,01049E-15
S_Shore_chr9:19027850-19028064_FAM154A	0,3175	0,314	0,32215	0,00815	0,00465	-0,0035	0,593274269	0,838456575	0,847381682	0,011572096	0,801799466	2,842972216	3,898632048	1,371322599	2,31125E-57	4,5177E-63	2,01049E-15
N_Shore_chr15:82554785-82555476_FAM154B	-0,3837	-0,40205	-0,3881	0,01395	-0,0044	-0,01835	0,957029476	0,868663788	0,994623405	0,0094834	0,770819656	6,169801181	13,30366647	2,156255296	3,44246E-60	1,4244E-115	1,75801E-65
Island_chr15:82554785-82555476_FAM154B	-0,4647	-0,4632	-0,45865	0,00455	0,00605	0,0015	0,217052519	0,023819892	0,907655786	0,049208364	0,004623481	6,169801181	13,30366647	2,156255296	3,44246E-60	1,4244E-115	1,75801E-65
S_Shore_chr15:82554785-82555476_FAM154B	-0,2845	-0,3072	-0,31425	-0,00705	-0,02975	-0,0227	0,637111068	0,006717391	0,042674785	-0,133163471	0,003715196	6,169801181	13,30366647	2,156255296	3,44246E-60	1,4244E-115	1,75801E-65
N_Shore_chr21:42688746-42689085_FAM3B	0,2111	0,2235	0,19555	-0,02795	-0,01555	0,0124	0,385501785	0,840875551	0,613015547	-0,019183308	0,468852306	38,56980642	98,50684006	2,553988449	1,31277E-43	2,05992E-70	2,45957E-86
Island_chr21:42688746-42689085_FAM3B	0,07975	0,0572	-0,06265	-0,11985	-0,1424	-0,02255	0,000241558	9,75215E-07	0,188409504	-0,13875411	1,54085E-07	38,56980642	98,50684006	2,553988449	1,31277E-43	2,05992E-70	2,45957E-86
S_Shore_chr21:42688746-42689085_FAM3B	0,28615	0,3056	0,2895	-0,0161	0,00335	0,01945	0,047746176	0,122674225	0,774620254	0,023549917	0,609426314	38,56980642	98,50684006	2,553988449	1,31277E-43	2,05992E-70	2,45957E-86
S_Shelf_chr21:42688746-42689085_FAM3B	0,4117	0,412	0,406	-0,006	-0,0057	0,0003	0,706306731	0,474762346	0,991075272	-0,071342914	0,121267492	38,56980642	98,50684006	2,553988449	1,31277E-43	2,05992E-70	2,45957E-86
N_Shore_chr13:37633395-37633966_FAM48A	-0,45125	-0,4531	-0,45445	-0,00135	-0,0032	-0,00185	0,198043492	0,080799901	0,586084371	-0,03044757	0,251711064	2,141372827	2,89875218	1,353688692	1,04435E-55	2,60047E-90	2,26802E-50
Island_chr13:37633395-37633966_FAM48A	-0,4799	-0,4808	-0,4812	-0,0004	-0,0013	-0,0009	0,222827467	0,000532533	0,072030572	-0,031125807	0,055587195	2,141372827	2,89875218	1,353688692	1,04435E-55	2,60047E-90	2,26802E-50
S_Shore_chr13:37633395-37633966_FAM48A	-0,45865	-0,46295	-0,46575	-0,0028	-0,0071	-0,0043	0,092222947	0,001329027	0,184048581	-0,043678353	0,057494332	2,141372827	2,89875218	1,353688692	1,04435E-55	2,60047E-90	2,26802E-50
Island_chr15:30864782-30865586_FAM7A2	-0,4306	-0,4279	-0,4297	-0,0018	0,0009	0,0027	0,119640059	0,372506309	0,393040812	-0,028185043	0,386536004	5,79887082	9,526379354	1,642799029	5,64327E-54	1,83462E-77	8,99384E-96
S_Shore_chr15:32726421-32727225_FAM7A2	0,28795	0,2848	0,31925	0,03445	0,0313	-0,00315	0,000107012	8,00039E-05	0,948154514	0,190741919	2,96959E-05	5,79887082	9,526379354	1,642799029	5,64327E-54	1,83462E-77	8,99384E-96
result.319	-0,4802	-0,4793	-0,47985	-0,00055	0,00035	0,0009	0,241046262	0,752262195	0,698535851	0,083027359	0,068570885	6,419050896	13,94009029	2,171674678	2,07791E-64	2,4766E-109	8,98187E-77
N_Shore_chr2:48133739-48134052_FBXO11	-0,4581	-0,4596	-0,4617	-0,0021	-0,0036	-0,0015	0,000705994	2,20626E-10	0,002225377	-0,019084861	0,246060096	1,629692755	2,119041732	1,300270695	5,30263E-60	1,67459E-62	5,36893E-37
Island_chr2:48133739-48134052_FBXO11	-0,48645	-0,4863	-0,487	-0,0007	-0,00055	0,00015	0,008106614	0,006717391	0,301692324	-0,071763809	0,119081556	1,629692755	2,119041732	1,300270695	5,30263E-60	1,67459E-62	5,36893E-37
result.321	-0,45005	-0,4525	-0,45185	0,00065	-0,0018	-0,00245	0,40627395	0,005914544	0,000663287	-0,177085976	0	3,402671789	6,395867272	1,879660358	1,44406E-61	1,19651E-85	3,01563E-48
N_Shelf_chr2:73495920-73496910_FBXO41	0,28505	0,3533	0,36395	0,01065	0,0789	0,06825	0,345639407	0,000858763	0,000634751	0,301741976	2,05684E-11	2,708075573	5,359312717	1,979011506	8,75618E-81	3,02906E-84	1,74439E-47
N_Shore_chr2:73495920-73496910_FBXO41	0,1445	0,2553	0,3035	0,0482	0,159	0,1108	0,074534818	5,02809E-07	2,02584E-05	0,297002365	2,84566E-11	2,708075573	5,359312717	1,979011506	8,75618E-81	3,02906E-84	1,74439E-47
Island_chr2:73495920-73496910_FBXO41	0,02775	0,1757	0,2432	0,0675	0,21545	0,14795	0,000917504	0	8,65914E-07	0,245070131	0	2,708075573	5,359312717	1,979011506	8,75618E-81	3,02906E-84	1,74439E-47
S_Shore_chr2:73495920-73496910_FBXO41	0,07675	0,1573	0,1711	0,0138	0,09435	0,08055	0,030989442	1,93118E-08	0,000232822	0,405293233	0	2,708075573	5,359312717	1,979011506	8,75618E-81	3,02906E-84	1,74439E-47
N_Shore_chr1:16678574-16679192_FBXO42	-0,4624	-0,4596	-0,45955	5E-05	0,00285	0,0028	0,4020861	0,122674225	0,136139374	0,094878055	0,039145265	1,635359707	2,007884106	1,227793553	5,7054E-52	2,75832E-85	4,53325E-45
Island_chr1:16678574-16679192_FBXO42	-0,47145	-0,4709	-0,47155	-0,00065	-0,0001	0,00055	0,626314503	0,031306368	0,056165011	-0,015851427	0,252959959	1,635359707	2,007884106	1,227793553	5,7054E-52	2,75832E-85	4,53325E-45
S_Shore_chr1:16678574-16679192_FBXO42	-0,42845	-0,4297	-0,42985	-0,00015	-0,0014	-0,00125	0,972109528	0,474762346	0,924400763	0,183197253	5,21334E-05	1,635359707	2,007884106	1,227793553	5,7054E-52	2,75832E-85	4,53325E-45
N_Shore_chr8:101157647-101158215_FBXO43	0,4065	0,396	0,3717	-0,0243	-0,0348	-0,0105	0,000925152	3,08885E-05	0,113803817	-0,100703871	0,001949215	3,22148974	6,329414281	1,964747614	2,20325E-66	1,89752E-96	7,6492E-54
Island_chr8:101157647-101158215_FBXO43	-0,4215	-0,4363	-0,44395	-0,00765	-0,02245	-0,0148	0,000509059	2,22045E-16	3,76277E-07	-0,285599377	0	3,22148974	6,329414281	1,964747614	2,20325E-66	1,89752E-96	7,6492E-54
S_Shore_chr8:101157647-101158215_FBXO43	-0,4476	-0,45805	-0,4561	0,00195	-0,0085	-0,01045	0,521097816	0,012649416	0,127298318	-0,036380222	0,261369509	3,22148974	6,329414281	1,964747614	2,20325E-66	1,89752E-96	7,6492E-54
N_Shore_chr1:11714217-11715304_FBXO44	0,33365	0,346	0,34385	-0,00215	0,0102	0,01235	0,62956911	7,04916E-05	0,001120164	0,118004314	8,62399E-09	2,47571973	3,888818763	1,57078312	1,16683E-69	1,54622E-90	1,01213E-44
Island_chr1:11714217-11715304_FBXO44	-0,4632	-0,4627	-0,4657	-0,003	-0,0025	0,0005	0,011938463	0,009676291	0,33720773	0,01312997	0,190508746	2,47571973	3,888818763	1,57078312	1,16683E-69	1,54622E-90	1,01213E-44
S_Shore_chr1:11714217-11715304_FBXO44	0,4105	0,4112	0,39895	-0,01225	-0,01155	0,0007	0,002087834	0,12985926	0,138876233	-0,057950743	0,029043683	2,47571973	3,888818763	1,57078312	1,16683E-69	1,54622E-90	1,01213E-44
S_Shelf_chr1:11714217-11715304_FBXO44	0,0672	0,0982	0,10285	0,00465	0,03565	0,031	0,310493343	0,006717391	0,015657045	0,197616744	1,49601E-05	2,47571973	3,888818763	1,57078312	1,16683E-69	1,54622E-90	1,01213E-44
N_Shelf_chr1:11724113-11724885_FBXO44	0,4797	0,4809	0,4805	-0,0004	0,0008	0,0012	0,835651179	0,262910245	0,043961744	0,182899025	6,42014E-05	2,47571973	3,888818763	1,57078312	1,16683E-69	1,54622E-90	1,01213E-44
N_Shore_chr3:196295341-196295796_FBXO45	-0,4559	-0,4538	-0,4512	0,0026	0,0047	0,0021	0,505807841	0,005752512	0,234003049	0,072108852	0,026567424	2,460964761	3,343641101	1,358670857	2,39113E-52	5,49185E-81	5,65624E-41
Island_chr3:196295341-196295796_FBXO45	-0,47545	-0,4763	-0,47645	-0,00015	-0,001	-0,00085	0,645958371	0,070299013	0,33245551	0,02650003	0,083843367	2,460964761	3,343641101	1,358670857	2,39113E-52	5,49185E-81	5,65624E-41
Island_chr3:196296016-196296290_FBXO45	-0,46865	-0,4677	-0,46735	0,00035	0,0013	0,00095	0,394016542	0,262746795	0,088967547	0,027473248	0,301047402	2,460964761	3,343641101	1,358670857	2,39113E-52	5,49185E-81	5,65624E-41
S_Shore_chr3:196295341-196295796_FBXO45	-0,3955	-0,4099	-0,4244	-0,0145	-0,0289	-0,0144	0,023842155	3,05339E-06	0,017299503	-0,156499542	0,000636174	2,460964761	3,343641101	1,358670857	2,39113E-52	5,49185E-81	5,65624E-41
S_Shore_chr3:196296016-196296290_FBXO45	0,44085	0,4439	0,431	-0,0129	-0,00985	0,00305	0,000987332	9,54E-06	0,361816704	-0,21066109	3,81131E-06	2,460964761	3,343641101	1,358670857	2,39113E-52	5,49185E-81	5,65624E-41
N_Shore_chr19:46214961-46216180_FBXO46	0,21055	0,2145	0,21865	0,00415	0,0081	0,00395	0,629275364	0,122674225	0,684737283	0,090679567	0,048724519	1,967898757	2,694788411	1,369373501	8,16856E-67	5,0479E-119	6,25754E-62
Island_chr19:46214961-46216180_FBXO46	0,38635	0,3862	0,38045	-0,00575	-0,0059	-0,00015	0,368659889	0,139875094	0,762643435	-0,036182879	0,115643276	1,967898757	2,694788411	1,369373501	8,16856E-67	5,0479E-119	6,25754E-62
S_Shore_chr19:46214961-46216180_FBXO46	0,3037	0,3002	0,29975	-0,00045	-0,00395	-0,0035	0,835293166	0,812673787	0,963392384	-0,02933842	0,367393722	1,967898757	2,694788411	1,369373501	8,16856E-67	5,0479E-119	6,25754E-62
N_Shore_chr19:46220489-46220714_FBXO46	-0,45765	-0,4591	-0,4613	-0,0022	-0,00365	-0,00145	0,14001833	0,027727336	0,489555766	0,192195064	2,15437E-05	1,967898757	2,694788411	1,369373501	8,16856E-67	5,0479E-119	6,25754E-62
Island_chr19:46220489-46220714_FBXO46	-0,4458	-0,445	-0,44925	-0,00425	-0,00345	0,0008	0,042844464	0,009758293	0,995271496	-0,115560107	0,011901639	1,967898757	2,694788411	1,369373501	8,16856E-67	5,0479E-119	6,25754E-62
S_Shore_chr19:46220489-46220714_FBXO46	-0,4506	-0,4508	-0,45095	-0,00015	-0,00035	-0,0002	0,989982885	0,474762346	0,920072387	-0,11214321	0,014679045	1,967898757	2,694788411	1,369373501	8,16856E-67	5,0479E-119	6,25754E-62
S_Shelf_chr19:46220489-46220714_FBXO46	0,37285	0,3744	0,37315	-0,00125	0,0003	0,00155	0,492345093	0,752262195	0,16573102	0,041255998	0,370645015	1,967898757	2,694788411	1,369373501	8,16856E-67	5,0479E-119	6,25754E-62
N_Shore_chr19:46234041-46234378_FBXO46	-0,4228	-0,4203	-0,4275	-0,0072	-0,0047	0,0025	0,236492902	0,39263673	0,938510045	-0,087907831	0,056067533	1,967898757	2,694788411	1,369373501	8,16856E-67	5,0479E-119	6,25754E-62
Island_chr19:46234041-46234378_FBXO46	-0,46925	-0,4698	-0,4697	1E-04	-0,00045	-0,00055	0,973730329	0,34557891	0,439693119	-0,019986694	0,25025068	1,967898757	2,694788411	1,369373501	8,16856E-67	5,0479E-119	6,25754E-62
N_Shelf_chr2:68694047-68695097_FBXO48	0,4378	0,4411	0,4451	0,004	0,0073	0,0033	0,231661693	0,019825667	0,405602156	-0,039560988	0,390641708	2,507038237	4,099159139	1,635060479	5,94964E-64	2,54973E-87	8,15956E-45
N_Shore_chr2:68694047-68695097_FBXO48	0,37845	0,3824	0,38755	0,00515	0,0091	0,00395	0,515485875	0,39263673	0,581365613	0,061869909	0,179172103	2,507038237	4,099159139	1,635060479	5,94964E-64	2,54973E-87	8,15956E-45
Island_chr2:68694047-68695097_FBXO48	-0,452	-0,453	-0,45385	-0,00085	-0,00185	-0,001	0,338801861	0,001214134	0,018825381	-0,043376716	0,000414297	2,507038237	4,099159139	1,635060479	5,94964E-64	2,54973E-87	8,15956E-45
N_Shore_chr10:93668002-93668771_FGFBP3	-0,3373	-0,4283	-0,4468	-0,0185	-0,1095	-0,091	9,75827E-05	4,87277E-12	0,000153621	-0,351904166	3,10862E-15	4,324448031	8,12946268	1,879884467	8,06338E-64	1,5784E-100	2,73043E-51
Island_chr10:93668002-93668771_FGFBP3	-0,477	-0,4771	-0,47795	-0,00085	-0,00095	-0,0001	0,960662119	0,230219109	0,746686104	-0,008474356	0,748997289	4,324448031	8,12946268	1,879884467	8,06338E-64	1,5784E-100	2,73043E-51
S_Shore_chr10:93668002-93668771_FGFBP3	-0,43795	-0,4487	-0,4525	-0,0038	-0,01455	-0,01075	0,000237032	0	9,98202E-13	-0,155610708	0	4,324448031	8,12946268	1,879884467	8,06338E-64	1,5784E-100	2,73043E-51
N_Shelf_chr7:30066419-30066685_FKBP14	0,40875	0,4064	0,39545	-0,01095	-0,0133	-0,00235	0,0034746	4,79145E-05	0,632288189	-0,202122182	9,42153E-06	3,203604386	5,608332948	1,750632186	9,69529E-62	4,0897E-98	9,25807E-50
N_Shore_chr7:30066419-30066685_FKBP14	-0,4649	-0,4636	-0,4621	0,0015	0,0028	0,0013	0,614239556	0,073173739	0,28473324	-0,057436307	0,002206163	3,203604386	5,608332948	1,750632186	9,69529E-62	4,0897E-98	9,25807E-50
Island_chr7:30066419-30066685_FKBP14	-0,459	-0,457	-0,4553	0,0017	0,0037	0,002	0,204595621	0,000402327	0,104524126	0,06166961	0,00269677	3,203604386	5,608332948	1,750632186	9,69529E-62	4,0897E-98	9,25807E-50
N_Shore_chr11:128562671-128565011_FLI1	-0,3817	-0,3144	-0,2372	0,0772	0,1445	0,0673	0	0	0	0,149361284	0	5,459194128	11,59256572	2,123493952	3,27796E-63	7,8426E-119	3,85453E-66
Island_chr11:128562671-128565011_FLI1	-0,4515	-0,4535	-0,4555	-0,002	-0,004	-0,002	0,005541616	6,11365E-09	0,0001637	-0,101285162	0	5,459194128	11,59256572	2,123493952	3,27796E-63	7,8426E-119	3,85453E-66
S_Shore_chr11:128562671-128565011_FLI1	0,24845	0,1566	-0,01735	-0,17395	-0,2658	-0,09185	0	0	0	-0,397889592	0	5,459194128	11,59256572	2,123493952	3,27796E-63	7,8426E-119	3,85453E-66
N_Shore_chr11:128680332-128680543_FLI1	0,39295	0,3975	0,4059	0,0084	0,01295	0,00455	0,181055175	0,009758293	0,342462135	0,136316576	0,002970987	5,459194128	11,59256572	2,123493952	3,27796E-63	7,8426E-119	3,85453E-66
Island_chr11:128680332-128680543_FLI1	0,37795	0,3887	0,41085	0,02215	0,0329	0,01075	8,42482E-06	1,73822E-10	0,083809778	0,177111569	7,32747E-15	5,459194128	11,59256572	2,123493952	3,27796E-63	7,8426E-119	3,85453E-66
S_Shore_chr11:128680332-128680543_FLI1	0,3159	0,3117	0,34875	0,03705	0,03285	-0,0042	0,000645777	0,000345192	0,91933836	0,219008403	1,51672E-06	5,459194128	11,59256572	2,123493952	3,27796E-63	7,8426E-119	3,85453E-66
S_Shelf_chr11:128680332-128680543_FLI1	0,3923	0,3981	0,3986	0,0005	0,0063	0,0058	0,617840353	0,158976084	0,796412941	0,099494644	0,030501908	5,459194128	11,59256572	2,123493952	3,27796E-63	7,8426E-119	3,85453E-66
Island_chr14:21537082-21537355_FLJ10357	-0,44	-0,4656	-0,4672	-0,0016	-0,0272	-0,0256	0,07304322	0,004565938	0,032962879	-0,090812461	0,048393694	2,60512392	4,323249205	1,659517681	2,99648E-70	5,70949E-95	8,66693E-49
N_Shore_chr14:21538006-21538665_FLJ10357	-0,3689	-0,4156	-0,4338	-0,0182	-0,0649	-0,0467	0,223886549	9,54E-06	0,003740571	-0,160654916	0,000398664	2,60512392	4,323249205	1,659517681	2,99648E-70	5,70949E-95	8,66693E-49
Island_chr14:21538006-21538665_FLJ10357	-0,4749	-0,4754	-0,47655	-0,00115	-0,00165	-0,0005	0,385377034	0,095731964	0,582156184	-0,023839001	0,246508133	2,60512392	4,323249205	1,659517681	2,99648E-70	5,70949E-95	8,66693E-49
Island_chr14:21539711-21540045_FLJ10357	-0,43815	-0,4415	-0,44185	-0,00035	-0,0037	-0,00335	0,920836696	0,001002805	0,001699316	-0,238343235	1,09912E-13	2,60512392	4,323249205	1,659517681	2,99648E-70	5,70949E-95	8,66693E-49
S_Shore_chr14:21538006-21538665_FLJ10357	-0,2567	-0,3401	-0,3573	-0,0172	-0,1006	-0,0834	0,08391224	4,4416E-10	4,42682E-08	-0,35796598	2,22045E-15	2,60512392	4,323249205	1,659517681	2,99648E-70	5,70949E-95	8,66693E-49
S_Shore_chr14:21539711-21540045_FLJ10357	0,3553	0,3414	0,29315	-0,04825	-0,06215	-0,0139	3,44283E-06	2,78666E-14	0,001792718	-0,43733615	0	2,60512392	4,323249205	1,659517681	2,99648E-70	5,70949E-95	8,66693E-49
S_Shelf_chr14:21539711-21540045_FLJ10357	0,35755	0,37	0,34105	-0,02895	-0,0165	0,01245	3,84452E-06	0,052212141	0,007935027	-0,150560537	0,001021442	2,60512392	4,323249205	1,659517681	2,99648E-70	5,70949E-95	8,66693E-49
N_Shelf_chr14:21558547-21561443_FLJ10357	0,00255	0,0188	-0,0042	-0,023	-0,00675	0,01625	0,636508069	0,39263673	0,644952756	-0,127016404	0,005669158	2,60512392	4,323249205	1,659517681	2,99648E-70	5,70949E-95	8,66693E-49
N_Shore_chr14:21558547-21561443_FLJ10357	0,2148	0,1565	0,1155	-0,041	-0,0993	-0,0583	0,082683652	7,38835E-08	0,000178287	-0,333188722	9,99201E-14	2,60512392	4,323249205	1,659517681	2,99648E-70	5,70949E-95	8,66693E-49
N_Shore_chr12:31476717-31479466_FLJ13224	-0,00855	-0,1085	-0,1636	-0,0551	-0,15505	-0,09995	0,020299548	6,80982E-10	2,74123E-05	-0,273657624	0	2,687088802	4,000299451	1,488711295	8,50383E-62	3,4812E-123	3,51973E-79
Island_chr12:31476717-31479466_FLJ13224	-0,45945	-0,4595	-0,4596	-1E-04	-0,00015	-5E-05	0,79727881	0,531244037	0,46519536	-0,002767967	0,873501391	2,687088802	4,000299451	1,488711295	8,50383E-62	3,4812E-123	3,51973E-79
N_Shore_chr5:127418594-127420512_FLJ33630	-0,47275	-0,4714	-0,47145	-5E-05	0,0013	0,00135	0,503010604	0,39263673	0,421390733	0,04978806	0,279864411	2,218763658	3,212196167	1,447741473	1,41154E-62	2,8436E-104	9,78855E-54
Island_chr5:127418594-127420512_FLJ33630	-0,4729	-0,4742	-0,474	0,0002	-0,0011	-0,0013	0,943010781	0,033112658	0,039057588	-0,014491759	0,288340677	2,218763658	3,212196167	1,447741473	1,41154E-62	2,8436E-104	9,78855E-54
N_Shelf_chr7:130790358-130792773_FLJ43663	0,28985	0,2843	0,25455	-0,02975	-0,0353	-0,00555	0,402587274	0,09345773	0,718804583	-0,127602749	0,005449249	5,072749782	9,552616849	1,883123998	1,60331E-55	1,0999E-107	1,80746E-59
N_Shore_chr7:130790358-130792773_FLJ43663	0,0542	0,00395	-0,0339	-0,03785	-0,0881	-0,05025	0,547107248	0,059022833	0,80857853	-0,053498611	0,047809497	5,072749782	9,552616849	1,883123998	1,60331E-55	1,0999E-107	1,80746E-59
Island_chr7:130790358-130792773_FLJ43663	-0,4596	-0,4584	-0,459	-0,0006	0,0006	0,0012	0,459246343	0,626842891	0,090773749	0,006697407	0,576319867	5,072749782	9,552616849	1,883123998	1,60331E-55	1,0999E-107	1,80746E-59
N_Shore_chr7:130794689-130795032_FLJ43663	-0,4444	-0,4445	-0,44405	0,00045	0,00035	-1E-04	0,615307316	0,043457275	0,367309457	-0,071258917	0,000511639	5,072749782	9,552616849	1,883123998	1,60331E-55	1,0999E-107	1,80746E-59
Island_chr7:130794689-130795032_FLJ43663	-0,4343	-0,4328	-0,4369	-0,0041	-0,0026	0,0015	0,013862102	0,005466618	0,68363489	-0,095945089	3,1905E-08	5,072749782	9,552616849	1,883123998	1,60331E-55	1,0999E-107	1,80746E-59
N_Shelf_chr5:126409006-126409327_FLJ44606	0,37185	0,3752	0,38165	0,00645	0,0098	0,00335	0,680527593	0,122674225	0,072774759	0,191668989	2,71113E-05	3,830912303	10,89525457	2,844036539	9,58679E-81	5,6749E-115	1,39059E-71
N_Shore_chr5:126409006-126409327_FLJ44606	0,1938	-0,1184	-0,3197	-0,2013	-0,5135	-0,3122	1,25801E-07	0	0	-0,341417106	0	3,830912303	10,89525457	2,844036539	9,58679E-81	5,6749E-115	1,39059E-71
Island_chr5:126409006-126409327_FLJ44606	0,0901	-0,3501	-0,4396	-0,0895	-0,5297	-0,4402	0	0	0	-0,696998562	0	3,830912303	10,89525457	2,844036539	9,58679E-81	5,6749E-115	1,39059E-71
S_Shore_chr5:126409006-126409327_FLJ44606	0,22975	0,0843	-0,02495	-0,10925	-0,2547	-0,14545	1,11947E-06	0	3,33067E-16	-0,521367882	0	3,830912303	10,89525457	2,844036539	9,58679E-81	5,6749E-115	1,39059E-71
N_Shore_chr17:79006584-79006835_FLJ90757	0,35	0,3481	0,3635	0,0154	0,0135	-0,0019	2,08713E-06	4,02745E-05	0,50031663	0,154922952	0	2,263017906	3,309065847	1,462235821	1,23747E-55	4,32785E-95	8,51629E-48
Island_chr17:79006584-79006835_FLJ90757	0,38235	0,379	0,3742	-0,0048	-0,00815	-0,00335	0,328659189	0,111335058	0,357685819	-0,023487923	0,376629668	2,263017906	3,309065847	1,462235821	1,23747E-55	4,32785E-95	8,51629E-48
N_Shore_chr17:79008929-79009762_FLJ90757	-0,4829	-0,4837	-0,4834	0,0003	-0,0005	-0,0008	0,950970465	0,203372041	0,422937255	0,19418392	1,76217E-05	2,263017906	3,309065847	1,462235821	1,23747E-55	4,32785E-95	8,51629E-48
Island_chr17:79008929-79009762_FLJ90757	-0,4573	-0,4569	-0,4574	-0,0005	-1E-04	0,0004	0,545262449	0,719465515	0,999654964	-0,009988441	0,594865858	2,263017906	3,309065847	1,462235821	1,23747E-55	4,32785E-95	8,51629E-48
N_Shore_chrX:147062671-147062917_FMR1NB	0,38915	0,4092	0,3476	-0,0616	-0,04155	0,02005	0,007935027	0,052212141	0,608832538	-0,24256691	9,21797E-08	35,98221266	35,98221266	-1	9,47549E-11	9,47549E-11
Island_chrX:147062671-147062917_FMR1NB	0,43795	0,4372	0,4144	-0,0228	-0,02355	-0,00075	2,22045E-16	9,4369E-15	0,687496341	-0,369248102	0	35,98221266	35,98221266	-1	9,47549E-11	9,47549E-11
S_Shore_chrX:147062671-147062917_FMR1NB	0,3359	0,348	0,2326	-0,1154	-0,1033	0,0121	2,2561E-05	0,000384405	0,596991289	-0,282163431	0	35,98221266	35,98221266	-1	9,47549E-11	9,47549E-11
N_Shore_chr17:80693067-80693729_FN3K	0,00315	-0,0575	-0,04955	0,00795	-0,0527	-0,06065	0,728862119	0,052212141	0,060037209	-0,125529846	0,006262875	4,82375288	9,798520975	2,031306582	1,69834E-59	1,29191E-91	4,68408E-47
Island_chr17:80693067-80693729_FN3K	-0,3988	-0,4105	-0,41205	-0,00155	-0,01325	-0,0117	0,042621383	6,16724E-11	2,38026E-05	-0,280676932	0	4,82375288	9,798520975	2,031306582	1,69834E-59	1,29191E-91	4,68408E-47
S_Shore_chr17:80693067-80693729_FN3K	-0,23185	-0,3312	-0,3755	-0,0443	-0,14365	-0,09935	0,00026447	2,22045E-16	2,54233E-08	-0,455227823	0	4,82375288	9,798520975	2,031306582	1,69834E-59	1,29191E-91	4,68408E-47
S_Shelf_chr17:80693067-80693729_FN3K	0,19095	0,0553	-0,03825	-0,09355	-0,2292	-0,13565	1,76668E-07	0	3,82983E-10	-0,49428258	0	4,82375288	9,798520975	2,031306582	1,69834E-59	1,29191E-91	4,68408E-47
N_Shore_chr17:80708192-80708528_FN3K	0,39685	0,3933	0,39375	0,00045	-0,0031	-0,00355	0,894425315	0,122674225	0,503574786	-0,093099148	0,042989443	4,82375288	9,798520975	2,031306582	1,69834E-59	1,29191E-91	4,68408E-47
Island_chr17:80708192-80708528_FN3K	0,3963	0,4009	0,4095	0,0086	0,0132	0,0046	0,050930295	0,018926519	0,981424113	0,094407165	0,000369299	4,82375288	9,798520975	2,031306582	1,69834E-59	1,29191E-91	4,68408E-47
N_Shore_chr17:80709052-80710843_FN3K	0,2963	0,2856	0,33535	0,04975	0,03905	-0,0107	0,065223684	0,319796646	0,442274269	0,113746025	0,013312228	4,82375288	9,798520975	2,031306582	1,69834E-59	1,29191E-91	4,68408E-47
N_Shore_chr17:80674547-80675236_FN3KRP	-0,25465	0,0098	-0,1856	-0,1954	0,06905	0,26445	0,424855086	0,03328744	0,134351524	0,010118642	0,659538767	2,090725997	2,860358546	1,368117367	5,13031E-59	9,5613E-106	3,23679E-53
Island_chr17:80674547-80675236_FN3KRP	-0,46015	-0,4593	-0,45935	-5E-05	0,0008	0,00085	0,662771199	0,001655091	0,06383446	-1,188E-05	0,99964325	2,090725997	2,860358546	1,368117367	5,13031E-59	9,5613E-106	3,23679E-53
S_Shore_chr17:80674547-80675236_FN3KRP	0,42105	0,4149	0,40955	-0,00535	-0,0115	-0,00615	0,041255968	5,43143E-06	0,003430543	-0,292182335	9,19291E-11	2,090725997	2,860358546	1,368117367	5,13031E-59	9,5613E-106	3,23679E-53
S_Shelf_chr17:80674547-80675236_FN3KRP	0,48	0,4806	0,48155	0,00095	0,00155	0,0006	0,032911559	0,001363102	0,472735091	-0,110775826	0,00060494	2,090725997	2,860358546	1,368117367	5,13031E-59	9,5613E-106	3,23679E-53
N_Shelf_chr17:80687379-80687926_FN3KRP	0,4082	0,3998	0,39785	-0,00195	-0,01035	-0,0084	0,102487239	2,83351E-05	0,022313543	-0,231222584	3,68564E-07	2,090725997	2,860358546	1,368117367	5,13031E-59	9,5613E-106	3,23679E-53
N_Shore_chr17:80687379-80687926_FN3KRP	0,42615	0,4281	0,43195	0,00385	0,0058	0,00195	0,233034401	0,009758293	0,35947609	0,128025226	0,005295589	2,090725997	2,860358546	1,368117367	5,13031E-59	9,5613E-106	3,23679E-53
N_Shore_chr9:132652350-132652715_FNBP1	0,18165	0,1089	-0,03265	-0,14155	-0,2143	-0,07275	5,89055E-07	2,34696E-09	0,007822479	-0,381192772	0	3,049109581	4,71933636	1,547775255	2,40744E-55	1,5735E-106	5,24727E-58
Island_chr9:132652350-132652715_FNBP1	0,39895	0,3688	0,2931	-0,0757	-0,10585	-0,03015	1,60829E-07	0	6,65082E-07	-0,47459343	0	3,049109581	4,71933636	1,547775255	2,40744E-55	1,5735E-106	5,24727E-58
S_Shore_chr9:132652350-132652715_FNBP1	0,2767	0,1439	-0,0354	-0,1793	-0,3121	-0,1328	1,3098E-06	0	4,09406E-12	-0,42765241	0	3,049109581	4,71933636	1,547775255	2,40744E-55	1,5735E-106	5,24727E-58
N_Shelf_chr9:132804279-132806003_FNBP1	0,11525	0,12105	0,12055	-0,0005	0,0053	0,0058	0,619699605	0,735652855	0,618836362	-0,057416914	0,247206418	3,049109581	4,71933636	1,547775255	2,40744E-55	1,5735E-106	5,24727E-58
N_Shore_chr9:132804279-132806003_FNBP1	0,35875	0,2762	0,1562	-0,12	-0,20255	-0,08255	9,11008E-08	1,63869E-13	7,30526E-05	-0,509417752	0	3,049109581	4,71933636	1,547775255	2,40744E-55	1,5735E-106	5,24727E-58
Island_chr9:132804279-132806003_FNBP1	-0,4603	-0,4613	-0,46025	0,00105	5E-05	-0,001	0,88123483	0,708484379	0,586358736	0,027821305	0,108988842	3,049109581	4,71933636	1,547775255	2,40744E-55	1,5735E-106	5,24727E-58
N_Shore_chr5:169533080-169533534_FOXI1	0,12575	0,1513	0,1216	-0,0297	-0,00415	0,02555	0,000242214	0,063753185	0,09554443	-0,045482883	0,002995234	26,92771673	26,92771673	1	6,08355E-14	6,08355E-14
Island_chr5:169533080-169533534_FOXI1	0,0412	0,0602	0,01115	-0,04905	-0,03005	0,019	0,022176415	0,015489192	0,652669152	0,016528498	0,533865599	26,92771673	26,92771673	1	6,08355E-14	6,08355E-14
S_Shore_chr5:169533080-169533534_FOXI1	0,15725	0,1848	0,199	0,0142	0,04175	0,02755	0,741197784	0,203372041	0,786432789	0,081189503	0,077732646	26,92771673	26,92771673	1	6,08355E-14	6,08355E-14
S_Shelf_chr5:169533080-169533534_FOXI1	0,30675	0,3105	0,30775	-0,00275	0,001	0,00375	0,097071351	0,658682021	0,491786639	0,025966585	0,573205664	26,92771673	26,92771673	1	6,08355E-14	6,08355E-14
N_Shore_chr10:129534410-129537366_FOXI2	-0,39685	-0,39665	-0,3782	0,01845	0,01865	0,0002	0,024491957	0,080799901	0,911609978	0,092837111	0,000464587	5,6432255	9,826516011	1,741294232	5,0959E-54	1,62422E-77	2,58097E-86
Island_chr10:129534410-129537366_FOXI2	-0,3466	-0,33775	-0,3309	0,00685	0,0157	0,00885	0,435163014	0,016684989	0,006129769	0,054621279	1,96171E-06	5,6432255	9,826516011	1,741294232	5,0959E-54	1,62422E-77	2,58097E-86
S_Shore_chr10:129534410-129537366_FOXI2	0,31655	0,3164	0,3132	-0,0032	-0,00335	-0,00015	0,150229501	0,203372041	0,377509809	0,05833373	0,205371133	5,6432255	9,826516011	1,741294232	5,0959E-54	1,62422E-77	2,58097E-86
N_Shelf_chr2:88751335-88752865_FOXI3	-0,07715	-0,0608	-0,0285	0,0323	0,04865	0,01635	0,075083581	0,070299013	0,715241467	0,230247662	4,13834E-07	12,1655699	12,1655699	1	1,15361E-09	1,15361E-09
N_Shore_chr2:88751335-88752865_FOXI3	-0,22425	-0,19965	-0,13265	0,067	0,0916	0,0246	0,318132135	0,487863239	0,827623285	0,099139022	0,002160402	12,1655699	12,1655699	1	1,15361E-09	1,15361E-09
Island_chr2:88751335-88752865_FOXI3	-0,36675	-0,3633	-0,4059	-0,0426	-0,03915	0,00345	0,000118292	4,5607E-05	0,191993448	-0,024056349	0,082818428	12,1655699	12,1655699	1	1,15361E-09	1,15361E-09
N_Shelf_chr13:41238500-41241750_FOXO1	0,4337	0,4364	0,4415	0,0051	0,0078	0,0027	0,003501283	0,000131904	0,057141822	0,222049904	1,07433E-06	3,001259365	4,804705483	1,600896457	1,08929E-65	8,53963E-96	2,32273E-48
N_Shore_chr13:41238500-41241750_FOXO1	0,1915	0,0628	-0,0752	-0,138	-0,2667	-0,1287	0,002770487	3,80131E-08	0,044749999	-0,260707742	8,67273E-09	3,001259365	4,804705483	1,600896457	1,08929E-65	8,53963E-96	2,32273E-48
Island_chr13:41238500-41241750_FOXO1	-0,4751	-0,4755	-0,4755	0	-0,0004	-0,0004	0,245651325	8,47751E-07	0,005928027	-0,060667264	5,22074E-08	3,001259365	4,804705483	1,600896457	1,08929E-65	8,53963E-96	2,32273E-48
S_Shore_chr13:41238500-41241750_FOXO1	-0,1446	-0,1636	-0,22715	-0,06355	-0,08255	-0,019	0,008540339	0,000547918	0,398588366	-0,152593708	0,000870236	3,001259365	4,804705483	1,600896457	1,08929E-65	8,53963E-96	2,32273E-48
Island_chr6:108878830-108883404_FOXO3	-0,4778	-0,4776	-0,4778	-0,0002	0	0,0002	0,117219927	1,53842E-05	0,001953005	-0,023361205	0,004049912	2,947672003	4,597278289	1,559630204	3,49649E-54	6,0537E-99	9,48335E-50
N_Shelf_chr6:108984764-108985011_FOXO3	0,38255	0,3973	0,39695	-0,00035	0,0144	0,01475	0,267833077	0,000858763	0,008281567	0,018910511	0,681640963	2,947672003	4,597278289	1,559630204	3,49649E-54	6,0537E-99	9,48335E-50
Island_chr6:108984764-108985011_FOXO3	0,4106	0,4072	0,4052	-0,002	-0,0054	-0,0034	0,634699299	0,09345773	0,533278526	-0,101420664	0,027411503	2,947672003	4,597278289	1,559630204	3,49649E-54	6,0537E-99	9,48335E-50
S_Shore_chr6:108984764-108985011_FOXO3	0,36565	0,37305	0,372	-0,00105	0,00635	0,0074	0,346660446	0,868663788	0,257786814	-0,024374202	0,451832759	2,947672003	4,597278289	1,559630204	3,49649E-54	6,0537E-99	9,48335E-50
S_Shelf_chr6:108984764-108985011_FOXO3	0,4157	0,4209	0,42795	0,00705	0,01225	0,0052	0,016368935	5,02809E-07	0,025733318	0,264078481	5,4775E-09	2,947672003	4,597278289	1,559630204	3,49649E-54	6,0537E-99	9,48335E-50
N_Shore_chrX:70315496-70315853_FOXO4	-0,4656	-0,463	-0,46505	-0,00205	0,00055	0,0026	0,371277057	0,838456575	0,519482355	-0,064331388	0,162455512	2,635023814	4,005338019	1,520038642	4,98692E-60	1,2951E-104	1,1234E-51
Island_chrX:70315496-70315853_FOXO4	-0,45115	-0,4509	-0,4511	-0,0002	5E-05	0,00025	0,339450176	0,577853781	0,542908995	0,030542666	0,250232497	2,635023814	4,005338019	1,520038642	4,98692E-60	1,2951E-104	1,1234E-51
N_Shore_chrX:70316349-70316671_FOXO4	-0,44945	-0,4434	-0,439	0,0044	0,01045	0,00605	0,098569141	5,24644E-05	0,016935438	0,040912933	0,029294381	2,635023814	4,005338019	1,520038642	4,98692E-60	1,2951E-104	1,1234E-51
Island_chrX:70316349-70316671_FOXO4	-0,40995	-0,4046	-0,4075	-0,0029	0,00245	0,00535	0,341041512	0,859230909	0,778224091	-0,001559466	0,939579185	2,635023814	4,005338019	1,520038642	4,98692E-60	1,2951E-104	1,1234E-51
S_Shore_chrX:70316349-70316671_FOXO4	-0,38465	-0,3916	-0,40085	-0,00925	-0,0162	-0,00695	0,032492793	0,001329027	0,16573102	-0,127010263	0,005671502	2,635023814	4,005338019	1,520038642	4,98692E-60	1,2951E-104	1,1234E-51
S_Shelf_chrX:70316349-70316671_FOXO4	0,39275	0,3968	0,396	-0,0008	0,00325	0,00405	0,961531519	0,838456575	0,814321668	-0,054216239	0,239246946	2,635023814	4,005338019	1,520038642	4,98692E-60	1,2951E-104	1,1234E-51
N_Shore_chr10:99078811-99081048_FRAT1	-0,477	-0,4774	-0,4785	-0,0011	-0,0015	-0,0004	0,180206969	0,027727336	0,528664047	-0,117172344	0,010760616	2,785669302	4,430470758	1,590451083	9,81492E-60	3,4015E-100	1,14589E-51
Island_chr10:99078811-99081048_FRAT1	-0,43045	-0,4275	-0,43245	-0,00495	-0,002	0,00295	2,92009E-08	2,04559E-12	0,098442387	-0,041054069	1,96913E-05	2,785669302	4,430470758	1,590451083	9,81492E-60	3,4015E-100	1,14589E-51
S_Shore_chr10:99078811-99081048_FRAT1	0,37755	0,3794	0,34705	-0,03235	-0,0305	0,00185	0,000292819	0,000384405	0,036041226	-0,0375686	0,24834382	2,785669302	4,430470758	1,590451083	9,81492E-60	3,4015E-100	1,14589E-51
Island_chr9:37650696-37651409_FRMPD1	-0,38865	-0,39275	-0,39005	0,0027	-0,0014	-0,0041	0,153116073	0,003630166	0,337089458	-0,015199243	0,52139033	22,8045216	81,10191078	3,556396061	5,11902E-65	3,3031E-105	1,51805E-91
S_Shore_chr9:37650696-37651409_FRMPD1	-0,446	-0,4415	-0,43305	0,00845	0,01295	0,0045	0,024824322	0,000858763	0,148044195	-0,00699277	0,879437639	22,8045216	81,10191078	3,556396061	5,11902E-65	3,3031E-105	1,51805E-91
N_Shore_chrX:12156604-12157274_FRMPD4	-0,40355	-0,38105	-0,387	-0,00595	0,01655	0,0225	0,071627802	0,002137377	0,03291189	0,095662027	6,00889E-07	30,66412757	71,73573161	2,339402334	1,38079E-48	5,54768E-65	5,21019E-67
Island_chrX:12156604-12157274_FRMPD4	-0,4364	-0,4287	-0,4326	-0,0039	0,0038	0,0077	0,093455547	0,117361301	0,021483417	-0,008728442	0,615621295	30,66412757	71,73573161	2,339402334	1,38079E-48	5,54768E-65	5,21019E-67
S_Shore_chrX:12156604-12157274_FRMPD4	-0,06665	0,0617	0,2861	0,2244	0,35275	0,12835	8,84082E-08	4,55191E-15	0,001721972	0,425856512	0	30,66412757	71,73573161	2,339402334	1,38079E-48	5,54768E-65	5,21019E-67
N_Shelf_chrX:12601482-12601832_FRMPD4	0,13775	0,2213	0,299	0,0777	0,16125	0,08355	0,034479392	8,00039E-05	0,056060594	0,192526049	2,49128E-05	30,66412757	71,73573161	2,339402334	1,38079E-48	5,54768E-65	5,21019E-67
Island_chrX:12601482-12601832_FRMPD4	0,278	0,329	0,40045	0,07145	0,12245	0,051	0,010402486	6,85629E-07	0,01178962	0,135246897	2,89833E-07	30,66412757	71,73573161	2,339402334	1,38079E-48	5,54768E-65	5,21019E-67
S_Shore_chrX:12601482-12601832_FRMPD4	0,27185	0,3729	0,40655	0,03365	0,1347	0,10105	9,81833E-05	2,34257E-13	0,00088914	0,260237934	4,44089E-16	30,66412757	71,73573161	2,339402334	1,38079E-48	5,54768E-65	5,21019E-67
S_Shelf_chrX:12601482-12601832_FRMPD4	0,06875	0,172	0,29475	0,12275	0,226	0,10325	0,002515885	1,13346E-09	0,011403691	0,270240458	2,32522E-09	30,66412757	71,73573161	2,339402334	1,38079E-48	5,54768E-65	5,21019E-67
N_Shore_chr19:4304542-4305122_FSD1	-0,1936	-0,102	-0,10255	-0,00055	0,09105	0,0916	0,368897326	0	0	0,15332712	1,81091E-11	41,90655436	175,8103263	4,195294244	4,34799E-66	2,596E-99	1,47243E-90
Island_chr19:4304542-4305122_FSD1	-0,4603	-0,4596	-0,4652	-0,0056	-0,0049	0,0007	0,011956799	0,007239806	0,008258658	0,019614368	0,295463857	41,90655436	175,8103263	4,195294244	4,34799E-66	2,596E-99	1,47243E-90
S_Shore_chr19:4304542-4305122_FSD1	0,35815	0,4082	0,42185	0,01365	0,0637	0,05005	0,506399864	0,001329027	0,058909047	0,083540104	0,06948641	41,90655436	175,8103263	4,195294244	4,34799E-66	2,596E-99	1,47243E-90
N_Shelf_chr19:4322974-4323201_FSD1	0,27255	0,2849	0,2991	0,0142	0,02655	0,01235	0,005870081	5,43143E-06	0,034129458	0,214023502	2,64113E-06	41,90655436	175,8103263	4,195294244	4,34799E-66	2,596E-99	1,47243E-90
Island_chr19:4322974-4323201_FSD1	-0,02645	0,1282	0,12835	0,00015	0,1548	0,15465	0,321095253	1,02831E-11	2,22045E-16	0,200254766	2,66454E-14	41,90655436	175,8103263	4,195294244	4,34799E-66	2,596E-99	1,47243E-90
S_Shore_chr19:4322974-4323201_FSD1	0,2646	0,2833	0,3012	0,0179	0,0366	0,0187	0,03105351	0,006717391	0,101952383	0,177318656	0,000105758	41,90655436	175,8103263	4,195294244	4,34799E-66	2,596E-99	1,47243E-90
result.367	0,2849	0,2676	0,2634	-0,0042	-0,0215	-0,0173	0,666253193	0,200821837	0,097643717	-0,042316418	0,111081209	2,683001758	3,649158967	1,360103085	1,87347E-53	6,28731E-59	2,88701E-13
N_Shelf_chr3:46037013-46037473_FYCO1	0,42045	0,4083	0,42235	0,01405	0,0019	-0,01215	0,001685309	0,474762346	0,011911981	-0,028497782	0,536396398	3,718054712	6,56174714	1,7648334	9,64438E-66	3,8798E-118	7,04906E-62
N_Shore_chr3:46037013-46037473_FYCO1	-0,0454	0,1253	0,15305	0,02775	0,19845	0,1707	0,340567562	0,051555427	0,401481051	0,002288072	0,943969585	3,718054712	6,56174714	1,7648334	9,64438E-66	3,8798E-118	7,04906E-62
Island_chr3:46037013-46037473_FYCO1	-0,4511	-0,45085	-0,4499	0,00095	0,0012	0,00025	0,676916311	0,246686787	0,907358794	0,019771439	0,390181108	3,718054712	6,56174714	1,7648334	9,64438E-66	3,8798E-118	7,04906E-62
S_Shore_chr3:46037013-46037473_FYCO1	-0,0556	-0,0576	-0,0445	0,0131	0,0111	-0,002	0,045883455	0,033103271	0,456607601	0,007127019	0,82590142	3,718054712	6,56174714	1,7648334	9,64438E-66	3,8798E-118	7,04906E-62
Island_chr12:130645327-130648988_FZD10	-0,39375	-0,3892	-0,3796	0,0096	0,01415	0,00455	0,00596036	0,046856286	0,634341388	-0,024758834	0,026342397	49,22898195	103,5345161	2,10312121	3,51159E-40	5,21228E-74	2,13848E-71
S_Shore_chr12:130645327-130648988_FZD10	-0,293	-0,2965	-0,144	0,1525	0,149	-0,0035	8,10614E-11	1,26454E-13	0,101258497	0,183029446	1,42817E-08	49,22898195	103,5345161	2,10312121	3,51159E-40	5,21228E-74	2,13848E-71
N_Shore_chr15:27215951-27216856_GABRG3	-0,01305	0,0498	0,2168	0,167	0,22985	0,06285	6,95373E-07	8,03086E-11	0,175133499	0,116368699	3,65031E-07	62,20333385	251,5197712	4,043509497	2,98214E-65	1,32016E-71	3,73743E-30
Island_chr15:27215951-27216856_GABRG3	-0,4296	-0,4275	-0,4458	-0,0183	-0,0162	0,0021	2,45686E-09	2,06617E-11	0,044678288	-0,135788743	0	62,20333385	251,5197712	4,043509497	2,98214E-65	1,32016E-71	3,73743E-30
S_Shore_chr15:27215951-27216856_GABRG3	0,1503	0,2161	0,23405	0,01795	0,08375	0,0658	0,423970072	0,002030937	0,03289536	0,012518974	0,785960403	62,20333385	251,5197712	4,043509497	2,98214E-65	1,32016E-71	3,73743E-30
N_Shelf_chr17:655026-656707_GEMIN4	0,39025	0,3804	0,36215	-0,01825	-0,0281	-0,00985	0,005153378	0,003064516	0,516626424	-0,155119139	0,000711253	2,180749411	3,080507397	1,412591186	3,56019E-55	1,8281E-110	6,66252E-64
Island_chr17:655026-656707_GEMIN4	-0,46195	-0,4642	-0,46555	-0,00135	-0,0036	-0,00225	0,053217741	5,07001E-05	0,022743041	-0,023458634	0,056112403	2,180749411	3,080507397	1,412591186	3,56019E-55	1,8281E-110	6,66252E-64
S_Shore_chr17:655026-656707_GEMIN4	0,3592	0,3591	0,32945	-0,02965	-0,02975	-1E-04	0,000607954	8,00039E-05	0,16573102	-0,186236449	4,5942E-05	2,180749411	3,080507397	1,412591186	3,56019E-55	1,8281E-110	6,66252E-64
N_Shelf_chr5:154317459-154317930_GEMIN5	0,43245	0,4354	0,4393	0,0039	0,00685	0,00295	0,439105886	0,027727336	0,443863122	0,006458356	0,888589055	1,998198629	2,749314597	1,375896548	3,81237E-65	1,0005E-100	1,00414E-50
N_Shore_chr5:154317459-154317930_GEMIN5	0,0587	0,0801	-0,0602	-0,1403	-0,1189	0,0214	0,000248924	0,000858763	0,815922852	-0,189107474	2,93124E-05	1,998198629	2,749314597	1,375896548	3,81237E-65	1,0005E-100	1,00414E-50
Island_chr5:154317459-154317930_GEMIN5	-0,47325	-0,47255	-0,47245	0,0001	0,0008	0,0007	0,185144035	0,078283445	0,846724865	0,032041203	0,048741655	1,998198629	2,749314597	1,375896548	3,81237E-65	1,0005E-100	1,00414E-50
S_Shore_chr5:154317459-154317930_GEMIN5	-0,27745	-0,27975	-0,3198	-0,04005	-0,04235	-0,0023	0,023954706	0,007527959	0,832386506	-0,057785503	0,07427713	1,998198629	2,749314597	1,375896548	3,81237E-65	1,0005E-100	1,00414E-50
N_Shore_chr19:45582337-45582936_GEMIN7	0,39235	0,3773	0,378	0,0007	-0,01435	-0,01505	0,764936539	0,39263673	0,506965708	-0,042677973	0,349805457	2,635053037	3,52806221	1,338896091	1,01431E-49	1,1289E-96	6,60197E-55
Island_chr19:45582337-45582936_GEMIN7	-0,47245	-0,47175	-0,47355	-0,0018	-0,0011	0,0007	0,055899936	0,09345773	0,03289536	-0,036022407	0,117268101	2,635053037	3,52806221	1,338896091	1,01431E-49	1,1289E-96	6,60197E-55
S_Shore_chr19:45582337-45582936_GEMIN7	-0,4635	-0,4651	-0,46565	-0,00055	-0,00215	-0,0016	0,598650864	0,027727336	0,07591314	-0,189946434	3,20981E-05	2,635053037	3,52806221	1,338896091	1,01431E-49	1,1289E-96	6,60197E-55
S_Shelf_chr19:45582337-45582936_GEMIN7	0,4186	0,4231	0,4179	-0,0052	-0,0007	0,0045	0,13704414	0,959779166	0,188245849	-0,02043408	0,657561563	2,635053037	3,52806221	1,338896091	1,01431E-49	1,1289E-96	6,60197E-55
N_Shore_chr19:45594397-45595007_GEMIN7	0,1229	0,1116	0,0884	-0,0232	-0,0345	-0,0113	0,02524848	0,006717391	0,875534201	-0,129209538	0,00488542	2,635053037	3,52806221	1,338896091	1,01431E-49	1,1289E-96	6,60197E-55
Island_chr19:45594397-45595007_GEMIN7	-0,1887	-0,1034	-0,14875	-0,04535	0,03995	0,0853	0,007599097	0,03366671	1,74812E-07	0,031649001	0,233475581	2,635053037	3,52806221	1,338896091	1,01431E-49	1,1289E-96	6,60197E-55
N_Shore_chr20:25388232-25388642_GINS1	-0,44685	-0,4445	-0,44595	-0,00145	0,0009	0,00235	0,433111021	0,298531658	0,672865296	0,129372726	9,33334E-07	3,488425444	5,483784965	1,571994315	9,21078E-57	1,46173E-96	2,68832E-49
Island_chr20:25388232-25388642_GINS1	-0,48125	-0,4816	-0,4818	-0,0002	-0,00055	-0,00035	0,129964619	0,004599308	0,095400814	0,027717678	0,088274596	3,488425444	5,483784965	1,571994315	9,21078E-57	1,46173E-96	2,68832E-49
S_Shore_chr20:25388232-25388642_GINS1	-0,43955	-0,4446	-0,4452	-0,0006	-0,00565	-0,00505	0,040846567	0,002030937	0,002450889	-0,06727254	0,144052444	3,488425444	5,483784965	1,571994315	9,21078E-57	1,46173E-96	2,68832E-49
S_Shelf_chr20:25388232-25388642_GINS1	0,29975	0,3012	0,279	-0,0222	-0,02075	0,00145	0,226905135	0,158976084	0,927561148	-0,127901592	0,005340148	3,488425444	5,483784965	1,571994315	9,21078E-57	1,46173E-96	2,68832E-49
N_Shelf_chr16:85722209-85722941_GINS2	0,3799	0,3758	0,36145	-0,01435	-0,01845	-0,0041	0,000163986	2,68709E-07	0,106850503	-0,234524314	2,4801E-07	3,089865415	4,756050389	1,539241925	2,83717E-59	1,1034E-100	2,47147E-49
N_Shore_chr16:85722209-85722941_GINS2	0,3346	0,3006	0,3083	0,0077	-0,0263	-0,034	0,49346288	0,019825667	0,002356303	-0,187440794	4,09247E-05	3,089865415	4,756050389	1,539241925	2,83717E-59	1,1034E-100	2,47147E-49
Island_chr16:85722209-85722941_GINS2	-0,4754	-0,47715	-0,4768	0,00035	-0,0014	-0,00175	0,402118945	0,020658287	0,048906713	0,065088948	7,3146E-06	3,089865415	4,756050389	1,539241925	2,83717E-59	1,1034E-100	2,47147E-49
S_Shore_chr16:85722209-85722941_GINS2	0,21735	0,1766	0,18265	0,00605	-0,0347	-0,04075	0,404964693	0,012622758	0,207690423	-0,092213736	0,000505156	3,089865415	4,756050389	1,539241925	2,83717E-59	1,1034E-100	2,47147E-49
N_Shore_chr16:58426183-58426865_GINS3	0,44885	0,4448	0,4431	-0,0017	-0,00575	-0,00405	0,667878497	0,006717391	0,005282141	-0,230785287	3,00813E-07	2,298072001	3,143744563	1,367992196	8,13685E-55	3,55E-99	5,50955E-50
Island_chr16:58426183-58426865_GINS3	-0,461	-0,4622	-0,4631	-0,0009	-0,0021	-0,0012	0,174391492	0,000578701	0,020398613	-0,03609134	0,009226197	2,298072001	3,143744563	1,367992196	8,13685E-55	3,55E-99	5,50955E-50
Island_chr8:41386448-41386925_GINS4	-0,47885	-0,4793	-0,4798	-0,0005	-0,00095	-0,00045	0,483630067	0,004565938	0,192368888	-0,021103064	0,168625777	3,197809506	4,927801011	1,540992671	1,05186E-54	3,6259E-99	5,872E-51
S_Shore_chr8:41386448-41386925_GINS4	0,2194	0,1525	0,14055	-0,01195	-0,07885	-0,0669	0,717617608	0,000345192	0,011615271	-0,164076575	0,000339279	3,197809506	4,927801011	1,540992671	1,05186E-54	3,6259E-99	5,872E-51
N_Shore_chrX:70444046-70444270_GJB1	-0,2252	-0,1982	-0,2033	-0,0051	0,0219	0,027	7,79529E-07	0,000162131	4,42527E-05	-0,102757973	1,33316E-12	3,463330336	8,530249859	2,463019415	3,16781E-73	1,79524E-56	1,93773E-39
Island_chrX:70444046-70444270_GJB1	0,1839	-0,0807	-0,1369	-0,0562	-0,3208	-0,2646	4,87469E-08	0	0	-0,59040723	0	3,463330336	8,530249859	2,463019415	3,16781E-73	1,79524E-56	1,93773E-39
S_Shore_chrX:70444046-70444270_GJB1	-0,161	-0,1961	-0,2155	-0,0194	-0,0545	-0,0351	0,025951434	0,027727336	0,351591627	-0,290654615	1,16184E-10	3,463330336	8,530249859	2,463019415	3,16781E-73	1,79524E-56	1,93773E-39
N_Shelf_chr13:20766208-20767779_GJB2	0,39385	0,38915	0,36535	-0,0238	-0,0285	-0,0047	0,010005847	0,000858763	0,791163106	-0,131305464	9,13215E-09	89,41270878	517,797432	5,791094343	4,81444E-62	2,0612E-114	8,18566E-65
N_Shore_chr13:20766208-20767779_GJB2	0,1965	0,1413	0,02	-0,1213	-0,1765	-0,0552	9,46554E-08	2,77556E-15	4,23025E-05	-0,374067027	0	89,41270878	517,797432	5,791094343	4,81444E-62	2,0612E-114	8,18566E-65
Island_chr13:20766208-20767779_GJB2	-0,4371	-0,4442	-0,4508	-0,0066	-0,0137	-0,0071	9,65862E-06	2,41585E-13	0,006158109	-0,148610323	0	89,41270878	517,797432	5,791094343	4,81444E-62	2,0612E-114	8,18566E-65
S_Shore_chr13:20766208-20767779_GJB2	0,1385	0,1473	0,15815	0,01085	0,01965	0,0088	0,247838664	0,020068361	0,001155647	-0,002810042	0,862664412	89,41270878	517,797432	5,791094343	4,81444E-62	2,0612E-114	8,18566E-65
N_Shore_chr1:35246876-35247599_GJB3	0,0763	0,1104	0,10115	-0,00925	0,02485	0,0341	0,240784404	1,04239E-05	0,001074809	-0,006668897	0,681374067	229,8511382	707,206635	3,076802841	5,03074E-44	5,32288E-62	5,71819E-89
Island_chr1:35246876-35247599_GJB3	-0,4468	-0,4445	-0,44605	-0,00155	0,00075	0,0023	0,085631182	0,028366345	0,176536932	-0,02913281	0,044919158	229,8511382	707,206635	3,076802841	5,03074E-44	5,32288E-62	5,71819E-89
S_Shore_chr1:35246876-35247599_GJB3	-0,1247	-0,0695	-0,03235	0,03715	0,09235	0,0552	0,062993297	5,95788E-08	1,79556E-07	0,056066918	0,084792298	229,8511382	707,206635	3,076802841	5,03074E-44	5,32288E-62	5,71819E-89
N_Shore_chr1:35250418-35250736_GJB3	0,26465	0,28915	0,30085	0,0117	0,0362	0,0245	0,76149489	0,052212141	0,146242694	0,007175456	0,754545502	229,8511382	707,206635	3,076802841	5,03074E-44	5,32288E-62	5,71819E-89
Island_chr1:35250418-35250736_GJB3	0,3029	0,3803	0,4042	0,0239	0,1013	0,0774	1,46916E-05	1,37626E-09	0,01622229	0,15452195	4,89136E-09	229,8511382	707,206635	3,076802841	5,03074E-44	5,32288E-62	5,71819E-89
S_Shore_chr1:35250418-35250736_GJB3	0,2871	0,3435	0,35885	0,01535	0,07175	0,0564	0,234413214	0,000547918	0,017109689	0,063246271	0,165648273	229,8511382	707,206635	3,076802841	5,03074E-44	5,32288E-62	5,71819E-89
N_Shelf_chr1:35227028-35227276_GJB4	0,0487	0,0599	0,0799	0,02	0,0312	0,0112	0,659153946	0,831882899	0,745105618	0,05949808	0,066649433	151,1783774	225,3250655	1,490458287	1,4451E-26	6,53425E-30	2,63683E-22
N_Shore_chr1:35227028-35227276_GJB4	-0,1048	-0,1114	-0,12225	-0,01085	-0,01745	-0,0066	0,684679558	0,425376073	0,873971243	0,024511381	0,354661311	151,1783774	225,3250655	1,490458287	1,4451E-26	6,53425E-30	2,63683E-22
Island_chr1:35227028-35227276_GJB4	0,11055	0,1152	0,14295	0,02775	0,0324	0,00465	0,644602675	0,487863239	0,665081191	0,078875048	0,014765165	151,1783774	225,3250655	1,490458287	1,4451E-26	6,53425E-30	2,63683E-22
S_Shore_chr1:35227028-35227276_GJB4	-0,05005	-0,0108	-0,0276	-0,0168	0,02245	0,03925	0,935948713	0,39263673	0,353436537	0,094345198	0,040264983	151,1783774	225,3250655	1,490458287	1,4451E-26	6,53425E-30	2,63683E-22
result.384	-0,0443	0,006	-0,0104	-0,0164	0,0339	0,0503	0,075360027	0,05765431	0,002842888	0,061193919	0,02074505	257,4984611	516,4597115	2,005680769	3,29313E-35	1,37225E-46	3,57894E-90
N_Shelf_chr13:20806016-20806867_GJB6	0,4287	0,4333	0,4319	-0,0014	0,0032	0,0046	0,601642134	0,052212141	0,030418047	0,053436712	0,246079113	550,7554286	4564,850826	8,288344678	4,04522E-62	2,21079E-77	5,00245E-64
N_Shore_chr13:20806016-20806867_GJB6	0,21415	0,2063	0,19605	-0,01025	-0,0181	-0,00785	0,004770623	7,67573E-05	0,116738472	-0,115668966	0	550,7554286	4564,850826	8,288344678	4,04522E-62	2,21079E-77	5,00245E-64
Island_chr13:20806016-20806867_GJB6	-0,34045	-0,4233	-0,4486	-0,0253	-0,10815	-0,08285	2,03721E-07	0	1,64366E-11	-0,169804446	0	550,7554286	4564,850826	8,288344678	4,04522E-62	2,21079E-77	5,00245E-64
S_Shore_chr13:20806016-20806867_GJB6	0,4104	0,4183	0,412	-0,0063	0,0016	0,0079	0,216636027	0,256759004	0,040279355	0,037418267	0,416834862	550,7554286	4564,850826	8,288344678	4,04522E-62	2,21079E-77	5,00245E-64
N_Shelf_chr1:92764173-92764926_GLMN	0,08475	0,0804	0,1009	0,0205	0,01615	-0,00435	0,697937156	0,838456575	0,590888033	0,018979483	0,680543646	2,475211835	4,015334006	1,622218329	9,69204E-69	1,3586E-57	9,4392E-34
N_Shore_chr1:92764173-92764926_GLMN	0,4142	0,4199	0,4208	0,0009	0,0066	0,0057	0,337508654	0,09345773	0,077454157	0,059504336	0,196407521	2,475211835	4,015334006	1,622218329	9,69204E-69	1,3586E-57	9,4392E-34
Island_chr1:92764173-92764926_GLMN	-0,4681	-0,4694	-0,46955	-0,00015	-0,00145	-0,0013	0,328812458	0,009330857	0,076215909	-0,056715465	8,58492E-06	2,475211835	4,015334006	1,622218329	9,69204E-69	1,3586E-57	9,4392E-34
S_Shore_chr19:19738572-19739821_GMIP	0,2929	0,2828	0,2831	0,0003	-0,0098	-0,0101	0,04793322	0,004565938	0,064132751	-0,095244231	0,038391178	4,021528655	6,219868158	1,546642755	9,45467E-52	2,6583E-100	1,8163E-59
N_Shelf_chr19:19745475-19745729_GMIP	0,41	0,4056	0,4099	0,0043	-1E-04	-0,0044	0,136817493	0,838456575	0,137725908	0,018965169	0,680771322	4,021528655	6,219868158	1,546642755	9,45467E-52	2,6583E-100	1,8163E-59
N_Shore_chr19:19745475-19745729_GMIP	0,39465	0,3904	0,39395	0,00355	-0,0007	-0,00425	0,524065179	0,564506369	0,064012505	-0,034313675	0,456563272	4,021528655	6,219868158	1,546642755	9,45467E-52	2,6583E-100	1,8163E-59
Island_chr19:19745475-19745729_GMIP	0,47155	0,4759	0,4737	-0,0022	0,00215	0,00435	0,575110647	0,750363559	0,644176049	-0,002079243	0,949076108	4,021528655	6,219868158	1,546642755	9,45467E-52	2,6583E-100	1,8163E-59
N_Shore_chr19:19748266-19749131_GMIP	0,42955	0,4246	0,42305	-0,00155	-0,0065	-0,00495	0,189416764	0,019825667	0,428115685	-0,043236126	0,348103409	4,021528655	6,219868158	1,546642755	9,45467E-52	2,6583E-100	1,8163E-59
Island_chr19:19748266-19749131_GMIP	0,462	0,4613	0,4612	-1E-04	-0,0008	-0,0007	0,124454967	0,427994715	0,993238773	-0,062894146	0,052016062	4,021528655	6,219868158	1,546642755	9,45467E-52	2,6583E-100	1,8163E-59
S_Shore_chr19:19748266-19749131_GMIP	0,10515	0,1818	0,25805	0,07625	0,1529	0,07665	0,001689852	1,93118E-08	0,021236346	0,304359686	1,35185E-11	4,021528655	6,219868158	1,546642755	9,45467E-52	2,6583E-100	1,8163E-59
N_Shore_chr19:19754284-19754507_GMIP	-0,4331	-0,4489	-0,4484	0,0005	-0,0153	-0,0158	0,812179513	0,000547918	0,01132525	0,102575341	0,024316824	4,021528655	6,219868158	1,546642755	9,45467E-52	2,6583E-100	1,8163E-59
Island_chr19:19754284-19754507_GMIP	-0,4816	-0,4815	-0,4819	-0,0004	-0,0003	1E-04	0,003585806	0,004518027	0,819501731	-0,072527657	0,000110424	4,021528655	6,219868158	1,546642755	9,45467E-52	2,6583E-100	1,8163E-59
S_Shore_chr19:19754284-19754507_GMIP	-0,45585	-0,45525	-0,4559	-0,00065	-5E-05	0,0006	0,041199367	0,115398293	0,557675609	0,01364269	0,467532884	4,021528655	6,219868158	1,546642755	9,45467E-52	2,6583E-100	1,8163E-59
N_Shelf_chr20:57414595-57414896_GNASAS	0,38985	0,3945	0,397	0,0025	0,00715	0,00465	0,113294007	0,474762346	0,965450136	0,160249869	0,000467675	4,858180188	10,58783711	2,17938337	7,76518E-68	3,7938E-121	3,05145E-69
N_Shore_chr20:57414595-57414896_GNASAS	0,079	0,1225	0,15745	0,03495	0,07845	0,0435	0,006441146	0	2,22045E-16	0,148879657	0	4,858180188	10,58783711	2,17938337	7,76518E-68	3,7938E-121	3,05145E-69
Island_chr20:57414595-57414896_GNASAS	-0,0322	-0,0109	-0,00195	0,00895	0,03025	0,0213	0,042370667	1,43641E-12	1,30951E-07	0,315810475	0	4,858180188	10,58783711	2,17938337	7,76518E-68	3,7938E-121	3,05145E-69
N_Shore_chr20:57415135-57417153_GNASAS	-0,0646	-0,0566	-0,051	0,0056	0,0136	0,008	0,267833077	0,013997473	0,214690011	0,213731392	2,72727E-06	4,858180188	10,58783711	2,17938337	7,76518E-68	3,7938E-121	3,05145E-69
Island_chr20:57415135-57417153_GNASAS	0,0034	0,02435	0,035	0,01065	0,0316	0,02095	0,022877253	4,69563E-06	0,006986517	0,106365515	5,40084E-11	4,858180188	10,58783711	2,17938337	7,76518E-68	3,7938E-121	3,05145E-69
S_Shore_chr20:57415135-57417153_GNASAS	0,0971	0,13825	0,17295	0,0347	0,07585	0,04115	0,033198978	3,12178E-06	0,002913521	0,226319272	1,87717E-12	4,858180188	10,58783711	2,17938337	7,76518E-68	3,7938E-121	3,05145E-69
S_Shelf_chr20:57415135-57417153_GNASAS	0,1365	0,1643	0,1795	0,0152	0,043	0,0278	0,103024424	0,122674225	0,605834675	0,148379094	0,001210366	4,858180188	10,58783711	2,17938337	7,76518E-68	3,7938E-121	3,05145E-69
N_Shelf_chr20:57426729-57427047_GNASAS	0,1233	0,1237	0,1642	0,0405	0,0409	0,0004	0,108713377	0,013997473	0,054262868	0,206488922	5,95891E-06	4,858180188	10,58783711	2,17938337	7,76518E-68	3,7938E-121	3,05145E-69
N_Shore_chr20:57426729-57427047_GNASAS	0,02955	-0,0143	-0,0328	-0,0185	-0,06235	-0,04385	9,22787E-09	0	0	-0,294248074	0	4,858180188	10,58783711	2,17938337	7,76518E-68	3,7938E-121	3,05145E-69
Island_chr20:57426729-57427047_GNASAS	0,04775	0,0133	0,0024	-0,0109	-0,04535	-0,03445	3,42437E-06	0	0	-0,244207752	0	4,858180188	10,58783711	2,17938337	7,76518E-68	3,7938E-121	3,05145E-69
N_Shore_chr20:57427691-57427995_GNASAS	-0,0191	-0,0531	-0,068	-0,0149	-0,0489	-0,034	0,061802074	4,4742E-13	1,07294E-08	-0,122495476	0	4,858180188	10,58783711	2,17938337	7,76518E-68	3,7938E-121	3,05145E-69
N_Shelf_chr1:27216161-27217045_GPN2	0,4159	0,4122	0,4046	-0,0076	-0,0113	-0,0037	0,003600745	1,69494E-06	0,186790156	-0,293069477	8,01901E-11	2,544242174	3,260479163	1,281512899	2,31345E-45	2,77544E-86	1,23255E-56
Island_chr1:27216161-27217045_GPN2	-0,4824	-0,48275	-0,4831	-0,00035	-0,0007	-0,00035	0,273051386	0,00738345	0,013762471	0,022383185	0,051519067	2,544242174	3,260479163	1,281512899	2,31345E-45	2,77544E-86	1,23255E-56
S_Shore_chr1:27216161-27217045_GPN2	0,33805	0,3368	0,3336	-0,0032	-0,00445	-0,00125	0,262908285	0,080799901	0,854003735	-0,040150811	0,130599414	2,544242174	3,260479163	1,281512899	2,31345E-45	2,77544E-86	1,23255E-56
S_Shelf_chr12:110887861-110888245_GPN3	0,3885	0,3951	0,39145	-0,00365	0,00295	0,0066	0,87324483	0,070299013	0,103383844	0,118857073	0,009672902	1,681620311	2,254281998	1,340541609	2,8335E-55	6,98046E-70	3,40691E-41
N_Shelf_chr12:110905879-110907183_GPN3	0,436	0,4357	0,43065	-0,00505	-0,00535	-0,0003	0,346550773	0,038290401	0,734161668	-0,036505688	0,428296779	1,681620311	2,254281998	1,340541609	2,8335E-55	6,98046E-70	3,40691E-41
N_Shore_chr12:110905879-110907183_GPN3	-0,3875	-0,3991	-0,402	-0,0029	-0,0145	-0,0116	0,668588851	0,000286404	0,015370207	-0,095571715	0,004904722	1,681620311	2,254281998	1,340541609	2,8335E-55	6,98046E-70	3,40691E-41
Island_chr12:110905879-110907183_GPN3	-0,472	-0,4715	-0,4713	0,0002	0,0007	0,0005	0,062053968	0,020930906	0,000741961	0,013616915	0,174776657	1,681620311	2,254281998	1,340541609	2,8335E-55	6,98046E-70	3,40691E-41
S_Shore_chr12:110905879-110907183_GPN3	-0,3436	-0,3621	-0,36185	0,00025	-0,01825	-0,0185	0,409399341	0,97275722	0,743331084	-0,033991911	0,297835454	1,681620311	2,254281998	1,340541609	2,8335E-55	6,98046E-70	3,40691E-41
N_Shelf_chr7:23287221-23287508_GPNMB	0,41195	0,3817	0,3352	-0,0465	-0,07675	-0,03025	0,004941063	1,41796E-07	0,017723742	-0,269177108	2,69994E-09	2,541182519	4,175948732	1,643309247	3,50335E-70	9,89959E-55	2,11042E-32
N_Shore_chr7:23287221-23287508_GPNMB	-0,02665	-0,1347	-0,2229	-0,0882	-0,19625	-0,10805	3,00947E-07	0	2,92395E-09	-0,269049831	0	2,541182519	4,175948732	1,643309247	3,50335E-70	9,89959E-55	2,11042E-32
Island_chr7:23287221-23287508_GPNMB	-0,4496	-0,456	-0,4586	-0,0026	-0,009	-0,0064	0,016900058	1,10547E-07	0,010222741	-0,29297722	0	2,541182519	4,175948732	1,643309247	3,50335E-70	9,89959E-55	2,11042E-32
N_Shore_chr1:236304758-236305025_GPR137B	-0,02525	0,0316	-0,0037	-0,0353	0,02155	0,05685	0,011147813	0,115885951	0,005651204	-0,004019875	0,901264358	3,587483012	7,416014167	2,067191438	2,76981E-69	2,7139E-112	1,88774E-56
Island_chr1:236304758-236305025_GPR137B	-0,4749	-0,4753	-0,4764	-0,0011	-0,0015	-0,0004	0,08388531	0,044783537	0,889732197	-0,042230407	0,06628276	3,587483012	7,416014167	2,067191438	2,76981E-69	2,7139E-112	1,88774E-56
N_Shore_chr1:236305534-236306674_GPR137B	-0,44865	-0,4505	-0,45405	-0,00355	-0,0054	-0,00185	0,030670845	0,004565938	0,880951594	-0,060946105	0,185764436	3,587483012	7,416014167	2,067191438	2,76981E-69	2,7139E-112	1,88774E-56
Island_chr1:236305534-236306674_GPR137B	-0,47005	-0,4712	-0,4702	0,001	-0,00015	-0,00115	0,242879325	0,433010199	0,194039425	-0,093114227	1,39735E-10	3,587483012	7,416014167	2,067191438	2,76981E-69	2,7139E-112	1,88774E-56
S_Shore_chr1:236304758-236305025_GPR137B	-0,45405	-0,4579	-0,45685	0,00105	-0,0028	-0,00385	0,681129218	0,002030937	0,000567275	-0,224209981	8,38455E-07	3,587483012	7,416014167	2,067191438	2,76981E-69	2,7139E-112	1,88774E-56
S_Shore_chr1:236305534-236306674_GPR137B	-0,1032	-0,1896	-0,2342	-0,0446	-0,131	-0,0864	0,0015766	2,82024E-09	4,02824E-05	-0,387954774	0	3,587483012	7,416014167	2,067191438	2,76981E-69	2,7139E-112	1,88774E-56
S_Shelf_chr1:236305534-236306674_GPR137B	0,38435	0,3181	0,07055	-0,24755	-0,3138	-0,06625	2,86859E-12	0	2,27952E-06	-0,567288034	0	3,587483012	7,416014167	2,067191438	2,76981E-69	2,7139E-112	1,88774E-56
N_Shore_chr14:53019038-53020214_GPR137C	-0,4477	-0,4474	-0,44715	0,00025	0,00055	0,0003	0,731219744	0,838456575	0,918230592	-0,001059129	0,981671337	5,304438342	11,17277771	2,106307396	1,23959E-56	1,7199E-105	1,72209E-55
Island_chr14:53019038-53020214_GPR137C	-0,4546	-0,4566	-0,4554	0,0012	-0,0008	-0,002	0,203706984	0,909668513	0,173168234	-0,01078309	0,481828938	5,304438342	11,17277771	2,106307396	1,23959E-56	1,7199E-105	1,72209E-55
S_Shore_chr14:53019038-53020214_GPR137C	-0,4629	-0,4626	-0,46435	-0,00175	-0,00145	0,0003	0,082088281	0,070299013	0,99644132	-0,063383577	0,168747823	5,304438342	11,17277771	2,106307396	1,23959E-56	1,7199E-105	1,72209E-55
S_Shelf_chr14:53019038-53020214_GPR137C	0,3584	0,3512	0,37025	0,01905	0,01185	-0,0072	0,008164555	0,052212141	0,485663173	0,049971099	0,278098089	5,304438342	11,17277771	2,106307396	1,23959E-56	1,7199E-105	1,72209E-55
N_Shore_chr8:142367050-142367860_GPR20	0,093	0,0808	0,1597	0,0789	0,0667	-0,0122	0,084339705	0,070299013	0,870008537	0,035885526	0,436189216	8,679789168	13,29924094	1,532207831	2,99865E-40	2,12958E-64	1,0523E-102
Island_chr8:142367050-142367860_GPR20	0,3087	0,2873	0,3201	0,0328	0,0114	-0,0214	0,006922882	0,39263673	0,319687191	0,093398616	4,72593E-05	8,679789168	13,29924094	1,532207831	2,99865E-40	2,12958E-64	1,0523E-102
S_Shore_chr8:142367050-142367860_GPR20	0,08015	0,0622	0,1168	0,0546	0,03665	-0,01795	0,000224215	0,008060522	0,371988585	0,09937271	1,22674E-06	8,679789168	13,29924094	1,532207831	2,99865E-40	2,12958E-64	1,0523E-102
N_Shore_chr1:200842196-200843388_GPR25	0,35845	0,3512	0,32605	-0,02515	-0,0324	-0,00725	1,02394E-05	6,24092E-08	0,281173143	-0,046487393	0,013257901	7,740120356	11,32714208	1,463432293	1,95756E-41	4,59957E-49	1,11449E-25
Island_chr1:200842196-200843388_GPR25	0,17465	0,1601	0,08305	-0,07705	-0,0916	-0,01455	7,37373E-07	2,42536E-08	0,178795808	-0,100401102	9,96048E-07	7,740120356	11,32714208	1,463432293	1,95756E-41	4,59957E-49	1,11449E-25
Island_chr10:125425495-125426642_GPR26	-0,347	-0,332	-0,36215	-0,03015	-0,01515	0,015	0,000559788	0,043851967	0,233521172	-0,054257654	0,001763465	11,31035259	11,31035259	-1	3,29531E-26	3,29531E-26
S_Shore_chr10:125425495-125426642_GPR26	-0,16045	-0,11685	-0,0539	0,06295	0,10655	0,0436	0,001689643	1,35386E-06	0,031969217	0,25871396	6,66134E-16	11,31035259	11,31035259	-1	3,29531E-26	3,29531E-26
S_Shelf_chr10:125425495-125426642_GPR26	-0,0499	-0,0282	0,07105	0,09925	0,12095	0,0217	0,007674673	8,00039E-05	0,401585299	0,254369718	2,02236E-08	11,31035259	11,31035259	-1	3,29531E-26	3,29531E-26
N_Shore_chr3:71802560-71804209_GPR27	-0,023	-0,058	0,04305	0,10105	0,06605	-0,035	0,046913825	0,427994715	0,780793775	0,015511565	0,633726152	13,93784876	52,62994565	3,776045111	8,12447E-79	6,4139E-97	8,31763E-62
Island_chr3:71802560-71804209_GPR27	-0,26695	-0,2918	-0,41745	-0,12565	-0,1505	-0,02485	2,5268E-08	5,8431E-13	0,158740588	-0,002672177	0,869476959	13,93784876	52,62994565	3,776045111	8,12447E-79	6,4139E-97	8,31763E-62
N_Shore_chr5:125759047-125759298_GRAMD3	-0,04835	-0,4019	-0,4169	-0,015	-0,36855	-0,35355	0,001657431	0	0	-0,218177116	0	3,616434444	7,074342167	1,956164912	1,06427E-67	2,48676E-68	1,78102E-38
Island_chr5:125759047-125759298_GRAMD3	-0,442	-0,4585	-0,4618	-0,0033	-0,0198	-0,0165	0,164329315	0	0	-0,582929204	0	3,616434444	7,074342167	1,956164912	1,06427E-67	2,48676E-68	1,78102E-38
S_Shore_chr5:125759047-125759298_GRAMD3	-0,1332	-0,2518	-0,3053	-0,0535	-0,1721	-0,1186	1,10737E-06	0	5,65215E-13	-0,563921871	0	3,616434444	7,074342167	1,956164912	1,06427E-67	2,48676E-68	1,78102E-38
N_Shore_chr15:33009530-33011696_GREM1	0,1426	0,07865	-0,0272	-0,10585	-0,1698	-0,06395	3,89802E-06	1,42073E-08	0,030377091	-0,23393401	3,1708E-13	16,99266233	55,23213535	3,25035208	1,00236E-57	6,8876E-116	9,28353E-67
Island_chr15:33009530-33011696_GREM1	-0,1349	-0,1698	-0,24745	-0,07765	-0,11255	-0,0349	2,53416E-05	3,15053E-10	0,009589769	-0,12613643	3,00204E-13	16,99266233	55,23213535	3,25035208	1,00236E-57	6,8876E-116	9,28353E-67
S_Shore_chr15:33009530-33011696_GREM1	0,3824	0,3881	0,3817	-0,0064	-0,0007	0,0057	0,109466007	0,319796646	0,727091595	-0,073938471	0,108274005	16,99266233	55,23213535	3,25035208	1,00236E-57	6,8876E-116	9,28353E-67
S_Shelf_chr15:33009530-33011696_GREM1	0,36835	0,368	0,36825	0,00025	-1E-04	-0,00035	0,821753089	0,564506369	0,966769583	0,001200874	0,979218899	16,99266233	55,23213535	3,25035208	1,00236E-57	6,8876E-116	9,28353E-67
Island_chr9:37422568-37422915_GRHPR	-0,47115	-0,47105	-0,4757	-0,00465	-0,00455	0,0001	0,018025835	0,001363102	0,342803963	0,035406206	0,276641927	2,45511057	3,344670289	1,362329799	7,45937E-55	6,4062E-103	4,88864E-57
S_Shore_chr9:37422568-37422915_GRHPR	0,3662	0,3549	0,35	-0,0049	-0,0162	-0,0113	0,045910244	9,29024E-07	0,011351342	-0,094523706	0,039886899	2,45511057	3,344670289	1,362329799	7,45937E-55	6,4062E-103	4,88864E-57
N_Shore_chr9:104357007-104357288_GRIN3A	-0,3465	-0,2615	-0,16205	0,09945	0,18445	0,085	1,8978E-05	1,11022E-16	0,000156517	0,3526583	2,66454E-15	6,643299698	13,73438114	2,067403514	4,15473E-60	1,0442E-107	6,65715E-55
Island_chr9:104357007-104357288_GRIN3A	-0,0182	-0,0279	0,1251	0,153	0,1433	-0,0097	2,30526E-06	3,05339E-06	0,956319444	0,251621217	2,89914E-08	6,643299698	13,73438114	2,067403514	4,15473E-60	1,0442E-107	6,65715E-55
S_Shore_chr9:104357007-104357288_GRIN3A	-0,1058	-0,02665	0,15635	0,183	0,26215	0,07915	0	0	0,000119069	0,418493891	0	6,643299698	13,73438114	2,067403514	4,15473E-60	1,0442E-107	6,65715E-55
N_Shore_chr9:104499849-104501076_GRIN3A	-0,4009	-0,3879	-0,34835	0,03955	0,05255	0,013	2,7356E-08	1,18337E-10	0,34336794	0,105504156	0,021738812	6,643299698	13,73438114	2,067403514	4,15473E-60	1,0442E-107	6,65715E-55
Island_chr9:104499849-104501076_GRIN3A	-0,45325	-0,4537	-0,4419	0,0118	0,01135	-0,00045	1,56974E-12	1,10857E-11	0,049407638	-0,03338861	0,039998102	6,643299698	13,73438114	2,067403514	4,15473E-60	1,0442E-107	6,65715E-55
N_Shore_chr19:1000198-1000994_GRIN3B	-0,0168	0,0002	0,0456	0,0454	0,0624	0,017	0,32877982	0,405706152	0,516652154	0,048512449	0,136167016	10,19651329	17,52769038	1,718988627	1,74862E-43	7,6945E-67	9,61251E-96
Island_chr19:1000198-1000994_GRIN3B	-0,3997	-0,4093	-0,39885	0,01045	0,00085	-0,0096	0,023239747	0,256759004	0,060037209	0,270189174	1,65022E-09	10,19651329	17,52769038	1,718988627	1,74862E-43	7,6945E-67	9,61251E-96
N_Shore_chr19:1003192-1003721_GRIN3B	-0,46875	-0,4689	-0,4675	0,0014	0,00125	-0,00015	0,057141822	0,038290401	0,996695276	0,213578887	2,77331E-06	10,19651329	17,52769038	1,718988627	1,74862E-43	7,6945E-67	9,61251E-96
Island_chr19:1003192-1003721_GRIN3B	0,06525	0,0926	0,17655	0,08395	0,1113	0,02735	1,019E-06	1,01446E-10	0,091659472	0,213167734	4,44089E-16	10,19651329	17,52769038	1,718988627	1,74862E-43	7,6945E-67	9,61251E-96
Island_chr19:1004324-1005605_GRIN3B	0,02505	0,0913	0,17425	0,08295	0,1492	0,06625	0,000486443	4,11232E-11	0,000284165	0,176488103	1,86482E-11	10,19651329	17,52769038	1,718988627	1,74862E-43	7,6945E-67	9,61251E-96
N_Shore_chr19:1007551-1012222_GRIN3B	-0,21775	-0,169	-0,05575	0,11325	0,162	0,04875	9,18386E-05	9,29024E-07	0,077737165	0,240295985	1,22337E-07	10,19651329	17,52769038	1,718988627	1,74862E-43	7,6945E-67	9,61251E-96
Island_chr19:1007551-1012222_GRIN3B	0,2319	0,2191	0,25605	0,03695	0,02415	-0,0128	8,00774E-05	2,37335E-05	0,425079088	0,091232335	1,45146E-07	10,19651329	17,52769038	1,718988627	1,74862E-43	7,6945E-67	9,61251E-96
Island_chr5:176852953-176854125_GRK6	-0,4807	-0,4816	-0,4819	-0,0003	-0,0012	-0,0009	0,635126724	0,175886857	0,328894888	0,089482734	1,73513E-06	2,967812606	4,212568074	1,419418485	1,40854E-50	2,56154E-91	2,1259E-44
S_Shore_chr5:176852953-176854125_GRK6	0,22055	0,1237	0,0229	-0,1008	-0,19765	-0,09685	3,53278E-06	2,78666E-14	1,27204E-08	-0,406041967	0	2,967812606	4,212568074	1,419418485	1,40854E-50	2,56154E-91	2,1259E-44
S_Shelf_chr5:176852953-176854125_GRK6	0,19495	0,1009	0,0159	-0,085	-0,17905	-0,09405	0,000382141	6,79456E-14	3,709E-07	-0,371253813	0	2,967812606	4,212568074	1,419418485	1,40854E-50	2,56154E-91	2,1259E-44
N_Shelf_chr5:176860862-176861098_GRK6	0,20935	0,1425	0,10895	-0,03355	-0,1004	-0,06685	0,001424831	2,34696E-09	4,09178E-06	-0,30721314	8,5143E-12	2,967812606	4,212568074	1,419418485	1,40854E-50	2,56154E-91	2,1259E-44
N_Shore_chr5:176860862-176861098_GRK6	0,1882	0,1061	0,05625	-0,04985	-0,13195	-0,0821	0,010640915	7,38835E-08	2,07555E-06	-0,285651702	2,47703E-10	2,967812606	4,212568074	1,419418485	1,40854E-50	2,56154E-91	2,1259E-44
Island_chr5:176860862-176861098_GRK6	0,4057	0,4017	0,3986	-0,0031	-0,0071	-0,004	0,044926824	0,000214738	0,296537606	-0,060651015	0,008319248	2,967812606	4,212568074	1,419418485	1,40854E-50	2,56154E-91	2,1259E-44
N_Shore_chr5:176863062-176863266_GRK6	0,3778	0,3463	0,33095	-0,01535	-0,04685	-0,0315	0,00947472	3,60822E-14	1,06562E-09	-0,194550901	1,60293E-09	2,967812606	4,212568074	1,419418485	1,40854E-50	2,56154E-91	2,1259E-44
Island_chr5:176863062-176863266_GRK6	0,4439	0,4366	0,44135	0,00475	-0,00255	-0,0073	0,636809564	0,256759004	0,772635026	-0,017022289	0,45930914	2,967812606	4,212568074	1,419418485	1,40854E-50	2,56154E-91	2,1259E-44
S_Shore_chr5:176863062-176863266_GRK6	0,4797	0,4796	0,4783	-0,0013	-0,0014	-1E-04	0,084339705	0,158976084	0,977359245	-0,016693661	0,717256579	2,967812606	4,212568074	1,419418485	1,40854E-50	2,56154E-91	2,1259E-44
N_Shelf_chr5:176873349-176874737_GRK6	0,3713	0,3556	0,3577	0,0021	-0,0136	-0,0157	0,29510551	0,027727336	0,023994906	-0,110854972	0,015865482	2,967812606	4,212568074	1,419418485	1,40854E-50	2,56154E-91	2,1259E-44
N_Shore_chr3:141497158-141497492_GRK7	0,3494	0,35135	0,36185	0,0105	0,01245	0,00195	0,004734638	0,001092488	0,804398602	0,063446078	1,72782E-06	2,254281998	3,433252584	1,522991616	3,35895E-53	2,15531E-71	2,02869E-36
Island_chr3:141497158-141497492_GRK7	0,3978	0,4008	0,3983	-0,0025	0,0005	0,003	0,677819368	0,319796646	0,719694323	0,047614301	0,037910858	2,254281998	3,433252584	1,522991616	3,35895E-53	2,15531E-71	2,02869E-36
S_Shore_chr3:141497158-141497492_GRK7	0,315	0,3309	0,34945	0,01855	0,03445	0,0159	0,005077507	0,002030937	0,168122031	0,151048767	0,000983069	2,254281998	3,433252584	1,522991616	3,35895E-53	2,15531E-71	2,02869E-36
S_Shelf_chr3:141497158-141497492_GRK7	0,33325	0,3377	0,36645	0,02875	0,0332	0,00445	0,011588631	0,004565938	0,735924008	0,145796974	0,001475344	2,254281998	3,433252584	1,522991616	3,35895E-53	2,15531E-71	2,02869E-36
N_Shore_chr3:141516055-141516639_GRK7	0,20795	0,2219	0,2484	0,0265	0,04045	0,01395	0,242460377	0,027727336	0,357610675	0,10094783	0,02814412	2,254281998	3,433252584	1,522991616	3,35895E-53	2,15531E-71	2,02869E-36
Island_chr3:141516055-141516639_GRK7	0,00255	-0,0237	0,02295	0,04665	0,0204	-0,02625	0,00155337	0,237784273	0,041931879	0,008924499	0,664441768	2,254281998	3,433252584	1,522991616	3,35895E-53	2,15531E-71	2,02869E-36
S_Shore_chr3:141516055-141516639_GRK7	0,259	0,2437	0,262	0,0183	0,003	-0,0153	0,506965708	0,474762346	0,619042845	-0,046818519	0,309582431	2,254281998	3,433252584	1,522991616	3,35895E-53	2,15531E-71	2,02869E-36
Island_chr19:48945800-48947636_GRWD1	-0,31825	-0,32165	-0,3216	5E-05	-0,00335	-0,0034	0,811374094	0,006717391	0,155303824	0,034150521	0,137570073	2,779219921	3,640367248	1,309852172	1,26982E-46	1,00478E-88	1,53624E-55
N_Shore_chr19:48949034-48949442_GRWD1	-0,4083	-0,4064	-0,4207	-0,0143	-0,0124	0,0019	0,181713388	0,152320684	0,979678574	-0,013403852	0,681493523	2,779219921	3,640367248	1,309852172	1,26982E-46	1,00478E-88	1,53624E-55
Island_chr19:48949034-48949442_GRWD1	-0,4838	-0,484	-0,4845	-0,0005	-0,0007	-0,0002	0,013948778	4,43162E-06	0,075685467	-0,007531714	0,664944961	2,779219921	3,640367248	1,309852172	1,26982E-46	1,00478E-88	1,53624E-55
S_Shore_chr19:48945800-48947636_GRWD1	-0,46195	-0,4618	-0,4612	0,0006	0,00075	0,00015	0,451318439	0,658682021	0,944650821	-0,026594332	0,563966354	2,779219921	3,640367248	1,309852172	1,26982E-46	1,00478E-88	1,53624E-55
N_Shelf_chr19:48955996-48956286_GRWD1	0,4256	0,4339	0,4249	-0,009	-0,0007	0,0083	0,081940004	0,256759004	0,188830598	-0,168080662	0,00020977	2,779219921	3,640367248	1,309852172	1,26982E-46	1,00478E-88	1,53624E-55
N_Shore_chr19:48955996-48956286_GRWD1	0,3622	0,3494	0,3435	-0,0059	-0,0187	-0,0128	0,520054316	0,006717391	0,086178049	-0,089022841	0,053010047	2,779219921	3,640367248	1,309852172	1,26982E-46	1,00478E-88	1,53624E-55
Island_chr19:48955996-48956286_GRWD1	0,40155	0,393	0,39335	0,00035	-0,0082	-0,00855	0,99845894	0,008277662	0,010486406	-0,049392712	0,062871347	2,779219921	3,640367248	1,309852172	1,26982E-46	1,00478E-88	1,53624E-55
S_Shore_chr19:48955996-48956286_GRWD1	0,45785	0,4586	0,45545	-0,00315	-0,0024	0,00075	0,222554762	0,256759004	0,828557947	-0,07900181	0,086104759	2,779219921	3,640367248	1,309852172	1,26982E-46	1,00478E-88	1,53624E-55
N_Shelf_chr3:119812775-119814649_GSK3B	-0,3984	-0,4203	-0,43285	-0,01255	-0,03445	-0,0219	3,35875E-05	1,11022E-16	2,22208E-05	-0,386675584	0	1,766429291	2,396525017	1,356705887	6,02368E-58	6,0004E-109	4,54735E-59
N_Shore_chr3:119812775-119814649_GSK3B	-0,4667	-0,4636	-0,4624	0,0012	0,0043	0,0031	0,082914519	0,000154191	0,001376847	-0,087080281	0,001024797	1,766429291	2,396525017	1,356705887	6,02368E-58	6,0004E-109	4,54735E-59
Island_chr3:119812775-119814649_GSK3B	-0,4705	-0,4707	-0,4706	1E-04	-0,0001	-0,0002	0,830988202	0,359106623	0,814187297	0,022916002	0,115063074	1,766429291	2,396525017	1,356705887	6,02368E-58	6,0004E-109	4,54735E-59
S_Shore_chr3:119812775-119814649_GSK3B	-0,45215	-0,444	-0,4416	0,0024	0,01055	0,00815	0,307540011	5,02809E-07	0,00026688	0,246473053	5,62759E-08	1,766429291	2,396525017	1,356705887	6,02368E-58	6,0004E-109	4,54735E-59
N_Shore_chr10:106014667-106015087_GSTO1	-0,4406	-0,445	-0,4476	-0,0026	-0,007	-0,0044	0,000114373	0	1,99058E-08	-0,116917617	1,9984E-14	4,369220756	8,023323679	1,83632829	1,63528E-56	5,7235E-107	1,56904E-67
Island_chr10:106014667-106015087_GSTO1	-0,4783	-0,47765	-0,47675	0,0009	0,00155	0,00065	0,639910388	0,198929999	0,44865272	-0,042698366	0,189472722	4,369220756	8,023323679	1,83632829	1,63528E-56	5,7235E-107	1,56904E-67
N_Shore_chr10:106028542-106029047_GSTO2	0,0312	0,07945	0,0385	-0,04095	0,0073	0,04825	0,041136772	0,551387554	0,031969217	-0,067014338	0,038399492	15,89542846	34,32776441	2,159599818	2,96545E-45	7,67663E-80	1,23888E-68
Island_chr10:106028542-106029047_GSTO2	0,051	0,0941	0,046	-0,0481	-0,005	0,0431	1,98572E-07	0,034503419	1,27416E-09	-0,055688151	5,84354E-05	15,89542846	34,32776441	2,159599818	2,96545E-45	7,67663E-80	1,23888E-68
S_Shore_chr10:106028542-106029047_GSTO2	0,01415	0,056	-0,0506	-0,1066	-0,06475	0,04185	0,003974722	0,09345773	0,514915995	-0,108009474	0,017688264	15,89542846	34,32776441	2,159599818	2,96545E-45	7,67663E-80	1,23888E-68
N_Shore_chr10:106034574-106034803_GSTO2	-0,15	-0,1542	-0,35755	-0,20335	-0,20755	-0,0042	0,011273227	0,003064516	0,640729756	-0,172900505	0,000157532	15,89542846	34,32776441	2,159599818	2,96545E-45	7,67663E-80	1,23888E-68
Island_chr10:106034574-106034803_GSTO2	-0,25325	-0,2042	-0,33535	-0,13115	-0,0821	0,04905	2,08496E-09	9,29024E-07	0,721768709	-0,141294884	6,70692E-10	15,89542846	34,32776441	2,159599818	2,96545E-45	7,67663E-80	1,23888E-68
S_Shore_chr10:106034574-106034803_GSTO2	0,31235	0,3147	0,2777	-0,037	-0,03465	0,00235	0,003600745	0,000858763	0,981013937	-0,397229423	0	15,89542846	34,32776441	2,159599818	2,96545E-45	7,67663E-80	1,23888E-68
N_Shore_chr11:67350928-67351953_GSTP1	-0,0177	-0,0833	-0,1026	-0,0193	-0,0849	-0,0656	0,07340294	3,84464E-06	0,025206415	-0,178125341	3,30792E-08	8,438297781	20,116062	2,383900465	2,27543E-61	2,2852E-105	1,4222E-51
Island_chr11:67350928-67351953_GSTP1	-0,44255	-0,45995	-0,4614	-0,00145	-0,01885	-0,0174	0,112227661	1,47502E-11	3,67601E-08	-0,290119623	0	8,438297781	20,116062	2,383900465	2,27543E-61	2,2852E-105	1,4222E-51
S_Shore_chr11:67350928-67351953_GSTP1	-0,0377	-0,1886	-0,26265	-0,07405	-0,22495	-0,1509	1,93738E-05	0	6,61847E-10	-0,513123648	0	8,438297781	20,116062	2,383900465	2,27543E-61	2,2852E-105	1,4222E-51
S_Shelf_chr11:67350928-67351953_GSTP1	0,43025	0,421	0,38385	-0,03715	-0,0464	-0,00925	1,4472E-09	2,54515E-10	0,007493492	-0,364465536	2,22045E-16	8,438297781	20,116062	2,383900465	2,27543E-61	2,2852E-105	1,4222E-51
Island_chr5:68855809-68856161_GTF2H2C	-0,484	-0,4846	-0,4847	-0,0001	-0,0007	-0,0006	0,006475349	7,01837E-06	0,007258738	0,00073719	0,963842128	2,47831574	3,85854251	1,556921278	2,64724E-61	1,6796E-75	7,49582E-40
S_Shore_chr5:68855809-68856161_GTF2H2C	0,4487	0,4498	0,45115	0,00135	0,00245	0,0011	0,552468457	0,256759004	0,311340763	0,119571268	0,009242081	2,47831574	3,85854251	1,556921278	2,64724E-61	1,6796E-75	7,49582E-40
N_Shore_chr2:189156416-189157719_GULP1	-0,4422	-0,44445	-0,451	-0,00655	-0,0088	-0,00225	0,000682418	5,72468E-07	0,036404559	-0,291721743	0	4,41811815	11,66401035	2,640040387	2,50079E-76	1,06571E-72	5,58123E-43
Island_chr2:189156416-189157719_GULP1	-0,4367	-0,4367	-0,44545	-0,00875	-0,00875	0	1,37671E-09	1,73822E-10	0,743097128	-0,13869716	0	4,41811815	11,66401035	2,640040387	2,50079E-76	1,06571E-72	5,58123E-43
S_Shore_chr2:189156416-189157719_GULP1	0,0307	-0,1459	-0,254	-0,1081	-0,2847	-0,1766	5,76407E-05	1,11022E-16	4,12186E-06	-0,504451791	0	4,41811815	11,66401035	2,640040387	2,50079E-76	1,06571E-72	5,58123E-43
N_Shore_chr2:26467102-26467946_HADHA	-0,38355	-0,3916	-0,4016	-0,01	-0,01805	-0,00805	0,131907672	0,004565938	0,430718288	-0,124030725	0,006917531	2,159611793	2,810517893	1,301399586	7,56526E-54	1,4994E-99	2,05811E-52
Island_chr2:26467102-26467946_HADHA	-0,4558	-0,4555	-0,4554	1E-04	0,0004	0,0003	0,429525385	0,115885951	0,467841264	0,001380167	0,898678288	2,159611793	2,810517893	1,301399586	7,56526E-54	1,4994E-99	2,05811E-52
N_Shore_chr2:26468170-26468407_HADHA	-0,44785	-0,449	-0,4513	-0,0023	-0,00345	-0,00115	0,225224366	0,004565938	0,208932063	-0,146126952	0,001438739	2,159611793	2,810517893	1,301399586	7,56526E-54	1,4994E-99	2,05811E-52
Island_chr2:26468170-26468407_HADHA	-0,4433	-0,447	-0,4471	-1E-04	-0,0038	-0,0037	0,290627434	0,006717391	0,009293748	-0,083922267	0,000258744	2,159611793	2,810517893	1,301399586	7,56526E-54	1,4994E-99	2,05811E-52
N_Shore_chr2:26467102-26467946_HADHB	-0,38165	-0,3931	-0,40005	-0,00695	-0,0184	-0,01145	0,518339205	0,003064516	0,012727278	-0,163692709	0,000350492	2,393669551	3,329330286	1,390889684	3,82376E-51	1,7591E-102	2,41633E-70
Island_chr2:26467102-26467946_HADHB	-0,4662	-0,4668	-0,46615	0,00065	5E-05	-0,0006	0,636074916	0,818738273	0,376086881	0,001969475	0,851911527	2,393669551	3,329330286	1,390889684	3,82376E-51	1,7591E-102	2,41633E-70
N_Shore_chr2:26468170-26468407_HADHB	-0,448	-0,4493	-0,4506	-0,0013	-0,0026	-0,0013	0,410149555	0,09345773	0,040198888	-0,128019804	0,005297537	2,393669551	3,329330286	1,390889684	3,82376E-51	1,7591E-102	2,41633E-70
Island_chr2:26468170-26468407_HADHB	-0,44455	-0,4469	-0,44675	0,00015	-0,0022	-0,00235	0,574630738	0,011705742	0,265942134	-0,085133021	0,000210272	2,393669551	3,329330286	1,390889684	3,82376E-51	1,7591E-102	2,41633E-70
S_Shore_chr2:26468170-26468407_HADHB	0,0126	-0,0354	-0,13485	-0,09945	-0,14745	-0,048	5,89752E-05	9,68757E-09	0,283825324	-0,32853308	2,2915E-13	2,393669551	3,329330286	1,390889684	3,82376E-51	1,7591E-102	2,41633E-70
N_Shore_chr16:226173-227254_HBA1	-0,4072	-0,3914	-0,3947	-0,0033	0,0125	0,0158	0,308323061	0,350800507	0,245175553	-0,004531583	0,889354494	53,78276419	414,4654406	7,706287447	3,18871E-75	1,4748E-110	4,33339E-83
Island_chr16:226173-227254_HBA1	-0,4623	-0,46365	-0,46145	0,0022	0,00085	-0,00135	0,728567167	0,705935162	0,891450142	-0,032986582	0,15149706	53,78276419	414,4654406	7,706287447	3,18871E-75	1,4748E-110	4,33339E-83
S_Shore_chr16:226173-227254_HBA1	-0,32395	-0,31705	-0,3203	-0,00325	0,00365	0,0069	0,815130098	0,470394735	0,352694375	-0,044908437	0,346219505	53,78276419	414,4654406	7,706287447	3,18871E-75	1,4748E-110	4,33339E-83
N_Shore_chr16:222369-223447_HBA2	-0,1479	-0,0125	-0,0433	-0,0308	0,1046	0,1354	0,633493656	0,052212141	0,043014729	0,065975085	0,148102852	28,54289966	89,71143601	3,143038621	3,96798E-57	1,1871E-103	2,00904E-56
Island_chr16:222369-223447_HBA2	-0,48045	-0,4808	-0,4812	-0,0004	-0,00075	-0,00035	0,190235728	0,043457275	0,444892764	-0,033776387	0,100550923	28,54289966	89,71143601	3,143038621	3,96798E-57	1,1871E-103	2,00904E-56
Island_chr1:149857769-149859470_HIST2H2AB	-0,4709	-0,47185	-0,471	0,00085	-1E-04	-0,00095	0,470788949	0,518840853	0,13990298	-0,073075456	0,001469071	2,910744081	4,377587452	1,50394103	1,61207E-55	6,75951E-71	3,83033E-34
S_Shore_chr1:149857769-149859470_HIST2H2AB	-0,4624	-0,4623	-0,46255	-0,00025	-0,00015	1E-04	0,999621294	0,194379549	0,285546847	0,000898591	0,961836235	2,910744081	4,377587452	1,50394103	1,61207E-55	6,75951E-71	3,83033E-34
N_Shore_chr6:12012543-12013379_HIVEP1	-0,4639	-0,46395	-0,46415	-0,0002	-0,00025	-5E-05	0,483168565	0,122674225	0,541099612	0,065388799	0,004342336	2,04338351	3,147678078	1,540424528	2,43755E-70	6,32888E-80	6,35042E-41
Island_chr6:12012543-12013379_HIVEP1	-0,4659	-0,4666	-0,4668	-0,0002	-0,0009	-0,0007	0,730668843	0,264804522	0,848599029	-0,046408731	0,0055338	2,04338351	3,147678078	1,540424528	2,43755E-70	6,32888E-80	6,35042E-41
S_Shore_chr6:12012543-12013379_HIVEP1	-0,4668	-0,4662	-0,466	0,0002	0,0008	0,0006	0,687741616	0,319796646	0,877804774	0,064108231	0,163920882	2,04338351	3,147678078	1,540424528	2,43755E-70	6,32888E-80	6,35042E-41
S_Shelf_chr6:12012543-12013379_HIVEP1	0,38815	0,3861	0,38285	-0,00325	-0,0053	-0,00205	0,756310497	0,752262195	0,847878625	-0,003319438	0,942600166	2,04338351	3,147678078	1,540424528	2,43755E-70	6,32888E-80	6,35042E-41
N_Shelf_chr6:143247809-143248438_HIVEP2	0,44295	0,4489	0,44985	0,00095	0,0069	0,00595	0,601642134	4,79145E-05	0,000660759	0,135914334	0,003057713	2,676997887	4,277974847	1,598049393	2,49446E-60	1,49362E-87	2,004E-46
N_Shore_chr6:143247809-143248438_HIVEP2	-0,4591	-0,4702	-0,4739	-0,0037	-0,0148	-0,0111	0,056275421	0,009758293	0,020782615	-0,148674992	0,001182978	2,676997887	4,277974847	1,598049393	2,49446E-60	1,49362E-87	2,004E-46
Island_chr6:143247809-143248438_HIVEP2	-0,42925	-0,4384	-0,4339	0,0045	-0,00465	-0,00915	0,119660858	0,003600408	2,3956E-05	-0,09882418	0,000193617	2,676997887	4,277974847	1,598049393	2,49446E-60	1,49362E-87	2,004E-46
S_Shelf_chr6:143247809-143248438_HIVEP2	0,291	0,3313	0,3611	0,0298	0,0701	0,0403	6,29522E-05	1,46816E-12	0,000202594	0,33211088	1,28786E-13	2,676997887	4,277974847	1,598049393	2,49446E-60	1,49362E-87	2,004E-46
N_Shore_chr6:143265719-143268791_HIVEP2	0,2158	0,0242	-0,15725	-0,18145	-0,37305	-0,1916	0,000142091	5,43288E-11	5,70776E-05	-0,424260834	0	2,676997887	4,277974847	1,598049393	2,49446E-60	1,49362E-87	2,004E-46
Island_chr6:143265719-143268791_HIVEP2	-0,4638	-0,4654	-0,4664	-0,001	-0,0026	-0,0016	0,046590437	8,56525E-09	0,000490353	-0,06578118	2,04505E-06	2,676997887	4,277974847	1,598049393	2,49446E-60	1,49362E-87	2,004E-46
N_Shelf_chr1:41981788-41982043_HIVEP3	0,3938	0,3824	0,3861	0,0037	-0,0077	-0,0114	0,765004852	0,043457275	0,003008093	0,002714012	0,895050495	4,478426721	8,132235531	1,815868839	3,27872E-63	2,7566E-100	1,56481E-50
N_Shore_chr1:41981788-41982043_HIVEP3	-0,334	-0,2671	-0,2115	0,0556	0,1225	0,0669	0,011403691	3,90021E-13	4,07676E-05	0,40780792	0	4,478426721	8,132235531	1,815868839	3,27872E-63	2,7566E-100	1,56481E-50
Island_chr1:41981788-41982043_HIVEP3	-0,43875	-0,3878	-0,364	0,0238	0,07475	0,05095	0,002466991	0	1,16129E-13	0,236169817	0	4,478426721	8,132235531	1,815868839	3,27872E-63	2,7566E-100	1,56481E-50
S_Shelf_chr1:41981788-41982043_HIVEP3	0,4173	0,401	0,39185	-0,00915	-0,02545	-0,0163	0,146123225	1,65457E-05	0,005467362	-0,056925435	0,216542992	4,478426721	8,132235531	1,815868839	3,27872E-63	2,7566E-100	1,56481E-50
N_Shore_chr1:42127380-42128632_HIVEP3	-0,0213	-0,0164	-0,067	-0,0506	-0,0457	0,0049	0,324358211	0,080799901	0,274636382	-0,001599314	0,95200233	4,478426721	8,132235531	1,815868839	3,27872E-63	2,7566E-100	1,56481E-50
Island_chr1:42127380-42128632_HIVEP3	-0,4527	-0,4472	-0,44855	-0,00135	0,00415	0,0055	0,215998561	0,000389301	0,090722295	-0,069881392	0,000194775	4,478426721	8,132235531	1,815868839	3,27872E-63	2,7566E-100	1,56481E-50
S_Shore_chr1:42127380-42128632_HIVEP3	0,0302	0,0542	0,06775	0,01355	0,03755	0,024	0,345184319	0,038290401	0,021144901	0,118332865	0,010000382	4,478426721	8,132235531	1,815868839	3,27872E-63	2,7566E-100	1,56481E-50
N_Shelf_chr1:42383640-42384003_HIVEP3	0,36285	0,3618	0,29145	-0,07035	-0,0714	-0,00105	3,94454E-06	5,43143E-06	0,756887803	-0,202587593	8,97676E-06	4,478426721	8,132235531	1,815868839	3,27872E-63	2,7566E-100	1,56481E-50
N_Shore_chr1:42383640-42384003_HIVEP3	-0,03695	0,0958	-0,30075	-0,39655	-0,2638	0,13275	1,15011E-05	8,31846E-12	0,002029787	-0,086603446	0,007695196	4,478426721	8,132235531	1,815868839	3,27872E-63	2,7566E-100	1,56481E-50
Island_chr1:42383640-42384003_HIVEP3	-0,4402	-0,4316	-0,42055	0,01105	0,01965	0,0086	0,804712427	0,111335058	0,443139504	0,062078184	0,019353225	4,478426721	8,132235531	1,815868839	3,27872E-63	2,7566E-100	1,56481E-50
S_Shore_chr1:42383640-42384003_HIVEP3	-0,3722	-0,2973	-0,2463	0,051	0,1259	0,0749	1,12626E-07	0	0	0,101620373	0	4,478426721	8,132235531	1,815868839	3,27872E-63	2,7566E-100	1,56481E-50
N_Shore_chr4:174254683-174256538_HMGB2	-0,1626	-0,234	-0,27235	-0,03835	-0,10975	-0,0714	0,01892033	9,00609E-10	0,001690176	-0,208715583	1,9984E-15	2,471268901	4,269893244	1,727814097	1,04078E-63	7,5745E-111	1,12418E-61
Island_chr4:174254683-174256538_HMGB2	-0,4673	-0,4679	-0,4685	-0,0006	-0,0012	-0,0006	0,020896192	1,34886E-09	0,000480745	-0,017426757	0,009366158	2,471268901	4,269893244	1,727814097	1,04078E-63	7,5745E-111	1,12418E-61
S_Shore_chr4:174254683-174256538_HMGB2	0,03715	-0,0458	-0,085	-0,0392	-0,12215	-0,08295	0,680527593	8,00039E-05	0,007656377	-0,220843746	1,2325E-06	2,471268901	4,269893244	1,727814097	1,04078E-63	7,5745E-111	1,12418E-61
N_Shelf_chr2:38829103-38830804_HNRPLL	0,26775	0,2387	0,24995	0,01125	-0,0178	-0,02905	0,266311269	0,158976084	0,456146084	-0,046716618	0,3106378	1,60241963	1,930989072	1,205045817	7,22104E-57	2,2665E-56	9,51986E-34
N_Shore_chr2:38829103-38830804_HNRPLL	-0,4536	-0,453	-0,4541	-0,0011	-0,0005	0,0006	0,270932729	0,39263673	0,407114621	-0,053031439	0,249684503	1,60241963	1,930989072	1,205045817	7,22104E-57	2,2665E-56	9,51986E-34
Island_chr2:38829103-38830804_HNRPLL	-0,464	-0,4652	-0,465	0,0002	-0,001	-0,0012	0,299579317	0,021893324	0,458958785	0,003707371	0,763157098	1,60241963	1,930989072	1,205045817	7,22104E-57	2,2665E-56	9,51986E-34
S_Shore_chr2:38829103-38830804_HNRPLL	0,36535	0,3741	0,3592	-0,0149	-0,00615	0,00875	0,344782687	0,859067718	0,628863608	0,011394256	0,804174822	1,60241963	1,930989072	1,205045817	7,22104E-57	2,2665E-56	9,51986E-34
Island_chr17:14202632-14203258_HS3ST3B1	-0,3401	-0,4218	-0,4496	-0,0278	-0,1095	-0,0817	0,344729629	0,013997473	0,103744304	-0,104333039	0,021969925	15,1793699	42,36320982	2,790841129	2,10656E-54	2,1702E-97	7,87851E-80
N_Shore_chr17:14204168-14207702_HS3ST3B1	-0,3862	-0,3987	-0,3978	0,0009	-0,0116	-0,0125	0,455877172	0,000131904	0,001754657	-0,143058361	4,08641E-10	15,1793699	42,36320982	2,790841129	2,10656E-54	2,1702E-97	7,87851E-80
Island_chr17:14204168-14207702_HS3ST3B1	-0,43895	-0,4364	-0,43415	0,00225	0,0048	0,00255	0,680410282	0,219686037	0,309444255	0,012121243	0,27685533	15,1793699	42,36320982	2,790841129	2,10656E-54	2,1702E-97	7,87851E-80
S_Shore_chr17:14204168-14207702_HS3ST3B1	0,1555	0,2432	0,32355	0,08035	0,16805	0,0877	7,89591E-13	0	3,81836E-06	0,247662264	0	15,1793699	42,36320982	2,790841129	2,10656E-54	2,1702E-97	7,87851E-80
N_Shore_chr17:14212363-14212788_HS3ST3B1	0,17555	0,2386	0,2902	0,0516	0,11465	0,06305	0,009150517	5,72468E-07	0,041544547	0,172782457	8,91622E-08	15,1793699	42,36320982	2,790841129	2,10656E-54	2,1702E-97	7,87851E-80
Island_chr17:14212363-14212788_HS3ST3B1	-0,40055	-0,4139	-0,39705	0,01685	0,0035	-0,01335	0,037680813	0,036557685	0,178631633	0,007685138	0,775701637	15,1793699	42,36320982	2,790841129	2,10656E-54	2,1702E-97	7,87851E-80
S_Shore_chr17:14212363-14212788_HS3ST3B1	0,03075	0,0925	0,191	0,0985	0,16025	0,06175	4,48671E-11	0	5,95065E-07	0,212836356	0	15,1793699	42,36320982	2,790841129	2,10656E-54	2,1702E-97	7,87851E-80
N_Shelf_chr17:14248391-14248721_HS3ST3B1	-0,4308	-0,4045	-0,3502	0,0543	0,0806	0,0263	2,15686E-10	0	2,16675E-07	0,381213391	0	15,1793699	42,36320982	2,790841129	2,10656E-54	2,1702E-97	7,87851E-80
N_Shore_chr17:14248391-14248721_HS3ST3B1	0,034	0,0591	0,2749	0,2158	0,2409	0,0251	6,66134E-16	0	0,054852334	0,414536598	0	15,1793699	42,36320982	2,790841129	2,10656E-54	2,1702E-97	7,87851E-80
S_Shore_chr17:14248391-14248721_HS3ST3B1	-0,0145	0,0445	0,32155	0,27705	0,33605	0,059	3,56937E-13	0	0,000335322	0,421474334	0	15,1793699	42,36320982	2,790841129	2,10656E-54	2,1702E-97	7,87851E-80
result.428	-0,468	-0,4683	-0,4706	-0,0023	-0,0026	-0,0003	0,082957728	4,94443E-05	0,093946915	-0,028497006	0,031815859	2,426532192	3,546834466	1,46168861	1,37192E-55	5,1857E-104	1,7818E-54
Island_chr9:115141854-115142638_HSDL2	-0,46605	-0,4659	-0,4653	0,0006	0,00075	0,00015	0,825611473	0,214347517	0,748987903	0,022550061	0,229778261	2,108036724	2,94907804	1,398969006	6,67699E-54	7,20982E-94	5,04543E-47
S_Shore_chr9:115141854-115142638_HSDL2	-0,45345	-0,4553	-0,45275	0,00255	0,0007	-0,00185	0,132127694	0,838456575	0,192963585	0,041698864	0,365526609	2,108036724	2,94907804	1,398969006	6,67699E-54	7,20982E-94	5,04543E-47
S_Shelf_chr19:55769269-55770875_HSPBP1	0,29195	0,2925	0,2975	0,005	0,00555	0,00055	0,367000558	0,658682021	0,30586122	-0,007974372	0,862671078	3,115682015	4,638132388	1,488641128	7,45531E-53	2,20048E-88	6,98701E-40
N_Shelf_chr19:55790848-55791105_HSPBP1	0,2448	0,298	0,30205	0,00405	0,05725	0,0532	0,274793778	0,004565938	0,010469711	0,175179906	0,000128413	3,115682015	4,638132388	1,488641128	7,45531E-53	2,20048E-88	6,98701E-40
N_Shore_chr19:55790848-55791105_HSPBP1	0,44075	0,4362	0,43545	-0,00075	-0,0053	-0,00455	0,337508654	0,027727336	0,062820594	-0,15634	0,000644459	3,115682015	4,638132388	1,488641128	7,45531E-53	2,20048E-88	6,98701E-40
Island_chr19:55790848-55791105_HSPBP1	-0,43135	-0,4399	-0,44175	-0,00185	-0,0104	-0,00855	0,347037811	1,60591E-07	0,000226746	-0,138297331	1,69357E-07	3,115682015	4,638132388	1,488641128	7,45531E-53	2,20048E-88	6,98701E-40
Island_chr19:55791274-55791818_HSPBP1	-0,4734	-0,4736	-0,4749	-0,0013	-0,0015	-0,0002	0,00016411	4,80005E-07	0,093507625	-0,068566366	2,33237E-07	3,115682015	4,638132388	1,488641128	7,45531E-53	2,20048E-88	6,98701E-40
S_Shore_chr19:55790848-55791105_HSPBP1	0,3214	0,30915	0,2884	-0,02075	-0,033	-0,01225	0,604607344	0,915729965	0,907123585	0,017387069	0,591508893	3,115682015	4,638132388	1,488641128	7,45531E-53	2,20048E-88	6,98701E-40
N_Shore_chr1:22351917-22352194_HSPC157	-0,4598	-0,4598	-0,4613	-0,0015	-0,0015	0	0,000245	0,00038176	0,643217953	-0,013257823	0,338592411	2,224738856	3,164040354	1,42220753	1,75701E-63	4,8117E-114	1,64679E-59
Island_chr1:22351917-22352194_HSPC157	-0,4439	-0,4448	-0,4433	0,0015	0,0006	-0,0009	0,765951593	0,551387554	0,783176119	0,007426173	0,819561668	2,224738856	3,164040354	1,42220753	1,75701E-63	4,8117E-114	1,64679E-59
S_Shore_chr1:22351917-22352194_HSPC157	-0,4305	-0,4229	-0,4254	-0,0025	0,0051	0,0076	0,594468179	0,013997473	0,00068973	0,089777009	0,051021783	2,224738856	3,164040354	1,42220753	1,75701E-63	4,8117E-114	1,64679E-59
Island_chr2:64681011-64682237_HSPC159	-0,45995	-0,46155	-0,46195	-0,0004	-0,002	-0,0016	0,296944876	0,005298152	0,330696081	-0,099141078	1,20823E-07	4,12482239	7,556823882	1,832036187	6,60434E-64	3,32786E-94	9,87156E-47
S_Shore_chr2:64681011-64682237_HSPC159	0,3917	0,39175	0,3699	-0,02185	-0,0218	5E-05	0,000227445	0,000139195	0,653989712	-0,159268595	8,49551E-07	4,12482239	7,556823882	1,832036187	6,60434E-64	3,32786E-94	9,87156E-47
S_Shelf_chr2:64681011-64682237_HSPC159	0,43655	0,432	0,4305	-0,0015	-0,00605	-0,00455	0,253447969	0,00740437	0,43542526	-0,050492221	0,273621106	4,12482239	7,556823882	1,832036187	6,60434E-64	3,32786E-94	9,87156E-47
result.434	0,4179	0,41185	0,41425	0,0024	-0,00365	-0,00605	0,848481938	0,276033813	0,132362603	-0,013035967	0,688835712	2,032337496	2,032337496	-1	8,80125E-11	8,80125E-11
N_Shore_chr7:112090122-112091412_IFRD1	-0,4226	-0,42035	-0,42605	-0,0057	-0,00345	0,00225	1,3992E-05	0,001329027	0,374625012	-0,091532106	6,6879E-05	2,934461947	4,731638975	1,612438348	2,21805E-60	1,5711E-91	3,6019E-47
Island_chr7:112090122-112091412_IFRD1	-0,466	-0,46615	-0,4677	-0,00155	-0,0017	-0,00015	0,002887791	0,000168566	0,369253665	-0,007344223	0,52270055	2,934461947	4,731638975	1,612438348	2,21805E-60	1,5711E-91	3,6019E-47
N_Shelf_chr3:50329399-50330116_IFRD2	0,4273	0,4224	0,4265	0,0041	-0,0008	-0,0049	0,416770716	0,474762346	0,289829262	-0,031191577	0,498569834	2,288407535	3,188849477	1,393479714	2,60046E-51	5,14507E-92	1,7282E-47
N_Shore_chr3:50329399-50330116_IFRD2	-0,2354	-0,22765	-0,2635	-0,03585	-0,0281	0,00775	0,715542566	0,051555427	0,045883455	-0,002340145	0,942696578	2,288407535	3,188849477	1,393479714	2,60046E-51	5,14507E-92	1,7282E-47
Island_chr3:50329399-50330116_IFRD2	-0,473	-0,4742	-0,4727	0,0015	0,0003	-0,0012	0,057539418	0,746739487	0,11460996	0,001284468	0,926198487	2,288407535	3,188849477	1,393479714	2,60046E-51	5,14507E-92	1,7282E-47
S_Shore_chr3:50329399-50330116_IFRD2	-0,40085	-0,4071	-0,40845	-0,00135	-0,0076	-0,00625	0,262257418	0,262746795	0,172277314	-0,007256908	0,784755102	2,288407535	3,188849477	1,393479714	2,60046E-51	5,14507E-92	1,7282E-47
S_Shelf_chr2:27664939-27665151_IFT172	0,4294	0,4285	0,4217	-0,0068	-0,0077	-0,0009	0,002301186	0,006717391	0,667275583	-0,04645267	0,313382457	2,19092485	3,163557899	1,443937202	1,21854E-57	1,07295E-39	1,56679E-22
N_Shelf_chr2:27712554-27712842_IFT172	-0,06225	-0,1415	-0,16675	-0,02525	-0,1045	-0,07925	0,487329634	1,65457E-05	0,001562628	-0,120973164	0,008445759	2,19092485	3,163557899	1,443937202	1,21854E-57	1,07295E-39	1,56679E-22
Island_chr2:27712554-27712842_IFT172	-0,46235	-0,4826	-0,4833	-0,0007	-0,02095	-0,02025	0,081983651	0	3,27516E-12	-0,583293116	0	2,19092485	3,163557899	1,443937202	1,21854E-57	1,07295E-39	1,56679E-22
S_Shore_chr2:27712554-27712842_IFT172	-0,2679	-0,353	-0,3842	-0,0312	-0,1163	-0,0851	6,21369E-05	0	5,0158E-08	-0,572997691	0	2,19092485	3,163557899	1,443937202	1,21854E-57	1,07295E-39	1,56679E-22
Island_chr15:99190446-99194559_IGF1R	-0,4462	-0,4498	-0,4558	-0,006	-0,0096	-0,0036	0,002627151	1,30089E-10	0,000239268	-0,088997879	4,05675E-13	3,309506261	5,963750904	1,802006231	2,42319E-60	4,4135E-102	1,24383E-53
S_Shore_chr15:99190446-99194559_IGF1R	0,0641	0,0103	-0,14875	-0,15905	-0,21285	-0,0538	5,56253E-06	3,60822E-14	0,002025978	-0,231708448	5,36682E-13	3,309506261	5,963750904	1,802006231	2,42319E-60	4,4135E-102	1,24383E-53
S_Shelf_chr15:99190446-99194559_IGF1R	0,34465	0,3436	0,30045	-0,04315	-0,0442	-0,00105	0,022170339	0,006717391	0,502446702	-0,065433433	0,155363045	3,309506261	5,963750904	1,802006231	2,42319E-60	4,4135E-102	1,24383E-53
N_Shore_chr15:99250794-99251018_IGF1R	0,40715	0,4057	0,40345	-0,00225	-0,0037	-0,00145	0,209699101	0,002109545	0,186895856	0,019646609	0,458181281	3,309506261	5,963750904	1,802006231	2,42319E-60	4,4135E-102	1,24383E-53
Island_chr15:99250794-99251018_IGF1R	0,4534	0,44965	0,44925	-0,0004	-0,00415	-0,00375	0,217777399	0,008109133	0,196864004	0,106156988	3,70011E-06	3,309506261	5,963750904	1,802006231	2,42319E-60	4,4135E-102	1,24383E-53
S_Shore_chr15:99250794-99251018_IGF1R	0,3422	0,3443	0,3428	-0,0015	0,0006	0,0021	0,93098555	0,052212141	0,066702871	0,037293598	0,418389968	3,309506261	5,963750904	1,802006231	2,42319E-60	4,4135E-102	1,24383E-53
S_Shelf_chr15:99250794-99251018_IGF1R	0,41715	0,4239	0,4259	0,002	0,00875	0,00675	0,275570761	0,002030937	0,007674673	0,267116906	3,59977E-09	3,309506261	5,963750904	1,802006231	2,42319E-60	4,4135E-102	1,24383E-53
N_Shelf_chr15:99395434-99395976_IGF1R	0,42955	0,4355	0,44215	0,00665	0,0126	0,00595	0,061068339	1,65457E-05	0,046000565	0,235127319	2,30554E-07	3,309506261	5,963750904	1,802006231	2,42319E-60	4,4135E-102	1,24383E-53
N_Shore_chr15:99395434-99395976_IGF1R	-0,22425	-0,2485	-0,28005	-0,03155	-0,0558	-0,02425	0,05935811	1,65457E-05	0,044398161	-0,176153531	0,000117586	3,309506261	5,963750904	1,802006231	2,42319E-60	4,4135E-102	1,24383E-53
Island_chr15:99395434-99395976_IGF1R	-0,46275	-0,4643	-0,4647	-0,0004	-0,00195	-0,00155	0,096305366	0,09345773	0,607932912	-0,041481798	0,071243381	3,309506261	5,963750904	1,802006231	2,42319E-60	4,4135E-102	1,24383E-53
S_Shore_chr15:99395434-99395976_IGF1R	-0,4612	-0,461	-0,4605	0,0005	0,0007	0,0002	0,336756425	0,551387554	0,281927992	-0,004059063	0,900776494	3,309506261	5,963750904	1,802006231	2,42319E-60	4,4135E-102	1,24383E-53
S_Shelf_chr15:99395434-99395976_IGF1R	0,3269	0,2677	0,2132	-0,0545	-0,1137	-0,0592	0,0034746	2,22045E-16	1,07904E-07	-0,397878733	0	3,309506261	5,963750904	1,802006231	2,42319E-60	4,4135E-102	1,24383E-53
N_Shore_chr15:99434565-99434913_IGF1R	0,3181	0,3483	0,34405	-0,00425	0,02595	0,0302	0,843885141	0,006717391	0,000762026	0,086156841	0,061163409	3,309506261	5,963750904	1,802006231	2,42319E-60	4,4135E-102	1,24383E-53
Island_chr15:99434565-99434913_IGF1R	0,4211	0,4219	0,4201	-0,0018	-0,001	0,0008	0,46531318	0,097127952	0,905651041	-0,075774052	0,000226412	3,309506261	5,963750904	1,802006231	2,42319E-60	4,4135E-102	1,24383E-53
N_Shelf_chr15:99500472-99500721_IGF1R	0,35495	0,3159	0,25295	-0,06295	-0,102	-0,03905	0,042844464	9,68757E-09	0,001778356	-0,331853118	1,2701E-13	3,309506261	5,963750904	1,802006231	2,42319E-60	4,4135E-102	1,24383E-53
N_Shore_chr15:99500472-99500721_IGF1R	0,24445	0,27445	0,2772	0,00275	0,03275	0,03	0,928114923	0,003295885	0,019776656	0,140731758	1,27071E-05	3,309506261	5,963750904	1,802006231	2,42319E-60	4,4135E-102	1,24383E-53
Island_chr15:99500472-99500721_IGF1R	0,36935	0,3756	0,37705	0,00145	0,0077	0,00625	0,392589495	0,05765431	0,162442595	0,056525116	0,033245547	3,309506261	5,963750904	1,802006231	2,42319E-60	4,4135E-102	1,24383E-53
S_Shore_chr15:99500472-99500721_IGF1R	0,43375	0,4459	0,44975	0,00385	0,016	0,01215	0,509231821	0,000858763	0,016296463	0,107402896	0,019468316	3,309506261	5,963750904	1,802006231	2,42319E-60	4,4135E-102	1,24383E-53
S_Shelf_chr15:99500472-99500721_IGF1R	0,3638	0,36935	0,3606	-0,00875	-0,0032	0,00555	0,053382774	0,658682021	0,436475121	0,030592839	0,183474626	3,309506261	5,963750904	1,802006231	2,42319E-60	4,4135E-102	1,24383E-53
Island_chr22:17564602-17564995_IL17RA	0,4366	0,4397	0,4414	0,0017	0,0048	0,0031	0,121309405	0,00077934	0,011593033	0,012441598	0,639705921	2,425032362	3,454584019	1,424551719	2,39748E-57	1,8845E-106	6,21496E-56
N_Shore_chr22:17565517-17566990_IL17RA	-0,2859	-0,28825	-0,28655	0,0017	-0,00065	-0,00235	0,942373726	0,427994715	0,623292698	-0,007783756	0,811033507	2,425032362	3,454584019	1,424551719	2,39748E-57	1,8845E-106	6,21496E-56
Island_chr22:17565517-17566990_IL17RA	-0,46925	-0,4707	-0,4686	0,0021	0,00065	-0,00145	0,174887635	0,036921999	0,277220841	-0,03204938	0,015667143	2,425032362	3,454584019	1,424551719	2,39748E-57	1,8845E-106	6,21496E-56
S_Shore_chr22:17565517-17566990_IL17RA	0,402	0,4051	0,39085	-0,01425	-0,01115	0,0031	0,01680986	0,070299013	0,267833077	-0,065651178	0,153989849	2,425032362	3,454584019	1,424551719	2,39748E-57	1,8845E-106	6,21496E-56
N_Shore_chr22:17589440-17590287_IL17RA	0,2806	0,2721	0,24455	-0,02755	-0,03605	-0,0085	0,449715269	0,203372041	0,335273008	-0,035696559	0,438610593	2,425032362	3,454584019	1,424551719	2,39748E-57	1,8845E-106	6,21496E-56
Island_chr22:17589440-17590287_IL17RA	0,35355	0,3543	0,35675	0,00245	0,0032	0,00075	0,931243702	0,524808327	0,550651034	-0,005793911	0,827379335	2,425032362	3,454584019	1,424551719	2,39748E-57	1,8845E-106	6,21496E-56
Island_chr3:9956822-9957664_IL17RC	-0,48035	-0,4805	-0,4803	0,0002	5E-05	-0,00015	0,641521504	0,262746795	0,986802395	0,042239491	0,111732727	3,329108753	5,051262442	1,517301722	1,00531E-55	4,28905E-82	1,09943E-36
S_Shore_chr3:9956822-9957664_IL17RC	-0,2699	-0,3072	-0,3077	-0,0005	-0,0378	-0,0373	0,030267964	1,4217E-09	0,00056038	-0,13192211	1,0997E-10	3,329108753	5,051262442	1,517301722	1,00531E-55	4,28905E-82	1,09943E-36
S_Shelf_chr3:9956822-9957664_IL17RC	0,41965	0,4249	0,4214	-0,0035	0,00175	0,00525	0,325992313	0,658682021	0,175735788	-0,092359951	0,044677905	3,329108753	5,051262442	1,517301722	1,00531E-55	4,28905E-82	1,09943E-36
N_Shelf_chr3:9974379-9975722_IL17RC	0,2993	0,3056	0,27805	-0,02755	-0,02125	0,0063	0,137498348	0,319796646	0,673302657	0,03144975	0,495020262	3,329108753	5,051262442	1,517301722	1,00531E-55	4,28905E-82	1,09943E-36
N_Shore_chr3:9974379-9975722_IL17RC	0,39835	0,4084	0,4105	0,0021	0,01215	0,01005	0,588503975	0,002030937	0,00099286	0,141255136	0,002074029	3,329108753	5,051262442	1,517301722	1,00531E-55	4,28905E-82	1,09943E-36
Island_chr3:9974379-9975722_IL17RC	-0,43895	-0,4402	-0,44435	-0,00415	-0,0054	-0,00125	0,402934374	0,230219109	0,838753255	-0,00788793	0,766559609	3,329108753	5,051262442	1,517301722	1,00531E-55	4,28905E-82	1,09943E-36
Island_chr3:9956822-9957664_IL17RE	-0,47815	-0,4777	-0,46915	0,00855	0,009	0,00045	0,000656569	0,001335773	0,857287928	0,075440277	0,000234116	8,969875743	20,73453805	2,311574724	1,48638E-55	1,629E-102	1,20297E-59
N_Shore_chr3:9956822-9957664_IL17RE	0,17215	0,1331	0,09405	-0,03905	-0,0781	-0,03905	0,008222872	3,80131E-08	0,000254265	-0,319118403	7,15872E-13	8,969875743	20,73453805	2,311574724	1,48638E-55	1,629E-102	1,20297E-59
N_Shelf_chr7:111202079-111202683_IMMP2L	0,45235	0,4526	0,45265	5E-05	0,0003	0,00025	0,768936359	0,752262195	0,532123467	0,019640563	0,670060545	2,979065822	5,550924228	1,863310366	1,29576E-65	1,0262E-105	4,62242E-55
N_Shore_chr7:111202079-111202683_IMMP2L	0,18465	0,1567	0,12425	-0,03245	-0,0604	-0,02795	0,438052535	0,038290401	0,367948162	-0,147451568	0,001300043	2,979065822	5,550924228	1,863310366	1,29576E-65	1,0262E-105	4,62242E-55
Island_chr7:111202079-111202683_IMMP2L	-0,4572	-0,4591	-0,45905	5E-05	-0,00185	-0,0019	0,480311976	0,01102072	0,020045555	-0,123991763	4,44089E-16	2,979065822	5,550924228	1,863310366	1,29576E-65	1,0262E-105	4,62242E-55
S_Shore_chr7:111202079-111202683_IMMP2L	-0,4192	-0,42755	-0,4288	-0,00125	-0,0096	-0,00835	0,825408575	0,051555427	0,08463955	-0,099185178	0,002256991	2,979065822	5,550924228	1,863310366	1,29576E-65	1,0262E-105	4,62242E-55
N_Shore_chr8:57905700-57906452_IMPAD1	-0,43615	-0,4409	-0,4508	-0,0099	-0,01465	-0,00475	8,80409E-08	3,90021E-13	0,015243361	-0,202137081	9,40697E-06	2,590143448	3,553941663	1,372102254	7,3189E-49	1,6573E-79	4,72432E-41
Island_chr8:57905700-57906452_IMPAD1	-0,46495	-0,4668	-0,4673	-0,0005	-0,00235	-0,00185	0,193007099	0,006199887	0,394031016	0,000380728	0,983825141	2,590143448	3,553941663	1,372102254	7,3189E-49	1,6573E-79	4,72432E-41
S_Shore_chr8:57905700-57906452_IMPAD1	-0,4251	-0,4272	-0,42905	-0,00185	-0,00395	-0,0021	0,007086429	2,7767E-05	0,185799822	-0,071080557	0,000541609	2,590143448	3,553941663	1,372102254	7,3189E-49	1,6573E-79	4,72432E-41
N_Shore_chr14:105155520-105156573_INF2	-0,0353	-0,0749	-0,0833	-0,0084	-0,048	-0,0396	0,780668984	0,006136681	0,008838173	-0,050148925	0,003897257	2,41794931	3,724833659	1,540492865	7,6455E-68	3,96023E-86	2,9867E-44
Island_chr14:105155520-105156573_INF2	-0,4603	-0,4603	-0,4602	1E-04	1E-04	0	0,328176277	0,044140177	0,724702429	-0,045463199	0,015447507	2,41794931	3,724833659	1,540492865	7,6455E-68	3,96023E-86	2,9867E-44
S_Shelf_chr14:105155520-105156573_INF2	0,3119	0,29405	0,26735	-0,0267	-0,04455	-0,01785	0,000144763	1,47502E-11	0,006343476	-0,20852204	9,39511E-11	2,41794931	3,724833659	1,540492865	7,6455E-68	3,96023E-86	2,9867E-44
N_Shelf_chr14:105167277-105167501_INF2	0,40665	0,4093	0,40695	-0,00235	0,0003	0,00265	0,778576937	0,838456575	0,682933621	0,062329873	0,175955169	2,41794931	3,724833659	1,540492865	7,6455E-68	3,96023E-86	2,9867E-44
N_Shore_chr14:105167277-105167501_INF2	0,2816	0,27315	0,27075	-0,0024	-0,01085	-0,00845	0,338658408	0,078283445	0,760679345	0,023772021	0,465209749	2,41794931	3,724833659	1,540492865	7,6455E-68	3,96023E-86	2,9867E-44
Island_chr14:105167277-105167501_INF2	0,3519	0,38175	0,3787	-0,00305	0,0268	0,02985	0,632662336	0,551387554	0,414703721	0,029692755	0,361633392	2,41794931	3,724833659	1,540492865	7,6455E-68	3,96023E-86	2,9867E-44
N_Shore_chr14:105167663-105168129_INF2	0,36115	0,35595	0,35915	0,0032	-0,002	-0,0052	0,771998935	0,551387554	0,458893936	0,051219574	0,115414241	2,41794931	3,724833659	1,540492865	7,6455E-68	3,96023E-86	2,9867E-44
Island_chr14:105167663-105168129_INF2	0,47855	0,477	0,47775	0,00075	-0,0008	-0,00155	0,992196667	0,658682021	0,834497155	0,040214371	0,08033235	2,41794931	3,724833659	1,540492865	7,6455E-68	3,96023E-86	2,9867E-44
S_Shore_chr14:105167277-105167501_INF2	0,2238	0,2122	0,22385	0,01165	5E-05	-0,0116	0,604037213	0,564506369	0,697937156	0,08394459	0,068142364	2,41794931	3,724833659	1,540492865	7,6455E-68	3,96023E-86	2,9867E-44
S_Shore_chr14:105167663-105168129_INF2	0,46945	0,467	0,46425	-0,00275	-0,0052	-0,00245	0,442803542	0,203372041	0,335273008	0,030756159	0,504586737	2,41794931	3,724833659	1,540492865	7,6455E-68	3,96023E-86	2,9867E-44
N_Shelf_chr14:105181017-105181450_INF2	0,4338	0,4294	0,4252	-0,0042	-0,0086	-0,0044	0,221559872	0,004565938	0,021144901	-0,036968339	0,422463228	2,41794931	3,724833659	1,540492865	7,6455E-68	3,96023E-86	2,9867E-44
N_Shore_chr14:105181017-105181450_INF2	0,4118	0,40105	0,3953	-0,00575	-0,0165	-0,01075	0,299061317	0,003295885	0,302280645	-0,087246249	0,007252629	2,41794931	3,724833659	1,540492865	7,6455E-68	3,96023E-86	2,9867E-44
Island_chr14:105181017-105181450_INF2	0,3585	0,3476	0,3393	-0,0083	-0,0192	-0,0109	0,381847646	0,008277662	0,119204463	-0,038365162	0,14860987	2,41794931	3,724833659	1,540492865	7,6455E-68	3,96023E-86	2,9867E-44
S_Shore_chr14:105181017-105181450_INF2	0,3853	0,3771	0,3683	-0,0088	-0,017	-0,0082	0,001148751	3,43414E-10	0,000163831	-0,041557159	0,026598411	2,41794931	3,724833659	1,540492865	7,6455E-68	3,96023E-86	2,9867E-44
N_Shelf_chr14:105186698-105187746_INF2	0,38385	0,3926	0,3842	-0,0084	0,00035	0,00875	0,329532023	0,139654174	0,027645573	0,047553715	0,003396186	2,41794931	3,724833659	1,540492865	7,6455E-68	3,96023E-86	2,9867E-44
N_Shore_chr14:105186698-105187746_INF2	0,44645	0,4422	0,4436	0,0014	-0,00285	-0,00425	0,938193151	0,070299013	0,030861656	0,133575898	0,003609085	2,41794931	3,724833659	1,540492865	7,6455E-68	3,96023E-86	2,9867E-44
N_Shelf_chr9:139326280-139327293_INPP5E	0,4123	0,3961	0,39615	5E-05	-0,01615	-0,0162	0,943753686	0,002030937	0,010940309	-0,032435912	0,481586522	2,324744232	3,31021288	1,423904116	7,26271E-58	3,16202E-98	7,59491E-49
N_Shore_chr9:139326280-139327293_INPP5E	0,37445	0,3673	0,3638	-0,0035	-0,01065	-0,00715	0,327897392	0,000353296	0,022314232	-0,034104639	0,199159452	2,324744232	3,31021288	1,423904116	7,26271E-58	3,16202E-98	7,59491E-49
Island_chr9:139326280-139327293_INPP5E	0,43365	0,4278	0,4175	-0,0103	-0,01615	-0,00585	0,00071376	9,29024E-07	0,129507039	-0,027448744	0,551507013	2,324744232	3,31021288	1,423904116	7,26271E-58	3,16202E-98	7,59491E-49
N_Shore_chr9:139328727-139328948_INPP5E	0,4072	0,3951	0,3895	-0,0056	-0,0177	-0,0121	0,692843371	0,000168566	0,008858463	-0,054956459	0,016817433	2,324744232	3,31021288	1,423904116	7,26271E-58	3,16202E-98	7,59491E-49
Island_chr9:139328727-139328948_INPP5E	0,4511	0,4507	0,44715	-0,00355	-0,00395	-0,0004	0,043442968	0,013997473	0,903915373	-0,016369384	0,722520369	2,324744232	3,31021288	1,423904116	7,26271E-58	3,16202E-98	7,59491E-49
S_Shore_chr9:139328727-139328948_INPP5E	0,4814	0,4831	0,4837	0,0006	0,0023	0,0017	0,083132563	1,41796E-07	0,000157985	-0,067306477	0,143849806	2,324744232	3,31021288	1,423904116	7,26271E-58	3,16202E-98	7,59491E-49
N_Shore_chr9:139332839-139334501_INPP5E	0,3663	0,36435	0,34635	-0,018	-0,01995	-0,00195	0,007258738	0,003295885	0,519479407	-0,136449498	2,32665E-05	2,324744232	3,31021288	1,423904116	7,26271E-58	3,16202E-98	7,59491E-49
Island_chr9:139332839-139334501_INPP5E	-0,44965	-0,4494	-0,451	-0,0016	-0,00135	0,00025	0,539454677	0,012428972	0,121075917	-0,03583015	0,019396228	2,324744232	3,31021288	1,423904116	7,26271E-58	3,16202E-98	7,59491E-49
S_Shore_chr9:139332839-139334501_INPP5E	0,35595	0,3281	0,3516	0,0235	-0,00435	-0,02785	0,217852133	0,001002805	0,252582887	0,018395273	0,572015794	2,324744232	3,31021288	1,423904116	7,26271E-58	3,16202E-98	7,59491E-49
N_Shore_chr3:4534412-4535367_ITPR1	-0,42195	-0,4193	-0,40765	0,01165	0,0143	0,00265	0,670623186	0,372506309	0,522312963	0,04930289	0,129688546	5,257073844	12,03987075	2,290222871	4,53017E-65	2,3835E-111	8,11846E-58
Island_chr3:4534412-4535367_ITPR1	-0,473	-0,47185	-0,4714	0,00045	0,0016	0,00115	0,664164127	0,010243473	0,042220251	0,028229332	0,033442393	5,257073844	12,03987075	2,290222871	4,53017E-65	2,3835E-111	8,11846E-58
S_Shore_chr3:4534412-4535367_ITPR1	0,0835	-0,1114	-0,1981	-0,0867	-0,2816	-0,1949	0,008113923	1,42073E-08	6,22389E-05	-0,190513229	3,50379E-09	5,257073844	12,03987075	2,290222871	4,53017E-65	2,3835E-111	8,11846E-58
N_Shore_chr12:26985453-26986304_ITPR2	-0,46915	-0,4702	-0,47035	-0,00015	-0,0012	-0,00105	0,579907418	0,068397415	0,044373872	-0,100620849	0,000146666	4,3413869	8,230431104	1,895806868	2,72604E-63	3,29487E-98	8,14903E-52
Island_chr12:26985453-26986304_ITPR2	-0,45945	-0,4596	-0,46	-0,0004	-0,00055	-0,00015	0,469743446	0,382803381	0,982354743	-0,009016914	0,535266408	4,3413869	8,230431104	1,895806868	2,72604E-63	3,29487E-98	8,14903E-52
S_Shore_chr12:26985453-26986304_ITPR2	-0,3676	-0,40035	-0,387	0,01335	-0,0194	-0,03275	0,041804993	0,024380148	4,53138E-05	-0,060717702	5,03079E-06	4,3413869	8,230431104	1,895806868	2,72604E-63	3,29487E-98	8,14903E-52
N_Shore_chr6:33588617-33589909_ITPR3	-0,47	-0,4727	-0,47155	0,00115	-0,00155	-0,0027	0,70716109	0,080799901	0,043471409	-0,17700188	1,8832E-11	3,547640939	6,990656757	1,970508537	2,11127E-64	2,33147E-78	2,38237E-42
Island_chr6:33588617-33589909_ITPR3	-0,4639	-0,4644	-0,46305	0,00135	0,00085	-0,0005	0,437195481	0,001425753	0,003395917	-0,12267763	0	3,547640939	6,990656757	1,970508537	2,11127E-64	2,33147E-78	2,38237E-42
S_Shore_chr6:33588617-33589909_ITPR3	0,2198	0,1034	-0,0144	-0,1178	-0,2342	-0,1164	1,99149E-06	0	1,96394E-07	-0,457293689	0	3,547640939	6,990656757	1,970508537	2,11127E-64	2,33147E-78	2,38237E-42
S_Shelf_chr6:33588617-33589909_ITPR3	0,2983	0,2943	0,2779	-0,0164	-0,0204	-0,004	0,001575363	0,003064516	0,596857538	-0,100222946	0,029299909	3,547640939	6,990656757	1,970508537	2,11127E-64	2,33147E-78	2,38237E-42
N_Shelf_chr6:33601102-33601733_ITPR3	0,3426	0,3331	0,32505	-0,00805	-0,01755	-0,0095	0,110033301	0,000858763	0,061415402	-0,178800123	9,23312E-05	3,547640939	6,990656757	1,970508537	2,11127E-64	2,33147E-78	2,38237E-42
Island_chr6:33601102-33601733_ITPR3	-0,4336	-0,4482	-0,2889	0,1593	0,1447	-0,0146	0,302675091	0,448134143	0,50781927	0,025150378	0,438036349	3,547640939	6,990656757	1,970508537	2,11127E-64	2,33147E-78	2,38237E-42
S_Shore_chr6:33601102-33601733_ITPR3	-0,4036	-0,3498	-0,33385	0,01595	0,06975	0,0538	0,001448295	9,54E-06	2,1875E-06	0,332733268	1,0858E-13	3,547640939	6,990656757	1,970508537	2,11127E-64	2,33147E-78	2,38237E-42
N_Shelf_chr6:33655966-33656238_ITPR3	0,3081	0,3142	0,3076	-0,0066	-0,0005	0,0061	0,281646411	0,959779166	0,386247484	0,050069981	0,029418921	3,547640939	6,990656757	1,970508537	2,11127E-64	2,33147E-78	2,38237E-42
N_Shore_chr6:33655966-33656238_ITPR3	0,42465	0,4266	0,42315	-0,00345	-0,0015	0,00195	0,280659987	0,39263673	0,666672629	0,089047346	0,052944444	3,547640939	6,990656757	1,970508537	2,11127E-64	2,33147E-78	2,38237E-42
Island_chr6:33655966-33656238_ITPR3	0,35875	0,3639	0,35695	-0,00695	-0,0018	0,00515	0,080012452	0,812673787	0,280532704	0,077212531	0,017007615	3,547640939	6,990656757	1,970508537	2,11127E-64	2,33147E-78	2,38237E-42
S_Shore_chr6:33655966-33656238_ITPR3	0,3388	0,34	0,3294	-0,0106	-0,0094	0,0012	0,402644826	0,262746795	0,886891163	0,016233304	0,539914901	3,547640939	6,990656757	1,970508537	2,11127E-64	2,33147E-78	2,38237E-42
S_Shelf_chr6:33655966-33656238_ITPR3	0,4815	0,4813	0,48165	0,00035	0,00015	-0,0002	0,928253388	0,658682021	0,647366296	-0,107176685	0,019727508	3,547640939	6,990656757	1,970508537	2,11127E-64	2,33147E-78	2,38237E-42
N_Shelf_chr10:106074965-106075368_ITPRIP	0,36695	0,3507	0,33255	-0,01815	-0,0344	-0,01625	0,024046015	5,02809E-07	0,010915071	-0,235058298	2,3249E-07	5,874573034	11,89860058	2,025440915	3,73866E-57	1,5173E-107	4,94841E-67
N_Shore_chr10:106074965-106075368_ITPRIP	0,40955	0,4092	0,40455	-0,00465	-0,005	-0,00035	0,010506186	0,000131904	0,112906309	-0,129323754	1,64975E-08	5,874573034	11,89860058	2,025440915	3,73866E-57	1,5173E-107	4,94841E-67
Island_chr10:106074965-106075368_ITPRIP	0,42655	0,426	0,42665	0,00065	1E-04	-0,00055	0,775545424	0,298531658	0,347829092	0,009435484	0,722495407	5,874573034	11,89860058	2,025440915	3,73866E-57	1,5173E-107	4,94841E-67
Island_chr10:106075559-106075791_ITPRIP	0,4108	0,4094	0,4007	-0,0087	-0,0101	-0,0014	0,584634717	0,009758293	0,010715061	-0,061140247	0,007810439	5,874573034	11,89860058	2,025440915	3,73866E-57	1,5173E-107	4,94841E-67
S_Shore_chr10:106075559-106075791_ITPRIP	0,2304	0,1913	0,1728	-0,0185	-0,0576	-0,0391	0,230636162	1,65457E-05	0,001731252	-0,292004156	9,44811E-11	5,874573034	11,89860058	2,025440915	3,73866E-57	1,5173E-107	4,94841E-67
S_Shelf_chr10:106074965-106075368_ITPRIP	0,40065	0,3902	0,3859	-0,0043	-0,01475	-0,01045	0,845387484	0,006717391	0,007935027	-0,191158632	2,39028E-05	5,874573034	11,89860058	2,025440915	3,73866E-57	1,5173E-107	4,94841E-67
N_Shelf_chr10:106097595-106098556_ITPRIP	0,42595	0,4196	0,4029	-0,0167	-0,02305	-0,00635	5,26521E-10	7,43849E-15	0,002626441	-0,331525806	0	5,874573034	11,89860058	2,025440915	3,73866E-57	1,5173E-107	4,94841E-67
N_Shore_chr3:9932179-9932739_JAGN1	0,4194	0,4088	0,4042	-0,0046	-0,0152	-0,0106	0,490670613	0,003064516	0,017034286	-0,253590457	1,64665E-08	2,084971987	2,782543034	1,334570945	9,25019E-60	2,6325E-111	4,72231E-59
Island_chr3:9932179-9932739_JAGN1	-0,4699	-0,4709	-0,47155	-0,00065	-0,00165	-0,001	0,268978575	0,008160859	0,216021645	-0,029930478	0,050882537	2,084971987	2,782543034	1,334570945	9,25019E-60	2,6325E-111	4,72231E-59
S_Shelf_chr3:9932179-9932739_JAGN1	0,40465	0,4136	0,40955	-0,00405	0,0049	0,00895	0,785315372	0,052212141	0,045910244	0,024667103	0,592555807	2,084971987	2,782543034	1,334570945	9,25019E-60	2,6325E-111	4,72231E-59
Island_chr5:78531531-78533495_JMY	-0,45275	-0,453	-0,4513	0,0017	0,00145	-0,00025	0,02075048	0,023056936	0,363785028	-0,00791492	0,567919261	2,655589219	4,479345661	1,686761502	1,74996E-69	2,04732E-76	4,02236E-43
S_Shore_chr5:78531531-78533495_JMY	0,34055	0,3117	0,24865	-0,06305	-0,0919	-0,02885	0,003665387	5,02809E-07	0,142107799	-0,231177445	3,70551E-07	2,655589219	4,479345661	1,686761502	1,74996E-69	2,04732E-76	4,02236E-43
N_Shore_chr13:41706202-41707120_KBTBD6	0,4417	0,4403	0,4374	-0,0029	-0,0043	-0,0014	0,268978575	0,009758293	0,454533861	-0,207824534	5,16964E-06	2,241722966	3,671709705	1,637896279	8,6515E-68	2,72813E-88	3,5299E-48
Island_chr13:41706202-41707120_KBTBD6	-0,47035	-0,47075	-0,4695	0,00125	0,00085	-0,0004	0,531036893	0,062829733	0,34362268	-0,026231098	0,048139432	2,241722966	3,671709705	1,637896279	8,6515E-68	2,72813E-88	3,5299E-48
S_Shore_chr13:41706202-41707120_KBTBD6	-0,37995	-0,3929	-0,40825	-0,01535	-0,0283	-0,01295	9,33182E-05	1,10245E-11	0,005230286	-0,071491438	0,117000302	2,241722966	3,671709705	1,637896279	8,6515E-68	2,72813E-88	3,5299E-48
N_Shore_chr17:68164913-68165720_KCNJ2	-0,3522	-0,38885	-0,37365	0,0152	-0,02145	-0,03665	0,217213096	3,44549E-11	4,38128E-09	-0,215369606	4,44089E-16	5,703422859	12,07216061	2,116651861	2,6397E-53	9,1373E-108	8,06232E-62
Island_chr17:68164913-68165720_KCNJ2	-0,4603	-0,4606	-0,4605	1E-04	-0,0002	-0,0003	0,439962213	0,176431668	0,095709072	-0,114450377	9,75072E-10	5,703422859	12,07216061	2,116651861	2,6397E-53	9,1373E-108	8,06232E-62
S_Shore_chr17:68164913-68165720_KCNJ2	-0,4455	-0,447	-0,4483	-0,0013	-0,0028	-0,0015	0,124731356	1,4342E-07	9,43287E-07	-0,195688481	0	5,703422859	12,07216061	2,116651861	2,6397E-53	9,1373E-108	8,06232E-62
S_Shelf_chr17:68164913-68165720_KCNJ2	0,31185	0,2898	0,29445	0,00465	-0,0174	-0,02205	0,999693376	0,052212141	0,126078871	0,040491416	0,379585425	5,703422859	12,07216061	2,116651861	2,6397E-53	9,1373E-108	8,06232E-62
N_Shore_chr2:155554005-155556069_KCNJ3	-0,43665	-0,4347	-0,42435	0,01035	0,0123	0,00195	0,142341509	0,203372041	0,925109461	-0,021331155	0,643545634	19,11837501	25,75270371	1,347013211	6,06375E-31	6,71382E-34	3,41429E-11
Island_chr2:155554005-155556069_KCNJ3	-0,39175	-0,3881	-0,3193	0,0688	0,07245	0,00365	0	0	0,19491272	0,158571407	0	19,11837501	25,75270371	1,347013211	6,06375E-31	6,71382E-34	3,41429E-11
S_Shore_chr2:155554005-155556069_KCNJ3	-0,00705	-0,0177	0,17245	0,19015	0,1795	-0,01065	9,93206E-08	4,79145E-05	0,491786639	0,227908743	5,45287E-07	19,11837501	25,75270371	1,347013211	6,06375E-31	6,71382E-34	3,41429E-11
S_Shelf_chr2:155554005-155556069_KCNJ3	0,3475	0,3512	0,3956	0,0444	0,0481	0,0037	5,89752E-05	0,000107012	0,748779493	0,177027919	0,000110448	19,11837501	25,75270371	1,347013211	6,06375E-31	6,71382E-34	3,41429E-11
N_Shore_chr22:38822879-38824193_KCNJ4	0,34905	0,3432	0,3744	0,0312	0,02535	-0,00585	0,032492793	0,052212141	0,980864106	0,146799282	0,001366727	33,32497759	60,43850209	1,813609684	9,71525E-46	1,04374E-59	9,18565E-80
Island_chr22:38822879-38824193_KCNJ4	0,35475	0,3486	0,3617	0,0131	0,00695	-0,00615	1,52304E-06	0,003383958	0,198570175	0,112309368	2,23177E-05	33,32497759	60,43850209	1,813609684	9,71525E-46	1,04374E-59	9,18565E-80
S_Shore_chr22:38822879-38824193_KCNJ4	-0,0142	-0,0147	-0,0249	-0,0102	-0,0107	-0,0005	0,125022893	0,038290401	0,593274269	0,046358739	0,314363018	33,32497759	60,43850209	1,813609684	9,71525E-46	1,04374E-59	9,18565E-80
N_Shelf_chr22:38850766-38851285_KCNJ4	0,21155	0,21	0,21475	0,00475	0,0032	-0,00155	0,034059847	0,319796646	0,731808589	0,08732323	0,0577282	33,32497759	60,43850209	1,813609684	9,71525E-46	1,04374E-59	9,18565E-80
N_Shore_chr22:38850766-38851285_KCNJ4	0,0014	0,0107	0,0807	0,07	0,0793	0,0093	0,000990092	0,002030937	0,590291811	0,227475579	5,73682E-07	33,32497759	60,43850209	1,813609684	9,71525E-46	1,04374E-59	9,18565E-80
S_Shore_chr22:38850766-38851285_KCNJ4	-0,46265	-0,4639	-0,4673	-0,0034	-0,00465	-0,00125	0,004056629	3,55859E-05	0,523564114	0,049762336	0,06011062	33,32497759	60,43850209	1,813609684	9,71525E-46	1,04374E-59	9,18565E-80
N_Shore_chr11:128760441-128761233_KCNJ5	-0,4108	-0,3665	-0,37	-0,0035	0,0408	0,0443	0,371754171	9,68757E-09	1,20808E-05	0,08253582	0,0729175	11,61589168	30,17069448	2,597363621	9,97133E-54	3,35E-108	4,69561E-63
Island_chr11:128760441-128761233_KCNJ5	-0,4743	-0,4727	-0,47245	0,00025	0,00185	0,0016	0,837820805	0,037068338	0,031392372	0,040998893	0,011561861	11,61589168	30,17069448	2,597363621	9,97133E-54	3,35E-108	4,69561E-63
S_Shore_chr11:128760441-128761233_KCNJ5	-0,15425	-0,1636	-0,19335	-0,02975	-0,0391	-0,00935	0,001180668	0,012649416	0,022825392	-0,06244454	0,054864426	11,61589168	30,17069448	2,597363621	9,97133E-54	3,35E-108	4,69561E-63
N_Shelf_chr21:39039776-39039994_KCNJ6	-0,238	-0,2496	-0,1987	0,0509	0,0393	-0,0116	0,152440626	0,564506369	0,808411185	0,042317206	0,358454142	7,462505036	11,8941148	1,593850153	1,58873E-42	2,33057E-54	2,1346E-37
N_Shore_chr21:39039776-39039994_KCNJ6	-0,0733	-0,0838	-0,0331	0,0507	0,0402	-0,0105	0,047559765	0,09345773	0,530969363	0,125957497	0,006086604	7,462505036	11,8941148	1,593850153	1,58873E-42	2,33057E-54	2,1346E-37
Island_chr21:39039776-39039994_KCNJ6	0,28365	0,3008	0,2977	-0,0031	0,01405	0,01715	0,726110616	0,398435813	0,843263779	0,070776592	0,009028145	7,462505036	11,8941148	1,593850153	1,58873E-42	2,33057E-54	2,1346E-37
S_Shore_chr21:39039776-39039994_KCNJ6	0,1763	0,2127	0,1843	-0,0284	0,008	0,0364	0,733573747	0,564506369	0,822279874	0,049228836	0,285307877	7,462505036	11,8941148	1,593850153	1,58873E-42	2,33057E-54	2,1346E-37
N_Shore_chr21:39047626-39047928_KCNJ6	0,412	0,4143	0,40585	-0,00845	-0,00615	0,0023	0,344729629	0,39263673	0,64374608	0,025425051	0,581233117	7,462505036	11,8941148	1,593850153	1,58873E-42	2,33057E-54	2,1346E-37
Island_chr21:39047626-39047928_KCNJ6	-0,4624	-0,46195	-0,4626	-0,00065	-0,0002	0,00045	0,636206584	0,937597055	0,825167333	0,02370221	0,302802828	7,462505036	11,8941148	1,593850153	1,58873E-42	2,33057E-54	2,1346E-37
S_Shore_chr21:39047626-39047928_KCNJ6	-0,20685	-0,2096	-0,18245	0,02715	0,0244	-0,00275	0,012440629	0,038290401	0,889300698	0,115111035	0,012237935	7,462505036	11,8941148	1,593850153	1,58873E-42	2,33057E-54	2,1346E-37
N_Shelf_chr21:39287946-39289267_KCNJ6	-0,0659	-0,0673	-0,00715	0,06015	0,05875	-0,0014	0,084948786	0,09345773	0,889300698	0,133969637	0,003510354	7,462505036	11,8941148	1,593850153	1,58873E-42	2,33057E-54	2,1346E-37
N_Shore_chr21:39287946-39289267_KCNJ6	-0,3052	-0,2726	-0,26365	0,00895	0,04155	0,0326	0,189123504	0,038290401	0,786990876	0,00533665	0,907844178	7,462505036	11,8941148	1,593850153	1,58873E-42	2,33057E-54	2,1346E-37
Island_chr21:39287946-39289267_KCNJ6	-0,4214	-0,4214	-0,4153	0,0061	0,0061	0	0,000174222	0,002550643	0,305004849	0,034891087	0,006213795	7,462505036	11,8941148	1,593850153	1,58873E-42	2,33057E-54	2,1346E-37
S_Shore_chr21:39287946-39289267_KCNJ6	-0,2985	-0,3141	-0,2366	0,0775	0,0619	-0,0156	0,000292141	0,006717391	0,526937619	0,170625403	0,000192689	7,462505036	11,8941148	1,593850153	1,58873E-42	2,33057E-54	2,1346E-37
N_Shelf_chr1:160053721-160054738_KCNJ9	-0,1668	-0,1779	-0,1706	0,0073	-0,0038	-0,0111	0,530969363	0,690244917	0,666672629	0,01854319	0,226427855	3,852193038	6,708936088	1,741588758	1,20775E-52	9,34028E-75	3,97471E-76
N_Shore_chr1:160053721-160054738_KCNJ9	-0,1812	-0,0689	-0,1139	-0,045	0,0673	0,1123	0,494022211	0,122674225	0,005178898	0,081587008	0,076284824	3,852193038	6,708936088	1,741588758	1,20775E-52	9,34028E-75	3,97471E-76
Island_chr1:160053721-160054738_KCNJ9	0,11505	0,1409	0,1378	-0,0031	0,02275	0,02585	0,273923019	0,024399717	0,000282726	0,064928019	0,001582049	3,852193038	6,708936088	1,741588758	1,20775E-52	9,34028E-75	3,97471E-76
S_Shore_chr1:160053721-160054738_KCNJ9	-0,0143	-0,0697	-0,04545	0,02425	-0,03115	-0,0554	0,169193438	0,658682021	0,046728696	0,017507891	0,704099012	3,852193038	6,708936088	1,741588758	1,20775E-52	9,34028E-75	3,97471E-76
S_Shelf_chr1:160053721-160054738_KCNJ9	0,461	0,461	0,4604	-0,0006	-0,0006	0	0,937875321	0,752262195	0,994705552	0,027227853	0,554715158	3,852193038	6,708936088	1,741588758	1,20775E-52	9,34028E-75	3,97471E-76
N_Shore_chr12:70759437-70761052_KCNMB4	-0,25405	-0,29845	-0,3463	-0,04785	-0,09225	-0,0444	0,109798055	0,051555427	0,030600176	-0,085140202	0,008793932	21,06879648	69,35730807	3,29194447	2,0571E-62	2,4556E-112	3,7886E-73
Island_chr12:70759437-70761052_KCNMB4	-0,472	-0,4735	-0,47295	0,00055	-0,00095	-0,0015	0,233149069	0,015741757	0,244830958	-0,060399127	7,90064E-05	21,06879648	69,35730807	3,29194447	2,0571E-62	2,4556E-112	3,7886E-73
S_Shore_chr12:70759437-70761052_KCNMB4	-0,40245	-0,3539	-0,44495	-0,09105	-0,0425	0,04855	0,0002512	0,052212141	0,285816641	-0,126308133	0,005945415	21,06879648	69,35730807	3,29194447	2,0571E-62	2,4556E-112	3,7886E-73
S_Shelf_chr12:70759437-70761052_KCNMB4	0,03445	0,1487	0,2271	0,0784	0,19265	0,11425	0,005658511	1,41796E-07	9,1253E-05	0,257139039	1,40089E-08	21,06879648	69,35730807	3,29194447	2,0571E-62	2,4556E-112	3,7886E-73
N_Shore_chr6:96969511-96970100_KIAA0776	-0,3604	-0,368	-0,3787	-0,0107	-0,0183	-0,0076	0,000422408	9,22807E-09	0,010097452	-0,151388673	1,18135E-08	2,038087512	3,06281027	1,502786436	3,85013E-74	9,88339E-69	2,06186E-42
Island_chr6:96969511-96970100_KIAA0776	-0,4579	-0,4607	-0,46235	-0,00165	-0,00445	-0,0028	0,002068658	3,37043E-07	0,015965616	-0,035006464	0,088144231	2,038087512	3,06281027	1,502786436	3,85013E-74	9,88339E-69	2,06186E-42
S_Shore_chr6:96969511-96970100_KIAA0776	-0,4102	-0,4189	-0,432	-0,0131	-0,0218	-0,0087	7,50065E-05	7,51815E-10	0,003309909	-0,308177217	7,65477E-12	2,038087512	3,06281027	1,502786436	3,85013E-74	9,88339E-69	2,06186E-42
N_Shore_chr15:79724099-79725643_KIAA1024	-0,24305	-0,289	-0,36145	-0,07245	-0,1184	-0,04595	5,02931E-14	0	0,034388514	-0,269739391	0	10,33526876	29,58118619	2,862159358	5,22985E-67	4,6784E-123	2,02441E-69
Island_chr15:79724099-79725643_KIAA1024	-0,44375	-0,4495	-0,45905	-0,00955	-0,0153	-0,00575	0,00030652	3,31589E-07	0,218267958	-0,070221993	4,51822E-06	10,33526876	29,58118619	2,862159358	5,22985E-67	4,6784E-123	2,02441E-69
N_Shore_chrX:118284519-118285065_KIAA1210	0,16475	0,2333	0,23155	-0,00175	0,0668	0,06855	0,728272161	0,158976084	0,225559764	0,122585449	0,007606013	24,00867699	50,29419544	2,094834108	8,60909E-37	6,75882E-56	1,20522E-86
Island_chrX:118284519-118285065_KIAA1210	0,15445	0,2016	0,1958	-0,0058	0,04135	0,04715	0,449402578	0,00458331	0,000446693	0,03766725	0,009514531	24,00867699	50,29419544	2,094834108	8,60909E-37	6,75882E-56	1,20522E-86
S_Shore_chrX:118284519-118285065_KIAA1210	0,1154	0,16235	0,1404	-0,02195	0,025	0,04695	0,526778189	0,321800821	0,036041226	0,046534705	0,152672364	24,00867699	50,29419544	2,094834108	8,60909E-37	6,75882E-56	1,20522E-86
N_Shelf_chr4:57180225-57180683_KIAA1211	0,2665	0,3266	0,3458	0,0192	0,0793	0,0601	0,033920997	4,79854E-09	0,000280084	0,243060943	8,66426E-08	2,895113683	5,36816122	1,85421431	9,64205E-70	7,27555E-79	8,42182E-43
N_Shore_chr4:57180225-57180683_KIAA1211	0,4077	0,4184	0,4194	0,001	0,0117	0,0107	0,972302803	3,05339E-06	3,75721E-05	0,128741943	1,91396E-08	2,895113683	5,36816122	1,85421431	9,64205E-70	7,27555E-79	8,42182E-43
Island_chr4:57180225-57180683_KIAA1211	0,4455	0,4469	0,44965	0,00275	0,00415	0,0014	0,27823693	0,001005984	0,016664268	0,124280147	2,65728E-06	2,895113683	5,36816122	1,85421431	9,64205E-70	7,27555E-79	8,42182E-43
Island_chr4:57180957-57182147_KIAA1211	0,3965	0,4061	0,4102	0,0041	0,0137	0,0096	0,032285046	8,34991E-11	1,52719E-06	0,148593165	1,77636E-15	2,895113683	5,36816122	1,85421431	9,64205E-70	7,27555E-79	8,42182E-43
S_Shore_chr4:57180225-57180683_KIAA1211	0,4122	0,4163	0,40765	-0,00865	-0,00455	0,0041	0,078877957	0,975275488	0,470653913	0,007421076	0,87224954	2,895113683	5,36816122	1,85421431	9,64205E-70	7,27555E-79	8,42182E-43
S_Shore_chr4:57180957-57182147_KIAA1211	0,4366	0,4414	0,43685	-0,00455	0,00025	0,0048	0,281843995	0,474762346	0,105745518	0,124673123	0,006629845	2,895113683	5,36816122	1,85421431	9,64205E-70	7,27555E-79	8,42182E-43
N_Shore_chr10:23982382-23982589_KIAA1217	-0,4357	-0,4372	-0,43375	0,00345	0,00195	-0,0015	0,276739221	0,994025213	0,5603872	-0,007890682	0,864241375	6,239074342	15,95994749	2,558063363	2,26706E-71	1,4652E-121	5,6586E-65
Island_chr10:23982382-23982589_KIAA1217	-0,4181	-0,4255	-0,4125	0,013	0,0056	-0,0074	0,055731668	0,200821837	0,306570288	-0,028980649	0,275291795	6,239074342	15,95994749	2,558063363	2,26706E-71	1,4652E-121	5,6586E-65
N_Shore_chr10:23983366-23984978_KIAA1217	-0,423	-0,4167	-0,4083	0,0084	0,0147	0,0063	0,028730741	0,000601215	0,328151191	0,006373624	0,81042109	6,239074342	15,95994749	2,558063363	2,26706E-71	1,4652E-121	5,6586E-65
Island_chr10:23983366-23984978_KIAA1217	-0,4544	-0,4557	-0,4551	0,0006	-0,0007	-0,0013	0,211461199	0,394183824	0,134977906	0,00834996	0,546718622	6,239074342	15,95994749	2,558063363	2,26706E-71	1,4652E-121	5,6586E-65
N_Shore_chr4:37245250-37246979_KIAA1239	-0,1007	-0,0577	-0,1177	-0,06	-0,017	0,043	0,434376801	0,752262195	0,532123467	0,045270357	0,325871367	20,64779761	32,64821022	1,581195769	4,57119E-31	1,30597E-37	8,17336E-27
Island_chr4:37245250-37246979_KIAA1239	-0,4213	-0,42045	-0,4272	-0,00675	-0,0059	0,00085	0,018201679	0,056869143	0,742362626	-0,003898911	0,788639507	20,64779761	32,64821022	1,581195769	4,57119E-31	1,30597E-37	8,17336E-27
S_Shore_chr4:37245250-37246979_KIAA1239	-0,04165	-0,0326	-0,03125	0,00135	0,0104	0,00905	0,873706368	0,524808327	0,993005021	0,027264627	0,303202941	20,64779761	32,64821022	1,581195769	4,57119E-31	1,30597E-37	8,17336E-27
S_Shelf_chr4:37245250-37246979_KIAA1239	0,0721	0,1014	0,11965	0,01825	0,04755	0,0293	0,416770716	0,09345773	0,731808589	0,151983771	0,00091327	20,64779761	32,64821022	1,581195769	4,57119E-31	1,30597E-37	8,17336E-27
N_Shore_chr4:1340107-1341471_KIAA1530	-0,4765	-0,4774	-0,4782	-0,0008	-0,0017	-0,0009	0,098794214	2,73614E-06	0,001224394	-0,071163012	0,007160557	2,375073236	3,639479151	1,532365022	8,14162E-62	1,1083E-104	4,18561E-52
Island_chr4:1340107-1341471_KIAA1530	-0,4788	-0,4793	-0,4799	-0,0006	-0,0011	-0,0005	0,145452486	7,89726E-05	0,013333357	-0,106053697	0	2,375073236	3,639479151	1,532365022	8,14162E-62	1,1083E-104	4,18561E-52
S_Shore_chr4:1340107-1341471_KIAA1530	0,34395	0,3353	0,3015	-0,0338	-0,04245	-0,00865	0,001267192	1,64326E-05	0,330696512	-0,052233428	8,24904E-05	2,375073236	3,639479151	1,532365022	8,14162E-62	1,1083E-104	4,18561E-52
S_Shelf_chr4:1340107-1341471_KIAA1530	0,3724	0,3745	0,36495	-0,00955	-0,00745	0,0021	0,0077298	0,013997473	0,221228994	-0,123698749	0,007070538	2,375073236	3,639479151	1,532365022	8,14162E-62	1,1083E-104	4,18561E-52
N_Shelf_chr4:1364146-1364349_KIAA1530	0,41965	0,4205	0,41865	-0,00185	-0,001	0,00085	0,584932134	0,474762346	0,947001709	-0,063967548	0,160865878	2,375073236	3,639479151	1,532365022	8,14162E-62	1,1083E-104	4,18561E-52
N_Shore_chr4:1364146-1364349_KIAA1530	0,4162	0,417	0,4193	0,0023	0,0031	0,0008	0,41757743	0,062142052	0,785495524	0,036755235	0,016411404	2,375073236	3,639479151	1,532365022	8,14162E-62	1,1083E-104	4,18561E-52
Island_chr4:1364146-1364349_KIAA1530	0,4416	0,4429	0,44415	0,00125	0,00255	0,0013	0,218828149	4,81171E-05	0,048148358	0,163026195	6,52937E-10	2,375073236	3,639479151	1,532365022	8,14162E-62	1,1083E-104	4,18561E-52
N_Shore_chr4:1366462-1366688_KIAA1530	0,41575	0,4166	0,41335	-0,00325	-0,0024	0,00085	0,401135777	0,05765431	0,756892073	0,022235787	0,401279058	2,375073236	3,639479151	1,532365022	8,14162E-62	1,1083E-104	4,18561E-52
Island_chr4:1366462-1366688_KIAA1530	0,4643	0,4638	0,46795	0,00415	0,00365	-0,0005	0,018288146	0,087222566	0,76058091	0,00513887	0,87451	2,375073236	3,639479151	1,532365022	8,14162E-62	1,1083E-104	4,18561E-52
S_Shore_chr4:1366462-1366688_KIAA1530	0,4302	0,4293	0,42585	-0,00345	-0,00435	-0,0009	0,581787868	0,556972413	0,947250089	-0,003040229	0,871414334	2,375073236	3,639479151	1,532365022	8,14162E-62	1,1083E-104	4,18561E-52
S_Shelf_chr4:1366462-1366688_KIAA1530	0,37195	0,3874	0,36925	-0,01815	-0,0027	0,01545	0,995746411	0,951933422	0,876080206	0,032262588	0,321563466	2,375073236	3,639479151	1,532365022	8,14162E-62	1,1083E-104	4,18561E-52
N_Shore_chr9:35111267-35111504_KIAA1539	-0,0524	-0,0582	-0,1661	-0,1079	-0,1137	-0,0058	0,005985853	1,65457E-05	0,211476359	-0,248361031	4,42004E-08	2,412311143	3,941858529	1,634058915	3,45061E-69	1,9305E-119	1,61955E-61
Island_chr9:35111267-35111504_KIAA1539	-0,44215	-0,4411	-0,4409	0,0002	0,00125	0,00105	0,951246869	0,203372041	0,347920797	0,068945203	0,134322045	2,412311143	3,941858529	1,634058915	3,45061E-69	1,9305E-119	1,61955E-61
S_Shore_chr9:35111267-35111504_KIAA1539	-0,4539	-0,4557	-0,4551	0,0006	-0,0012	-0,0018	0,918600744	0,09345773	0,151947024	-0,099133143	0,031114053	2,412311143	3,941858529	1,634058915	3,45061E-69	1,9305E-119	1,61955E-61
N_Shore_chr9:35115701-35116446_KIAA1539	-0,44285	-0,443	-0,44015	0,00285	0,0027	-0,00015	0,188245849	0,319796646	0,679925892	-0,08987202	0,050775771	2,412311143	3,941858529	1,634058915	3,45061E-69	1,9305E-119	1,61955E-61
Island_chr9:35115701-35116446_KIAA1539	-0,439	-0,43835	-0,4377	0,00065	0,0013	0,00065	0,093322652	0,002766462	0,18382232	-0,058940903	0,001681999	2,412311143	3,941858529	1,634058915	3,45061E-69	1,9305E-119	1,61955E-61
S_Shore_chr9:35115701-35116446_KIAA1539	-0,4623	-0,4614	-0,4604	0,001	0,0019	0,0009	0,496262438	0,39263673	0,944650821	0,04320921	0,34840387	2,412311143	3,941858529	1,634058915	3,45061E-69	1,9305E-119	1,61955E-61
N_Shore_chr2:61292868-61293585_KIAA1841	-0,45675	-0,4566	-0,459	-0,0024	-0,00225	0,00015	0,345721652	0,230219109	0,904325444	0,005304781	0,841750893	2,370172399	3,747509148	1,581112475	4,77651E-68	4,03175E-97	2,29292E-52
Island_chr2:61292868-61293585_KIAA1841	-0,4782	-0,4784	-0,4787	-0,0003	-0,0005	-0,0002	0,197669446	0,194379549	0,368304507	-0,015346759	0,102038895	2,370172399	3,747509148	1,581112475	4,77651E-68	4,03175E-97	2,29292E-52
S_Shore_chr2:61292868-61293585_KIAA1841	-0,455	-0,4563	-0,4564	-0,0001	-0,0014	-0,0013	0,182609876	0,078283445	0,124306767	-0,076839952	0,018091222	2,370172399	3,747509148	1,581112475	4,77651E-68	4,03175E-97	2,29292E-52
N_Shelf_chr11:28131863-28132221_KIF18A	-0,4451	-0,44235	-0,4413	0,00105	0,0038	0,00275	0,275084592	0,001141132	0,085940745	0,062885547	2,08344E-06	2,974336757	6,028019149	2,026676749	1,72095E-77	1,46194E-74	5,5243E-44
N_Shore_chr11:28131863-28132221_KIF18A	-0,4543	-0,4546	-0,4539	0,0007	0,0004	-0,0003	0,343266204	0,137290293	0,774937831	-0,033604863	0,102291511	2,974336757	6,028019149	2,026676749	1,72095E-77	1,46194E-74	5,5243E-44
Island_chr17:43024658-43025344_KIF18B	-0,45735	-0,4588	-0,45855	0,00025	-0,0012	-0,00145	0,72479074	0,798407287	0,215983221	-0,002719328	0,84461788	2,49953547	4,247635588	1,699369998	3,27138E-74	4,51052E-83	1,64577E-42
S_Shore_chr17:43024658-43025344_KIF18B	-0,2363	-0,2493	-0,2481	0,0012	-0,0118	-0,013	0,967524051	0,518840853	0,686840558	-0,000649293	0,97748373	2,49953547	4,247635588	1,699369998	3,27138E-74	4,51052E-83	1,64577E-42
N_Shelf_chr3:183209667-183209943_KLHL6	0,40395	0,4037	0,41605	0,01235	0,0121	-0,00025	0,001726606	0,001329027	0,962711831	0,166332893	0,000279852	11,15293876	34,39235495	3,083703381	2,71452E-64	2,3517E-124	1,08322E-82
N_Shore_chr3:183209667-183209943_KLHL6	0,4298	0,4138	0,3962	-0,0176	-0,0336	-0,016	0,000153621	5,40515E-10	1,21233E-05	-0,332113893	1,21236E-13	11,15293876	34,39235495	3,083703381	2,71452E-64	2,3517E-124	1,08322E-82
Island_chr3:183209667-183209943_KLHL6	0,41975	0,4231	0,436	0,0129	0,01625	0,00335	0,004660929	0,005337418	0,245540261	0,084165378	0,001507088	11,15293876	34,39235495	3,083703381	2,71452E-64	2,3517E-124	1,08322E-82
S_Shore_chr3:183209667-183209943_KLHL6	0,44095	0,4411	0,4449	0,0038	0,00395	0,00015	0,001286834	0,005546928	0,888245306	0,057254881	0,012768521	11,15293876	34,39235495	3,083703381	2,71452E-64	2,3517E-124	1,08322E-82
N_Shore_chr7:23145211-23146037_KLHL7	-0,44955	-0,45275	-0,45735	-0,0046	-0,0078	-0,0032	0,000512493	1,40352E-05	0,160155989	0,003913122	0,882586018	2,336563103	3,334170774	1,426955159	1,51699E-52	1,48021E-83	1,43184E-41
Island_chr7:23145211-23146037_KLHL7	-0,4674	-0,46715	-0,46935	-0,0022	-0,00195	0,00025	0,005074035	0,010588442	0,188245805	-0,019513552	0,179655171	2,336563103	3,334170774	1,426955159	1,51699E-52	1,48021E-83	1,43184E-41
S_Shore_chr7:23145211-23146037_KLHL7	-0,42825	-0,42945	-0,4335	-0,00405	-0,00525	-0,0012	0,001335592	4,59238E-07	0,026496458	-0,07147454	1,24621E-05	2,336563103	3,334170774	1,426955159	1,51699E-52	1,48021E-83	1,43184E-41
N_Shelf_chr19:51520153-51520907_KLK10	-0,14125	-0,13615	-0,04185	0,0943	0,0994	0,0051	0,003918859	0,00247119	0,851624171	0,14152413	1,24744E-05	626,9871216	2305,77496	3,677547562	5,46446E-48	1,37702E-61	1,35916E-72
N_Shore_chr19:51520153-51520907_KLK10	-0,38065	-0,37195	-0,3813	-0,00935	-0,00065	0,0087	0,001547585	0,276033813	0,015511401	0,019150077	0,554469911	626,9871216	2305,77496	3,677547562	5,46446E-48	1,37702E-61	1,35916E-72
Island_chr19:51520153-51520907_KLK10	-0,44955	-0,45385	-0,456	-0,00215	-0,00645	-0,0043	0,364874166	0,319796646	0,400834801	-0,065448628	0,004399497	626,9871216	2305,77496	3,677547562	5,46446E-48	1,37702E-61	1,35916E-72
Island_chr19:51522004-51522803_KLK10	-0,4139	-0,4094	-0,4059	0,0035	0,008	0,0045	0,102990353	0,074324903	0,606450356	0,050480047	0,01408156	626,9871216	2305,77496	3,677547562	5,46446E-48	1,37702E-61	1,35916E-72
S_Shore_chr19:51520153-51520907_KLK10	-0,36805	-0,3817	-0,273	0,1087	0,09505	-0,01365	0,00295643	0,078283445	0,08758884	0,0366	0,260759097	626,9871216	2305,77496	3,677547562	5,46446E-48	1,37702E-61	1,35916E-72
S_Shore_chr19:51522004-51522803_KLK10	-0,3573	-0,3303	-0,3224	0,0079	0,0349	0,027	0,132732505	7,73049E-06	1,54065E-05	0,035369829	0,005505269	626,9871216	2305,77496	3,677547562	5,46446E-48	1,37702E-61	1,35916E-72
S_Shelf_chr19:51522004-51522803_KLK11	0,08445	0,09435	0,1175	0,02315	0,03305	0,0099	0,069132733	0,197723002	0,609339336	0,092432231	0,004586754	1141,064003	1891,684792	1,657825317	1,56735E-35	1,6765E-37	7,19667E-18
N_Shelf_chr19:51535218-51535475_KLK11	0,0263	0,0254	0,0398	0,0144	0,0135	-0,0009	0,098965159	0,319796646	0,869077274	0,145997558	0,001307997	1141,064003	1891,684792	1,657825317	1,56735E-35	1,6765E-37	7,19667E-18
N_Shelf_chr19:51535218-51535475_KLK12	0,02545	0,028	0,0308	0,0028	0,00535	0,00255	0,577624921	0,812673787	0,245175553	0,068980062	0,03389239	188,0859143	188,0859143	-1	1,16688E-20	1,16688E-20
N_Shore_chr19:51535218-51535475_KLK12	0,1443	0,1576	0,1171	-0,0405	-0,0272	0,0133	0,499069201	0,752262195	0,416259199	0,040561294	0,378762882	188,0859143	188,0859143	-1	1,16688E-20	1,16688E-20
Island_chr19:51535218-51535475_KLK12	0,21435	0,2058	0,1732	-0,0326	-0,04115	-0,00855	0,370085974	0,39263673	0,806517868	-0,002677675	0,907339954	188,0859143	188,0859143	-1	1,16688E-20	1,16688E-20
S_Shelf_chr19:51535218-51535475_KLK12	-0,2034	-0,1933	-0,1968	-0,0035	0,0066	0,0101	0,052751766	0,154030985	0,620684464	0,015804411	0,441482591	188,0859143	188,0859143	-1	1,16688E-20	1,16688E-20
Island_chr19:51568154-51568412_KLK13	-0,4294	-0,4379	-0,44535	-0,00745	-0,01595	-0,0085	0,072259224	2,42536E-08	1,03356E-06	-0,131432241	1,39729E-10	237,1006816	1017,820896	4,292779291	6,42774E-50	5,16458E-66	2,28839E-68
S_Shore_chr19:51568154-51568412_KLK13	-0,241	-0,13235	-0,08405	0,0483	0,15695	0,10865	0,192814777	3,3612E-09	9,41635E-07	0,124338677	5,36481E-08	237,1006816	1017,820896	4,292779291	6,42774E-50	5,16458E-66	2,28839E-68
Island_chr19:51330212-51330470_KLK15	0,18035	0,1646	0,1654	0,0008	-0,01495	-0,01575	0,030670845	0,019825667	0,222720906	-0,078530317	0,000628826	12,35901619	12,35901619	-1	3,05267E-17	3,05267E-17
S_Shore_chr19:51330212-51330470_KLK15	0,0586	0,09995	0,07435	-0,0256	0,01575	0,04135	0,361668197	0,474762346	0,617791302	-0,070872566	0,124147051	12,35901619	12,35901619	-1	3,05267E-17	3,05267E-17
N_Shelf_chr1:152732958-152733338_KPRP	-0,1	-0,0734	-0,0904	-0,017	0,0096	0,0266	0,698835152	0,287067682	0,229104283	0,045684174	0,046417091	2014,446814	2837,600944	1,408625398	2,15512E-25	2,62744E-26	2,92137E-10
N_Shore_chr1:152732958-152733338_KPRP	-0,0427	-0,0241	-0,0158	0,0083	0,0269	0,0186	0,628827661	0,750363559	0,30493269	0,060676893	0,062111683	2014,446814	2837,600944	1,408625398	2,15512E-25	2,62744E-26	2,92137E-10
Island_chr1:152732958-152733338_KPRP	0,13815	0,1598	0,1984	0,0386	0,06025	0,02165	0,135923644	0,020987757	0,346519287	0,095095299	3,60995E-06	2014,446814	2837,600944	1,408625398	2,15512E-25	2,62744E-26	2,92137E-10
S_Shore_chr1:152732958-152733338_KPRP	-0,01445	-0,0331	-0,02835	0,00475	-0,0139	-0,01865	0,864850775	0,838456575	0,786432789	0,033430189	0,468244948	2014,446814	2837,600944	1,408625398	2,15512E-25	2,62744E-26	2,92137E-10
Island_chr7:149410858-149412351_KRBA1	-0,4145	-0,43495	-0,43875	-0,0038	-0,02425	-0,02045	0,588345246	0,000818088	0,000128249	-0,034838909	0,063075701	2,580638392	3,781923025	1,465499017	9,69898E-59	2,33876E-71	1,28153E-34
S_Shore_chr7:149410858-149412351_KRBA1	0,1602	0,0463	-0,0205	-0,0668	-0,1807	-0,1139	0,016478184	2,54515E-10	1,99822E-05	-0,269510398	2,57659E-09	2,580638392	3,781923025	1,465499017	9,69898E-59	2,33876E-71	1,28153E-34
N_Shore_chr7:149416662-149416974_KRBA1	0,37855	0,3806	0,38535	0,00475	0,0068	0,00205	0,888001395	0,256759004	0,309225222	-0,021306777	0,640773198	2,580638392	3,781923025	1,465499017	9,69898E-59	2,33876E-71	1,28153E-34
Island_chr7:149416662-149416974_KRBA1	0,45045	0,4482	0,41165	-0,03655	-0,0388	-0,00225	3,95425E-05	4,45839E-07	0,581624805	-0,124187205	1,36411E-09	2,580638392	3,781923025	1,465499017	9,69898E-59	2,33876E-71	1,28153E-34
S_Shore_chr7:149416662-149416974_KRBA1	-0,10565	-0,1305	-0,1907	-0,0602	-0,08505	-0,02485	7,51579E-06	2,34696E-09	0,061764153	-0,236945791	1,84784E-07	2,580638392	3,781923025	1,465499017	9,69898E-59	2,33876E-71	1,28153E-34
S_Shelf_chr7:149416662-149416974_KRBA1	0,3198	0,3172	0,31875	0,00155	-0,00105	-0,0026	0,895897865	0,909668513	0,915614549	0,080878232	0,000429249	2,580638392	3,781923025	1,465499017	9,69898E-59	2,33876E-71	1,28153E-34
N_Shore_chr4:128981810-128983478_LARP1B	0,02645	-0,01305	0,0122	0,02525	-0,01425	-0,0395	0,388514503	0,176442463	0,318133582	-0,031597957	0,332151237	1,981103151	2,822958656	1,424942792	6,92274E-66	3,12091E-78	1,16874E-41
Island_chr4:128981810-128983478_LARP1B	-0,4729	-0,4715	-0,4719	-0,0004	0,001	0,0014	0,147707021	0,02145045	0,714213127	0,036099096	0,037823046	1,981103151	2,822958656	1,424942792	6,92274E-66	3,12091E-78	1,16874E-41
S_Shore_chr4:128981810-128983478_LARP1B	-0,3174	-0,3448	-0,38635	-0,04155	-0,06895	-0,0274	0,126394746	0,001841161	0,10532736	-0,110707463	0,00064718	1,981103151	2,822958656	1,424942792	6,92274E-66	3,12091E-78	1,16874E-41
Island_chr10:855626-855885_LARP4B	0,4282	0,4264	0,42705	0,00065	-0,00115	-0,0018	0,977517225	0,840875551	0,728406367	-0,001322619	0,960298762	1,658800055	2,266986815	1,366642597	6,22486E-69	6,97151E-94	5,43377E-49
S_Shore_chr10:855626-855885_LARP4B	0,4365	0,4382	0,43705	-0,00115	0,00055	0,0017	0,583923151	0,372506309	0,057588389	-0,054758078	0,0923293	1,658800055	2,266986815	1,366642597	6,22486E-69	6,97151E-94	5,43377E-49
S_Shelf_chr10:855626-855885_LARP4B	0,4632	0,4651	0,46995	0,00485	0,00675	0,0019	0,000408413	1,10245E-11	0,009843926	0,010336542	0,653197415	1,658800055	2,266986815	1,366642597	6,22486E-69	6,97151E-94	5,43377E-49
N_Shelf_chr12:50560726-50561386_LASS5	0,4424	0,443	0,4423	-0,0007	-1E-04	0,0006	0,798611316	0,319796646	0,613634207	0,138294305	0,002576238	1,790546518	2,284052797	1,275617681	1,53563E-55	2,8254E-107	2,19357E-60
N_Shore_chr12:50560726-50561386_LASS5	-0,4246	-0,4246	-0,42855	-0,00395	-0,00395	0	0,044223144	0,006717391	0,266311269	-0,049272113	0,284884095	1,790546518	2,284052797	1,275617681	1,53563E-55	2,8254E-107	2,19357E-60
Island_chr12:50560726-50561386_LASS5	-0,46615	-0,4679	-0,4691	-0,0012	-0,00295	-0,00175	8,84589E-05	1,87628E-14	7,1995E-06	-0,227639288	0	1,790546518	2,284052797	1,275617681	1,53563E-55	2,8254E-107	2,19357E-60
S_Shore_chr12:50560726-50561386_LASS5	-0,4862	-0,4861	-0,48685	-0,00075	-0,00065	0,0001	0,433853099	0,203372041	0,679324118	-0,047654718	0,301011339	1,790546518	2,284052797	1,275617681	1,53563E-55	2,8254E-107	2,19357E-60
Island_chr15:68115485-68122575_LBXCOR1	-0,305	-0,27855	-0,2485	0,03005	0,0565	0,02645	0,022150531	8,01181E-08	0,000929222	0,109517549	0	4,446419295	7,993348554	1,79770463	2,34531E-54	9,0476E-105	2,61137E-62
S_Shore_chr15:68115485-68122575_LBXCOR1	0,24815	0,264	0,27325	0,00925	0,0251	0,01585	0,443016363	0,009789223	0,309388873	0,106923085	0,000988626	4,446419295	7,993348554	1,79770463	2,34531E-54	9,0476E-105	2,61137E-62
N_Shore_chr15:68126022-68126569_LBXCOR1	0,0191	0,05885	0,1041	0,04525	0,085	0,03975	0,00728122	4,07883E-06	0,064192947	0,155296205	1,10807E-11	4,446419295	7,993348554	1,79770463	2,34531E-54	9,0476E-105	2,61137E-62
Island_chr15:68126022-68126569_LBXCOR1	-0,468	-0,4652	-0,4515	0,0137	0,0165	0,0028	0,345639407	0,052212141	0,076750445	0,186426498	4,51134E-05	4,446419295	7,993348554	1,79770463	2,34531E-54	9,0476E-105	2,61137E-62
N_Shelf_chr22:44892393-44894049_LDOC1L	0,3487	0,3614	0,3498	-0,0116	0,0011	0,0127	0,030292337	0,474762346	0,021745615	0,29967597	2,85612E-11	2,476605364	3,658539918	1,477239762	1,31603E-53	1,90198E-70	2,23162E-35
N_Shore_chr22:44892393-44894049_LDOC1L	0,3411	0,3479	0,33485	-0,01305	-0,00625	0,0068	0,005295178	0,752262195	0,07988772	0,305091666	1,20124E-11	2,476605364	3,658539918	1,477239762	1,31603E-53	1,90198E-70	2,23162E-35
Island_chr22:44892393-44894049_LDOC1L	-0,0117	-0,09325	0,05005	0,1433	0,06175	-0,08155	0,299004051	0,008624098	0,38655124	-0,00519536	0,821375915	2,476605364	3,658539918	1,477239762	1,31603E-53	1,90198E-70	2,23162E-35
S_Shore_chr22:44892393-44894049_LDOC1L	-0,479	-0,48	-0,4808	-0,0008	-0,0018	-0,001	0,367448581	0,008277662	0,077701577	0,018473216	0,485470879	2,476605364	3,658539918	1,477239762	1,31603E-53	1,90198E-70	2,23162E-35
N_Shore_chr19:49521087-49522241_LHB	0,33985	0,327	0,3008	-0,0262	-0,03905	-0,01285	0,007017764	3,17417E-06	0,139518075	-0,068332212	8,33895E-05	12,94734157	42,15523802	3,25589912	2,96545E-62	7,9714E-116	1,0511E-92
Island_chr19:49521087-49522241_LHB	-0,437	-0,4446	-0,44995	-0,00535	-0,01295	-0,0076	0,007101099	6,77947E-08	0,015310963	-0,197552881	6,06182E-14	12,94734157	42,15523802	3,25589912	2,96545E-62	7,9714E-116	1,0511E-92
result.495	-0,2905	-0,2803	-0,315	-0,0347	-0,0245	0,0102	0,013243912	0,004871411	0,366213347	-0,112862063	8,47651E-11	379,4568425	1018,283809	2,683529969	3,80615E-52	5,25599E-56	5,49184E-23
N_Shore_chr12:81330608-81331514_LIN7A	0,20665	0,2709	0,34555	0,07465	0,1389	0,06425	0,000305522	4,55058E-11	0,006192726	0,223292394	3,74101E-12	26,5419047	63,08740046	2,37689801	1,01629E-46	2,32773E-74	5,1795E-86
Island_chr12:81330608-81331514_LIN7A	-0,4412	-0,4408	-0,44225	-0,00145	-0,00105	0,0004	0,620865548	0,367531734	0,968129213	-0,087856532	2,76732E-06	26,5419047	63,08740046	2,37689801	1,01629E-46	2,32773E-74	5,1795E-86
S_Shore_chr12:81330608-81331514_LIN7A	-0,2082	-0,224	-0,2604	-0,0364	-0,0522	-0,0158	0,051195093	0,000164299	0,03758093	-0,014305649	0,379118013	26,5419047	63,08740046	2,37689801	1,01629E-46	2,32773E-74	5,1795E-86
N_Shore_chr19:49617455-49618569_LIN7B	-0,31945	-0,2949	-0,2954	-0,0005	0,02405	0,02455	0,898340217	0,767092485	0,707505525	0,031153778	0,239551529	3,101529829	5,271479766	1,699638584	3,20152E-60	3,13194E-90	1,01444E-43
Island_chr19:49617455-49618569_LIN7B	-0,47785	-0,4775	-0,479	-0,0015	-0,00115	0,00035	0,841173122	0,83843044	0,997987471	-0,017362132	0,258521818	3,101529829	5,271479766	1,699638584	3,20152E-60	3,13194E-90	1,01444E-43
S_Shore_chr19:49617455-49618569_LIN7B	0,44275	0,4396	0,4353	-0,0043	-0,00745	-0,00315	0,368439867	0,022986664	0,216989184	-0,067244704	0,147675342	3,101529829	5,271479766	1,699638584	3,20152E-60	3,13194E-90	1,01444E-43
N_Shore_chr19:49622023-49623635_LIN7B	-0,0376	-0,08245	-0,15005	-0,0676	-0,11245	-0,04485	0,639057412	0,051555427	0,506207721	-0,020625283	0,526340056	3,101529829	5,271479766	1,699638584	3,20152E-60	3,13194E-90	1,01444E-43
N_Shore_chr17:18128577-18128821_LLGL1	0,36605	0,3587	0,34305	-0,01565	-0,023	-0,00735	0,178800228	0,004565938	0,187080589	-0,165894969	0,000290565	2,425751896	3,432567284	1,415052912	9,20433E-51	2,23737E-93	6,15198E-50
Island_chr17:18128577-18128821_LLGL1	-0,46385	-0,4656	-0,4649	0,0007	-0,00105	-0,00175	0,663019212	0,619206726	0,336421011	-0,005505517	0,789006655	2,425751896	3,432567284	1,415052912	9,20433E-51	2,23737E-93	6,15198E-50
S_Shore_chr17:18128577-18128821_LLGL1	-0,4839	-0,4845	-0,4846	-1E-04	-0,0007	-0,0006	0,881495906	0,003295885	0,029197008	-0,102641168	0,001571614	2,425751896	3,432567284	1,415052912	9,20433E-51	2,23737E-93	6,15198E-50
N_Shelf_chr17:18150279-18151172_LLGL1	0,4039	0,3907	0,3847	-0,006	-0,0192	-0,0132	0,352974717	0,000214738	0,003448104	-0,167025228	0,000263664	2,425751896	3,432567284	1,415052912	9,20433E-51	2,23737E-93	6,15198E-50
N_Shelf_chr11:8284102-8285032_LMO1	0,4122	0,4316	0,43535	0,00375	0,02315	0,0194	0,17380733	0,001329027	0,000239287	0,081251911	0,077503873	46,67713153	100,7273741	2,157959816	7,02778E-41	1,35654E-56	1,25317E-84
N_Shore_chr11:8284102-8285032_LMO1	0,3384	0,3843	0,37945	-0,00485	0,04105	0,0459	0,867206031	0,013997473	0,00238119	0,06544885	0,151371343	46,67713153	100,7273741	2,157959816	7,02778E-41	1,35654E-56	1,25317E-84
Island_chr11:8284102-8285032_LMO1	-0,4659	-0,4664	-0,4689	-0,0025	-0,003	-0,0005	0,006918219	0,000949423	0,416328776	-0,036078527	0,037643235	46,67713153	100,7273741	2,157959816	7,02778E-41	1,35654E-56	1,25317E-84
S_Shore_chr11:8284102-8285032_LMO1	-0,45855	-0,4583	-0,4596	-0,0013	-0,00105	0,00025	0,640671523	0,037983208	0,685927143	-0,02385746	0,085302829	46,67713153	100,7273741	2,157959816	7,02778E-41	1,35654E-56	1,25317E-84
N_Shelf_chr11:33890357-33891495_LMO2	0,39775	0,3956	0,3946	-0,001	-0,00315	-0,00215	0,221339891	0,372506309	0,897943745	0,064281081	0,048094683	5,925660615	11,41155904	1,925786808	4,5318E-51	2,4191E-99	9,16776E-69
N_Shore_chr11:33890357-33891495_LMO2	0,2819	0,2092	-0,03415	-0,24335	-0,31605	-0,0727	3,30791E-12	4,55191E-15	0,000147059	-0,383659132	0	5,925660615	11,41155904	1,925786808	4,5318E-51	2,4191E-99	9,16776E-69
Island_chr11:33890357-33891495_LMO2	-0,4374	-0,4358	-0,4359	-1E-04	0,0015	0,0016	0,025903978	0,015369005	0,007162996	-0,071280138	2,20046E-08	5,925660615	11,41155904	1,925786808	4,5318E-51	2,4191E-99	9,16776E-69
S_Shore_chr11:33890357-33891495_LMO2	-0,4194	-0,4145	-0,4175	-0,003	0,0019	0,0049	7,64878E-06	6,81907E-07	0,000118048	-0,089734435	3,73035E-14	5,925660615	11,41155904	1,925786808	4,5318E-51	2,4191E-99	9,16776E-69
Island_chr17:43971410-43975040_LOC100130148	-0,4366	-0,4411	-0,4351	0,006	0,0015	-0,0045	0,005978374	0,241522443	0,105588542	0,070088734	1,04089E-09	2,75032098	2,75032098	-1	8,92526E-27	8,92526E-27
S_Shore_chr17:43971410-43975040_LOC100130148	0,2143	0,18965	0,23395	0,0443	0,01965	-0,02465	0,001939515	0,220619016	0,343338259	0,111830316	0,000621572	2,75032098	2,75032098	-1	8,92526E-27	8,92526E-27
N_Shelf_chr12:132853943-132854190_LOC100130238	-0,18255	-0,1589	-0,1629	-0,004	0,01965	0,02365	0,475862683	0,740874612	0,519595861	0,008439942	0,750746748	7,642899183	9,958883435	1,30302431	3,4836E-32	3,96668E-34	1,36735E-06
N_Shore_chr12:132853943-132854190_LOC100130238	-0,01865	-0,01895	0,02045	0,0394	0,0391	-0,0003	0,366527342	0,180102256	0,061822443	0,039770841	0,082994013	7,642899183	9,958883435	1,30302431	3,4836E-32	3,96668E-34	1,36735E-06
Island_chr12:132853943-132854190_LOC100130238	-0,1658	-0,1281	-0,1289	-0,0008	0,0369	0,0377	0,85057971	0,020723765	0,02461149	0,062017008	0,055384123	7,642899183	9,958883435	1,30302431	3,4836E-32	3,96668E-34	1,36735E-06
N_Shore_chr12:132855170-132855382_LOC100130238	-0,23935	-0,21645	-0,2201	-0,00365	0,01925	0,0229	0,491786639	0,025347777	0,00911412	0,049656977	0,030873648	7,642899183	9,958883435	1,30302431	3,4836E-32	3,96668E-34	1,36735E-06
Island_chr12:132855170-132855382_LOC100130238	-0,0067	0,0058	-0,00095	-0,00675	0,00575	0,0125	0,663467683	0,200821837	0,078358245	0,047996825	0,070688968	7,642899183	9,958883435	1,30302431	3,4836E-32	3,96668E-34	1,36735E-06
S_Shelf_chr4:1188185-1189162_LOC100130872	0,43455	0,4302	0,43365	0,00345	-0,0009	-0,00435	0,145408055	0,474762346	0,512639117	-0,02295115	0,615218187	12,8779942	36,54808727	2,838026381	1,78766E-61	3,2399E-112	2,11996E-79
N_Shelf_chr4:1202956-1203200_LOC100130872	-0,06535	-0,0539	-0,01555	0,03835	0,0498	0,01145	0,000390139	0,001329027	0,22023861	0,049161328	0,285969797	12,8779942	36,54808727	2,838026381	1,78766E-61	3,2399E-112	2,11996E-79
N_Shore_chr4:1202956-1203200_LOC100130872	0,39095	0,3751	0,3629	-0,0122	-0,02805	-0,01585	0,001047052	8,54428E-13	6,18842E-05	-0,114821727	0	12,8779942	36,54808727	2,838026381	1,78766E-61	3,2399E-112	2,11996E-79
Island_chr4:1202956-1203200_LOC100130872	0,4135	0,4044	0,3909	-0,0135	-0,0226	-0,0091	0,154178361	0,001329027	0,062466743	-0,11360557	6,83192E-07	12,8779942	36,54808727	2,838026381	1,78766E-61	3,2399E-112	2,11996E-79
S_Shore_chr4:1202956-1203200_LOC100130872	0,342	0,3113	0,29505	-0,01625	-0,04695	-0,0307	0,209883408	0,006717391	0,075774343	-0,174170122	0,000140626	12,8779942	36,54808727	2,838026381	1,78766E-61	3,2399E-112	2,11996E-79
N_Shore_chr4:1205817-1206203_LOC100130872	0,36975	0,3638	0,35675	-0,00705	-0,013	-0,00595	0,250523164	0,012649416	0,423780113	-0,106273267	0,001061824	12,8779942	36,54808727	2,838026381	1,78766E-61	3,2399E-112	2,11996E-79
N_Shore_chr2:63849884-63850164_LOC388955	0,29905	0,2909	0,2897	-0,0012	-0,00935	-0,00815	0,58374269	0,256759004	0,172167689	0,023461283	0,610773836	2,875490358	4,159736087	1,446617992	1,04883E-49	9,9309E-101	1,11058E-59
Island_chr2:63849884-63850164_LOC388955	0,18615	0,1694	0,16165	-0,00775	-0,0245	-0,01675	0,604012478	0,008277662	0,032032877	-0,041952758	0,114187712	2,875490358	4,159736087	1,446617992	1,04883E-49	9,9309E-101	1,11058E-59
N_Shelf_chr7:29688911-29689357_LOC646762	-0,1287	-0,0595	-0,07395	-0,01445	0,05475	0,0692	0,622050398	0,070299013	0,02314067	0,13543346	0,003164409	3,04842489	5,162779562	1,69358923	2,51003E-60	6,01785E-84	4,04045E-40
Island_chr7:29688911-29689357_LOC646762	0,4222	0,42475	0,4205	-0,00425	-0,0017	0,00255	0,446687656	0,198932298	0,165497389	0,050549588	0,058817054	3,04842489	5,162779562	1,69358923	2,51003E-60	6,01785E-84	4,04045E-40
S_Shore_chr7:29688911-29689357_LOC646762	0,43435	0,4364	0,4226	-0,0138	-0,01175	0,00205	0,024835717	0,009789223	0,032813835	-0,054595229	0,093651342	3,04842489	5,162779562	1,69358923	2,51003E-60	6,01785E-84	4,04045E-40
N_Shelf_chr7:29724188-29725436_LOC646762	0,22945	0,1608	0,08835	-0,07245	-0,1411	-0,06865	0,000258928	2,54515E-10	0,00540054	-0,256295745	1,56732E-08	3,04842489	5,162779562	1,69358923	2,51003E-60	6,01785E-84	4,04045E-40
N_Shore_chr7:29724188-29725436_LOC646762	0,2524	0,1266	0,0296	-0,097	-0,2228	-0,1258	1,22534E-06	0	2,80883E-09	-0,47245895	0	3,04842489	5,162779562	1,69358923	2,51003E-60	6,01785E-84	4,04045E-40
Island_chr7:29724188-29725436_LOC646762	-0,4805	-0,481	-0,4812	-0,0002	-0,0007	-0,0005	0,320081803	0,069164309	0,760234627	0,036842967	0,033771249	3,04842489	5,162779562	1,69358923	2,51003E-60	6,01785E-84	4,04045E-40
S_Shore_chr7:29724188-29725436_LOC646762	0,3274	0,21215	0,13895	-0,0732	-0,18845	-0,11525	0,088200927	0,003540203	0,465177194	-0,030555317	0,352749416	3,04842489	5,162779562	1,69358923	2,51003E-60	6,01785E-84	4,04045E-40
S_Shore_chr11:3400155-3400419_LOC650368	0,4385	0,43615	0,4324	-0,00375	-0,0061	-0,00235	0,392342367	0,016242167	0,477784011	-0,088936091	0,005954972	6,286199245	9,327173797	1,483754083	1,64815E-38	4,61403E-71	1,03854E-63
S_Shelf_chr11:3400155-3400419_LOC650368	0,0651	0,0901	0,06975	-0,02035	0,00465	0,025	0,826474242	0,564506369	0,842377116	-0,043692421	0,343034795	6,286199245	9,327173797	1,483754083	1,64815E-38	4,61403E-71	1,03854E-63
N_Shelf_chr12:8395051-8396713_LOC653113	0,35805	0,3714	0,36965	-0,00175	0,0116	0,01335	0,812179513	0,319796646	0,399585843	0,151888348	0,000920178	3,185677005	5,274345211	1,655643432	6,27975E-66	9,1143E-120	3,66953E-64
Island_chr12:8395051-8396713_LOC653113	-0,4648	-0,46415	-0,46705	-0,0029	-0,00225	0,00065	0,616447126	0,309955039	0,902319756	0,030845834	0,099862882	3,185677005	5,274345211	1,655643432	6,27975E-66	9,1143E-120	3,66953E-64
N_Shore_chr19:19256551-19256824_LOC729991-MEF2B	0,01775	0,0291	0,0408	0,0117	0,02305	0,01135	0,59952787	0,078283445	0,127449425	0,044474354	0,171697268	4,105938447	7,502003832	1,827110642	8,25177E-56	1,4057E-82	1,64772E-43
Island_chr19:19256551-19256824_LOC729991-MEF2B	-0,4478	-0,4424	-0,4269	0,0155	0,0209	0,0054	0,078484638	0,000139195	0,047370881	0,194936966	1,48613E-09	4,105938447	7,502003832	1,827110642	8,25177E-56	1,4057E-82	1,64772E-43
S_Shore_chr19:19256551-19256824_LOC729991-MEF2B	-0,4533	-0,4516	-0,45015	0,00145	0,00315	0,0017	0,171081399	0,019825667	0,514915995	0,127211456	0,005595133	4,105938447	7,502003832	1,827110642	8,25177E-56	1,4057E-82	1,64772E-43
S_Shelf_chr19:19256551-19256824_LOC729991-MEF2B	0,47465	0,4798	0,4819	0,0021	0,00725	0,00515	0,349753045	9,54E-06	0,000147519	0,288438957	1,62763E-10	4,105938447	7,502003832	1,827110642	8,25177E-56	1,4057E-82	1,64772E-43
N_Shelf_chr19:19280998-19281560_LOC729991-MEF2B	0,3203	0,3234	0,31845	-0,00495	-0,00185	0,0031	0,059397121	0,115885951	0,007951927	0,06781389	0,037032758	4,105938447	7,502003832	1,827110642	8,25177E-56	1,4057E-82	1,64772E-43
N_Shore_chr19:19280998-19281560_LOC729991-MEF2B	-0,39375	-0,3666	-0,2381	0,1285	0,15565	0,02715	4,86222E-05	1,43641E-12	0,002221478	0,202590334	3,35314E-10	4,105938447	7,502003832	1,827110642	8,25177E-56	1,4057E-82	1,64772E-43
Island_chr19:19280998-19281560_LOC729991-MEF2B	-0,3726	-0,28145	-0,16815	0,1133	0,20445	0,09115	6,80567E-14	0	0	0,160907023	0	4,105938447	7,502003832	1,827110642	8,25177E-56	1,4057E-82	1,64772E-43
N_Shore_chr19:19302854-19303148_LOC729991-MEF2B	-0,47275	-0,4738	-0,4739	-1E-04	-0,00115	-0,00105	0,830560283	0,020723765	0,041896865	0,135635647	2,60485E-05	4,105938447	7,502003832	1,827110642	8,25177E-56	1,4057E-82	1,64772E-43
Island_chr19:19302854-19303148_LOC729991-MEF2B	-0,4831	-0,4831	-0,4834	-0,0003	-0,0003	0	0,010277745	0,080799901	0,094130556	-0,058023318	0,02884258	4,105938447	7,502003832	1,827110642	8,25177E-56	1,4057E-82	1,64772E-43
N_Shore_chr19:19303350-19303622_LOC729991-MEF2B	-0,48295	-0,4841	-0,4839	0,0002	-0,00095	-0,00115	0,614055752	0,004258869	0,006064057	-0,019892438	0,454005359	4,105938447	7,502003832	1,827110642	8,25177E-56	1,4057E-82	1,64772E-43
Island_chr19:19303350-19303622_LOC729991-MEF2B	-0,4413	-0,4435	-0,4443	-0,0008	-0,003	-0,0022	0,295273297	0,011383056	0,044101353	0,03960085	0,034609778	4,105938447	7,502003832	1,827110642	8,25177E-56	1,4057E-82	1,64772E-43
S_Shore_chr19:19302854-19303148_LOC729991-MEF2B	-0,46405	-0,4653	-0,4656	-0,0003	-0,00155	-0,00125	0,958677491	0,686936241	0,906403094	0,012266062	0,644319412	4,105938447	7,502003832	1,827110642	8,25177E-56	1,4057E-82	1,64772E-43
N_Shore_chr13:47126970-47128706_LRCH1	-0,20955	-0,19295	-0,23805	-0,0451	-0,0285	0,0166	0,000856161	0,103304859	0,054878176	-0,037855573	0,043413731	2,137007543	3,132346908	1,46576315	3,37762E-65	3,6126E-103	3,59354E-52
Island_chr13:47126970-47128706_LRCH1	-0,44875	-0,4474	-0,44645	0,00095	0,0023	0,00135	0,016733062	4,59115E-07	0,051484419	0,047518209	0,000599913	2,137007543	3,132346908	1,46576315	3,37762E-65	3,6126E-103	3,59354E-52
S_Shore_chr13:47126970-47128706_LRCH1	-0,40045	-0,4067	-0,4144	-0,0077	-0,01395	-0,00625	0,002206137	1,65457E-05	0,141408529	-0,21003455	4,07824E-06	2,137007543	3,132346908	1,46576315	3,37762E-65	3,6126E-103	3,59354E-52
N_Shelf_chrX:114423906-114427195_LRCH2	0,2952	0,3555	0,3618	0,0063	0,0666	0,0603	0,488442105	1,65457E-05	3,17231E-05	0,258829863	1,11719E-08	7,930676855	62,71558082	7,9079733	1,82319E-91	6,1207E-169	6,6985E-85
N_Shore_chrX:114423906-114427195_LRCH2	0,40015	0,4085	0,41215	0,00365	0,012	0,00835	0,298478592	0,000139195	0,01410435	0,17472041	5,50496E-08	7,930676855	62,71558082	7,9079733	1,82319E-91	6,1207E-169	6,6985E-85
Island_chrX:114423906-114427195_LRCH2	0,4006	0,4121	0,4149	0,0028	0,0143	0,0115	0,109116512	4,79965E-07	3,78214E-05	0,112490368	4,44089E-16	7,930676855	62,71558082	7,9079733	1,82319E-91	6,1207E-169	6,6985E-85
N_Shelf_chrX:114468095-114468453_LRCH2	0,20365	0,3497	0,33825	-0,01145	0,1346	0,14605	0,439633084	4,79145E-05	6,05451E-07	0,228423038	5,13324E-07	7,930676855	62,71558082	7,9079733	1,82319E-91	6,1207E-169	6,6985E-85
Island_chrX:114468095-114468453_LRCH2	-0,2818	-0,3942	-0,4395	-0,0453	-0,1577	-0,1124	1,95643E-06	0	9,42735E-06	-0,29143299	0	7,930676855	62,71558082	7,9079733	1,82319E-91	6,1207E-169	6,6985E-85
S_Shore_chrX:114468095-114468453_LRCH2	-0,00645	-0,2014	-0,3688	-0,1674	-0,36235	-0,19495	0	0	5,90128E-12	-0,306780261	0	7,930676855	62,71558082	7,9079733	1,82319E-91	6,1207E-169	6,6985E-85
Island_chr7:100171148-100172286_LRCH4	0,3154	0,3212	0,30515	-0,01605	-0,01025	0,0058	0,323603218	0,262746795	0,861259077	-0,044755743	0,091932552	2,391586546	3,514725453	1,46962085	1,10059E-58	6,69138E-92	1,53369E-43
S_Shore_chr7:100171148-100172286_LRCH4	0,14205	0,1212	0,1134	-0,0078	-0,02865	-0,02085	0,771214259	0,319796646	0,414726838	-0,060895057	0,186133858	2,391586546	3,514725453	1,46962085	1,10059E-58	6,69138E-92	1,53369E-43
S_Shelf_chr7:100171148-100172286_LRCH4	0,452	0,45935	0,4638	0,00445	0,0118	0,00735	0,252841229	0,276033813	0,785155871	0,033403617	0,304737548	2,391586546	3,514725453	1,46962085	1,10059E-58	6,69138E-92	1,53369E-43
N_Shore_chr7:100183527-100184625_LRCH4	-0,4238	-0,4328	-0,43265	0,00015	-0,00885	-0,009	0,860566632	3,36438E-07	8,30519E-06	-0,147689746	1,09257E-10	2,391586546	3,514725453	1,46962085	1,10059E-58	6,69138E-92	1,53369E-43
Island_chr7:100183527-100184625_LRCH4	-0,4803	-0,4813	-0,4809	0,0004	-0,0006	-0,001	0,436125012	0,112199185	0,159914312	-0,015061108	0,325883369	2,391586546	3,514725453	1,46962085	1,10059E-58	6,69138E-92	1,53369E-43
N_Shelf_chr3:66550318-66551848_LRIG1	0,3153	0,3469	0,3081	-0,0388	-0,0072	0,0316	0,061531465	0,09345773	0,131687947	0,068872376	0,134734875	7,674432119	18,08207076	2,356144466	1,92998E-62	6,4116E-114	3,75697E-72
N_Shore_chr3:66550318-66551848_LRIG1	0,2323	0,1991	0,0724	-0,1267	-0,1599	-0,0332	2,42442E-08	9,29024E-07	0,010864755	-0,410542415	0	7,674432119	18,08207076	2,356144466	1,92998E-62	6,4116E-114	3,75697E-72
Island_chr3:66550318-66551848_LRIG1	-0,4743	-0,4766	-0,4769	-0,0003	-0,0026	-0,0023	0,854601087	0,040669046	0,256786885	-0,064064526	0,000944339	7,674432119	18,08207076	2,356144466	1,92998E-62	6,4116E-114	3,75697E-72
S_Shore_chr3:66550318-66551848_LRIG1	-0,46815	-0,4682	-0,46585	0,00235	0,0023	-5E-05	0,076470479	0,122674225	0,85816213	-0,002061261	0,964337749	7,674432119	18,08207076	2,356144466	1,92998E-62	6,4116E-114	3,75697E-72
N_Shore_chr1:113615591-113616260_LRIG2	-0,18385	-0,2251	-0,2295	-0,0044	-0,04565	-0,04125	0,337389622	0,095550426	0,78791889	-0,021326362	0,510369881	2,50525247	3,61879153	1,444481773	1,06642E-58	8,94363E-95	1,29622E-47
Island_chr1:113615591-113616260_LRIG2	-0,4693	-0,4694	-0,46925	0,00015	5E-05	-1E-04	0,320990861	8,853E-05	0,014151192	0,033477413	0,015740243	2,50525247	3,61879153	1,444481773	1,06642E-58	8,94363E-95	1,29622E-47
S_Shore_chr1:113615591-113616260_LRIG2	-0,44335	-0,442	-0,439	0,003	0,00435	0,00135	0,08789266	0,009758293	0,193261469	0,097636425	0,033761574	2,50525247	3,61879153	1,444481773	1,06642E-58	8,94363E-95	1,29622E-47
S_Shelf_chr1:113615591-113616260_LRIG2	0,4442	0,4467	0,44745	0,00075	0,00325	0,0025	0,293474839	0,004565938	0,082088281	0,010217787	0,824594157	2,50525247	3,61879153	1,444481773	1,06642E-58	8,94363E-95	1,29622E-47
N_Shore_chr12:59313559-59314452_LRIG3	-0,4437	-0,4492	-0,45145	-0,00225	-0,00775	-0,0055	3,631E-07	0	2,4448E-09	-0,148382571	0	5,591130428	10,1943932	1,82331522	5,03496E-51	1,17446E-81	2,49085E-43
Island_chr12:59313559-59314452_LRIG3	-0,4576	-0,4612	-0,4632	-0,002	-0,0056	-0,0036	0,032896793	5,14991E-10	2,12756E-07	-0,020446639	0,095942807	5,591130428	10,1943932	1,82331522	5,03496E-51	1,17446E-81	2,49085E-43
S_Shore_chr12:59313559-59314452_LRIG3	-0,4198	-0,418	-0,4227	-0,0047	-0,0029	0,0018	0,350475282	0,337572185	0,440696769	0,008067442	0,761406294	5,591130428	10,1943932	1,82331522	5,03496E-51	1,17446E-81	2,49085E-43
Island_chr16:84178000-84179223_LRRC50	-0,47155	-0,47265	-0,4725	0,00015	-0,00095	-0,0011	0,834699622	0,064432665	0,124009623	-0,024918893	0,050727702	7,582218333	14,12837856	1,863356863	6,03005E-42	1,16411E-75	2,24054E-91
S_Shore_chr16:84178000-84179223_LRRC50	0,39155	0,4028	0,4054	0,0026	0,01385	0,01125	0,49963141	0,09345773	0,333491673	0,051776907	0,256565742	7,582218333	14,12837856	1,863356863	6,03005E-42	1,16411E-75	2,24054E-91
N_Shore_chr11:56947946-56948184_LRRC55	-0,44475	-0,4451	-0,44285	0,00225	0,0019	-0,00035	0,221228994	0,39263673	0,678120353	-0,086895307	0,05896946	26,57563023	58,57219275	2,203981326	3,74574E-43	4,55874E-71	7,94729E-86
Island_chr11:56947946-56948184_LRRC55	-0,41775	-0,41945	-0,4077	0,01175	0,01005	-0,0017	0,170631308	0,095550426	0,44865272	-0,057387561	0,077698981	26,57563023	58,57219275	2,203981326	3,74574E-43	4,55874E-71	7,94729E-86
S_Shore_chr11:56947946-56948184_LRRC55	-0,2659	-0,2441	-0,2001	0,044	0,0658	0,0218	0,000941572	2,73614E-06	0,330951777	0,165673789	3,41184E-10	26,57563023	58,57219275	2,203981326	3,74574E-43	4,55874E-71	7,94729E-86
S_Shelf_chr11:56947946-56948184_LRRC55	0,24135	0,2481	0,3249	0,0768	0,08355	0,00675	0,037337726	0,002142916	0,054997005	0,176213009	0,000118926	26,57563023	58,57219275	2,203981326	3,74574E-43	4,55874E-71	7,94729E-86
Island_chr11:534691-537718_LRRC56	-0,429	-0,4407	-0,4464	-0,0057	-0,0174	-0,0117	0,057774411	2,91515E-11	7,57913E-06	-0,092479672	3,7037E-13	2,942315596	5,668110956	1,926411621	2,4114E-77	3,23539E-94	1,02697E-46
S_Shore_chr11:534691-537718_LRRC56	-0,0658	-0,1189	-0,11505	0,00385	-0,04925	-0,0531	0,490113041	0,019825667	0,024046015	-0,079514935	0,081169555	2,942315596	5,668110956	1,926411621	2,4114E-77	3,23539E-94	1,02697E-46
N_Shore_chr11:541896-542227_LRRC56	0,4556	0,4605	0,464	0,0035	0,0084	0,0049	0,001592494	3,80131E-08	0,001541614	0,184855157	5,24112E-05	2,942315596	5,668110956	1,926411621	2,4114E-77	3,23539E-94	1,02697E-46
Island_chr11:541896-542227_LRRC56	0,42045	0,4268	0,4335	0,0067	0,01305	0,00635	0,085287627	0,016242167	0,615213672	0,109989549	0,000702057	2,942315596	5,668110956	1,926411621	2,4114E-77	3,23539E-94	1,02697E-46
S_Shelf_chr11:541896-542227_LRRC56	0,2717	0,2799	0,2802	0,0003	0,0085	0,0082	0,219580228	0,09345773	0,056490955	0,215314166	2,29068E-06	2,942315596	5,668110956	1,926411621	2,4114E-77	3,23539E-94	1,02697E-46
N_Shelf_chr11:554713-556560_LRRC56	0,36215	0,3648	0,3608	-0,004	-0,00135	0,00265	0,423453484	0,658682021	0,627468303	0,060283053	0,190605048	2,942315596	5,668110956	1,926411621	2,4114E-77	3,23539E-94	1,02697E-46
Island_chr11:554713-556560_LRRC56	-0,0952	-0,0928	-0,1355	-0,0427	-0,0403	0,0024	0,030481074	0,001329027	0,780829438	-0,072693287	0,114363397	2,942315596	5,668110956	1,926411621	2,4114E-77	3,23539E-94	1,02697E-46
N_Shelf_chr15:42840462-42841116_LRRC57	0,11365	0,1544	0,1754	0,021	0,06175	0,04075	0,043100082	1,65457E-05	0,000629305	0,248375313	4,41194E-08	1,918916586	2,606807408	1,358478752	1,67131E-63	5,22674E-81	1,28677E-43
N_Shore_chr15:42840462-42841116_LRRC57	-0,104	-0,2542	-0,25195	0,00225	-0,14795	-0,1502	0,530442677	0,041442681	0,1300407	-0,017781125	0,584917357	1,918916586	2,606807408	1,358478752	1,67131E-63	5,22674E-81	1,28677E-43
Island_chr15:42840462-42841116_LRRC57	-0,4808	-0,48185	-0,4823	-0,00045	-0,0015	-0,00105	0,981731017	0,006585837	0,017789342	-0,029991523	0,065079628	1,918916586	2,606807408	1,358478752	1,67131E-63	5,22674E-81	1,28677E-43
S_Shore_chr15:42840462-42841116_LRRC57	-0,4565	-0,45925	-0,46	-0,00075	-0,0035	-0,00275	0,720879977	0,006717391	0,000590682	-0,077501067	0,000741056	1,918916586	2,606807408	1,358478752	1,67131E-63	5,22674E-81	1,28677E-43
N_Shelf_chr17:48474516-48475047_LRRC59	0,35955	0,3332	0,2937	-0,0395	-0,06585	-0,02635	9,36169E-05	6,79456E-14	0,00017073	-0,409494037	0	2,254482013	3,129673159	1,388200545	1,14722E-58	1,4532E-105	3,24057E-56
N_Shore_chr17:48474516-48475047_LRRC59	-0,4202	-0,4193	-0,42195	-0,00265	-0,00175	0,0009	0,630943563	0,138904586	0,781284726	-0,033338615	0,075824913	2,254482013	3,129673159	1,388200545	1,14722E-58	1,4532E-105	3,24057E-56
Island_chr17:48474516-48475047_LRRC59	-0,4816	-0,4824	-0,4824	0	-0,0008	-0,0008	0,042469636	0,002910581	0,102965935	0,019171945	0,269436017	2,254482013	3,129673159	1,388200545	1,14722E-58	1,4532E-105	3,24057E-56
N_Shore_chr15:101458286-101460223_LRRK1	0,31495	0,2814	0,28475	0,00335	-0,0302	-0,03355	0,984239957	0,019825667	0,022217983	-0,096125207	0,036627213	3,622887482	7,038968354	1,942916635	1,85365E-64	2,4405E-85	7,39717E-51
Island_chr15:101458286-101460223_LRRK1	-0,4295	-0,4479	-0,44885	-0,00095	-0,01935	-0,0184	0,000534987	0	0	-0,302707227	0	3,622887482	7,038968354	1,942916635	1,85365E-64	2,4405E-85	7,39717E-51
S_Shore_chr15:101458286-101460223_LRRK1	-0,0721	-0,06	-0,18235	-0,12235	-0,11025	0,0121	0,002463762	0,006717391	0,859126002	-0,106956523	0,019982649	3,622887482	7,038968354	1,942916635	1,85365E-64	2,4405E-85	7,39717E-51
Island_chr15:101513245-101514323_LRRK1	0,2883	0,3096	0,2859	-0,0237	-0,0024	0,0213	0,349523667	0,032635211	0,079670429	0,001663576	0,942352833	3,622887482	7,038968354	1,942916635	1,85365E-64	2,4405E-85	7,39717E-51
S_Shore_chr15:101513245-101514323_LRRK1	0,279	0,3656	0,36645	0,00085	0,08745	0,0866	0,720583636	1,18337E-10	1,09513E-08	0,414588273	0	3,622887482	7,038968354	1,942916635	1,85365E-64	2,4405E-85	7,39717E-51
N_Shore_chr15:101548675-101548898_LRRK1	-0,4625	-0,46425	-0,46165	0,0026	0,00085	-0,00175	0,057666034	0,235104074	0,299936909	0,046401096	0,151906337	3,622887482	7,038968354	1,942916635	1,85365E-64	2,4405E-85	7,39717E-51
Island_chr15:101548675-101548898_LRRK1	-0,4599	-0,454	-0,4503	0,0037	0,0096	0,0059	0,150229501	0,004565938	0,138868291	0,107371408	0,019504216	3,622887482	7,038968354	1,942916635	1,85365E-64	2,4405E-85	7,39717E-51
S_Shore_chr15:101548675-101548898_LRRK1	0,2576	0,29645	0,30215	0,0057	0,04455	0,03885	0,030689813	3,12178E-06	0,019655381	0,151338201	2,932E-06	3,622887482	7,038968354	1,942916635	1,85365E-64	2,4405E-85	7,39717E-51
S_Shelf_chr15:101548675-101548898_LRRK1	0,21935	0,2483	0,22475	-0,02355	0,0054	0,02895	0,030481074	0,256759004	0,017723742	0,050192064	0,275975895	3,622887482	7,038968354	1,942916635	1,85365E-64	2,4405E-85	7,39717E-51
N_Shelf_chr15:101593447-101593882_LRRK1	0,06385	0,1754	0,16025	-0,01515	0,0964	0,11155	0,086798263	9,54E-06	1,14807E-06	0,21239589	3,15655E-06	3,622887482	7,038968354	1,942916635	1,85365E-64	2,4405E-85	7,39717E-51
N_Shore_chr15:101593447-101593882_LRRK1	0,3218	0,3382	0,33255	-0,00565	0,01075	0,0164	0,033473159	0,000131904	3,58142E-10	0,149679533	6,02083E-11	3,622887482	7,038968354	1,942916635	1,85365E-64	2,4405E-85	7,39717E-51
Island_chr15:101593447-101593882_LRRK1	0,43815	0,4536	0,46445	0,01085	0,0263	0,01545	0,73019187	0,007527959	0,017775517	0,078289958	0,015522776	3,622887482	7,038968354	1,942916635	1,85365E-64	2,4405E-85	7,39717E-51
S_Shore_chr15:101593447-101593882_LRRK1	0,3479	0,3821	0,362	-0,0201	0,0141	0,0342	0,059021039	0,003064516	9,24278E-05	0,231484079	3,57257E-07	3,622887482	7,038968354	1,942916635	1,85365E-64	2,4405E-85	7,39717E-51
S_Shelf_chr15:101593447-101593882_LRRK1	0,38635	0,3952	0,39055	-0,00465	0,0042	0,00885	0,113682803	0,319796646	0,011299211	0,064278856	0,162799578	3,622887482	7,038968354	1,942916635	1,85365E-64	2,4405E-85	7,39717E-51
N_Shore_chr12:40618355-40618913_LRRK2	-0,42275	-0,427	-0,4216	0,0054	0,00115	-0,00425	0,698535851	0,122674225	0,485663173	-0,114691883	0,012559368	3,758997615	11,01086573	2,929202638	7,69466E-81	5,62022E-86	3,43112E-51
Island_chr12:40618355-40618913_LRRK2	-0,4656	-0,46415	-0,46365	0,0005	0,00195	0,00145	0,058462901	0,060680437	0,903713799	-0,040110472	0,081117394	3,758997615	11,01086573	2,929202638	7,69466E-81	5,62022E-86	3,43112E-51
S_Shore_chr12:40618355-40618913_LRRK2	-0,1649	-0,28835	-0,3679	-0,07955	-0,203	-0,12345	0,006003714	5,29315E-09	0,003877058	-0,198565231	7,24409E-10	3,758997615	11,01086573	2,929202638	7,69466E-81	5,62022E-86	3,43112E-51
S_Shelf_chr12:40618355-40618913_LRRK2	0,4209	0,4225	0,3953	-0,0272	-0,0256	0,0016	0,001020934	0,003064516	0,582553847	-0,001901865	0,967093867	3,758997615	11,01086573	2,929202638	7,69466E-81	5,62022E-86	3,43112E-51
N_Shelf_chr15:100272901-100273891_LYSMD4	0,3592	0,35685	0,35125	-0,0056	-0,00795	-0,00235	0,081878893	0,0262751	0,925897165	-0,057961377	0,074771127	2,932558728	4,465110875	1,522598962	7,03992E-47	1,78023E-92	1,06172E-49
N_Shore_chr15:100272901-100273891_LYSMD4	0,381	0,2424	0,04725	-0,19515	-0,33375	-0,1386	1,45126E-06	1,11022E-16	0,000230772	-0,260914331	0	2,932558728	4,465110875	1,522598962	7,03992E-47	1,78023E-92	1,06172E-49
Island_chr15:100272901-100273891_LYSMD4	-0,47895	-0,4807	-0,48125	-0,00055	-0,0023	-0,00175	0,300312647	1,77161E-07	0,00031831	-0,244830251	0	2,932558728	4,465110875	1,522598962	7,03992E-47	1,78023E-92	1,06172E-49
S_Shore_chr15:100272901-100273891_LYSMD4	0,3939	0,3675	0,26065	-0,10685	-0,13325	-0,0264	2,3432E-06	3,49498E-13	0,034469586	-0,208836371	1,77636E-15	2,932558728	4,465110875	1,522598962	7,03992E-47	1,78023E-92	1,06172E-49
N_Shore_chr4:1283250-1284331_MAEA	-0,46555	-0,4687	-0,47015	-0,00145	-0,0046	-0,00315	0,149985417	0,000131904	0,01608077	-0,162767444	0,000378955	2,181396463	2,856831606	1,309634289	3,61568E-54	2,9653E-102	8,428E-55
Island_chr4:1283250-1284331_MAEA	-0,47425	-0,47415	-0,4753	-0,00115	-0,00105	0,0001	0,998240518	0,115885951	0,230124079	0,005178489	0,750145412	2,181396463	2,856831606	1,309634289	3,61568E-54	2,9653E-102	8,428E-55
S_Shore_chr4:1283250-1284331_MAEA	-0,3258	-0,30865	-0,33205	-0,0234	-0,00625	0,01715	0,017886383	0,078283445	0,306709747	-0,111656506	0,000580738	2,181396463	2,856831606	1,309634289	3,61568E-54	2,9653E-102	8,428E-55
S_Shelf_chr4:1283250-1284331_MAEA	0,46895	0,4686	0,4621	-0,0065	-0,00685	-0,00035	0,000946783	0,001329027	0,451853504	-0,227444273	5,75789E-07	2,181396463	2,856831606	1,309634289	3,61568E-54	2,9653E-102	8,428E-55
N_Shelf_chr4:1303490-1303835_MAEA	0,44045	0,4437	0,44455	0,00085	0,0041	0,00325	0,844386556	0,158976084	0,278302744	-0,11096222	0,014796355	2,181396463	2,856831606	1,309634289	3,61568E-54	2,9653E-102	8,428E-55
N_Shore_chr4:1303490-1303835_MAEA	-0,30935	-0,3097	-0,34945	-0,03975	-0,0401	-0,00035	0,005686311	0,004565938	0,848374921	-0,097358789	0,032598603	2,181396463	2,856831606	1,309634289	3,61568E-54	2,9653E-102	8,428E-55
Island_chr4:1303490-1303835_MAEA	-0,20885	-0,2094	-0,26835	-0,05895	-0,0595	-0,00055	0,000283671	6,4787E-05	0,273741552	-0,153165271	6,67753E-09	2,181396463	2,856831606	1,309634289	3,61568E-54	2,9653E-102	8,428E-55
N_Shore_chr4:1304768-1305114_MAEA	-0,08955	-0,0925	-0,1827	-0,0902	-0,09315	-0,00295	6,21369E-05	2,68709E-07	0,132348015	-0,254681235	1,94095E-08	2,181396463	2,856831606	1,309634289	3,61568E-54	2,9653E-102	8,428E-55
Island_chr4:1304768-1305114_MAEA	0,35125	0,3452	0,32005	-0,02515	-0,0312	-0,00605	0,006935398	0,008277662	0,798088961	-0,186777748	1,3205E-12	2,181396463	2,856831606	1,309634289	3,61568E-54	2,9653E-102	8,428E-55
S_Shore_chr4:1303490-1303835_MAEA	0,3791	0,3758	0,35725	-0,01855	-0,02185	-0,0033	0,011946605	0,010243473	0,923419747	-0,134936199	3,08716E-07	2,181396463	2,856831606	1,309634289	3,61568E-54	2,9653E-102	8,428E-55
S_Shore_chr4:1304768-1305114_MAEA	0,45445	0,4496	0,43785	-0,01175	-0,0166	-0,00485	0,001085407	1,53842E-05	0,055978454	-0,204857446	2,01672E-10	2,181396463	2,856831606	1,309634289	3,61568E-54	2,9653E-102	8,428E-55
Island_chr4:1309204-1309417_MAEA	0,43505	0,431	0,4265	-0,0045	-0,00855	-0,00405	0,152488159	0,018926519	0,54795385	-0,108259869	4,14059E-05	2,181396463	2,856831606	1,309634289	3,61568E-54	2,9653E-102	8,428E-55
S_Shore_chr4:1309204-1309417_MAEA	0,43855	0,43645	0,4385	0,00205	-5E-05	-0,0021	0,519883817	0,0262751	0,40967077	-0,04901464	0,131948843	2,181396463	2,856831606	1,309634289	3,61568E-54	2,9653E-102	8,428E-55
S_Shelf_chr4:1309204-1309417_MAEA	0,34985	0,334	0,2318	-0,1022	-0,11805	-0,01585	2,09907E-06	5,40515E-10	0,143044499	-0,399751899	0	2,181396463	2,856831606	1,309634289	3,61568E-54	2,9653E-102	8,428E-55
N_Shelf_chr4:1320098-1320301_MAEA	0,34535	0,3445	0,33015	-0,01435	-0,0152	-0,00085	0,030989442	0,122674225	0,97053127	-0,083495021	0,06963755	2,181396463	2,856831606	1,309634289	3,61568E-54	2,9653E-102	8,428E-55
N_Shore_chr4:1320098-1320301_MAEA	0,42925	0,4281	0,4236	-0,0045	-0,00565	-0,00115	0,102021439	0,103304859	0,83136344	-0,048946884	0,009120711	2,181396463	2,856831606	1,309634289	3,61568E-54	2,9653E-102	8,428E-55
Island_chr4:1320098-1320301_MAEA	0,4209	0,408	0,39455	-0,01345	-0,02635	-0,0129	0,285079672	0,040449339	0,395160451	-0,109130757	3,7953E-05	2,181396463	2,856831606	1,309634289	3,61568E-54	2,9653E-102	8,428E-55
N_Shore_chr4:1322394-1322875_MAEA	0,4076	0,40575	0,39835	-0,0074	-0,00925	-0,00185	0,001500698	7,9667E-05	0,111588217	-0,092213798	8,61833E-07	2,181396463	2,856831606	1,309634289	3,61568E-54	2,9653E-102	8,428E-55
Island_chr4:1322394-1322875_MAEA	0,3954	0,389	0,38125	-0,00775	-0,01415	-0,0064	0,075919687	1,40352E-05	0,014728287	-0,091595043	0,000551164	2,181396463	2,856831606	1,309634289	3,61568E-54	2,9653E-102	8,428E-55
S_Shore_chr4:1322394-1322875_MAEA	0,31765	0,3132	0,29865	-0,01455	-0,019	-0,00445	0,030861656	0,052212141	0,417794844	-0,210173017	4,01775E-06	2,181396463	2,856831606	1,309634289	3,61568E-54	2,9653E-102	8,428E-55
S_Shelf_chr4:1322394-1322875_MAEA	0,46515	0,4631	0,4603	-0,0028	-0,00485	-0,00205	0,075083581	0,038290401	0,284222789	-0,236027482	1,58276E-07	2,181396463	2,856831606	1,309634289	3,61568E-54	2,9653E-102	8,428E-55
N_Shelf_chr4:1333378-1333676_MAEA	0,4849	0,4856	0,4859	0,0003	0,001	0,0007	0,610118864	0,009789223	0,030377091	0,020553886	0,52777309	2,181396463	2,856831606	1,309634289	3,61568E-54	2,9653E-102	8,428E-55
N_Shore_chr4:1333378-1333676_MAEA	0,3962	0,3923	0,3828	-0,0095	-0,0134	-0,0039	0,030449546	1,25836E-05	0,011575332	-0,106057432	3,58344E-06	2,181396463	2,856831606	1,309634289	3,61568E-54	2,9653E-102	8,428E-55
Island_chr4:1333378-1333676_MAEA	0,45745	0,4562	0,4552	-0,001	-0,00225	-0,00125	0,709915116	0,200821837	0,664164127	-0,043002219	0,105404545	2,181396463	2,856831606	1,309634289	3,61568E-54	2,9653E-102	8,428E-55
N_Shore_chr4:1333929-1334140_MAEA	0,3591	0,3743	0,38085	0,00655	0,02175	0,0152	0,0405216	0,000547918	0,061415402	0,148987154	0,001154705	2,181396463	2,856831606	1,309634289	3,61568E-54	2,9653E-102	8,428E-55
Island_chr14:55518131-55518957_MAPK1IP1L	-0,4732	-0,4723	-0,4726	-0,0003	0,0006	0,0009	0,962374319	0,003516282	0,001291486	0,061186878	9,85097E-06	1,665833257	2,036009086	1,222216616	2,03196E-59	1,3319E-105	1,10955E-54
S_Shore_chr14:55518131-55518957_MAPK1IP1L	-0,4669	-0,4681	-0,4681	0	-0,0012	-0,0012	0,738856387	0,052212141	0,078163317	-0,182654945	6,45213E-05	1,665833257	2,036009086	1,222216616	2,03196E-59	1,3319E-105	1,10955E-54
result.548	-0,4845	-0,4849	-0,485	-1E-04	-0,0005	-0,0004	0,125645775	0,00247119	0,023313515	-0,069978334	0,031387548	3,75633049	8,771502574	2,335125356	1,89253E-68	1,0603E-109	3,85134E-62
result.549	-0,4699	-0,4709	-0,47205	-0,00115	-0,00215	-0,001	0,00378862	2,76632E-06	0,00204777	-0,027218704	0,061231752	44,80425983	90,60206328	2,022175204	1,6482E-32	2,39494E-56	2,9271E-80
N_Shore_chr10:94050423-94051412_MARCH5	-0,4566	-0,4591	-0,46315	-0,00405	-0,00655	-0,0025	0,005321341	1,65457E-05	0,083282656	-0,141006899	0,002112411	1,745494729	2,349230055	1,345882068	2,96752E-71	2,91388E-87	6,9956E-43
Island_chr10:94050423-94051412_MARCH5	-0,4678	-0,4674	-0,4667	0,0007	0,0011	0,0004	0,048518624	0,014715066	0,664589568	0,054682868	3,75692E-05	1,745494729	2,349230055	1,345882068	2,96752E-71	2,91388E-87	6,9956E-43
S_Shore_chr10:94050423-94051412_MARCH5	-0,457	-0,4577	-0,4597	-0,002	-0,0027	-0,0007	0,002203227	1,65457E-05	0,279676058	-0,068403843	0,002911871	1,745494729	2,349230055	1,345882068	2,96752E-71	2,91388E-87	6,9956E-43
result.551	-0,4766	-0,4767	-0,47775	-0,00105	-0,00115	-1E-04	0,002707474	2,25617E-05	0,339293996	0,146964066	5,10375E-06	2,377207767	3,296154803	1,386565722	1,06373E-48	1,44968E-96	1,66389E-52
result.552	-0,45415	-0,45235	-0,45295	-0,0006	0,0012	0,0018	0,150229501	0,09345773	0,00051102	0,042577722	0,064079798	1,71502309	2,368280558	1,380903017	7,32547E-68	1,09807E-57	2,31451E-35
N_Shore_chr12:58148888-58149781_MARCH9	0,4026	0,4056	0,3951	-0,0105	-0,0075	0,003	0,275182071	0,474762346	0,969720657	-0,068177067	0,138725707	5,844809485	8,388029876	1,4351246	1,82453E-31	2,17236E-70	1,93421E-41
Island_chr12:58148888-58149781_MARCH9	-0,47135	-0,4714	-0,4738	-0,0024	-0,00245	-5E-05	1,28874E-06	1,3688E-10	0,011441983	-0,332875075	0	5,844809485	8,388029876	1,4351246	1,82453E-31	2,17236E-70	1,93421E-41
N_Shelf_chr1:150551328-150552353_MCL1	-0,292	-0,3155	-0,3379	-0,0224	-0,0459	-0,0235	0,152193664	0,001329027	0,234758872	-0,244671089	7,07362E-08	2,932762004	4,138764041	1,411217151	4,55515E-45	3,83164E-90	1,04427E-48
N_Shore_chr1:150551328-150552353_MCL1	-0,4621	-0,46215	-0,4615	0,00065	0,0006	-5E-05	0,8392585	0,427994715	0,520693022	-0,045659097	0,160552112	2,932762004	4,138764041	1,411217151	4,55515E-45	3,83164E-90	1,04427E-48
Island_chr1:150551328-150552353_MCL1	-0,4689	-0,4696	-0,4693	0,0003	-0,0004	-0,0007	0,248437949	0,410869843	0,127049644	0,000497273	0,967727744	2,932762004	4,138764041	1,411217151	4,55515E-45	3,83164E-90	1,04427E-48
S_Shore_chr1:150551328-150552353_MCL1	-0,37935	-0,3891	-0,38125	0,00785	-0,0019	-0,00975	0,63560364	0,287067682	0,60194142	-0,024653937	0,283796571	2,932762004	4,138764041	1,411217151	4,55515E-45	3,83164E-90	1,04427E-48
N_Shelf_chr12:49961630-49962219_MCRS1	0,1659	0,133	0,1331	1E-04	-0,0328	-0,0329	0,946711148	0,203372041	0,060151037	-0,061178602	0,184088727	2,194396156	2,738876093	1,2481229	6,15151E-48	7,23513E-92	2,98628E-49
N_Shore_chr12:49961630-49962219_MCRS1	0,26975	0,2549	0,2576	0,0027	-0,01215	-0,01485	0,877723762	0,005859071	0,017482439	0,000865759	0,952532508	2,194396156	2,738876093	1,2481229	6,15151E-48	7,23513E-92	2,98628E-49
Island_chr12:49961630-49962219_MCRS1	-0,4648	-0,4669	-0,4673	-0,0004	-0,0025	-0,0021	0,173143981	1,40352E-05	0,001751599	-0,039040453	0,003263618	2,194396156	2,738876093	1,2481229	6,15151E-48	7,23513E-92	2,98628E-49
S_Shore_chr12:49961630-49962219_MCRS1	-0,4663	-0,4652	-0,4664	-0,0012	-1E-04	0,0011	0,355751559	0,909668513	0,706306731	0,241004081	8,48305E-08	2,194396156	2,738876093	1,2481229	6,15151E-48	7,23513E-92	2,98628E-49
N_Shelf_chr6:84140412-84140998_ME1	0,2308	0,3421	0,3744	0,0323	0,1436	0,1113	0,000271761	0	2,60814E-12	0,497580355	0	8,096082549	28,66042305	3,540035922	9,5853E-65	1,496E-118	1,47522E-67
N_Shore_chr6:84140412-84140998_ME1	0,15935	0,1756	-0,0273	-0,2029	-0,18665	0,01625	8,55104E-08	9,54E-06	0,327746472	-0,245866972	6,07876E-08	8,096082549	28,66042305	3,540035922	9,5853E-65	1,496E-118	1,47522E-67
Island_chr6:84140412-84140998_ME1	-0,3854	-0,42605	-0,453	-0,02695	-0,0676	-0,04065	1,25455E-14	0	3,37508E-14	-0,325995329	0	8,096082549	28,66042305	3,540035922	9,5853E-65	1,496E-118	1,47522E-67
S_Shore_chr6:84140412-84140998_ME1	0,4531	0,4554	0,4215	-0,0339	-0,0316	0,0023	0,031375601	0,09345773	0,098100557	-0,016618399	0,718477071	8,096082549	28,66042305	3,540035922	9,5853E-65	1,496E-118	1,47522E-67
N_Shore_chr17:81036330-81039407_METRNL	0,00965	0,103	0,0964	-0,0066	0,08675	0,09335	0,828037874	0,000131904	0,00240632	0,148798917	0,001171678	3,641921939	6,726686396	1,847015534	9,30889E-61	1,17637E-86	3,41E-44
Island_chr17:81036330-81039407_METRNL	-0,4771	-0,4775	-0,4787	-0,0012	-0,0016	-0,0004	0,076079209	0,008436335	0,595895128	-0,057769981	0,002044634	3,641921939	6,726686396	1,847015534	9,30889E-61	1,17637E-86	3,41E-44
S_Shore_chr17:81036330-81039407_METRNL	0,18305	0,1829	0,0983	-0,0846	-0,08475	-0,00015	1,23979E-06	3,24523E-06	0,274188702	-0,129945334	9,11781E-07	3,641921939	6,726686396	1,847015534	9,30889E-61	1,17637E-86	3,41E-44
N_Shore_chr17:81042626-81043244_METRNL	0,2838	0,27635	0,2341	-0,04225	-0,0497	-0,00745	3,11508E-06	7,92638E-07	0,32994817	-0,079820809	0,000496613	3,641921939	6,726686396	1,847015534	9,30889E-61	1,17637E-86	3,41E-44
Island_chr17:81042626-81043244_METRNL	0,45335	0,4682	0,46625	-0,00195	0,0129	0,01485	0,311931959	0,010243473	0,030433082	0,150887323	1,00606E-08	3,641921939	6,726686396	1,847015534	9,30889E-61	1,17637E-86	3,41E-44
N_Shore_chr17:81045494-81045941_METRNL	0,3132	0,3927	0,3853	-0,0074	0,0721	0,0795	0,882871966	8,8877E-05	5,37982E-05	0,210880018	8,88178E-16	3,641921939	6,726686396	1,847015534	9,30889E-61	1,17637E-86	3,41E-44
Island_chr17:81045494-81045941_METRNL	0,41845	0,42145	0,4163	-0,00515	-0,00215	0,003	0,241399213	0,000435588	0,000956103	0,224799591	0	3,641921939	6,726686396	1,847015534	9,30889E-61	1,17637E-86	3,41E-44
N_Shore_chr17:81047515-81047965_METRNL	0,37185	0,3855	0,3821	-0,0034	0,01025	0,01365	0,869077274	0,000547918	0,002247264	0,364101922	4,44089E-16	3,641921939	6,726686396	1,847015534	9,30889E-61	1,17637E-86	3,41E-44
Island_chr17:81047515-81047965_METRNL	0,20445	0,2435	0,21465	-0,02885	0,0102	0,03905	0,036508873	8,68649E-05	5,49309E-05	0,118139936	7,60009E-06	3,641921939	6,726686396	1,847015534	9,30889E-61	1,17637E-86	3,41E-44
[truncated: 71,164 more rows]
