# Supplementary material for: EpiMethEx: a tool for large-scale integrated analysis in methylation hotspots linked to genetic regulation
Source: BMC Bioinformatics. 2019 Feb 4;19(Suppl 13):385. doi: 10.1186/s12859-018-2397-6 (PMC7394332; doi:10.1186/s12859-018-2397-6)
Supplement: Supplementary file 2 — Melanoma cancer analysis results. CG classified by position, CG data (taken individually), CG islands, CG of genes. (ZIP 29,702 kb) [file 12859_2018_2397_MOESM2_ESM.zip › CG_data_individually.csv]

sample	medianDown	medianMedium	medianUP	bd_UPvsMID	bd_UPvsDOWN	bd_MIDvsDOWN	pvalue_UPvsMID	pvalue_UPvsDOWN	pvalue_MIDvsDOWN	pearson_correlation	pvalue_pearson_correlation	fc_UPvsMID.gene.	fc_UPvsDOWN.gene.	fc_MIDvsDOWN.gene.	pvalue_UPvsMID.gene.	pvalue_UPvsDOWN.gene.	pvalue_MIDvsDOWN.gene.	island
cg26869362_TSS1500_AASDHPPT	-0,3892	-0,4011	-0,4215	-0,0204	-0,0323	-0,0119	4,43111E-05	5,33488E-11	0,040844	-0,133430653	0,003793127	2,154629781	3,326488394	1,543879335	7,63671E-70	1,43936E-92	9,13246E-48	N_Shore_chr11:105948097-105948830
cg09590193_TSS1500_AASDHPPT	-0,4661	-0,4644	-0,4636	0,0008	0,0025	0,0017	0,269744214	0,122674225	0,228595365	0,038875689	0,398908507	2,154629781	3,326488394	1,543879335	7,63671E-70	1,43936E-92	9,13246E-48	N_Shore_chr11:105948097-105948830
cg27196691_TSS1500_AASDHPPT	-0,31725	-0,3603	-0,3786	-0,0183	-0,06135	-0,04305	0,180759256	0,000496539	0,054109	-0,203341559	2,34887E-05	2,154629781	3,326488394	1,543879335	7,63671E-70	1,43936E-92	9,13246E-48	N_Shore_chr11:105948097-105948830
cg03915167_TSS1500_AASDHPPT	-0,44015	-0,4376	-0,4299	0,0077	0,01025	0,00255	0,002643791	2,83351E-05	0,233723043	0,204678331	7,21403E-06	2,154629781	3,326488394	1,543879335	7,63671E-70	1,43936E-92	9,13246E-48	N_Shore_chr11:105948097-105948830
cg23373072_TSS1500_AASDHPPT	-0,479	-0,4813	-0,48195	-0,00065	-0,00295	-0,0023	0,179080884	3,80131E-08	9,78943E-05	-0,262580801	6,72361E-09	2,154629781	3,326488394	1,543879335	7,63671E-70	1,43936E-92	9,13246E-48	N_Shore_chr11:105948097-105948830
cg04891917_TSS1500_AASDHPPT	-0,4749	-0,4768	-0,479	-0,0022	-0,0041	-0,0019	0,005360807	4,79854E-09	0,003731096	-0,30657032	9,45288E-12	2,154629781	3,326488394	1,543879335	7,63671E-70	1,43936E-92	9,13246E-48	N_Shore_chr11:105948097-105948830
cg24378945_TSS1500_AASDHPPT	-0,44135	-0,443	-0,4462	-0,0032	-0,00485	-0,00165	0,060037209	0,019825667	0,703918203	-0,091437945	0,046861763	2,154629781	3,326488394	1,543879335	7,63671E-70	1,43936E-92	9,13246E-48	N_Shore_chr11:105948097-105948830
cg21913974_TSS200_AASDHPPT	-0,47765	-0,4785	-0,4797	-0,0012	-0,00205	-0,00085	0,045193199	5,43143E-06	0,030797936	-0,272169164	1,77028E-09	2,154629781	3,326488394	1,543879335	7,63671E-70	1,43936E-92	9,13246E-48	Island_chr11:105948097-105948830
cg22024876_TSS200_AASDHPPT	-0,45155	-0,4479	-0,44595	0,00195	0,0056	0,00365	0,518910651	0,004565938	0,022602421	0,078901977	0,086503497	2,154629781	3,326488394	1,543879335	7,63671E-70	1,43936E-92	9,13246E-48	Island_chr11:105948097-105948830
cg09602562_TSS200_AASDHPPT	-0,46855	-0,4711	-0,47365	-0,00255	-0,0051	-0,00255	0,0010295	7,38835E-08	0,044926824	-0,314841779	2,41318E-12	2,154629781	3,326488394	1,543879335	7,63671E-70	1,43936E-92	9,13246E-48	Island_chr11:105948097-105948830
cg19285119_TSS200_AASDHPPT	-0,48575	-0,4867	-0,4874	-0,0007	-0,00165	-0,00095	0,030797936	1,69494E-06	0,060379249	-0,239578829	1,33697E-07	2,154629781	3,326488394	1,543879335	7,63671E-70	1,43936E-92	9,13246E-48	Island_chr11:105948097-105948830
cg05032994_TSS200_AASDHPPT	-0,4814	-0,482	-0,4828	-0,0008	-0,0014	-0,0006	0,016959181	1,65457E-05	0,226905135	-0,253087426	2,39364E-08	2,154629781	3,326488394	1,543879335	7,63671E-70	1,43936E-92	9,13246E-48	Island_chr11:105948097-105948830
cg03993926_1stExon_AASDHPPT	-0,4841	-0,4846	-0,4849	-0,0003	-0,0008	-0,0005	0,573657565	0,004565938	0,181338606	-0,107151027	0,019757097	2,154629781	3,326488394	1,543879335	7,63671E-70	1,43936E-92	9,13246E-48	Island_chr11:105948097-105948830
cg03993926_5'UTR_AASDHPPT	-0,4841	-0,4846	-0,4849	-0,0003	-0,0008	-0,0005	0,573657565	0,004565938	0,181338606	-0,107151027	0,019757097	2,154629781	3,326488394	1,543879335	7,63671E-70	1,43936E-92	9,13246E-48	Island_chr11:105948097-105948830
cg26602100_1stExon_AASDHPPT	-0,47295	-0,4727	-0,4727	0	0,00025	0,00025	0,097928394	0,838456575	0,487329634	0,001118555	0,980643137	2,154629781	3,326488394	1,543879335	7,63671E-70	1,43936E-92	9,13246E-48	Island_chr11:105948097-105948830
cg26602100_5'UTR_AASDHPPT	-0,47295	-0,4727	-0,4727	0	0,00025	0,00025	0,097928394	0,838456575	0,487329634	0,001118555	0,980643137	2,154629781	3,326488394	1,543879335	7,63671E-70	1,43936E-92	9,13246E-48	Island_chr11:105948097-105948830
cg26289824_1stExon_AASDHPPT	-0,4749	-0,476	-0,47665	-0,00065	-0,00175	-0,0011	0,142107799	0,000547918	0,046454484	-0,121281299	0,008279153	2,154629781	3,326488394	1,543879335	7,63671E-70	1,43936E-92	9,13246E-48	Island_chr11:105948097-105948830
cg16737213_1stExon_AASDHPPT	-0,4636	-0,4627	-0,4612	0,0015	0,0024	0,0009	0,342009828	0,009758293	0,193261469	0,129758439	0,004705217	2,154629781	3,326488394	1,543879335	7,63671E-70	1,43936E-92	9,13246E-48	Island_chr11:105948097-105948830
cg24931592_1stExon_AASDHPPT	-0,4365	-0,4353	-0,4305	0,0048	0,006	0,0012	0,078163317	8,00039E-05	0,035548136	0,221295506	1,17081E-06	2,154629781	3,326488394	1,543879335	7,63671E-70	1,43936E-92	9,13246E-48	Island_chr11:105948097-105948830
cg02453779_1stExon_AASDHPPT	-0,42695	-0,4218	-0,4213	0,0005	0,00565	0,00515	0,680527593	0,052212141	0,237189195	0,083514894	0,069570893	2,154629781	3,326488394	1,543879335	7,63671E-70	1,43936E-92	9,13246E-48	Island_chr11:105948097-105948830
cg08268160_1stExon_AASDHPPT	-0,48625	-0,487	-0,4872	-0,0002	-0,00095	-0,00075	0,297152864	0,002030937	0,176567413	-0,211186389	3,60047E-06	2,154629781	3,326488394	1,543879335	7,63671E-70	1,43936E-92	9,13246E-48	Island_chr11:105948097-105948830
cg09213347_1stExon_AASDHPPT	-0,486	-0,4862	-0,4867	-0,0005	-0,0007	-0,0002	0,080615642	0,000858763	0,301692324	-0,160345107	0,000463994	2,154629781	3,326488394	1,543879335	7,63671E-70	1,43936E-92	9,13246E-48	Island_chr11:105948097-105948830
cg11188633_1stExon_AASDHPPT	-0,4515	-0,4493	-0,4454	0,0039	0,0061	0,0022	0,105014134	0,001329027	0,343821439	0,146735904	0,001373371	2,154629781	3,326488394	1,543879335	7,63671E-70	1,43936E-92	9,13246E-48	Island_chr11:105948097-105948830
cg16086925_1stExon_AASDHPPT	-0,45755	-0,4557	-0,45315	0,00255	0,0044	0,00185	0,040279355	0,004565938	0,450249321	0,128787876	0,005028051	2,154629781	3,326488394	1,543879335	7,63671E-70	1,43936E-92	9,13246E-48	Island_chr11:105948097-105948830
cg12561217_Body_AASDHPPT	-0,45165	-0,4542	-0,4589	-0,0047	-0,00725	-0,00255	7,22565E-06	1,10245E-11	0,018038098	-0,312829197	3,3773E-12	2,154629781	3,326488394	1,543879335	7,63671E-70	1,43936E-92	9,13246E-48	Island_chr11:105948097-105948830
cg17615744_Body_AASDHPPT	-0,4805	-0,4807	-0,4814	-0,0007	-0,0009	-0,0002	0,225559764	0,003064516	0,169462133	-0,156941747	0,000613722	2,154629781	3,326488394	1,543879335	7,63671E-70	1,43936E-92	9,13246E-48	Island_chr11:105948097-105948830
cg17568129_Body_AASDHPPT	-0,45545	-0,4556	-0,45755	-0,00195	-0,0021	-0,00015	0,13704414	0,09345773	0,996263799	-0,115292809	0,012100812	2,154629781	3,326488394	1,543879335	7,63671E-70	1,43936E-92	9,13246E-48	Island_chr11:105948097-105948830
cg16794596_Body_AASDHPPT	-0,4845	-0,4847	-0,4857	-0,001	-0,0012	-0,0002	0,001094397	1,65457E-05	0,337060727	-0,30984436	5,53424E-12	2,154629781	3,326488394	1,543879335	7,63671E-70	1,43936E-92	9,13246E-48	Island_chr11:105948097-105948830
cg09063734_Body_AASDHPPT	-0,35995	-0,3759	-0,4132	-0,0373	-0,05325	-0,01595	3,07131E-10	2,22045E-16	0,011966658	-0,309528746	5,82911E-12	2,154629781	3,326488394	1,543879335	7,63671E-70	1,43936E-92	9,13246E-48	S_Shore_chr11:105948097-105948830
cg14449251_Body_AASDHPPT	-0,4012	-0,4085	-0,4298	-0,0213	-0,0286	-0,0073	6,58094E-11	0	0,001153497	-0,340716956	2,53131E-14	2,154629781	3,326488394	1,543879335	7,63671E-70	1,43936E-92	9,13246E-48	S_Shore_chr11:105948097-105948830
cg19292625_Body_AASDHPPT												2,154629781	3,326488394	1,543879335	7,63671E-70	1,43936E-92	9,13246E-48	S_Shelf_chr11:105948097-105948830
cg11420761_Body_AASDHPPT	-0,2197	-0,2421	-0,2818	-0,0397	-0,0621	-0,0224	0,002301186	3,24785E-05	0,091652444	0,00145688	0,974816857	2,154629781	3,326488394	1,543879335	7,63671E-70	1,43936E-92	9,13246E-48	NA_NA
cg14546955_Body_AASDHPPT												2,154629781	3,326488394	1,543879335	7,63671E-70	1,43936E-92	9,13246E-48	NA_NA
cg09688422_Body_AASDHPPT												2,154629781	3,326488394	1,543879335	7,63671E-70	1,43936E-92	9,13246E-48	NA_NA
cg12878183_TSS1500_ABCA17P	-0,30855	-0,3266	-0,34495	-0,01835	-0,0364	-0,01805	0,10036171	0,002030937	0,352052262	-0,122151467	0,007824378	7,727533482	23,85354858	3,086825652	1,9546E-65	3,7635E-123	1,46908E-70	Island_chr16:2389706-2392164
cg07797907_TSS1500_ABCA17P	-0,4855	-0,4856	-0,4858	-0,0002	-0,0003	-1E-04	0,172985976	0,319796646	0,568928197	-0,100500959	0,028851906	7,727533482	23,85354858	3,086825652	1,9546E-65	3,7635E-123	1,46908E-70	Island_chr16:2389706-2392164
cg02924347_TSS1500_ABCA17P	-0,47325	-0,4739	-0,47395	-5E-05	-0,0007	-0,00065	0,830114725	0,39263673	0,450249321	-0,051539517	0,263273177	7,727533482	23,85354858	3,086825652	1,9546E-65	3,7635E-123	1,46908E-70	Island_chr16:2389706-2392164
cg02882733_TSS1500_ABCA17P	-0,4684	-0,4686	-0,4684	0,0002	0	-0,0002	0,741197784	0,987399621	0,449181554	0,02838681	0,537984998	7,727533482	23,85354858	3,086825652	1,9546E-65	3,7635E-123	1,46908E-70	Island_chr16:2389706-2392164
cg02331561_Body_ABCA17P	-0,4827	-0,4839	-0,4852	-0,0013	-0,0025	-0,0012	0,011911981	9,54E-06	0,224889346	-0,177553687	0,000103512	7,727533482	23,85354858	3,086825652	1,9546E-65	3,7635E-123	1,46908E-70	Island_chr16:2389706-2392164
cg07915849_Body_ABCA17P	0,35795	0,3598	0,28525	-0,07455	-0,0727	0,00185	0,007246378	4,79145E-05	0,239989721	-0,284987212	2,73598E-10	7,727533482	23,85354858	3,086825652	1,9546E-65	3,7635E-123	1,46908E-70	Island_chr16:2389706-2392164
cg00795900_Body_ABCA17P	0,087	0,1123	0,1256	0,0133	0,0386	0,0253	0,622877339	0,056339887	0,242639962	0,011607254	0,840790183	7,727533482	23,85354858	3,086825652	1,9546E-65	3,7635E-123	1,46908E-70	S_Shore_chr16:2389706-2392164
cg04446279_Body_ABCA17P												7,727533482	23,85354858	3,086825652	1,9546E-65	3,7635E-123	1,46908E-70	S_Shelf_chr16:2389706-2392164
cg04119462_Body_ABCA17P	0,2168	0,3192	0,33725	0,01805	0,12045	0,1024	0,862001003	0,003064516	0,031635385	0,176850791	0,000110367	7,727533482	23,85354858	3,086825652	1,9546E-65	3,7635E-123	1,46908E-70	NA_NA
cg26807340_Body_ABCA17P	0,4246	0,4232	0,42535	0,00215	0,00075	-0,0014	0,367474165	0,658682021	0,765508974	0,019752688	0,66828879	7,727533482	23,85354858	3,086825652	1,9546E-65	3,7635E-123	1,46908E-70	NA_NA
cg02847766_Body_ABCA17P	-0,2409	-0,1604	-0,15345	0,00695	0,08745	0,0805	0,409642808	0,004565938	0,011722385	0,182836214	6,34315E-05	7,727533482	23,85354858	3,086825652	1,9546E-65	3,7635E-123	1,46908E-70	NA_NA
cg06979342_Body_ABCA17P	0,4843	0,4851	0,4852	1E-04	0,0009	0,0008	0,211476359	0,09345773	0,000594099	0,185921039	4,7349E-05	7,727533482	23,85354858	3,086825652	1,9546E-65	3,7635E-123	1,46908E-70	N_Shelf_chr16:2478686-2479968
cg18244029_TSS1500_ABCD1	-0,41115	-0,4055	-0,40445	0,00105	0,0067	0,00565	0,955017519	0,319796646	0,444924076	0,052903109	0,250833782	8,362764868	18,16301752	2,17189145	4,79827E-57	1,7595E-104	2,45897E-59	Island_chrX:152988874-152991719
cg01910452_TSS1500_ABCD1	-0,4663	-0,4653	-0,4664	-0,0011	-1E-04	0,001	0,737684175	0,474762346	0,539067898	0,040427381	0,38034015	8,362764868	18,16301752	2,17189145	4,79827E-57	1,7595E-104	2,45897E-59	Island_chrX:152988874-152991719
cg00621925_TSS1500_ABCD1	-0,4655	-0,4664	-0,46705	-0,00065	-0,00155	-0,0009	0,850846635	0,564506369	0,942544323	0,073875041	0,108577887	8,362764868	18,16301752	2,17189145	4,79827E-57	1,7595E-104	2,45897E-59	Island_chrX:152988874-152991719
cg13747960_TSS1500_ABCD1												8,362764868	18,16301752	2,17189145	4,79827E-57	1,7595E-104	2,45897E-59	Island_chrX:152988874-152991719
cg02205962_TSS1500_ABCD1	-0,43345	-0,4322	-0,42835	0,00385	0,0051	0,00125	0,844386556	0,658682021	0,72117627	0,044566723	0,333454951	8,362764868	18,16301752	2,17189145	4,79827E-57	1,7595E-104	2,45897E-59	Island_chrX:152988874-152991719
cg23718917_1stExon_ABCD1	-0,4535	-0,4513	-0,45285	-0,00155	0,00065	0,0022	0,828557947	0,474762346	0,6328909	0,038714362	0,400869764	8,362764868	18,16301752	2,17189145	4,79827E-57	1,7595E-104	2,45897E-59	Island_chrX:152988874-152991719
cg23718917_5'UTR_ABCD1	-0,4535	-0,4513	-0,45285	-0,00155	0,00065	0,0022	0,828557947	0,474762346	0,6328909	0,038714362	0,400869764	8,362764868	18,16301752	2,17189145	4,79827E-57	1,7595E-104	2,45897E-59	Island_chrX:152988874-152991719
cg06041068_1stExon_ABCD1	-0,4747	-0,4748	-0,47305	0,00175	0,00165	-1E-04	0,738856387	0,256759004	0,629877827	0,055170695	0,231064656	8,362764868	18,16301752	2,17189145	4,79827E-57	1,7595E-104	2,45897E-59	Island_chrX:152988874-152991719
cg06041068_5'UTR_ABCD1	-0,4747	-0,4748	-0,47305	0,00175	0,00165	-1E-04	0,738856387	0,256759004	0,629877827	0,055170695	0,231064656	8,362764868	18,16301752	2,17189145	4,79827E-57	1,7595E-104	2,45897E-59	Island_chrX:152988874-152991719
cg27453644_1stExon_ABCD1	-0,05395	-0,129	-0,2064	-0,0774	-0,15245	-0,07505	0,011668717	9,29024E-07	0,002235442	-0,317082919	1,65468E-12	8,362764868	18,16301752	2,17189145	4,79827E-57	1,7595E-104	2,45897E-59	Island_chrX:152988874-152991719
cg03753611_1stExon_ABCD1	0,0087	-0,091	-0,1699	-0,0789	-0,1786	-0,0997	0,002685416	2,54515E-10	0,00038555	-0,359391649	8,88178E-16	8,362764868	18,16301752	2,17189145	4,79827E-57	1,7595E-104	2,45897E-59	Island_chrX:152988874-152991719
cg24964364_1stExon_ABCD1	0,11315	0,0459	-0,03765	-0,08355	-0,1508	-0,06725	4,08052E-07	2,78666E-14	0,023239747	-0,371858359	0	8,362764868	18,16301752	2,17189145	4,79827E-57	1,7595E-104	2,45897E-59	Island_chrX:152988874-152991719
cg08418115_1stExon_ABCD1	0,14445	0,0059	-0,07175	-0,07765	-0,2162	-0,13855	2,39529E-05	4,55191E-15	0,000647633	-0,376653208	0	8,362764868	18,16301752	2,17189145	4,79827E-57	1,7595E-104	2,45897E-59	Island_chrX:152988874-152991719
cg26149887_1stExon_ABCD1	0,41385	0,2065	0,0867	-0,1198	-0,32715	-0,20735	1,48965E-08	0	5,65197E-05	-0,422305192	0	8,362764868	18,16301752	2,17189145	4,79827E-57	1,7595E-104	2,45897E-59	Island_chrX:152988874-152991719
cg19900558_Body_ABCD1	-0,0579	-0,1675	-0,22595	-0,05845	-0,16805	-0,1096	0,10018625	5,43143E-06	0,004868063	-0,285235555	2,63626E-10	8,362764868	18,16301752	2,17189145	4,79827E-57	1,7595E-104	2,45897E-59	Island_chrX:152988874-152991719
cg07761358_Body_ABCD1	-0,15105	-0,2214	-0,2456	-0,0242	-0,09455	-0,07035	0,503574786	0,013997473	0,098791733	-0,181667168	7,0777E-05	8,362764868	18,16301752	2,17189145	4,79827E-57	1,7595E-104	2,45897E-59	Island_chrX:152988874-152991719
cg02772106_Body_ABCD1	-0,4099	-0,3719	-0,3698	0,0021	0,0401	0,038	0,972495192	0,122674225	0,057250923	0,044897915	0,329871418	8,362764868	18,16301752	2,17189145	4,79827E-57	1,7595E-104	2,45897E-59	S_Shore_chrX:152988874-152991719
cg22534545_Body_ABCD1	0,39045	0,3813	0,3049	-0,0764	-0,08555	-0,00915	0,000968211	5,02809E-07	0,100889625	-0,342141821	1,95399E-14	8,362764868	18,16301752	2,17189145	4,79827E-57	1,7595E-104	2,45897E-59	S_Shelf_chrX:152988874-152991719
cg27024381_3'UTR_ABCD1	-0,11225	-0,0881	-0,08395	0,00415	0,0283	0,02415	0,193261469	0,003064516	0,079742804	0,096435327	0,036022868	8,362764868	18,16301752	2,17189145	4,79827E-57	1,7595E-104	2,45897E-59	NA_NA
cg13406085_Body_ABCD2												11,13758085	34,31938988	3,081404331	1,21155E-63	2,232E-122	1,25397E-84	NA_NA
cg11790681_1stExon_ABCD2	-0,45585	-0,4574	-0,45695	0,00045	-0,0011	-0,00155	0,996856599	0,203372041	0,280266116	-0,142611473	0,001875344	11,13758085	34,31938988	3,081404331	1,21155E-63	2,232E-122	1,25397E-84	NA_NA
cg11790681_5'UTR_ABCD2	-0,45585	-0,4574	-0,45695	0,00045	-0,0011	-0,00155	0,996856599	0,203372041	0,280266116	-0,142611473	0,001875344	11,13758085	34,31938988	3,081404331	1,21155E-63	2,232E-122	1,25397E-84	NA_NA
cg25116882_1stExon_ABCD2	-0,37295	-0,3626	-0,34175	0,02085	0,0312	0,01035	0,00025581	9,54E-06	0,427077136	0,144418704	0,00163767	11,13758085	34,31938988	3,081404331	1,21155E-63	2,232E-122	1,25397E-84	NA_NA
cg25116882_5'UTR_ABCD2	-0,37295	-0,3626	-0,34175	0,02085	0,0312	0,01035	0,00025581	9,54E-06	0,427077136	0,144418704	0,00163767	11,13758085	34,31938988	3,081404331	1,21155E-63	2,232E-122	1,25397E-84	NA_NA
cg27288424_TSS200_ABCD2	-0,3849	-0,3803	-0,39735	-0,01705	-0,01245	0,0046	0,086300677	0,052411731	0,74947932	-0,139681739	0,002483846	11,13758085	34,31938988	3,081404331	1,21155E-63	2,232E-122	1,25397E-84	NA_NA
cg08424219_TSS1500_ABCD2	-0,42905	-0,4295	-0,4307	-0,0012	-0,00165	-0,00045	0,300863358	0,070299013	0,489555766	-0,138699382	0,002501538	11,13758085	34,31938988	3,081404331	1,21155E-63	2,232E-122	1,25397E-84	NA_NA
cg15876417_TSS1500_ABCD2	-0,41005	-0,4112	-0,4226	-0,0114	-0,01255	-0,00115	0,000432549	0,000131904	0,928253388	-0,146126043	0,001438839	11,13758085	34,31938988	3,081404331	1,21155E-63	2,232E-122	1,25397E-84	NA_NA
cg26980789_TSS1500_ABCD2												11,13758085	34,31938988	3,081404331	1,21155E-63	2,232E-122	1,25397E-84	NA_NA
cg18019088_TSS1500_ABCD3												2,217865688	3,428439348	1,545828211	1,01977E-66	3,86966E-76	1,80484E-41	N_Shore_chr1:94883525-94884402
cg24215727_TSS1500_ABCD3	-0,43695	-0,4421	-0,44435	-0,00225	-0,0074	-0,00515	0,455070935	0,038290401	0,190004347	-0,106854061	0,020102366	2,217865688	3,428439348	1,545828211	1,01977E-66	3,86966E-76	1,80484E-41	N_Shore_chr1:94883525-94884402
cg03064968_TSS1500_ABCD3	-0,46145	-0,4616	-0,45855	0,00305	0,0029	-0,00015	0,134791311	0,052212141	0,683534927	0,042409179	0,357409548	2,217865688	3,428439348	1,545828211	1,01977E-66	3,86966E-76	1,80484E-41	Island_chr1:94883525-94884402
cg17906523_TSS1500_ABCD3	-0,43565	-0,4347	-0,4311	0,0036	0,00455	0,00095	0,520054316	0,319796646	0,86861055	0,002006686	0,96528136	2,217865688	3,428439348	1,545828211	1,01977E-66	3,86966E-76	1,80484E-41	Island_chr1:94883525-94884402
cg23250288_TSS1500_ABCD3	-0,484	-0,4846	-0,4855	-0,0009	-0,0015	-0,0006	0,000258928	5,02809E-07	0,1053793	-0,267894642	3,23029E-09	2,217865688	3,428439348	1,545828211	1,01977E-66	3,86966E-76	1,80484E-41	Island_chr1:94883525-94884402
cg15562706_TSS1500_ABCD3	-0,48185	-0,4827	-0,48355	-0,00085	-0,0017	-0,00085	0,285816641	0,000547918	0,176012653	-0,132639	0,003854215	2,217865688	3,428439348	1,545828211	1,01977E-66	3,86966E-76	1,80484E-41	Island_chr1:94883525-94884402
cg09000830_TSS200_ABCD3	-0,42385	-0,4207	-0,41865	0,00205	0,0052	0,00315	0,109466007	0,000858763	0,214690011	0,166415574	0,000277871	2,217865688	3,428439348	1,545828211	1,01977E-66	3,86966E-76	1,80484E-41	Island_chr1:94883525-94884402
cg21930399_TSS200_ABCD3	-0,486	-0,4862	-0,4858	0,0004	0,0002	-0,0002	0,670289721	0,909668513	0,852812173	0,041638665	0,36621977	2,217865688	3,428439348	1,545828211	1,01977E-66	3,86966E-76	1,80484E-41	Island_chr1:94883525-94884402
cg09357580_1stExon_ABCD3	-0,4851	-0,4856	-0,48525	0,00035	-0,00015	-0,0005	0,69554114	0,752262195	0,229954377	-0,025795779	0,575731952	2,217865688	3,428439348	1,545828211	1,01977E-66	3,86966E-76	1,80484E-41	Island_chr1:94883525-94884402
cg02756545_1stExon_ABCD3	-0,4569	-0,4557	-0,45295	0,00275	0,00395	0,0012	0,057032899	0,038290401	0,687741616	0,074254918	0,106767966	2,217865688	3,428439348	1,545828211	1,01977E-66	3,86966E-76	1,80484E-41	Island_chr1:94883525-94884402
cg11202785_1stExon_ABCD3	-0,4823	-0,4828	-0,4827	1E-04	-0,0004	-0,0005	0,590888033	0,158976084	0,075635762	-0,099391512	0,030675487	2,217865688	3,428439348	1,545828211	1,01977E-66	3,86966E-76	1,80484E-41	Island_chr1:94883525-94884402
cg12578791_Body_ABCD3	-0,4849	-0,4851	-0,48535	-0,00025	-0,00045	-0,0002	0,973067052	0,39263673	0,978841737	-0,07026299	0,127019274	2,217865688	3,428439348	1,545828211	1,01977E-66	3,86966E-76	1,80484E-41	Island_chr1:94883525-94884402
cg09869791_Body_ABCD3	-0,45205	-0,4497	-0,4523	-0,0026	-0,00025	0,00235	0,308803318	0,203372041	0,047652892	-0,008070673	0,861029374	2,217865688	3,428439348	1,545828211	1,01977E-66	3,86966E-76	1,80484E-41	S_Shore_chr1:94883525-94884402
cg11237362_Body_ABCD3	0,1748	0,0744	-0,0237	-0,0981	-0,1985	-0,1004	0,00405572	4,79854E-09	0,003954707	-0,291814431	9,72744E-11	2,217865688	3,428439348	1,545828211	1,01977E-66	3,86966E-76	1,80484E-41	S_Shelf_chr1:94883525-94884402
cg26908356_Body_ABCD3												2,217865688	3,428439348	1,545828211	1,01977E-66	3,86966E-76	1,80484E-41	NA_NA
cg11689700_3'UTR_ABCD3	0,3287	0,3369	0,3689	0,032	0,0402	0,0082	0,012401687	0,007742816	0,654759966	0,056950416	0,217811542	2,217865688	3,428439348	1,545828211	1,01977E-66	3,86966E-76	1,80484E-41	NA_NA
cg26346441_Body_ABCD4												1,719884878	2,243482608	1,304437661	2,1294E-62	4,6085E-110	1,21622E-59	NA_NA
cg26346441_3'UTR_ABCD4												1,719884878	2,243482608	1,304437661	2,1294E-62	4,6085E-110	1,21622E-59	NA_NA
cg05878073_Body_ABCD4	0,1171	0,0914	0,0752	-0,0162	-0,0419	-0,0257	0,133232287	0,070299013	0,040118561	-0,108094929	0,018693713	1,719884878	2,243482608	1,304437661	2,1294E-62	4,6085E-110	1,21622E-59	N_Shelf_chr14:74769366-74769815
cg15912427_Body_ABCD4												1,719884878	2,243482608	1,304437661	2,1294E-62	4,6085E-110	1,21622E-59	N_Shore_chr14:74769366-74769815
cg05927268_Body_ABCD4	-0,4593	-0,4614	-0,4634	-0,002	-0,0041	-0,0021	0,176567413	0,000547918	0,140480496	-0,187806508	3,95068E-05	1,719884878	2,243482608	1,304437661	2,1294E-62	4,6085E-110	1,21622E-59	Island_chr14:74769366-74769815
cg19681716_Body_ABCD4												1,719884878	2,243482608	1,304437661	2,1294E-62	4,6085E-110	1,21622E-59	Island_chr14:74769366-74769815
cg19681716_1stExon_ABCD4												1,719884878	2,243482608	1,304437661	2,1294E-62	4,6085E-110	1,21622E-59	Island_chr14:74769366-74769815
cg07049929_Body_ABCD4	-0,466	-0,4681	-0,4697	-0,0016	-0,0037	-0,0021	0,411672007	0,000345192	0,015691969	-0,208153756	4,99101E-06	1,719884878	2,243482608	1,304437661	2,1294E-62	4,6085E-110	1,21622E-59	Island_chr14:74769366-74769815
cg07049929_5'UTR_ABCD4	-0,466	-0,4681	-0,4697	-0,0016	-0,0037	-0,0021	0,411672007	0,000345192	0,015691969	-0,208153756	4,99101E-06	1,719884878	2,243482608	1,304437661	2,1294E-62	4,6085E-110	1,21622E-59	Island_chr14:74769366-74769815
cg07049929_1stExon_ABCD4	-0,466	-0,4681	-0,4697	-0,0016	-0,0037	-0,0021	0,411672007	0,000345192	0,015691969	-0,208153756	4,99101E-06	1,719884878	2,243482608	1,304437661	2,1294E-62	4,6085E-110	1,21622E-59	Island_chr14:74769366-74769815
cg01537391_Body_ABCD4	-0,4484	-0,4512	-0,4533	-0,0021	-0,0049	-0,0028	0,359009146	0,000345192	0,017645923	-0,253840209	2,16837E-08	1,719884878	2,243482608	1,304437661	2,1294E-62	4,6085E-110	1,21622E-59	Island_chr14:74769366-74769815
cg01537391_5'UTR_ABCD4	-0,4484	-0,4512	-0,4533	-0,0021	-0,0049	-0,0028	0,359009146	0,000345192	0,017645923	-0,253840209	2,16837E-08	1,719884878	2,243482608	1,304437661	2,1294E-62	4,6085E-110	1,21622E-59	Island_chr14:74769366-74769815
cg01537391_1stExon_ABCD4	-0,4484	-0,4512	-0,4533	-0,0021	-0,0049	-0,0028	0,359009146	0,000345192	0,017645923	-0,253840209	2,16837E-08	1,719884878	2,243482608	1,304437661	2,1294E-62	4,6085E-110	1,21622E-59	Island_chr14:74769366-74769815
cg10504545_TSS200_ABCD4	-0,4737	-0,477	-0,47735	-0,00035	-0,00365	-0,0033	0,243880666	9,68757E-09	6,9214E-06	-0,256310668	1,56422E-08	1,719884878	2,243482608	1,304437661	2,1294E-62	4,6085E-110	1,21622E-59	Island_chr14:74769366-74769815
cg21520131_TSS200_ABCD4	-0,4559	-0,4578	-0,4593	-0,0015	-0,0034	-0,0019	0,587312785	0,003064516	0,021420294	-0,196535851	1,66894E-05	1,719884878	2,243482608	1,304437661	2,1294E-62	4,6085E-110	1,21622E-59	S_Shore_chr14:74769366-74769815
cg10071848_TSS1500_ABCD4												1,719884878	2,243482608	1,304437661	2,1294E-62	4,6085E-110	1,21622E-59	S_Shore_chr14:74769366-74769815
cg01507833_TSS1500_ABCD4	0,4201	0,4248	0,4253	0,0005	0,0052	0,0047	0,938510045	0,158976084	0,348378265	-0,022812259	0,620680924	1,719884878	2,243482608	1,304437661	2,1294E-62	4,6085E-110	1,21622E-59	S_Shore_chr14:74769366-74769815
cg27121267_Body_ACRV1												4,780680528	8,205345033	1,716355022	4,96678E-59	1,5526E-109	2,15003E-66	NA_NA
ch.11.2619180F_Body_ACRV1												4,780680528	8,205345033	1,716355022	4,96678E-59	1,5526E-109	2,15003E-66	NA_NA
cg00066153_1stExon_ACRV1	0,45445	0,4521	0,45295	0,00085	-0,0015	-0,00235	0,33038971	0,658682021	0,446518074	-0,054988293	0,23261282	4,780680528	8,205345033	1,716355022	4,96678E-59	1,5526E-109	2,15003E-66	NA_NA
cg00066153_5'UTR_ACRV1	0,45445	0,4521	0,45295	0,00085	-0,0015	-0,00235	0,33038971	0,658682021	0,446518074	-0,054988293	0,23261282	4,780680528	8,205345033	1,716355022	4,96678E-59	1,5526E-109	2,15003E-66	NA_NA
cg09588284_TSS1500_ACRV1	0,36875	0,3853	0,38995	0,00465	0,0212	0,01655	0,786990876	0,052212141	0,169731165	0,159894247	0,000481661	4,780680528	8,205345033	1,716355022	4,96678E-59	1,5526E-109	2,15003E-66	NA_NA
cg07153965_TSS1500_ACRV1												4,780680528	8,205345033	1,716355022	4,96678E-59	1,5526E-109	2,15003E-66	NA_NA
cg07665222_TSS1500_ACRV1												4,780680528	8,205345033	1,716355022	4,96678E-59	1,5526E-109	2,15003E-66	NA_NA
cg07814932_1stExon_ADAM30	0,4185	0,4179	0,40655	-0,01135	-0,01195	-0,0006	0,214044313	0,038290401	0,532700878	0,000802649	0,986109305	2,804438605	2,804438605	-1	5,36656E-19	5,36656E-19		N_Shore_chr1:120439013-120439220
cg23131777_1stExon_ADAM30	0,08	0,1112	0,1081	-0,0031	0,0281	0,0312	0,966113984	0,658682021	0,7914404	0,061655786	0,180684446	2,804438605	2,804438605	-1	5,36656E-19	5,36656E-19		N_Shore_chr1:120439013-120439220
cg22774211_1stExon_ADAM30	0,2121	0,2031	0,19535	-0,00775	-0,01675	-0,009	0,36369626	0,564506369	0,880951594	0,035014238	0,447417518	2,804438605	2,804438605	-1	5,36656E-19	5,36656E-19		Island_chr1:120439013-120439220
cg22774211_5'UTR_ADAM30	0,2121	0,2031	0,19535	-0,00775	-0,01675	-0,009	0,36369626	0,564506369	0,880951594	0,035014238	0,447417518	2,804438605	2,804438605	-1	5,36656E-19	5,36656E-19		Island_chr1:120439013-120439220
cg16166968_1stExon_ADAM30	0,2589	0,2062	0,2331	0,0269	-0,0258	-0,0527	0,937875321	0,319796646	0,061299527	0,043075784	0,349895729	2,804438605	2,804438605	-1	5,36656E-19	5,36656E-19		Island_chr1:120439013-120439220
cg16166968_5'UTR_ADAM30	0,2589	0,2062	0,2331	0,0269	-0,0258	-0,0527	0,937875321	0,319796646	0,061299527	0,043075784	0,349895729	2,804438605	2,804438605	-1	5,36656E-19	5,36656E-19		Island_chr1:120439013-120439220
cg26933147_TSS1500_ADAM30	0,37225	0,3794	0,36615	-0,01325	-0,0061	0,00715	0,274405884	0,658682021	0,929284857	-0,039450939	0,391962193	2,804438605	2,804438605	-1	5,36656E-19	5,36656E-19		S_Shore_chr1:120439013-120439220
cg04117480_TSS1500_ADAM30	0,3845	0,3746	0,377	0,0024	-0,0075	-0,0099	0,965227016	0,474762346	0,16573102	0,032286982	0,483602512	2,804438605	2,804438605	-1	5,36656E-19	5,36656E-19		S_Shore_chr1:120439013-120439220
cg23326301_TSS1500_ADAM30	0,3924	0,3942	0,39085	-0,00335	-0,00155	0,0018	0,669686983	0,838456575	0,820169467	0,001132079	0,980409146	2,804438605	2,804438605	-1	5,36656E-19	5,36656E-19		S_Shore_chr1:120439013-120439220
cg03852045_TSS1500_ADAM30	0,43375	0,4367	0,42865	-0,00805	-0,0051	0,00295	0,495141746	0,959779166	0,769506368	0,019910047	0,665805364	2,804438605	2,804438605	-1	5,36656E-19	5,36656E-19		S_Shore_chr1:120439013-120439220
cg13474124_TSS1500_ADAM30	0,4201	0,4271	0,41915	-0,00795	-0,00095	0,007	0,410149555	0,658682021	0,2894262	0,029215652	0,526177054	2,804438605	2,804438605	-1	5,36656E-19	5,36656E-19		S_Shore_chr1:120439013-120439220
cg01565608_TSS1500_ADAM32	0,43925	0,4338	0,41985	-0,01395	-0,0194	-0,00545	6,22287E-07	2,54515E-10	0,012021561	-0,37511414	0	19,14500325	37,58299148	1,96307052	2,34017E-44	3,76607E-65	9,42879E-91	N_Shore_chr8:38965013-38965423
cg11052259_TSS1500_ADAM32	0,337	0,3289	0,25475	-0,07415	-0,08225	-0,0081	4,00282E-06	5,40515E-10	0,238586385	-0,518516647	0	19,14500325	37,58299148	1,96307052	2,34017E-44	3,76607E-65	9,42879E-91	N_Shore_chr8:38965013-38965423
cg27417469_TSS200_ADAM32												19,14500325	37,58299148	1,96307052	2,34017E-44	3,76607E-65	9,42879E-91	N_Shore_chr8:38965013-38965423
cg14618996_TSS200_ADAM32	0,0035	-0,0868	-0,26195	-0,17515	-0,26545	-0,0903	1,19751E-06	9,16489E-13	0,045104255	-0,436688897	0	19,14500325	37,58299148	1,96307052	2,34017E-44	3,76607E-65	9,42879E-91	N_Shore_chr8:38965013-38965423
cg26394257_TSS200_ADAM32	0,26035	0,1707	-0,0265	-0,1972	-0,28685	-0,08965	3,39434E-08	9,99201E-16	0,002575741	-0,548340627	0	19,14500325	37,58299148	1,96307052	2,34017E-44	3,76607E-65	9,42879E-91	N_Shore_chr8:38965013-38965423
cg08827307_TSS200_ADAM32	0,231	0,1453	-0,04765	-0,19295	-0,27865	-0,0857	3,84452E-06	2,12663E-12	0,032827963	-0,495082347	0	19,14500325	37,58299148	1,96307052	2,34017E-44	3,76607E-65	9,42879E-91	Island_chr8:38965013-38965423
cg05789704_TSS200_ADAM32	0,0323	-0,0368	-0,2076	-0,1708	-0,2399	-0,0691	1,55053E-06	6,63736E-12	0,025516826	-0,428634657	0	19,14500325	37,58299148	1,96307052	2,34017E-44	3,76607E-65	9,42879E-91	Island_chr8:38965013-38965423
cg22848598_TSS200_ADAM32	0,2703	0,1858	-0,05405	-0,23985	-0,32435	-0,0845	1,24423E-06	3,90021E-13	0,025409186	-0,467473951	0	19,14500325	37,58299148	1,96307052	2,34017E-44	3,76607E-65	9,42879E-91	Island_chr8:38965013-38965423
cg26124318_1stExon_ADAM32	0,04145	-0,0065	-0,12815	-0,12165	-0,1696	-0,04795	0,00014798	5,43288E-11	0,008662232	-0,438748719	0	19,14500325	37,58299148	1,96307052	2,34017E-44	3,76607E-65	9,42879E-91	Island_chr8:38965013-38965423
cg26124318_5'UTR_ADAM32	0,04145	-0,0065	-0,12815	-0,12165	-0,1696	-0,04795	0,00014798	5,43288E-11	0,008662232	-0,438748719	0	19,14500325	37,58299148	1,96307052	2,34017E-44	3,76607E-65	9,42879E-91	Island_chr8:38965013-38965423
cg02637318_1stExon_ADAM32	0,2423	0,1773	-0,0424	-0,2197	-0,2847	-0,065	0,00010301	1,10245E-11	0,012243452	-0,470269888	0	19,14500325	37,58299148	1,96307052	2,34017E-44	3,76607E-65	9,42879E-91	Island_chr8:38965013-38965423
cg02637318_5'UTR_ADAM32	0,2423	0,1773	-0,0424	-0,2197	-0,2847	-0,065	0,00010301	1,10245E-11	0,012243452	-0,470269888	0	19,14500325	37,58299148	1,96307052	2,34017E-44	3,76607E-65	9,42879E-91	Island_chr8:38965013-38965423
cg03780701_Body_ADAM32	0,328	0,2789	0,06835	-0,21055	-0,25965	-0,0491	4,69624E-13	0	0,001627277	-0,617516263	0	19,14500325	37,58299148	1,96307052	2,34017E-44	3,76607E-65	9,42879E-91	Island_chr8:38965013-38965423
cg16540080_Body_ADAM32	0,21895	0,1733	0,00945	-0,16385	-0,2095	-0,04565	1,36806E-11	0	0,008723769	-0,593978794	0	19,14500325	37,58299148	1,96307052	2,34017E-44	3,76607E-65	9,42879E-91	S_Shore_chr8:38965013-38965423
cg10852045_Body_ADAM32												19,14500325	37,58299148	1,96307052	2,34017E-44	3,76607E-65	9,42879E-91	NA_NA
cg09515229_Body_ADAM32												19,14500325	37,58299148	1,96307052	2,34017E-44	3,76607E-65	9,42879E-91	NA_NA
cg25765819_Body_ADAM32												19,14500325	37,58299148	1,96307052	2,34017E-44	3,76607E-65	9,42879E-91	NA_NA
cg05088513_3'UTR_AFG3L2	0,44165	0,4424	0,44815	0,00575	0,0065	0,00075	0,001046833	4,79145E-05	0,893155131	0,108767663	0,017966612	2,168900696	3,40567319	1,570230116	8,23056E-69	4,6238E-122	3,03662E-67	S_Shelf_chr18:12325040-12326049
cg05847233_Body_AFG3L2	0,4471	0,4431	0,43575	-0,00735	-0,01135	-0,004	0,007991852	1,13346E-09	0,000301051	-0,225491663	7,2292E-07	2,168900696	3,40567319	1,570230116	8,23056E-69	4,6238E-122	3,03662E-67	N_Shelf_chr18:12376538-12377306
cg18063659_Body_AFG3L2	0,37605	0,2947	0,20345	-0,09125	-0,1726	-0,08135	5,65197E-05	6,66134E-16	2,63156E-08	-0,450929553	0	2,168900696	3,40567319	1,570230116	8,23056E-69	4,6238E-122	3,03662E-67	N_Shore_chr18:12376538-12377306
cg13720868_Body_AFG3L2	-0,27125	-0,2988	-0,3648	-0,066	-0,09355	-0,02755	1,93226E-07	4,87277E-12	0,082534469	-0,351330805	3,55271E-15	2,168900696	3,40567319	1,570230116	8,23056E-69	4,6238E-122	3,03662E-67	N_Shore_chr18:12376538-12377306
cg24254271_Body_AFG3L2	-0,44745	-0,45115	-0,45	0,00115	-0,00255	-0,0037	0,669886422	0,752262195	0,554464814	-0,024792258	0,591074138	2,168900696	3,40567319	1,570230116	8,23056E-69	4,6238E-122	3,03662E-67	Island_chr18:12376538-12377306
cg13397649_1stExon_AFG3L2	-0,3323	-0,3359	-0,3417	-0,0058	-0,0094	-0,0036	0,107035593	0,001329027	0,076052151	-0,11037247	0,01633103	2,168900696	3,40567319	1,570230116	8,23056E-69	4,6238E-122	3,03662E-67	Island_chr18:12376538-12377306
cg24285919_TSS200_AFG3L2	-0,4892	-0,4892	-0,4895	-0,0003	-0,0003	0	0,045910244	0,319796646	0,533856412	-0,027506038	0,550676392	2,168900696	3,40567319	1,570230116	8,23056E-69	4,6238E-122	3,03662E-67	Island_chr18:12376538-12377306
cg02234156_TSS200_AFG3L2	-0,4902	-0,4904	-0,4905	-1E-04	-0,0003	-0,0002	0,193858308	0,052212141	0,524065179	-0,15996319	0,00047892	2,168900696	3,40567319	1,570230116	8,23056E-69	4,6238E-122	3,03662E-67	Island_chr18:12376538-12377306
cg20219876_TSS200_AFG3L2	-0,47775	-0,4777	-0,4788	-0,0011	-0,00105	5E-05	0,005728246	0,009758293	0,846884095	-0,193189853	2,33274E-05	2,168900696	3,40567319	1,570230116	8,23056E-69	4,6238E-122	3,03662E-67	Island_chr18:12376538-12377306
cg16868190_TSS200_AFG3L2												2,168900696	3,40567319	1,570230116	8,23056E-69	4,6238E-122	3,03662E-67	S_Shore_chr18:12376538-12377306
cg06934613_TSS200_AFG3L2												2,168900696	3,40567319	1,570230116	8,23056E-69	4,6238E-122	3,03662E-67	S_Shore_chr18:12376538-12377306
cg25964954_TSS200_AFG3L2												2,168900696	3,40567319	1,570230116	8,23056E-69	4,6238E-122	3,03662E-67	S_Shore_chr18:12376538-12377306
cg16615927_TSS1500_AFG3L2												2,168900696	3,40567319	1,570230116	8,23056E-69	4,6238E-122	3,03662E-67	S_Shore_chr18:12376538-12377306
cg20012885_TSS1500_AFG3L2												2,168900696	3,40567319	1,570230116	8,23056E-69	4,6238E-122	3,03662E-67	S_Shore_chr18:12376538-12377306
cg03766998_TSS1500_AFG3L2												2,168900696	3,40567319	1,570230116	8,23056E-69	4,6238E-122	3,03662E-67	S_Shore_chr18:12376538-12377306
cg16604035_3'UTR_AHDC1	0,1966	0,2008	0,1371	-0,0637	-0,0595	0,0042	0,096390226	0,019825667	0,867674927	-0,171701527	0,000175231	2,757031976	4,170579907	1,512706397	7,68401E-49	4,93055E-98	1,06889E-54	NA_NA
cg15009810_3'UTR_AHDC1	0,4194	0,4055	0,4041	-0,0014	-0,0153	-0,0139	0,774053508	0,019825667	0,011562046	-0,136369431	0,002959759	2,757031976	4,170579907	1,512706397	7,68401E-49	4,93055E-98	1,06889E-54	N_Shelf_chr1:27874417-27874638
cg13920090_3'UTR_AHDC1												2,757031976	4,170579907	1,512706397	7,68401E-49	4,93055E-98	1,06889E-54	N_Shelf_chr1:27874417-27874638
cg00178877_Body_AHDC1	0,404	0,4038	0,40585	0,00205	0,00185	-0,0002	0,685939291	0,752262195	0,462083049	-0,026883019	0,559741535	2,757031976	4,170579907	1,512706397	7,68401E-49	4,93055E-98	1,06889E-54	N_Shore_chr1:27874417-27874638
cg05590948_Body_AHDC1	0,4773	0,4782	0,4784	0,0002	0,0011	0,0009	0,486773847	0,256759004	0,602240735	0,054122713	0,240059538	2,757031976	4,170579907	1,512706397	7,68401E-49	4,93055E-98	1,06889E-54	Island_chr1:27874417-27874638
cg09060489_Body_AHDC1	0,39975	0,3957	0,3955	-0,0002	-0,00425	-0,00405	0,687140935	0,752262195	0,600445274	-0,01150536	0,802918953	2,757031976	4,170579907	1,512706397	7,68401E-49	4,93055E-98	1,06889E-54	Island_chr1:27874417-27874638
cg20298199_Body_AHDC1	0,41405	0,4122	0,4159	0,0037	0,00185	-0,00185	0,183905165	0,564506369	0,807870853	0,057672216	0,210565729	2,757031976	4,170579907	1,512706397	7,68401E-49	4,93055E-98	1,06889E-54	Island_chr1:27874417-27874638
cg15519670_Body_AHDC1	0,32875	0,3293	0,32745	-0,00185	-0,0013	0,00055	0,641936215	0,959779166	0,821225759	-0,019916687	0,665700664	2,757031976	4,170579907	1,512706397	7,68401E-49	4,93055E-98	1,06889E-54	Island_chr1:27874417-27874638
cg13443661_Body_AHDC1	0,3675	0,3689	0,3708	0,0019	0,0033	0,0014	0,801348935	0,474762346	0,84985991	-0,000525639	0,990903005	2,757031976	4,170579907	1,512706397	7,68401E-49	4,93055E-98	1,06889E-54	S_Shore_chr1:27874417-27874638
cg19818016_Body_AHDC1	0,2017	0,1957	0,20425	0,00855	0,00255	-0,006	0,684737283	0,658682021	0,970127761	0,057648981	0,210749892	2,757031976	4,170579907	1,512706397	7,68401E-49	4,93055E-98	1,06889E-54	S_Shore_chr1:27874417-27874638
cg07181257_Body_AHDC1	0,37765	0,3782	0,3753	-0,0029	-0,00235	0,00055	0,302107408	0,319796646	0,678722271	-0,06359973	0,16729703	2,757031976	4,170579907	1,512706397	7,68401E-49	4,93055E-98	1,06889E-54	S_Shore_chr1:27874417-27874638
cg11229315_Body_AHDC1	0,4911	0,4912	0,4911	-0,0001	0	0,0001	0,992546161	0,474762346	0,419333763	-0,006043946	0,895695766	2,757031976	4,170579907	1,512706397	7,68401E-49	4,93055E-98	1,06889E-54	S_Shelf_chr1:27874417-27874638
cg06825309_Body_AHDC1	0,4305	0,4287	0,42815	-0,00055	-0,00235	-0,0018	0,712862502	0,752262195	0,528088326	-0,033087168	0,472824539	2,757031976	4,170579907	1,512706397	7,68401E-49	4,93055E-98	1,06889E-54	S_Shelf_chr1:27874417-27874638
cg00345792_Body_AHDC1	0,4761	0,4778	0,4761	-0,0017	5,55112E-17	0,0017	0,291850579	0,909668513	0,517197091	0,001000002	0,982694395	2,757031976	4,170579907	1,512706397	7,68401E-49	4,93055E-98	1,06889E-54	S_Shelf_chr1:27874417-27874638
cg23931121_Body_AHDC1	0,2659	0,2715	0,2728	0,0013	0,0069	0,0056	0,870936874	0,09345773	0,517768018	0,049397669	0,283656999	2,757031976	4,170579907	1,512706397	7,68401E-49	4,93055E-98	1,06889E-54	S_Shelf_chr1:27874417-27874638
cg07792636_Body_AHDC1	0,4603	0,4635	0,4637	0,0002	0,0034	0,0032	0,825428995	0,003064516	0,007897349	0,044676016	0,332269629	2,757031976	4,170579907	1,512706397	7,68401E-49	4,93055E-98	1,06889E-54	S_Shelf_chr1:27874417-27874638
cg26161057_5'UTR_AHDC1	0,2828	0,2761	0,2479	-0,0282	-0,0349	-0,0067	0,003185008	0,002030937	0,571291494	-0,25076211	3,24177E-08	2,757031976	4,170579907	1,512706397	7,68401E-49	4,93055E-98	1,06889E-54	NA_NA
cg02576395_5'UTR_AHDC1	-0,01555	-0,0241	-0,03995	-0,01585	-0,0244	-0,00855	0,114268056	0,052212141	0,628672955	-0,174925299	0,000131395	2,757031976	4,170579907	1,512706397	7,68401E-49	4,93055E-98	1,06889E-54	NA_NA
cg24534743_5'UTR_AHDC1	0,01755	-0,0006	-0,0299	-0,0293	-0,04745	-0,01815	0,03105351	0,000547918	0,355751559	-0,201760953	9,78112E-06	2,757031976	4,170579907	1,512706397	7,68401E-49	4,93055E-98	1,06889E-54	NA_NA
cg04212092_5'UTR_AHDC1	0,2077	0,1995	0,1318	-0,0677	-0,0759	-0,0082	0,00758359	0,000547918	0,784756047	-0,254407502	2,01231E-08	2,757031976	4,170579907	1,512706397	7,68401E-49	4,93055E-98	1,06889E-54	NA_NA
cg23613162_5'UTR_AHDC1												2,757031976	4,170579907	1,512706397	7,68401E-49	4,93055E-98	1,06889E-54	N_Shelf_chr1:27894927-27895524
cg00594099_5'UTR_AHDC1	0,34865	0,3416	0,3186	-0,023	-0,03005	-0,00705	0,044223144	0,019825667	0,790885704	-0,238134048	1,59751E-07	2,757031976	4,170579907	1,512706397	7,68401E-49	4,93055E-98	1,06889E-54	N_Shore_chr1:27894927-27895524
cg17110920_5'UTR_AHDC1	0,3177	0,3155	0,285	-0,0305	-0,0327	-0,0022	0,005115314	0,004565938	0,580177997	-0,273014901	1,56971E-09	2,757031976	4,170579907	1,512706397	7,68401E-49	4,93055E-98	1,06889E-54	N_Shore_chr1:27894927-27895524
cg12610832_5'UTR_AHDC1	-0,45275	-0,4512	-0,45255	-0,00135	0,0002	0,00155	0,1301582	0,256759004	0,409642808	0,095863896	0,037143104	2,757031976	4,170579907	1,512706397	7,68401E-49	4,93055E-98	1,06889E-54	Island_chr1:27894927-27895524
cg05920908_5'UTR_AHDC1	-0,4592	-0,4589	-0,4573	0,0016	0,0019	0,0003	0,437526381	0,564506369	0,445986399	0,099136916	0,03110761	2,757031976	4,170579907	1,512706397	7,68401E-49	4,93055E-98	1,06889E-54	Island_chr1:27894927-27895524
cg04911680_5'UTR_AHDC1	-0,36755	-0,3676	-0,38445	-0,01685	-0,0169	-5E-05	0,168122031	0,256759004	0,763217212	0,018673531	0,685416343	2,757031976	4,170579907	1,512706397	7,68401E-49	4,93055E-98	1,06889E-54	Island_chr1:27894927-27895524
cg06198312_5'UTR_AHDC1	0,3196	0,3071	0,31075	0,00365	-0,00885	-0,0125	0,788105799	0,474762346	0,224220438	-0,099507351	0,030480581	2,757031976	4,170579907	1,512706397	7,68401E-49	4,93055E-98	1,06889E-54	S_Shore_chr1:27894927-27895524
cg12484113_5'UTR_AHDC1	-0,13135	-0,1197	-0,1263	-0,0066	0,00505	0,01165	0,911028983	0,256759004	0,545462507	-0,02583211	0,575194162	2,757031976	4,170579907	1,512706397	7,68401E-49	4,93055E-98	1,06889E-54	N_Shelf_chr1:27901660-27902688
cg13375463_5'UTR_AHDC1	0,22635	0,2389	0,23395	-0,00495	0,0076	0,01255	0,578991008	0,838456575	0,441216757	-0,011144192	0,808984447	2,757031976	4,170579907	1,512706397	7,68401E-49	4,93055E-98	1,06889E-54	N_Shelf_chr1:27901660-27902688
cg13373315_5'UTR_AHDC1	0,37905	0,3836	0,37355	-0,01005	-0,0055	0,00455	0,023892976	0,070299013	0,798611316	-0,141810417	0,001990469	2,757031976	4,170579907	1,512706397	7,68401E-49	4,93055E-98	1,06889E-54	N_Shore_chr1:27901660-27902688
cg10364249_5'UTR_AHDC1	0,1181	0,1866	0,19855	0,01195	0,08045	0,0685	0,584337338	0,019825667	0,182760982	0,041937823	0,362783211	2,757031976	4,170579907	1,512706397	7,68401E-49	4,93055E-98	1,06889E-54	Island_chr1:27901660-27902688
cg22429121_5'UTR_AHDC1	-0,0179	0,0941	0,10315	0,00905	0,12105	0,112	0,404093038	0,009758293	0,011092843	0,085077658	0,064490429	2,757031976	4,170579907	1,512706397	7,68401E-49	4,93055E-98	1,06889E-54	Island_chr1:27901660-27902688
cg24442740_5'UTR_AHDC1	-0,35815	-0,265	-0,29235	-0,02735	0,0658	0,09315	0,41523726	0,09345773	0,044135861	0,056793201	0,21761396	2,757031976	4,170579907	1,512706397	7,68401E-49	4,93055E-98	1,06889E-54	Island_chr1:27901660-27902688
cg27424995_5'UTR_AHDC1	-0,35905	-0,2769	-0,31835	-0,04145	0,0407	0,08215	0,219251599	0,256759004	0,08017822	0,050083348	0,27701865	2,757031976	4,170579907	1,512706397	7,68401E-49	4,93055E-98	1,06889E-54	Island_chr1:27901660-27902688
cg27543538_5'UTR_AHDC1	-0,15885	-0,0929	-0,1158	-0,0229	0,04305	0,06595	0,972686696	0,256759004	0,078021047	0,064850589	0,159084315	2,757031976	4,170579907	1,512706397	7,68401E-49	4,93055E-98	1,06889E-54	Island_chr1:27901660-27902688
cg15072832_5'UTR_AHDC1												2,757031976	4,170579907	1,512706397	7,68401E-49	4,93055E-98	1,06889E-54	S_Shore_chr1:27901660-27902688
cg15714221_5'UTR_AHDC1	0,41485	0,4102	0,4122	0,002	-0,00265	-0,00465	0,626866064	0,256759004	0,170000535	-0,047153963	0,306124992	2,757031976	4,170579907	1,512706397	7,68401E-49	4,93055E-98	1,06889E-54	S_Shelf_chr1:27901660-27902688
cg27559747_5'UTR_AHDC1	0,22565	0,2256	0,2033	-0,0223	-0,02235	-5E-05	0,136817493	0,09345773	0,962477626	-0,16699964	0,000264247	2,757031976	4,170579907	1,512706397	7,68401E-49	4,93055E-98	1,06889E-54	NA_NA
cg19768125_5'UTR_AHDC1												2,757031976	4,170579907	1,512706397	7,68401E-49	4,93055E-98	1,06889E-54	NA_NA
cg22019158_5'UTR_AHDC1	-0,19525	-0,1909	-0,2256	-0,0347	-0,03035	0,00435	0,13591394	0,658682021	0,785874287	-0,085298699	0,06379712	2,757031976	4,170579907	1,512706397	7,68401E-49	4,93055E-98	1,06889E-54	N_Shelf_chr1:27929705-27930866
cg14510299_5'UTR_AHDC1	-0,2083	-0,2341	-0,313	-0,0789	-0,1047	-0,0258	0,005644657	0,000131904	0,484553702	-0,230298101	4,11366E-07	2,757031976	4,170579907	1,512706397	7,68401E-49	4,93055E-98	1,06889E-54	N_Shore_chr1:27929705-27930866
cg06381964_5'UTR_AHDC1	-0,4287	-0,4347	-0,44385	-0,00915	-0,01515	-0,006	0,001685309	2,83351E-05	0,715835771	-0,221899517	1,09293E-06	2,757031976	4,170579907	1,512706397	7,68401E-49	4,93055E-98	1,06889E-54	N_Shore_chr1:27929705-27930866
cg22627866_5'UTR_AHDC1	-0,4746	-0,475	-0,47595	-0,00095	-0,00135	-0,0004	0,137271092	0,038290401	0,450249321	-0,160036275	0,00047603	2,757031976	4,170579907	1,512706397	7,68401E-49	4,93055E-98	1,06889E-54	N_Shore_chr1:27929705-27930866
cg12073495_5'UTR_AHDC1	-0,48025	-0,4807	-0,4805	0,0002	-0,00025	-0,00045	0,975631375	0,319796646	0,463709107	-0,045941184	0,318746282	2,757031976	4,170579907	1,512706397	7,68401E-49	4,93055E-98	1,06889E-54	Island_chr1:27929705-27930866
cg10533011_5'UTR_AHDC1	-0,487	-0,4871	-0,4872	-0,0001	-0,0002	-1E-04	0,941011455	0,256759004	0,082982698	-0,05389191	0,242073154	2,757031976	4,170579907	1,512706397	7,68401E-49	4,93055E-98	1,06889E-54	Island_chr1:27929705-27930866
cg10533011_1stExon_AHDC1	-0,487	-0,4871	-0,4872	-0,0001	-0,0002	-1E-04	0,941011455	0,256759004	0,082982698	-0,05389191	0,242073154	2,757031976	4,170579907	1,512706397	7,68401E-49	4,93055E-98	1,06889E-54	Island_chr1:27929705-27930866
cg11382799_5'UTR_AHDC1	-0,48165	-0,4823	-0,4824	-1E-04	-0,00075	-0,00065	0,859126002	0,009758293	0,044749999	-0,16953826	0,000211969	2,757031976	4,170579907	1,512706397	7,68401E-49	4,93055E-98	1,06889E-54	Island_chr1:27929705-27930866
cg11382799_1stExon_AHDC1	-0,48165	-0,4823	-0,4824	-1E-04	-0,00075	-0,00065	0,859126002	0,009758293	0,044749999	-0,16953826	0,000211969	2,757031976	4,170579907	1,512706397	7,68401E-49	4,93055E-98	1,06889E-54	Island_chr1:27929705-27930866
cg11364364_TSS1500_AHDC1												2,757031976	4,170579907	1,512706397	7,68401E-49	4,93055E-98	1,06889E-54	Island_chr1:27929705-27930866
cg16020249_TSS1500_AHDC1	-0,47015	-0,4708	-0,47145	-0,00065	-0,0013	-0,00065	0,903107802	0,319796646	0,759769629	-0,079169637	0,08543779	2,757031976	4,170579907	1,512706397	7,68401E-49	4,93055E-98	1,06889E-54	Island_chr1:27929705-27930866
cg11531628_TSS1500_AHDC1	-0,4778	-0,479	-0,479	0	-0,0012	-0,0012	0,955801495	0,006717391	0,045460943	-0,179174755	8,91996E-05	2,757031976	4,170579907	1,512706397	7,68401E-49	4,93055E-98	1,06889E-54	Island_chr1:27929705-27930866
cg21455485_TSS1500_AHDC1	-0,45415	-0,4552	-0,455	0,0002	-0,00085	-0,00105	0,931322919	0,564506369	0,896107406	-0,069570924	0,130815129	2,757031976	4,170579907	1,512706397	7,68401E-49	4,93055E-98	1,06889E-54	Island_chr1:27929705-27930866
cg19741500_TSS1500_AHDC1	-0,4854	-0,4859	-0,4859	0	-0,0005	-0,0005	0,214690011	0,070299013	0,133454104	-0,074313037	0,106493172	2,757031976	4,170579907	1,512706397	7,68401E-49	4,93055E-98	1,06889E-54	Island_chr1:27929705-27930866
cg25421855_TSS1500_AHDC1	-0,48005	-0,4798	-0,47945	0,00035	0,0006	0,00025	0,99408965	0,658682021	0,851830727	0,008885418	0,847164502	2,757031976	4,170579907	1,512706397	7,68401E-49	4,93055E-98	1,06889E-54	Island_chr1:27929705-27930866
cg11697038_TSS1500_AHDC1	0,1701	0,1504	0,1397	-0,0107	-0,0304	-0,0197	0,709289013	0,564506369	0,983573999	-0,060267335	0,190720911	2,757031976	4,170579907	1,512706397	7,68401E-49	4,93055E-98	1,06889E-54	S_Shore_chr1:27929705-27930866
cg17164905_TSS1500_AHDC1	0,3428	0,3451	0,31515	-0,02995	-0,02765	0,0023	0,590291811	0,474762346	0,91933836	-0,07244254	0,115621534	2,757031976	4,170579907	1,512706397	7,68401E-49	4,93055E-98	1,06889E-54	S_Shore_chr1:27929705-27930866
cg02277710_TSS1500_AHDC1	0,3683	0,3432	0,3628	0,0196	-0,0055	-0,0251	0,326868592	0,909668513	0,525213409	-0,039663269	0,389416841	2,757031976	4,170579907	1,512706397	7,68401E-49	4,93055E-98	1,06889E-54	S_Shore_chr1:27929705-27930866
cg16757441_3'UTR_ANKMY1	0,125	0,1742	0,2123	0,0381	0,0873	0,0492	0,076330821	0,003064516	0,276349336	0,188313799	3,76168E-05	2,051125831	3,106943487	1,514750309	1,53417E-70	1,6663E-99	1,6331E-51	NA_NA
cg08773029_Body_ANKMY1	0,48005	0,4802	0,48105	0,00085	0,001	0,00015	0,36087928	0,038290401	0,504703986	0,133509509	0,003625978	2,051125831	3,106943487	1,514750309	1,53417E-70	1,6663E-99	1,6331E-51	NA_NA
cg20647656_Body_ANKMY1	0,4102	0,4084	0,40815	-0,00025	-0,00205	-0,0018	0,893579343	0,658682021	0,57484162	0,078841296	0,086746581	2,051125831	3,106943487	1,514750309	1,53417E-70	1,6663E-99	1,6331E-51	NA_NA
cg17254807_Body_ANKMY1												2,051125831	3,106943487	1,514750309	1,53417E-70	1,6663E-99	1,6331E-51	NA_NA
cg12519236_Body_ANKMY1	0,4023	0,4058	0,41195	0,00615	0,00965	0,0035	0,355751559	0,070299013	0,488442105	0,173399544	0,000150671	2,051125831	3,106943487	1,514750309	1,53417E-70	1,6663E-99	1,6331E-51	NA_NA
cg13064555_Body_ANKMY1	0,35795	0,3541	0,35985	0,00575	0,0019	-0,00385	0,425521992	0,564506369	0,488442105	0,097456838	0,034091787	2,051125831	3,106943487	1,514750309	1,53417E-70	1,6663E-99	1,6331E-51	NA_NA
cg17974674_Body_ANKMY1	0,43175	0,4374	0,44515	0,00775	0,0134	0,00565	0,147081187	0,004565938	0,361816704	0,261684416	7,59658E-09	2,051125831	3,106943487	1,514750309	1,53417E-70	1,6663E-99	1,6331E-51	NA_NA
cg23645768_Body_ANKMY1												2,051125831	3,106943487	1,514750309	1,53417E-70	1,6663E-99	1,6331E-51	N_Shelf_chr2:241459632-241460047
cg05371791_Body_ANKMY1	0,2835	0,2723	0,30155	0,02925	0,01805	-0,0112	0,016441695	0,122674225	0,60463626	0,072078248	0,117468689	2,051125831	3,106943487	1,514750309	1,53417E-70	1,6663E-99	1,6331E-51	N_Shore_chr2:241459632-241460047
cg24086040_Body_ANKMY1	0,24845	0,2513	0,27065	0,01935	0,0222	0,00285	0,175183088	0,564506369	0,91933836	0,043555127	0,344554917	2,051125831	3,106943487	1,514750309	1,53417E-70	1,6663E-99	1,6331E-51	N_Shore_chr2:241459632-241460047
cg24539848_Body_ANKMY1	0,3286	0,3279	0,3291	0,0012	0,0005	-0,0007	0,530969363	0,564506369	0,623855784	0,001775658	0,96927638	2,051125831	3,106943487	1,514750309	1,53417E-70	1,6663E-99	1,6331E-51	N_Shore_chr2:241459632-241460047
cg08461339_Body_ANKMY1	0,37195	0,3544	0,35645	0,00205	-0,0155	-0,01755	0,727091595	0,474762346	0,356215747	-0,037130985	0,420423498	2,051125831	3,106943487	1,514750309	1,53417E-70	1,6663E-99	1,6331E-51	N_Shore_chr2:241459632-241460047
cg08276645_Body_ANKMY1												2,051125831	3,106943487	1,514750309	1,53417E-70	1,6663E-99	1,6331E-51	N_Shore_chr2:241459632-241460047
cg06476685_Body_ANKMY1	0,2594	0,2342	0,24745	0,01325	-0,01195	-0,0252	0,544880071	0,39263673	0,244949938	-0,097096872	0,03476196	2,051125831	3,106943487	1,514750309	1,53417E-70	1,6663E-99	1,6331E-51	Island_chr2:241459632-241460047
cg16909733_Body_ANKMY1	0,0068	-0,0586	-0,0093	0,0493	-0,0161	-0,0654	0,430718288	0,838456575	0,060493632	-0,063244713	0,169684822	2,051125831	3,106943487	1,514750309	1,53417E-70	1,6663E-99	1,6331E-51	Island_chr2:241459632-241460047
cg03743720_Body_ANKMY1	0,12985	0,1155	0,11675	0,00125	-0,0131	-0,01435	0,771214259	0,838456575	0,216961667	-0,02744228	0,551600773	2,051125831	3,106943487	1,514750309	1,53417E-70	1,6663E-99	1,6331E-51	Island_chr2:241459632-241460047
cg23831630_Body_ANKMY1	0,41435	0,4174	0,41585	-0,00155	0,0015	0,00305	0,946419645	0,909668513	0,965450136	0,053073529	0,249308359	2,051125831	3,106943487	1,514750309	1,53417E-70	1,6663E-99	1,6331E-51	S_Shore_chr2:241459632-241460047
cg22859422_Body_ANKMY1	0,4325	0,4339	0,4311	-0,0028	-0,0014	0,0014	0,575433898	0,752262195	0,264417875	0,165065723	0,000311908	2,051125831	3,106943487	1,514750309	1,53417E-70	1,6663E-99	1,6331E-51	S_Shelf_chr2:241459632-241460047
cg00853811_Body_ANKMY1	0,31405	0,3144	0,3164	0,002	0,00235	0,00035	0,72117627	0,474762346	0,851830727	0,118825178	0,009692552	2,051125831	3,106943487	1,514750309	1,53417E-70	1,6663E-99	1,6331E-51	S_Shelf_chr2:241459632-241460047
cg08865640_Body_ANKMY1	0,4386	0,4338	0,4312	-0,0026	-0,0074	-0,0048	0,531546295	0,000858763	0,010839675	0,084675761	0,065766891	2,051125831	3,106943487	1,514750309	1,53417E-70	1,6663E-99	1,6331E-51	S_Shelf_chr2:241459632-241460047
cg22757531_Body_ANKMY1												2,051125831	3,106943487	1,514750309	1,53417E-70	1,6663E-99	1,6331E-51	NA_NA
cg24757850_Body_ANKMY1												2,051125831	3,106943487	1,514750309	1,53417E-70	1,6663E-99	1,6331E-51	NA_NA
cg15854662_Body_ANKMY1												2,051125831	3,106943487	1,514750309	1,53417E-70	1,6663E-99	1,6331E-51	NA_NA
cg13231067_Body_ANKMY1												2,051125831	3,106943487	1,514750309	1,53417E-70	1,6663E-99	1,6331E-51	NA_NA
cg12036829_Body_ANKMY1												2,051125831	3,106943487	1,514750309	1,53417E-70	1,6663E-99	1,6331E-51	NA_NA
cg13340085_Body_ANKMY1	0,39515	0,4044	0,41485	0,01045	0,0197	0,00925	0,101066109	0,09345773	0,49963141	0,157175461	0,000602155	2,051125831	3,106943487	1,514750309	1,53417E-70	1,6663E-99	1,6331E-51	N_Shelf_chr2:241496576-241497600
cg03978514_5'UTR_ANKMY1												2,051125831	3,106943487	1,514750309	1,53417E-70	1,6663E-99	1,6331E-51	N_Shore_chr2:241496576-241497600
cg03978514_Body_ANKMY1												2,051125831	3,106943487	1,514750309	1,53417E-70	1,6663E-99	1,6331E-51	N_Shore_chr2:241496576-241497600
cg07592361_5'UTR_ANKMY1												2,051125831	3,106943487	1,514750309	1,53417E-70	1,6663E-99	1,6331E-51	Island_chr2:241496576-241497600
cg25810938_5'UTR_ANKMY1	-0,13625	-0,0094	0,0805	0,0899	0,21675	0,12685	0,060837897	9,29024E-07	0,002450889	0,23741109	1,74561E-07	2,051125831	3,106943487	1,514750309	1,53417E-70	1,6663E-99	1,6331E-51	Island_chr2:241496576-241497600
cg13604246_TSS200_ANKMY1	-0,427	-0,3598	-0,22945	0,13035	0,19755	0,0672	0,079165355	9,29024E-07	0,001644932	0,228156135	5,2968E-07	2,051125831	3,106943487	1,514750309	1,53417E-70	1,6663E-99	1,6331E-51	Island_chr2:241496576-241497600
cg23964682_TSS200_ANKMY1	-0,47345	-0,4607	-0,3896	0,0711	0,08385	0,01275	0,091652444	2,20396E-06	0,008222872	0,202605994	9,15828E-06	2,051125831	3,106943487	1,514750309	1,53417E-70	1,6663E-99	1,6331E-51	Island_chr2:241496576-241497600
cg15766075_TSS200_ANKMY1	-0,4452	-0,41	-0,3225	0,0875	0,1227	0,0352	0,058462901	9,54E-06	0,003637554	0,188736197	3,61086E-05	2,051125831	3,106943487	1,514750309	1,53417E-70	1,6663E-99	1,6331E-51	Island_chr2:241496576-241497600
cg20002504_TSS200_ANKMY1	-0,41	-0,3227	-0,1961	0,1266	0,2139	0,0873	0,007822479	1,93118E-08	0,001052671	0,244766149	6,98911E-08	2,051125831	3,106943487	1,514750309	1,53417E-70	1,6663E-99	1,6331E-51	Island_chr2:241496576-241497600
cg13198503_TSS200_ANKMY1												2,051125831	3,106943487	1,514750309	1,53417E-70	1,6663E-99	1,6331E-51	Island_chr2:241496576-241497600
cg13030331_TSS200_ANKMY1	-0,2277	-0,1932	-0,10555	0,08765	0,12215	0,0345	0,079021545	4,79145E-05	0,057360204	0,205435436	6,66125E-06	2,051125831	3,106943487	1,514750309	1,53417E-70	1,6663E-99	1,6331E-51	Island_chr2:241496576-241497600
cg27504117_TSS1500_ANKMY1												2,051125831	3,106943487	1,514750309	1,53417E-70	1,6663E-99	1,6331E-51	N_Shore_chr2:241499582-241500785
cg14908680_TSS1500_ANKMY1	0,4694	0,4692	0,4692	0	-0,0002	-0,0002	0,548209932	0,466425694	0,572944675	0,043486986	0,34685349	2,051125831	3,106943487	1,514750309	1,53417E-70	1,6663E-99	1,6331E-51	N_Shore_chr2:241499582-241500785
cg09916466_TSS1500_ANKMY1	0,4303	0,4294	0,4308	0,0014	0,0005	-0,0009	0,432284104	0,909668513	0,409642808	0,082399043	0,073395304	2,051125831	3,106943487	1,514750309	1,53417E-70	1,6663E-99	1,6331E-51	N_Shore_chr2:241499582-241500785
cg24958325_TSS1500_ANKMY1	0,3659	0,3552	0,3591	0,0039	-0,0068	-0,0107	0,532700878	0,09345773	0,281448926	0,087846558	0,056239708	2,051125831	3,106943487	1,514750309	1,53417E-70	1,6663E-99	1,6331E-51	N_Shore_chr2:241499582-241500785
cg10276016_3'UTR_ANKMY2	0,34685	0,345	0,3528	0,0078	0,00595	-0,00185	0,268596347	0,319796646	0,854279344	0,137674046	0,002694566	2,450187236	3,285224586	1,340805526	3,04434E-52	4,72499E-63	2,95767E-29	NA_NA
cg20677814_Body_ANKMY2	0,3836	0,3897	0,4023	0,0126	0,0187	0,0061	0,000949437	2,83351E-05	0,22589554	0,403555611	0	2,450187236	3,285224586	1,340805526	3,04434E-52	4,72499E-63	2,95767E-29	NA_NA
cg19661309_Body_ANKMY2	0,4333	0,4371	0,4271	-0,01	-0,0062	0,0038	0,105014134	0,122674225	0,80949036	-0,046812183	0,309647977	2,450187236	3,285224586	1,340805526	3,04434E-52	4,72499E-63	2,95767E-29	NA_NA
cg26506940_Body_ANKMY2	0,41855	0,4221	0,417	-0,0051	-0,00155	0,00355	0,167056006	0,474762346	0,233378531	0,099595063	0,030333707	2,450187236	3,285224586	1,340805526	3,04434E-52	4,72499E-63	2,95767E-29	N_Shore_chr7:16684239-16684505
cg23859055_Body_ANKMY2	0,0693	-0,0042	-0,14755	-0,14335	-0,21685	-0,0735	0,000257364	1,65457E-05	0,173533205	-0,236953824	1,84603E-07	2,450187236	3,285224586	1,340805526	3,04434E-52	4,72499E-63	2,95767E-29	N_Shore_chr7:16684239-16684505
cg10776493_Body_ANKMY2	-0,4672	-0,466	-0,4659	0,0001	0,0013	0,0012	0,68954308	0,752262195	0,608232762	-0,090806323	0,048408931	2,450187236	3,285224586	1,340805526	3,04434E-52	4,72499E-63	2,95767E-29	Island_chr7:16684239-16684505
cg15672044_Body_ANKMY2	-0,46705	-0,4661	-0,46385	0,00225	0,0032	0,00095	0,078734589	0,013997473	0,785874287	-0,127115995	0,005631252	2,450187236	3,285224586	1,340805526	3,04434E-52	4,72499E-63	2,95767E-29	Island_chr7:16684239-16684505
cg13019149_Body_ANKMY2	-0,48105	-0,4818	-0,48345	-0,00165	-0,0024	-0,00075	0,000995634	5,43143E-06	0,131249392	-0,46384689	0	2,450187236	3,285224586	1,340805526	3,04434E-52	4,72499E-63	2,95767E-29	Island_chr7:16684239-16684505
cg02700498_Body_ANKMY2	-0,43895	-0,4361	-0,4404	-0,0043	-0,00145	0,00285	0,008010876	0,09345773	0,131249392	-0,351619605	3,10862E-15	2,450187236	3,285224586	1,340805526	3,04434E-52	4,72499E-63	2,95767E-29	Island_chr7:16684665-16684907
cg06336086_Body_ANKMY2	-0,4729	-0,4739	-0,475	-0,0011	-0,0021	-0,001	0,269361197	0,009758293	0,16865706	-0,443131644	0	2,450187236	3,285224586	1,340805526	3,04434E-52	4,72499E-63	2,95767E-29	Island_chr7:16684665-16684907
cg18341924_Body_ANKMY2	-0,4894	-0,4893	-0,4896	-0,0003	-0,0002	1E-04	0,437526381	0,203372041	0,983165112	-0,391882251	0	2,450187236	3,285224586	1,340805526	3,04434E-52	4,72499E-63	2,95767E-29	Island_chr7:16684665-16684907
cg23289197_TSS200_ANKMY2	-0,4433	-0,436	-0,43805	-0,00205	0,00525	0,0073	0,568928197	0,158976084	0,104831945	0,002242155	0,961210434	2,450187236	3,285224586	1,340805526	3,04434E-52	4,72499E-63	2,95767E-29	Island_chr7:16685252-16686364
cg23402769_TSS200_ANKMY2	-0,4382	-0,4326	-0,4385	-0,0059	-0,0003	0,0056	0,012243452	0,070299013	0,431761812	-0,17898618	9,07632E-05	2,450187236	3,285224586	1,340805526	3,04434E-52	4,72499E-63	2,95767E-29	Island_chr7:16685252-16686364
cg23436918_TSS200_ANKMY2	-0,4491	-0,4449	-0,4403	0,0046	0,0088	0,0042	0,057689122	0,001329027	0,174631758	-0,106400132	0,020640271	2,450187236	3,285224586	1,340805526	3,04434E-52	4,72499E-63	2,95767E-29	Island_chr7:16685252-16686364
cg23214285_TSS1500_ANKMY2	-0,4582	-0,4583	-0,4583	0	-1E-04	-1E-04	0,988588937	0,474762346	0,831149688	0,022323951	0,628180371	2,450187236	3,285224586	1,340805526	3,04434E-52	4,72499E-63	2,95767E-29	Island_chr7:16685252-16686364
cg26144265_TSS1500_ANKMY2	-0,45095	-0,4509	-0,4511	-0,0002	-0,00015	5E-05	0,462624743	0,658682021	0,928941954	-0,208616579	4,74982E-06	2,450187236	3,285224586	1,340805526	3,04434E-52	4,72499E-63	2,95767E-29	Island_chr7:16685252-16686364
cg22294755_TSS1500_ANKMY2	-0,47315	-0,4742	-0,4758	-0,0016	-0,00265	-0,00105	0,0034746	1,69494E-06	0,229954377	-0,454856921	0	2,450187236	3,285224586	1,340805526	3,04434E-52	4,72499E-63	2,95767E-29	Island_chr7:16685252-16686364
cg27458475_TSS1500_ANKMY2	-0,4824	-0,4823	-0,4833	-0,001	-0,0009	1E-04	0,004953326	0,001329027	0,979792442	-0,439208584	0	2,450187236	3,285224586	1,340805526	3,04434E-52	4,72499E-63	2,95767E-29	Island_chr7:16685252-16686364
cg06307046_TSS1500_ANKMY2	-0,4699	-0,4674	-0,4688	-0,0014	0,0011	0,0025	0,169462133	0,838456575	0,512070563	-0,116855069	0,010977179	2,450187236	3,285224586	1,340805526	3,04434E-52	4,72499E-63	2,95767E-29	Island_chr7:16685252-16686364
cg00884529_TSS1500_ANKMY2	-0,41515	-0,4114	-0,41105	0,00035	0,0041	0,00375	0,915237272	0,09345773	0,102308696	0,164184187	0,000336196	2,450187236	3,285224586	1,340805526	3,04434E-52	4,72499E-63	2,95767E-29	Island_chr7:16685252-16686364
cg23355967_TSS1500_ANKMY2	-0,44975	-0,4481	-0,4533	-0,0052	-0,00355	0,00165	0,00358247	0,122674225	0,445986399	-0,119248858	0,009434408	2,450187236	3,285224586	1,340805526	3,04434E-52	4,72499E-63	2,95767E-29	Island_chr7:16685252-16686364
cg25262866_TSS1500_ANKMY2	-0,45555	-0,4531	-0,4503	0,0028	0,00525	0,00245	0,010739879	0,006717391	0,129074408	-0,085058785	0,064549914	2,450187236	3,285224586	1,340805526	3,04434E-52	4,72499E-63	2,95767E-29	Island_chr7:16685252-16686364
cg25778479_TSS1500_ANKMY2	-0,41375	-0,4024	-0,4227	-0,0203	-0,00895	0,01135	0,001640502	0,019825667	0,232347284	-0,122273623	0,007762354	2,450187236	3,285224586	1,340805526	3,04434E-52	4,72499E-63	2,95767E-29	S_Shore_chr7:16684665-16684907
cg20178924_Body_ANKRD1	0,37105	0,3756	0,3607	-0,0149	-0,01035	0,00455	0,356215747	0,474762346	0,850846635	-0,082385938	0,073441219	46,13443234	85,64825809	1,85649316	1,44494E-33	3,10121E-49	2,94917E-88	NA_NA
cg01262952_1stExon_ANKRD1	0,3669	0,3504	0,33935	-0,01105	-0,02755	-0,0165	0,586717405	0,022409469	0,200442854	-0,244908916	7,0867E-08	46,13443234	85,64825809	1,85649316	1,44494E-33	3,10121E-49	2,94917E-88	NA_NA
cg01262952_5'UTR_ANKRD1	0,3669	0,3504	0,33935	-0,01105	-0,02755	-0,0165	0,586717405	0,022409469	0,200442854	-0,244908916	7,0867E-08	46,13443234	85,64825809	1,85649316	1,44494E-33	3,10121E-49	2,94917E-88	NA_NA
cg22534097_TSS200_ANKRD1	0,37315	0,3508	0,3259	-0,0249	-0,04725	-0,02235	0,286615966	0,006717391	0,130812025	-0,26369892	5,77026E-09	46,13443234	85,64825809	1,85649316	1,44494E-33	3,10121E-49	2,94917E-88	NA_NA
cg01220829_TSS1500_ANKRD1												46,13443234	85,64825809	1,85649316	1,44494E-33	3,10121E-49	2,94917E-88	NA_NA
cg06175999_TSS1500_ANKRD1	0,37585	0,3758	0,3786	0,0028	0,00275	-5E-05	0,308381814	0,474762346	0,999772848	0,070479408	0,125849968	46,13443234	85,64825809	1,85649316	1,44494E-33	3,10121E-49	2,94917E-88	NA_NA
cg16562913_TSS1500_ANKRD1	0,4328	0,4331	0,4334	0,0003	0,0006	0,0003	0,866736414	0,658682021	0,857679164	-0,010116847	0,826299262	46,13443234	85,64825809	1,85649316	1,44494E-33	3,10121E-49	2,94917E-88	NA_NA
cg22889914_TSS1500_ANKRD2	0,35155	0,3346	0,3463	0,0117	-0,00525	-0,01695	0,872784719	0,038290401	0,162845415	-0,033597954	0,466014109	33,91783078	51,52454662	1,519099112	5,94011E-27	1,15556E-41	2,3607E-96	S_Shore_chr10:99329960-99330204
cg02950892_TSS1500_ANKRD2	0,29105	0,2477	0,26625	0,01855	-0,0248	-0,04335	0,145884521	0,052212141	0,017723742	-0,067196974	0,144504426	33,91783078	51,52454662	1,519099112	5,94011E-27	1,15556E-41	2,3607E-96	S_Shore_chr10:99329960-99330204
cg10343327_TSS1500_ANKRD2	0,4014	0,4002	0,3917	-0,0085	-0,0097	-0,0012	0,032827963	0,000858763	0,724136483	-0,122201462	0,00779894	33,91783078	51,52454662	1,519099112	5,94011E-27	1,15556E-41	2,3607E-96	S_Shore_chr10:99329960-99330204
cg17552801_TSS200_ANKRD2	-0,3433	-0,3452	-0,34565	-0,00045	-0,00235	-0,0019	0,461000642	0,39263673	0,189123504	-0,095568414	0,037733875	33,91783078	51,52454662	1,519099112	5,94011E-27	1,15556E-41	2,3607E-96	S_Shore_chr10:99329960-99330204
cg07898573_5'UTR_ANKRD2	-0,3488	-0,3618	-0,3574	0,0044	-0,0086	-0,013	0,44333316	0,256759004	0,129290576	-0,08628874	0,060766671	33,91783078	51,52454662	1,519099112	5,94011E-27	1,15556E-41	2,3607E-96	S_Shelf_chr10:99329960-99330204
cg07898573_1stExon_ANKRD2	-0,3488	-0,3618	-0,3574	0,0044	-0,0086	-0,013	0,44333316	0,256759004	0,129290576	-0,08628874	0,060766671	33,91783078	51,52454662	1,519099112	5,94011E-27	1,15556E-41	2,3607E-96	S_Shelf_chr10:99329960-99330204
cg13271963_1stExon_ANKRD2	0,4426	0,4418	0,44015	-0,00165	-0,00245	-0,0008	0,531546295	0,158976084	0,8259519	-0,073985133	0,108050882	33,91783078	51,52454662	1,519099112	5,94011E-27	1,15556E-41	2,3607E-96	S_Shelf_chr10:99329960-99330204
cg23287485_Body_ANKRD2	0,38295	0,3703	0,34995	-0,02035	-0,033	-0,01265	0,011776275	4,79145E-05	0,183332374	-0,153099137	0,000836004	33,91783078	51,52454662	1,519099112	5,94011E-27	1,15556E-41	2,3607E-96	N_Shelf_chr10:99337989-99338241
cg22622451_Body_ANKRD2												33,91783078	51,52454662	1,519099112	5,94011E-27	1,15556E-41	2,3607E-96	N_Shore_chr10:99337989-99338241
cg13994504_Body_ANKRD2	0,35375	0,3011	0,21655	-0,08455	-0,1372	-0,05265	3,41096E-07	9,16489E-13	0,005256155	-0,506783001	0	33,91783078	51,52454662	1,519099112	5,94011E-27	1,15556E-41	2,3607E-96	Island_chr10:99337989-99338241
cg27469738_Body_ANKRD2	0,44585	0,4289	0,3406	-0,0883	-0,10525	-0,01695	1,23475E-06	4,87277E-12	0,054681335	-0,618878484	0	33,91783078	51,52454662	1,519099112	5,94011E-27	1,15556E-41	2,3607E-96	Island_chr10:99337989-99338241
cg25604594_Body_ANKRD2	0,43895	0,4113	0,3454	-0,0659	-0,09355	-0,02765	3,76074E-06	1,10245E-11	0,011169828	-0,609599795	0	33,91783078	51,52454662	1,519099112	5,94011E-27	1,15556E-41	2,3607E-96	Island_chr10:99337989-99338241
cg25397029_Body_ANKRD2	0,25975	0,2401	0,17595	-0,06415	-0,0838	-0,01965	3,43853E-05	1,18337E-10	0,056490955	-0,524772818	0	33,91783078	51,52454662	1,519099112	5,94011E-27	1,15556E-41	2,3607E-96	Island_chr10:99337989-99338241
cg20228542_Body_ANKRD2												33,91783078	51,52454662	1,519099112	5,94011E-27	1,15556E-41	2,3607E-96	S_Shore_chr10:99337989-99338241
cg15479964_Body_ANKRD2												33,91783078	51,52454662	1,519099112	5,94011E-27	1,15556E-41	2,3607E-96	S_Shelf_chr10:99337989-99338241
cg22862961_Body_ANKRD2	0,36995	0,3559	0,3376	-0,0183	-0,03235	-0,01405	0,091652444	0,003628319	0,046545733	-0,162116481	0,000406002	33,91783078	51,52454662	1,519099112	5,94011E-27	1,15556E-41	2,3607E-96	NA_NA
cg25079847_3'UTR_ANKRD2	0,4059	0,3947	0,368	-0,0267	-0,0379	-0,0112	0,002331657	1,65457E-05	0,032094561	-0,176628376	0,000112623	33,91783078	51,52454662	1,519099112	5,94011E-27	1,15556E-41	2,3607E-96	NA_NA
cg06289589_TSS1500_ANKRD5	-0,2873	-0,3715	-0,43195	-0,06045	-0,14465	-0,0842	3,69425E-07	5,43288E-11	0,039719023	-0,395666295	0	5,618153334	20,44018006	3,638238197	1,3306E-80	7,6301E-132	1,66941E-70	N_Shore_chr20:10015610-10015914
cg01369406_TSS1500_ANKRD5	-0,46025	-0,4734	-0,47785	-0,00445	-0,0176	-0,01315	3,86527E-05	1,63869E-13	0,002438078	-0,321171655	8,24452E-13	5,618153334	20,44018006	3,638238197	1,3306E-80	7,6301E-132	1,66941E-70	N_Shore_chr20:10015610-10015914
cg19245296_TSS200_ANKRD5	-0,31925	-0,3268	-0,32905	-0,00225	-0,0098	-0,00755	0,195356671	0,000214738	0,042590165	-0,274835341	1,21004E-09	5,618153334	20,44018006	3,638238197	1,3306E-80	7,6301E-132	1,66941E-70	Island_chr20:10015610-10015914
cg14902356_TSS200_ANKRD5	-0,48445	-0,4859	-0,48695	-0,00105	-0,0025	-0,00145	6,58865E-05	1,13346E-09	0,040765113	-0,299036603	3,15987E-11	5,618153334	20,44018006	3,638238197	1,3306E-80	7,6301E-132	1,66941E-70	Island_chr20:10015610-10015914
cg01580613_TSS200_ANKRD5	-0,4799	-0,4817	-0,4829	-0,0012	-0,003	-0,0018	6,5247E-05	2,54515E-10	0,031570262	-0,280204629	5,55357E-10	5,618153334	20,44018006	3,638238197	1,3306E-80	7,6301E-132	1,66941E-70	Island_chr20:10015610-10015914
cg16452678_TSS200_ANKRD5	-0,4694	-0,4702	-0,47205	-0,00185	-0,00265	-0,0008	0,047652892	0,000345192	0,265931802	-0,185268547	5,039E-05	5,618153334	20,44018006	3,638238197	1,3306E-80	7,6301E-132	1,66941E-70	Island_chr20:10015610-10015914
cg23821074_1stExon_ANKRD5												5,618153334	20,44018006	3,638238197	1,3306E-80	7,6301E-132	1,66941E-70	Island_chr20:10015610-10015914
cg23821074_5'UTR_ANKRD5												5,618153334	20,44018006	3,638238197	1,3306E-80	7,6301E-132	1,66941E-70	Island_chr20:10015610-10015914
cg12928542_1stExon_ANKRD5												5,618153334	20,44018006	3,638238197	1,3306E-80	7,6301E-132	1,66941E-70	Island_chr20:10015610-10015914
cg12928542_5'UTR_ANKRD5												5,618153334	20,44018006	3,638238197	1,3306E-80	7,6301E-132	1,66941E-70	Island_chr20:10015610-10015914
cg27204739_1stExon_ANKRD5	-0,4487	-0,4556	-0,46075	-0,00515	-0,01205	-0,0069	0,002470223	1,41796E-07	0,015552691	-0,269313011	2,64897E-09	5,618153334	20,44018006	3,638238197	1,3306E-80	7,6301E-132	1,66941E-70	Island_chr20:10015610-10015914
cg27204739_5'UTR_ANKRD5	-0,4487	-0,4556	-0,46075	-0,00515	-0,01205	-0,0069	0,002470223	1,41796E-07	0,015552691	-0,269313011	2,64897E-09	5,618153334	20,44018006	3,638238197	1,3306E-80	7,6301E-132	1,66941E-70	Island_chr20:10015610-10015914
cg01439488_1stExon_ANKRD5	-0,4234	-0,4095	-0,43155	-0,02205	-0,00815	0,0139	1,89336E-07	0,000214738	0,043529059	-0,217759092	1,74506E-06	5,618153334	20,44018006	3,638238197	1,3306E-80	7,6301E-132	1,66941E-70	Island_chr20:10015610-10015914
cg01439488_5'UTR_ANKRD5	-0,4234	-0,4095	-0,43155	-0,02205	-0,00815	0,0139	1,89336E-07	0,000214738	0,043529059	-0,217759092	1,74506E-06	5,618153334	20,44018006	3,638238197	1,3306E-80	7,6301E-132	1,66941E-70	Island_chr20:10015610-10015914
cg22553011_1stExon_ANKRD5	-0,20185	-0,2151	-0,30805	-0,09295	-0,1062	-0,01325	7,56973E-06	1,41796E-07	0,162845415	-0,286000737	2,35073E-10	5,618153334	20,44018006	3,638238197	1,3306E-80	7,6301E-132	1,66941E-70	S_Shore_chr20:10015610-10015914
cg22553011_5'UTR_ANKRD5	-0,20185	-0,2151	-0,30805	-0,09295	-0,1062	-0,01325	7,56973E-06	1,41796E-07	0,162845415	-0,286000737	2,35073E-10	5,618153334	20,44018006	3,638238197	1,3306E-80	7,6301E-132	1,66941E-70	S_Shore_chr20:10015610-10015914
cg25832795_Body_ANKRD5	0,2124	0,3896	0,43205	0,04245	0,21965	0,1772	7,86802E-11	0	3,22528E-07	0,545563434	0	5,618153334	20,44018006	3,638238197	1,3306E-80	7,6301E-132	1,66941E-70	S_Shelf_chr20:10015610-10015914
ch.20.221631R_Body_ANKRD5	-0,39625	-0,3991	-0,39555	0,00355	0,0007	-0,00285	0,447582446	0,256759004	0,208615685	-0,007329194	0,873684784	5,618153334	20,44018006	3,638238197	1,3306E-80	7,6301E-132	1,66941E-70	NA_NA
cg23622026_3'UTR_ANKRD5												5,618153334	20,44018006	3,638238197	1,3306E-80	7,6301E-132	1,66941E-70	NA_NA
cg07474672_TSS1500_ANKRD6	0,4296	0,4271	0,4254	-0,0017	-0,0042	-0,0025	0,81621031	0,319796646	0,083763603	0,026677093	0,563168969	2,81557972	5,325186306	1,891328548	1,49565E-72	1,4758E-78	7,93773E-45	N_Shore_chr6:90142751-90143635
cg21719323_TSS200_ANKRD6												2,81557972	5,325186306	1,891328548	1,49565E-72	1,4758E-78	7,93773E-45	Island_chr6:90142751-90143635
cg18640564_TSS200_ANKRD6												2,81557972	5,325186306	1,891328548	1,49565E-72	1,4758E-78	7,93773E-45	Island_chr6:90142751-90143635
cg12209743_TSS200_ANKRD6												2,81557972	5,325186306	1,891328548	1,49565E-72	1,4758E-78	7,93773E-45	Island_chr6:90142751-90143635
cg15270687_5'UTR_ANKRD6	-0,25435	-0,4148	-0,4296	-0,0148	-0,17525	-0,16045	0,000292141	0	1,16582E-06	-0,503102994	0	2,81557972	5,325186306	1,891328548	1,49565E-72	1,4758E-78	7,93773E-45	Island_chr6:90142751-90143635
cg15232240_5'UTR_ANKRD6	-0,1274	-0,3337	-0,40755	-0,07385	-0,28015	-0,2063	6,50351E-05	0	2,22887E-06	-0,482576982	0	2,81557972	5,325186306	1,891328548	1,49565E-72	1,4758E-78	7,93773E-45	S_Shore_chr6:90142751-90143635
cg26504263_5'UTR_ANKRD6	0,35985	0,3711	0,3773	0,0062	0,01745	0,01125	0,020872664	0,013997473	0,13659115	0,153591288	0,000803872	2,81557972	5,325186306	1,891328548	1,49565E-72	1,4758E-78	7,93773E-45	NA_NA
cg09787909_5'UTR_ANKRD6												2,81557972	5,325186306	1,891328548	1,49565E-72	1,4758E-78	7,93773E-45	NA_NA
cg22374146_5'UTR_ANKRD6	0,2972	0,3408	0,3498	0,009	0,0526	0,0436	0,08388531	9,29024E-07	0,005243206	0,374708718	0	2,81557972	5,325186306	1,891328548	1,49565E-72	1,4758E-78	7,93773E-45	NA_NA
cg08353308_5'UTR_ANKRD6												2,81557972	5,325186306	1,891328548	1,49565E-72	1,4758E-78	7,93773E-45	NA_NA
cg25738497_5'UTR_ANKRD6	0,35325	0,3813	0,3731	-0,0082	0,01985	0,02805	0,950414825	0,009758293	0,012021561	0,229455901	4,54488E-07	2,81557972	5,325186306	1,891328548	1,49565E-72	1,4758E-78	7,93773E-45	NA_NA
cg26978611_5'UTR_ANKRD6	0,3416	0,3608	0,3732	0,0124	0,0316	0,0192	0,644952756	0,158976084	0,419847462	0,117587444	0,010483002	2,81557972	5,325186306	1,891328548	1,49565E-72	1,4758E-78	7,93773E-45	NA_NA
cg09336017_5'UTR_ANKRD6	0,3763	0,3829	0,3802	-0,0027	0,0039	0,0066	0,917859547	0,474762346	0,627468303	0,131518472	0,004167132	2,81557972	5,325186306	1,891328548	1,49565E-72	1,4758E-78	7,93773E-45	NA_NA
cg21619886_5'UTR_ANKRD6	0,4029	0,41	0,41175	0,00175	0,00885	0,0071	0,456146084	0,013997473	0,072107269	0,283290052	3,52282E-10	2,81557972	5,325186306	1,891328548	1,49565E-72	1,4758E-78	7,93773E-45	NA_NA
cg25216039_Body_ANKRD6	0,0695	0,0938	0,12365	0,02985	0,05415	0,0243	0,04609104	0,000345192	0,077878997	0,119125462	0,009508954	2,81557972	5,325186306	1,891328548	1,49565E-72	1,4758E-78	7,93773E-45	NA_NA
cg00704819_Body_ANKRD6	0,40055	0,4006	0,39385	-0,00675	-0,0067	5E-05	0,115446007	0,038290401	0,676916311	0,064766262	0,159628232	2,81557972	5,325186306	1,891328548	1,49565E-72	1,4758E-78	7,93773E-45	NA_NA
cg07970821_Body_ANKRD6	0,37155	0,3862	0,37955	-0,00665	0,008	0,01465	0,088049943	0,038290401	0,015483468	0,117983666	0,010223958	2,81557972	5,325186306	1,891328548	1,49565E-72	1,4758E-78	7,93773E-45	NA_NA
cg10981962_Body_ANKRD6	0,3196	0,3297	0,3285	-0,0012	0,0089	0,0101	0,377028042	0,203372041	0,209565925	0,102289505	0,026108003	2,81557972	5,325186306	1,891328548	1,49565E-72	1,4758E-78	7,93773E-45	NA_NA
cg01038299_Body_ANKRD6	0,35025	0,3507	0,3501	-0,0006	-0,00015	0,00045	0,697937156	0,070299013	0,16865706	0,215568992	2,22697E-06	2,81557972	5,325186306	1,891328548	1,49565E-72	1,4758E-78	7,93773E-45	NA_NA
cg02400146_Body_ANKRD6	0,42135	0,4211	0,42465	0,00355	0,0033	-0,00025	0,108525889	0,052212141	0,267833077	0,194532607	2,04082E-05	2,81557972	5,325186306	1,891328548	1,49565E-72	1,4758E-78	7,93773E-45	NA_NA
cg21635307_Body_ANKRD6	-0,0858	-0,1463	-0,1281	0,0182	-0,0423	-0,0605	0,783075627	0,752262195	0,407114621	-0,092719716	0,043849297	2,81557972	5,325186306	1,891328548	1,49565E-72	1,4758E-78	7,93773E-45	NA_NA
cg19810092_3'UTR_ANKRD6	0,41255	0,4189	0,42395	0,00505	0,0114	0,00635	0,046545733	0,000131904	0,13636511	0,138338236	0,00256804	2,81557972	5,325186306	1,891328548	1,49565E-72	1,4758E-78	7,93773E-45	NA_NA
cg16192029_TSS200_ANKRD7	0,46525	0,4751	0,47365	-0,00145	0,0084	0,00985	0,490670613	0,001329027	0,011830389	0,290560201	1,17872E-10	4,097045742	12,9870693	3,169861925	5,82027E-83	7,7213E-143	2,7183E-83	NA_NA
cg27488279_TSS200_ANKRD7	0,1507	0,2132	0,2474	0,0342	0,0967	0,0625	0,224220438	0,000547918	0,029609078	0,257423782	1,34866E-08	4,097045742	12,9870693	3,169861925	5,82027E-83	7,7213E-143	2,7183E-83	NA_NA
cg13955432_1stExon_ANKRD7	0,4834	0,4844	0,4851	0,0007	0,0017	0,001	0,341106409	0,002030937	0,030042289	0,222782017	9,88031E-07	4,097045742	12,9870693	3,169861925	5,82027E-83	7,7213E-143	2,7183E-83	NA_NA
cg13955432_5'UTR_ANKRD7	0,4834	0,4844	0,4851	0,0007	0,0017	0,001	0,341106409	0,002030937	0,030042289	0,222782017	9,88031E-07	4,097045742	12,9870693	3,169861925	5,82027E-83	7,7213E-143	2,7183E-83	NA_NA
cg01351225_1stExon_ANKRD7	0,32345	0,3285	0,3198	-0,0087	-0,00365	0,00505	0,177681061	0,027727336	0,010397104	0,198704734	1,33923E-05	4,097045742	12,9870693	3,169861925	5,82027E-83	7,7213E-143	2,7183E-83	NA_NA
cg01351225_5'UTR_ANKRD7	0,32345	0,3285	0,3198	-0,0087	-0,00365	0,00505	0,177681061	0,027727336	0,010397104	0,198704734	1,33923E-05	4,097045742	12,9870693	3,169861925	5,82027E-83	7,7213E-143	2,7183E-83	NA_NA
cg18760317_1stExon_ANKRD7	0,3819	0,3883	0,39365	0,00535	0,01175	0,0064	0,543715856	0,027727336	0,096051161	0,228315306	5,19867E-07	4,097045742	12,9870693	3,169861925	5,82027E-83	7,7213E-143	2,7183E-83	NA_NA
cg11075556_Body_ANKRD7	0,40595	0,4128	0,41355	0,00075	0,0076	0,00685	0,694342417	0,038290401	0,07412548	0,216506276	2,0069E-06	4,097045742	12,9870693	3,169861925	5,82027E-83	7,7213E-143	2,7183E-83	NA_NA
cg10943842_3'UTR_ANKRD9	0,4245	0,4214	0,41645	-0,00495	-0,00805	-0,0031	0,047281331	0,004565938	0,234413214	-0,149709421	0,001091657	6,399255192	13,356999	2,087274003	1,685E-59	3,0937E-111	3,85292E-63	N_Shore_chr14:102973317-102976666
cg21310173_Body_ANKRD9	0,42955	0,4189	0,40905	-0,00985	-0,0205	-0,01065	0,002450889	5,40515E-10	0,005347622	-0,252613158	2,54701E-08	6,399255192	13,356999	2,087274003	1,685E-59	3,0937E-111	3,85292E-63	Island_chr14:102973317-102976666
cg14531093_Body_ANKRD9	0,48785	0,4877	0,4877	0	-0,00015	-0,00015	0,402587274	0,158976084	0,241399213	-0,065020483	0,157992721	6,399255192	13,356999	2,087274003	1,685E-59	3,0937E-111	3,85292E-63	Island_chr14:102973317-102976666
cg01895439_5'UTR_ANKRD9	0,32075	0,2986	0,28595	-0,01265	-0,0348	-0,02215	0,012554583	1,13346E-09	0,000441535	-0,273543	1,45586E-09	6,399255192	13,356999	2,087274003	1,685E-59	3,0937E-111	3,85292E-63	Island_chr14:102973317-102976666
cg12103197_5'UTR_ANKRD9	0,42225	0,4184	0,4172	-0,0012	-0,00505	-0,00385	0,770076022	0,09345773	0,41065667	-0,091882739	0,045797298	6,399255192	13,356999	2,087274003	1,685E-59	3,0937E-111	3,85292E-63	Island_chr14:102973317-102976666
cg00252594_5'UTR_ANKRD9	0,39775	0,3478	0,2089	-0,1389	-0,18885	-0,04995	3,09129E-09	0	5,27697E-08	-0,587764367	0	6,399255192	13,356999	2,087274003	1,685E-59	3,0937E-111	3,85292E-63	Island_chr14:102973317-102976666
cg03240324_5'UTR_ANKRD9												6,399255192	13,356999	2,087274003	1,685E-59	3,0937E-111	3,85292E-63	Island_chr14:102973317-102976666
cg16727416_5'UTR_ANKRD9	-0,0489	-0,1317	-0,20875	-0,07705	-0,15985	-0,0828	1,97096E-05	0	3,46588E-07	-0,516580568	0	6,399255192	13,356999	2,087274003	1,685E-59	3,0937E-111	3,85292E-63	Island_chr14:102973317-102976666
cg16787352_5'UTR_ANKRD9	-0,09065	-0,1232	-0,1998	-0,0766	-0,10915	-0,03255	0,008889813	0,000131904	0,148285737	-0,282112804	4,19376E-10	6,399255192	13,356999	2,087274003	1,685E-59	3,0937E-111	3,85292E-63	Island_chr14:102973317-102976666
cg23572578_1stExon_ANKRD9	-0,4768	-0,4771	-0,47745	-0,00035	-0,00065	-0,0003	0,133454104	0,009758293	0,303771757	-0,093904973	0,041210363	6,399255192	13,356999	2,087274003	1,685E-59	3,0937E-111	3,85292E-63	Island_chr14:102973317-102976666
cg23572578_5'UTR_ANKRD9	-0,4768	-0,4771	-0,47745	-0,00035	-0,00065	-0,0003	0,133454104	0,009758293	0,303771757	-0,093904973	0,041210363	6,399255192	13,356999	2,087274003	1,685E-59	3,0937E-111	3,85292E-63	Island_chr14:102973317-102976666
cg18997422_TSS200_ANKRD9	-0,4828	-0,483	-0,48365	-0,00065	-0,00085	-0,0002	0,044838335	0,000214738	0,111175175	-0,156659653	0,000627958	6,399255192	13,356999	2,087274003	1,685E-59	3,0937E-111	3,85292E-63	Island_chr14:102973317-102976666
cg20474699_TSS200_ANKRD9	-0,4749	-0,4756	-0,4764	-0,0008	-0,0015	-0,0007	0,01718539	0,003064516	0,32994817	-0,127620625	0,005442667	6,399255192	13,356999	2,087274003	1,685E-59	3,0937E-111	3,85292E-63	Island_chr14:102973317-102976666
cg02617132_TSS200_ANKRD9	-0,48405	-0,4843	-0,4847	-0,0004	-0,00065	-0,00025	0,105562278	0,009758293	0,218595464	-0,1787135	9,30699E-05	6,399255192	13,356999	2,087274003	1,685E-59	3,0937E-111	3,85292E-63	Island_chr14:102973317-102976666
cg04114473_TSS1500_ANKRD9	-0,4823	-0,4823	-0,48195	0,00035	0,00035	0	0,938510045	0,474762346	0,594468179	-0,023582132	0,608936869	6,399255192	13,356999	2,087274003	1,685E-59	3,0937E-111	3,85292E-63	Island_chr14:102973317-102976666
cg05879919_TSS1500_ANKRD9	-0,4766	-0,4764	-0,47595	0,00045	0,00065	0,0002	0,679324118	0,203372041	0,234067937	0,02414762	0,600373933	6,399255192	13,356999	2,087274003	1,685E-59	3,0937E-111	3,85292E-63	Island_chr14:102973317-102976666
cg18528745_TSS1500_ANKRD9	-0,4826	-0,482	-0,4815	0,0005	0,0011	0,0006	0,481785326	0,070299013	0,29921024	0,0548941	0,23341516	6,399255192	13,356999	2,087274003	1,685E-59	3,0937E-111	3,85292E-63	Island_chr14:102973317-102976666
cg09829636_TSS1500_ANKRD9	-0,2935	-0,2099	-0,13585	0,07405	0,15765	0,0836	0,099138838	0,019825667	0,356680329	0,109583732	0,01711784	6,399255192	13,356999	2,087274003	1,685E-59	3,0937E-111	3,85292E-63	S_Shore_chr14:102973317-102976666
cg24185130_3'UTR_AP3D1	0,28845	0,2686	0,26705	-0,00155	-0,0214	-0,01985	0,982183544	0,038290401	0,079742804	-0,127744795	0,005397143	1,953119199	2,505842952	1,282995402	1,48625E-48	8,90376E-96	1,29815E-51	S_Shelf_chr19:2096043-2097491
cg12038521_Body_AP3D1	0,45655	0,4543	0,4512	-0,0031	-0,00535	-0,00225	0,449181554	0,158976084	0,524065179	-0,062155681	0,177168361	1,953119199	2,505842952	1,282995402	1,48625E-48	8,90376E-96	1,29815E-51	N_Shelf_chr19:2115261-2115783
cg11349093_Body_AP3D1	0,1521	0,1674	0,1747	0,0073	0,0226	0,0153	0,97650601	0,070299013	0,145408055	0,064032994	0,164417159	1,953119199	2,505842952	1,282995402	1,48625E-48	8,90376E-96	1,29815E-51	N_Shelf_chr19:2115261-2115783
cg22504094_Body_AP3D1	0,323	0,3026	0,285	-0,0176	-0,038	-0,0204	0,605834675	0,052212141	0,192072075	-0,139372508	0,002381764	1,953119199	2,505842952	1,282995402	1,48625E-48	8,90376E-96	1,29815E-51	N_Shore_chr19:2115261-2115783
cg00711596_Body_AP3D1	0,49105	0,4914	0,4915	1E-04	0,00045	0,00035	0,965893619	0,158976084	0,133898637	-0,042042676	0,361583505	1,953119199	2,505842952	1,282995402	1,48625E-48	8,90376E-96	1,29815E-51	Island_chr19:2115261-2115783
cg24369271_Body_AP3D1	0,3574	0,3386	0,33005	-0,00855	-0,02735	-0,0188	0,17325942	0,038290401	0,07731298	-0,181020312	7,51789E-05	1,953119199	2,505842952	1,282995402	1,48625E-48	8,90376E-96	1,29815E-51	Island_chr19:2115261-2115783
cg00861411_Body_AP3D1	0,48665	0,4872	0,4873	1E-04	0,00065	0,00055	0,531546295	0,122674225	0,445455066	0,023219811	0,61445164	1,953119199	2,505842952	1,282995402	1,48625E-48	8,90376E-96	1,29815E-51	Island_chr19:2115261-2115783
cg00518029_Body_AP3D1	0,45595	0,4543	0,4531	-0,0012	-0,00285	-0,00165	0,943753686	0,256759004	0,307119711	-0,140456614	0,002199821	1,953119199	2,505842952	1,282995402	1,48625E-48	8,90376E-96	1,29815E-51	Island_chr19:2116571-2116808
cg14584092_Body_AP3D1	0,4141	0,3744	0,29395	-0,08045	-0,12015	-0,0397	0,079598109	0,000547918	0,02100839	-0,211978588	3,30345E-06	1,953119199	2,505842952	1,282995402	1,48625E-48	8,90376E-96	1,29815E-51	Island_chr19:2116571-2116808
cg04270867_Body_AP3D1	0,37945	0,3521	0,3015	-0,0506	-0,07795	-0,02735	0,114463691	0,000345192	0,08540802	-0,219943874	1,3648E-06	1,953119199	2,505842952	1,282995402	1,48625E-48	8,90376E-96	1,29815E-51	Island_chr19:2116571-2116808
cg08572782_Body_AP3D1	0,37815	0,377	0,37555	-0,00145	-0,0026	-0,00115	0,694342417	0,256759004	0,380892985	-0,099435897	0,03060068	1,953119199	2,505842952	1,282995402	1,48625E-48	8,90376E-96	1,29815E-51	N_Shore_chr19:2120873-2121167
cg24438277_Body_AP3D1	0,39065	0,3813	0,38115	-0,00015	-0,0095	-0,00935	0,717617608	0,002030937	0,011749302	-0,140754208	0,002152148	1,953119199	2,505842952	1,282995402	1,48625E-48	8,90376E-96	1,29815E-51	Island_chr19:2120873-2121167
cg04273622_Body_AP3D1	0,07195	0,0651	0,01925	-0,04585	-0,0527	-0,00685	0,033920997	0,001329027	0,44705009	-0,141492597	0,00203791	1,953119199	2,505842952	1,282995402	1,48625E-48	8,90376E-96	1,29815E-51	Island_chr19:2120873-2121167
cg14572808_Body_AP3D1	0,38925	0,3921	0,38805	-0,00405	-0,0012	0,00285	0,109277447	0,39263673	0,846884095	-0,129887606	0,004663693	1,953119199	2,505842952	1,282995402	1,48625E-48	8,90376E-96	1,29815E-51	S_Shore_chr19:2120873-2121167
cg09548694_Body_AP3D1	0,2188	0,2044	0,21435	0,00995	-0,00445	-0,0144	0,623855784	0,909668513	0,297152864	0,015523127	0,736318391	1,953119199	2,505842952	1,282995402	1,48625E-48	8,90376E-96	1,29815E-51	S_Shelf_chr19:2120873-2121167
cg10746224_Body_AP3D1	0,40725	0,3933	0,3776	-0,0157	-0,02965	-0,01395	0,214690011	0,013997473	0,341106409	-0,122556621	0,007620348	1,953119199	2,505842952	1,282995402	1,48625E-48	8,90376E-96	1,29815E-51	N_Shelf_chr19:2131292-2131881
cg12531591_Body_AP3D1	0,375	0,3731	0,37725	0,00415	0,00225	-0,0019	0,488442105	0,752262195	0,964778017	-0,072305216	0,116315152	1,953119199	2,505842952	1,282995402	1,48625E-48	8,90376E-96	1,29815E-51	N_Shore_chr19:2131292-2131881
cg05718393_Body_AP3D1												1,953119199	2,505842952	1,282995402	1,48625E-48	8,90376E-96	1,29815E-51	Island_chr19:2131292-2131881
cg23103406_Body_AP3D1												1,953119199	2,505842952	1,282995402	1,48625E-48	8,90376E-96	1,29815E-51	Island_chr19:2131292-2131881
cg22598241_Body_AP3D1	0,4761	0,4759	0,4743	-0,0016	-0,0018	-0,0002	0,275959849	0,203372041	0,820169467	-0,091478355	0,046764205	1,953119199	2,505842952	1,282995402	1,48625E-48	8,90376E-96	1,29815E-51	Island_chr19:2131292-2131881
cg17278295_Body_AP3D1	0,3896	0,381	0,36705	-0,01395	-0,02255	-0,0086	0,063295061	0,009758293	0,797513039	-0,120752989	0,008566629	1,953119199	2,505842952	1,282995402	1,48625E-48	8,90376E-96	1,29815E-51	Island_chr19:2131292-2131881
cg21414902_Body_AP3D1	0,4084	0,4066	0,40025	-0,00635	-0,00815	-0,0018	0,046820411	0,006717391	0,497384284	-0,094053139	0,040890108	1,953119199	2,505842952	1,282995402	1,48625E-48	8,90376E-96	1,29815E-51	Island_chr19:2131292-2131881
cg03114636_Body_AP3D1	0,4162	0,4155	0,40785	-0,00765	-0,00835	-0,0007	0,043615299	0,122674225	0,635905107	-0,145523372	0,001506341	1,953119199	2,505842952	1,282995402	1,48625E-48	8,90376E-96	1,29815E-51	S_Shore_chr19:2131292-2131881
cg00446003_Body_AP3D1	0,4792	0,4797	0,48	0,0003	0,0008	0,0005	0,337508654	0,047652892	0,470653913	0,138899547	0,002491747	1,953119199	2,505842952	1,282995402	1,48625E-48	8,90376E-96	1,29815E-51	N_Shore_chr19:2135931-2136164
cg01634758_Body_AP3D1	0,4704	0,4711	0,4726	0,0015	0,0022	0,0007	0,110222938	0,019825667	0,505834295	0,083572274	0,069378727	1,953119199	2,505842952	1,282995402	1,48625E-48	8,90376E-96	1,29815E-51	Island_chr19:2135931-2136164
cg07831731_Body_AP3D1	0,4758	0,4761	0,4766	0,0005	0,0008	0,0003	0,370323996	0,203372041	0,456684158	0,111488108	0,015272265	1,953119199	2,505842952	1,282995402	1,48625E-48	8,90376E-96	1,29815E-51	Island_chr19:2136822-2137090
cg05364412_Body_AP3D1	0,48005	0,4795	0,48145	0,00195	0,0014	-0,00055	0,046363391	0,319796646	0,629877827	-0,004861473	0,916018006	1,953119199	2,505842952	1,282995402	1,48625E-48	8,90376E-96	1,29815E-51	Island_chr19:2136822-2137090
cg07202222_Body_AP3D1	0,34745	0,3375	0,3383	0,0008	-0,00915	-0,00995	0,586717405	0,987399621	0,426040015	-0,05187758	0,260150335	1,953119199	2,505842952	1,282995402	1,48625E-48	8,90376E-96	1,29815E-51	Island_chr19:2136822-2137090
cg27089789_Body_AP3D1												1,953119199	2,505842952	1,282995402	1,48625E-48	8,90376E-96	1,29815E-51	Island_chr19:2136822-2137090
cg17656426_Body_AP3D1	0,38	0,3809	0,37455	-0,00635	-0,00545	0,0009	0,237537917	0,070299013	0,728272161	-0,045664501	0,321672614	1,953119199	2,505842952	1,282995402	1,48625E-48	8,90376E-96	1,29815E-51	S_Shore_chr19:2135931-2136164
cg09261902_Body_AP3D1	0,2739	0,2842	0,3097	0,0255	0,0358	0,0103	0,033713653	0,002030937	0,619644207	0,129523779	0,004781508	1,953119199	2,505842952	1,282995402	1,48625E-48	8,90376E-96	1,29815E-51	S_Shelf_chr19:2135931-2136164
cg08680414_Body_AP3D1	-0,4538	-0,4534	-0,45355	-0,00015	0,00025	0,0004	0,985882287	0,752262195	0,931994882	-0,010883503	0,813369629	1,953119199	2,505842952	1,282995402	1,48625E-48	8,90376E-96	1,29815E-51	N_Shore_chr19:2150990-2151963
cg14223017_1stExon_AP3D1	-0,37425	-0,372	-0,37485	-0,00285	-0,0006	0,00225	0,621448742	0,959779166	0,547211118	0,003492744	0,939608921	1,953119199	2,505842952	1,282995402	1,48625E-48	8,90376E-96	1,29815E-51	Island_chr19:2150990-2151963
cg21194937_TSS200_AP3D1	-0,4556	-0,456	-0,4548	0,0012	0,0008	-0,0004	0,903107802	0,909668513	0,813251619	-0,012536671	0,785665206	1,953119199	2,505842952	1,282995402	1,48625E-48	8,90376E-96	1,29815E-51	Island_chr19:2150990-2151963
cg17708571_TSS200_AP3D1	-0,477	-0,4767	-0,4762	0,0005	0,0008	0,0003	0,914100128	0,564506369	0,828557947	0,036263391	0,431370436	1,953119199	2,505842952	1,282995402	1,48625E-48	8,90376E-96	1,29815E-51	Island_chr19:2150990-2151963
cg24008801_TSS200_AP3D1	-0,47455	-0,4732	-0,47145	0,00175	0,0031	0,00135	0,130593787	0,003064516	0,349753045	0,103746544	0,024041827	1,953119199	2,505842952	1,282995402	1,48625E-48	8,90376E-96	1,29815E-51	Island_chr19:2150990-2151963
cg16322208_TSS200_AP3D1	-0,4106	-0,4093	-0,40955	-0,00025	0,00105	0,0013	0,540228538	0,319796646	0,633493656	0,029798757	0,517949799	1,953119199	2,505842952	1,282995402	1,48625E-48	8,90376E-96	1,29815E-51	Island_chr19:2150990-2151963
cg13468300_TSS200_AP3D1	-0,4263	-0,4242	-0,4232	0,001	0,0031	0,0021	0,089157554	0,019825667	0,273244588	0,108378327	0,018384342	1,953119199	2,505842952	1,282995402	1,48625E-48	8,90376E-96	1,29815E-51	Island_chr19:2150990-2151963
cg17428496_TSS1500_AP3D1	-0,4729	-0,4739	-0,4741	-0,0002	-0,0012	-0,001	0,589695727	0,158976084	0,170000535	-0,047370724	0,303904453	1,953119199	2,505842952	1,282995402	1,48625E-48	8,90376E-96	1,29815E-51	Island_chr19:2150990-2151963
cg22687382_TSS1500_AP3D1	-0,4541	-0,4539	-0,4555	-0,0016	-0,0014	0,0002	0,114659602	0,122674225	0,303771757	-0,11845814	0,009921238	1,953119199	2,505842952	1,282995402	1,48625E-48	8,90376E-96	1,29815E-51	Island_chr19:2150990-2151963
cg02252907_TSS1500_AP3D1	-0,4495	-0,4491	-0,4502	-0,0011	-0,0007	0,0004	0,590291811	0,038290401	0,101774613	-0,153952992	0,000780989	1,953119199	2,505842952	1,282995402	1,48625E-48	8,90376E-96	1,29815E-51	Island_chr19:2150990-2151963
cg19290738_TSS1500_AP3D1												1,953119199	2,505842952	1,282995402	1,48625E-48	8,90376E-96	1,29815E-51	S_Shore_chr19:2150990-2151963
cg04153595_TSS1500_AQP12A	-0,0719	-0,0444	-0,07245	-0,02805	-0,00055	0,0275	0,512070563	0,987399621	0,280266116	0,066062825	0,151418967	2,221336567	2,221336567	-1	2,10779E-08	2,10779E-08		NA_NA
cg09429847_TSS1500_AQP12A	0,19975	0,2016	0,2011	-0,0005	0,00135	0,00185	0,388698218	0,965002977	0,80244071	0,050822985	0,270486724	2,221336567	2,221336567	-1	2,10779E-08	2,10779E-08		NA_NA
cg22311015_TSS1500_AQP12A	0,2169	0,1987	0,2054	0,0067	-0,0115	-0,0182	0,835651179	0,370150296	0,271104212	0,047023527	0,309013598	2,221336567	2,221336567	-1	2,10779E-08	2,10779E-08		NA_NA
cg07272353_TSS200_AQP12A	0,0299	0,0516	0,05275	0,00115	0,02285	0,0217	0,815389646	0,752262195	0,811105367	0,113562334	0,013462965	2,221336567	2,221336567	-1	2,10779E-08	2,10779E-08		NA_NA
cg22860848_1stExon_AQP12A	0,02925	0,0677	0,03815	-0,02955	0,0089	0,03845	0,420875947	0,959779166	0,356215747	0,091045846	0,047817255	2,221336567	2,221336567	-1	2,10779E-08	2,10779E-08		NA_NA
cg06356454_Body_AQP12A	0,15095	0,1786	0,143	-0,0356	-0,00795	0,02765	0,696739391	0,987399621	0,598650864	0,044706967	0,331934452	2,221336567	2,221336567	-1	2,10779E-08	2,10779E-08		NA_NA
cg21930842_Body_AQP12A	0,0364	0,0569	0,0526	-0,0043	0,0162	0,0205	0,979636063	0,959779166	0,763790656	0,042571302	0,355572878	2,221336567	2,221336567	-1	2,10779E-08	2,10779E-08		NA_NA
cg20756702_Body_AQP12B												8,981621961	11,64604344	1,296652597	4,74086E-33	2,75854E-34	4,51816E-05	NA_NA
cg23994802_1stExon_AQP12B	-0,0127	-0,0113	0,02755	0,03885	0,04025	0,0014	0,007991852	0,013997473	0,984108309	0,171856466	0,000172844	8,981621961	11,64604344	1,296652597	4,74086E-33	2,75854E-34	4,51816E-05	NA_NA
cg22323966_1stExon_AQP12B	0,09455	0,1228	0,1895	0,0667	0,09495	0,02825	0,109843934	0,027727336	0,780829438	0,133582926	0,003607301	8,981621961	11,64604344	1,296652597	4,74086E-33	2,75854E-34	4,51816E-05	NA_NA
cg20396053_TSS200_AQP12B	0,2782	0,2922	0,3084	0,0162	0,0302	0,014	0,253447969	0,21728768	0,708096563	0,049986905	0,278457195	8,981621961	11,64604344	1,296652597	4,74086E-33	2,75854E-34	4,51816E-05	NA_NA
cg08049592_TSS1500_AQP12B	-0,17895	-0,1866	-0,1559	0,0307	0,02305	-0,00765	0,434777456	0,319796646	0,691947654	0,169441648	0,000220503	8,981621961	11,64604344	1,296652597	4,74086E-33	2,75854E-34	4,51816E-05	NA_NA
cg13155490_TSS1500_AQP12B	-0,05005	-0,0342	-0,003	0,0312	0,04705	0,01585	0,143514714	0,09345773	0,487329634	0,061188478	0,184017792	8,981621961	11,64604344	1,296652597	4,74086E-33	2,75854E-34	4,51816E-05	NA_NA
cg03413134_TSS1500_AQP12B	-0,10145	-0,1022	-0,00565	0,09655	0,0958	-0,00075	0,016332663	0,027727336	0,993281004	0,167051571	0,000263066	8,981621961	11,64604344	1,296652597	4,74086E-33	2,75854E-34	4,51816E-05	NA_NA
cg13392512_Body_AQP7P1	-0,13	-0,0889	-0,0576	0,0313	0,0724	0,0411	0,00836042	1,18337E-10	0,000162466	0,294467453	6,45959E-11	102,8415893	333,7805318	3,245579286	1,20932E-46	1,16612E-65	1,44652E-80	NA_NA
cg20403073_TSS1500_AQP7P1	0,1524	0,1874	0,14965	-0,03775	-0,00275	0,035	0,011884728	0,959779166	0,003759588	-0,013006803	0,777834072	102,8415893	333,7805318	3,245579286	1,20932E-46	1,16612E-65	1,44652E-80	NA_NA
cg14537430_TSS1500_AQP7P1	0,41445	0,4182	0,4111	-0,0071	-0,00335	0,00375	0,140249259	0,39263673	0,440160629	-0,245429315	6,42607E-08	102,8415893	333,7805318	3,245579286	1,20932E-46	1,16612E-65	1,44652E-80	NA_NA
cg19599611_3'UTR_AQR	0,384	0,4071	0,41475	0,00765	0,03075	0,0231	0,007511433	5,43288E-11	4,18265E-06	0,35451283	1,77636E-15	1,814414406	2,369613886	1,305993757	1,50887E-53	1,34244E-84	1,80222E-44	NA_NA
cg21215325_Body_AQR	0,26625	0,2447	0,17815	-0,06655	-0,0881	-0,02155	0,016260335	0,000547918	0,422937255	-0,201510219	1,00384E-05	1,814414406	2,369613886	1,305993757	1,50887E-53	1,34244E-84	1,80222E-44	NA_NA
cg07338450_Body_AQR	0,36095	0,3989	0,4122	0,0133	0,05125	0,03795	0,006478042	3,02678E-11	5,5784E-05	0,256847319	1,5085E-08	1,814414406	2,369613886	1,305993757	1,50887E-53	1,34244E-84	1,80222E-44	NA_NA
cg16267577_Body_AQR	0,3393	0,3779	0,3938	0,0159	0,0545	0,0386	0,001549988	1,12133E-14	1,18837E-06	0,351537174	3,33067E-15	1,814414406	2,369613886	1,305993757	1,50887E-53	1,34244E-84	1,80222E-44	NA_NA
ch.15.292390F_Body_AQR												1,814414406	2,369613886	1,305993757	1,50887E-53	1,34244E-84	1,80222E-44	NA_NA
cg10479097_Body_AQR												1,814414406	2,369613886	1,305993757	1,50887E-53	1,34244E-84	1,80222E-44	N_Shelf_chr15:35261686-35262124
cg17531871_Body_AQR												1,814414406	2,369613886	1,305993757	1,50887E-53	1,34244E-84	1,80222E-44	N_Shore_chr15:35261686-35262124
cg18459189_1stExon_AQR	-0,4812	-0,4826	-0,4831	-0,0005	-0,0019	-0,0014	0,694941837	0,038290401	0,177402133	-0,021008731	0,648568994	1,814414406	2,369613886	1,305993757	1,50887E-53	1,34244E-84	1,80222E-44	Island_chr15:35261686-35262124
cg22235148_1stExon_AQR	-0,45945	-0,4595	-0,456	0,0035	0,00345	-5E-05	0,001622891	0,002030937	0,67209764	0,151912836	0,000918401	1,814414406	2,369613886	1,305993757	1,50887E-53	1,34244E-84	1,80222E-44	Island_chr15:35261686-35262124
cg22235148_5'UTR_AQR	-0,45945	-0,4595	-0,456	0,0035	0,00345	-5E-05	0,001622891	0,002030937	0,67209764	0,151912836	0,000918401	1,814414406	2,369613886	1,305993757	1,50887E-53	1,34244E-84	1,80222E-44	Island_chr15:35261686-35262124
cg26215437_1stExon_AQR	-0,4856	-0,4863	-0,48665	-0,00035	-0,00105	-0,0007	0,634699299	0,000214738	0,00240632	-0,204249111	7,54656E-06	1,814414406	2,369613886	1,305993757	1,50887E-53	1,34244E-84	1,80222E-44	Island_chr15:35261686-35262124
cg26215437_5'UTR_AQR	-0,4856	-0,4863	-0,48665	-0,00035	-0,00105	-0,0007	0,634699299	0,000214738	0,00240632	-0,204249111	7,54656E-06	1,814414406	2,369613886	1,305993757	1,50887E-53	1,34244E-84	1,80222E-44	Island_chr15:35261686-35262124
cg14831317_TSS200_AQR	-0,4735	-0,476	-0,47755	-0,00155	-0,00405	-0,0025	0,001500374	1,63869E-13	3,23821E-07	-0,542974019	0	1,814414406	2,369613886	1,305993757	1,50887E-53	1,34244E-84	1,80222E-44	Island_chr15:35261686-35262124
cg22713359_TSS200_AQR	-0,4762	-0,4768	-0,4757	0,0011	0,0005	-0,0006	0,224554703	0,959779166	0,273244588	-0,064137304	0,163729409	1,814414406	2,369613886	1,305993757	1,50887E-53	1,34244E-84	1,80222E-44	Island_chr15:35261686-35262124
cg02096502_TSS200_AQR	-0,44595	-0,4425	-0,4376	0,0049	0,00835	0,00345	0,000970922	1,93118E-08	0,010715061	0,323703121	5,32907E-13	1,814414406	2,369613886	1,305993757	1,50887E-53	1,34244E-84	1,80222E-44	Island_chr15:35261686-35262124
cg27386614_TSS1500_AQR												1,814414406	2,369613886	1,305993757	1,50887E-53	1,34244E-84	1,80222E-44	S_Shore_chr15:35261686-35262124
cg22385669_TSS1500_AQR												1,814414406	2,369613886	1,305993757	1,50887E-53	1,34244E-84	1,80222E-44	S_Shore_chr15:35261686-35262124
cg11062168_TSS1500_AQR												1,814414406	2,369613886	1,305993757	1,50887E-53	1,34244E-84	1,80222E-44	S_Shore_chr15:35261686-35262124
cg22650022_Body_ARGFXP2												3,010860779	4,332308561	1,438893685	2,69937E-61	1,28021E-98	1,2745E-109	NA_NA
cg01551258_TSS1500_ARGFXP2	0,38305	0,3913	0,3914	1E-04	0,00835	0,00825	0,882288685	0,09345773	0,506399864	0,051680743	0,261965489	3,010860779	4,332308561	1,438893685	2,69937E-61	1,28021E-98	1,2745E-109	NA_NA
cg17839427_TSS1500_ARGFXP2												3,010860779	4,332308561	1,438893685	2,69937E-61	1,28021E-98	1,2745E-109	NA_NA
cg10701110_3'UTR_ARHGAP30	-0,0852	-0,0717	0,0131	0,0848	0,0983	0,0135	6,69657E-05	9,54E-06	0,163106081	0,230970315	3,79799E-07	6,796518884	18,86949621	2,776347205	1,91428E-67	2,7441E-126	3,27076E-71	NA_NA
cg07837534_Body_ARHGAP30	0,17135	0,0916	-0,0652	-0,1568	-0,23655	-0,07975	6,10623E-15	0	9,24278E-05	-0,609145937	0	6,796518884	18,86949621	2,776347205	1,91428E-67	2,7441E-126	3,27076E-71	NA_NA
cg12081303_1stExon_ARHGAP30	0,0574	0,0191	-0,09575	-0,11485	-0,15315	-0,0383	3,7238E-07	5,43288E-11	0,07371805	-0,395925439	0	6,796518884	18,86949621	2,776347205	1,91428E-67	2,7441E-126	3,27076E-71	NA_NA
cg12081303_5'UTR_ARHGAP30	0,0574	0,0191	-0,09575	-0,11485	-0,15315	-0,0383	3,7238E-07	5,43288E-11	0,07371805	-0,395925439	0	6,796518884	18,86949621	2,776347205	1,91428E-67	2,7441E-126	3,27076E-71	NA_NA
cg00045607_1stExon_ARHGAP30	0,1017	0,0548	-0,0914	-0,1462	-0,1931	-0,0469	3,52734E-09	1,12133E-14	0,007211689	-0,462158393	0	6,796518884	18,86949621	2,776347205	1,91428E-67	2,7441E-126	3,27076E-71	NA_NA
cg00045607_5'UTR_ARHGAP30	0,1017	0,0548	-0,0914	-0,1462	-0,1931	-0,0469	3,52734E-09	1,12133E-14	0,007211689	-0,462158393	0	6,796518884	18,86949621	2,776347205	1,91428E-67	2,7441E-126	3,27076E-71	NA_NA
cg03089651_1stExon_ARHGAP30	0,09305	0,0297	-0,11015	-0,13985	-0,2032	-0,06335	3,46381E-09	1,77636E-15	0,073447486	-0,482836949	0	6,796518884	18,86949621	2,776347205	1,91428E-67	2,7441E-126	3,27076E-71	NA_NA
cg03089651_5'UTR_ARHGAP30	0,09305	0,0297	-0,11015	-0,13985	-0,2032	-0,06335	3,46381E-09	1,77636E-15	0,073447486	-0,482836949	0	6,796518884	18,86949621	2,776347205	1,91428E-67	2,7441E-126	3,27076E-71	NA_NA
cg01774645_TSS1500_ARHGAP30												6,796518884	18,86949621	2,776347205	1,91428E-67	2,7441E-126	3,27076E-71	NA_NA
cg11454334_TSS1500_ARID3A	-0,2286	-0,2613	-0,2596	0,0017	-0,031	-0,0327	0,855390353	0,427261488	0,467030988	-0,087563758	0,079884874	4,177141455	6,189624974	1,481784862	6,24302E-47	9,3056E-94	1,02507E-53	N_Shore_chr19:924788-925001
cg26539232_TSS1500_ARID3A	-0,44675	-0,4491	-0,4492	-0,0001	-0,00245	-0,00235	0,530392671	0,564506369	0,377991962	-0,03275093	0,477337317	4,177141455	6,189624974	1,481784862	6,24302E-47	9,3056E-94	1,02507E-53	Island_chr19:924788-925001
cg15035911_TSS1500_ARID3A	-0,27555	-0,2238	-0,26845	-0,04465	0,0071	0,05175	0,218267958	0,909668513	0,132789553	-0,009294842	0,840214644	4,177141455	6,189624974	1,481784862	6,24302E-47	9,3056E-94	1,02507E-53	Island_chr19:924788-925001
cg15114836_TSS1500_ARID3A	-0,41985	-0,4196	-0,4171	0,0025	0,00275	0,00025	0,178239954	0,256759004	0,917487608	0,058802832	0,201744153	4,177141455	6,189624974	1,481784862	6,24302E-47	9,3056E-94	1,02507E-53	Island_chr19:925120-926816
cg09828563_TSS1500_ARID3A	-0,4653	-0,4654	-0,46565	-0,00025	-0,00035	-1E-04	0,880504351	0,319796646	0,599248882	-0,094003061	0,040998114	4,177141455	6,189624974	1,481784862	6,24302E-47	9,3056E-94	1,02507E-53	Island_chr19:925120-926816
cg13963729_TSS1500_ARID3A												4,177141455	6,189624974	1,481784862	6,24302E-47	9,3056E-94	1,02507E-53	Island_chr19:925120-926816
cg19922757_TSS1500_ARID3A	-0,48525	-0,4856	-0,4857	-0,0001	-0,00045	-0,00035	0,765508974	0,256759004	0,712862502	-0,000247543	0,99571581	4,177141455	6,189624974	1,481784862	6,24302E-47	9,3056E-94	1,02507E-53	Island_chr19:925120-926816
cg04570518_TSS1500_ARID3A	-0,4794	-0,4797	-0,4808	-0,0011	-0,0014	-0,0003	0,077454157	0,013997473	0,584932134	-0,125327788	0,006347743	4,177141455	6,189624974	1,481784862	6,24302E-47	9,3056E-94	1,02507E-53	Island_chr19:925120-926816
cg08359958_TSS200_ARID3A	-0,4883	-0,4885	-0,4883	0,0002	0	-0,0002	0,806246903	0,959779166	0,889300698	-0,03757055	0,414939909	4,177141455	6,189624974	1,481784862	6,24302E-47	9,3056E-94	1,02507E-53	Island_chr19:925120-926816
cg07752304_TSS200_ARID3A	-0,4867	-0,4869	-0,4869	0	-0,0002	-0,0002	0,785874287	0,658682021	0,221559872	-0,076741513	0,095502345	4,177141455	6,189624974	1,481784862	6,24302E-47	9,3056E-94	1,02507E-53	Island_chr19:925120-926816
cg01188574_TSS200_ARID3A	-0,44645	-0,4476	-0,4455	0,0021	0,00095	-0,00115	0,025301948	0,070299013	0,682332234	0,093072302	0,04304981	4,177141455	6,189624974	1,481784862	6,24302E-47	9,3056E-94	1,02507E-53	Island_chr19:925120-926816
cg10838535_5'UTR_ARID3A	-0,46175	-0,4629	-0,4641	-0,0012	-0,00235	-0,00115	0,296742591	0,070299013	0,697937156	-0,074971001	0,103421068	4,177141455	6,189624974	1,481784862	6,24302E-47	9,3056E-94	1,02507E-53	Island_chr19:925120-926816
cg08620585_5'UTR_ARID3A	-0,4484	-0,4494	-0,44945	-5E-05	-0,00105	-0,001	0,620847157	0,658682021	0,877804774	0,014699945	0,749822058	4,177141455	6,189624974	1,481784862	6,24302E-47	9,3056E-94	1,02507E-53	Island_chr19:925120-926816
cg15819921_5'UTR_ARID3A	-0,48155	-0,4815	-0,4824	-0,0009	-0,00085	5E-05	0,573065791	0,658682021	0,894002738	-0,009181412	0,842138862	4,177141455	6,189624974	1,481784862	6,24302E-47	9,3056E-94	1,02507E-53	S_Shore_chr19:925120-926816
cg18084554_5'UTR_ARID3A	0,1301	0,1391	0,1365	-0,0026	0,0064	0,009	0,295514179	0,838456575	0,054367225	-0,01128116	0,806682817	4,177141455	6,189624974	1,481784862	6,24302E-47	9,3056E-94	1,02507E-53	N_Shore_chr19:929514-929839
cg20248140_Body_ARID3A												4,177141455	6,189624974	1,481784862	6,24302E-47	9,3056E-94	1,02507E-53	Island_chr19:929514-929839
cg00745731_Body_ARID3A	0,49025	0,4905	0,4903	-0,0002	5E-05	0,00025	0,877352174	0,959779166	0,757464798	0,103961143	0,02374978	4,177141455	6,189624974	1,481784862	6,24302E-47	9,3056E-94	1,02507E-53	Island_chr19:929514-929839
cg18337287_Body_ARID3A	0,42045	0,4252	0,41865	-0,00655	-0,0018	0,00475	0,021282201	0,752262195	0,043442968	-0,093240459	0,042672863	4,177141455	6,189624974	1,481784862	6,24302E-47	9,3056E-94	1,02507E-53	N_Shore_chr19:932598-932845
cg26857315_Body_ARID3A	0,1832	0,1235	0,0773	-0,0462	-0,1059	-0,0597	0,223553038	0,000131904	0,045193199	-0,215238864	2,30984E-06	4,177141455	6,189624974	1,481784862	6,24302E-47	9,3056E-94	1,02507E-53	Island_chr19:932598-932845
cg02695969_Body_ARID3A	0,0369	0,0093	-0,07515	-0,08445	-0,11205	-0,0276	0,033782644	0,001329027	0,236840857	-0,221401028	1,15683E-06	4,177141455	6,189624974	1,481784862	6,24302E-47	9,3056E-94	1,02507E-53	Island_chr19:932598-932845
cg03763874_Body_ARID3A	0,1437	0,1844	0,10185	-0,08255	-0,04185	0,0407	0,00234395	0,158976084	0,030670845	-0,124510342	0,006701711	4,177141455	6,189624974	1,481784862	6,24302E-47	9,3056E-94	1,02507E-53	S_Shore_chr19:932598-932845
cg25298189_Body_ARID3A	-0,0535	-0,0357	0,0098	0,0455	0,0633	0,0178	0,491228479	0,09345773	0,347463726	0,129763298	0,004703649	4,177141455	6,189624974	1,481784862	6,24302E-47	9,3056E-94	1,02507E-53	S_Shelf_chr19:932598-932845
cg24765783_Body_ARID3A												4,177141455	6,189624974	1,481784862	6,24302E-47	9,3056E-94	1,02507E-53	N_Shelf_chr19:939595-939816
cg23966363_Body_ARID3A												4,177141455	6,189624974	1,481784862	6,24302E-47	9,3056E-94	1,02507E-53	N_Shore_chr19:939595-939816
cg19546700_Body_ARID3A	0,45055	0,4529	0,44665	-0,00625	-0,0039	0,00235	0,022699449	0,122674225	0,518339205	0,025316077	0,582854815	4,177141455	6,189624974	1,481784862	6,24302E-47	9,3056E-94	1,02507E-53	Island_chr19:939595-939816
cg06495615_Body_ARID3A	0,33865	0,3553	0,3146	-0,0407	-0,02405	0,01665	2,12284E-06	0,052212141	0,016009443	-0,07330614	0,111333566	4,177141455	6,189624974	1,481784862	6,24302E-47	9,3056E-94	1,02507E-53	Island_chr19:939595-939816
cg02824251_Body_ARID3A	0,4287	0,4306	0,4273	-0,0033	-0,0014	0,0019	0,344275335	0,909668513	0,68954308	-0,047281266	0,304819581	4,177141455	6,189624974	1,481784862	6,24302E-47	9,3056E-94	1,02507E-53	Island_chr19:939595-939816
cg12713583_Body_ARID3A	-0,36495	-0,3642	-0,37215	-0,00795	-0,0072	0,00075	0,975275488	0,959779166	0,99603237	0,108879366	0,017848304	4,177141455	6,189624974	1,481784862	6,24302E-47	9,3056E-94	1,02507E-53	Island_chr19:940723-942490
cg02001279_Body_ARID3A	-0,31905	-0,3122	-0,29125	0,02095	0,0278	0,00685	0,608832538	0,39263673	0,762643435	0,179323722	8,79823E-05	4,177141455	6,189624974	1,481784862	6,24302E-47	9,3056E-94	1,02507E-53	Island_chr19:940723-942490
cg18598117_Body_ARID3A	-0,242	-0,2264	-0,21	0,0164	0,032	0,0156	0,699732861	0,39263673	0,667275583	0,158412884	0,00054421	4,177141455	6,189624974	1,481784862	6,24302E-47	9,3056E-94	1,02507E-53	Island_chr19:940723-942490
cg08894487_Body_ARID3A												4,177141455	6,189624974	1,481784862	6,24302E-47	9,3056E-94	1,02507E-53	Island_chr19:940723-942490
cg02466798_Body_ARID3A	-0,04275	0,0108	0,02485	0,01405	0,0676	0,05355	0,269744214	0,002030937	0,007601728	0,20883801	4,6384E-06	4,177141455	6,189624974	1,481784862	6,24302E-47	9,3056E-94	1,02507E-53	Island_chr19:940723-942490
cg01950129_Body_ARID3A	0,15575	0,1999	0,15855	-0,04135	0,0028	0,04415	0,031375601	0,39263673	0,022554045	0,0581792	0,206576205	4,177141455	6,189624974	1,481784862	6,24302E-47	9,3056E-94	1,02507E-53	Island_chr19:940723-942490
cg13332143_Body_ARID3A	0,36325	0,3651	0,3456	-0,0195	-0,01765	0,00185	0,000938862	0,013997473	0,32994817	-0,080587295	0,07996847	4,177141455	6,189624974	1,481784862	6,24302E-47	9,3056E-94	1,02507E-53	Island_chr19:940723-942490
cg25737218_Body_ARID3A	0,386	0,3896	0,38755	-0,00205	0,00155	0,0036	0,878707693	0,838456575	0,497384284	0,007880184	0,864277338	4,177141455	6,189624974	1,481784862	6,24302E-47	9,3056E-94	1,02507E-53	S_Shore_chr19:940723-942490
cg22809826_Body_ARID3A	0,33955	0,3658	0,3712	0,0054	0,03165	0,02625	0,797513039	0,000547918	0,005178898	0,194344595	2,07949E-05	4,177141455	6,189624974	1,481784862	6,24302E-47	9,3056E-94	1,02507E-53	N_Shore_chr19:947547-947981
cg26305504_Body_ARID3A	0,36665	0,3421	0,3309	-0,0112	-0,03575	-0,02455	0,55129869	0,019825667	0,113488268	-0,148242999	0,001223157	4,177141455	6,189624974	1,481784862	6,24302E-47	9,3056E-94	1,02507E-53	Island_chr19:947547-947981
cg01774027_Body_ARID3A	0,29235	0,2656	0,2625	-0,0031	-0,02985	-0,02675	0,831149688	0,013997473	0,047466796	-0,111919132	0,014879638	4,177141455	6,189624974	1,481784862	6,24302E-47	9,3056E-94	1,02507E-53	Island_chr19:947547-947981
cg08553572_Body_ARID3A	0,3095	0,2818	0,2769	-0,0049	-0,0326	-0,0277	0,921891703	0,009758293	0,017337692	-0,152221939	0,000896238	4,177141455	6,189624974	1,481784862	6,24302E-47	9,3056E-94	1,02507E-53	Island_chr19:947547-947981
cg23048215_Body_ARID3A	0,26125	0,2481	0,19545	-0,05265	-0,0658	-0,01315	0,434376801	0,009758293	0,035188707	-0,148121032	0,001234726	4,177141455	6,189624974	1,481784862	6,24302E-47	9,3056E-94	1,02507E-53	Island_chr19:947547-947981
cg15410236_Body_ARID3A	0,4628	0,4488	0,4442	-0,0046	-0,0186	-0,014	0,715241467	0,038290401	0,106665678	-0,130444174	0,004488529	4,177141455	6,189624974	1,481784862	6,24302E-47	9,3056E-94	1,02507E-53	N_Shore_chr19:950020-950370
cg17167278_Body_ARID3A	0,4059	0,4111	0,4059	-0,0052	0	0,0052	0,142809859	0,959779166	0,06188078	-0,036730999	0,425450022	4,177141455	6,189624974	1,481784862	6,24302E-47	9,3056E-94	1,02507E-53	Island_chr19:950020-950370
cg22035959_Body_ARID3A	0,14675	0,1762	0,1078	-0,0684	-0,03895	0,02945	0,041586058	0,319796646	0,694342417	-0,099328102	0,030782628	4,177141455	6,189624974	1,481784862	6,24302E-47	9,3056E-94	1,02507E-53	S_Shore_chr19:950020-950370
cg07691306_Body_ARID3A	0,25175	0,2609	0,1752	-0,0857	-0,07655	0,00915	0,008010876	0,004565938	0,540809197	-0,207924094	5,11498E-06	4,177141455	6,189624974	1,481784862	6,24302E-47	9,3056E-94	1,02507E-53	S_Shelf_chr19:950020-950370
cg15158031_3'UTR_ARID3A	0,4268	0,4295	0,4229	-0,0066	-0,0039	0,0027	0,107220949	0,474762346	0,718804583	-0,070843508	0,123901618	4,177141455	6,189624974	1,481784862	6,24302E-47	9,3056E-94	1,02507E-53	NA_NA
cg21189480_Body_ARID3C	0,284	0,2869	0,29245	0,00555	0,00845	0,0029	0,923688425	0,564506369	0,949009209	-0,021003075	0,648657261	4,104618107	7,216263404	1,758083996	3,84736E-43	9,19016E-69	3,21631E-86	N_Shore_chr9:34623512-34624081
cg02728263_Body_ARID3C	0,1463	0,1174	0,1609	0,0435	0,0146	-0,0289	0,060608201	0,474762346	0,518910651	0,041001755	0,373603363	4,104618107	7,216263404	1,758083996	3,84736E-43	9,19016E-69	3,21631E-86	N_Shore_chr9:34623512-34624081
cg13709263_Body_ARID3C	-0,07865	-0,107	-0,0435	0,0635	0,03515	-0,02835	0,045193199	0,052212141	0,813251619	0,117766064	0,010365511	4,104618107	7,216263404	1,758083996	3,84736E-43	9,19016E-69	3,21631E-86	Island_chr9:34623512-34624081
cg13515584_Body_ARID3C	0,04565	0,0677	0,11055	0,04285	0,0649	0,02205	0,058462901	0,013997473	0,670289721	0,14716323	0,001329142	4,104618107	7,216263404	1,758083996	3,84736E-43	9,19016E-69	3,21631E-86	Island_chr9:34623512-34624081
cg06550082_Body_ARID3C	0,2301	0,2453	0,2757	0,0304	0,0456	0,0152	0,138639203	0,038290401	0,69554114	0,141562895	0,002027329	4,104618107	7,216263404	1,758083996	3,84736E-43	9,19016E-69	3,21631E-86	N_Shore_chr9:34624586-34624793
cg05708114_Body_ARID3C	0,27465	0,2638	0,28555	0,02175	0,0109	-0,01085	0,186210346	0,319796646	0,943452757	0,065853963	0,15271928	4,104618107	7,216263404	1,758083996	3,84736E-43	9,19016E-69	3,21631E-86	Island_chr9:34624586-34624793
cg13677022_Body_ARID3C												4,104618107	7,216263404	1,758083996	3,84736E-43	9,19016E-69	3,21631E-86	S_Shore_chr9:34623512-34624081
cg13636926_1stExon_ARID3C												4,104618107	7,216263404	1,758083996	3,84736E-43	9,19016E-69	3,21631E-86	N_Shore_chr9:34628795-34629061
cg01368230_TSS200_ARID3C	0,138	0,1311	0,1893	0,0582	0,0513	-0,0069	0,00364681	0,038290401	0,367948162	0,109021634	0,017698609	4,104618107	7,216263404	1,758083996	3,84736E-43	9,19016E-69	3,21631E-86	N_Shore_chr9:34628795-34629061
cg03186877_TSS1500_ARID3C	-0,1458	-0,1501	-0,1346	0,0155	0,0112	-0,0043	0,406105939	0,752262195	0,552468457	0,041599198	0,366674642	4,104618107	7,216263404	1,758083996	3,84736E-43	9,19016E-69	3,21631E-86	N_Shore_chr9:34628795-34629061
cg04092682_TSS1500_ARID3C	-0,4733	-0,4737	-0,4745	-0,0008	-0,0012	-0,0004	0,231319469	0,070299013	0,974553313	0,025278237	0,583418419	4,104618107	7,216263404	1,758083996	3,84736E-43	9,19016E-69	3,21631E-86	Island_chr9:34628795-34629061
cg14059921_TSS1500_ARID3C	-0,3054	-0,3004	-0,30945	-0,00905	-0,00405	0,005	0,181338606	0,658682021	0,346094892	0,016928507	0,713452789	4,104618107	7,216263404	1,758083996	3,84736E-43	9,19016E-69	3,21631E-86	Island_chr9:34628795-34629061
cg14466333_TSS1500_ARID3C	-0,4399	-0,4383	-0,4385	-0,0002	0,0014	0,0016	0,497945637	0,319796646	0,425004326	0,094150681	0,040680422	4,104618107	7,216263404	1,758083996	3,84736E-43	9,19016E-69	3,21631E-86	S_Shore_chr9:34628795-34629061
cg02027123_3'UTR_ARL6IP1	0,44415	0,4471	0,4429	-0,0042	-0,00125	0,00295	0,08388531	0,203372041	0,245307136	-0,102898619	0,025226331	1,961922428	2,63617108	1,343667335	1,11088E-60	1,7503E-95	5,45032E-48	S_Shelf_chr16:18801251-18801866
cg05098096_Body_ARL6IP1	0,42295	0,4269	0,41495	-0,01195	-0,008	0,00395	0,001407773	0,038290401	0,03084437	-0,044269324	0,337208109	1,961922428	2,63617108	1,343667335	1,11088E-60	1,7503E-95	5,45032E-48	N_Shelf_chr16:18812387-18813399
cg01527136_Body_ARL6IP1	-0,4564	-0,4551	-0,45625	-0,00115	0,00015	0,0013	0,511502276	0,752262195	0,223553038	-0,112542912	0,01432713	1,961922428	2,63617108	1,343667335	1,11088E-60	1,7503E-95	5,45032E-48	N_Shore_chr16:18812387-18813399
cg08468995_Body_ARL6IP1	-0,4481	-0,4457	-0,44655	-0,00085	0,00155	0,0024	0,732985592	0,39263673	0,145170292	0,070624359	0,125071486	1,961922428	2,63617108	1,343667335	1,11088E-60	1,7503E-95	5,45032E-48	Island_chr16:18812387-18813399
cg17228833_Body_ARL6IP1	-0,45175	-0,449	-0,4497	-0,0007	0,00205	0,00275	0,403590744	0,203372041	0,003448104	0,119422427	0,009330431	1,961922428	2,63617108	1,343667335	1,11088E-60	1,7503E-95	5,45032E-48	Island_chr16:18812387-18813399
cg04112889_1stExon_ARL6IP1	-0,48085	-0,4817	-0,482	-0,0003	-0,00115	-0,00085	0,443863122	0,004565938	0,106850503	-0,078414498	0,088471896	1,961922428	2,63617108	1,343667335	1,11088E-60	1,7503E-95	5,45032E-48	Island_chr16:18812387-18813399
cg04112889_5'UTR_ARL6IP1	-0,48085	-0,4817	-0,482	-0,0003	-0,00115	-0,00085	0,443863122	0,004565938	0,106850503	-0,078414498	0,088471896	1,961922428	2,63617108	1,343667335	1,11088E-60	1,7503E-95	5,45032E-48	Island_chr16:18812387-18813399
cg02426912_TSS200_ARL6IP1	-0,44275	-0,4434	-0,4465	-0,0031	-0,00375	-0,00065	0,098965159	0,158976084	0,682933621	-0,098848405	0,031603582	1,961922428	2,63617108	1,343667335	1,11088E-60	1,7503E-95	5,45032E-48	Island_chr16:18812387-18813399
cg02603726_TSS200_ARL6IP1	-0,48785	-0,4882	-0,4884	-0,0002	-0,00055	-0,00035	0,72117627	0,122674225	0,047373985	-0,050477198	0,273253708	1,961922428	2,63617108	1,343667335	1,11088E-60	1,7503E-95	5,45032E-48	Island_chr16:18812387-18813399
cg08040170_TSS200_ARL6IP1	-0,444	-0,4419	-0,44025	0,00165	0,00375	0,0021	0,504703986	0,203372041	0,506965708	0,077546877	0,092064183	1,961922428	2,63617108	1,343667335	1,11088E-60	1,7503E-95	5,45032E-48	Island_chr16:18812387-18813399
cg10094624_TSS1500_ARL6IP1	-0,3997	-0,3985	-0,3976	0,0009	0,0021	0,0012	0,950970465	0,997768788	0,821753089	-0,012166552	0,79184567	1,961922428	2,63617108	1,343667335	1,11088E-60	1,7503E-95	5,45032E-48	Island_chr16:18812387-18813399
cg00981594_TSS1500_ARL6IP1	-0,47175	-0,4696	-0,469	0,0006	0,00275	0,00215	0,506965708	0,013997473	0,105929022	0,056199175	0,22247183	1,961922428	2,63617108	1,343667335	1,11088E-60	1,7503E-95	5,45032E-48	Island_chr16:18812387-18813399
cg07801681_TSS1500_ARL6IP1	-0,4773	-0,4776	-0,47785	-0,00025	-0,00055	-0,0003	0,938193151	0,39263673	0,438579036	-0,112179563	0,014646727	1,961922428	2,63617108	1,343667335	1,11088E-60	1,7503E-95	5,45032E-48	Island_chr16:18812387-18813399
cg11879577_TSS1500_ARL6IP1	-0,42965	-0,4315	-0,4323	-0,0008	-0,00265	-0,00185	0,532123467	0,909668513	0,462624743	-0,028916708	0,530420629	1,961922428	2,63617108	1,343667335	1,11088E-60	1,7503E-95	5,45032E-48	S_Shore_chr16:18812387-18813399
cg06033407_TSS1500_ARL6IP1												1,961922428	2,63617108	1,343667335	1,11088E-60	1,7503E-95	5,45032E-48	S_Shore_chr16:18812387-18813399
cg17436506_TSS1500_ARL6IP4	0,47235	0,4723	0,47385	0,00155	0,0015	-5E-05	0,445455066	0,909668513	0,943452757	0,055664118	0,22691327	2,31643789	3,162610746	1,365290544	6,65891E-56	1,96895E-98	2,56234E-47	N_Shore_chr12:123464820-123465972
cg14078092_TSS1500_ARL6IP4	0,2813	0,252	0,2432	-0,0088	-0,0381	-0,0293	0,333047337	0,009758293	0,015448961	-0,112789886	0,01411341	2,31643789	3,162610746	1,365290544	6,65891E-56	1,96895E-98	2,56234E-47	N_Shore_chr12:123464820-123465972
cg08934286_TSS1500_ARL6IP4	0,30325	0,2978	0,29525	-0,00255	-0,008	-0,00545	0,18592097	0,001329027	0,05405467	-0,063862422	0,165546465	2,31643789	3,162610746	1,365290544	6,65891E-56	1,96895E-98	2,56234E-47	N_Shore_chr12:123464820-123465972
cg02203224_TSS1500_ARL6IP4	0,2215	0,1565	0,18015	0,02365	-0,04135	-0,065	0,452924641	0,319796646	0,104468352	-0,046008138	0,318040764	2,31643789	3,162610746	1,365290544	6,65891E-56	1,96895E-98	2,56234E-47	N_Shore_chr12:123464820-123465972
cg07644039_TSS1500_ARL6IP4												2,31643789	3,162610746	1,365290544	6,65891E-56	1,96895E-98	2,56234E-47	N_Shore_chr12:123464820-123465972
cg21745287_TSS1500_ARL6IP4												2,31643789	3,162610746	1,365290544	6,65891E-56	1,96895E-98	2,56234E-47	N_Shore_chr12:123464820-123465972
cg13010344_TSS1500_ARL6IP4	-0,43355	-0,4337	-0,4411	-0,0074	-0,00755	-0,00015	0,012076691	0,009758293	0,981162957	-0,162661086	0,000382362	2,31643789	3,162610746	1,365290544	6,65891E-56	1,96895E-98	2,56234E-47	N_Shore_chr12:123464820-123465972
cg20000049_TSS200_ARL6IP4	-0,35535	-0,3616	-0,3748	-0,0132	-0,01945	-0,00625	0,034620243	0,006717391	0,762643435	-0,134179955	0,003458625	2,31643789	3,162610746	1,365290544	6,65891E-56	1,96895E-98	2,56234E-47	N_Shore_chr12:123464820-123465972
cg22237346_TSS200_ARL6IP4	-0,43115	-0,4286	-0,43555	-0,00695	-0,0044	0,00255	0,003826849	0,122674225	0,463166763	-0,027587723	0,549493208	2,31643789	3,162610746	1,365290544	6,65891E-56	1,96895E-98	2,56234E-47	Island_chr12:123464820-123465972
cg26562417_TSS200_ARL6IP4	-0,46275	-0,4625	-0,46365	-0,00115	-0,0009	0,00025	0,49963141	0,752262195	0,331273987	-0,06105442	0,184982365	2,31643789	3,162610746	1,365290544	6,65891E-56	1,96895E-98	2,56234E-47	Island_chr12:123464820-123465972
cg19195609_1stExon_ARL6IP4	-0,48835	-0,4887	-0,4885	0,0002	-0,00015	-0,00035	0,891877607	0,564506369	0,148769773	-0,151437169	0,000953497	2,31643789	3,162610746	1,365290544	6,65891E-56	1,96895E-98	2,56234E-47	Island_chr12:123464820-123465972
cg19195609_5'UTR_ARL6IP4	-0,48835	-0,4887	-0,4885	0,0002	-0,00015	-0,00035	0,891877607	0,564506369	0,148769773	-0,151437169	0,000953497	2,31643789	3,162610746	1,365290544	6,65891E-56	1,96895E-98	2,56234E-47	Island_chr12:123464820-123465972
cg23312248_Body_ARL6IP4	-0,48045	-0,482	-0,482	0	-0,00155	-0,00155	0,988484286	0,013997473	0,007822479	-0,224667686	7,95296E-07	2,31643789	3,162610746	1,365290544	6,65891E-56	1,96895E-98	2,56234E-47	Island_chr12:123464820-123465972
cg00036328_Body_ARL6IP4	-0,4546	-0,4568	-0,4571	-0,0003	-0,0025	-0,0022	0,900254629	0,038290401	0,214044313	-0,095130495	0,038624071	2,31643789	3,162610746	1,365290544	6,65891E-56	1,96895E-98	2,56234E-47	Island_chr12:123464820-123465972
cg13596773_Body_ARL6IP4	-0,41745	-0,4196	-0,42015	-0,00055	-0,0027	-0,00215	0,945539476	0,658682021	0,762643435	-0,055369372	0,229386672	2,31643789	3,162610746	1,365290544	6,65891E-56	1,96895E-98	2,56234E-47	Island_chr12:123464820-123465972
cg02969798_3'UTR_ARL6IP4	0,36885	0,3576	0,36275	0,00515	-0,0061	-0,01125	0,217940825	0,658682021	0,058462901	-0,013719591	0,766003971	2,31643789	3,162610746	1,365290544	6,65891E-56	1,96895E-98	2,56234E-47	S_Shore_chr12:123464820-123465972
cg15166900_TSS1500_ARL6IP5												2,776462672	4,1655991	1,500325987	3,65057E-53	7,41944E-95	6,29379E-51	N_Shore_chr3:69134086-69134479
cg21575951_TSS1500_ARL6IP5	0,42715	0,4282	0,42635	-0,00185	-0,0008	0,00105	0,437526381	0,39263673	0,840863463	0,055996734	0,224144914	2,776462672	4,1655991	1,500325987	3,65057E-53	7,41944E-95	6,29379E-51	N_Shore_chr3:69134086-69134479
cg19136632_TSS1500_ARL6IP5	-0,4333	-0,4406	-0,45255	-0,01195	-0,01925	-0,0073	0,000103997	2,68709E-07	0,007316214	-0,310169215	5,24603E-12	2,776462672	4,1655991	1,500325987	3,65057E-53	7,41944E-95	6,29379E-51	N_Shore_chr3:69134086-69134479
cg04645049_TSS200_ARL6IP5	-0,47955	-0,481	-0,4818	-0,0008	-0,00225	-0,00145	0,871862273	0,038290401	0,228934549	-0,131583038	0,004148496	2,776462672	4,1655991	1,500325987	3,65057E-53	7,41944E-95	6,29379E-51	N_Shore_chr3:69134086-69134479
cg00023132_TSS200_ARL6IP5	-0,4733	-0,4731	-0,4726	0,0005	0,0007	0,0002	0,85671118	0,793654836	0,986945859	-0,05610322	0,22375628	2,776462672	4,1655991	1,500325987	3,65057E-53	7,41944E-95	6,29379E-51	N_Shore_chr3:69134086-69134479
cg26460030_TSS200_ARL6IP5	-0,4813	-0,482	-0,4825	-0,0005	-0,0012	-0,0007	0,041009901	0,009758293	0,14001833	-0,247384886	5,0092E-08	2,776462672	4,1655991	1,500325987	3,65057E-53	7,41944E-95	6,29379E-51	Island_chr3:69134086-69134479
cg11319362_1stExon_ARL6IP5	-0,4464	-0,4448	-0,44215	0,00265	0,00425	0,0016	0,434376801	0,158976084	0,629877827	0,120380361	0,008774708	2,776462672	4,1655991	1,500325987	3,65057E-53	7,41944E-95	6,29379E-51	Island_chr3:69134086-69134479
cg11319362_5'UTR_ARL6IP5	-0,4464	-0,4448	-0,44215	0,00265	0,00425	0,0016	0,434376801	0,158976084	0,629877827	0,120380361	0,008774708	2,776462672	4,1655991	1,500325987	3,65057E-53	7,41944E-95	6,29379E-51	Island_chr3:69134086-69134479
cg24336531_1stExon_ARL6IP5	-0,4513	-0,4516	-0,4488	0,0028	0,0025	-0,0003	0,042421363	0,019825667	0,800255282	0,125881134	0,006117749	2,776462672	4,1655991	1,500325987	3,65057E-53	7,41944E-95	6,29379E-51	Island_chr3:69134086-69134479
cg12171896_Body_ARL6IP5	-0,45705	-0,4547	-0,45405	0,00065	0,003	0,00235	0,025462956	0,009758293	0,352052262	0,173387863	0,000150829	2,776462672	4,1655991	1,500325987	3,65057E-53	7,41944E-95	6,29379E-51	Island_chr3:69134086-69134479
cg20500144_Body_ARL6IP5	-0,48205	-0,4818	-0,4812	0,0006	0,00085	0,00025	0,338854825	0,203372041	0,999909662	0,079505064	0,084117231	2,776462672	4,1655991	1,500325987	3,65057E-53	7,41944E-95	6,29379E-51	S_Shore_chr3:69134086-69134479
cg10784776_Body_ARL6IP5	0,37525	0,3466	0,2975	-0,0491	-0,07775	-0,02865	0,018686937	1,03765E-08	0,002133403	-0,221110219	1,29295E-06	2,776462672	4,1655991	1,500325987	3,65057E-53	7,41944E-95	6,29379E-51	S_Shelf_chr3:69134086-69134479
cg18156592_Body_ARL6IP5	0,2207	0,1661	0,063	-0,1031	-0,1577	-0,0546	0,011351342	9,29024E-07	0,083432977	-0,236513342	1,94801E-07	2,776462672	4,1655991	1,500325987	3,65057E-53	7,41944E-95	6,29379E-51	NA_NA
cg11421073_3'UTR_ARL6IP5	0,30365	0,3283	0,3058	-0,0225	0,00215	0,02465	0,064615671	0,39263673	0,189416764	0,00605191	0,895559111	2,776462672	4,1655991	1,500325987	3,65057E-53	7,41944E-95	6,29379E-51	NA_NA
cg26672088_TSS1500_ARL6IP6	-0,4805	-0,4806	-0,48085	-0,00025	-0,00035	-0,0001	0,739442117	0,158976084	0,617239226	-0,111370129	0,015381306	2,403312079	3,666236872	1,525493465	2,548E-67	1,09222E-80	3,24722E-43	Island_chr2:153573743-153575553
cg00871530_TSS1500_ARL6IP6	-0,46135	-0,4608	-0,4601	0,0007	0,00125	0,00055	0,797513039	0,256759004	0,697937156	0,041340452	0,369665536	2,403312079	3,666236872	1,525493465	2,548E-67	1,09222E-80	3,24722E-43	Island_chr2:153573743-153575553
cg11732282_TSS1500_ARL6IP6	-0,4715	-0,4726	-0,4719	0,0007	-0,0004	-0,0011	0,529240013	0,909668513	0,179361885	0,007926673	0,863484462	2,403312079	3,666236872	1,525493465	2,548E-67	1,09222E-80	3,24722E-43	Island_chr2:153573743-153575553
cg17533245_TSS1500_ARL6IP6	-0,43815	-0,4388	-0,4387	0,0001	-0,00055	-0,00065	0,823856929	0,997768788	0,850846635	0,038757668	0,400342721	2,403312079	3,666236872	1,525493465	2,548E-67	1,09222E-80	3,24722E-43	Island_chr2:153573743-153575553
cg16190547_TSS1500_ARL6IP6	-0,4826	-0,4823	-0,48275	-0,00045	-0,00015	0,0003	0,438052535	0,564506369	0,993960248	-0,048347559	0,294030174	2,403312079	3,666236872	1,525493465	2,548E-67	1,09222E-80	3,24722E-43	Island_chr2:153573743-153575553
cg01867111_TSS1500_ARL6IP6	-0,48425	-0,4845	-0,4848	-0,0003	-0,00055	-0,00025	0,34155792	0,122674225	0,333936408	-0,095420044	0,038033512	2,403312079	3,666236872	1,525493465	2,548E-67	1,09222E-80	3,24722E-43	Island_chr2:153573743-153575553
cg24416562_TSS1500_ARL6IP6	-0,4861	-0,4863	-0,4865	-0,0002	-0,0004	-0,0002	0,625059707	0,070299013	0,609432413	-0,108712108	0,018025708	2,403312079	3,666236872	1,525493465	2,548E-67	1,09222E-80	3,24722E-43	Island_chr2:153573743-153575553
cg13077340_TSS1500_ARL6IP6	-0,47705	-0,4778	-0,47605	0,00175	0,001	-0,00075	0,032028608	0,319796646	0,605235414	0,020088863	0,66298774	2,403312079	3,666236872	1,525493465	2,548E-67	1,09222E-80	3,24722E-43	Island_chr2:153573743-153575553
cg09650414_TSS200_ARL6IP6	-0,2299	-0,23465	-0,2357	-0,00105	-0,0058	-0,00475	0,643388869	0,986682191	0,76109676	0,008113716	0,880119831	2,403312079	3,666236872	1,525493465	2,548E-67	1,09222E-80	3,24722E-43	Island_chr2:153573743-153575553
cg07314337_1stExon_ARL6IP6	-0,4836	-0,4841	-0,4842	-0,0001	-0,0006	-0,0005	0,36369626	0,070299013	0,550714119	-0,179436116	8,70743E-05	2,403312079	3,666236872	1,525493465	2,548E-67	1,09222E-80	3,24722E-43	Island_chr2:153573743-153575553
cg07314337_5'UTR_ARL6IP6	-0,4836	-0,4841	-0,4842	-0,0001	-0,0006	-0,0005	0,36369626	0,070299013	0,550714119	-0,179436116	8,70743E-05	2,403312079	3,666236872	1,525493465	2,548E-67	1,09222E-80	3,24722E-43	Island_chr2:153573743-153575553
cg07314337_Body_ARL6IP6	-0,4836	-0,4841	-0,4842	-0,0001	-0,0006	-0,0005	0,36369626	0,070299013	0,550714119	-0,179436116	8,70743E-05	2,403312079	3,666236872	1,525493465	2,548E-67	1,09222E-80	3,24722E-43	Island_chr2:153573743-153575553
cg24607545_1stExon_ARL6IP6	-0,4506	-0,452	-0,45175	0,00025	-0,00115	-0,0014	0,997087011	0,319796646	0,361347796	-0,020952757	0,649442701	2,403312079	3,666236872	1,525493465	2,548E-67	1,09222E-80	3,24722E-43	Island_chr2:153573743-153575553
cg24607545_5'UTR_ARL6IP6	-0,4506	-0,452	-0,45175	0,00025	-0,00115	-0,0014	0,997087011	0,319796646	0,361347796	-0,020952757	0,649442701	2,403312079	3,666236872	1,525493465	2,548E-67	1,09222E-80	3,24722E-43	Island_chr2:153573743-153575553
cg24607545_Body_ARL6IP6	-0,4506	-0,452	-0,45175	0,00025	-0,00115	-0,0014	0,997087011	0,319796646	0,361347796	-0,020952757	0,649442701	2,403312079	3,666236872	1,525493465	2,548E-67	1,09222E-80	3,24722E-43	Island_chr2:153573743-153575553
cg12672932_1stExon_ARL6IP6	-0,48345	-0,4846	-0,48405	0,00055	-0,0006	-0,00115	0,175183088	0,564506369	0,022699449	-0,026595035	0,563956037	2,403312079	3,666236872	1,525493465	2,548E-67	1,09222E-80	3,24722E-43	Island_chr2:153573743-153575553
cg12672932_5'UTR_ARL6IP6	-0,48345	-0,4846	-0,48405	0,00055	-0,0006	-0,00115	0,175183088	0,564506369	0,022699449	-0,026595035	0,563956037	2,403312079	3,666236872	1,525493465	2,548E-67	1,09222E-80	3,24722E-43	Island_chr2:153573743-153575553
cg12672932_Body_ARL6IP6	-0,48345	-0,4846	-0,48405	0,00055	-0,0006	-0,00115	0,175183088	0,564506369	0,022699449	-0,026595035	0,563956037	2,403312079	3,666236872	1,525493465	2,548E-67	1,09222E-80	3,24722E-43	Island_chr2:153573743-153575553
cg20604927_1stExon_ARL6IP6	-0,4875	-0,4877	-0,4876	0,0001	-1E-04	-0,0002	0,778576937	0,658682021	0,518339205	-0,074912282	0,10369235	2,403312079	3,666236872	1,525493465	2,548E-67	1,09222E-80	3,24722E-43	Island_chr2:153573743-153575553
cg20604927_5'UTR_ARL6IP6	-0,4875	-0,4877	-0,4876	0,0001	-1E-04	-0,0002	0,778576937	0,658682021	0,518339205	-0,074912282	0,10369235	2,403312079	3,666236872	1,525493465	2,548E-67	1,09222E-80	3,24722E-43	Island_chr2:153573743-153575553
cg20604927_Body_ARL6IP6	-0,4875	-0,4877	-0,4876	0,0001	-1E-04	-0,0002	0,778576937	0,658682021	0,518339205	-0,074912282	0,10369235	2,403312079	3,666236872	1,525493465	2,548E-67	1,09222E-80	3,24722E-43	Island_chr2:153573743-153575553
cg14494451_Body_ARL6IP6	-0,47275	-0,4725	-0,47135	0,00115	0,0014	0,00025	0,232004298	0,256759004	0,717617608	0,025000185	0,587567603	2,403312079	3,666236872	1,525493465	2,548E-67	1,09222E-80	3,24722E-43	Island_chr2:153573743-153575553
cg03759077_Body_ARL6IP6	-0,4714	-0,4714	-0,47155	-0,00015	-0,00015	0	0,981013937	0,959779166	0,991916553	0,007529566	0,87026156	2,403312079	3,666236872	1,525493465	2,548E-67	1,09222E-80	3,24722E-43	S_Shore_chr2:153573743-153575553
cg07491444_Body_ARL6IP6	-0,4299	-0,434	-0,4341	-1E-04	-0,0042	-0,0041	0,995536539	0,09345773	0,080908373	-0,127858227	0,005355856	2,403312079	3,666236872	1,525493465	2,548E-67	1,09222E-80	3,24722E-43	S_Shore_chr2:153573743-153575553
cg18811157_Body_ARL6IP6	0,43155	0,4363	0,435	-0,0013	0,00345	0,00475	0,944947982	0,052212141	0,033098281	0,193433653	2,27695E-05	2,403312079	3,666236872	1,525493465	2,548E-67	1,09222E-80	3,24722E-43	S_Shelf_chr2:153573743-153575553
cg07435237_TSS1500_ARMC5	-0,431	-0,4378	-0,4398	-0,002	-0,0088	-0,0068	0,438579036	0,158976084	0,268596347	-0,048594371	0,291569617	3,22918031	4,499797255	1,393479714	1,14993E-46	3,80639E-88	4,68777E-46	N_Shore_chr16:31469982-31471302
cg27369286_TSS1500_ARMC5	-0,4853	-0,4856	-0,4856	0	-0,0003	-0,0003	0,997474991	0,838456575	0,974916138	-0,030912543	0,502421328	3,22918031	4,499797255	1,393479714	1,14993E-46	3,80639E-88	4,68777E-46	N_Shore_chr16:31469982-31471302
cg19282742_TSS1500_ARMC5	-0,4483	-0,4488	-0,4481	0,0007	0,0002	-0,0005	0,929284857	0,256759004	0,641332973	-0,016517665	0,72011178	3,22918031	4,499797255	1,393479714	1,14993E-46	3,80639E-88	4,68777E-46	Island_chr16:31469982-31471302
cg04349810_TSS1500_ARMC5	-0,48535	-0,4857	-0,4859	-0,0002	-0,00055	-0,00035	0,696140325	0,203372041	0,399585843	-0,097816398	0,033433391	3,22918031	4,499797255	1,393479714	1,14993E-46	3,80639E-88	4,68777E-46	Island_chr16:31469982-31471302
cg08451992_TSS200_ARMC5	-0,45585	-0,4573	-0,4581	-0,0008	-0,00225	-0,00145	0,525787898	0,158976084	0,625661764	-0,079845193	0,082795026	3,22918031	4,499797255	1,393479714	1,14993E-46	3,80639E-88	4,68777E-46	Island_chr16:31469982-31471302
cg01582974_TSS200_ARMC5												3,22918031	4,499797255	1,393479714	1,14993E-46	3,80639E-88	4,68777E-46	Island_chr16:31469982-31471302
cg02573557_TSS200_ARMC5	-0,47495	-0,4754	-0,4744	0,001	0,00055	-0,00045	0,175183088	0,658682021	0,175183088	0,028372101	0,538195728	3,22918031	4,499797255	1,393479714	1,14993E-46	3,80639E-88	4,68777E-46	Island_chr16:31469982-31471302
cg01128044_TSS200_ARMC5	-0,4827	-0,4829	-0,48335	-0,00045	-0,00065	-0,0002	0,291445515	0,122674225	0,417282598	-0,039614105	0,390005314	3,22918031	4,499797255	1,393479714	1,14993E-46	3,80639E-88	4,68777E-46	Island_chr16:31469982-31471302
cg08862818_5'UTR_ARMC5	-0,44925	-0,4522	-0,45205	0,00015	-0,0028	-0,00295	0,548377935	0,256759004	0,145646131	-0,089461838	0,051844986	3,22918031	4,499797255	1,393479714	1,14993E-46	3,80639E-88	4,68777E-46	Island_chr16:31469982-31471302
cg08862818_1stExon_ARMC5	-0,44925	-0,4522	-0,45205	0,00015	-0,0028	-0,00295	0,548377935	0,256759004	0,145646131	-0,089461838	0,051844986	3,22918031	4,499797255	1,393479714	1,14993E-46	3,80639E-88	4,68777E-46	Island_chr16:31469982-31471302
cg10517474_5'UTR_ARMC5	-0,48195	-0,482	-0,48235	-0,00035	-0,0004	-5E-05	0,866266078	0,959779166	0,857195513	-0,001020738	0,982335593	3,22918031	4,499797255	1,393479714	1,14993E-46	3,80639E-88	4,68777E-46	Island_chr16:31469982-31471302
cg10517474_1stExon_ARMC5	-0,48195	-0,482	-0,48235	-0,00035	-0,0004	-5E-05	0,866266078	0,959779166	0,857195513	-0,001020738	0,982335593	3,22918031	4,499797255	1,393479714	1,14993E-46	3,80639E-88	4,68777E-46	Island_chr16:31469982-31471302
cg05826330_1stExon_ARMC5	-0,48545	-0,4856	-0,4858	-0,0002	-0,00035	-0,00015	0,706903494	0,203372041	0,486773847	-0,075669745	0,100235892	3,22918031	4,499797255	1,393479714	1,14993E-46	3,80639E-88	4,68777E-46	Island_chr16:31469982-31471302
cg22918432_1stExon_ARMC5	-0,45145	-0,4512	-0,44845	0,00275	0,003	0,00025	0,007859833	0,052212141	0,576026342	0,097534128	0,033949336	3,22918031	4,499797255	1,393479714	1,14993E-46	3,80639E-88	4,68777E-46	Island_chr16:31469982-31471302
cg03610266_Body_ARMC5	-0,44035	-0,4427	-0,4408	0,0019	-0,00045	-0,00235	0,4020861	0,39263673	0,179924928	-0,000134449	0,997673113	3,22918031	4,499797255	1,393479714	1,14993E-46	3,80639E-88	4,68777E-46	S_Shore_chr16:31469982-31471302
cg03042477_Body_ARMC5												3,22918031	4,499797255	1,393479714	1,14993E-46	3,80639E-88	4,68777E-46	S_Shore_chr16:31469982-31471302
cg08587321_Body_ARMC5	0,14785	0,171	0,1497	-0,0213	0,00185	0,02315	0,268596347	0,959779166	0,056167919	-0,018444069	0,689079426	3,22918031	4,499797255	1,393479714	1,14993E-46	3,80639E-88	4,68777E-46	N_Shore_chr16:31475788-31476200
cg26495393_Body_ARMC5	0,4836	0,4837	0,4837	0	0,0001	0,0001	0,899843663	0,959779166	0,646762891	-0,022403783	0,626951654	3,22918031	4,499797255	1,393479714	1,14993E-46	3,80639E-88	4,68777E-46	N_Shore_chr16:31475788-31476200
cg05271536_Body_ARMC5	0,48775	0,488	0,4882	0,0002	0,00045	0,00025	0,879607556	0,019825667	0,171895607	0,081630058	0,07612935	3,22918031	4,499797255	1,393479714	1,14993E-46	3,80639E-88	4,68777E-46	Island_chr16:31475788-31476200
cg09559324_Body_ARMC5	0,48	0,4789	0,4797	0,0008	-0,0003	-0,0011	0,617840353	0,752262195	0,612433231	-0,005556997	0,904057099	3,22918031	4,499797255	1,393479714	1,14993E-46	3,80639E-88	4,68777E-46	Island_chr16:31475788-31476200
cg20222869_Body_ARMC5	0,374	0,3678	0,3637	-0,0041	-0,0103	-0,0062	0,348378265	0,004565938	0,207039306	-0,128522564	0,005119709	3,22918031	4,499797255	1,393479714	1,14993E-46	3,80639E-88	4,68777E-46	Island_chr16:31475788-31476200
cg06112206_Body_ARMC5	0,31055	0,3095	0,295	-0,0145	-0,01555	-0,00105	0,135015233	0,39263673	0,990810791	-0,066253687	0,150238081	3,22918031	4,499797255	1,393479714	1,14993E-46	3,80639E-88	4,68777E-46	Island_chr16:31475788-31476200
cg05972308_Body_ARMC5	0,4892	0,4891	0,48925	0,00015	5E-05	-0,0001	0,730630672	0,909668513	0,981013937	0,034642119	0,452262496	3,22918031	4,499797255	1,393479714	1,14993E-46	3,80639E-88	4,68777E-46	Island_chr16:31475788-31476200
cg08509907_Body_ARMC5	0,4543	0,453	0,45535	0,00235	0,00105	-0,0013	0,130812025	0,203372041	0,697338335	-0,006777492	0,883122234	3,22918031	4,499797255	1,393479714	1,14993E-46	3,80639E-88	4,68777E-46	S_Shore_chr16:31475788-31476200
cg08509907_3'UTR_ARMC5	0,4543	0,453	0,45535	0,00235	0,00105	-0,0013	0,130812025	0,203372041	0,697338335	-0,006777492	0,883122234	3,22918031	4,499797255	1,393479714	1,14993E-46	3,80639E-88	4,68777E-46	S_Shore_chr16:31475788-31476200
cg10451425_3'UTR_ARMC5	0,37145	0,3653	0,36615	0,00085	-0,0053	-0,00615	0,9452442	0,070299013	0,021328144	-0,073069721	0,112494811	3,22918031	4,499797255	1,393479714	1,14993E-46	3,80639E-88	4,68777E-46	S_Shelf_chr16:31475788-31476200
cg12980900_TSS1500_ARMC6												3,020090956	4,117783558	1,363463425	1,42121E-45	2,99213E-82	2,72876E-39	N_Shore_chr19:19143924-19144827
cg25234963_TSS1500_ARMC6												3,020090956	4,117783558	1,363463425	1,42121E-45	2,99213E-82	2,72876E-39	N_Shore_chr19:19143924-19144827
cg10016208_TSS1500_ARMC6	-0,42685	-0,4243	-0,4249	-0,0006	0,00195	0,00255	0,274405884	0,474762346	0,103924924	0,054747304	0,234669477	3,020090956	4,117783558	1,363463425	1,42121E-45	2,99213E-82	2,72876E-39	Island_chr19:19143924-19144827
cg22561344_TSS200_ARMC6	-0,4787	-0,4778	-0,4784	-0,0006	0,0003	0,0009	0,274405884	0,838456575	0,297563537	-0,062677945	0,17354947	3,020090956	4,117783558	1,363463425	1,42121E-45	2,99213E-82	2,72876E-39	Island_chr19:19143924-19144827
cg18558763_TSS200_ARMC6	-0,4693	-0,4691	-0,4699	-0,0008	-0,0006	0,0002	0,615436335	0,658682021	0,978841737	-0,062867134	0,172252217	3,020090956	4,117783558	1,363463425	1,42121E-45	2,99213E-82	2,72876E-39	Island_chr19:19143924-19144827
cg01710791_1stExon_ARMC6	-0,4673	-0,4688	-0,46795	0,00085	-0,00065	-0,0015	0,875077824	0,564506369	0,140249259	-0,006440852	0,888889064	3,020090956	4,117783558	1,363463425	1,42121E-45	2,99213E-82	2,72876E-39	Island_chr19:19143924-19144827
cg01710791_5'UTR_ARMC6	-0,4673	-0,4688	-0,46795	0,00085	-0,00065	-0,0015	0,875077824	0,564506369	0,140249259	-0,006440852	0,888889064	3,020090956	4,117783558	1,363463425	1,42121E-45	2,99213E-82	2,72876E-39	Island_chr19:19143924-19144827
cg25713821_1stExon_ARMC6	-0,4898	-0,4904	-0,4905	-1E-04	-0,0007	-0,0006	0,945539476	0,013997473	0,081496527	-0,138940847	0,002457955	3,020090956	4,117783558	1,363463425	1,42121E-45	2,99213E-82	2,72876E-39	Island_chr19:19143924-19144827
cg25713821_5'UTR_ARMC6	-0,4898	-0,4904	-0,4905	-1E-04	-0,0007	-0,0006	0,945539476	0,013997473	0,081496527	-0,138940847	0,002457955	3,020090956	4,117783558	1,363463425	1,42121E-45	2,99213E-82	2,72876E-39	Island_chr19:19143924-19144827
cg02572755_1stExon_ARMC6	-0,4796	-0,4801	-0,4808	-0,0007	-0,0012	-0,0005	0,285417579	0,001329027	0,289023538	-0,206769037	5,7844E-06	3,020090956	4,117783558	1,363463425	1,42121E-45	2,99213E-82	2,72876E-39	Island_chr19:19143924-19144827
cg02572755_5'UTR_ARMC6	-0,4796	-0,4801	-0,4808	-0,0007	-0,0012	-0,0005	0,285417579	0,001329027	0,289023538	-0,206769037	5,7844E-06	3,020090956	4,117783558	1,363463425	1,42121E-45	2,99213E-82	2,72876E-39	Island_chr19:19143924-19144827
cg00673674_5'UTR_ARMC6	-0,44065	-0,4429	-0,4438	-0,0009	-0,00315	-0,00225	0,989695211	0,474762346	0,421905879	-0,066904916	0,146261512	3,020090956	4,117783558	1,363463425	1,42121E-45	2,99213E-82	2,72876E-39	Island_chr19:19143924-19144827
cg08393006_5'UTR_ARMC6												3,020090956	4,117783558	1,363463425	1,42121E-45	2,99213E-82	2,72876E-39	S_Shore_chr19:19143924-19144827
cg06596711_5'UTR_ARMC6												3,020090956	4,117783558	1,363463425	1,42121E-45	2,99213E-82	2,72876E-39	S_Shelf_chr19:19143924-19144827
cg07064050_Body_ARMC6	0,3701	0,362	0,3576	-0,0044	-0,0125	-0,0081	0,281054257	0,001329027	0,005191702	-0,230339903	4,09331E-07	3,020090956	4,117783558	1,363463425	1,42121E-45	2,99213E-82	2,72876E-39	NA_NA
cg25371658_3'UTR_ARMC6	0,3746	0,3813	0,37965	-0,00165	0,00505	0,0067	0,768365998	0,474762346	0,517197091	0,005490948	0,905192056	3,020090956	4,117783558	1,363463425	1,42121E-45	2,99213E-82	2,72876E-39	NA_NA
cg00291222_3'UTR_ARMCX2	-0,2318	-0,2197	-0,18185	0,03785	0,04995	0,0121	0,125867095	0,070299013	0,532123467	0,105705479	0,021487652	3,684732786	11,25776084	3,055244843	2,51126E-78	2,77327E-97	4,69823E-57	NA_NA
cg13204040_Body_ARMCX2	0,4137	0,4088	0,41135	0,00255	-0,00235	-0,0049	0,902296836	0,122674225	0,179643233	-0,028934488	0,530167767	3,684732786	11,25776084	3,055244843	2,51126E-78	2,77327E-97	4,69823E-57	NA_NA
cg10286829_5'UTR_ARMCX2	-0,39445	-0,4034	-0,40325	0,00015	-0,0088	-0,00895	0,785874287	0,003064516	0,001035248	-0,427146283	0	3,684732786	11,25776084	3,055244843	2,51126E-78	2,77327E-97	4,69823E-57	NA_NA
cg19055639_5'UTR_ARMCX2	-0,3979	-0,4199	-0,42325	-0,00335	-0,02535	-0,022	0,307960712	0,004565938	0,028579839	-0,314296432	2,64411E-12	3,684732786	11,25776084	3,055244843	2,51126E-78	2,77327E-97	4,69823E-57	NA_NA
cg01306265_5'UTR_ARMCX2	-0,3641	-0,4175	-0,42765	-0,01015	-0,06355	-0,0534	0,375585063	2,83351E-05	0,001717349	-0,37464435	0	3,684732786	11,25776084	3,055244843	2,51126E-78	2,77327E-97	4,69823E-57	NA_NA
cg22606540_5'UTR_ARMCX2	-0,36515	-0,4185	-0,42445	-0,00595	-0,0593	-0,05335	0,831666298	0,000345192	0,002582473	-0,394999858	0	3,684732786	11,25776084	3,055244843	2,51126E-78	2,77327E-97	4,69823E-57	NA_NA
cg02626719_1stExon_ARMCX2	0,2246	-0,0592	-0,2639	-0,2047	-0,4885	-0,2838	3,75358E-07	0	0	-0,652239262	0	3,684732786	11,25776084	3,055244843	2,51126E-78	2,77327E-97	4,69823E-57	NA_NA
cg02626719_5'UTR_ARMCX2	0,2246	-0,0592	-0,2639	-0,2047	-0,4885	-0,2838	3,75358E-07	0	0	-0,652239262	0	3,684732786	11,25776084	3,055244843	2,51126E-78	2,77327E-97	4,69823E-57	NA_NA
cg22343001_1stExon_ARMCX2	0,2151	-0,1202	-0,30325	-0,18305	-0,51835	-0,3353	4,61612E-06	0	0	-0,639796404	0	3,684732786	11,25776084	3,055244843	2,51126E-78	2,77327E-97	4,69823E-57	NA_NA
cg22343001_5'UTR_ARMCX2	0,2151	-0,1202	-0,30325	-0,18305	-0,51835	-0,3353	4,61612E-06	0	0	-0,639796404	0	3,684732786	11,25776084	3,055244843	2,51126E-78	2,77327E-97	4,69823E-57	NA_NA
cg27348515_TSS200_ARMCX2	0,15645	-0,1636	-0,3321	-0,1685	-0,48855	-0,32005	1,46028E-12	0	0	-0,697139249	0	3,684732786	11,25776084	3,055244843	2,51126E-78	2,77327E-97	4,69823E-57	NA_NA
cg22873145_TSS200_ARMCX2	0,0896	-0,1823	-0,30635	-0,12405	-0,39595	-0,2719	1,52351E-11	0	0	-0,691353115	0	3,684732786	11,25776084	3,055244843	2,51126E-78	2,77327E-97	4,69823E-57	NA_NA
cg00622389_TSS200_ARMCX2												3,684732786	11,25776084	3,055244843	2,51126E-78	2,77327E-97	4,69823E-57	NA_NA
cg16551468_TSS1500_ARMCX2												3,684732786	11,25776084	3,055244843	2,51126E-78	2,77327E-97	4,69823E-57	NA_NA
cg17601118_TSS1500_ARMCX2	0,3524	0,3555	0,3587	0,0032	0,0063	0,0031	0,813786901	0,838456575	0,890592783	0,061054497	0,18498181	3,684732786	11,25776084	3,055244843	2,51126E-78	2,77327E-97	4,69823E-57	NA_NA
cg08664054_TSS1500_ARMCX2	-0,0958	-0,1047	-0,119	-0,0143	-0,0232	-0,0089	0,410149555	0,39263673	0,850846635	-0,029885835	0,516726896	3,684732786	11,25776084	3,055244843	2,51126E-78	2,77327E-97	4,69823E-57	NA_NA
cg00124708_TSS1500_ARMCX3	0,316	0,2805	0,27595	-0,00455	-0,04005	-0,0355	0,682332234	0,09345773	0,00747559	-0,028600459	0,534928647	2,301719453	3,477474655	1,510816034	1,0498E-61	9,55998E-50	2,53457E-29	NA_NA
cg12177454_TSS200_ARMCX3	-0,443	-0,4519	-0,45075	0,00115	-0,00775	-0,0089	0,722952997	0,39263673	0,108901132	-0,291359943	1,04297E-10	2,301719453	3,477474655	1,510816034	1,0498E-61	9,55998E-50	2,53457E-29	NA_NA
cg12177454_TSS1500_ARMCX3	-0,443	-0,4519	-0,45075	0,00115	-0,00775	-0,0089	0,722952997	0,39263673	0,108901132	-0,291359943	1,04297E-10	2,301719453	3,477474655	1,510816034	1,0498E-61	9,55998E-50	2,53457E-29	NA_NA
cg06900776_TSS200_ARMCX3	-0,4409	-0,4429	-0,44555	-0,00265	-0,00465	-0,002	0,808951021	0,122674225	0,262534321	-0,348726521	5,77316E-15	2,301719453	3,477474655	1,510816034	1,0498E-61	9,55998E-50	2,53457E-29	NA_NA
cg06900776_TSS1500_ARMCX3	-0,4409	-0,4429	-0,44555	-0,00265	-0,00465	-0,002	0,808951021	0,122674225	0,262534321	-0,348726521	5,77316E-15	2,301719453	3,477474655	1,510816034	1,0498E-61	9,55998E-50	2,53457E-29	NA_NA
cg12691219_1stExon_ARMCX3	-0,4488	-0,4488	-0,45365	-0,00485	-0,00485	0	0,430718288	0,151454704	0,748779493	-0,374343227	0	2,301719453	3,477474655	1,510816034	1,0498E-61	9,55998E-50	2,53457E-29	NA_NA
cg12691219_5'UTR_ARMCX3	-0,4488	-0,4488	-0,45365	-0,00485	-0,00485	0	0,430718288	0,151454704	0,748779493	-0,374343227	0	2,301719453	3,477474655	1,510816034	1,0498E-61	9,55998E-50	2,53457E-29	NA_NA
cg12691219_TSS1500_ARMCX3	-0,4488	-0,4488	-0,45365	-0,00485	-0,00485	0	0,430718288	0,151454704	0,748779493	-0,374343227	0	2,301719453	3,477474655	1,510816034	1,0498E-61	9,55998E-50	2,53457E-29	NA_NA
cg05832562_TSS200_ARMCX3	-0,4682	-0,4714	-0,4717	-0,0003	-0,0035	-0,0032	0,863429068	0,203372041	0,352513292	-0,23560909	2,17463E-07	2,301719453	3,477474655	1,510816034	1,0498E-61	9,55998E-50	2,53457E-29	NA_NA
cg05832562_5'UTR_ARMCX3	-0,4682	-0,4714	-0,4717	-0,0003	-0,0035	-0,0032	0,863429068	0,203372041	0,352513292	-0,23560909	2,17463E-07	2,301719453	3,477474655	1,510816034	1,0498E-61	9,55998E-50	2,53457E-29	NA_NA
cg25179313_TSS200_ARMCX3	-0,4509	-0,4572	-0,4583	-0,0011	-0,0074	-0,0063	0,408630423	0,038290401	0,212116126	-0,321081206	8,37552E-13	2,301719453	3,477474655	1,510816034	1,0498E-61	9,55998E-50	2,53457E-29	NA_NA
cg25179313_5'UTR_ARMCX3	-0,4509	-0,4572	-0,4583	-0,0011	-0,0074	-0,0063	0,408630423	0,038290401	0,212116126	-0,321081206	8,37552E-13	2,301719453	3,477474655	1,510816034	1,0498E-61	9,55998E-50	2,53457E-29	NA_NA
cg11704309_TSS200_ARMCX3	-0,47565	-0,478	-0,478	0	-0,00235	-0,00235	0,405098744	0,070299013	0,106665678	-0,333582603	9,32587E-14	2,301719453	3,477474655	1,510816034	1,0498E-61	9,55998E-50	2,53457E-29	NA_NA
cg11704309_5'UTR_ARMCX3	-0,47565	-0,478	-0,478	0	-0,00235	-0,00235	0,405098744	0,070299013	0,106665678	-0,333582603	9,32587E-14	2,301719453	3,477474655	1,510816034	1,0498E-61	9,55998E-50	2,53457E-29	NA_NA
cg22206855_TSS200_ARMCX3	-0,46565	-0,4688	-0,47005	-0,00125	-0,0044	-0,00315	0,336613199	0,006717391	0,107592457	-0,421147047	0	2,301719453	3,477474655	1,510816034	1,0498E-61	9,55998E-50	2,53457E-29	NA_NA
cg22206855_5'UTR_ARMCX3	-0,46565	-0,4688	-0,47005	-0,00125	-0,0044	-0,00315	0,336613199	0,006717391	0,107592457	-0,421147047	0	2,301719453	3,477474655	1,510816034	1,0498E-61	9,55998E-50	2,53457E-29	NA_NA
cg05453458_TSS200_ARMCX3	-0,4616	-0,4643	-0,4651	-0,0008	-0,0035	-0,0027	0,844386556	0,158976084	0,073177765	-0,386683285	0	2,301719453	3,477474655	1,510816034	1,0498E-61	9,55998E-50	2,53457E-29	NA_NA
cg05453458_5'UTR_ARMCX3	-0,4616	-0,4643	-0,4651	-0,0008	-0,0035	-0,0027	0,844386556	0,158976084	0,073177765	-0,386683285	0	2,301719453	3,477474655	1,510816034	1,0498E-61	9,55998E-50	2,53457E-29	NA_NA
cg18809883_TSS200_ARMCX3	-0,4697	-0,4724	-0,473	-0,0006	-0,0033	-0,0027	0,664260444	0,013997473	0,110412845	-0,47094801	0	2,301719453	3,477474655	1,510816034	1,0498E-61	9,55998E-50	2,53457E-29	NA_NA
cg18809883_5'UTR_ARMCX3	-0,4697	-0,4724	-0,473	-0,0006	-0,0033	-0,0027	0,664260444	0,013997473	0,110412845	-0,47094801	0	2,301719453	3,477474655	1,510816034	1,0498E-61	9,55998E-50	2,53457E-29	NA_NA
cg02295504_5'UTR_ARMCX3	-0,47055	-0,4733	-0,47595	-0,00265	-0,0054	-0,00275	0,702125305	0,009758293	0,020692911	-0,326295715	3,39284E-13	2,301719453	3,477474655	1,510816034	1,0498E-61	9,55998E-50	2,53457E-29	NA_NA
cg02295504_1stExon_ARMCX3	-0,47055	-0,4733	-0,47595	-0,00265	-0,0054	-0,00275	0,702125305	0,009758293	0,020692911	-0,326295715	3,39284E-13	2,301719453	3,477474655	1,510816034	1,0498E-61	9,55998E-50	2,53457E-29	NA_NA
cg24829975_5'UTR_ARMCX3	-0,4453	-0,4504	-0,45365	-0,00325	-0,00835	-0,0051	0,731808589	0,158976084	0,216961667	-0,371616084	0	2,301719453	3,477474655	1,510816034	1,0498E-61	9,55998E-50	2,53457E-29	NA_NA
cg17731486_5'UTR_ARMCX3	-0,44115	-0,4472	-0,44525	0,00195	-0,0041	-0,00605	0,497384284	0,038290401	0,056167919	-0,411113973	0	2,301719453	3,477474655	1,510816034	1,0498E-61	9,55998E-50	2,53457E-29	NA_NA
cg14870234_5'UTR_ARMCX3	-0,41675	-0,4282	-0,4315	-0,0033	-0,01475	-0,01145	0,697937156	0,006717391	0,007457727	-0,371303391	0	2,301719453	3,477474655	1,510816034	1,0498E-61	9,55998E-50	2,53457E-29	NA_NA
cg27381383_5'UTR_ARMCX3	-0,25815	-0,3428	-0,37475	-0,03195	-0,1166	-0,08465	0,615436335	0,013997473	0,010965599	-0,347759465	6,66134E-15	2,301719453	3,477474655	1,510816034	1,0498E-61	9,55998E-50	2,53457E-29	NA_NA
cg05532720_Body_ARMCX3	0,47325	0,4722	0,47305	0,00085	-0,0002	-0,00105	0,863429068	0,256759004	0,894847071	0,075834385	0,099496855	2,301719453	3,477474655	1,510816034	1,0498E-61	9,55998E-50	2,53457E-29	NA_NA
cg17332295_TSS1500_ARMCX5												2,868013868	4,365878556	1,522265497	1,11561E-59	9,77899E-63	2,92504E-31	N_Shore_chrX:101854275-101854527
cg06717971_TSS1500_ARMCX5												2,868013868	4,365878556	1,522265497	1,11561E-59	9,77899E-63	2,92504E-31	N_Shore_chrX:101854275-101854527
cg00609239_TSS1500_ARMCX5												2,868013868	4,365878556	1,522265497	1,11561E-59	9,77899E-63	2,92504E-31	N_Shore_chrX:101854275-101854527
cg17935021_TSS1500_ARMCX5	-0,42055	-0,4279	-0,43535	-0,00745	-0,0148	-0,00735	0,214044313	0,027727336	0,290232725	-0,121817825	0,007996043	2,868013868	4,365878556	1,522265497	1,11561E-59	9,77899E-63	2,92504E-31	N_Shore_chrX:101854275-101854527
cg17935021_TSS200_ARMCX5	-0,42055	-0,4279	-0,43535	-0,00745	-0,0148	-0,00735	0,214044313	0,027727336	0,290232725	-0,121817825	0,007996043	2,868013868	4,365878556	1,522265497	1,11561E-59	9,77899E-63	2,92504E-31	N_Shore_chrX:101854275-101854527
cg25158266_TSS1500_ARMCX5	-0,42675	-0,4315	-0,4253	0,0062	0,00145	-0,00475	0,528664047	0,158976084	0,269361197	-0,146698446	0,001377312	2,868013868	4,365878556	1,522265497	1,11561E-59	9,77899E-63	2,92504E-31	N_Shore_chrX:101854275-101854527
cg25158266_TSS200_ARMCX5	-0,42675	-0,4315	-0,4253	0,0062	0,00145	-0,00475	0,528664047	0,158976084	0,269361197	-0,146698446	0,001377312	2,868013868	4,365878556	1,522265497	1,11561E-59	9,77899E-63	2,92504E-31	N_Shore_chrX:101854275-101854527
cg27375748_TSS1500_ARMCX5	-0,4561	-0,4578	-0,459	-0,0012	-0,0029	-0,0017	0,97152437	0,158976084	0,448115143	-0,154494128	0,000747878	2,868013868	4,365878556	1,522265497	1,11561E-59	9,77899E-63	2,92504E-31	N_Shore_chrX:101854275-101854527
cg27375748_5'UTR_ARMCX5	-0,4561	-0,4578	-0,459	-0,0012	-0,0029	-0,0017	0,97152437	0,158976084	0,448115143	-0,154494128	0,000747878	2,868013868	4,365878556	1,522265497	1,11561E-59	9,77899E-63	2,92504E-31	N_Shore_chrX:101854275-101854527
cg27375748_1stExon_ARMCX5	-0,4561	-0,4578	-0,459	-0,0012	-0,0029	-0,0017	0,97152437	0,158976084	0,448115143	-0,154494128	0,000747878	2,868013868	4,365878556	1,522265497	1,11561E-59	9,77899E-63	2,92504E-31	N_Shore_chrX:101854275-101854527
cg11810837_5'UTR_ARMCX5	-0,4574	-0,4572	-0,45385	0,00335	0,00355	0,0002	0,145646131	0,070299013	0,850846635	-0,075748938	0,099879868	2,868013868	4,365878556	1,522265497	1,11561E-59	9,77899E-63	2,92504E-31	Island_chrX:101854275-101854527
cg11810837_TSS200_ARMCX5	-0,4574	-0,4572	-0,45385	0,00335	0,00355	0,0002	0,145646131	0,070299013	0,850846635	-0,075748938	0,099879868	2,868013868	4,365878556	1,522265497	1,11561E-59	9,77899E-63	2,92504E-31	Island_chrX:101854275-101854527
cg00968771_5'UTR_ARMCX5	-0,3729	-0,3818	-0,3833	-0,0015	-0,0104	-0,0089	0,676916311	0,319796646	0,434900855	-0,117885093	0,010287867	2,868013868	4,365878556	1,522265497	1,11561E-59	9,77899E-63	2,92504E-31	Island_chrX:101854275-101854527
cg00968771_TSS200_ARMCX5	-0,3729	-0,3818	-0,3833	-0,0015	-0,0104	-0,0089	0,676916311	0,319796646	0,434900855	-0,117885093	0,010287867	2,868013868	4,365878556	1,522265497	1,11561E-59	9,77899E-63	2,92504E-31	Island_chrX:101854275-101854527
cg03273606_5'UTR_ARMCX5	-0,4532	-0,455	-0,45405	0,00095	-0,00085	-0,0018	0,592080883	0,052212141	0,544880071	-0,097010636	0,034924166	2,868013868	4,365878556	1,522265497	1,11561E-59	9,77899E-63	2,92504E-31	Island_chrX:101854275-101854527
cg03273606_TSS200_ARMCX5	-0,4532	-0,455	-0,45405	0,00095	-0,00085	-0,0018	0,592080883	0,052212141	0,544880071	-0,097010636	0,034924166	2,868013868	4,365878556	1,522265497	1,11561E-59	9,77899E-63	2,92504E-31	Island_chrX:101854275-101854527
cg09824104_5'UTR_ARMCX5	-0,464	-0,467	-0,4641	0,0029	-0,0001	-0,003	0,519482355	0,909668513	0,433853099	-0,108967895	0,017755024	2,868013868	4,365878556	1,522265497	1,11561E-59	9,77899E-63	2,92504E-31	Island_chrX:101854275-101854527
cg09824104_TSS200_ARMCX5	-0,464	-0,467	-0,4641	0,0029	-0,0001	-0,003	0,519482355	0,909668513	0,433853099	-0,108967895	0,017755024	2,868013868	4,365878556	1,522265497	1,11561E-59	9,77899E-63	2,92504E-31	Island_chrX:101854275-101854527
cg24549608_5'UTR_ARMCX5	-0,4757	-0,4768	-0,47675	5E-05	-0,00105	-0,0011	0,694941837	0,658682021	0,454533861	-0,032613365	0,47919038	2,868013868	4,365878556	1,522265497	1,11561E-59	9,77899E-63	2,92504E-31	Island_chrX:101854275-101854527
cg24549608_TSS200_ARMCX5	-0,4757	-0,4768	-0,47675	5E-05	-0,00105	-0,0011	0,694941837	0,658682021	0,454533861	-0,032613365	0,47919038	2,868013868	4,365878556	1,522265497	1,11561E-59	9,77899E-63	2,92504E-31	Island_chrX:101854275-101854527
cg25496213_5'UTR_ARMCX5	-0,46485	-0,4653	-0,46635	-0,00105	-0,0015	-0,00045	0,681129218	0,39263673	0,93299588	-0,031908705	0,488743546	2,868013868	4,365878556	1,522265497	1,11561E-59	9,77899E-63	2,92504E-31	Island_chrX:101854275-101854527
cg25496213_TSS200_ARMCX5	-0,46485	-0,4653	-0,46635	-0,00105	-0,0015	-0,00045	0,681129218	0,39263673	0,93299588	-0,031908705	0,488743546	2,868013868	4,365878556	1,522265497	1,11561E-59	9,77899E-63	2,92504E-31	Island_chrX:101854275-101854527
cg20463407_5'UTR_ARMCX5	-0,3827	-0,3869	-0,3857	0,0012	-0,003	-0,0042	0,678120353	0,474762346	0,334381542	-0,124851577	0,006551854	2,868013868	4,365878556	1,522265497	1,11561E-59	9,77899E-63	2,92504E-31	Island_chrX:101854275-101854527
cg20463407_1stExon_ARMCX5	-0,3827	-0,3869	-0,3857	0,0012	-0,003	-0,0042	0,678120353	0,474762346	0,334381542	-0,124851577	0,006551854	2,868013868	4,365878556	1,522265497	1,11561E-59	9,77899E-63	2,92504E-31	Island_chrX:101854275-101854527
cg14928964_5'UTR_ARMCX5	-0,4499	-0,4519	-0,4522	-0,0003	-0,0023	-0,002	0,866266078	0,39263673	0,533278526	-0,125198282	0,006402679	2,868013868	4,365878556	1,522265497	1,11561E-59	9,77899E-63	2,92504E-31	S_Shore_chrX:101854275-101854527
cg14928964_1stExon_ARMCX5	-0,4499	-0,4519	-0,4522	-0,0003	-0,0023	-0,002	0,866266078	0,39263673	0,533278526	-0,125198282	0,006402679	2,868013868	4,365878556	1,522265497	1,11561E-59	9,77899E-63	2,92504E-31	S_Shore_chrX:101854275-101854527
cg08209935_Body_ARMCX5	0,36195	0,355	0,2784	-0,0766	-0,08355	-0,00695	0,005644657	0,000547918	0,586122169	-0,028898883	0,530674215	2,868013868	4,365878556	1,522265497	1,11561E-59	9,77899E-63	2,92504E-31	S_Shelf_chrX:101854275-101854527
cg03663024_3'UTR_ARMCX5	-0,0161	-0,0746	-0,18965	-0,11505	-0,17355	-0,0585	5,19562E-05	7,48279E-10	0,024382858	-0,268545104	3,18547E-09	2,868013868	4,365878556	1,522265497	1,11561E-59	9,77899E-63	2,92504E-31	NA_NA
cg19050914_Body_ARMCX6	0,38655	0,3534	0,2865	-0,0669	-0,10005	-0,03315	0,022748101	1,65457E-05	0,058574165	-0,160191835	0,000469931	2,226658021	3,000726851	1,347637052	2,94531E-60	1,06756E-56	2,3822E-27	NA_NA
cg09781635_5'UTR_ARMCX6	-0,4477	-0,4549	-0,4486	0,0063	-0,0009	-0,0072	0,046181669	0,474762346	0,428115685	-0,080700596	0,07954388	2,226658021	3,000726851	1,347637052	2,94531E-60	1,06756E-56	2,3822E-27	NA_NA
cg08464305_5'UTR_ARMCX6	-0,42495	-0,4297	-0,42955	0,00015	-0,0046	-0,00475	0,398588366	0,019825667	0,13367622	-0,211479626	3,48767E-06	2,226658021	3,000726851	1,347637052	2,94531E-60	1,06756E-56	2,3822E-27	NA_NA
cg26438739_1stExon_ARMCX6	-0,4613	-0,4593	-0,4597	-0,0004	0,0016	0,002	0,69194361	0,658682021	0,677518366	-0,072421665	0,115726766	2,226658021	3,000726851	1,347637052	2,94531E-60	1,06756E-56	2,3822E-27	NA_NA
cg26438739_5'UTR_ARMCX6	-0,4613	-0,4593	-0,4597	-0,0004	0,0016	0,002	0,69194361	0,658682021	0,677518366	-0,072421665	0,115726766	2,226658021	3,000726851	1,347637052	2,94531E-60	1,06756E-56	2,3822E-27	NA_NA
cg05592527_1stExon_ARMCX6	-0,4551	-0,4528	-0,45	0,0028	0,0051	0,0023	0,85864441	0,39263673	0,057360204	-0,119877002	0,009062933	2,226658021	3,000726851	1,347637052	2,94531E-60	1,06756E-56	2,3822E-27	NA_NA
cg05592527_5'UTR_ARMCX6	-0,4551	-0,4528	-0,45	0,0028	0,0051	0,0023	0,85864441	0,39263673	0,057360204	-0,119877002	0,009062933	2,226658021	3,000726851	1,347637052	2,94531E-60	1,06756E-56	2,3822E-27	NA_NA
cg12030973_TSS200_ARMCX6	-0,444	-0,441	-0,44185	-0,00085	0,00215	0,003	0,770076022	0,838456575	0,491228479	-0,063398855	0,168644975	2,226658021	3,000726851	1,347637052	2,94531E-60	1,06756E-56	2,3822E-27	NA_NA
cg21899276_TSS200_ARMCX6	-0,4862	-0,4858	-0,4845	0,0013	0,0017	0,0004	0,524639169	0,319796646	0,260287025	-0,117740306	0,010382382	2,226658021	3,000726851	1,347637052	2,94531E-60	1,06756E-56	2,3822E-27	NA_NA
cg22151216_TSS200_ARMCX6	-0,47915	-0,4803	-0,4799	0,0004	-0,00075	-0,00115	0,974002537	0,474762346	0,662450962	-0,0849286	0,064961454	2,226658021	3,000726851	1,347637052	2,94531E-60	1,06756E-56	2,3822E-27	NA_NA
cg14053556_TSS1500_ARMCX6	0,0821	0,0708	0,03705	-0,03375	-0,04505	-0,0113	0,59011165	0,158976084	0,863899108	-0,077540986	0,092435348	2,226658021	3,000726851	1,347637052	2,94531E-60	1,06756E-56	2,3822E-27	NA_NA
cg22812874_3'UTR_ASB10	0,24455	0,2485	0,2112	-0,0373	-0,03335	0,00395	0,166525007	0,39263673	0,574249508	0,008424981	0,854994443	51,22030718	51,22030718	-1	1,02233E-13	1,02233E-13		S_Shore_chr7:150870831-150872036
cg00576640_Body_ASB10	0,39145	0,3963	0,3707	-0,0256	-0,02075	0,00485	0,042674785	0,203372041	0,988588937	-0,015763619	0,732388383	51,22030718	51,22030718	-1	1,02233E-13	1,02233E-13		S_Shelf_chr7:150870831-150872036
cg22431967_Body_ASB10	0,01035	0,0362	-0,04355	-0,07975	-0,0539	0,02585	0,042844464	0,09345773	0,703918203	0,122357144	0,0077202	51,22030718	51,22030718	-1	1,02233E-13	1,02233E-13		NA_NA
cg00276443_Body_ASB10	0,4109	0,4197	0,40735	-0,01235	-0,00355	0,0088	0,273631289	0,752262195	0,419333763	0,055074047	0,231884061	51,22030718	51,22030718	-1	1,02233E-13	1,02233E-13		NA_NA
cg19638292_Body_ASB10	0,14525	0,1563	0,1114	-0,0449	-0,03385	0,01105	0,792548492	0,658682021	0,964552136	0,117337079	0,010649673	51,22030718	51,22030718	-1	1,02233E-13	1,02233E-13		NA_NA
cg07084288_Body_ASB10												51,22030718	51,22030718	-1	1,02233E-13	1,02233E-13		NA_NA
cg05103803_Body_ASB10	0,27375	0,2727	0,2697	-0,003	-0,00405	-0,00105	0,439105886	0,564506369	0,889732197	0,012601003	0,784592298	51,22030718	51,22030718	-1	1,02233E-13	1,02233E-13		NA_NA
cg13289321_1stExon_ASB10	0,3147	0,31915	0,2481	-0,07105	-0,0666	0,00445	9,64244E-07	1,09105E-07	0,778559671	-0,27699044	1,1813E-09	51,22030718	51,22030718	-1	1,02233E-13	1,02233E-13		NA_NA
cg13289321_Body_ASB10	0,3147	0,31915	0,2481	-0,07105	-0,0666	0,00445	9,64244E-07	1,09105E-07	0,778559671	-0,27699044	1,1813E-09	51,22030718	51,22030718	-1	1,02233E-13	1,02233E-13		NA_NA
cg16564894_5'UTR_ASB10	-0,1139	-0,114	-0,23645	-0,12245	-0,12255	-0,0001	0,000107012	0,000214738	0,630480342	-0,255522588	1,73662E-08	51,22030718	51,22030718	-1	1,02233E-13	1,02233E-13		NA_NA
cg16564894_1stExon_ASB10	-0,1139	-0,114	-0,23645	-0,12245	-0,12255	-0,0001	0,000107012	0,000214738	0,630480342	-0,255522588	1,73662E-08	51,22030718	51,22030718	-1	1,02233E-13	1,02233E-13		NA_NA
cg16564894_Body_ASB10	-0,1139	-0,114	-0,23645	-0,12245	-0,12255	-0,0001	0,000107012	0,000214738	0,630480342	-0,255522588	1,73662E-08	51,22030718	51,22030718	-1	1,02233E-13	1,02233E-13		NA_NA
cg25786651_TSS200_ASB10	-0,02585	-0,0358	-0,1349	-0,0991	-0,10905	-0,00995	1,97774E-05	5,43143E-06	0,840863463	-0,295642244	5,3813E-11	51,22030718	51,22030718	-1	1,02233E-13	1,02233E-13		NA_NA
cg25786651_Body_ASB10	-0,02585	-0,0358	-0,1349	-0,0991	-0,10905	-0,00995	1,97774E-05	5,43143E-06	0,840863463	-0,295642244	5,3813E-11	51,22030718	51,22030718	-1	1,02233E-13	1,02233E-13		NA_NA
cg13594957_TSS200_ASB10	0,2082	0,2028	0,0703	-0,1325	-0,1379	-0,0054	3,62498E-06	9,54E-06	0,663657313	-0,284351906	3,00811E-10	51,22030718	51,22030718	-1	1,02233E-13	1,02233E-13		NA_NA
cg13594957_1stExon_ASB10	0,2082	0,2028	0,0703	-0,1325	-0,1379	-0,0054	3,62498E-06	9,54E-06	0,663657313	-0,284351906	3,00811E-10	51,22030718	51,22030718	-1	1,02233E-13	1,02233E-13		NA_NA
cg16537044_TSS1500_ASB10	0,33185	0,3209	0,24135	-0,07955	-0,0905	-0,01095	0,000258145	0,000858763	0,841368636	-0,168109717	0,000240057	51,22030718	51,22030718	-1	1,02233E-13	1,02233E-13		NA_NA
cg16537044_1stExon_ASB10	0,33185	0,3209	0,24135	-0,07955	-0,0905	-0,01095	0,000258145	0,000858763	0,841368636	-0,168109717	0,000240057	51,22030718	51,22030718	-1	1,02233E-13	1,02233E-13		NA_NA
cg16537044_5'UTR_ASB10	0,33185	0,3209	0,24135	-0,07955	-0,0905	-0,01095	0,000258145	0,000858763	0,841368636	-0,168109717	0,000240057	51,22030718	51,22030718	-1	1,02233E-13	1,02233E-13		NA_NA
cg26159905_TSS1500_ASB10	0,15255	0,1505	0,07345	-0,07705	-0,0791	-0,00205	0,00238119	0,002030937	0,406610094	-0,152949274	0,000846022	51,22030718	51,22030718	-1	1,02233E-13	1,02233E-13		NA_NA
cg26159905_1stExon_ASB10	0,15255	0,1505	0,07345	-0,07705	-0,0791	-0,00205	0,00238119	0,002030937	0,406610094	-0,152949274	0,000846022	51,22030718	51,22030718	-1	1,02233E-13	1,02233E-13		NA_NA
cg26159905_5'UTR_ASB10	0,15255	0,1505	0,07345	-0,07705	-0,0791	-0,00205	0,00238119	0,002030937	0,406610094	-0,152949274	0,000846022	51,22030718	51,22030718	-1	1,02233E-13	1,02233E-13		NA_NA
cg04671739_TSS1500_ASB10	-0,0698	-0,0883	-0,14455	-0,05625	-0,07475	-0,0185	0,00039712	0,000858763	0,428635495	-0,168651387	0,00022902	51,22030718	51,22030718	-1	1,02233E-13	1,02233E-13		NA_NA
cg04671739_TSS200_ASB10	-0,0698	-0,0883	-0,14455	-0,05625	-0,07475	-0,0185	0,00039712	0,000858763	0,428635495	-0,168651387	0,00022902	51,22030718	51,22030718	-1	1,02233E-13	1,02233E-13		NA_NA
cg10980293_TSS1500_ASB10	0,3381	0,3288	0,2992	-0,0296	-0,0389	-0,0093	0,005480817	0,000547918	0,518339205	-0,150129372	0,001056474	51,22030718	51,22030718	-1	1,02233E-13	1,02233E-13		NA_NA
cg10980293_TSS200_ASB10	0,3381	0,3288	0,2992	-0,0296	-0,0389	-0,0093	0,005480817	0,000547918	0,518339205	-0,150129372	0,001056474	51,22030718	51,22030718	-1	1,02233E-13	1,02233E-13		NA_NA
cg05181846_TSS1500_ASB10	0,0028	0,022	-0,0056	-0,0276	-0,0084	0,0192	0,134567691	0,474762346	0,611232621	0,016494413	0,72048929	51,22030718	51,22030718	-1	1,02233E-13	1,02233E-13		NA_NA
cg05181846_TSS200_ASB10	0,0028	0,022	-0,0056	-0,0276	-0,0084	0,0192	0,134567691	0,474762346	0,611232621	0,016494413	0,72048929	51,22030718	51,22030718	-1	1,02233E-13	1,02233E-13		NA_NA
cg13645954_TSS1500_ASB10	0,0545	0,0693	0,05485	-0,01445	0,00035	0,0148	0,268978575	0,564506369	0,914100128	0,056502816	0,219979104	51,22030718	51,22030718	-1	1,02233E-13	1,02233E-13		NA_NA
cg13645954_TSS200_ASB10	0,0545	0,0693	0,05485	-0,01445	0,00035	0,0148	0,268978575	0,564506369	0,914100128	0,056502816	0,219979104	51,22030718	51,22030718	-1	1,02233E-13	1,02233E-13		NA_NA
cg07609372_TSS1500_ASB10	0,11935	0,1132	0,0925	-0,0207	-0,02685	-0,00615	0,766081067	0,09345773	0,540809197	0,111483382	0,01527662	51,22030718	51,22030718	-1	1,02233E-13	1,02233E-13		NA_NA
cg09539720_TSS1500_ASB10	-0,27895	-0,2921	-0,28085	0,01125	-0,0019	-0,01315	0,403088822	0,564506369	0,613634207	0,30391713	1,45168E-11	51,22030718	51,22030718	-1	1,02233E-13	1,02233E-13		NA_NA
cg01954686_TSS1500_ASB10	0,0805	0,0801	0,12	0,0399	0,0395	-0,0004	0,274018387	0,070299013	0,889300698	0,220495466	1,28217E-06	51,22030718	51,22030718	-1	1,02233E-13	1,02233E-13		NA_NA
cg02042698_Body_ASB11	0,37935	0,3769	0,3863	0,0094	0,00695	-0,00245	0,061415402	0,319796646	0,829077448	0,06638708	0,149416928	22,97848855	357,7847287	15,57042048	8,74817E-95	5,2497E-117	3,711E-46	NA_NA
cg13148263_5'UTR_ASB11	0,2652	0,0569	-0,2694	-0,3263	-0,5346	-0,2083	0	0	1,46258E-10	-0,712749366	0	22,97848855	357,7847287	15,57042048	8,74817E-95	5,2497E-117	3,711E-46	NA_NA
cg13148263_Body_ASB11	0,2652	0,0569	-0,2694	-0,3263	-0,5346	-0,2083	0	0	1,46258E-10	-0,712749366	0	22,97848855	357,7847287	15,57042048	8,74817E-95	5,2497E-117	3,711E-46	NA_NA
cg13148263_1stExon_ASB11	0,2652	0,0569	-0,2694	-0,3263	-0,5346	-0,2083	0	0	1,46258E-10	-0,712749366	0	22,97848855	357,7847287	15,57042048	8,74817E-95	5,2497E-117	3,711E-46	NA_NA
cg23501605_TSS1500_ASB11	0,3139	0,2216	-0,1598	-0,3814	-0,4737	-0,0923	0	0	2,74991E-12	-0,719733115	0	22,97848855	357,7847287	15,57042048	8,74817E-95	5,2497E-117	3,711E-46	NA_NA
cg23501605_Body_ASB11	0,3139	0,2216	-0,1598	-0,3814	-0,4737	-0,0923	0	0	2,74991E-12	-0,719733115	0	22,97848855	357,7847287	15,57042048	8,74817E-95	5,2497E-117	3,711E-46	NA_NA
cg12724466_TSS1500_ASB11	0,4099	0,3416	-0,01185	-0,35345	-0,42175	-0,0683	0	0	1,35225E-13	-0,762097381	0	22,97848855	357,7847287	15,57042048	8,74817E-95	5,2497E-117	3,711E-46	NA_NA
cg12724466_1stExon_ASB11	0,4099	0,3416	-0,01185	-0,35345	-0,42175	-0,0683	0	0	1,35225E-13	-0,762097381	0	22,97848855	357,7847287	15,57042048	8,74817E-95	5,2497E-117	3,711E-46	NA_NA
cg14736837_TSS1500_ASB11	0,2301	0,0479	-0,2302	-0,2781	-0,4603	-0,1822	1,25022E-12	0	1,09513E-08	-0,605369755	0	22,97848855	357,7847287	15,57042048	8,74817E-95	5,2497E-117	3,711E-46	NA_NA
cg14736837_TSS200_ASB11	0,2301	0,0479	-0,2302	-0,2781	-0,4603	-0,1822	1,25022E-12	0	1,09513E-08	-0,605369755	0	22,97848855	357,7847287	15,57042048	8,74817E-95	5,2497E-117	3,711E-46	NA_NA
cg05655041_TSS1500_ASB11	0,4067	0,3968	0,39995	0,00315	-0,00675	-0,0099	0,767224226	0,070299013	0,01680986	-0,186285767	4,57256E-05	22,97848855	357,7847287	15,57042048	8,74817E-95	5,2497E-117	3,711E-46	NA_NA
cg26809795_TSS1500_ASB11	0,37715	0,3629	0,34165	-0,02125	-0,0355	-0,01425	0,001512637	9,68757E-09	0,01718539	-0,329240186	2,02061E-13	22,97848855	357,7847287	15,57042048	8,74817E-95	5,2497E-117	3,711E-46	NA_NA
cg07824272_TSS1500_ASB11												22,97848855	357,7847287	15,57042048	8,74817E-95	5,2497E-117	3,711E-46	NA_NA
cg15892676_3'UTR_ASB12	0,0589	0,0968	0,2806	0,1838	0,2217	0,0379	3,72598E-05	3,80131E-08	0,274405884	0,316624115	1,7879E-12	5,394121433	10,53144869	1,952393698	7,13883E-61	2,84281E-86	1,68555E-80	NA_NA
cg13448203_Body_ASB12	0,247	0,2826	0,38325	0,10065	0,13625	0,0356	4,19798E-06	5,40515E-10	0,17325942	0,314342283	2,62368E-12	5,394121433	10,53144869	1,952393698	7,13883E-61	2,84281E-86	1,68555E-80	NA_NA
cg23485564_1stExon_ASB12	-0,0317	0,0052	0,14095	0,13575	0,17265	0,0369	3,4481E-09	1,10245E-11	0,21728768	0,314373018	2,61036E-12	5,394121433	10,53144869	1,952393698	7,13883E-61	2,84281E-86	1,68555E-80	NA_NA
cg25456959_TSS1500_ASB12	-0,25045	-0,1779	-0,0236	0,1543	0,22685	0,07255	2,00425E-07	1,10245E-11	0,000632931	0,334108713	8,4821E-14	5,394121433	10,53144869	1,952393698	7,13883E-61	2,84281E-86	1,68555E-80	NA_NA
cg11331191_TSS1500_ASB12	-0,1804	-0,1337	-0,03375	0,09995	0,14665	0,0467	2,14687E-06	1,13346E-09	0,007333768	0,329838538	1,81632E-13	5,394121433	10,53144869	1,952393698	7,13883E-61	2,84281E-86	1,68555E-80	NA_NA
cg27176938_Body_ASB13	0,446	0,4448	0,44375	-0,00105	-0,00225	-0,0012	0,896943502	0,203372041	0,772351054	-0,06425805	0,162935999	3,248451127	4,935198114	1,519246533	2,25856E-60	2,7376E-100	1,82102E-48	N_Shelf_chr10:5683648-5683878
cg27176938_3'UTR_ASB13	0,446	0,4448	0,44375	-0,00105	-0,00225	-0,0012	0,896943502	0,203372041	0,772351054	-0,06425805	0,162935999	3,248451127	4,935198114	1,519246533	2,25856E-60	2,7376E-100	1,82102E-48	N_Shelf_chr10:5683648-5683878
cg06659264_Body_ASB13	0,3522	0,3319	0,33475	0,00285	-0,01745	-0,0203	0,903915373	0,256759004	0,172985976	-0,105996891	0,021128561	3,248451127	4,935198114	1,519246533	2,25856E-60	2,7376E-100	1,82102E-48	N_Shelf_chr10:5683648-5683878
cg06659264_3'UTR_ASB13	0,3522	0,3319	0,33475	0,00285	-0,01745	-0,0203	0,903915373	0,256759004	0,172985976	-0,105996891	0,021128561	3,248451127	4,935198114	1,519246533	2,25856E-60	2,7376E-100	1,82102E-48	N_Shelf_chr10:5683648-5683878
cg10572195_Body_ASB13	0,43425	0,4352	0,4335	-0,0017	-0,00075	0,00095	0,267071384	0,658682021	0,767224226	-0,070459197	0,125958812	3,248451127	4,935198114	1,519246533	2,25856E-60	2,7376E-100	1,82102E-48	N_Shelf_chr10:5683648-5683878
cg10572195_3'UTR_ASB13	0,43425	0,4352	0,4335	-0,0017	-0,00075	0,00095	0,267071384	0,658682021	0,767224226	-0,070459197	0,125958812	3,248451127	4,935198114	1,519246533	2,25856E-60	2,7376E-100	1,82102E-48	N_Shelf_chr10:5683648-5683878
cg09614580_Body_ASB13	0,3858	0,3807	0,39045	0,00975	0,00465	-0,0051	0,277520185	0,256759004	0,265174051	0,109487661	0,017215905	3,248451127	4,935198114	1,519246533	2,25856E-60	2,7376E-100	1,82102E-48	N_Shore_chr10:5683648-5683878
cg09614580_3'UTR_ASB13	0,3858	0,3807	0,39045	0,00975	0,00465	-0,0051	0,277520185	0,256759004	0,265174051	0,109487661	0,017215905	3,248451127	4,935198114	1,519246533	2,25856E-60	2,7376E-100	1,82102E-48	N_Shore_chr10:5683648-5683878
cg03333052_Body_ASB13	0,47215	0,4737	0,47525	0,00155	0,0031	0,00155	0,011722385	4,79145E-05	0,015622191	0,157003247	0,000610658	3,248451127	4,935198114	1,519246533	2,25856E-60	2,7376E-100	1,82102E-48	Island_chr10:5683648-5683878
cg20214734_Body_ASB13	0,4742	0,4768	0,47755	0,00075	0,00335	0,0026	0,266691129	0,019825667	0,083132563	0,184419524	5,46238E-05	3,248451127	4,935198114	1,519246533	2,25856E-60	2,7376E-100	1,82102E-48	Island_chr10:5683648-5683878
cg15835494_Body_ASB13	0,2384	0,2522	0,2824	0,0302	0,044	0,0138	0,021605657	0,000378761	0,5603872	0,165475886	0,000305673	3,248451127	4,935198114	1,519246533	2,25856E-60	2,7376E-100	1,82102E-48	S_Shore_chr10:5683648-5683878
cg24654025_Body_ASB13	0,40505	0,408	0,40705	-0,00095	0,002	0,00295	0,623855784	0,752262195	0,981162957	-0,003774532	0,934747126	3,248451127	4,935198114	1,519246533	2,25856E-60	2,7376E-100	1,82102E-48	S_Shelf_chr10:5683648-5683878
cg22851864_Body_ASB13												3,248451127	4,935198114	1,519246533	2,25856E-60	2,7376E-100	1,82102E-48	NA_NA
cg12404181_Body_ASB13												3,248451127	4,935198114	1,519246533	2,25856E-60	2,7376E-100	1,82102E-48	NA_NA
cg09361469_Body_ASB13												3,248451127	4,935198114	1,519246533	2,25856E-60	2,7376E-100	1,82102E-48	NA_NA
cg03039837_Body_ASB13	0,16825	0,2057	0,2355	0,0298	0,06725	0,03745	0,013561997	4,78746E-08	0,016478184	0,252840202	2,55804E-08	3,248451127	4,935198114	1,519246533	2,25856E-60	2,7376E-100	1,82102E-48	NA_NA
cg10920632_Body_ASB13	0,3319	0,3384	0,33665	-0,00175	0,00475	0,0065	0,88581996	0,564506369	0,793654836	0,058045311	0,207624436	3,248451127	4,935198114	1,519246533	2,25856E-60	2,7376E-100	1,82102E-48	NA_NA
cg19588538_Body_ASB13	0,4001	0,4034	0,4052	0,0018	0,0051	0,0033	0,150963664	0,052212141	0,710480829	0,093966642	0,041076812	3,248451127	4,935198114	1,519246533	2,25856E-60	2,7376E-100	1,82102E-48	NA_NA
cg22751264_Body_ASB13	0,42935	0,4344	0,4395	0,0051	0,01015	0,00505	0,00797287	2,83351E-05	0,086487689	0,146675616	0,001379719	3,248451127	4,935198114	1,519246533	2,25856E-60	2,7376E-100	1,82102E-48	NA_NA
cg25310700_Body_ASB13	0,00695	0,0183	0,03005	0,01175	0,0231	0,01135	0,064979895	0,070299013	0,627468303	0,068128273	0,139009141	3,248451127	4,935198114	1,519246533	2,25856E-60	2,7376E-100	1,82102E-48	NA_NA
cg04329659_Body_ASB13	0,395	0,4015	0,41225	0,01075	0,01725	0,0065	0,062584503	5,43398E-05	0,091652444	0,063380086	0,169224698	3,248451127	4,935198114	1,519246533	2,25856E-60	2,7376E-100	1,82102E-48	N_Shelf_chr10:5707980-5708798
cg27266257_Body_ASB13	-0,3215	-0,3499	-0,37015	-0,02025	-0,04865	-0,0284	0,016260335	2,46287E-11	0,000280929	-0,293351189	7,67777E-11	3,248451127	4,935198114	1,519246533	2,25856E-60	2,7376E-100	1,82102E-48	N_Shore_chr10:5707980-5708798
cg14037240_Body_ASB13												3,248451127	4,935198114	1,519246533	2,25856E-60	2,7376E-100	1,82102E-48	Island_chr10:5707980-5708798
cg14119263_Body_ASB13	-0,47495	-0,474	-0,47345	0,00055	0,0015	0,00095	0,86861055	0,39263673	0,210838071	0,041380455	0,369202144	3,248451127	4,935198114	1,519246533	2,25856E-60	2,7376E-100	1,82102E-48	Island_chr10:5707980-5708798
cg11748319_TSS200_ASB13	-0,4838	-0,4838	-0,4836	0,0002	0,0002	0	0,953959039	0,564506369	0,940080461	-0,069662983	0,130305198	3,248451127	4,935198114	1,519246533	2,25856E-60	2,7376E-100	1,82102E-48	Island_chr10:5707980-5708798
cg07052796_TSS200_ASB13	-0,4245	-0,4244	-0,4242	0,0002	0,0003	1E-04	0,546628031	0,564506369	0,734161668	0,001611755	0,972111127	3,248451127	4,935198114	1,519246533	2,25856E-60	2,7376E-100	1,82102E-48	Island_chr10:5707980-5708798
cg02190746_TSS1500_ASB13	-0,4854	-0,4858	-0,48585	-5E-05	-0,00045	-0,0004	0,491228479	0,027727336	0,017034286	-0,172664786	0,000160873	3,248451127	4,935198114	1,519246533	2,25856E-60	2,7376E-100	1,82102E-48	Island_chr10:5707980-5708798
cg13457700_TSS1500_ASB13												3,248451127	4,935198114	1,519246533	2,25856E-60	2,7376E-100	1,82102E-48	Island_chr10:5707980-5708798
cg25171089_TSS1500_ASB13	-0,45465	-0,4551	-0,45375	0,00135	0,0009	-0,00045	0,768552177	0,990276691	0,805704608	-0,00811038	0,860646717	3,248451127	4,935198114	1,519246533	2,25856E-60	2,7376E-100	1,82102E-48	S_Shore_chr10:5707980-5708798
cg11519256_TSS1500_ASB13	-0,43295	-0,4369	-0,4264	0,0105	0,00655	-0,00395	0,060379249	0,256759004	0,52751285	-0,111383571	0,015368848	3,248451127	4,935198114	1,519246533	2,25856E-60	2,7376E-100	1,82102E-48	S_Shore_chr10:5707980-5708798
cg23809103_TSS1500_ASB15	0,37025	0,3654	0,3718	0,0064	0,00155	-0,00485	0,812179513	0,987399621	0,93299588	0,066689377	0,147568661	2,535685817	2,535685817	-1	3,34311E-28	3,34311E-28		NA_NA
cg04727614_TSS1500_ASB15	0,40655	0,399	0,40935	0,01035	0,0028	-0,00755	0,34336794	0,564506369	0,694342417	0,081114406	0,078008658	2,535685817	2,535685817	-1	3,34311E-28	3,34311E-28		NA_NA
cg02300083_5'UTR_ASB15	0,21215	0,2564	0,23105	-0,02535	0,0189	0,04425	0,973067052	0,959779166	0,424487019	0,096664156	0,03558239	2,535685817	2,535685817	-1	3,34311E-28	3,34311E-28		NA_NA
cg02300083_1stExon_ASB15	0,21215	0,2564	0,23105	-0,02535	0,0189	0,04425	0,973067052	0,959779166	0,424487019	0,096664156	0,03558239	2,535685817	2,535685817	-1	3,34311E-28	3,34311E-28		NA_NA
cg26067096_5'UTR_ASB15	0,26015	0,2978	0,24565	-0,05215	-0,0145	0,03765	0,143750289	0,987399621	0,52751285	0,06117643	0,18410433	2,535685817	2,535685817	-1	3,34311E-28	3,34311E-28		NA_NA
cg03229431_Body_ASB15	0,4263	0,4165	0,42085	0,00435	-0,00545	-0,0098	0,602240735	0,474762346	0,135239456	0,034027091	0,460334555	2,535685817	2,535685817	-1	3,34311E-28	3,34311E-28		NA_NA
cg02621087_3'UTR_ASB15												2,535685817	2,535685817	-1	3,34311E-28	3,34311E-28		NA_NA
cg15990658_Body_ASB17												4,359806181	4,359806181	-1	1,22622E-08	1,22622E-08		NA_NA
cg17041296_Body_ASB17	0,4136	0,4004	0,4135	0,0131	-1E-04	-0,0132	0,032559586	0,838456575	0,008029941	0,047378789	0,303822036	4,359806181	4,359806181	-1	1,22622E-08	1,22622E-08		NA_NA
cg17041296_1stExon_ASB17	0,4136	0,4004	0,4135	0,0131	-1E-04	-0,0132	0,032559586	0,838456575	0,008029941	0,047378789	0,303822036	4,359806181	4,359806181	-1	1,22622E-08	1,22622E-08		NA_NA
cg23897927_Body_ASB18	0,37485	0,3789	0,38865	0,00975	0,0138	0,00405	0,233723043	0,39263673	0,66848137	0,076995534	0,094407017	1,653372734	1,653372734	-1	0,000163219	0,000163219		N_Shelf_chr2:237119978-237120257
cg02905251_Body_ASB18												1,653372734	1,653372734	-1	0,000163219	0,000163219		N_Shore_chr2:237119978-237120257
cg01518113_Body_ASB18	0,1842	0,2036	0,2282	0,0246	0,044	0,0194	0,352974717	0,122674225	0,782514678	0,038424843	0,404403891	1,653372734	1,653372734	-1	0,000163219	0,000163219		Island_chr2:237119978-237120257
cg18791048_Body_ASB18												1,653372734	1,653372734	-1	0,000163219	0,000163219		Island_chr2:237119978-237120257
cg00111665_Body_ASB18	0,3202	0,3081	0,32945	0,02135	0,00925	-0,0121	0,620245645	0,909668513	0,845387484	0,00721845	0,875577786	1,653372734	1,653372734	-1	0,000163219	0,000163219		Island_chr2:237119978-237120257
cg10520622_Body_ASB18												1,653372734	1,653372734	-1	0,000163219	0,000163219		S_Shore_chr2:237119978-237120257
cg02817514_Body_ASB18												1,653372734	1,653372734	-1	0,000163219	0,000163219		N_Shore_chr2:237123015-237123572
cg09243445_Body_ASB18	0,048	0,0243	0,0286	0,0043	-0,0194	-0,0237	0,654759966	0,967416954	0,616638179	-0,086810955	0,059487249	1,653372734	1,653372734	-1	0,000163219	0,000163219		Island_chr2:237123015-237123572
cg21300993_Body_ASB18	0,0607	0,0413	0,04125	-5E-05	-0,01945	-0,0194	0,586717405	0,564506369	0,233034401	-0,101020535	0,028030386	1,653372734	1,653372734	-1	0,000163219	0,000163219		Island_chr2:237123015-237123572
cg23051411_Body_ASB18	0,32535	0,3095	0,33155	0,02205	0,0062	-0,01585	0,425521992	0,752262195	0,884060589	-0,062645034	0,173775885	1,653372734	1,653372734	-1	0,000163219	0,000163219		Island_chr2:237123015-237123572
cg12931620_Body_ASB18	0,06285	0,0716	0,08975	0,01815	0,0269	0,00875	0,676314191	0,474762346	0,988796178	0,03060258	0,50671806	1,653372734	1,653372734	-1	0,000163219	0,000163219		S_Shore_chr2:237123015-237123572
cg15742758_Body_ASB18	0,34175	0,3505	0,39425	0,04375	0,0525	0,00875	0,176012653	0,158976084	0,996263799	0,033549455	0,466658413	1,653372734	1,653372734	-1	0,000163219	0,000163219		S_Shelf_chr2:237123015-237123572
cg18552983_Body_ASB18	0,3414	0,3628	0,3717	0,0089	0,0303	0,0214	0,36511004	0,564506369	0,36511004	0,037573599	0,414902013	1,653372734	1,653372734	-1	0,000163219	0,000163219		NA_NA
cg01965330_Body_ASB18												1,653372734	1,653372734	-1	0,000163219	0,000163219		N_Shelf_chr2:237145613-237146576
cg02057311_Body_ASB18												1,653372734	1,653372734	-1	0,000163219	0,000163219		N_Shore_chr2:237145613-237146576
cg05376617_Body_ASB18												1,653372734	1,653372734	-1	0,000163219	0,000163219		N_Shore_chr2:237145613-237146576
cg19324714_Body_ASB18	-0,4767	-0,4764	-0,4767	-0,0003	0	0,0003	0,324244558	0,838456575	0,913719313	0,041700328	0,365509772	1,653372734	1,653372734	-1	0,000163219	0,000163219		N_Shore_chr2:237145613-237146576
cg19771465_Body_ASB18	-0,4256	-0,4157	-0,42095	-0,00525	0,00465	0,0099	0,521771735	0,658682021	0,138639203	0,045380995	0,324689185	1,653372734	1,653372734	-1	0,000163219	0,000163219		N_Shore_chr2:237145613-237146576
cg21998638_Body_ASB18												1,653372734	1,653372734	-1	0,000163219	0,000163219		Island_chr2:237145613-237146576
cg26422059_Body_ASB18	-0,46775	-0,468	-0,46835	-0,00035	-0,0006	-0,00025	0,893155131	0,658682021	0,697937156	0,040717647	0,376926384	1,653372734	1,653372734	-1	0,000163219	0,000163219		Island_chr2:237145613-237146576
cg02367144_Body_ASB18	-0,3551	-0,3573	-0,35215	0,00515	0,00295	-0,0022	0,411672007	0,658682021	0,345639407	0,029126042	0,52744727	1,653372734	1,653372734	-1	0,000163219	0,000163219		Island_chr2:237145613-237146576
cg10244525_Body_ASB18												1,653372734	1,653372734	-1	0,000163219	0,000163219		S_Shore_chr2:237145613-237146576
cg17411035_Body_ASB18	0,0737	0,1023	0,11975	0,01745	0,04605	0,0286	0,768365998	0,038290401	0,172712873	0,051256043	0,265911567	1,653372734	1,653372734	-1	0,000163219	0,000163219		S_Shore_chr2:237145613-237146576
cg13229084_Body_ASB18	-0,17725	-0,1529	-0,1641	-0,0112	0,01315	0,02435	0,962711831	0,752262195	0,491228479	0,023977761	0,602940319	1,653372734	1,653372734	-1	0,000163219	0,000163219		S_Shelf_chr2:237145613-237146576
cg08097446_Body_ASB18	0,2429	0,2909	0,2927	0,0018	0,0498	0,048	0,729451858	0,256759004	0,610632456	0,022459757	0,626090773	1,653372734	1,653372734	-1	0,000163219	0,000163219		S_Shelf_chr2:237145613-237146576
cg07486732_Body_ASB18												1,653372734	1,653372734	-1	0,000163219	0,000163219		NA_NA
cg25305153_Body_ASB18												1,653372734	1,653372734	-1	0,000163219	0,000163219		NA_NA
cg01377124_Body_ASB18	0,3789	0,3574	0,38125	0,02385	0,00235	-0,0215	0,224925466	0,679324118	0,645877181	-0,004254864	0,926699598	1,653372734	1,653372734	-1	0,000163219	0,000163219		NA_NA
cg05685483_1stExon_ASB18	0,344	0,3046	0,33745	0,03285	-0,00655	-0,0394	0,703918203	0,909668513	0,228256561	0,038167688	0,40755848	1,653372734	1,653372734	-1	0,000163219	0,000163219		NA_NA
cg02317832_1stExon_ASB18	-0,0578	-0,0332	-0,03685	-0,00365	0,02095	0,0246	0,857195513	0,39263673	0,278694621	0,041531268	0,367458401	1,653372734	1,653372734	-1	0,000163219	0,000163219		NA_NA
cg14464052_TSS200_ASB18	-0,3389	-0,3092	-0,3136	-0,0044	0,0253	0,0297	0,855740475	0,203372041	0,109277447	0,023237891	0,61417593	1,653372734	1,653372734	-1	0,000163219	0,000163219		NA_NA
cg13228576_TSS200_ASB18	-0,16045	-0,1458	-0,13	0,0158	0,03045	0,01465	0,796963217	0,564506369	0,810029198	0,055410901	0,229037029	1,653372734	1,653372734	-1	0,000163219	0,000163219		NA_NA
cg18845375_TSS1500_ASB18	-0,00275	0,0359	0,0543	0,0184	0,05705	0,03865	0,842377116	0,070299013	0,428115685	0,077313836	0,093048708	1,653372734	1,653372734	-1	0,000163219	0,000163219		NA_NA
cg03164112_TSS1500_ASB18												1,653372734	1,653372734	-1	0,000163219	0,000163219		NA_NA
cg06473675_TSS1500_ASB18												1,653372734	1,653372734	-1	0,000163219	0,000163219		NA_NA
cg03832227_Body_ASTL	0,48665	0,487	0,4875	0,0005	0,00085	0,00035	0,036203216	0,000131904	0,219580228	0,091130188	0,047610359	6,057220792	9,798656813	1,617681962	1,66428E-50	9,65869E-80	1,6746E-101	NA_NA
cg23100626_TSS200_ASTL	0,1797	0,1397	0,15265	0,01295	-0,02705	-0,04	0,632288189	0,052212141	0,138868291	-0,0298592	0,517100798	6,057220792	9,798656813	1,617681962	1,66428E-50	9,65869E-80	1,6746E-101	NA_NA
cg13433881_TSS1500_ASTL	-0,25925	-0,2192	-0,1573	0,0619	0,10195	0,04005	0,133454104	0,006717391	0,206725131	0,146315103	0,001418243	6,057220792	9,798656813	1,617681962	1,66428E-50	9,65869E-80	1,6746E-101	NA_NA
cg05204310_TSS1500_ASTL	-0,3743	-0,3476	-0,2892	0,0584	0,0851	0,0267	0,080761896	0,002030937	0,217614066	0,075505441	0,100977759	6,057220792	9,798656813	1,617681962	1,66428E-50	9,65869E-80	1,6746E-101	NA_NA
cg02377024_TSS1500_ASTL												6,057220792	9,798656813	1,617681962	1,66428E-50	9,65869E-80	1,6746E-101	NA_NA
cg18269816_Body_ATF6B	0,4468	0,4413	0,4413	0	-0,0055	-0,0055	0,486773847	0,027727336	0,058240917	-0,086071282	0,0614219	2,114452278	2,853593827	1,349566437	1,80592E-59	9,5984E-105	8,5261E-52	NA_NA
cg05361818_Body_ATF6B	0,44035	0,4394	0,43845	-0,00095	-0,0019	-0,00095	0,924755567	0,122674225	0,291040851	-0,094055437	0,040885157	2,114452278	2,853593827	1,349566437	1,80592E-59	9,5984E-105	8,5261E-52	NA_NA
cg14607161_Body_ATF6B	0,3239	0,3203	0,30745	-0,01285	-0,01645	-0,0036	0,044485894	0,000214738	0,135015233	-0,130461798	0,00448308	2,114452278	2,853593827	1,349566437	1,80592E-59	9,5984E-105	8,5261E-52	NA_NA
cg11869968_Body_ATF6B	0,48775	0,4883	0,4885	0,0002	0,00075	0,00055	0,330831649	0,027727336	0,170270243	-0,020772587	0,652258277	2,114452278	2,853593827	1,349566437	1,80592E-59	9,5984E-105	8,5261E-52	NA_NA
cg23897286_Body_ATF6B	0,3205	0,3111	0,29705	-0,01405	-0,02345	-0,0094	0,607633087	0,027727336	0,029364009	-0,093750745	0,041545971	2,114452278	2,853593827	1,349566437	1,80592E-59	9,5984E-105	8,5261E-52	NA_NA
cg13586610_Body_ATF6B	0,4649	0,465	0,46385	-0,00115	-0,00105	0,0001	0,883618784	0,909668513	0,991248458	-0,010600875	0,818130438	2,114452278	2,853593827	1,349566437	1,80592E-59	9,5984E-105	8,5261E-52	NA_NA
cg18856758_Body_ATF6B	0,4326	0,427	0,4183	-0,0087	-0,0143	-0,0056	0,058909047	0,000345192	0,075774343	-0,137252335	0,002777821	2,114452278	2,853593827	1,349566437	1,80592E-59	9,5984E-105	8,5261E-52	NA_NA
cg04821129_Body_ATF6B	0,28005	0,2625	0,2578	-0,0047	-0,02225	-0,01755	0,799159767	0,004565938	0,053847162	-0,10306202	0,024994229	2,114452278	2,853593827	1,349566437	1,80592E-59	9,5984E-105	8,5261E-52	NA_NA
cg16496219_Body_ATF6B	0,2899	0,2886	0,27755	-0,01105	-0,01235	-0,0013	0,717023844	0,658682021	0,367474165	-0,066744548	0,147233231	2,114452278	2,853593827	1,349566437	1,80592E-59	9,5984E-105	8,5261E-52	NA_NA
cg18278744_Body_ATF6B	0,3345	0,3242	0,3162	-0,008	-0,0183	-0,0103	0,076330821	0,000214738	0,060037209	-0,177551738	0,00010353	2,114452278	2,853593827	1,349566437	1,80592E-59	9,5984E-105	8,5261E-52	NA_NA
cg12302217_Body_ATF6B	0,3781	0,3719	0,3555	-0,0164	-0,0226	-0,0062	6,13317E-05	2,68709E-07	0,279086896	-0,224368227	8,23285E-07	2,114452278	2,853593827	1,349566437	1,80592E-59	9,5984E-105	8,5261E-52	NA_NA
cg08952475_Body_ATF6B	0,2533	0,2324	0,2256	-0,0068	-0,0277	-0,0209	0,380892985	0,006717391	0,10777861	-0,151491201	0,000949449	2,114452278	2,853593827	1,349566437	1,80592E-59	9,5984E-105	8,5261E-52	NA_NA
cg08188698_Body_ATF6B												2,114452278	2,853593827	1,349566437	1,80592E-59	9,5984E-105	8,5261E-52	NA_NA
cg12800270_Body_ATF6B	0,30025	0,2921	0,2857	-0,0064	-0,01455	-0,00815	0,42915566	0,158976084	0,330831649	-0,093895822	0,041230213	2,114452278	2,853593827	1,349566437	1,80592E-59	9,5984E-105	8,5261E-52	NA_NA
cg10981894_Body_ATF6B	0,32635	0,3193	0,31865	-0,00065	-0,0077	-0,00705	0,917859547	0,052212141	0,075083581	-0,109092507	0,017624445	2,114452278	2,853593827	1,349566437	1,80592E-59	9,5984E-105	8,5261E-52	NA_NA
cg07507218_Body_ATF6B	0,3445	0,3401	0,33215	-0,00795	-0,01235	-0,0044	0,023389068	0,000547918	0,297563537	-0,164680483	0,000322314	2,114452278	2,853593827	1,349566437	1,80592E-59	9,5984E-105	8,5261E-52	NA_NA
cg21834063_Body_ATF6B	0,2362	0,2222	0,2151	-0,0071	-0,0211	-0,014	0,67209764	0,319796646	0,580177997	-0,085191592	0,064132298	2,114452278	2,853593827	1,349566437	1,80592E-59	9,5984E-105	8,5261E-52	NA_NA
cg26985471_Body_ATF6B	0,44675	0,4465	0,44705	0,00055	0,0003	-0,00025	0,991753187	0,658682021	0,94929222	0,00097277	0,983165591	2,114452278	2,853593827	1,349566437	1,80592E-59	9,5984E-105	8,5261E-52	NA_NA
cg14305889_Body_ATF6B	0,3554	0,3363	0,31555	-0,02075	-0,03985	-0,0191	0,19716655	0,001329027	0,104831945	-0,094361715	0,040229873	2,114452278	2,853593827	1,349566437	1,80592E-59	9,5984E-105	8,5261E-52	NA_NA
cg18979423_Body_ATF6B	0,32405	0,3183	0,30545	-0,01285	-0,0186	-0,00575	0,229954377	0,002030937	0,270932729	-0,114005536	0,01310181	2,114452278	2,853593827	1,349566437	1,80592E-59	9,5984E-105	8,5261E-52	NA_NA
cg03317682_Body_ATF6B												2,114452278	2,853593827	1,349566437	1,80592E-59	9,5984E-105	8,5261E-52	NA_NA
cg06609004_Body_ATF6B	-0,1197	-0,1123	-0,1092	0,0031	0,0105	0,0074	0,84985991	0,752262195	0,540809197	0,008204109	0,858755583	2,114452278	2,853593827	1,349566437	1,80592E-59	9,5984E-105	8,5261E-52	NA_NA
cg25065981_Body_ATF6B	-0,41555	-0,4158	-0,41855	-0,00275	-0,003	-0,00025	0,239287284	0,319796646	0,888001395	0,085583725	0,062912182	2,114452278	2,853593827	1,349566437	1,80592E-59	9,5984E-105	8,5261E-52	NA_NA
cg27001603_Body_ATF6B	-0,45325	-0,4557	-0,4571	-0,0014	-0,00385	-0,00245	0,461541682	0,658682021	0,727091595	0,08305288	0,071134117	2,114452278	2,853593827	1,349566437	1,80592E-59	9,5984E-105	8,5261E-52	NA_NA
cg04962282_Body_ATF6B	-0,47835	-0,4789	-0,47935	-0,00045	-0,001	-0,00055	0,788105799	0,203372041	0,82280611	0,090667155	0,048755515	2,114452278	2,853593827	1,349566437	1,80592E-59	9,5984E-105	8,5261E-52	NA_NA
cg06111526_Body_ATF6B	-0,42745	-0,429	-0,43	-0,001	-0,00255	-0,00155	0,841368636	0,909668513	0,913719313	0,037616516	0,414368926	2,114452278	2,853593827	1,349566437	1,80592E-59	9,5984E-105	8,5261E-52	NA_NA
cg10089357_Body_ATF6B	-0,3859	-0,3838	-0,37585	0,00795	0,01005	0,0021	0,04830921	0,019825667	0,80678871	0,153044778	0,000839625	2,114452278	2,853593827	1,349566437	1,80592E-59	9,5984E-105	8,5261E-52	NA_NA
cg07986385_Body_ATF6B	-0,36135	-0,3642	-0,3252	0,039	0,03615	-0,00285	0,007916168	0,027727336	0,93030804	0,151924659	0,000917544	2,114452278	2,853593827	1,349566437	1,80592E-59	9,5984E-105	8,5261E-52	NA_NA
cg17396404_Body_ATF6B	-0,3976	-0,4024	-0,39255	0,00985	0,00505	-0,0048	0,784196313	0,658682021	0,939455107	0,105945746	0,021191205	2,114452278	2,853593827	1,349566437	1,80592E-59	9,5984E-105	8,5261E-52	NA_NA
cg19004565_Body_ATF6B	-0,17885	-0,1979	-0,16465	0,03325	0,0142	-0,01905	0,176012653	0,564506369	0,277911265	0,080209525	0,081397414	2,114452278	2,853593827	1,349566437	1,80592E-59	9,5984E-105	8,5261E-52	NA_NA
cg12735838_Body_ATF6B	-0,17675	-0,2111	-0,1636	0,0475	0,01315	-0,03435	0,079598109	0,256759004	0,349753045	0,080224418	0,08134069	2,114452278	2,853593827	1,349566437	1,80592E-59	9,5984E-105	8,5261E-52	NA_NA
cg06976485_Body_ATF6B	-0,33215	-0,3478	-0,3493	-0,0015	-0,01715	-0,01565	0,7353368	0,909668513	0,60283945	0,03674152	0,425317367	2,114452278	2,853593827	1,349566437	1,80592E-59	9,5984E-105	8,5261E-52	NA_NA
cg22302772_Body_ATF6B	0,093	0,0863	0,11735	0,03105	0,02435	-0,0067	0,09844564	0,09345773	0,162065407	0,08718919	0,058114655	2,114452278	2,853593827	1,349566437	1,80592E-59	9,5984E-105	8,5261E-52	NA_NA
cg23782145_Body_ATF6B	0,3461	0,3341	0,3594	0,0253	0,0133	-0,012	0,003656088	0,203372041	0,223219903	0,07752824	0,092142611	2,114452278	2,853593827	1,349566437	1,80592E-59	9,5984E-105	8,5261E-52	NA_NA
cg01859717_Body_ATF6B	0,44005	0,4423	0,44595	0,00365	0,0059	0,00225	0,022457569	0,000547918	0,174356607	0,100933577	0,028166462	2,114452278	2,853593827	1,349566437	1,80592E-59	9,5984E-105	8,5261E-52	NA_NA
cg24662243_Body_ATF6B	0,44385	0,4415	0,43975	-0,00175	-0,0041	-0,00235	0,426040015	0,052212141	0,172167689	-0,136567235	0,002918081	2,114452278	2,853593827	1,349566437	1,80592E-59	9,5984E-105	8,5261E-52	NA_NA
cg14426672_Body_ATF6B	0,3716	0,3658	0,36615	0,00035	-0,00545	-0,0058	0,730041377	0,564506369	0,633493656	-0,048508816	0,292420982	2,114452278	2,853593827	1,349566437	1,80592E-59	9,5984E-105	8,5261E-52	N_Shelf_chr6:32097820-32098086
cg04136321_Body_ATF6B	0,297	0,2988	0,29795	-0,00085	0,00095	0,0018	0,734749353	0,070299013	0,497945637	0,021371892	0,642912109	2,114452278	2,853593827	1,349566437	1,80592E-59	9,5984E-105	8,5261E-52	N_Shelf_chr6:32097820-32098086
cg22538475_Body_ATF6B	0,4577	0,4564	0,4531	-0,0033	-0,0046	-0,0013	0,147081187	0,019825667	0,238936643	-0,134102139	0,003477683	2,114452278	2,853593827	1,349566437	1,80592E-59	9,5984E-105	8,5261E-52	N_Shelf_chr6:32097820-32098086
cg00232996_Body_ATF6B	0,2073	0,2246	0,23365	0,00905	0,02635	0,0173	0,403088822	0,203372041	0,514915995	0,091057902	0,047787633	2,114452278	2,853593827	1,349566437	1,80592E-59	9,5984E-105	8,5261E-52	N_Shelf_chr6:32097820-32098086
cg08386009_Body_ATF6B	-0,18905	-0,1463	-0,14395	0,00235	0,0451	0,04275	0,57661895	0,009758293	0,138410421	0,140297002	0,002225786	2,114452278	2,853593827	1,349566437	1,80592E-59	9,5984E-105	8,5261E-52	N_Shelf_chr6:32097820-32098086
cg09845996_Body_ATF6B	0,14925	0,1925	0,23065	0,03815	0,0814	0,04325	0,177123548	0,013997473	0,226568225	0,134403651	0,003404367	2,114452278	2,853593827	1,349566437	1,80592E-59	9,5984E-105	8,5261E-52	N_Shelf_chr6:32097820-32098086
cg25392500_Body_ATF6B	0,2697	0,3216	0,34765	0,02605	0,07795	0,0519	0,182475809	0,003064516	0,233723043	0,124580281	0,006670748	2,114452278	2,853593827	1,349566437	1,80592E-59	9,5984E-105	8,5261E-52	N_Shelf_chr6:32097820-32098086
cg04628692_Body_ATF6B	0,31885	0,3749	0,41725	0,04235	0,0984	0,05605	0,034269056	9,54E-06	0,041918446	0,186924101	4,30102E-05	2,114452278	2,853593827	1,349566437	1,80592E-59	9,5984E-105	8,5261E-52	N_Shelf_chr6:32097820-32098086
cg24990564_Body_ATF6B	0,158	0,1677	0,1844	0,0167	0,0264	0,0097	0,88273283	0,203372041	0,125867095	0,07557058	0,100683126	2,114452278	2,853593827	1,349566437	1,80592E-59	9,5984E-105	8,5261E-52	N_Shelf_chr6:32097820-32098086
cg08732684_Body_ATF6B	-0,05375	-0,0225	0,03465	0,05715	0,0884	0,03125	0,104831945	2,83351E-05	0,111175175	0,181782708	7,00168E-05	2,114452278	2,853593827	1,349566437	1,80592E-59	9,5984E-105	8,5261E-52	N_Shelf_chr6:32097820-32098086
cg10007927_Body_ATF6B	-0,1615	-0,1382	-0,0995	0,0387	0,062	0,0233	0,134791311	0,003064516	0,246739799	0,151733219	0,000931511	2,114452278	2,853593827	1,349566437	1,80592E-59	9,5984E-105	8,5261E-52	N_Shelf_chr6:32097820-32098086
cg23663129_Body_ATF6B	-0,27625	-0,2684	-0,2922	-0,0238	-0,01595	0,00785	0,034409154	0,319796646	0,294697241	-0,029123043	0,527489813	2,114452278	2,853593827	1,349566437	1,80592E-59	9,5984E-105	8,5261E-52	N_Shelf_chr6:32097820-32098086
cg27629145_Body_ATF6B	-0,25685	-0,2129	-0,2074	0,0055	0,04945	0,04395	0,274793778	0,319796646	0,13568881	0,063212799	0,169900712	2,114452278	2,853593827	1,349566437	1,80592E-59	9,5984E-105	8,5261E-52	N_Shelf_chr6:32097820-32098086
cg22986222_Body_ATF6B	-0,30375	-0,2943	-0,2849	0,0094	0,01885	0,00945	0,940702063	0,038290401	0,063414156	0,130667311	0,004419987	2,114452278	2,853593827	1,349566437	1,80592E-59	9,5984E-105	8,5261E-52	N_Shelf_chr6:32097820-32098086
cg15343200_Body_ATF6B	-0,34065	-0,3134	-0,2941	0,0193	0,04655	0,02725	0,267071384	0,004565938	0,139557393	0,155067422	0,00071422	2,114452278	2,853593827	1,349566437	1,80592E-59	9,5984E-105	8,5261E-52	N_Shelf_chr6:32097820-32098086
cg15018359_Body_ATF6B	-0,4606	-0,4607	-0,45855	0,00215	0,00205	-1E-04	0,056167919	0,038290401	0,131687947	0,127880886	0,005347643	2,114452278	2,853593827	1,349566437	1,80592E-59	9,5984E-105	8,5261E-52	N_Shelf_chr6:32097820-32098086
cg26476217_Body_ATF6B	-0,4745	-0,4742	-0,4735	0,0007	0,001	0,0003	0,84985991	0,564506369	0,714646986	0,012051175	0,793775	2,114452278	2,853593827	1,349566437	1,80592E-59	9,5984E-105	8,5261E-52	N_Shelf_chr6:32097820-32098086
cg19088555_Body_ATF6B	-0,4676	-0,4661	-0,46555	0,00055	0,00205	0,0015	0,971720313	0,038290401	0,0333023	0,062217082	0,176740014	2,114452278	2,853593827	1,349566437	1,80592E-59	9,5984E-105	8,5261E-52	N_Shelf_chr6:32097820-32098086
cg14581491_Body_ATF6B	-0,47825	-0,4777	-0,4782	-0,0005	5E-05	0,00055	0,518910651	0,564506369	0,880951594	-0,023332295	0,612737212	2,114452278	2,853593827	1,349566437	1,80592E-59	9,5984E-105	8,5261E-52	N_Shelf_chr6:32097820-32098086
cg16289229_Body_ATF6B	-0,48395	-0,4844	-0,4842	0,0002	-0,00025	-0,00045	0,824381508	0,39263673	0,292256043	-0,062550508	0,174427394	2,114452278	2,853593827	1,349566437	1,80592E-59	9,5984E-105	8,5261E-52	N_Shelf_chr6:32097820-32098086
cg18313478_Body_ATF6B	-0,46445	-0,4665	-0,46815	-0,00165	-0,0037	-0,00205	0,023239747	9,29024E-07	0,022845685	-0,258624949	1,14835E-08	2,114452278	2,853593827	1,349566437	1,80592E-59	9,5984E-105	8,5261E-52	N_Shelf_chr6:32097820-32098086
cg07617339_Body_ATF6B	-0,46085	-0,4612	-0,4621	-0,0009	-0,00125	-0,00035	0,33038971	0,256759004	0,998305655	-0,040038852	0,384939087	2,114452278	2,853593827	1,349566437	1,80592E-59	9,5984E-105	8,5261E-52	N_Shelf_chr6:32097820-32098086
cg08412941_Body_ATF6B	-0,4544	-0,4552	-0,4538	0,0014	0,0006	-0,0008	0,612433231	0,564506369	0,91933836	0,019182598	0,677316063	2,114452278	2,853593827	1,349566437	1,80592E-59	9,5984E-105	8,5261E-52	N_Shelf_chr6:32097820-32098086
cg27384587_Body_ATF6B	-0,383	-0,3823	-0,3809	0,0014	0,0021	0,0007	0,528088326	0,474762346	0,844887338	0,044053404	0,339058408	2,114452278	2,853593827	1,349566437	1,80592E-59	9,5984E-105	8,5261E-52	N_Shelf_chr6:32097820-32098086
cg03962114_Body_ATF6B	-0,4825	-0,4827	-0,48175	0,00095	0,00075	-0,0002	0,09844564	0,09345773	0,943753686	0,119847876	0,009079865	2,114452278	2,853593827	1,349566437	1,80592E-59	9,5984E-105	8,5261E-52	N_Shore_chr6:32097820-32098086
cg03803191_Body_ATF6B	-0,4589	-0,4578	-0,45535	0,00245	0,00355	0,0011	0,097756483	0,003064516	0,139327386	0,122734054	0,007532502	2,114452278	2,853593827	1,349566437	1,80592E-59	9,5984E-105	8,5261E-52	N_Shore_chr6:32097820-32098086
cg03298413_1stExon_ATF6B	-0,4831	-0,4841	-0,48505	-0,00095	-0,00195	-0,001	0,012159813	3,80131E-08	0,001476125	-0,330836005	1,52323E-13	2,114452278	2,853593827	1,349566437	1,80592E-59	9,5984E-105	8,5261E-52	N_Shore_chr6:32097820-32098086
cg12213602_1stExon_ATF6B	-0,4859	-0,4864	-0,4866	-0,0002	-0,0007	-0,0005	0,95606094	0,038290401	0,085101633	-0,148548087	0,001194653	2,114452278	2,853593827	1,349566437	1,80592E-59	9,5984E-105	8,5261E-52	N_Shore_chr6:32097820-32098086
cg08087125_1stExon_ATF6B	-0,4867	-0,4869	-0,4867	0,0002	0	-0,0002	0,69554114	0,474762346	0,652797238	-0,003195695	0,944736452	2,114452278	2,853593827	1,349566437	1,80592E-59	9,5984E-105	8,5261E-52	N_Shore_chr6:32097820-32098086
cg26349166_1stExon_ATF6B	-0,4889	-0,4889	-0,4889	0	0	0	0,297563537	0,256759004	0,461541682	0,017071033	0,711147741	2,114452278	2,853593827	1,349566437	1,80592E-59	9,5984E-105	8,5261E-52	N_Shore_chr6:32097820-32098086
cg05924253_TSS200_ATF6B	-0,46385	-0,4634	-0,4623	0,0011	0,00155	0,00045	0,610632456	0,158976084	0,717617608	0,014285609	0,756648252	2,114452278	2,853593827	1,349566437	1,80592E-59	9,5984E-105	8,5261E-52	N_Shore_chr6:32097820-32098086
cg21272454_TSS200_ATF6B	-0,43015	-0,4241	-0,41805	0,00605	0,0121	0,00605	0,011884728	5,43143E-06	0,041835133	0,228516154	5,07733E-07	2,114452278	2,853593827	1,349566437	1,80592E-59	9,5984E-105	8,5261E-52	N_Shore_chr6:32097820-32098086
cg00366186_TSS200_ATF6B	-0,45735	-0,4576	-0,45565	0,00195	0,0017	-0,00025	0,10740657	0,158976084	0,329066291	0,141098427	0,002098184	2,114452278	2,853593827	1,349566437	1,80592E-59	9,5984E-105	8,5261E-52	N_Shore_chr6:32097820-32098086
cg03479797_TSS200_ATF6B	-0,4645	-0,464	-0,46415	-0,00015	0,00035	0,0005	0,992697699	0,256759004	0,401084873	0,058109136	0,207124265	2,114452278	2,853593827	1,349566437	1,80592E-59	9,5984E-105	8,5261E-52	N_Shore_chr6:32097820-32098086
cg09439238_TSS200_ATF6B	-0,42435	-0,4241	-0,41965	0,00445	0,0047	0,00025	0,008459945	0,002030937	0,771782838	0,180453886	7,92442E-05	2,114452278	2,853593827	1,349566437	1,80592E-59	9,5984E-105	8,5261E-52	N_Shore_chr6:32097820-32098086
cg20856510_TSS200_ATF6B	-0,4661	-0,4652	-0,4606	0,0046	0,0055	0,0009	4,1068E-06	7,38835E-08	0,174631758	0,183400224	6,01506E-05	2,114452278	2,853593827	1,349566437	1,80592E-59	9,5984E-105	8,5261E-52	N_Shore_chr6:32097820-32098086
cg22489057_TSS1500_ATF6B	-0,47975	-0,4797	-0,4803	-0,0006	-0,00055	5E-05	0,50075668	0,122674225	0,718804583	-0,06827354	0,138166625	2,114452278	2,853593827	1,349566437	1,80592E-59	9,5984E-105	8,5261E-52	N_Shore_chr6:32097820-32098086
cg02713232_TSS1500_ATF6B	-0,4553	-0,4563	-0,4541	0,0022	0,0012	-0,001	0,278302744	0,39263673	0,597455191	-0,013577975	0,768350132	2,114452278	2,853593827	1,349566437	1,80592E-59	9,5984E-105	8,5261E-52	N_Shore_chr6:32097820-32098086
cg15690316_TSS1500_ATF6B	-0,44865	-0,4474	-0,44965	-0,00225	-0,001	0,00125	0,424487019	0,838456575	0,517768018	0,032660706	0,478552224	2,114452278	2,853593827	1,349566437	1,80592E-59	9,5984E-105	8,5261E-52	N_Shore_chr6:32097820-32098086
cg21548749_TSS1500_ATF6B	-0,1305	-0,1436	-0,11615	0,02745	0,01435	-0,0131	0,015209335	0,203372041	0,514915995	0,053620021	0,244460367	2,114452278	2,853593827	1,349566437	1,80592E-59	9,5984E-105	8,5261E-52	N_Shore_chr6:32097820-32098086
cg02210149_TSS1500_ATF6B	0,24535	0,297	0,29275	-0,00425	0,0474	0,05165	0,577804657	0,052212141	0,016478184	0,088650862	0,05401424	2,114452278	2,853593827	1,349566437	1,80592E-59	9,5984E-105	8,5261E-52	N_Shore_chr6:32097820-32098086
cg26467536_TSS1500_ATF6B	-0,1775	-0,1741	-0,1938	-0,0197	-0,0163	0,0034	0,048592876	0,295514179	0,654759966	-0,0678552	0,141026182	2,114452278	2,853593827	1,349566437	1,80592E-59	9,5984E-105	8,5261E-52	N_Shore_chr6:32097820-32098086
cg14762784_TSS1500_ATF6B	0,1697	0,2042	0,2456	0,0414	0,0759	0,0345	0,608832538	0,09345773	0,400085145	0,078445735	0,088344695	2,114452278	2,853593827	1,349566437	1,80592E-59	9,5984E-105	8,5261E-52	N_Shore_chr6:32097820-32098086
cg04322718_TSS1500_ATF6B	0,0612	0,0903	0,11205	0,02175	0,05085	0,0291	0,615436335	0,122674225	0,570700407	0,059986658	0,192798572	2,114452278	2,853593827	1,349566437	1,80592E-59	9,5984E-105	8,5261E-52	N_Shore_chr6:32097820-32098086
cg14300347_TSS1500_ATF6B	0,2293	0,2625	0,28215	0,01965	0,05285	0,0332	0,577804657	0,474762346	0,789219037	0,029952147	0,515796623	2,114452278	2,853593827	1,349566437	1,80592E-59	9,5984E-105	8,5261E-52	N_Shore_chr6:32097820-32098086
cg02390267_TSS1500_ATF6B	0,0513	0,0418	0,0467	0,0049	-0,0046	-0,0095	0,961292667	0,959779166	0,912187248	-0,00726345	0,874808488	2,114452278	2,853593827	1,349566437	1,80592E-59	9,5984E-105	8,5261E-52	N_Shore_chr6:32097820-32098086
cg04941987_TSS1500_ATF6B	0,0238	0,032	0,0256	-0,0064	0,0018	0,0082	0,867674927	0,909668513	0,972877316	0,001491828	0,974185537	2,114452278	2,853593827	1,349566437	1,80592E-59	9,5984E-105	8,5261E-52	N_Shore_chr6:32097820-32098086
cg24004685_TSS1500_ATF6B	0,14545	0,1421	0,17835	0,03625	0,0329	-0,00335	0,224554703	0,319796646	0,260660593	0,065133638	0,157268829	2,114452278	2,853593827	1,349566437	1,80592E-59	9,5984E-105	8,5261E-52	N_Shore_chr6:32097820-32098086
cg10947457_TSS1500_ATF6B	0,3188	0,3342	0,34135	0,00715	0,02255	0,0154	0,872784719	0,158976084	0,16626001	0,056472155	0,220229907	2,114452278	2,853593827	1,349566437	1,80592E-59	9,5984E-105	8,5261E-52	N_Shore_chr6:32097820-32098086
cg06267728_TSS1500_ATF6B	0,3057	0,3394	0,34285	0,00345	0,03715	0,0337	0,625059707	0,09345773	0,274405884	0,058138839	0,206891788	2,114452278	2,853593827	1,349566437	1,80592E-59	9,5984E-105	8,5261E-52	N_Shore_chr6:32097820-32098086
cg12942597_TSS1500_ATF6B	0,03675	0,0705	0,0631	-0,0074	0,02635	0,03375	0,763217212	0,838456575	0,708096563	0,012062974	0,793577637	2,114452278	2,853593827	1,349566437	1,80592E-59	9,5984E-105	8,5261E-52	N_Shore_chr6:32097820-32098086
cg11580844_TSS1500_ATF6B	0,0228	0,051	0,05385	0,00285	0,03105	0,0282	0,39709497	0,838456575	0,326868592	0,027171626	0,555533233	2,114452278	2,853593827	1,349566437	1,80592E-59	9,5984E-105	8,5261E-52	N_Shore_chr6:32097820-32098086
cg14155035_TSS1500_ATF6B	-0,12175	-0,1136	-0,1257	-0,0121	-0,00395	0,00815	0,243169749	0,658682021	0,821753089	-0,01550713	0,736580059	2,114452278	2,853593827	1,349566437	1,80592E-59	9,5984E-105	8,5261E-52	N_Shore_chr6:32097820-32098086
cg09149894_TSS1500_ATF6B	0,06865	0,077	0,12885	0,05185	0,0602	0,00835	0,279872644	0,09345773	0,326430252	0,094982324	0,038929272	2,114452278	2,853593827	1,349566437	1,80592E-59	9,5984E-105	8,5261E-52	N_Shore_chr6:32097820-32098086
cg17794358_TSS1500_ATF6B	-0,12315	-0,1216	-0,1314	-0,0098	-0,00825	0,00155	0,775752628	0,959779166	0,742366938	0,030221922	0,512021006	2,114452278	2,853593827	1,349566437	1,80592E-59	9,5984E-105	8,5261E-52	N_Shore_chr6:32097820-32098086
cg26788180_TSS1500_ATF6B	-0,3402	-0,3363	-0,3611	-0,0248	-0,0209	0,0039	0,10018625	0,39263673	0,773486391	-0,024687334	0,592252282	2,114452278	2,853593827	1,349566437	1,80592E-59	9,5984E-105	8,5261E-52	N_Shore_chr6:32097820-32098086
cg26539631_TSS1500_ATF6B	-0,1219	-0,0967	-0,123	-0,0263	-0,0011	0,0252	0,426040015	0,959779166	0,512070563	0,006831827	0,882192019	2,114452278	2,853593827	1,349566437	1,80592E-59	9,5984E-105	8,5261E-52	N_Shore_chr6:32097820-32098086
cg26037142_TSS1500_ATF6B	-0,29715	-0,2964	-0,3229	-0,0265	-0,02575	0,00075	0,50188308	0,564506369	0,955279785	-0,009024835	0,844796583	2,114452278	2,853593827	1,349566437	1,80592E-59	9,5984E-105	8,5261E-52	N_Shore_chr6:32097820-32098086
cg12273368_TSS1500_ATF6B	-0,2588	-0,2543	-0,2814	-0,0271	-0,0226	0,0045	0,592080883	0,474762346	0,950693117	-0,012088694	0,793147472	2,114452278	2,853593827	1,349566437	1,80592E-59	9,5984E-105	8,5261E-52	N_Shore_chr6:32097820-32098086
cg14761454_TSS1500_ATM	-0,35	-0,35575	-0,3871	-0,03135	-0,0371	-0,00575	9,38072E-06	2,02104E-07	0,738067024	-0,116224774	0,012141191	2,337703567	3,98365304	1,70408819	4,06656E-74	1,32384E-78	5,85717E-45	N_Shore_chr11:108093211-108093969
cg01991180_TSS1500_ATM	-0,4231	-0,4263	-0,43705	-0,01075	-0,01395	-0,0032	7,48896E-06	5,40515E-10	0,142341509	-0,069460024	0,13143146	2,337703567	3,98365304	1,70408819	4,06656E-74	1,32384E-78	5,85717E-45	N_Shore_chr11:108093211-108093969
cg27453365_TSS1500_ATM	-0,4398	-0,4419	-0,44615	-0,00425	-0,00635	-0,0021	0,003875568	0,000547918	0,818050417	-0,065222766	0,15670041	2,337703567	3,98365304	1,70408819	4,06656E-74	1,32384E-78	5,85717E-45	N_Shore_chr11:108093211-108093969
cg17420659_TSS1500_ATM	-0,44905	-0,452	-0,4591	-0,0071	-0,01005	-0,00295	2,16212E-05	1,10245E-11	0,017529766	-0,108939934	0,017784439	2,337703567	3,98365304	1,70408819	4,06656E-74	1,32384E-78	5,85717E-45	N_Shore_chr11:108093211-108093969
cg12106634_TSS1500_ATM	-0,45835	-0,4612	-0,46575	-0,00455	-0,0074	-0,00285	0,000442833	2,54515E-10	0,016332663	-0,062303279	0,176139983	2,337703567	3,98365304	1,70408819	4,06656E-74	1,32384E-78	5,85717E-45	N_Shore_chr11:108093211-108093969
cg27599391_TSS1500_ATM	-0,42935	-0,43575	-0,4441	-0,00835	-0,01475	-0,0064	3,06301E-05	9,16489E-13	0,001639833	-0,285943703	2,47675E-10	2,337703567	3,98365304	1,70408819	4,06656E-74	1,32384E-78	5,85717E-45	N_Shore_chr11:108093211-108093969
cg03569616_TSS1500_ATM	-0,4136	-0,4207	-0,4335	-0,0128	-0,0199	-0,0071	3,73867E-07	9,99201E-16	0,013561997	-0,243058458	8,94385E-08	2,337703567	3,98365304	1,70408819	4,06656E-74	1,32384E-78	5,85717E-45	N_Shore_chr11:108093211-108093969
cg09808176_TSS1500_ATM	-0,4725	-0,4741	-0,47775	-0,00365	-0,00525	-0,0016	2,34001E-06	2,54515E-10	0,065590831	-0,083577148	0,069362423	2,337703567	3,98365304	1,70408819	4,06656E-74	1,32384E-78	5,85717E-45	N_Shore_chr11:108093211-108093969
cg18042593_TSS1500_ATM	-0,45115	-0,4545	-0,4606	-0,0061	-0,00945	-0,00335	3,81405E-05	2,34696E-09	0,02193348	-0,131898024	0,004058655	2,337703567	3,98365304	1,70408819	4,06656E-74	1,32384E-78	5,85717E-45	N_Shore_chr11:108093211-108093969
cg25918541_TSS1500_ATM	-0,47255	-0,475	-0,47775	-0,00275	-0,0052	-0,00245	0,001100482	1,13346E-09	0,0057846	-0,084305871	0,066959967	2,337703567	3,98365304	1,70408819	4,06656E-74	1,32384E-78	5,85717E-45	N_Shore_chr11:108093211-108093969
cg05637308_TSS1500_ATM	-0,4658	-0,4663	-0,46695	-0,00065	-0,00115	-0,0005	0,697338335	0,564506369	0,48399942	-0,071011948	0,123008249	2,337703567	3,98365304	1,70408819	4,06656E-74	1,32384E-78	5,85717E-45	N_Shore_chr11:108093211-108093969
cg01800843_TSS1500_ATM	-0,46635	-0,4693	-0,4714	-0,0021	-0,00505	-0,00295	0,005282141	7,38835E-08	0,007766751	-0,235174339	2,29243E-07	2,337703567	3,98365304	1,70408819	4,06656E-74	1,32384E-78	5,85717E-45	N_Shore_chr11:108093211-108093969
cg23389069_TSS1500_ATM	-0,46545	-0,4668	-0,46735	-0,00055	-0,0019	-0,00135	0,446518074	0,038290401	0,238936643	-0,12314727	0,00733142	2,337703567	3,98365304	1,70408819	4,06656E-74	1,32384E-78	5,85717E-45	N_Shore_chr11:108093211-108093969
cg11588932_TSS1500_ATM	-0,47095	-0,4717	-0,47375	-0,00205	-0,0028	-0,00075	0,032559586	0,009758293	0,577211722	-0,162440138	0,000389529	2,337703567	3,98365304	1,70408819	4,06656E-74	1,32384E-78	5,85717E-45	N_Shore_chr11:108093211-108093969
cg12019961_TSS1500_ATM	-0,2863	-0,33505	-0,3459	-0,01085	-0,0596	-0,04875	0,018530255	3,49221E-12	4,57716E-07	-0,316764444	1,87437E-11	2,337703567	3,98365304	1,70408819	4,06656E-74	1,32384E-78	5,85717E-45	N_Shore_chr11:108093211-108093969
cg23275463_TSS1500_ATM	-0,43005	-0,4388	-0,44675	-0,00795	-0,0167	-0,00875	0,000286915	3,90021E-13	0,001721972	-0,254428952	2,00663E-08	2,337703567	3,98365304	1,70408819	4,06656E-74	1,32384E-78	5,85717E-45	N_Shore_chr11:108093211-108093969
cg17114932_TSS1500_ATM	-0,45175	-0,4548	-0,45795	-0,00315	-0,0062	-0,00305	0,00540054	9,29024E-07	0,080615642	-0,282629938	3,88497E-10	2,337703567	3,98365304	1,70408819	4,06656E-74	1,32384E-78	5,85717E-45	N_Shore_chr11:108093211-108093969
cg22678707_TSS1500_ATM	-0,45915	-0,4609	-0,46215	-0,00125	-0,003	-0,00175	0,233034401	0,003064516	0,19355971	-0,228681144	4,9797E-07	2,337703567	3,98365304	1,70408819	4,06656E-74	1,32384E-78	5,85717E-45	N_Shore_chr11:108093211-108093969
cg04826772_TSS1500_ATM	-0,4549	-0,4532	-0,4504	0,0028	0,0045	0,0017	0,012215515	0,000214738	0,437000576	0,203640073	8,04356E-06	2,337703567	3,98365304	1,70408819	4,06656E-74	1,32384E-78	5,85717E-45	N_Shore_chr11:108093211-108093969
cg25740661_TSS1500_ATM	-0,4592	-0,4563	-0,45435	0,00195	0,00485	0,0029	0,214044313	0,006717391	0,176012653	0,189047043	3,50355E-05	2,337703567	3,98365304	1,70408819	4,06656E-74	1,32384E-78	5,85717E-45	N_Shore_chr11:108093211-108093969
cg24568245_TSS1500_ATM	-0,4332	-0,4434	-0,44935	-0,00595	-0,01615	-0,0102	5,99464E-05	4,87277E-12	3,61167E-06	-0,316500114	1,82587E-12	2,337703567	3,98365304	1,70408819	4,06656E-74	1,32384E-78	5,85717E-45	N_Shore_chr11:108093211-108093969
cg06081482_TSS1500_ATM	-0,4331	-0,4415	-0,4501	-0,0086	-0,017	-0,0084	1,24423E-06	2,22045E-16	0,000150776	-0,360193063	6,66134E-16	2,337703567	3,98365304	1,70408819	4,06656E-74	1,32384E-78	5,85717E-45	N_Shore_chr11:108093211-108093969
cg02105423_TSS1500_ATM	-0,4381	-0,4322	-0,4316	0,0006	0,0065	0,0059	0,637111068	0,000345192	0,001163096	0,151792016	0,000927201	2,337703567	3,98365304	1,70408819	4,06656E-74	1,32384E-78	5,85717E-45	N_Shore_chr11:108093211-108093969
cg10976287_TSS1500_ATM	-0,4361	-0,4402	-0,4465	-0,0063	-0,0104	-0,0041	6,46134E-05	2,77116E-08	0,026981934	-0,312997852	3,46123E-12	2,337703567	3,98365304	1,70408819	4,06656E-74	1,32384E-78	5,85717E-45	N_Shore_chr11:108093211-108093969
cg19288979_TSS1500_ATM	-0,42435	-0,4181	-0,4166	0,0015	0,00775	0,00625	0,021839368	5,02809E-07	0,001456196	0,261238865	8,07041E-09	2,337703567	3,98365304	1,70408819	4,06656E-74	1,32384E-78	5,85717E-45	N_Shore_chr11:108093211-108093969
cg10610482_TSS1500_ATM	-0,4571	-0,4633	-0,46725	-0,00395	-0,01015	-0,0062	9,94664E-05	1,63869E-13	0,000256586	-0,397368141	0	2,337703567	3,98365304	1,70408819	4,06656E-74	1,32384E-78	5,85717E-45	Island_chr11:108093211-108093969
cg12848864_TSS1500_ATM	-0,43875	-0,4428	-0,4487	-0,0059	-0,00995	-0,00405	0,000452021	1,69494E-06	0,281448926	-0,239446677	1,35898E-07	2,337703567	3,98365304	1,70408819	4,06656E-74	1,32384E-78	5,85717E-45	Island_chr11:108093211-108093969
cg03165700_TSS1500_ATM	-0,4303	-0,4391	-0,4442	-0,0051	-0,0139	-0,0088	0,008744369	1,18337E-10	0,00157963	-0,155501142	0,000689694	2,337703567	3,98365304	1,70408819	4,06656E-74	1,32384E-78	5,85717E-45	Island_chr11:108093211-108093969
cg15504467_TSS1500_ATM	-0,4545	-0,4572	-0,45905	-0,00185	-0,00455	-0,0027	0,223886549	2,83351E-05	0,010839675	-0,180205451	8,10919E-05	2,337703567	3,98365304	1,70408819	4,06656E-74	1,32384E-78	5,85717E-45	Island_chr11:108093211-108093969
cg05033322_TSS1500_ATM	-0,45415	-0,4607	-0,4653	-0,0046	-0,01115	-0,00655	0,000987332	3,90021E-13	8,98045E-05	-0,184946646	5,19574E-05	2,337703567	3,98365304	1,70408819	4,06656E-74	1,32384E-78	5,85717E-45	Island_chr11:108093211-108093969
cg16693212_TSS1500_ATM	-0,4485	-0,4512	-0,45135	-0,00015	-0,00285	-0,0027	0,734161668	0,006717391	0,042001903	-0,05634725	0,22125371	2,337703567	3,98365304	1,70408819	4,06656E-74	1,32384E-78	5,85717E-45	Island_chr11:108093211-108093969
cg20342375_TSS1500_ATM	-0,47625	-0,4771	-0,4781	-0,001	-0,00185	-0,00085	0,008420007	9,29024E-07	0,010324952	-0,319054316	1,18416E-12	2,337703567	3,98365304	1,70408819	4,06656E-74	1,32384E-78	5,85717E-45	Island_chr11:108093211-108093969
cg15370815_TSS1500_ATM	-0,4303	-0,4282	-0,4246	0,0036	0,0057	0,0021	0,01122142	3,05339E-06	0,011456257	0,207584664	5,30361E-06	2,337703567	3,98365304	1,70408819	4,06656E-74	1,32384E-78	5,85717E-45	Island_chr11:108093211-108093969
cg16788234_TSS1500_ATM	-0,44615	-0,4422	-0,44015	0,00205	0,006	0,00395	0,042085505	9,54E-06	0,008183952	0,156940217	0,000613798	2,337703567	3,98365304	1,70408819	4,06656E-74	1,32384E-78	5,85717E-45	Island_chr11:108093211-108093969
cg22837512_TSS200_ATM	-0,4776	-0,4792	-0,4799	-0,0007	-0,0023	-0,0016	0,113682803	5,43143E-06	0,002412641	-0,294950464	5,9929E-11	2,337703567	3,98365304	1,70408819	4,06656E-74	1,32384E-78	5,85717E-45	Island_chr11:108093211-108093969
cg24030675_TSS200_ATM	-0,4871	-0,4882	-0,489	-0,0008	-0,0019	-0,0011	0,003591597	5,43288E-11	0,001079321	-0,301820272	2,03131E-11	2,337703567	3,98365304	1,70408819	4,06656E-74	1,32384E-78	5,85717E-45	Island_chr11:108093211-108093969
cg06053805_TSS200_ATM	-0,4886	-0,4894	-0,49	-0,0006	-0,0014	-0,0008	0,012384002	2,34696E-09	0,005521364	-0,313859972	2,84395E-12	2,337703567	3,98365304	1,70408819	4,06656E-74	1,32384E-78	5,85717E-45	Island_chr11:108093211-108093969
cg06750635_TSS200_ATM	-0,49	-0,491	-0,49135	-0,00035	-0,00135	-0,001	0,167322008	1,93118E-08	1,29122E-05	-0,288979854	1,49945E-10	2,337703567	3,98365304	1,70408819	4,06656E-74	1,32384E-78	5,85717E-45	Island_chr11:108093211-108093969
cg25400013_TSS200_ATM	-0,4842	-0,4853	-0,48595	-0,00065	-0,00175	-0,0011	0,016661718	2,34696E-09	0,0010674	-0,25721363	1,38702E-08	2,337703567	3,98365304	1,70408819	4,06656E-74	1,32384E-78	5,85717E-45	Island_chr11:108093211-108093969
cg18391757_TSS200_ATM	-0,48245	-0,4832	-0,48425	-0,00105	-0,0018	-0,00075	0,016514745	1,41796E-07	0,03399036	-0,253824196	2,17294E-08	2,337703567	3,98365304	1,70408819	4,06656E-74	1,32384E-78	5,85717E-45	Island_chr11:108093211-108093969
cg18457775_1stExon_ATM	-0,4837	-0,4844	-0,4849	-0,0005	-0,0012	-0,0007	0,030292337	7,38835E-08	0,011668717	-0,273686656	1,4263E-09	2,337703567	3,98365304	1,70408819	4,06656E-74	1,32384E-78	5,85717E-45	Island_chr11:108093211-108093969
cg18457775_5'UTR_ATM	-0,4837	-0,4844	-0,4849	-0,0005	-0,0012	-0,0007	0,030292337	7,38835E-08	0,011668717	-0,273686656	1,4263E-09	2,337703567	3,98365304	1,70408819	4,06656E-74	1,32384E-78	5,85717E-45	Island_chr11:108093211-108093969
cg04709886_1stExon_ATM	-0,4827	-0,4835	-0,4843	-0,0008	-0,0016	-0,0008	0,002356303	1,69494E-06	0,045730064	-0,296898505	4,42248E-11	2,337703567	3,98365304	1,70408819	4,06656E-74	1,32384E-78	5,85717E-45	Island_chr11:108093211-108093969
cg04709886_5'UTR_ATM	-0,4827	-0,4835	-0,4843	-0,0008	-0,0016	-0,0008	0,002356303	1,69494E-06	0,045730064	-0,296898505	4,42248E-11	2,337703567	3,98365304	1,70408819	4,06656E-74	1,32384E-78	5,85717E-45	Island_chr11:108093211-108093969
cg01756564_1stExon_ATM	-0,45735	-0,4621	-0,4653	-0,0032	-0,00795	-0,00475	0,00173591	2,54515E-10	0,001061485	-0,317546525	1,52989E-12	2,337703567	3,98365304	1,70408819	4,06656E-74	1,32384E-78	5,85717E-45	Island_chr11:108093211-108093969
cg01756564_5'UTR_ATM	-0,45735	-0,4621	-0,4653	-0,0032	-0,00795	-0,00475	0,00173591	2,54515E-10	0,001061485	-0,317546525	1,52989E-12	2,337703567	3,98365304	1,70408819	4,06656E-74	1,32384E-78	5,85717E-45	Island_chr11:108093211-108093969
cg22477592_5'UTR_ATM	-0,47775	-0,4782	-0,4801	-0,0019	-0,00235	-0,00045	2,02584E-05	9,29024E-07	0,604037213	-0,202693753	8,87815E-06	2,337703567	3,98365304	1,70408819	4,06656E-74	1,32384E-78	5,85717E-45	Island_chr11:108093211-108093969
cg05231509_5'UTR_ATM	-0,4419	-0,4244	-0,4178	0,0066	0,0241	0,0175	0,511502276	0,003064516	0,003510219	0,109444387	0,017260237	2,337703567	3,98365304	1,70408819	4,06656E-74	1,32384E-78	5,85717E-45	S_Shore_chr11:108093211-108093969
cg24027342_Body_ATM												2,337703567	3,98365304	1,70408819	4,06656E-74	1,32384E-78	5,85717E-45	NA_NA
cg03092399_Body_ATM												2,337703567	3,98365304	1,70408819	4,06656E-74	1,32384E-78	5,85717E-45	NA_NA
cg19643901_Body_ATM												2,337703567	3,98365304	1,70408819	4,06656E-74	1,32384E-78	5,85717E-45	NA_NA
cg19643901_TSS1500_ATM												2,337703567	3,98365304	1,70408819	4,06656E-74	1,32384E-78	5,85717E-45	NA_NA
cg19892525_Body_ATM	0,19085	0,1789	0,1907	0,0118	-0,00015	-0,01195	0,871862273	0,658682021	0,974370594	-0,003280355	0,943274841	2,337703567	3,98365304	1,70408819	4,06656E-74	1,32384E-78	5,85717E-45	NA_NA
cg19892525_TSS1500_ATM	0,19085	0,1789	0,1907	0,0118	-0,00015	-0,01195	0,871862273	0,658682021	0,974370594	-0,003280355	0,943274841	2,337703567	3,98365304	1,70408819	4,06656E-74	1,32384E-78	5,85717E-45	NA_NA
cg12139707_Body_ATM	0,06365	-0,0052	-0,0623	-0,0571	-0,12595	-0,06885	0,422937255	0,004565938	0,142809859	-0,09582385	0,037222709	2,337703567	3,98365304	1,70408819	4,06656E-74	1,32384E-78	5,85717E-45	NA_NA
cg12139707_TSS1500_ATM	0,06365	-0,0052	-0,0623	-0,0571	-0,12595	-0,06885	0,422937255	0,004565938	0,142809859	-0,09582385	0,037222709	2,337703567	3,98365304	1,70408819	4,06656E-74	1,32384E-78	5,85717E-45	NA_NA
cg05471373_Body_ATM	0,16545	0,0736	0,04495	-0,02865	-0,1205	-0,09185	0,344275335	0,006717391	0,016009443	-0,113915165	0,013174749	2,337703567	3,98365304	1,70408819	4,06656E-74	1,32384E-78	5,85717E-45	NA_NA
cg05471373_TSS1500_ATM	0,16545	0,0736	0,04495	-0,02865	-0,1205	-0,09185	0,344275335	0,006717391	0,016009443	-0,113915165	0,013174749	2,337703567	3,98365304	1,70408819	4,06656E-74	1,32384E-78	5,85717E-45	NA_NA
cg27627854_Body_ATM	0,2086	0,2611	0,28985	0,02875	0,08125	0,0525	0,104286948	9,54279E-05	0,019251509	0,158046575	0,000568468	2,337703567	3,98365304	1,70408819	4,06656E-74	1,32384E-78	5,85717E-45	NA_NA
cg27627854_1stExon_ATM	0,2086	0,2611	0,28985	0,02875	0,08125	0,0525	0,104286948	9,54279E-05	0,019251509	0,158046575	0,000568468	2,337703567	3,98365304	1,70408819	4,06656E-74	1,32384E-78	5,85717E-45	NA_NA
cg04770025_Body_ATM	0,3856	0,4058	0,4154	0,0096	0,0298	0,0202	0,043874909	9,68757E-09	0,000279241	0,237175966	1,79657E-07	2,337703567	3,98365304	1,70408819	4,06656E-74	1,32384E-78	5,85717E-45	NA_NA
cg02511767_Body_ATM	0,38845	0,4074	0,4149	0,0075	0,02645	0,01895	0,056815588	1,41796E-07	3,15104E-05	0,265885556	4,27005E-09	2,337703567	3,98365304	1,70408819	4,06656E-74	1,32384E-78	5,85717E-45	NA_NA
cg17066171_Body_ATM												2,337703567	3,98365304	1,70408819	4,06656E-74	1,32384E-78	5,85717E-45	NA_NA
cg18474718_Body_ATM												2,337703567	3,98365304	1,70408819	4,06656E-74	1,32384E-78	5,85717E-45	NA_NA
cg08954307_Body_ATM	0,43225	0,4342	0,4363	0,0021	0,00405	0,00195	0,086642859	0,038290401	0,370323996	0,086119367	0,061276514	2,337703567	3,98365304	1,70408819	4,06656E-74	1,32384E-78	5,85717E-45	NA_NA
cg15535686_3'UTR_ATM												2,337703567	3,98365304	1,70408819	4,06656E-74	1,32384E-78	5,85717E-45	NA_NA
cg21681962_3'UTR_ATM	0,4085	0,4213	0,4227	0,0014	0,0142	0,0128	0,0563831	5,02809E-07	0,000404218	0,250145815	3,51136E-08	2,337703567	3,98365304	1,70408819	4,06656E-74	1,32384E-78	5,85717E-45	NA_NA
cg14111132_TSS1500_ATP2B3	0,3548	0,3666	0,3917	0,0251	0,0369	0,0118	0,032426121	0,002030937	0,518910651	0,148217949	0,001225525	240,0182007	589,4117456	2,455696043	9,04468E-34	1,56313E-43	4,18847E-62	NA_NA
cg10290730_TSS1500_ATP2B3	0,2861	0,291	0,30335	0,01235	0,01725	0,0049	0,176567413	0,070299013	0,971327537	0,119758364	0,00913208	240,0182007	589,4117456	2,455696043	9,04468E-34	1,56313E-43	4,18847E-62	NA_NA
cg21112796_TSS1500_ATP2B3	0,27495	0,2646	0,32315	0,05855	0,0482	-0,01035	0,045371543	0,001329027	0,19029867	0,207682944	5,24833E-06	240,0182007	589,4117456	2,455696043	9,04468E-34	1,56313E-43	4,18847E-62	NA_NA
cg22810426_TSS200_ATP2B3	-0,14305	-0,1258	-0,0497	0,0761	0,09335	0,01725	0,002425328	9,54E-06	0,449181554	0,340762211	2,53131E-14	240,0182007	589,4117456	2,455696043	9,04468E-34	1,56313E-43	4,18847E-62	NA_NA
cg06204009_TSS200_ATP2B3	0,36205	0,3662	0,3778	0,0116	0,01575	0,00415	0,525213409	0,256759004	0,983027253	0,133265599	0,00368866	240,0182007	589,4117456	2,455696043	9,04468E-34	1,56313E-43	4,18847E-62	NA_NA
cg24443136_1stExon_ATP2B3	0,26155	0,2759	0,3274	0,0515	0,06585	0,01435	0,022122786	0,000547918	0,62325392	0,198729558	1,33584E-05	240,0182007	589,4117456	2,455696043	9,04468E-34	1,56313E-43	4,18847E-62	NA_NA
cg24443136_5'UTR_ATP2B3	0,26155	0,2759	0,3274	0,0515	0,06585	0,01435	0,022122786	0,000547918	0,62325392	0,198729558	1,33584E-05	240,0182007	589,4117456	2,455696043	9,04468E-34	1,56313E-43	4,18847E-62	NA_NA
cg20456193_1stExon_ATP2B3	-0,0356	-0,0316	0,03795	0,06955	0,07355	0,004	0,002418977	1,65457E-05	0,447582446	0,320827528	8,74634E-13	240,0182007	589,4117456	2,455696043	9,04468E-34	1,56313E-43	4,18847E-62	NA_NA
cg20456193_5'UTR_ATP2B3	-0,0356	-0,0316	0,03795	0,06955	0,07355	0,004	0,002418977	1,65457E-05	0,447582446	0,320827528	8,74634E-13	240,0182007	589,4117456	2,455696043	9,04468E-34	1,56313E-43	4,18847E-62	NA_NA
cg10851587_Body_ATP2B3	0,48545	0,4856	0,4861	0,0005	0,00065	0,00015	0,086953902	0,158976084	0,805704608	0,086203186	0,061023765	240,0182007	589,4117456	2,455696043	9,04468E-34	1,56313E-43	4,18847E-62	NA_NA
cg12051064_3'UTR_ATP2B3												240,0182007	589,4117456	2,455696043	9,04468E-34	1,56313E-43	4,18847E-62	NA_NA
cg06637618_TSS1500_ATP2B4	-0,3605	-0,3856	-0,392	-0,0064	-0,0315	-0,0251	0,253447969	0,004843951	0,003395669	-0,2170043	1,94686E-06	2,947418661	4,395697173	1,491371834	4,00552E-55	1,6475E-95	4,41657E-47	N_Shelf_chr1:203598471-203598853
cg21693907_TSS1500_ATP2B4	-0,27365	-0,3172	-0,3226	-0,0054	-0,04895	-0,04355	0,766081067	0,004565938	0,000150776	-0,250966849	3,15673E-08	2,947418661	4,395697173	1,491371834	4,00552E-55	1,6475E-95	4,41657E-47	N_Shelf_chr1:203598471-203598853
cg17039022_TSS1500_ATP2B4												2,947418661	4,395697173	1,491371834	4,00552E-55	1,6475E-95	4,41657E-47	N_Shelf_chr1:203598471-203598853
cg17589633_TSS1500_ATP2B4												2,947418661	4,395697173	1,491371834	4,00552E-55	1,6475E-95	4,41657E-47	N_Shelf_chr1:203598471-203598853
cg19791253_TSS200_ATP2B4	-0,4709	-0,4708	-0,47025	0,00055	0,00065	1E-04	0,670289721	0,319796646	0,406610094	-0,217741767	1,74844E-06	2,947418661	4,395697173	1,491371834	4,00552E-55	1,6475E-95	4,41657E-47	N_Shelf_chr1:203598471-203598853
cg12297711_TSS200_ATP2B4	-0,46475	-0,4648	-0,46345	0,00135	0,0013	-5E-05	0,07717202	0,038290401	0,505834295	-0,139153068	0,002420223	2,947418661	4,395697173	1,491371834	4,00552E-55	1,6475E-95	4,41657E-47	N_Shelf_chr1:203598471-203598853
cg17114084_TSS200_ATP2B4												2,947418661	4,395697173	1,491371834	4,00552E-55	1,6475E-95	4,41657E-47	N_Shelf_chr1:203598471-203598853
cg22226839_5'UTR_ATP2B4	-0,45175	-0,4536	-0,45465	-0,00105	-0,0029	-0,00185	0,451318439	0,052212141	0,125022893	-0,141876408	0,001980747	2,947418661	4,395697173	1,491371834	4,00552E-55	1,6475E-95	4,41657E-47	N_Shelf_chr1:203598471-203598853
cg22226839_1stExon_ATP2B4	-0,45175	-0,4536	-0,45465	-0,00105	-0,0029	-0,00185	0,451318439	0,052212141	0,125022893	-0,141876408	0,001980747	2,947418661	4,395697173	1,491371834	4,00552E-55	1,6475E-95	4,41657E-47	N_Shelf_chr1:203598471-203598853
cg11339840_5'UTR_ATP2B4	-0,451	-0,4489	-0,443	0,0059	0,008	0,0021	0,023439031	0,001329027	0,620245645	0,102321489	0,026061056	2,947418661	4,395697173	1,491371834	4,00552E-55	1,6475E-95	4,41657E-47	N_Shelf_chr1:203598471-203598853
cg11339840_1stExon_ATP2B4	-0,451	-0,4489	-0,443	0,0059	0,008	0,0021	0,023439031	0,001329027	0,620245645	0,102321489	0,026061056	2,947418661	4,395697173	1,491371834	4,00552E-55	1,6475E-95	4,41657E-47	N_Shelf_chr1:203598471-203598853
cg24433722_5'UTR_ATP2B4	-0,47335	-0,4729	-0,4727	0,0002	0,00065	0,00045	0,212757373	0,070299013	0,682933621	-0,254663094	1,9456E-08	2,947418661	4,395697173	1,491371834	4,00552E-55	1,6475E-95	4,41657E-47	N_Shelf_chr1:203598471-203598853
cg24433722_1stExon_ATP2B4	-0,47335	-0,4729	-0,4727	0,0002	0,00065	0,00045	0,212757373	0,070299013	0,682933621	-0,254663094	1,9456E-08	2,947418661	4,395697173	1,491371834	4,00552E-55	1,6475E-95	4,41657E-47	N_Shelf_chr1:203598471-203598853
cg03161476_5'UTR_ATP2B4	-0,4725	-0,4733	-0,47385	-0,00055	-0,00135	-0,0008	0,244593127	0,004565938	0,21115703	-0,390548192	0	2,947418661	4,395697173	1,491371834	4,00552E-55	1,6475E-95	4,41657E-47	N_Shore_chr1:203598471-203598853
cg13558971_5'UTR_ATP2B4	-0,44985	-0,4515	-0,4517	-0,0002	-0,00185	-0,00165	0,544880071	0,013997473	0,270165287	-0,366575729	2,22045E-16	2,947418661	4,395697173	1,491371834	4,00552E-55	1,6475E-95	4,41657E-47	N_Shore_chr1:203598471-203598853
cg27173151_5'UTR_ATP2B4	-0,227	-0,3165	-0,34675	-0,03025	-0,11975	-0,0895	0,699732861	0,001329027	0,060379249	-0,200632523	1,09905E-05	2,947418661	4,395697173	1,491371834	4,00552E-55	1,6475E-95	4,41657E-47	N_Shore_chr1:203598471-203598853
cg04148762_5'UTR_ATP2B4	-0,4201	-0,4608	-0,46305	-0,00225	-0,04295	-0,0407	0,740612818	0,09345773	0,227242423	-0,166158231	0,00028408	2,947418661	4,395697173	1,491371834	4,00552E-55	1,6475E-95	4,41657E-47	Island_chr1:203598471-203598853
cg17721249_5'UTR_ATP2B4	-0,44615	-0,4633	-0,46805	-0,00475	-0,0219	-0,01715	0,341106409	1,65457E-05	0,005812966	-0,154319151	0,000758439	2,947418661	4,395697173	1,491371834	4,00552E-55	1,6475E-95	4,41657E-47	Island_chr1:203598471-203598853
cg26253438_5'UTR_ATP2B4	-0,37345	-0,4813	-0,4827	-0,0014	-0,10925	-0,10785	0,101597102	5,43143E-06	0,002562327	-0,154755978	0,000732326	2,947418661	4,395697173	1,491371834	4,00552E-55	1,6475E-95	4,41657E-47	Island_chr1:203598471-203598853
cg15732851_5'UTR_ATP2B4	-0,24095	-0,469	-0,47355	-0,00455	-0,2326	-0,22805	0,03932296	0,000131904	0,034409154	-0,159282354	0,00050664	2,947418661	4,395697173	1,491371834	4,00552E-55	1,6475E-95	4,41657E-47	Island_chr1:203598471-203598853
cg21397588_5'UTR_ATP2B4	-0,23725	-0,3722	-0,4046	-0,0324	-0,16735	-0,13495	0,338854825	0,000345192	0,023190161	-0,192334053	2,53901E-05	2,947418661	4,395697173	1,491371834	4,00552E-55	1,6475E-95	4,41657E-47	S_Shore_chr1:203598471-203598853
cg02457623_5'UTR_ATP2B4	-0,2087	-0,4037	-0,4582	-0,0545	-0,2495	-0,195	0,075635762	0,000345192	0,007991852	-0,232413144	3,19721E-07	2,947418661	4,395697173	1,491371834	4,00552E-55	1,6475E-95	4,41657E-47	S_Shore_chr1:203598471-203598853
cg13384512_5'UTR_ATP2B4	0,43975	0,4404	0,4443	0,0039	0,00455	0,00065	0,137953774	0,006717391	0,627468303	0,039137211	0,395741444	2,947418661	4,395697173	1,491371834	4,00552E-55	1,6475E-95	4,41657E-47	S_Shelf_chr1:203598471-203598853
cg13808058_5'UTR_ATP2B4	-0,1652	-0,2196	-0,24695	-0,02735	-0,08175	-0,0544	0,329507031	0,000131904	0,003924857	-0,246342709	5,7218E-08	2,947418661	4,395697173	1,491371834	4,00552E-55	1,6475E-95	4,41657E-47	NA_NA
cg10017641_5'UTR_ATP2B4												2,947418661	4,395697173	1,491371834	4,00552E-55	1,6475E-95	4,41657E-47	NA_NA
cg12131862_5'UTR_ATP2B4	0,3574	0,346	0,34775	0,00175	-0,00965	-0,0114	0,84985991	0,027727336	0,010591743	-0,122919871	0,007441476	2,947418661	4,395697173	1,491371834	4,00552E-55	1,6475E-95	4,41657E-47	NA_NA
cg10144598_5'UTR_ATP2B4												2,947418661	4,395697173	1,491371834	4,00552E-55	1,6475E-95	4,41657E-47	NA_NA
cg20312390_5'UTR_ATP2B4	0,2306	0,2437	0,26655	0,02285	0,03595	0,0131	0,797513039	0,052212141	0,23614533	0,016323656	0,723263708	2,947418661	4,395697173	1,491371834	4,00552E-55	1,6475E-95	4,41657E-47	NA_NA
cg09570673_5'UTR_ATP2B4												2,947418661	4,395697173	1,491371834	4,00552E-55	1,6475E-95	4,41657E-47	NA_NA
cg21449360_5'UTR_ATP2B4	0,43065	0,4258	0,4216	-0,0042	-0,00905	-0,00485	0,282239462	4,79145E-05	0,033098281	-0,138892672	0,002466595	2,947418661	4,395697173	1,491371834	4,00552E-55	1,6475E-95	4,41657E-47	NA_NA
cg22367549_5'UTR_ATP2B4	-0,42115	-0,4285	-0,4304	-0,0019	-0,00925	-0,00735	0,897776283	0,09345773	0,342009828	-0,124134343	0,006870384	2,947418661	4,395697173	1,491371834	4,00552E-55	1,6475E-95	4,41657E-47	NA_NA
cg19087104_5'UTR_ATP2B4												2,947418661	4,395697173	1,491371834	4,00552E-55	1,6475E-95	4,41657E-47	NA_NA
cg23036452_5'UTR_ATP2B4												2,947418661	4,395697173	1,491371834	4,00552E-55	1,6475E-95	4,41657E-47	NA_NA
cg23598089_5'UTR_ATP2B4	0,24405	0,2411	0,25375	0,01265	0,0097	-0,00295	0,08586934	0,027727336	0,930647257	0,026187978	0,569938991	2,947418661	4,395697173	1,491371834	4,00552E-55	1,6475E-95	4,41657E-47	NA_NA
cg20634475_Body_ATP2B4	0,369	0,3648	0,3574	-0,0074	-0,0116	-0,0042	0,428115685	0,038290401	0,015006601	-0,066563687	0,148335016	2,947418661	4,395697173	1,491371834	4,00552E-55	1,6475E-95	4,41657E-47	NA_NA
cg00866295_Body_ATP2B4	0,3276	0,2069	0,1802	-0,0267	-0,1474	-0,1207	0,434900855	8,00039E-05	0,001004002	-0,22176611	1,10969E-06	2,947418661	4,395697173	1,491371834	4,00552E-55	1,6475E-95	4,41657E-47	NA_NA
cg13115222_Body_ATP2B4	-0,2035	-0,1668	-0,2236	-0,0568	-0,0201	0,0367	0,06881591	0,677518366	0,277520185	0,014231473	0,75779127	2,947418661	4,395697173	1,491371834	4,00552E-55	1,6475E-95	4,41657E-47	NA_NA
cg00319312_Body_ATP2B4	-0,06355	-0,009	-0,0395	-0,0305	0,02405	0,05455	0,697937156	0,959779166	0,426558397	0,061809533	0,179597584	2,947418661	4,395697173	1,491371834	4,00552E-55	1,6475E-95	4,41657E-47	NA_NA
ch.1.3947147F_Body_ATP2B4	-0,4755	-0,4754	-0,4757	-0,0003	-0,0002	0,0001	0,588503975	0,256759004	0,599248882	-0,038579237	0,40251691	2,947418661	4,395697173	1,491371834	4,00552E-55	1,6475E-95	4,41657E-47	NA_NA
cg05599337_Body_ATP2B4	0,44935	0,4523	0,45085	-0,00145	0,0015	0,00295	0,413197771	0,052212141	0,06223179	0,02081944	0,6515256	2,947418661	4,395697173	1,491371834	4,00552E-55	1,6475E-95	4,41657E-47	NA_NA
cg04305943_Body_ATP2B4	0,39855	0,4068	0,40455	-0,00225	0,006	0,00825	0,892304262	0,319796646	0,346094892	0,143905649	0,001702168	2,947418661	4,395697173	1,491371834	4,00552E-55	1,6475E-95	4,41657E-47	NA_NA
cg14565279_Body_ATP2B4												2,947418661	4,395697173	1,491371834	4,00552E-55	1,6475E-95	4,41657E-47	NA_NA
cg26008650_3'UTR_ATP2B4	0,42165	0,4304	0,43175	0,00135	0,0101	0,00875	0,678120353	0,009758293	0,085101633	0,257379856	1,35659E-08	2,947418661	4,395697173	1,491371834	4,00552E-55	1,6475E-95	4,41657E-47	NA_NA
cg26008650_Body_ATP2B4	0,42165	0,4304	0,43175	0,00135	0,0101	0,00875	0,678120353	0,009758293	0,085101633	0,257379856	1,35659E-08	2,947418661	4,395697173	1,491371834	4,00552E-55	1,6475E-95	4,41657E-47	NA_NA
cg17850539_3'UTR_ATP2B4	0,4509	0,4493	0,44985	0,00055	-0,00105	-0,0016	0,488442105	0,203372041	0,614835539	-0,067132854	0,144888799	2,947418661	4,395697173	1,491371834	4,00552E-55	1,6475E-95	4,41657E-47	NA_NA
cg17850539_Body_ATP2B4	0,4509	0,4493	0,44985	0,00055	-0,00105	-0,0016	0,488442105	0,203372041	0,614835539	-0,067132854	0,144888799	2,947418661	4,395697173	1,491371834	4,00552E-55	1,6475E-95	4,41657E-47	NA_NA
cg01953850_3'UTR_ATP2B4	0,3341	0,3611	0,36445	0,00335	0,03035	0,027	0,129723797	4,79145E-05	0,000693682	0,218364513	1,63057E-06	2,947418661	4,395697173	1,491371834	4,00552E-55	1,6475E-95	4,41657E-47	NA_NA
cg01948978_3'UTR_ATP2B4	0,30245	0,2562	0,26465	0,00845	-0,0378	-0,04625	0,408630423	0,070299013	0,016045071	-0,118279947	0,010033981	2,947418661	4,395697173	1,491371834	4,00552E-55	1,6475E-95	4,41657E-47	NA_NA
cg07231738_3'UTR_ATP6V0D1												3,383968174	4,818927179	1,424046247	1,28575E-43	7,95338E-89	8,4627E-57	NA_NA
cg09647884_Body_ATP6V0D1	0,4819	0,4827	0,4825	-0,0002	0,0006	0,0008	0,289829262	0,052212141	0,00588444	0,146706728	0,00137644	3,383968174	4,818927179	1,424046247	1,28575E-43	7,95338E-89	8,4627E-57	NA_NA
cg02600514_Body_ATP6V0D1	0,3597	0,3637	0,355	-0,0087	-0,0047	0,004	0,278302744	0,752262195	0,779140647	-0,039280165	0,39401667	3,383968174	4,818927179	1,424046247	1,28575E-43	7,95338E-89	8,4627E-57	NA_NA
cg02089487_Body_ATP6V0D1	0,45765	0,4578	0,4559	-0,0019	-0,00175	0,00015	0,281843995	0,09345773	0,762643435	-0,082566713	0,072809931	3,383968174	4,818927179	1,424046247	1,28575E-43	7,95338E-89	8,4627E-57	NA_NA
cg26954464_Body_ATP6V0D1	0,1835	0,2	0,20805	0,00805	0,02455	0,0165	0,694941837	0,319796646	0,592080883	0,071813857	0,118823692	3,383968174	4,818927179	1,424046247	1,28575E-43	7,95338E-89	8,4627E-57	NA_NA
cg00771593_Body_ATP6V0D1	0,33155	0,3384	0,32655	-0,01185	-0,005	0,00685	0,083132563	0,203372041	0,580177997	-0,034279482	0,457012317	3,383968174	4,818927179	1,424046247	1,28575E-43	7,95338E-89	8,4627E-57	NA_NA
cg05883442_Body_ATP6V0D1	0,27845	0,2763	0,26675	-0,00955	-0,0117	-0,00215	0,098272972	0,027727336	0,039958327	-0,106091904	0,021012614	3,383968174	4,818927179	1,424046247	1,28575E-43	7,95338E-89	8,4627E-57	NA_NA
cg26774927_Body_ATP6V0D1	0,34825	0,3459	0,34155	-0,00435	-0,0067	-0,00235	0,334381542	0,752262195	0,055953445	-0,023670993	0,607587703	3,383968174	4,818927179	1,424046247	1,28575E-43	7,95338E-89	8,4627E-57	NA_NA
cg06120000_Body_ATP6V0D1												3,383968174	4,818927179	1,424046247	1,28575E-43	7,95338E-89	8,4627E-57	NA_NA
cg09262011_Body_ATP6V0D1	0,3451	0,3408	0,3256	-0,0152	-0,0195	-0,0043	0,010616304	0,000345192	0,489555766	-0,124175202	0,006851873	3,383968174	4,818927179	1,424046247	1,28575E-43	7,95338E-89	8,4627E-57	NA_NA
cg08988949_Body_ATP6V0D1	0,32995	0,3261	0,32015	-0,00595	-0,0098	-0,00385	0,164677048	0,009758293	0,054262868	-0,10829343	0,018476548	3,383968174	4,818927179	1,424046247	1,28575E-43	7,95338E-89	8,4627E-57	NA_NA
cg16630770_Body_ATP6V0D1												3,383968174	4,818927179	1,424046247	1,28575E-43	7,95338E-89	8,4627E-57	N_Shelf_chr16:67514398-67515345
cg04726373_Body_ATP6V0D1	0,08705	0,1946	0,1472	-0,0474	0,06015	0,10755	0,434900855	0,39263673	0,105562278	0,076997507	0,09439855	3,383968174	4,818927179	1,424046247	1,28575E-43	7,95338E-89	8,4627E-57	N_Shore_chr16:67514398-67515345
cg19815928_Body_ATP6V0D1	-0,46825	-0,4702	-0,4701	1E-04	-0,00185	-0,00195	0,579584424	0,019825667	0,005295178	-0,114574843	0,012650443	3,383968174	4,818927179	1,424046247	1,28575E-43	7,95338E-89	8,4627E-57	Island_chr16:67514398-67515345
cg08973927_Body_ATP6V0D1	-0,48325	-0,4839	-0,4833	0,0006	-5E-05	-0,00065	0,70092935	0,39263673	0,276739221	0,020800304	0,651824808	3,383968174	4,818927179	1,424046247	1,28575E-43	7,95338E-89	8,4627E-57	Island_chr16:67514398-67515345
cg10434888_1stExon_ATP6V0D1	-0,4787	-0,479	-0,4793	-0,0003	-0,0006	-0,0003	0,58374269	0,09345773	0,294289373	-0,038903741	0,398568072	3,383968174	4,818927179	1,424046247	1,28575E-43	7,95338E-89	8,4627E-57	Island_chr16:67514398-67515345
cg10434888_5'UTR_ATP6V0D1	-0,4787	-0,479	-0,4793	-0,0003	-0,0006	-0,0003	0,58374269	0,09345773	0,294289373	-0,038903741	0,398568072	3,383968174	4,818927179	1,424046247	1,28575E-43	7,95338E-89	8,4627E-57	Island_chr16:67514398-67515345
cg26759515_1stExon_ATP6V0D1	-0,4735	-0,4729	-0,4737	-0,0008	-0,0002	0,0006	0,349294389	0,959779166	0,512070563	-0,065060513	0,157736351	3,383968174	4,818927179	1,424046247	1,28575E-43	7,95338E-89	8,4627E-57	Island_chr16:67514398-67515345
cg26759515_5'UTR_ATP6V0D1	-0,4735	-0,4729	-0,4737	-0,0008	-0,0002	0,0006	0,349294389	0,959779166	0,512070563	-0,065060513	0,157736351	3,383968174	4,818927179	1,424046247	1,28575E-43	7,95338E-89	8,4627E-57	Island_chr16:67514398-67515345
cg08217581_1stExon_ATP6V0D1	-0,47925	-0,4782	-0,4786	-0,0004	0,00065	0,00105	0,881398065	0,564506369	0,453460713	-0,001984759	0,965660495	3,383968174	4,818927179	1,424046247	1,28575E-43	7,95338E-89	8,4627E-57	Island_chr16:67514398-67515345
cg08217581_5'UTR_ATP6V0D1	-0,47925	-0,4782	-0,4786	-0,0004	0,00065	0,00105	0,881398065	0,564506369	0,453460713	-0,001984759	0,965660495	3,383968174	4,818927179	1,424046247	1,28575E-43	7,95338E-89	8,4627E-57	Island_chr16:67514398-67515345
cg04619838_TSS200_ATP6V0D1	-0,4875	-0,4874	-0,4878	-0,0004	-0,0003	1E-04	0,510366509	0,838456575	0,921529644	-0,037992398	0,409717168	3,383968174	4,818927179	1,424046247	1,28575E-43	7,95338E-89	8,4627E-57	Island_chr16:67514398-67515345
cg12440380_TSS200_ATP6V0D1	-0,4879	-0,4879	-0,48805	-0,00015	-0,00015	0	0,545074156	0,158976084	0,691645761	-0,041566195	0,367564982	3,383968174	4,818927179	1,424046247	1,28575E-43	7,95338E-89	8,4627E-57	Island_chr16:67514398-67515345
cg07751266_TSS1500_ATP6V0D1	-0,4663	-0,4668	-0,4688	-0,002	-0,0025	-0,0005	0,179924928	0,09345773	0,688342202	-0,007664659	0,867954943	3,383968174	4,818927179	1,424046247	1,28575E-43	7,95338E-89	8,4627E-57	Island_chr16:67514398-67515345
cg15301525_TSS1500_ATP6V0D1	-0,48295	-0,4828	-0,4832	-0,0004	-0,00025	0,00015	0,870936874	0,658682021	0,999614111	0,003749257	0,935183104	3,383968174	4,818927179	1,424046247	1,28575E-43	7,95338E-89	8,4627E-57	Island_chr16:67514398-67515345
cg27150460_TSS1500_ATP6V0D1												3,383968174	4,818927179	1,424046247	1,28575E-43	7,95338E-89	8,4627E-57	S_Shore_chr16:67514398-67515345
cg05966241_TSS1500_ATP6V0D1												3,383968174	4,818927179	1,424046247	1,28575E-43	7,95338E-89	8,4627E-57	S_Shore_chr16:67514398-67515345
cg10189135_TSS1500_ATP6V0D1	-0,2759	-0,2618	-0,2363	0,0255	0,0396	0,0141	0,228934549	0,003064516	0,17380733	0,107217333	0,019680714	3,383968174	4,818927179	1,424046247	1,28575E-43	7,95338E-89	8,4627E-57	S_Shore_chr16:67514398-67515345
cg08830672_TSS1500_ATP6V0D1	0,09995	0,1495	0,2383	0,0888	0,13835	0,04955	0,107035593	0,004565938	0,265931802	0,171501953	0,000178353	3,383968174	4,818927179	1,424046247	1,28575E-43	7,95338E-89	8,4627E-57	S_Shore_chr16:67514398-67515345
cg07871059_TSS1500_ATP6V0D1	-0,2691	-0,2659	-0,2491	0,0168	0,02	0,0032	0,172167689	0,39263673	0,490113041	0,00329707	0,942986291	3,383968174	4,818927179	1,424046247	1,28575E-43	7,95338E-89	8,4627E-57	S_Shore_chr16:67514398-67515345
cg06285333_TSS1500_ATP6V0D1	0,2314	0,2427	0,25075	0,00805	0,01935	0,0113	0,591484391	0,256759004	0,130593787	0,111979082	0,014825736	3,383968174	4,818927179	1,424046247	1,28575E-43	7,95338E-89	8,4627E-57	S_Shore_chr16:67514398-67515345
cg17784027_TSS1500_ATP6V0D2	0,34765	0,3498	0,36505	0,01525	0,0174	0,00215	0,033234172	0,019825667	0,48621836	0,163782763	0,000347831	108,4811073	613,1889972	5,652495741	4,74416E-58	4,3899E-92	4,74128E-85	NA_NA
cg06689659_TSS1500_ATP6V0D2	0,34945	0,351	0,36545	0,01445	0,016	0,00155	0,369372493	0,027727336	0,403590744	0,076454903	0,09675035	108,4811073	613,1889972	5,652495741	4,74416E-58	4,3899E-92	4,74128E-85	NA_NA
cg27040884_TSS1500_ATP6V0D2												108,4811073	613,1889972	5,652495741	4,74416E-58	4,3899E-92	4,74128E-85	NA_NA
cg00319692_TSS200_ATP6V0D2												108,4811073	613,1889972	5,652495741	4,74416E-58	4,3899E-92	4,74128E-85	NA_NA
cg01248426_5'UTR_ATP6V0D2												108,4811073	613,1889972	5,652495741	4,74416E-58	4,3899E-92	4,74128E-85	NA_NA
cg01248426_1stExon_ATP6V0D2												108,4811073	613,1889972	5,652495741	4,74416E-58	4,3899E-92	4,74128E-85	NA_NA
cg08462478_Body_ATP6V0D2												108,4811073	613,1889972	5,652495741	4,74416E-58	4,3899E-92	4,74128E-85	NA_NA
cg24222165_3'UTR_ATPBD4	0,3274	0,3355	0,32	-0,0155	-0,0074	0,0081	0,060151037	0,319796646	0,701527395	-0,058638586	0,203008728	2,331211663	3,554611772	1,524791519	3,09551E-68	8,81488E-98	2,23685E-47	NA_NA
cg17014914_Body_ATPBD4	0,1436	-0,0146	-0,05295	-0,03835	-0,19655	-0,1582	0,296742591	2,22969E-05	0,006478042	-0,182179744	6,86767E-05	2,331211663	3,554611772	1,524791519	3,09551E-68	8,81488E-98	2,23685E-47	NA_NA
cg24029551_Body_ATPBD4	0,4225	0,4096	0,40845	-0,00115	-0,01405	-0,0129	0,397592392	0,000858763	0,011588631	-0,161148162	0,00043401	2,331211663	3,554611772	1,524791519	3,09551E-68	8,81488E-98	2,23685E-47	NA_NA
cg18091195_Body_ATPBD4	0,4301	0,4238	0,42295	-0,00085	-0,00715	-0,0063	0,766652819	0,09345773	0,138868291	-0,0223238	0,628182691	2,331211663	3,554611772	1,524791519	3,09551E-68	8,81488E-98	2,23685E-47	N_Shelf_chr15:35838126-35838515
cg26481784_Body_ATPBD4	-0,47995	-0,4807	-0,4803	0,0004	-0,00035	-0,00075	0,775752628	0,052212141	0,179361885	-0,153074857	0,00083762	2,331211663	3,554611772	1,524791519	3,09551E-68	8,81488E-98	2,23685E-47	N_Shore_chr15:35838126-35838515
cg00332155_Body_ATPBD4	-0,4373	-0,4386	-0,44025	-0,00165	-0,00295	-0,0013	0,974187002	0,474762346	0,403590744	-0,080597256	0,079931067	2,331211663	3,554611772	1,524791519	3,09551E-68	8,81488E-98	2,23685E-47	N_Shore_chr15:35838126-35838515
cg08037868_Body_ATPBD4												2,331211663	3,554611772	1,524791519	3,09551E-68	8,81488E-98	2,23685E-47	N_Shore_chr15:35838126-35838515
cg15867717_TSS200_ATPBD4	-0,4409	-0,441	-0,4425	-0,0015	-0,0016	-0,0001	0,377028042	0,752262195	0,587312785	0,033351133	0,469298235	2,331211663	3,554611772	1,524791519	3,09551E-68	8,81488E-98	2,23685E-47	Island_chr15:35838126-35838515
cg25201280_TSS200_ATPBD4	-0,45755	-0,4568	-0,4594	-0,0026	-0,00185	0,00075	0,414216783	0,038290401	0,489555766	-0,049558622	0,282089181	2,331211663	3,554611772	1,524791519	3,09551E-68	8,81488E-98	2,23685E-47	S_Shore_chr15:35838126-35838515
cg26672431_TSS200_ATPBD4	-0,47675	-0,4776	-0,4776	0	-0,00085	-0,00085	0,631082909	0,019825667	0,273631289	-0,114450674	0,012747701	2,331211663	3,554611772	1,524791519	3,09551E-68	8,81488E-98	2,23685E-47	S_Shore_chr15:35838126-35838515
cg06867613_TSS1500_ATPBD4	-0,47055	-0,4717	-0,47265	-0,00095	-0,0021	-0,00115	0,080032859	0,000547918	0,132789553	-0,193843588	2,18599E-05	2,331211663	3,554611772	1,524791519	3,09551E-68	8,81488E-98	2,23685E-47	S_Shore_chr15:35838126-35838515
cg08107945_TSS1500_ATPBD4	-0,46255	-0,4644	-0,46265	0,00175	-1E-04	-0,00185	0,514915995	0,256759004	0,300863358	-0,087550325	0,057078317	2,331211663	3,554611772	1,524791519	3,09551E-68	8,81488E-98	2,23685E-47	S_Shore_chr15:35838126-35838515
cg18372353_TSS1500_ATPBD4	-0,4349	-0,4401	-0,44255	-0,00245	-0,00765	-0,0052	0,244236703	0,000476475	0,120514046	-0,18736457	4,201E-05	2,331211663	3,554611772	1,524791519	3,09551E-68	8,81488E-98	2,23685E-47	S_Shore_chr15:35838126-35838515
cg05887421_TSS1500_ATPBD4												2,331211663	3,554611772	1,524791519	3,09551E-68	8,81488E-98	2,23685E-47	S_Shore_chr15:35838126-35838515
cg00215224_TSS1500_ATPBD4	0,391	0,39235	0,3928	0,00045	0,0018	0,00135	0,406275264	0,244593127	0,977300185	-0,099530526	0,030796665	2,331211663	3,554611772	1,524791519	3,09551E-68	8,81488E-98	2,23685E-47	S_Shore_chr15:35838126-35838515
cg00033102_TSS1500_ATPIF1												2,177861184	3,1815284	1,460849949	1,14513E-65	4,0389E-123	1,6484E-71	N_Shore_chr1:28562510-28562976
cg07318049_TSS1500_ATPIF1	-0,4471	-0,447	-0,4478	-0,0008	-0,0007	1E-04	0,478473361	0,038290401	0,148285737	-0,049272316	0,284882104	2,177861184	3,1815284	1,460849949	1,14513E-65	4,0389E-123	1,6484E-71	N_Shore_chr1:28562510-28562976
cg20801348_TSS1500_ATPIF1	-0,47975	-0,4808	-0,4807	1E-04	-0,00095	-0,00105	0,770076022	0,013997473	0,023994906	-0,147267916	0,001318509	2,177861184	3,1815284	1,460849949	1,14513E-65	4,0389E-123	1,6484E-71	N_Shore_chr1:28562510-28562976
cg16834431_TSS1500_ATPIF1	-0,4552	-0,458	-0,45815	-0,00015	-0,00295	-0,0028	0,08540802	0,000858763	0,003865779	-0,182323669	6,65587E-05	2,177861184	3,1815284	1,460849949	1,14513E-65	4,0389E-123	1,6484E-71	N_Shore_chr1:28562510-28562976
cg20569141_TSS1500_ATPIF1	-0,4821	-0,4825	-0,4832	-0,0007	-0,0011	-0,0004	0,035332095	0,000214738	0,409136431	-0,20972352	4,21729E-06	2,177861184	3,1815284	1,460849949	1,14513E-65	4,0389E-123	1,6484E-71	N_Shore_chr1:28562510-28562976
cg14852238_5'UTR_ATPIF1	-0,4818	-0,4824	-0,4833	-0,0009	-0,0015	-0,0006	0,032359569	3,05339E-06	0,047466796	-0,238195034	1,58558E-07	2,177861184	3,1815284	1,460849949	1,14513E-65	4,0389E-123	1,6484E-71	Island_chr1:28562510-28562976
cg14852238_1stExon_ATPIF1	-0,4818	-0,4824	-0,4833	-0,0009	-0,0015	-0,0006	0,032359569	3,05339E-06	0,047466796	-0,238195034	1,58558E-07	2,177861184	3,1815284	1,460849949	1,14513E-65	4,0389E-123	1,6484E-71	Island_chr1:28562510-28562976
cg19025723_1stExon_ATPIF1	-0,46765	-0,4663	-0,46555	0,00075	0,0021	0,00135	0,808411185	0,004565938	0,046000565	0,122012963	0,007895237	2,177861184	3,1815284	1,460849949	1,14513E-65	4,0389E-123	1,6484E-71	Island_chr1:28562510-28562976
cg26420824_Body_ATPIF1	-0,4022	-0,4014	-0,4067	-0,0053	-0,0045	0,0008	0,029242146	0,256759004	0,766081067	-0,119272117	0,009420415	2,177861184	3,1815284	1,460849949	1,14513E-65	4,0389E-123	1,6484E-71	Island_chr1:28562510-28562976
cg13436232_3'UTR_ATPIF1	-0,4444	-0,4514	-0,45365	-0,00225	-0,00925	-0,007	0,216961667	1,69494E-06	0,000107693	-0,002562537	0,955673118	2,177861184	3,1815284	1,460849949	1,14513E-65	4,0389E-123	1,6484E-71	S_Shore_chr1:28562510-28562976
cg13436232_Body_ATPIF1	-0,4444	-0,4514	-0,45365	-0,00225	-0,00925	-0,007	0,216961667	1,69494E-06	0,000107693	-0,002562537	0,955673118	2,177861184	3,1815284	1,460849949	1,14513E-65	4,0389E-123	1,6484E-71	S_Shore_chr1:28562510-28562976
cg14852267_3'UTR_ATPIF1	0,41025	0,4032	0,40355	0,00035	-0,0067	-0,00705	0,479024586	0,39263673	0,591484391	-0,050892807	0,269318764	2,177861184	3,1815284	1,460849949	1,14513E-65	4,0389E-123	1,6484E-71	S_Shore_chr1:28562510-28562976
cg08695941_Body_AVIL	0,1259	0,1342	0,14785	0,01365	0,02195	0,0083	0,352052262	0,038290401	0,131249392	0,023821693	0,605302686	6,227132599	14,06385309	2,258479784	5,88285E-64	1,1965E-115	4,84291E-62	NA_NA
cg19985911_Body_AVIL	0,30725	0,3232	0,3203	-0,0029	0,01305	0,01595	0,408630423	0,013997473	0,003292999	0,151401691	0,000956164	6,227132599	14,06385309	2,258479784	5,88285E-64	1,1965E-115	4,84291E-62	NA_NA
cg02399098_1stExon_AVIL	-0,15265	-0,1199	-0,1231	-0,0032	0,02955	0,03275	0,999699314	0,038290401	0,16626001	0,09701294	0,034919825	6,227132599	14,06385309	2,258479784	5,88285E-64	1,1965E-115	4,84291E-62	NA_NA
cg17332198_TSS200_AVIL	-0,0011	-0,0126	-0,02435	-0,01175	-0,02325	-0,0115	0,974553313	0,39263673	0,490113041	-0,050938408	0,268889389	6,227132599	14,06385309	2,258479784	5,88285E-64	1,1965E-115	4,84291E-62	NA_NA
cg04046364_TSS1500_AVIL	0,2068	0,1646	0,179	0,0144	-0,0278	-0,0422	0,913337617	0,158976084	0,22023861	-0,065598001	0,154324352	6,227132599	14,06385309	2,258479784	5,88285E-64	1,1965E-115	4,84291E-62	NA_NA
cg26620147_TSS1500_AVIL	0,0822	0,0446	0,0352	-0,0094	-0,047	-0,0376	0,80949036	0,39263673	0,238936643	-0,050325082	0,274703687	6,227132599	14,06385309	2,258479784	5,88285E-64	1,1965E-115	4,84291E-62	NA_NA
cg06317209_TSS1500_AVIL												6,227132599	14,06385309	2,258479784	5,88285E-64	1,1965E-115	4,84291E-62	NA_NA
cg01424889_TSS1500_AVIL	0,4382	0,4341	0,4332	-0,0009	-0,005	-0,0041	0,838370408	0,059874781	0,189467934	-0,059341658	0,204439459	6,227132599	14,06385309	2,258479784	5,88285E-64	1,1965E-115	4,84291E-62	NA_NA
cg18696027_TSS1500_B2M	0,3193	0,1088	-0,15435	-0,26315	-0,47365	-0,2105	7,44116E-12	0	1,41082E-11	-0,593267671	0	3,366291242	7,66042269	2,275626837	6,5568E-77	1,8118E-122	4,71786E-66	N_Shore_chr15:45003460-45004345
cg18555073_TSS1500_B2M	-0,35815	-0,439	-0,4585	-0,0195	-0,10035	-0,08085	0,000274233	1,11022E-16	7,40901E-06	-0,381580866	0	3,366291242	7,66042269	2,275626837	6,5568E-77	1,8118E-122	4,71786E-66	N_Shore_chr15:45003460-45004345
cg10081723_TSS1500_B2M	-0,4664	-0,4664	-0,46785	-0,00145	-0,00145	5,55112E-17	0,60463626	0,027727336	0,17380733	-0,138204824	0,002593011	3,366291242	7,66042269	2,275626837	6,5568E-77	1,8118E-122	4,71786E-66	N_Shore_chr15:45003460-45004345
cg07192821_TSS200_B2M	-0,43425	-0,4308	-0,43375	-0,00295	0,0005	0,00345	0,187954004	0,997768788	0,187954004	-0,002427612	0,95800484	3,366291242	7,66042269	2,275626837	6,5568E-77	1,8118E-122	4,71786E-66	Island_chr15:45003460-45004345
cg08459087_TSS200_B2M	-0,4343	-0,4341	-0,43465	-0,00055	-0,00035	0,0002	0,50075668	0,658682021	0,408124785	-0,103076275	0,024974068	3,366291242	7,66042269	2,275626837	6,5568E-77	1,8118E-122	4,71786E-66	Island_chr15:45003460-45004345
cg00079638_TSS200_B2M	-0,48475	-0,485	-0,48505	-5E-05	-0,0003	-0,00025	0,679925892	0,997768788	0,490113041	-0,117178171	0,010756674	3,366291242	7,66042269	2,275626837	6,5568E-77	1,8118E-122	4,71786E-66	Island_chr15:45003460-45004345
cg08350173_TSS200_B2M	-0,4707	-0,4703	-0,4704	-1E-04	0,0003	0,0004	0,301692324	0,070299013	0,972495192	-0,017635962	0,702037331	3,366291242	7,66042269	2,275626837	6,5568E-77	1,8118E-122	4,71786E-66	Island_chr15:45003460-45004345
cg24134304_TSS200_B2M	-0,4693	-0,4691	-0,4691	0	0,0002	0,0002	0,997660995	0,415748047	0,593871159	0,003658923	0,936808602	3,366291242	7,66042269	2,275626837	6,5568E-77	1,8118E-122	4,71786E-66	Island_chr15:45003460-45004345
cg13964393_5'UTR_B2M	-0,4644	-0,4648	-0,46505	-0,00025	-0,00065	-0,0004	0,721768709	0,752262195	0,293474839	-0,082694123	0,072367666	3,366291242	7,66042269	2,275626837	6,5568E-77	1,8118E-122	4,71786E-66	Island_chr15:45003460-45004345
cg13964393_1stExon_B2M	-0,4644	-0,4648	-0,46505	-0,00025	-0,00065	-0,0004	0,721768709	0,752262195	0,293474839	-0,082694123	0,072367666	3,366291242	7,66042269	2,275626837	6,5568E-77	1,8118E-122	4,71786E-66	Island_chr15:45003460-45004345
cg03355298_5'UTR_B2M	-0,48545	-0,4855	-0,4858	-0,0003	-0,00035	-5E-05	0,359009146	0,256759004	0,990631308	-0,14494298	0,001574084	3,366291242	7,66042269	2,275626837	6,5568E-77	1,8118E-122	4,71786E-66	Island_chr15:45003460-45004345
cg03355298_1stExon_B2M	-0,48545	-0,4855	-0,4858	-0,0003	-0,00035	-5E-05	0,359009146	0,256759004	0,990631308	-0,14494298	0,001574084	3,366291242	7,66042269	2,275626837	6,5568E-77	1,8118E-122	4,71786E-66	Island_chr15:45003460-45004345
cg00837838_1stExon_B2M	-0,4882	-0,4881	-0,48805	5E-05	0,00015	0,0001	0,456684158	0,256759004	0,772351054	-0,036140205	0,432937997	3,366291242	7,66042269	2,275626837	6,5568E-77	1,8118E-122	4,71786E-66	Island_chr15:45003460-45004345
cg19404757_Body_B2M	-0,48245	-0,4829	-0,483	-1E-04	-0,00055	-0,00045	0,984758897	0,564506369	0,615436335	-0,125304166	0,006357731	3,366291242	7,66042269	2,275626837	6,5568E-77	1,8118E-122	4,71786E-66	Island_chr15:45003460-45004345
cg19721944_Body_B2M												3,366291242	7,66042269	2,275626837	6,5568E-77	1,8118E-122	4,71786E-66	Island_chr15:45003460-45004345
cg08188779_Body_B2M												3,366291242	7,66042269	2,275626837	6,5568E-77	1,8118E-122	4,71786E-66	S_Shore_chr15:45003460-45004345
cg16039157_Body_B2M	0,43105	0,3945	0,16395	-0,23055	-0,2671	-0,03655	0	0	1,90882E-07	-0,584255005	0	3,366291242	7,66042269	2,275626837	6,5568E-77	1,8118E-122	4,71786E-66	S_Shelf_chr15:45003460-45004345
cg13208590_3'UTR_BAK1	0,34125	0,3369	0,33025	-0,00665	-0,011	-0,00435	0,630480342	0,474762346	0,939455107	-0,014749462	0,749007554	2,169784856	2,961639414	1,364946117	5,4146E-61	6,8049E-108	8,12767E-54	S_Shelf_chr6:33539022-33539339
cg10531711_Body_BAK1	0,2731	0,2635	0,25315	-0,01035	-0,01995	-0,0096	0,097756483	0,052212141	0,331716726	-0,117474562	0,01055786	2,169784856	2,961639414	1,364946117	5,4146E-61	6,8049E-108	8,12767E-54	S_Shelf_chr6:33539022-33539339
cg01143145_1stExon_BAK1	-0,43945	-0,4384	-0,4366	0,0018	0,00285	0,00105	0,774620254	0,39263673	0,584337338	0,031635465	0,492475246	2,169784856	2,961639414	1,364946117	5,4146E-61	6,8049E-108	8,12767E-54	NA_NA
cg01143145_5'UTR_BAK1	-0,43945	-0,4384	-0,4366	0,0018	0,00285	0,00105	0,774620254	0,39263673	0,584337338	0,031635465	0,492475246	2,169784856	2,961639414	1,364946117	5,4146E-61	6,8049E-108	8,12767E-54	NA_NA
cg15241786_1stExon_BAK1	-0,31615	-0,3224	-0,3234	-0,001	-0,00725	-0,00625	0,742366938	0,09345773	0,24210627	-0,10032463	0,029135363	2,169784856	2,961639414	1,364946117	5,4146E-61	6,8049E-108	8,12767E-54	NA_NA
cg15241786_5'UTR_BAK1	-0,31615	-0,3224	-0,3234	-0,001	-0,00725	-0,00625	0,742366938	0,09345773	0,24210627	-0,10032463	0,029135363	2,169784856	2,961639414	1,364946117	5,4146E-61	6,8049E-108	8,12767E-54	NA_NA
cg14666892_1stExon_BAK1	-0,4778	-0,4776	-0,4779	-0,0003	-1E-04	0,0002	0,893155131	0,959779166	0,976158734	-0,037514475	0,415637087	2,169784856	2,961639414	1,364946117	5,4146E-61	6,8049E-108	8,12767E-54	NA_NA
cg14666892_5'UTR_BAK1	-0,4778	-0,4776	-0,4779	-0,0003	-1E-04	0,0002	0,893155131	0,959779166	0,976158734	-0,037514475	0,415637087	2,169784856	2,961639414	1,364946117	5,4146E-61	6,8049E-108	8,12767E-54	NA_NA
cg20973129_1stExon_BAK1	-0,46475	-0,4629	-0,4626	0,0003	0,00215	0,00185	0,915990939	0,070299013	0,030734333	-0,005170622	0,910699081	2,169784856	2,961639414	1,364946117	5,4146E-61	6,8049E-108	8,12767E-54	NA_NA
cg20973129_5'UTR_BAK1	-0,46475	-0,4629	-0,4626	0,0003	0,00215	0,00185	0,915990939	0,070299013	0,030734333	-0,005170622	0,910699081	2,169784856	2,961639414	1,364946117	5,4146E-61	6,8049E-108	8,12767E-54	NA_NA
cg12453485_1stExon_BAK1	-0,47185	-0,4717	-0,4709	0,0008	0,00095	0,00015	0,10213041	0,052212141	0,843383095	-0,00295531	0,948887554	2,169784856	2,961639414	1,364946117	5,4146E-61	6,8049E-108	8,12767E-54	NA_NA
cg12453485_5'UTR_BAK1	-0,47185	-0,4717	-0,4709	0,0008	0,00095	0,00015	0,10213041	0,052212141	0,843383095	-0,00295531	0,948887554	2,169784856	2,961639414	1,364946117	5,4146E-61	6,8049E-108	8,12767E-54	NA_NA
cg00700324_TSS200_BAK1	-0,41965	-0,4204	-0,4193	0,0011	0,00035	-0,00075	0,907705414	0,270548809	0,485108287	-0,080640678	0,08008902	2,169784856	2,961639414	1,364946117	5,4146E-61	6,8049E-108	8,12767E-54	NA_NA
cg07679836_TSS1500_BAK1	-0,26275	-0,2579	-0,2723	-0,0144	-0,00955	0,00485	0,505269002	0,564506369	0,922252858	-0,01882855	0,682945813	2,169784856	2,961639414	1,364946117	5,4146E-61	6,8049E-108	8,12767E-54	NA_NA
cg24505687_TSS1500_BAK1	-0,3274	-0,3183	-0,3242	-0,0059	0,0032	0,0091	0,682933621	0,474762346	0,711671997	-0,029236812	0,525877333	2,169784856	2,961639414	1,364946117	5,4146E-61	6,8049E-108	8,12767E-54	NA_NA
cg24583410_TSS1500_BAK1	0,43435	0,4297	0,4295	-0,0002	-0,00485	-0,00465	0,171623865	0,003064516	0,079453636	-0,195120607	1,92421E-05	2,169784856	2,961639414	1,364946117	5,4146E-61	6,8049E-108	8,12767E-54	NA_NA
cg08632007_TSS1500_BAK1												2,169784856	2,961639414	1,364946117	5,4146E-61	6,8049E-108	8,12767E-54	NA_NA
cg14374754_3'UTR_BARX1	-0,40345	-0,413	-0,4029	0,0101	0,00055	-0,00955	0,43280675	0,564506369	0,429676181	0,18112348	7,446E-05	40,78899342	100,1065109	2,454253036	1,11597E-42	9,57598E-62	5,29717E-80	Island_chr9:96713326-96718186
cg22902266_3'UTR_BARX1	-0,3721	-0,3796	-0,3702	0,0094	0,0019	-0,0075	0,4020861	0,838456575	0,575433898	0,160052405	0,000475394	40,78899342	100,1065109	2,454253036	1,11597E-42	9,57598E-62	5,29717E-80	Island_chr9:96713326-96718186
cg03129964_Body_BARX1	-0,4226	-0,4207	-0,42205	-0,00135	0,00055	0,0019	0,267452033	0,256759004	0,988058757	0,182903269	6,30327E-05	40,78899342	100,1065109	2,454253036	1,11597E-42	9,57598E-62	5,29717E-80	Island_chr9:96713326-96718186
cg10454937_Body_BARX1	-0,4559	-0,4584	-0,44635	0,01205	0,00955	-0,0025	0,140712042	0,052212141	0,53501289	0,222409706	1,03105E-06	40,78899342	100,1065109	2,454253036	1,11597E-42	9,57598E-62	5,29717E-80	Island_chr9:96713326-96718186
cg13398482_Body_BARX1	-0,43685	-0,4298	-0,4017	0,0281	0,03515	0,00705	0,293881906	0,070299013	0,93030804	0,127355359	0,005541079	40,78899342	100,1065109	2,454253036	1,11597E-42	9,57598E-62	5,29717E-80	Island_chr9:96713326-96718186
cg00927495_Body_BARX1	-0,363	-0,3815	-0,29165	0,08985	0,07135	-0,0185	0,06188078	0,203372041	0,450249321	0,123384248	0,007218279	40,78899342	100,1065109	2,454253036	1,11597E-42	9,57598E-62	5,29717E-80	Island_chr9:96713326-96718186
cg13773631_Body_BARX1	-0,3365	-0,3313	-0,31595	0,01535	0,02055	0,0052	0,411672007	0,838456575	0,628070601	0,106965757	0,019971891	40,78899342	100,1065109	2,454253036	1,11597E-42	9,57598E-62	5,29717E-80	Island_chr9:96713326-96718186
cg06071058_Body_BARX1	-0,02245	-0,053	0,0369	0,0899	0,05935	-0,03055	0,241399213	0,122674225	0,852321782	0,107933724	0,01887171	40,78899342	100,1065109	2,454253036	1,11597E-42	9,57598E-62	5,29717E-80	Island_chr9:96713326-96718186
cg13854296_Body_BARX1												40,78899342	100,1065109	2,454253036	1,11597E-42	9,57598E-62	5,29717E-80	Island_chr9:96713326-96718186
cg13808083_Body_BARX1	-0,0034	-0,0201	0,0049	0,025	0,0083	-0,0167	0,213722022	0,909668513	0,511502276	0,077653596	0,091616125	40,78899342	100,1065109	2,454253036	1,11597E-42	9,57598E-62	5,29717E-80	Island_chr9:96713326-96718186
cg17354303_Body_BARX1	-0,0178	-0,0344	-0,0181	0,0163	-0,0003	-0,0166	0,425004326	0,658682021	0,085561562	0,037137396	0,42034322	40,78899342	100,1065109	2,454253036	1,11597E-42	9,57598E-62	5,29717E-80	Island_chr9:96713326-96718186
cg14127859_Body_BARX1	-0,27775	-0,2681	-0,28335	-0,01525	-0,0056	0,00965	0,990171388	0,564506369	0,441216757	0,07959862	0,083751858	40,78899342	100,1065109	2,454253036	1,11597E-42	9,57598E-62	5,29717E-80	Island_chr9:96713326-96718186
cg00418027_Body_BARX1	-0,37305	-0,3726	-0,3817	-0,0091	-0,00865	0,00045	0,341106409	0,752262195	0,507531826	0,062013548	0,178162864	40,78899342	100,1065109	2,454253036	1,11597E-42	9,57598E-62	5,29717E-80	Island_chr9:96713326-96718186
cg05385163_1stExon_BARX1	-0,41235	-0,4166	-0,41695	-0,00035	-0,0046	-0,00425	0,187954004	0,122674225	0,923688425	-0,068158256	0,138834922	40,78899342	100,1065109	2,454253036	1,11597E-42	9,57598E-62	5,29717E-80	Island_chr9:96713326-96718186
cg06288684_TSS1500_BARX1	0,26435	0,2458	0,2775	0,0317	0,01315	-0,01855	0,177402133	0,959779166	0,509231821	0,061074797	0,184835511	40,78899342	100,1065109	2,454253036	1,11597E-42	9,57598E-62	5,29717E-80	N_Shore_chr9:96720586-96723189
cg04299135_TSS1500_BARX2	-0,47005	-0,4664	-0,46765	-0,00125	0,0024	0,00365	0,955279785	0,009758293	0,005308245	-0,086086628	0,061375473	97,00370862	391,3989295	4,034886244	3,32514E-48	1,33383E-75	7,80323E-96	Island_chr11:129243998-129244567
cg17692125_TSS1500_BARX2	-0,4691	-0,4635	-0,46635	-0,00285	0,00275	0,0056	0,361347796	0,09345773	0,011092843	-0,083398987	0,069960399	97,00370862	391,3989295	4,034886244	3,32514E-48	1,33383E-75	7,80323E-96	Island_chr11:129243998-129244567
cg04094148_TSS1500_BARX2	-0,4688	-0,4562	-0,4447	0,0115	0,0241	0,0126	0,180206969	5,02809E-07	3,66521E-06	-0,01751709	0,70395085	97,00370862	391,3989295	4,034886244	3,32514E-48	1,33383E-75	7,80323E-96	Island_chr11:129243998-129244567
cg08893585_TSS1500_BARX2	-0,46375	-0,4605	-0,46085	-0,00035	0,0029	0,00325	0,801348935	0,070299013	0,104468352	-0,016668172	0,717669849	97,00370862	391,3989295	4,034886244	3,32514E-48	1,33383E-75	7,80323E-96	Island_chr11:129245108-129246395
cg00577182_TSS1500_BARX2	-0,4707	-0,4664	-0,4684	-0,002	0,0023	0,0043	0,190004347	0,122674225	0,030418047	-0,122052688	0,007874855	97,00370862	391,3989295	4,034886244	3,32514E-48	1,33383E-75	7,80323E-96	Island_chr11:129245108-129246395
cg05059605_TSS1500_BARX2	-0,471	-0,4659	-0,46855	-0,00265	0,00245	0,0051	0,232690652	0,122674225	0,017147502	-0,126693299	0,005793718	97,00370862	391,3989295	4,034886244	3,32514E-48	1,33383E-75	7,80323E-96	Island_chr11:129245108-129246395
cg04910677_TSS200_BARX2	-0,4815	-0,4793	-0,48035	-0,00105	0,00115	0,0022	0,703320711	0,09345773	0,021559183	-0,058045141	0,207625771	97,00370862	391,3989295	4,034886244	3,32514E-48	1,33383E-75	7,80323E-96	Island_chr11:129245108-129246395
cg16821068_TSS200_BARX2	-0,43765	-0,4335	-0,42945	0,00405	0,0082	0,00415	0,080908373	0,000214738	0,059696832	-0,032959471	0,474535641	97,00370862	391,3989295	4,034886244	3,32514E-48	1,33383E-75	7,80323E-96	Island_chr11:129245108-129246395
cg07315745_TSS200_BARX2	-0,4534	-0,4244	-0,43	-0,0056	0,0234	0,029	0,631082909	9,54E-06	3,3475E-05	-0,084594355	0,066027952	97,00370862	391,3989295	4,034886244	3,32514E-48	1,33383E-75	7,80323E-96	Island_chr11:129245108-129246395
cg01435574_TSS200_BARX2	-0,45905	-0,4416	-0,4429	-0,0013	0,01615	0,01745	0,529816221	0,001329027	0,007422117	-0,125540916	0,006258255	97,00370862	391,3989295	4,034886244	3,32514E-48	1,33383E-75	7,80323E-96	Island_chr11:129245108-129246395
cg03845289_TSS200_BARX2	-0,42385	-0,4102	-0,40995	0,00025	0,0139	0,01365	0,784196313	0,009758293	0,003404357	-0,092171185	0,045117911	97,00370862	391,3989295	4,034886244	3,32514E-48	1,33383E-75	7,80323E-96	Island_chr11:129245108-129246395
cg19919303_1stExon_BARX2	-0,4831	-0,4804	-0,48065	-0,00025	0,00245	0,0027	0,466425694	0,027727336	0,005269134	-0,144343128	0,001647028	97,00370862	391,3989295	4,034886244	3,32514E-48	1,33383E-75	7,80323E-96	Island_chr11:129245108-129246395
cg19919303_5'UTR_BARX2	-0,4831	-0,4804	-0,48065	-0,00025	0,00245	0,0027	0,466425694	0,027727336	0,005269134	-0,144343128	0,001647028	97,00370862	391,3989295	4,034886244	3,32514E-48	1,33383E-75	7,80323E-96	Island_chr11:129245108-129246395
cg26221631_1stExon_BARX2	-0,42325	-0,4075	-0,4102	-0,0027	0,01305	0,01575	0,646159499	0,09345773	0,07731298	-0,110870416	0,015850775	97,00370862	391,3989295	4,034886244	3,32514E-48	1,33383E-75	7,80323E-96	Island_chr11:129245108-129246395
cg21697198_Body_BARX2	-0,16795	-0,1913	-0,31145	-0,12015	-0,1435	-0,02335	0,001009617	0,000858763	0,125444413	-0,214312789	2,55838E-06	97,00370862	391,3989295	4,034886244	3,32514E-48	1,33383E-75	7,80323E-96	Island_chr11:129245108-129246395
cg07355688_Body_BARX2	-0,2463	-0,252	-0,2933	-0,0413	-0,047	-0,0057	0,108151716	0,009758293	0,690143368	-0,140891435	0,002130484	97,00370862	391,3989295	4,034886244	3,32514E-48	1,33383E-75	7,80323E-96	S_Shore_chr11:129245108-129246395
cg24095303_Body_BARX2	0,08395	0,147	0,21345	0,06645	0,1295	0,06305	0,01707195	4,79145E-05	0,219580228	0,17443193	0,000137359	97,00370862	391,3989295	4,034886244	3,32514E-48	1,33383E-75	7,80323E-96	S_Shelf_chr11:129245108-129246395
cg02568557_Body_BARX2												97,00370862	391,3989295	4,034886244	3,32514E-48	1,33383E-75	7,80323E-96	NA_NA
cg13173286_Body_BARX2												97,00370862	391,3989295	4,034886244	3,32514E-48	1,33383E-75	7,80323E-96	N_Shelf_chr11:129306659-129306882
cg27269279_Body_BARX2	-0,138	0,0108	0,1206	0,1098	0,2586	0,1488	0,00017501	2,12663E-12	0,000629305	0,311130278	4,47686E-12	97,00370862	391,3989295	4,034886244	3,32514E-48	1,33383E-75	7,80323E-96	N_Shore_chr11:129306659-129306882
cg16283077_Body_BARX2	-0,10635	0,0743	0,20045	0,12615	0,3068	0,18065	0,001717349	4,55191E-15	6,29641E-07	0,312500073	3,56737E-12	97,00370862	391,3989295	4,034886244	3,32514E-48	1,33383E-75	7,80323E-96	Island_chr11:129306659-129306882
cg05471602_Body_BARX2	-0,25105	-0,0737	0,08615	0,15985	0,3372	0,17735	0,00044544	1,77636E-15	3,94454E-06	0,305679229	1,09233E-11	97,00370862	391,3989295	4,034886244	3,32514E-48	1,33383E-75	7,80323E-96	Island_chr11:129306659-129306882
cg13085404_Body_BARX2	-0,17015	-0,0482	0,02975	0,07795	0,1999	0,12195	0,000744901	4,87277E-12	0,000676065	0,295607332	5,41065E-11	97,00370862	391,3989295	4,034886244	3,32514E-48	1,33383E-75	7,80323E-96	Island_chr11:129306659-129306882
cg15571705_Body_BARX2	-0,2689	-0,1492	-0,0143	0,1349	0,2546	0,1197	4,15924E-05	2,22045E-16	1,02392E-05	0,399274894	0	97,00370862	391,3989295	4,034886244	3,32514E-48	1,33383E-75	7,80323E-96	S_Shore_chr11:129306659-129306882
cg03509193_Body_BARX2												97,00370862	391,3989295	4,034886244	3,32514E-48	1,33383E-75	7,80323E-96	S_Shelf_chr11:129306659-129306882
cg15055782_Body_BARX2	-0,2696	-0,1536	-0,06045	0,09315	0,20915	0,116	0,000273407	0	1,03098E-07	0,427907792	0	97,00370862	391,3989295	4,034886244	3,32514E-48	1,33383E-75	7,80323E-96	S_Shelf_chr11:129306659-129306882
cg22744587_3'UTR_BARX2												97,00370862	391,3989295	4,034886244	3,32514E-48	1,33383E-75	7,80323E-96	NA_NA
cg08160477_3'UTR_BAT1												1,890720357	2,510028943	1,327551657	1,38264E-62	6,3531E-115	2,76727E-61	NA_NA
cg23752963_Body_BAT1	0,47295	0,4727	0,4726	-1E-04	-0,00035	-0,00025	0,573065791	0,39263673	0,808411185	-0,024201065	0,599567458	1,890720357	2,510028943	1,327551657	1,38264E-62	6,3531E-115	2,76727E-61	NA_NA
cg10895184_Body_BAT1	0,38155	0,3692	0,3612	-0,008	-0,02035	-0,01235	0,270548809	0,006717391	0,227242423	-0,145001314	0,001567151	1,890720357	2,510028943	1,327551657	1,38264E-62	6,3531E-115	2,76727E-61	NA_NA
cg02362020_Body_BAT1	0,3292	0,3146	0,3033	-0,0113	-0,0259	-0,0146	0,274405884	0,000345192	0,033234172	-0,12336759	0,00722618	1,890720357	2,510028943	1,327551657	1,38264E-62	6,3531E-115	2,76727E-61	NA_NA
cg01373932_Body_BAT1	0,47635	0,4728	0,47265	-0,00015	-0,0037	-0,00355	0,891877607	0,09345773	0,293068173	-0,008664886	0,850912925	1,890720357	2,510028943	1,327551657	1,38264E-62	6,3531E-115	2,76727E-61	NA_NA
cg24515095_Body_BAT1	0,47375	0,4728	0,4712	-0,0016	-0,00255	-0,00095	0,058351819	0,003064516	0,167322008	-0,026779072	0,561260982	1,890720357	2,510028943	1,327551657	1,38264E-62	6,3531E-115	2,76727E-61	NA_NA
cg24477778_Body_BAT1	0,4885	0,4891	0,4893	0,0002	0,0008	0,0006	0,926865239	0,001329027	9,88347E-05	0,006997174	0,879362287	1,890720357	2,510028943	1,327551657	1,38264E-62	6,3531E-115	2,76727E-61	NA_NA
cg21545988_Body_BAT1	0,3932	0,3755	0,3718	-0,0037	-0,0214	-0,0177	0,59267751	4,79854E-09	3,84452E-06	-0,253497831	2,26816E-08	1,890720357	2,510028943	1,327551657	1,38264E-62	6,3531E-115	2,76727E-61	NA_NA
cg07845011_Body_BAT1	0,38765	0,3771	0,362	-0,0151	-0,02565	-0,01055	0,011749302	3,05339E-06	0,056060594	-0,2110277	3,66296E-06	1,890720357	2,510028943	1,327551657	1,38264E-62	6,3531E-115	2,76727E-61	NA_NA
cg17439097_Body_BAT1	0,46965	0,4735	0,4746	0,0011	0,00495	0,00385	0,342914839	7,38835E-08	1,84767E-07	0,048590307	0,291610016	1,890720357	2,510028943	1,327551657	1,38264E-62	6,3531E-115	2,76727E-61	NA_NA
cg03877381_Body_BAT1	0,34465	0,3241	0,3191	-0,005	-0,02555	-0,02055	0,709885001	0,009758293	0,105745518	-0,092082742	0,045325318	1,890720357	2,510028943	1,327551657	1,38264E-62	6,3531E-115	2,76727E-61	NA_NA
cg17742434_Body_BAT1	0,4125	0,4047	0,394	-0,0107	-0,0185	-0,0078	0,043442968	0,000547918	0,021980671	-0,105623952	0,021589056	1,890720357	2,510028943	1,327551657	1,38264E-62	6,3531E-115	2,76727E-61	NA_NA
cg22290047_Body_BAT1	0,41645	0,404	0,39555	-0,00845	-0,0209	-0,01245	0,005855755	1,93118E-08	0,012132049	-0,160358548	0,000463477	1,890720357	2,510028943	1,327551657	1,38264E-62	6,3531E-115	2,76727E-61	NA_NA
cg09235535_Body_BAT1	0,4507	0,4452	0,43735	-0,00785	-0,01335	-0,0055	0,003665387	1,41796E-07	0,044749999	-0,092851075	0,043549991	1,890720357	2,510028943	1,327551657	1,38264E-62	6,3531E-115	2,76727E-61	NA_NA
cg09061207_Body_BAT1	0,3201	0,2913	0,2876	-0,0037	-0,0325	-0,0288	0,926515912	0,038290401	0,023239747	-0,042820348	0,352763061	1,890720357	2,510028943	1,327551657	1,38264E-62	6,3531E-115	2,76727E-61	NA_NA
cg05781294_Body_BAT1	0,38975	0,3643	0,40645	0,04215	0,0167	-0,02545	0,02119058	0,39263673	0,078021047	0,010246793	0,824104325	1,890720357	2,510028943	1,327551657	1,38264E-62	6,3531E-115	2,76727E-61	NA_NA
cg09018383_Body_BAT1	0,21815	0,191	0,16715	-0,02385	-0,051	-0,02715	0,279479571	0,003064516	0,098791733	-0,152665167	0,000865319	1,890720357	2,510028943	1,327551657	1,38264E-62	6,3531E-115	2,76727E-61	NA_NA
cg14470104_Body_BAT1	0,37825	0,3503	0,3775	0,0272	-0,00075	-0,02795	0,099661399	0,564506369	0,056598989	0,001334061	0,97691472	1,890720357	2,510028943	1,327551657	1,38264E-62	6,3531E-115	2,76727E-61	NA_NA
cg12707833_Body_BAT1												1,890720357	2,510028943	1,327551657	1,38264E-62	6,3531E-115	2,76727E-61	NA_NA
cg01341355_Body_BAT1	0,33985	0,3086	0,2587	-0,0499	-0,08115	-0,03125	0,024097221	4,79145E-05	0,10796503	-0,181793422	6,99467E-05	1,890720357	2,510028943	1,327551657	1,38264E-62	6,3531E-115	2,76727E-61	NA_NA
cg05216536_Body_BAT1	0,4012	0,3896	0,37995	-0,00965	-0,02125	-0,0116	0,337508654	0,004565938	0,23614533	-0,092791237	0,04368612	1,890720357	2,510028943	1,327551657	1,38264E-62	6,3531E-115	2,76727E-61	NA_NA
cg21610554_Body_BAT1												1,890720357	2,510028943	1,327551657	1,38264E-62	6,3531E-115	2,76727E-61	N_Shelf_chr6:31509668-31509896
cg11468089_Body_BAT1	0,347	0,3243	0,33355	0,00925	-0,01345	-0,0227	0,609432413	0,39263673	0,102308696	0,015288717	0,740155665	1,890720357	2,510028943	1,327551657	1,38264E-62	6,3531E-115	2,76727E-61	N_Shelf_chr6:31509668-31509896
cg05520988_Body_BAT1	0,41865	0,4138	0,4039	-0,0099	-0,01475	-0,00485	0,518910651	0,070299013	0,184766976	0,011491148	0,803157406	1,890720357	2,510028943	1,327551657	1,38264E-62	6,3531E-115	2,76727E-61	N_Shelf_chr6:31509668-31509896
cg08288345_Body_BAT1	0,1269	0,0785	0,0939	0,0154	-0,033	-0,0484	0,421501418	0,276340821	0,04972237	-0,02570526	0,579920078	1,890720357	2,510028943	1,327551657	1,38264E-62	6,3531E-115	2,76727E-61	N_Shelf_chr6:31509668-31509896
cg26863842_Body_BAT1	0,00735	-0,0304	-0,0324	-0,002	-0,03975	-0,03775	0,57661895	0,027727336	0,058909047	-0,047001683	0,307691375	1,890720357	2,510028943	1,327551657	1,38264E-62	6,3531E-115	2,76727E-61	N_Shelf_chr6:31509668-31509896
cg04219977_Body_BAT1												1,890720357	2,510028943	1,327551657	1,38264E-62	6,3531E-115	2,76727E-61	N_Shelf_chr6:31509668-31509896
cg03901549_Body_BAT1												1,890720357	2,510028943	1,327551657	1,38264E-62	6,3531E-115	2,76727E-61	N_Shelf_chr6:31509668-31509896
cg05945401_Body_BAT1	-0,20845	-0,2533	-0,34545	-0,09215	-0,137	-0,04485	6,94628E-06	4,87277E-12	0,046728696	-0,305995352	1,03779E-11	1,890720357	2,510028943	1,327551657	1,38264E-62	6,3531E-115	2,76727E-61	N_Shelf_chr6:31509668-31509896
cg09878914_Body_BAT1	0,24575	0,2271	0,2041	-0,023	-0,04165	-0,01865	0,919705822	0,203372041	0,129290576	-0,046305126	0,314923597	1,890720357	2,510028943	1,327551657	1,38264E-62	6,3531E-115	2,76727E-61	N_Shelf_chr6:31509668-31509896
cg15647614_Body_BAT1	0,4064	0,4002	0,4042	0,004	-0,0022	-0,0062	0,68954308	0,474762346	0,355287765	0,005600486	0,903309905	1,890720357	2,510028943	1,327551657	1,38264E-62	6,3531E-115	2,76727E-61	N_Shelf_chr6:31509668-31509896
cg09981533_Body_BAT1	0,0378	0,0108	-0,0023	-0,0131	-0,0401	-0,027	0,676916311	0,256759004	0,347007051	-0,051620115	0,262526332	1,890720357	2,510028943	1,327551657	1,38264E-62	6,3531E-115	2,76727E-61	N_Shore_chr6:31509668-31509896
cg26177760_Body_BAT1	0,03045	0,0595	-0,00305	-0,06255	-0,0335	0,02905	0,060379249	0,070299013	0,703918203	-0,058538014	0,203785898	1,890720357	2,510028943	1,327551657	1,38264E-62	6,3531E-115	2,76727E-61	N_Shore_chr6:31509668-31509896
cg20804756_Body_BAT1												1,890720357	2,510028943	1,327551657	1,38264E-62	6,3531E-115	2,76727E-61	N_Shore_chr6:31509668-31509896
cg26408612_Body_BAT1												1,890720357	2,510028943	1,327551657	1,38264E-62	6,3531E-115	2,76727E-61	N_Shore_chr6:31509668-31509896
cg24124954_Body_BAT1	-0,304	-0,3327	-0,3489	-0,0162	-0,0449	-0,0287	0,232690652	8,00039E-05	0,01246903	-0,152888583	0,000850111	1,890720357	2,510028943	1,327551657	1,38264E-62	6,3531E-115	2,76727E-61	N_Shore_chr6:31509668-31509896
cg24332685_Body_BAT1	-0,39515	-0,4108	-0,4208	-0,01	-0,02565	-0,01565	0,043701687	7,38835E-08	0,001653827	-0,126305967	0,005946278	1,890720357	2,510028943	1,327551657	1,38264E-62	6,3531E-115	2,76727E-61	N_Shore_chr6:31509668-31509896
cg21179831_Body_BAT1	-0,34555	-0,3611	-0,37375	-0,01265	-0,0282	-0,01555	0,029060188	1,65457E-05	0,046545733	-0,102884242	0,025246842	1,890720357	2,510028943	1,327551657	1,38264E-62	6,3531E-115	2,76727E-61	N_Shore_chr6:31509668-31509896
cg08463024_Body_BAT1	-0,37185	-0,3898	-0,4107	-0,0209	-0,03885	-0,01795	0,015448961	4,79145E-05	0,178800228	-0,115003648	0,012319586	1,890720357	2,510028943	1,327551657	1,38264E-62	6,3531E-115	2,76727E-61	N_Shore_chr6:31509668-31509896
cg11489251_Body_BAT1	-0,34195	-0,3595	-0,38215	-0,02265	-0,0402	-0,01755	6,01425E-05	2,54515E-10	0,023842155	-0,212973419	2,96353E-06	1,890720357	2,510028943	1,327551657	1,38264E-62	6,3531E-115	2,76727E-61	N_Shore_chr6:31509668-31509896
cg24631162_5'UTR_BAT1	-0,3147	-0,3342	-0,36585	-0,03165	-0,05115	-0,0195	0,001043925	7,38835E-08	0,032359569	-0,22000425	1,35551E-06	1,890720357	2,510028943	1,327551657	1,38264E-62	6,3531E-115	2,76727E-61	N_Shore_chr6:31509668-31509896
cg04755523_5'UTR_BAT1												1,890720357	2,510028943	1,327551657	1,38264E-62	6,3531E-115	2,76727E-61	N_Shore_chr6:31509668-31509896
cg04211275_5'UTR_BAT1	-0,4545	-0,4531	-0,45165	0,00145	0,00285	0,0014	0,063652919	0,070299013	0,528088326	0,060015082	0,192587415	1,890720357	2,510028943	1,327551657	1,38264E-62	6,3531E-115	2,76727E-61	N_Shore_chr6:31509668-31509896
cg24294399_5'UTR_BAT1	-0,47155	-0,4726	-0,47355	-0,00095	-0,002	-0,00105	0,457222563	0,000858763	0,05779912	-0,055284231	0,230104694	1,890720357	2,510028943	1,327551657	1,38264E-62	6,3531E-115	2,76727E-61	N_Shore_chr6:31509668-31509896
cg09427493_5'UTR_BAT1	-0,4639	-0,4618	-0,4619	-1E-04	0,002	0,0021	0,261408906	0,256759004	0,872784719	0,037262687	0,418776072	1,890720357	2,510028943	1,327551657	1,38264E-62	6,3531E-115	2,76727E-61	N_Shore_chr6:31509668-31509896
cg21024122_5'UTR_BAT1	-0,4061	-0,4161	-0,4263	-0,0102	-0,0202	-0,01	0,001076329	2,57038E-08	0,027678191	-0,215784309	2,3426E-06	1,890720357	2,510028943	1,327551657	1,38264E-62	6,3531E-115	2,76727E-61	N_Shore_chr6:31509668-31509896
cg26696685_5'UTR_BAT1	-0,4509	-0,4521	-0,45115	0,00095	-0,00025	-0,0012	0,582553847	0,909668513	0,877352174	-0,009744812	0,832590826	1,890720357	2,510028943	1,327551657	1,38264E-62	6,3531E-115	2,76727E-61	N_Shore_chr6:31509668-31509896
cg14373189_5'UTR_BAT1	-0,4422	-0,4477	-0,45065	-0,00295	-0,00845	-0,0055	0,099138838	0,00014649	0,005956562	-0,084028803	0,068748321	1,890720357	2,510028943	1,327551657	1,38264E-62	6,3531E-115	2,76727E-61	N_Shore_chr6:31509668-31509896
cg11671290_5'UTR_BAT1	-0,4364	-0,439	-0,4397	-0,0007	-0,0033	-0,0026	0,765508974	0,052212141	0,147081187	-0,105479391	0,021769884	1,890720357	2,510028943	1,327551657	1,38264E-62	6,3531E-115	2,76727E-61	N_Shore_chr6:31509668-31509896
cg18091165_5'UTR_BAT1												1,890720357	2,510028943	1,327551657	1,38264E-62	6,3531E-115	2,76727E-61	N_Shore_chr6:31509668-31509896
cg02000145_5'UTR_BAT1	-0,4638	-0,4674	-0,4713	-0,0039	-0,0075	-0,0036	0,034129458	8,00039E-05	0,271317045	-0,136416917	0,002949704	1,890720357	2,510028943	1,327551657	1,38264E-62	6,3531E-115	2,76727E-61	N_Shore_chr6:31509668-31509896
cg00916439_5'UTR_BAT1												1,890720357	2,510028943	1,327551657	1,38264E-62	6,3531E-115	2,76727E-61	N_Shore_chr6:31509668-31509896
cg14130272_5'UTR_BAT1												1,890720357	2,510028943	1,327551657	1,38264E-62	6,3531E-115	2,76727E-61	N_Shore_chr6:31509668-31509896
cg16981259_5'UTR_BAT1	-0,47475	-0,4765	-0,4777	-0,0012	-0,00295	-0,00175	0,061299527	7,38835E-08	9,42169E-05	-0,139842394	0,002301281	1,890720357	2,510028943	1,327551657	1,38264E-62	6,3531E-115	2,76727E-61	N_Shore_chr6:31509668-31509896
cg04431990_5'UTR_BAT1	-0,47475	-0,4764	-0,4768	-0,0004	-0,00205	-0,00165	0,854767061	0,004565938	0,011994081	-0,083102592	0,070964549	1,890720357	2,510028943	1,327551657	1,38264E-62	6,3531E-115	2,76727E-61	N_Shore_chr6:31509668-31509896
cg14182431_5'UTR_BAT1	-0,4572	-0,4571	-0,4567	0,0004	0,0005	1E-04	0,073447486	0,658682021	0,098100557	-0,04514533	0,327210639	1,890720357	2,510028943	1,327551657	1,38264E-62	6,3531E-115	2,76727E-61	N_Shore_chr6:31509668-31509896
cg14159895_5'UTR_BAT1	-0,4734	-0,474	-0,4737	0,0003	-0,0003	-0,0006	0,884941847	0,203372041	0,147802969	-0,065976329	0,151956444	1,890720357	2,510028943	1,327551657	1,38264E-62	6,3531E-115	2,76727E-61	N_Shore_chr6:31509668-31509896
cg11305058_5'UTR_BAT1	-0,46925	-0,4701	-0,4682	0,0019	0,00105	-0,00085	0,028759143	0,564506369	0,219580228	-0,027859615	0,545563945	1,890720357	2,510028943	1,327551657	1,38264E-62	6,3531E-115	2,76727E-61	N_Shore_chr6:31509668-31509896
cg12244756_5'UTR_BAT1	-0,42145	-0,4277	-0,42525	0,00245	-0,0038	-0,00625	0,510934258	0,158976084	0,059133213	-0,073413186	0,110810893	1,890720357	2,510028943	1,327551657	1,38264E-62	6,3531E-115	2,76727E-61	N_Shore_chr6:31509668-31509896
cg00124488_1stExon_BAT1	-0,2385	-0,2444	-0,2488	-0,0044	-0,0103	-0,0059	0,179361885	0,003064516	0,005230286	-0,197378135	1,53265E-05	1,890720357	2,510028943	1,327551657	1,38264E-62	6,3531E-115	2,76727E-61	Island_chr6:31509668-31509896
cg00124488_5'UTR_BAT1	-0,2385	-0,2444	-0,2488	-0,0044	-0,0103	-0,0059	0,179361885	0,003064516	0,005230286	-0,197378135	1,53265E-05	1,890720357	2,510028943	1,327551657	1,38264E-62	6,3531E-115	2,76727E-61	Island_chr6:31509668-31509896
cg25984249_1stExon_BAT1	-0,47445	-0,4743	-0,4736	0,0007	0,00085	0,00015	0,677518366	0,203372041	0,441216757	0,007282675	0,874479869	1,890720357	2,510028943	1,327551657	1,38264E-62	6,3531E-115	2,76727E-61	Island_chr6:31509668-31509896
cg25984249_5'UTR_BAT1	-0,47445	-0,4743	-0,4736	0,0007	0,00085	0,00015	0,677518366	0,203372041	0,441216757	0,007282675	0,874479869	1,890720357	2,510028943	1,327551657	1,38264E-62	6,3531E-115	2,76727E-61	Island_chr6:31509668-31509896
cg18821320_1stExon_BAT1	-0,45755	-0,4596	-0,45945	0,00015	-0,0019	-0,00205	0,413707094	0,203372041	0,180489357	-0,073847836	0,108708429	1,890720357	2,510028943	1,327551657	1,38264E-62	6,3531E-115	2,76727E-61	Island_chr6:31509668-31509896
cg18821320_5'UTR_BAT1	-0,45755	-0,4596	-0,45945	0,00015	-0,0019	-0,00205	0,413707094	0,203372041	0,180489357	-0,073847836	0,108708429	1,890720357	2,510028943	1,327551657	1,38264E-62	6,3531E-115	2,76727E-61	Island_chr6:31509668-31509896
cg01138972_1stExon_BAT1	-0,46255	-0,4637	-0,4656	-0,0019	-0,00305	-0,00115	0,210519481	0,038290401	0,604037213	-0,073944753	0,108243946	1,890720357	2,510028943	1,327551657	1,38264E-62	6,3531E-115	2,76727E-61	Island_chr6:31509668-31509896
cg01138972_5'UTR_BAT1	-0,46255	-0,4637	-0,4656	-0,0019	-0,00305	-0,00115	0,210519481	0,038290401	0,604037213	-0,073944753	0,108243946	1,890720357	2,510028943	1,327551657	1,38264E-62	6,3531E-115	2,76727E-61	Island_chr6:31509668-31509896
cg19234301_1stExon_BAT1	-0,4709	-0,4737	-0,47295	0,00075	-0,00205	-0,0028	0,676916311	0,003064516	6,01425E-05	-0,117914085	0,010269033	1,890720357	2,510028943	1,327551657	1,38264E-62	6,3531E-115	2,76727E-61	Island_chr6:31509668-31509896
cg19234301_5'UTR_BAT1	-0,4709	-0,4737	-0,47295	0,00075	-0,00205	-0,0028	0,676916311	0,003064516	6,01425E-05	-0,117914085	0,010269033	1,890720357	2,510028943	1,327551657	1,38264E-62	6,3531E-115	2,76727E-61	Island_chr6:31509668-31509896
cg17489752_1stExon_BAT1	-0,47935	-0,4797	-0,4792	0,0005	0,00015	-0,00035	0,585527078	0,256759004	0,141408529	-0,024277093	0,59842104	1,890720357	2,510028943	1,327551657	1,38264E-62	6,3531E-115	2,76727E-61	S_Shore_chr6:31509668-31509896
cg17489752_5'UTR_BAT1	-0,47935	-0,4797	-0,4792	0,0005	0,00015	-0,00035	0,585527078	0,256759004	0,141408529	-0,024277093	0,59842104	1,890720357	2,510028943	1,327551657	1,38264E-62	6,3531E-115	2,76727E-61	S_Shore_chr6:31509668-31509896
cg13130696_1stExon_BAT1	-0,46255	-0,4637	-0,4648	-0,0011	-0,00225	-0,00115	0,339304345	0,052212141	0,580177997	-0,065551399	0,154617952	1,890720357	2,510028943	1,327551657	1,38264E-62	6,3531E-115	2,76727E-61	S_Shore_chr6:31509668-31509896
cg13130696_5'UTR_BAT1	-0,46255	-0,4637	-0,4648	-0,0011	-0,00225	-0,00115	0,339304345	0,052212141	0,580177997	-0,065551399	0,154617952	1,890720357	2,510028943	1,327551657	1,38264E-62	6,3531E-115	2,76727E-61	S_Shore_chr6:31509668-31509896
cg00853714_1stExon_BAT1	-0,4825	-0,4833	-0,4836	-0,0003	-0,0011	-0,0008	0,732985592	0,000547918	0,010542777	-0,079166949	0,085448442	1,890720357	2,510028943	1,327551657	1,38264E-62	6,3531E-115	2,76727E-61	S_Shore_chr6:31509668-31509896
cg00853714_5'UTR_BAT1	-0,4825	-0,4833	-0,4836	-0,0003	-0,0011	-0,0008	0,732985592	0,000547918	0,010542777	-0,079166949	0,085448442	1,890720357	2,510028943	1,327551657	1,38264E-62	6,3531E-115	2,76727E-61	S_Shore_chr6:31509668-31509896
cg03357730_1stExon_BAT1	-0,45265	-0,4557	-0,45685	-0,00115	-0,0042	-0,00305	0,928253388	0,003064516	0,003591597	-0,138215502	0,002591004	1,890720357	2,510028943	1,327551657	1,38264E-62	6,3531E-115	2,76727E-61	S_Shore_chr6:31509668-31509896
cg03357730_5'UTR_BAT1	-0,45265	-0,4557	-0,45685	-0,00115	-0,0042	-0,00305	0,928253388	0,003064516	0,003591597	-0,138215502	0,002591004	1,890720357	2,510028943	1,327551657	1,38264E-62	6,3531E-115	2,76727E-61	S_Shore_chr6:31509668-31509896
cg10951305_1stExon_BAT1	-0,4317	-0,4535	-0,4536	-1E-04	-0,0219	-0,0218	0,530392671	3,05339E-06	0,000399473	-0,265170043	4,71359E-09	1,890720357	2,510028943	1,327551657	1,38264E-62	6,3531E-115	2,76727E-61	S_Shore_chr6:31509668-31509896
cg10951305_5'UTR_BAT1	-0,4317	-0,4535	-0,4536	-1E-04	-0,0219	-0,0218	0,530392671	3,05339E-06	0,000399473	-0,265170043	4,71359E-09	1,890720357	2,510028943	1,327551657	1,38264E-62	6,3531E-115	2,76727E-61	S_Shore_chr6:31509668-31509896
cg09230467_1stExon_BAT1	-0,48165	-0,482	-0,48275	-0,00075	-0,0011	-0,00035	0,283031594	0,019825667	0,533856412	-0,056790433	0,21763642	1,890720357	2,510028943	1,327551657	1,38264E-62	6,3531E-115	2,76727E-61	S_Shore_chr6:31509668-31509896
cg09230467_5'UTR_BAT1	-0,48165	-0,482	-0,48275	-0,00075	-0,0011	-0,00035	0,283031594	0,019825667	0,533856412	-0,056790433	0,21763642	1,890720357	2,510028943	1,327551657	1,38264E-62	6,3531E-115	2,76727E-61	S_Shore_chr6:31509668-31509896
cg04136480_1stExon_BAT1	-0,46505	-0,4668	-0,46665	0,00015	-0,0016	-0,00175	0,782514678	0,319796646	0,058909047	-0,046984087	0,307872707	1,890720357	2,510028943	1,327551657	1,38264E-62	6,3531E-115	2,76727E-61	S_Shore_chr6:31509668-31509896
cg04136480_5'UTR_BAT1	-0,46505	-0,4668	-0,46665	0,00015	-0,0016	-0,00175	0,782514678	0,319796646	0,058909047	-0,046984087	0,307872707	1,890720357	2,510028943	1,327551657	1,38264E-62	6,3531E-115	2,76727E-61	S_Shore_chr6:31509668-31509896
cg19740491_1stExon_BAT1	-0,4669	-0,4693	-0,4704	-0,0011	-0,0035	-0,0024	0,177402133	0,000547918	0,005217396	-0,114724903	0,012533778	1,890720357	2,510028943	1,327551657	1,38264E-62	6,3531E-115	2,76727E-61	S_Shore_chr6:31509668-31509896
cg19740491_5'UTR_BAT1	-0,4669	-0,4693	-0,4704	-0,0011	-0,0035	-0,0024	0,177402133	0,000547918	0,005217396	-0,114724903	0,012533778	1,890720357	2,510028943	1,327551657	1,38264E-62	6,3531E-115	2,76727E-61	S_Shore_chr6:31509668-31509896
cg13156044_TSS200_BAT1	-0,4555	-0,4578	-0,4578	0	-0,0023	-0,0023	0,966551965	0,052212141	0,046820411	-0,066490159	0,148784729	1,890720357	2,510028943	1,327551657	1,38264E-62	6,3531E-115	2,76727E-61	S_Shore_chr6:31509668-31509896
cg21699509_TSS200_BAT1	-0,4628	-0,4622	-0,46225	-5E-05	0,00055	0,0006	0,494022211	0,564506369	0,446518074	-0,020390789	0,658241044	1,890720357	2,510028943	1,327551657	1,38264E-62	6,3531E-115	2,76727E-61	S_Shore_chr6:31509668-31509896
cg10028038_TSS200_BAT1	-0,44495	-0,4512	-0,4526	-0,0014	-0,00765	-0,00625	0,098791733	5,43143E-06	0,000456013	-0,213939279	2,66569E-06	1,890720357	2,510028943	1,327551657	1,38264E-62	6,3531E-115	2,76727E-61	S_Shore_chr6:31509668-31509896
cg26764200_TSS200_BAT1	-0,4534	-0,4555	-0,45415	0,00135	-0,00075	-0,0021	0,684737283	0,256759004	0,184479355	-0,038580521	0,402501238	1,890720357	2,510028943	1,327551657	1,38264E-62	6,3531E-115	2,76727E-61	S_Shore_chr6:31509668-31509896
cg27308967_TSS1500_BAT1												1,890720357	2,510028943	1,327551657	1,38264E-62	6,3531E-115	2,76727E-61	S_Shore_chr6:31509668-31509896
cg03031988_TSS1500_BAT1	-0,29205	-0,31795	-0,3994	-0,08145	-0,10735	-0,0259	0,002176645	2,1561E-07	0,286559336	-0,120620369	0,008783042	1,890720357	2,510028943	1,327551657	1,38264E-62	6,3531E-115	2,76727E-61	S_Shore_chr6:31509668-31509896
cg21079591_TSS1500_BAT1	-0,06075	-0,0883	-0,223	-0,1347	-0,16225	-0,02755	0,002602765	1,65457E-05	0,304606338	-0,223276193	9,33581E-07	1,890720357	2,510028943	1,327551657	1,38264E-62	6,3531E-115	2,76727E-61	S_Shore_chr6:31509668-31509896
cg11015678_TSS1500_BAT1												1,890720357	2,510028943	1,327551657	1,38264E-62	6,3531E-115	2,76727E-61	S_Shore_chr6:31509668-31509896
cg27611005_TSS1500_BAT1												1,890720357	2,510028943	1,327551657	1,38264E-62	6,3531E-115	2,76727E-61	S_Shore_chr6:31509668-31509896
cg23165226_TSS1500_BAT1												1,890720357	2,510028943	1,327551657	1,38264E-62	6,3531E-115	2,76727E-61	S_Shore_chr6:31509668-31509896
cg00023321_TSS1500_BAT1												1,890720357	2,510028943	1,327551657	1,38264E-62	6,3531E-115	2,76727E-61	S_Shore_chr6:31509668-31509896
cg11623932_TSS1500_BAT1												1,890720357	2,510028943	1,327551657	1,38264E-62	6,3531E-115	2,76727E-61	S_Shore_chr6:31509668-31509896
cg22230559_TSS1500_BAT1												1,890720357	2,510028943	1,327551657	1,38264E-62	6,3531E-115	2,76727E-61	S_Shore_chr6:31509668-31509896
cg12399860_TSS1500_BAT1												1,890720357	2,510028943	1,327551657	1,38264E-62	6,3531E-115	2,76727E-61	S_Shore_chr6:31509668-31509896
cg18021100_TSS1500_BAT1												1,890720357	2,510028943	1,327551657	1,38264E-62	6,3531E-115	2,76727E-61	S_Shore_chr6:31509668-31509896
cg15579095_TSS1500_BAT1												1,890720357	2,510028943	1,327551657	1,38264E-62	6,3531E-115	2,76727E-61	S_Shore_chr6:31509668-31509896
cg12674490_TSS1500_BAT2	0,40365	0,4032	0,3708	-0,0324	-0,03285	-0,00045	0,147562059	0,203372041	0,629877827	-0,111881866	0,01491323	2,782975099	3,854511414	1,385032663	5,4439E-51	9,73296E-93	1,38268E-46	N_Shore_chr6:31587779-31589024
cg00811535_TSS1500_BAT2	-0,3498	-0,37295	-0,40085	-0,0279	-0,05105	-0,02315	4,60844E-06	6,82704E-09	0,024899755	-0,294767396	1,077E-10	2,782975099	3,854511414	1,385032663	5,4439E-51	9,73296E-93	1,38268E-46	N_Shore_chr6:31587779-31589024
cg13690543_TSS1500_BAT2	-0,36805	-0,3919	-0,40555	-0,01365	-0,0375	-0,02385	0,000264949	4,44089E-16	1,82432E-05	-0,376696025	0	2,782975099	3,854511414	1,385032663	5,4439E-51	9,73296E-93	1,38268E-46	N_Shore_chr6:31587779-31589024
cg07387607_TSS1500_BAT2	-0,3139	-0,3444	-0,36715	-0,02275	-0,05325	-0,0305	0,00096412	7,47753E-10	0,002524607	-0,286694454	4,66945E-10	2,782975099	3,854511414	1,385032663	5,4439E-51	9,73296E-93	1,38268E-46	N_Shore_chr6:31587779-31589024
cg19400055_TSS1500_BAT2	-0,43855	-0,444	-0,44815	-0,00415	-0,0096	-0,00545	0,035548136	3,05339E-06	0,005658511	-0,277276865	8,50957E-10	2,782975099	3,854511414	1,385032663	5,4439E-51	9,73296E-93	1,38268E-46	Island_chr6:31587779-31589024
cg08413657_TSS1500_BAT2	-0,4478	-0,4518	-0,45595	-0,00415	-0,00815	-0,004	0,017337692	2,34696E-09	0,002418977	-0,300259229	2,60401E-11	2,782975099	3,854511414	1,385032663	5,4439E-51	9,73296E-93	1,38268E-46	Island_chr6:31587779-31589024
cg21433105_TSS1500_BAT2	-0,41515	-0,4109	-0,4034	0,0075	0,01175	0,00425	0,034479392	0,006717391	0,127569467	0,139970109	0,002279839	2,782975099	3,854511414	1,385032663	5,4439E-51	9,73296E-93	1,38268E-46	Island_chr6:31587779-31589024
cg24684095_TSS1500_BAT2	-0,46125	-0,4621	-0,4645	-0,0024	-0,00325	-0,00085	0,00263005	0,000858763	0,533856412	-0,18019935	8,11377E-05	2,782975099	3,854511414	1,385032663	5,4439E-51	9,73296E-93	1,38268E-46	Island_chr6:31587779-31589024
cg01349370_TSS1500_BAT2	-0,44355	-0,4455	-0,443	0,0025	0,00055	-0,00195	0,422937255	0,564506369	0,866266078	0,03362102	0,465707852	2,782975099	3,854511414	1,385032663	5,4439E-51	9,73296E-93	1,38268E-46	Island_chr6:31587779-31589024
cg00141143_TSS1500_BAT2	-0,4672	-0,4659	-0,46725	-0,00135	-5E-05	0,0013	0,524639169	0,997768788	0,294697241	0,000172245	0,997018973	2,782975099	3,854511414	1,385032663	5,4439E-51	9,73296E-93	1,38268E-46	Island_chr6:31587779-31589024
cg03625897_TSS1500_BAT2	-0,46445	-0,4625	-0,4612	0,0013	0,00325	0,00195	0,57484162	0,070299013	0,438579036	0,130965853	0,004329763	2,782975099	3,854511414	1,385032663	5,4439E-51	9,73296E-93	1,38268E-46	Island_chr6:31587779-31589024
cg04762213_TSS1500_BAT2	-0,4014	-0,4144	-0,42735	-0,01295	-0,02595	-0,013	0,007401945	2,60496E-05	0,007837731	-0,264808749	1,04631E-08	2,782975099	3,854511414	1,385032663	5,4439E-51	9,73296E-93	1,38268E-46	Island_chr6:31587779-31589024
cg18685724_TSS1500_BAT2	-0,1078	-0,1148	-0,11815	-0,00335	-0,01035	-0,007	0,159277589	0,308989344	0,48974184	-0,075934802	0,106517319	2,782975099	3,854511414	1,385032663	5,4439E-51	9,73296E-93	1,38268E-46	Island_chr6:31587779-31589024
cg10287187_TSS1500_BAT2	-0,46665	-0,464	-0,4634	0,0006	0,00325	0,00265	0,941319909	0,019825667	0,079021545	0,09889249	0,031527361	2,782975099	3,854511414	1,385032663	5,4439E-51	9,73296E-93	1,38268E-46	Island_chr6:31587779-31589024
cg02212310_TSS1500_BAT2	-0,4791	-0,4808	-0,48195	-0,00115	-0,00285	-0,0017	1,87831E-05	1,70146E-10	2,63901E-05	-0,3718513	0	2,782975099	3,854511414	1,385032663	5,4439E-51	9,73296E-93	1,38268E-46	Island_chr6:31587779-31589024
cg26506725_TSS1500_BAT2	-0,44265	-0,4426	-0,4422	0,0004	0,00045	5E-05	0,782514678	0,319796646	0,589695727	0,071329839	0,121335896	2,782975099	3,854511414	1,385032663	5,4439E-51	9,73296E-93	1,38268E-46	Island_chr6:31587779-31589024
cg14801418_TSS1500_BAT2	-0,47055	-0,4731	-0,4732	-1E-04	-0,00265	-0,00255	0,239989721	0,027727336	0,033098281	-0,103158344	0,024858273	2,782975099	3,854511414	1,385032663	5,4439E-51	9,73296E-93	1,38268E-46	Island_chr6:31587779-31589024
cg24427016_TSS1500_BAT2	-0,4921	-0,4923	-0,4925	-0,0002	-0,0004	-0,0002	0,175459266	0,038290401	0,101952383	-0,050356362	0,274405095	2,782975099	3,854511414	1,385032663	5,4439E-51	9,73296E-93	1,38268E-46	Island_chr6:31587779-31589024
cg27559893_TSS1500_BAT2	-0,4717	-0,4743	-0,47685	-0,00255	-0,00515	-0,0026	1,15825E-05	4,55191E-15	0,000281777	-0,365489862	2,22045E-16	2,782975099	3,854511414	1,385032663	5,4439E-51	9,73296E-93	1,38268E-46	Island_chr6:31587779-31589024
cg15574924_TSS1500_BAT2	-0,4804	-0,4815	-0,4828	-0,0013	-0,0024	-0,0011	0,012640665	1,93118E-08	0,001698972	-0,295823881	5,23106E-11	2,782975099	3,854511414	1,385032663	5,4439E-51	9,73296E-93	1,38268E-46	Island_chr6:31587779-31589024
cg11203714_TSS1500_BAT2	-0,47465	-0,4768	-0,47865	-0,00185	-0,004	-0,00215	0,007935027	9,68757E-09	0,007785286	-0,348284274	6,21725E-15	2,782975099	3,854511414	1,385032663	5,4439E-51	9,73296E-93	1,38268E-46	Island_chr6:31587779-31589024
cg11028563_TSS1500_BAT2	-0,46835	-0,4683	-0,47085	-0,00255	-0,0025	5E-05	0,044661813	0,027727336	0,660641232	-0,232678286	3,09725E-07	2,782975099	3,854511414	1,385032663	5,4439E-51	9,73296E-93	1,38268E-46	Island_chr6:31587779-31589024
cg00716752_TSS200_BAT2	-0,42545	-0,4174	-0,41465	0,00275	0,0108	0,00805	0,421905879	9,54E-06	0,000166034	0,220193678	1,32677E-06	2,782975099	3,854511414	1,385032663	5,4439E-51	9,73296E-93	1,38268E-46	Island_chr6:31587779-31589024
cg02531797_TSS200_BAT2	-0,3886	-0,3796	-0,37605	0,00355	0,01255	0,009	0,108713377	2,83351E-05	0,022554045	0,180180959	8,12762E-05	2,782975099	3,854511414	1,385032663	5,4439E-51	9,73296E-93	1,38268E-46	Island_chr6:31587779-31589024
cg09276739_TSS200_BAT2	-0,4479	-0,4519	-0,4585	-0,0066	-0,0106	-0,004	0,005230286	2,83351E-05	0,030418047	-0,227613201	5,6451E-07	2,782975099	3,854511414	1,385032663	5,4439E-51	9,73296E-93	1,38268E-46	Island_chr6:31587779-31589024
cg23207361_TSS200_BAT2	-0,44965	-0,4541	-0,45925	-0,00515	-0,0096	-0,00445	0,010990941	5,43143E-06	0,007493492	-0,290115509	1,2615E-10	2,782975099	3,854511414	1,385032663	5,4439E-51	9,73296E-93	1,38268E-46	Island_chr6:31587779-31589024
cg22017797_5'UTR_BAT2	-0,4692	-0,4714	-0,47255	-0,00115	-0,00335	-0,0022	0,286216104	0,009758293	0,281843995	-0,092125008	0,0452261	2,782975099	3,854511414	1,385032663	5,4439E-51	9,73296E-93	1,38268E-46	Island_chr6:31587779-31589024
cg22017797_1stExon_BAT2	-0,4692	-0,4714	-0,47255	-0,00115	-0,00335	-0,0022	0,286216104	0,009758293	0,281843995	-0,092125008	0,0452261	2,782975099	3,854511414	1,385032663	5,4439E-51	9,73296E-93	1,38268E-46	Island_chr6:31587779-31589024
cg15081882_5'UTR_BAT2												2,782975099	3,854511414	1,385032663	5,4439E-51	9,73296E-93	1,38268E-46	Island_chr6:31587779-31589024
cg10140190_5'UTR_BAT2												2,782975099	3,854511414	1,385032663	5,4439E-51	9,73296E-93	1,38268E-46	Island_chr6:31587779-31589024
cg10407266_5'UTR_BAT2	-0,4346	-0,4369	-0,4432	-0,0063	-0,0086	-0,0023	0,073133007	0,025969809	0,687191553	-0,131034854	0,004477011	2,782975099	3,854511414	1,385032663	5,4439E-51	9,73296E-93	1,38268E-46	Island_chr6:31587779-31589024
cg20193104_5'UTR_BAT2	-0,48185	-0,4831	-0,48405	-0,00095	-0,0022	-0,00125	0,042674785	9,29024E-07	0,007565492	-0,239198722	1,40124E-07	2,782975099	3,854511414	1,385032663	5,4439E-51	9,73296E-93	1,38268E-46	Island_chr6:31587779-31589024
cg18756579_5'UTR_BAT2	-0,4489	-0,4446	-0,4451	-0,0005	0,0038	0,0043	0,811642694	0,158976084	0,023892976	0,114206402	0,012940961	2,782975099	3,854511414	1,385032663	5,4439E-51	9,73296E-93	1,38268E-46	Island_chr6:31587779-31589024
cg22750384_5'UTR_BAT2	-0,4773	-0,4787	-0,4804	-0,0017	-0,0031	-0,0014	0,000270125	1,13346E-09	3,3475E-05	-0,299093711	3,1315E-11	2,782975099	3,854511414	1,385032663	5,4439E-51	9,73296E-93	1,38268E-46	Island_chr6:31587779-31589024
cg25109908_5'UTR_BAT2	-0,45875	-0,4599	-0,4616	-0,0017	-0,00285	-0,00115	0,226905135	0,052212141	0,580771727	-0,095683771	0,037502296	2,782975099	3,854511414	1,385032663	5,4439E-51	9,73296E-93	1,38268E-46	Island_chr6:31587779-31589024
cg03658282_5'UTR_BAT2	-0,4561	-0,4522	-0,4457	0,0065	0,0104	0,0039	0,182760982	0,004565938	0,359943427	0,106556608	0,020453451	2,782975099	3,854511414	1,385032663	5,4439E-51	9,73296E-93	1,38268E-46	Island_chr6:31587779-31589024
cg24903176_5'UTR_BAT2	-0,47515	-0,4751	-0,4726	0,0025	0,00255	5E-05	0,043615299	0,052212141	0,970931193	0,01920436	0,676970618	2,782975099	3,854511414	1,385032663	5,4439E-51	9,73296E-93	1,38268E-46	Island_chr6:31587779-31589024
cg15765212_5'UTR_BAT2	-0,4344	-0,4318	-0,4281	0,0037	0,0063	0,0026	0,22589554	0,001329027	0,294697241	0,129138629	0,004909147	2,782975099	3,854511414	1,385032663	5,4439E-51	9,73296E-93	1,38268E-46	S_Shore_chr6:31587779-31589024
cg14943908_5'UTR_BAT2	-0,4222	-0,4179	-0,4204	-0,0025	0,0018	0,0043	0,517768018	0,752262195	0,226231693	0,061612846	0,18098886	2,782975099	3,854511414	1,385032663	5,4439E-51	9,73296E-93	1,38268E-46	S_Shore_chr6:31587779-31589024
cg17478749_5'UTR_BAT2	-0,4088	-0,4203	-0,4355	-0,0152	-0,0267	-0,0115	0,016296463	0,000131904	0,076750445	-0,080478907	0,080376362	2,782975099	3,854511414	1,385032663	5,4439E-51	9,73296E-93	1,38268E-46	S_Shore_chr6:31587779-31589024
cg02054431_5'UTR_BAT2	-0,2654	-0,3045	-0,3602	-0,0557	-0,0948	-0,0391	0,011509042	9,29024E-07	0,035188707	-0,22444205	8,16299E-07	2,782975099	3,854511414	1,385032663	5,4439E-51	9,73296E-93	1,38268E-46	S_Shore_chr6:31587779-31589024
cg17599748_5'UTR_BAT2	-0,17	-0,2299	-0,2684	-0,0385	-0,0984	-0,0599	0,061764153	9,54E-06	0,031310948	-0,200127595	1,15766E-05	2,782975099	3,854511414	1,385032663	5,4439E-51	9,73296E-93	1,38268E-46	S_Shore_chr6:31587779-31589024
cg10703453_5'UTR_BAT2	-0,17915	-0,2215	-0,26215	-0,04065	-0,083	-0,04235	0,030797936	0,000214738	0,172712873	-0,175862247	0,000120732	2,782975099	3,854511414	1,385032663	5,4439E-51	9,73296E-93	1,38268E-46	S_Shore_chr6:31587779-31589024
cg23351738_5'UTR_BAT2	-0,1831	-0,2683	-0,32495	-0,05665	-0,14185	-0,0852	0,016772714	1,69494E-06	0,015175376	-0,259986197	9,56122E-09	2,782975099	3,854511414	1,385032663	5,4439E-51	9,73296E-93	1,38268E-46	S_Shore_chr6:31587779-31589024
cg16932560_5'UTR_BAT2	-0,2663	-0,3089	-0,35475	-0,04585	-0,08845	-0,0426	0,011195597	3,05339E-06	0,021605657	-0,266012059	4,19596E-09	2,782975099	3,854511414	1,385032663	5,4439E-51	9,73296E-93	1,38268E-46	S_Shore_chr6:31587779-31589024
cg11643442_5'UTR_BAT2	-0,22565	-0,237	-0,23085	0,00615	-0,0052	-0,01135	0,667275583	0,838456575	0,966551965	0,020056927	0,663490621	2,782975099	3,854511414	1,385032663	5,4439E-51	9,73296E-93	1,38268E-46	S_Shore_chr6:31587779-31589024
cg08484337_5'UTR_BAT2	0,2861	0,2612	0,27975	0,01855	-0,00635	-0,0249	0,760920127	0,838456575	0,582553847	-0,053839949	0,242528108	2,782975099	3,854511414	1,385032663	5,4439E-51	9,73296E-93	1,38268E-46	S_Shore_chr6:31587779-31589024
cg06023161_Body_BAT2	0,19735	0,1613	0,172	0,0107	-0,02535	-0,03605	0,673302657	0,658682021	0,283825324	-0,074918277	0,103664628	2,782975099	3,854511414	1,385032663	5,4439E-51	9,73296E-93	1,38268E-46	S_Shore_chr6:31587779-31589024
cg16291917_Body_BAT2	0,2268	0,163	0,2357	0,0727	0,0089	-0,0638	0,581365613	0,474762346	0,702125305	-0,00688442	0,881291787	2,782975099	3,854511414	1,385032663	5,4439E-51	9,73296E-93	1,38268E-46	S_Shore_chr6:31587779-31589024
cg18305324_Body_BAT2	0,0879	0,0509	0,0629	0,012	-0,025	-0,037	0,588503975	0,909668513	0,417794844	-0,040150087	0,383618969	2,782975099	3,854511414	1,385032663	5,4439E-51	9,73296E-93	1,38268E-46	S_Shore_chr6:31587779-31589024
cg07708721_Body_BAT2	-0,0495	-0,0729	-0,0775	-0,0046	-0,028	-0,0234	0,402587274	0,256759004	0,357610675	-0,087704219	0,056641372	2,782975099	3,854511414	1,385032663	5,4439E-51	9,73296E-93	1,38268E-46	S_Shore_chr6:31587779-31589024
cg13704497_Body_BAT2	0,37	0,3596	0,3731	0,0135	0,0031	-0,0104	0,446518074	0,39263673	0,581959653	0,026555275	0,56453911	2,782975099	3,854511414	1,385032663	5,4439E-51	9,73296E-93	1,38268E-46	S_Shore_chr6:31587779-31589024
cg18020072_Body_BAT2	0,07765	0,0553	0,06465	0,00935	-0,013	-0,02235	0,924755567	0,909668513	0,789219037	-0,003773815	0,934759493	2,782975099	3,854511414	1,385032663	5,4439E-51	9,73296E-93	1,38268E-46	S_Shore_chr6:31587779-31589024
cg08500171_Body_BAT2	0,37535	0,3871	0,38355	-0,00355	0,0082	0,01175	0,369372493	0,39263673	0,733573747	0,054224728	0,239173281	2,782975099	3,854511414	1,385032663	5,4439E-51	9,73296E-93	1,38268E-46	S_Shore_chr6:31587779-31589024
cg00774102_Body_BAT2	0,13915	0,1447	0,16045	0,01575	0,0213	0,00555	0,166790339	0,019825667	0,626866064	0,093009078	0,043192259	2,782975099	3,854511414	1,385032663	5,4439E-51	9,73296E-93	1,38268E-46	S_Shore_chr6:31587779-31589024
cg04397817_Body_BAT2	0,3975	0,3906	0,38985	-0,00075	-0,00765	-0,0069	0,269744214	0,070299013	0,278694621	-0,043605643	0,343995102	2,782975099	3,854511414	1,385032663	5,4439E-51	9,73296E-93	1,38268E-46	S_Shelf_chr6:31587779-31589024
cg25516853_Body_BAT2	0,44535	0,4467	0,4476	0,0009	0,00225	0,00135	0,901890082	0,09345773	0,339304345	0,065686392	0,153768636	2,782975099	3,854511414	1,385032663	5,4439E-51	9,73296E-93	1,38268E-46	S_Shelf_chr6:31587779-31589024
cg04257745_Body_BAT2	0,4331	0,4344	0,42525	-0,00915	-0,00785	0,0013	0,177402133	0,203372041	0,629877827	0,032476993	0,481031225	2,782975099	3,854511414	1,385032663	5,4439E-51	9,73296E-93	1,38268E-46	S_Shelf_chr6:31587779-31589024
cg10618221_Body_BAT2	0,3934	0,386	0,3835	-0,0025	-0,0099	-0,0074	0,306699813	0,038290401	0,282635329	-0,025812993	0,575477105	2,782975099	3,854511414	1,385032663	5,4439E-51	9,73296E-93	1,38268E-46	S_Shelf_chr6:31587779-31589024
cg08125488_Body_BAT2	0,48145	0,4825	0,48255	5E-05	0,0011	0,00105	0,891450142	0,09345773	0,3326034	0,068823619	0,135011806	2,782975099	3,854511414	1,385032663	5,4439E-51	9,73296E-93	1,38268E-46	S_Shelf_chr6:31587779-31589024
cg07825007_Body_BAT2	0,4124	0,4035	0,401	-0,0025	-0,0114	-0,0089	0,440160629	0,013997473	0,179643233	-0,011642822	0,800613486	2,782975099	3,854511414	1,385032663	5,4439E-51	9,73296E-93	1,38268E-46	S_Shelf_chr6:31587779-31589024
cg27244082_Body_BAT2	0,4758	0,4776	0,47915	0,00155	0,00335	0,0018	0,003865779	9,68757E-09	0,01132525	0,083751751	0,068780457	2,782975099	3,854511414	1,385032663	5,4439E-51	9,73296E-93	1,38268E-46	S_Shelf_chr6:31587779-31589024
cg13465723_Body_BAT2	0,4341	0,4323	0,42805	-0,00425	-0,00605	-0,0018	0,171352463	0,027727336	0,497384284	0,012565159	0,785190048	2,782975099	3,854511414	1,385032663	5,4439E-51	9,73296E-93	1,38268E-46	S_Shelf_chr6:31587779-31589024
cg02444305_Body_BAT2	0,43685	0,4315	0,4315	0	-0,00535	-0,00535	0,345184319	0,122674225	0,17054029	0,010547988	0,81902207	2,782975099	3,854511414	1,385032663	5,4439E-51	9,73296E-93	1,38268E-46	S_Shelf_chr6:31587779-31589024
cg02700447_Body_BAT2	0,3826	0,3824	0,3688	-0,0136	-0,0138	-0,0002	0,001020934	0,002030937	0,130593787	-0,03207087	0,486536036	2,782975099	3,854511414	1,385032663	5,4439E-51	9,73296E-93	1,38268E-46	S_Shelf_chr6:31587779-31589024
cg08961072_Body_BAT2	0,4189	0,4217	0,4222	0,0005	0,0033	0,0028	0,71405233	0,752262195	0,233378531	0,04021076	0,382900081	2,782975099	3,854511414	1,385032663	5,4439E-51	9,73296E-93	1,38268E-46	S_Shelf_chr6:31587779-31589024
cg14070867_Body_BAT2	0,4338	0,431	0,42705	-0,00395	-0,00675	-0,0028	0,103924924	0,013997473	0,791994664	0,009632197	0,83449741	2,782975099	3,854511414	1,385032663	5,4439E-51	9,73296E-93	1,38268E-46	S_Shelf_chr6:31587779-31589024
cg03399814_Body_BAT2	0,4199	0,4076	0,3991	-0,0085	-0,0208	-0,0123	0,058797237	9,29024E-07	0,005374021	-0,148558399	0,001193701	2,782975099	3,854511414	1,385032663	5,4439E-51	9,73296E-93	1,38268E-46	S_Shelf_chr6:31587779-31589024
cg16983152_Body_BAT2	0,4507	0,4484	0,4389	-0,0095	-0,0118	-0,0023	0,002425328	5,43143E-06	0,166790339	-0,085841223	0,062121435	2,782975099	3,854511414	1,385032663	5,4439E-51	9,73296E-93	1,38268E-46	S_Shelf_chr6:31587779-31589024
cg00107914_Body_BAT2	0,47445	0,4768	0,4791	0,0023	0,00465	0,00235	0,000973639	3,05339E-06	0,011118451	0,077938712	0,090427628	2,782975099	3,854511414	1,385032663	5,4439E-51	9,73296E-93	1,38268E-46	S_Shelf_chr6:31587779-31589024
cg23905524_Body_BAT2	0,4501	0,4507	0,4476	-0,0031	-0,0025	0,0006	0,076610354	0,319796646	0,385270487	0,038813663	0,399661876	2,782975099	3,854511414	1,385032663	5,4439E-51	9,73296E-93	1,38268E-46	S_Shelf_chr6:31587779-31589024
cg10489928_Body_BAT2	0,32535	0,321	0,31385	-0,00715	-0,0115	-0,00435	0,175459266	0,256759004	0,846884095	-0,032001871	0,48747465	2,782975099	3,854511414	1,385032663	5,4439E-51	9,73296E-93	1,38268E-46	S_Shelf_chr6:31587779-31589024
cg26805346_Body_BAT2	0,43015	0,4371	0,44225	0,00515	0,0121	0,00695	0,043100082	2,68709E-07	5,78295E-05	0,108666229	0,018074638	2,782975099	3,854511414	1,385032663	5,4439E-51	9,73296E-93	1,38268E-46	S_Shelf_chr6:31587779-31589024
cg10002888_Body_BAT2	0,285	0,2743	0,22945	-0,04485	-0,05555	-0,0107	0,042929523	0,038290401	0,925462443	-0,120631135	0,008634185	2,782975099	3,854511414	1,385032663	5,4439E-51	9,73296E-93	1,38268E-46	S_Shelf_chr6:31587779-31589024
cg13260377_Body_BAT2	0,40235	0,3887	0,36975	-0,01895	-0,0326	-0,01365	0,699134421	0,09345773	0,340204581	-0,082375814	0,073476703	2,782975099	3,854511414	1,385032663	5,4439E-51	9,73296E-93	1,38268E-46	S_Shelf_chr6:31587779-31589024
cg21834739_Body_BAT2	0,3974	0,3941	0,38495	-0,00915	-0,01245	-0,0033	0,08449163	0,004565938	0,128858535	-0,078226938	0,089238772	2,782975099	3,854511414	1,385032663	5,4439E-51	9,73296E-93	1,38268E-46	S_Shelf_chr6:31587779-31589024
cg17009731_Body_BAT2	0,4813	0,4824	0,4814	-0,001	1E-04	0,0011	0,598052967	0,319796646	0,229954377	0,030136977	0,513208291	2,782975099	3,854511414	1,385032663	5,4439E-51	9,73296E-93	1,38268E-46	S_Shelf_chr6:31587779-31589024
cg20826416_Body_BAT2	0,34675	0,3359	0,33115	-0,00475	-0,0156	-0,01085	0,590888033	0,256759004	0,690143368	-0,04688052	0,308941455	2,782975099	3,854511414	1,385032663	5,4439E-51	9,73296E-93	1,38268E-46	S_Shelf_chr6:31587779-31589024
cg22863628_Body_BAT2	0,36385	0,3484	0,30955	-0,03885	-0,0543	-0,01545	0,022748101	2,83351E-05	0,003352537	-0,19561304	1,83145E-05	2,782975099	3,854511414	1,385032663	5,4439E-51	9,73296E-93	1,38268E-46	NA_NA
cg08744878_Body_BAT2	0,48585	0,4864	0,4867	0,0003	0,00085	0,00055	0,229614054	0,000214738	0,140943896	0,058087857	0,207290924	2,782975099	3,854511414	1,385032663	5,4439E-51	9,73296E-93	1,38268E-46	N_Shelf_chr6:31599519-31599761
cg04729768_Body_BAT2	0,4847	0,4849	0,4854	0,0005	0,0007	0,0002	0,773486391	0,158976084	0,702723077	-0,091988183	0,045547952	2,782975099	3,854511414	1,385032663	5,4439E-51	9,73296E-93	1,38268E-46	N_Shelf_chr6:31599519-31599761
cg18798086_Body_BAT2	0,4886	0,4888	0,4888	0	0,0002	0,0002	0,492345093	0,256759004	0,927213652	-0,037263672	0,418763771	2,782975099	3,854511414	1,385032663	5,4439E-51	9,73296E-93	1,38268E-46	N_Shelf_chr6:31599519-31599761
cg11360931_Body_BAT2	0,4837	0,4837	0,4834	-0,0003	-0,0003	0	0,676916311	0,474762346	0,72117627	-0,084051092	0,06779204	2,782975099	3,854511414	1,385032663	5,4439E-51	9,73296E-93	1,38268E-46	N_Shelf_chr6:31599519-31599761
cg23170237_Body_BAT2	0,35035	0,3383	0,3221	-0,0162	-0,02825	-0,01205	0,001004002	3,80131E-08	0,01122142	-0,304108012	1,40776E-11	2,782975099	3,854511414	1,385032663	5,4439E-51	9,73296E-93	1,38268E-46	N_Shelf_chr6:31599519-31599761
cg19400739_Body_BAT2	0,374	0,3629	0,3505	-0,0124	-0,0235	-0,0111	0,011118451	9,29024E-07	0,014973049	-0,215860635	2,15613E-06	2,782975099	3,854511414	1,385032663	5,4439E-51	9,73296E-93	1,38268E-46	N_Shelf_chr6:31599519-31599761
cg27099493_Body_BAT2	0,41615	0,4091	0,4088	-0,0003	-0,00735	-0,00705	0,189416764	0,006717391	0,230295079	-0,12395219	0,006953458	2,782975099	3,854511414	1,385032663	5,4439E-51	9,73296E-93	1,38268E-46	N_Shelf_chr6:31599519-31599761
cg15449023_Body_BAT2	0,27025	0,2674	0,24595	-0,02145	-0,0243	-0,00285	0,029855948	0,09345773	0,933327692	-0,054940074	0,233023311	2,782975099	3,854511414	1,385032663	5,4439E-51	9,73296E-93	1,38268E-46	N_Shelf_chr6:31599519-31599761
cg13961425_Body_BAT2	0,39935	0,3875	0,3739	-0,0136	-0,02545	-0,01185	0,300449477	0,000131904	0,015552691	-0,138509989	0,002536215	2,782975099	3,854511414	1,385032663	5,4439E-51	9,73296E-93	1,38268E-46	N_Shelf_chr6:31599519-31599761
cg21464591_Body_BAT2	0,4323	0,4323	0,4275	-0,0048	-0,0048	0	0,047466796	0,013997473	0,894002738	-0,118088322	0,01015649	2,782975099	3,854511414	1,385032663	5,4439E-51	9,73296E-93	1,38268E-46	N_Shelf_chr6:31599519-31599761
cg15653559_Body_BAT2	0,4714	0,4718	0,47205	0,00025	0,00065	0,0004	0,672700176	0,070299013	0,638920272	-0,130319057	0,00452738	2,782975099	3,854511414	1,385032663	5,4439E-51	9,73296E-93	1,38268E-46	N_Shelf_chr6:31599519-31599761
cg09365542_Body_BAT2	0,4019	0,3784	0,37545	-0,00295	-0,02645	-0,0235	0,16785502	5,43143E-06	0,000998416	-0,208260892	4,93416E-06	2,782975099	3,854511414	1,385032663	5,4439E-51	9,73296E-93	1,38268E-46	N_Shelf_chr6:31599519-31599761
cg10667484_Body_BAT2	0,3848	0,3744	0,36015	-0,01425	-0,02465	-0,0104	0,000430013	1,18337E-10	0,000590682	-0,276984453	8,87766E-10	2,782975099	3,854511414	1,385032663	5,4439E-51	9,73296E-93	1,38268E-46	N_Shelf_chr6:31599519-31599761
cg20760427_Body_BAT2	0,31615	0,2997	0,2845	-0,0152	-0,03165	-0,01645	0,00356428	2,54515E-10	0,000156031	-0,289357534	1,41583E-10	2,782975099	3,854511414	1,385032663	5,4439E-51	9,73296E-93	1,38268E-46	N_Shelf_chr6:31599519-31599761
cg25965888_Body_BAT2	0,4129	0,4078	0,4017	-0,0061	-0,0112	-0,0051	0,085561562	0,000858763	0,429676181	-0,062967631	0,171566062	2,782975099	3,854511414	1,385032663	5,4439E-51	9,73296E-93	1,38268E-46	N_Shelf_chr6:31599519-31599761
cg20369513_Body_BAT2	0,3611	0,3084	0,26125	-0,04715	-0,09985	-0,0527	0,107592457	0,000547918	0,04060263	-0,163124086	0,000367738	2,782975099	3,854511414	1,385032663	5,4439E-51	9,73296E-93	1,38268E-46	N_Shelf_chr6:31599519-31599761
cg23667405_Body_BAT2	0,44525	0,4411	0,4345	-0,0066	-0,01075	-0,00415	0,132348015	0,013997473	0,007493492	-0,071142416	0,122319728	2,782975099	3,854511414	1,385032663	5,4439E-51	9,73296E-93	1,38268E-46	N_Shore_chr6:31599519-31599761
cg08394355_Body_BAT2	0,38915	0,3938	0,40205	0,00825	0,0129	0,00465	0,005308245	0,000858763	0,014973049	0,192398241	2,52296E-05	2,782975099	3,854511414	1,385032663	5,4439E-51	9,73296E-93	1,38268E-46	N_Shore_chr6:31599519-31599761
cg19752083_Body_BAT2	0,39705	0,4035	0,40025	-0,00325	0,0032	0,00645	0,408124785	0,39263673	0,05924557	0,00472024	0,918449195	2,782975099	3,854511414	1,385032663	5,4439E-51	9,73296E-93	1,38268E-46	N_Shore_chr6:31599519-31599761
cg06833981_Body_BAT2												2,782975099	3,854511414	1,385032663	5,4439E-51	9,73296E-93	1,38268E-46	N_Shore_chr6:31599519-31599761
cg23426633_Body_BAT2												2,782975099	3,854511414	1,385032663	5,4439E-51	9,73296E-93	1,38268E-46	N_Shore_chr6:31599519-31599761
cg27049388_Body_BAT2												2,782975099	3,854511414	1,385032663	5,4439E-51	9,73296E-93	1,38268E-46	N_Shore_chr6:31599519-31599761
cg25157615_Body_BAT2	0,3979	0,3651	0,3201	-0,045	-0,0778	-0,0328	0,016224279	3,05339E-06	0,016009443	-0,228407639	5,14255E-07	2,782975099	3,854511414	1,385032663	5,4439E-51	9,73296E-93	1,38268E-46	N_Shore_chr6:31599519-31599761
cg01950810_Body_BAT2	0,35435	0,3424	0,31965	-0,02275	-0,0347	-0,01195	0,042844464	8,00039E-05	0,126078871	-0,183073394	6,20317E-05	2,782975099	3,854511414	1,385032663	5,4439E-51	9,73296E-93	1,38268E-46	N_Shore_chr6:31599519-31599761
cg12732864_Body_BAT2	0,4109	0,403	0,4035	0,0005	-0,0074	-0,0079	0,271701759	0,006717391	0,046728696	-0,14892032	0,001160705	2,782975099	3,854511414	1,385032663	5,4439E-51	9,73296E-93	1,38268E-46	N_Shore_chr6:31599519-31599761
cg10857398_Body_BAT2	0,4416	0,4344	0,43335	-0,00105	-0,00825	-0,0072	0,099661399	0,000656983	0,019251509	-0,103744507	0,024195131	2,782975099	3,854511414	1,385032663	5,4439E-51	9,73296E-93	1,38268E-46	N_Shore_chr6:31599519-31599761
cg20584712_Body_BAT2	0,40435	0,3879	0,37465	-0,01325	-0,0297	-0,01645	0,165995348	0,001329027	0,007619905	-0,201288673	1,0271E-05	2,782975099	3,854511414	1,385032663	5,4439E-51	9,73296E-93	1,38268E-46	N_Shore_chr6:31599519-31599761
cg05182583_Body_BAT2	0,2374	0,2248	0,18185	-0,04295	-0,05555	-0,0126	0,279872644	0,038290401	0,486773847	-0,113856323	0,013222435	2,782975099	3,854511414	1,385032663	5,4439E-51	9,73296E-93	1,38268E-46	N_Shore_chr6:31599519-31599761
cg02814864_Body_BAT2	0,44065	0,4382	0,43505	-0,00315	-0,0056	-0,00245	0,139327386	0,013997473	0,67209764	-0,141933608	0,001972354	2,782975099	3,854511414	1,385032663	5,4439E-51	9,73296E-93	1,38268E-46	N_Shore_chr6:31599519-31599761
cg23181413_Body_BAT2	0,4385	0,4379	0,43445	-0,00345	-0,00405	-0,0006	0,167056006	0,019825667	0,808951021	-0,146349088	0,00141457	2,782975099	3,854511414	1,385032663	5,4439E-51	9,73296E-93	1,38268E-46	N_Shore_chr6:31599519-31599761
cg19498147_Body_BAT2												2,782975099	3,854511414	1,385032663	5,4439E-51	9,73296E-93	1,38268E-46	N_Shore_chr6:31599519-31599761
cg00408224_Body_BAT2	0,4087	0,3993	0,39365	-0,00565	-0,01505	-0,0094	0,03010463	2,83351E-05	0,011482622	-0,174981684	0,000130729	2,782975099	3,854511414	1,385032663	5,4439E-51	9,73296E-93	1,38268E-46	N_Shore_chr6:31599519-31599761
cg13267247_Body_BAT2	0,41765	0,3998	0,37265	-0,02715	-0,045	-0,01785	0,002368716	3,80131E-08	0,015552691	-0,210745476	3,77667E-06	2,782975099	3,854511414	1,385032663	5,4439E-51	9,73296E-93	1,38268E-46	N_Shore_chr6:31599519-31599761
cg09313188_Body_BAT2	0,3376	0,33	0,30045	-0,02955	-0,03715	-0,0076	0,044048728	0,000214738	0,187954004	-0,144586076	0,001617119	2,782975099	3,854511414	1,385032663	5,4439E-51	9,73296E-93	1,38268E-46	N_Shore_chr6:31599519-31599761
cg05233877_Body_BAT2	0,47445	0,4751	0,4712	-0,0039	-0,00325	0,00065	0,338405703	0,09345773	0,967630921	-0,095274209	0,038329991	2,782975099	3,854511414	1,385032663	5,4439E-51	9,73296E-93	1,38268E-46	N_Shore_chr6:31599519-31599761
cg11292878_Body_BAT2	0,4035	0,4078	0,4078	0	0,0043	0,0043	0,681129218	0,39263673	0,427596232	0,022263805	0,629106764	2,782975099	3,854511414	1,385032663	5,4439E-51	9,73296E-93	1,38268E-46	N_Shore_chr6:31599519-31599761
cg23318990_Body_BAT2	0,4325	0,4295	0,42675	-0,00275	-0,00575	-0,003	0,164152062	0,052212141	0,610632456	-0,090042249	0,050337476	2,782975099	3,854511414	1,385032663	5,4439E-51	9,73296E-93	1,38268E-46	N_Shore_chr6:31599519-31599761
cg19701014_Body_BAT2	0,41185	0,3915	0,35185	-0,03965	-0,06	-0,02035	0,000399473	9,54E-06	0,032293138	-0,194375555	2,07308E-05	2,782975099	3,854511414	1,385032663	5,4439E-51	9,73296E-93	1,38268E-46	N_Shore_chr6:31599519-31599761
cg22137373_Body_BAT2												2,782975099	3,854511414	1,385032663	5,4439E-51	9,73296E-93	1,38268E-46	N_Shore_chr6:31599519-31599761
cg20887391_Body_BAT2	0,4772	0,4745	0,47425	-0,00025	-0,00295	-0,0027	0,331716726	0,070299013	0,055846472	-0,031091643	0,499947414	2,782975099	3,854511414	1,385032663	5,4439E-51	9,73296E-93	1,38268E-46	Island_chr6:31599519-31599761
cg25626453_Body_BAT2	0,47855	0,4782	0,4769	-0,0013	-0,00165	-0,00035	0,48788572	0,019825667	0,237189195	-0,038795582	0,399881643	2,782975099	3,854511414	1,385032663	5,4439E-51	9,73296E-93	1,38268E-46	Island_chr6:31599519-31599761
cg11154666_Body_BAT2	0,4841	0,484	0,48385	-0,00015	-0,00025	-1E-04	0,129290576	0,122674225	0,883618784	-0,015447126	0,737561812	2,782975099	3,854511414	1,385032663	5,4439E-51	9,73296E-93	1,38268E-46	Island_chr6:31599519-31599761
cg03691635_Body_BAT2	0,4848	0,4851	0,4852	0,0001	0,0004	0,0003	0,270165287	0,052212141	0,891450142	0,02682379	0,560607069	2,782975099	3,854511414	1,385032663	5,4439E-51	9,73296E-93	1,38268E-46	Island_chr6:31599519-31599761
cg15685889_Body_BAT2	0,476	0,4769	0,47845	0,00155	0,00245	0,0009	0,010229456	1,69494E-06	0,017337692	0,070186937	0,127432186	2,782975099	3,854511414	1,385032663	5,4439E-51	9,73296E-93	1,38268E-46	Island_chr6:31599519-31599761
cg22954787_Body_BAT2	0,4748	0,4765	0,47915	0,00265	0,00435	0,0017	0,003817173	1,41796E-07	0,000627499	0,075638208	0,100377952	2,782975099	3,854511414	1,385032663	5,4439E-51	9,73296E-93	1,38268E-46	Island_chr6:31599519-31599761
cg25371129_Body_BAT2	0,4778	0,4796	0,48115	0,00155	0,00335	0,0018	0,002188726	9,68757E-09	0,00376913	0,072335453	0,116162148	2,782975099	3,854511414	1,385032663	5,4439E-51	9,73296E-93	1,38268E-46	Island_chr6:31599519-31599761
cg18695778_Body_BAT2	0,4849	0,4846	0,48465	5E-05	-0,00025	-0,0003	0,821225759	0,838456575	0,458839763	0,044940345	0,329414126	2,782975099	3,854511414	1,385032663	5,4439E-51	9,73296E-93	1,38268E-46	Island_chr6:31599519-31599761
cg02572517_Body_BAT2	0,4797	0,4808	0,4812	0,0004	0,0015	0,0011	0,20924881	0,013997473	0,27208687	0,045965268	0,318492382	2,782975099	3,854511414	1,385032663	5,4439E-51	9,73296E-93	1,38268E-46	Island_chr6:31599519-31599761
cg15225418_Body_BAT2	0,3799	0,3692	0,3653	-0,0039	-0,0146	-0,0107	0,455070935	0,004565938	0,106665678	-0,066527214	0,148557961	2,782975099	3,854511414	1,385032663	5,4439E-51	9,73296E-93	1,38268E-46	Island_chr6:31599519-31599761
cg00184524_Body_BAT2	0,4498	0,4518	0,4565	0,0047	0,0067	0,002	0,016772714	2,51478E-05	0,339759277	0,198325982	1,45176E-05	2,782975099	3,854511414	1,385032663	5,4439E-51	9,73296E-93	1,38268E-46	S_Shore_chr6:31599519-31599761
cg04419856_Body_BAT2	0,2999	0,2888	0,28855	-0,00025	-0,01135	-0,0111	0,896107406	0,038290401	0,058130197	-0,042537247	0,355958193	2,782975099	3,854511414	1,385032663	5,4439E-51	9,73296E-93	1,38268E-46	S_Shore_chr6:31599519-31599761
cg05292460_Body_BAT2	0,4831	0,4829	0,48285	-5E-05	-0,00025	-0,0002	0,929284857	0,319796646	0,889732197	0,060078722	0,192115263	2,782975099	3,854511414	1,385032663	5,4439E-51	9,73296E-93	1,38268E-46	S_Shore_chr6:31599519-31599761
cg26394227_Body_BAT2	0,48375	0,4837	0,48445	0,00075	0,0007	-5E-05	0,85864441	0,256759004	0,825428995	0,050417072	0,273826207	2,782975099	3,854511414	1,385032663	5,4439E-51	9,73296E-93	1,38268E-46	S_Shore_chr6:31599519-31599761
cg02174486_Body_BAT2	0,3408	0,3262	0,3147	-0,0115	-0,0261	-0,0146	0,133232287	0,003064516	0,137498348	-0,054710694	0,234983039	2,782975099	3,854511414	1,385032663	5,4439E-51	9,73296E-93	1,38268E-46	S_Shore_chr6:31599519-31599761
cg03217090_Body_BAT2	0,2599	0,2329	0,2159	-0,017	-0,044	-0,027	0,292256043	0,004565938	0,041835133	-0,103366534	0,0245666	2,782975099	3,854511414	1,385032663	5,4439E-51	9,73296E-93	1,38268E-46	S_Shore_chr6:31599519-31599761
cg25515481_Body_BAT2	0,34735	0,3296	0,31835	-0,01125	-0,029	-0,01775	0,08479617	2,83351E-05	0,059810107	-0,092167631	0,045126231	2,782975099	3,854511414	1,385032663	5,4439E-51	9,73296E-93	1,38268E-46	S_Shore_chr6:31599519-31599761
cg22538505_Body_BAT2	0,16645	0,1537	0,12645	-0,02725	-0,04	-0,01275	0,05924557	0,004565938	0,418820427	-0,099046068	0,031263062	2,782975099	3,854511414	1,385032663	5,4439E-51	9,73296E-93	1,38268E-46	S_Shore_chr6:31599519-31599761
cg13514037_Body_BAT2	0,3417	0,3356	0,33225	-0,00335	-0,00945	-0,0061	0,615436335	0,256759004	0,843383095	0,006424047	0,889177087	2,782975099	3,854511414	1,385032663	5,4439E-51	9,73296E-93	1,38268E-46	S_Shore_chr6:31599519-31599761
cg03134653_Body_BAT2												2,782975099	3,854511414	1,385032663	5,4439E-51	9,73296E-93	1,38268E-46	S_Shore_chr6:31599519-31599761
cg00887255_Body_BAT2												2,782975099	3,854511414	1,385032663	5,4439E-51	9,73296E-93	1,38268E-46	S_Shore_chr6:31599519-31599761
cg10851350_Body_BAT2	0,44555	0,4463	0,43365	-0,01265	-0,0119	0,00075	0,180206969	0,256759004	0,577804657	-0,009961991	0,828916743	2,782975099	3,854511414	1,385032663	5,4439E-51	9,73296E-93	1,38268E-46	S_Shore_chr6:31599519-31599761
cg19673418_Body_BAT2	0,33185	0,299	0,2796	-0,0194	-0,05225	-0,03285	0,483445441	0,027727336	0,004916619	-0,129912047	0,004655873	2,782975099	3,854511414	1,385032663	5,4439E-51	9,73296E-93	1,38268E-46	S_Shore_chr6:31599519-31599761
cg18712755_Body_BAT2	0,4722	0,471	0,47175	0,00075	-0,00045	-0,0012	0,672700176	0,752262195	0,297974612	-0,008004896	0,862150658	2,782975099	3,854511414	1,385032663	5,4439E-51	9,73296E-93	1,38268E-46	S_Shore_chr6:31599519-31599761
cg04960128_Body_BAT2												2,782975099	3,854511414	1,385032663	5,4439E-51	9,73296E-93	1,38268E-46	S_Shore_chr6:31599519-31599761
cg01282751_Body_BAT2	0,13525	0,1158	0,0923	-0,0235	-0,04295	-0,01945	0,519482355	0,09345773	0,49963141	-0,11738637	0,010616675	2,782975099	3,854511414	1,385032663	5,4439E-51	9,73296E-93	1,38268E-46	S_Shore_chr6:31599519-31599761
cg10683435_Body_BAT2	0,34095	0,3143	0,2817	-0,0326	-0,05925	-0,02665	0,225224366	0,009758293	0,040118561	-0,095239422	0,038401	2,782975099	3,854511414	1,385032663	5,4439E-51	9,73296E-93	1,38268E-46	S_Shore_chr6:31599519-31599761
cg00180097_Body_BAT2	0,2826	0,2738	0,2457	-0,0281	-0,0369	-0,0088	0,289829262	0,019825667	0,186790156	-0,119718299	0,009155537	2,782975099	3,854511414	1,385032663	5,4439E-51	9,73296E-93	1,38268E-46	S_Shore_chr6:31599519-31599761
cg11234172_Body_BAT2	0,4551	0,4562	0,45545	-0,00075	0,00035	0,0011	0,853790956	0,122674225	0,384295023	-0,006929588	0,880518766	2,782975099	3,854511414	1,385032663	5,4439E-51	9,73296E-93	1,38268E-46	S_Shore_chr6:31599519-31599761
cg08367659_Body_BAT2	0,3799	0,373	0,36215	-0,01085	-0,01775	-0,0069	0,048687751	0,000858763	0,593871159	-0,089559171	0,051589586	2,782975099	3,854511414	1,385032663	5,4439E-51	9,73296E-93	1,38268E-46	S_Shore_chr6:31599519-31599761
cg04173139_Body_BAT2	0,477	0,474	0,47285	-0,00115	-0,00415	-0,003	0,494022211	0,000345192	0,008222872	-0,064015657	0,16453168	2,782975099	3,854511414	1,385032663	5,4439E-51	9,73296E-93	1,38268E-46	S_Shore_chr6:31599519-31599761
cg22503047_Body_BAT2	0,4441	0,4449	0,4379	-0,007	-0,0062	0,0008	0,031570262	0,004565938	0,250348604	-0,0494264	0,283376703	2,782975099	3,854511414	1,385032663	5,4439E-51	9,73296E-93	1,38268E-46	S_Shore_chr6:31599519-31599761
cg17435445_Body_BAT2	0,3461	0,3288	0,30195	-0,02685	-0,04415	-0,0173	0,030989442	0,000131904	0,133454104	-0,142401696	0,001904888	2,782975099	3,854511414	1,385032663	5,4439E-51	9,73296E-93	1,38268E-46	S_Shore_chr6:31599519-31599761
cg14722070_Body_BAT2	0,3958	0,3876	0,3711	-0,0165	-0,0247	-0,0082	0,141176058	0,001329027	0,271701759	-0,130932603	0,004339728	2,782975099	3,854511414	1,385032663	5,4439E-51	9,73296E-93	1,38268E-46	S_Shore_chr6:31599519-31599761
cg13478588_Body_BAT2	0,14095	0,1224	0,08265	-0,03975	-0,0583	-0,01855	0,044573778	0,000345192	0,520626534	-0,142139651	0,001942392	2,782975099	3,854511414	1,385032663	5,4439E-51	9,73296E-93	1,38268E-46	S_Shelf_chr6:31599519-31599761
cg15600966_Body_BAT2	0,35295	0,3442	0,33	-0,0142	-0,02295	-0,00875	0,032626499	0,000858763	0,135239456	-0,152369903	0,000885804	2,782975099	3,854511414	1,385032663	5,4439E-51	9,73296E-93	1,38268E-46	S_Shelf_chr6:31599519-31599761
cg19880646_Body_BAT2	0,34815	0,3271	0,31115	-0,01595	-0,037	-0,02105	0,286216104	9,54E-06	0,012104341	-0,177373954	0,000105226	2,782975099	3,854511414	1,385032663	5,4439E-51	9,73296E-93	1,38268E-46	S_Shelf_chr6:31599519-31599761
cg07827717_Body_BAT2	0,09675	0,1039	0,0527	-0,0512	-0,04405	0,00715	0,016441695	0,000131904	0,452924641	-0,164178129	0,000336369	2,782975099	3,854511414	1,385032663	5,4439E-51	9,73296E-93	1,38268E-46	S_Shelf_chr6:31599519-31599761
cg25343331_Body_BAT2	0,05385	0,0285	-0,0372	-0,0657	-0,09105	-0,02535	0,005295178	0,000858763	0,586122169	-0,177954418	9,97854E-05	2,782975099	3,854511414	1,385032663	5,4439E-51	9,73296E-93	1,38268E-46	S_Shelf_chr6:31599519-31599761
cg12484352_Body_BAT2	0,1543	0,0984	0,0541	-0,0443	-0,1002	-0,0559	0,180489357	0,000345192	0,003483473	-0,211385093	3,52366E-06	2,782975099	3,854511414	1,385032663	5,4439E-51	9,73296E-93	1,38268E-46	S_Shelf_chr6:31599519-31599761
cg16793622_Body_BAT2	0,2433	0,1986	0,1745	-0,0241	-0,0688	-0,0447	0,021886379	0,000345192	0,005127973	-0,229570298	4,48385E-07	2,782975099	3,854511414	1,385032663	5,4439E-51	9,73296E-93	1,38268E-46	S_Shelf_chr6:31599519-31599761
cg25661358_Body_BAT2	0,33465	0,3034	0,29745	-0,00595	-0,0372	-0,03125	0,670892411	0,009758293	0,010591743	-0,16717139	0,000260361	2,782975099	3,854511414	1,385032663	5,4439E-51	9,73296E-93	1,38268E-46	S_Shelf_chr6:31599519-31599761
cg15497818_Body_BAT2	0,0518	0,0302	-0,02565	-0,05585	-0,07745	-0,0216	0,077878997	0,003064516	0,076052151	-0,167229393	0,000259061	2,782975099	3,854511414	1,385032663	5,4439E-51	9,73296E-93	1,38268E-46	S_Shelf_chr6:31599519-31599761
cg25823710_Body_BAT2	0,27265	0,2481	0,22885	-0,01925	-0,0438	-0,02455	0,346550773	0,013997473	0,21115703	-0,1753155	0,000126851	2,782975099	3,854511414	1,385032663	5,4439E-51	9,73296E-93	1,38268E-46	S_Shelf_chr6:31599519-31599761
cg10369594_Body_BAT2	0,0677	0,0207	-0,0152	-0,0359	-0,0829	-0,047	0,056924154	0,000345192	0,015622191	-0,199865039	1,18929E-05	2,782975099	3,854511414	1,385032663	5,4439E-51	9,73296E-93	1,38268E-46	S_Shelf_chr6:31599519-31599761
cg16278747_Body_BAT2	0,16155	0,139	0,06715	-0,07185	-0,0944	-0,02255	0,043014729	0,000345192	0,101419847	-0,216174161	2,08238E-06	2,782975099	3,854511414	1,385032663	5,4439E-51	9,73296E-93	1,38268E-46	S_Shelf_chr6:31599519-31599761
cg14308867_Body_BAT2	0,3879	0,3686	0,36895	0,00035	-0,01895	-0,0193	0,690143368	0,002030937	0,031570262	-0,13114856	0,00427537	2,782975099	3,854511414	1,385032663	5,4439E-51	9,73296E-93	1,38268E-46	S_Shelf_chr6:31599519-31599761
cg14730119_Body_BAT2	0,41795	0,4101	0,40005	-0,01005	-0,0179	-0,00785	0,047373985	4,79145E-05	0,010616304	-0,15027091	0,001044854	2,782975099	3,854511414	1,385032663	5,4439E-51	9,73296E-93	1,38268E-46	S_Shelf_chr6:31599519-31599761
cg08677954_Body_BAT2	0,27225	0,2629	0,21475	-0,04815	-0,0575	-0,00935	0,007529414	0,001329027	0,333491673	-0,118451211	0,009925602	2,782975099	3,854511414	1,385032663	5,4439E-51	9,73296E-93	1,38268E-46	NA_NA
cg14435492_Body_BAT5	0,40385	0,3956	0,3949	-0,0007	-0,00895	-0,00825	0,146841224	0,000858763	0,227242423	-0,0939534	0,04110546	2,195156807	3,050081938	1,389459709	5,65933E-63	7,8124E-106	4,13749E-53	S_Shelf_chr6:31650648-31651292
cg02072940_Body_BAT5	0,2498	0,2452	0,25385	0,00865	0,00405	-0,0046	0,50188308	0,909668513	0,587908309	-0,043044569	0,350245338	2,195156807	3,050081938	1,389459709	5,65933E-63	7,8124E-106	4,13749E-53	NA_NA
cg14428706_Body_BAT5	0,06635	0,0432	0,0466	0,0034	-0,01975	-0,02315	0,951796848	0,158976084	0,231661693	-0,111831101	0,014959098	2,195156807	3,050081938	1,389459709	5,65933E-63	7,8124E-106	4,13749E-53	NA_NA
cg13961400_Body_BAT5	-0,0383	-0,0731	-0,07145	0,00165	-0,03315	-0,0348	0,967630921	0,203372041	0,043874909	-0,065697424	0,153699384	2,195156807	3,050081938	1,389459709	5,65933E-63	7,8124E-106	4,13749E-53	NA_NA
cg23684283_Body_BAT5	0,4417	0,4421	0,4428	0,0007	0,0011	0,0004	0,370323996	0,474762346	0,954754311	0,084396078	0,066667378	2,195156807	3,050081938	1,389459709	5,65933E-63	7,8124E-106	4,13749E-53	NA_NA
cg06987944_Body_BAT5	0,3451	0,31	0,3185	0,0085	-0,0266	-0,0351	0,634096457	0,003064516	0,077595552	-0,133485975	0,003631984	2,195156807	3,050081938	1,389459709	5,65933E-63	7,8124E-106	4,13749E-53	NA_NA
cg05256179_Body_BAT5	0,27905	0,2685	0,24505	-0,02345	-0,034	-0,01055	0,358076438	0,013997473	0,055739675	-0,174726351	0,00013377	2,195156807	3,050081938	1,389459709	5,65933E-63	7,8124E-106	4,13749E-53	NA_NA
cg00284511_Body_BAT5	0,4248	0,4204	0,4161	-0,0043	-0,0087	-0,0044	0,269361197	0,000858763	0,076330821	-0,151433329	0,000953786	2,195156807	3,050081938	1,389459709	5,65933E-63	7,8124E-106	4,13749E-53	NA_NA
cg15969681_Body_BAT5	0,27315	0,2618	0,25985	-0,00195	-0,0133	-0,01135	0,44174534	0,003064516	0,075635762	-0,195004308	1,94676E-05	2,195156807	3,050081938	1,389459709	5,65933E-63	7,8124E-106	4,13749E-53	NA_NA
cg14780115_Body_BAT5	0,39395	0,3767	0,3728	-0,0039	-0,02115	-0,01725	0,149985417	0,002030937	0,178519918	-0,124455977	0,006725867	2,195156807	3,050081938	1,389459709	5,65933E-63	7,8124E-106	4,13749E-53	NA_NA
cg23617236_Body_BAT5	0,4191	0,4069	0,40215	-0,00475	-0,01695	-0,0122	0,084643785	5,43143E-06	0,032293138	-0,145064989	0,001559615	2,195156807	3,050081938	1,389459709	5,65933E-63	7,8124E-106	4,13749E-53	NA_NA
cg25729545_Body_BAT5	0,1457	0,1108	0,1358	0,025	-0,0099	-0,0349	0,178800228	0,319796646	0,105196586	-0,08716915	0,058172615	2,195156807	3,050081938	1,389459709	5,65933E-63	7,8124E-106	4,13749E-53	NA_NA
cg17353177_Body_BAT5	0,4145	0,4111	0,4131	0,002	-0,0014	-0,0034	0,719397791	0,658682021	0,292661908	-0,041171555	0,371625969	2,195156807	3,050081938	1,389459709	5,65933E-63	7,8124E-106	4,13749E-53	NA_NA
cg15164826_Body_BAT5												2,195156807	3,050081938	1,389459709	5,65933E-63	7,8124E-106	4,13749E-53	N_Shelf_chr6:31670594-31671274
cg22998918_Body_BAT5												2,195156807	3,050081938	1,389459709	5,65933E-63	7,8124E-106	4,13749E-53	N_Shelf_chr6:31670594-31671274
cg12048617_Body_BAT5												2,195156807	3,050081938	1,389459709	5,65933E-63	7,8124E-106	4,13749E-53	N_Shelf_chr6:31670594-31671274
cg24245227_Body_BAT5												2,195156807	3,050081938	1,389459709	5,65933E-63	7,8124E-106	4,13749E-53	N_Shelf_chr6:31670594-31671274
cg12995777_Body_BAT5												2,195156807	3,050081938	1,389459709	5,65933E-63	7,8124E-106	4,13749E-53	N_Shelf_chr6:31670594-31671274
cg04102384_Body_BAT5	0,3896	0,3921	0,3982	0,0061	0,0086	0,0025	0,100011045	0,052212141	0,590888033	0,085270487	0,063885266	2,195156807	3,050081938	1,389459709	5,65933E-63	7,8124E-106	4,13749E-53	N_Shore_chr6:31670594-31671274
cg08644973_Body_BAT5	0,3331	0,3211	0,33545	0,01435	0,00235	-0,012	0,510934258	0,256759004	0,222554762	-0,059496614	0,196465695	2,195156807	3,050081938	1,389459709	5,65933E-63	7,8124E-106	4,13749E-53	N_Shore_chr6:31670594-31671274
cg20025630_Body_BAT5	0,44705	0,4439	0,43975	-0,00415	-0,0073	-0,00315	0,233034401	0,002030937	0,024354703	-0,094994729	0,038903643	2,195156807	3,050081938	1,389459709	5,65933E-63	7,8124E-106	4,13749E-53	N_Shore_chr6:31670594-31671274
cg19713109_Body_BAT5	0,4315	0,4187	0,4215	0,0028	-0,01	-0,0128	0,403638875	0,000345192	0,006965584	-0,079850902	0,083100321	2,195156807	3,050081938	1,389459709	5,65933E-63	7,8124E-106	4,13749E-53	N_Shore_chr6:31670594-31671274
cg06151074_Body_BAT5	-0,31085	-0,3286	-0,3092	0,0194	0,00165	-0,01775	0,613033674	0,987399621	0,357610675	-0,015719626	0,733106773	2,195156807	3,050081938	1,389459709	5,65933E-63	7,8124E-106	4,13749E-53	N_Shore_chr6:31670594-31671274
cg14986464_Body_BAT5	-0,13795	-0,1674	-0,1627	0,0047	-0,02475	-0,02945	0,97152437	0,09345773	0,107035593	-0,08245797	0,073189142	2,195156807	3,050081938	1,389459709	5,65933E-63	7,8124E-106	4,13749E-53	N_Shore_chr6:31670594-31671274
cg08784091_Body_BAT5	-0,4193	-0,4202	-0,42065	-0,00045	-0,00135	-0,0009	0,950135589	0,909668513	0,805161827	-0,021153752	0,646307578	2,195156807	3,050081938	1,389459709	5,65933E-63	7,8124E-106	4,13749E-53	N_Shore_chr6:31670594-31671274
cg18505959_Body_BAT5	-0,43645	-0,4395	-0,4391	0,0004	-0,00265	-0,00305	0,807330028	0,752262195	0,186210346	-0,056920137	0,216585831	2,195156807	3,050081938	1,389459709	5,65933E-63	7,8124E-106	4,13749E-53	N_Shore_chr6:31670594-31671274
cg15401579_Body_BAT5	-0,4608	-0,461	-0,4613	-0,0003	-0,0005	-0,0002	0,727091595	0,474762346	0,825428995	-0,061782917	0,179785386	2,195156807	3,050081938	1,389459709	5,65933E-63	7,8124E-106	4,13749E-53	N_Shore_chr6:31670594-31671274
cg06347181_Body_BAT5	-0,4424	-0,4407	-0,4395	0,0012	0,0029	0,0017	0,495701948	0,203372041	0,708096563	0,144744491	0,001597886	2,195156807	3,050081938	1,389459709	5,65933E-63	7,8124E-106	4,13749E-53	N_Shore_chr6:31670594-31671274
cg22666687_Body_BAT5	-0,4638	-0,4655	-0,4665	-0,001	-0,0027	-0,0017	0,087735612	0,006717391	0,044661813	-0,190824744	2,94559E-05	2,195156807	3,050081938	1,389459709	5,65933E-63	7,8124E-106	4,13749E-53	N_Shore_chr6:31670594-31671274
cg21248130_Body_BAT5	-0,4366	-0,4391	-0,4355	0,0036	0,0011	-0,0025	0,229954377	0,752262195	0,28741689	0,094142783	0,040697367	2,195156807	3,050081938	1,389459709	5,65933E-63	7,8124E-106	4,13749E-53	N_Shore_chr6:31670594-31671274
cg05911220_Body_BAT5	-0,44905	-0,4468	-0,4464	0,0004	0,00265	0,00225	0,419847462	0,006717391	0,099661399	0,162502507	0,000387494	2,195156807	3,050081938	1,389459709	5,65933E-63	7,8124E-106	4,13749E-53	N_Shore_chr6:31670594-31671274
cg21825888_Body_BAT5	-0,4642	-0,4657	-0,46925	-0,00355	-0,00505	-0,0015	0,000255036	9,29024E-07	0,031310948	-0,288889575	1,52014E-10	2,195156807	3,050081938	1,389459709	5,65933E-63	7,8124E-106	4,13749E-53	N_Shore_chr6:31670594-31671274
cg00094901_Body_BAT5	-0,4863	-0,4862	-0,4865	-0,0003	-0,0002	1E-04	0,850846635	0,319796646	0,495141746	-0,105018699	0,022354946	2,195156807	3,050081938	1,389459709	5,65933E-63	7,8124E-106	4,13749E-53	Island_chr6:31670594-31671274
cg19627207_Body_BAT5	-0,482	-0,4825	-0,4813	0,0012	0,0007	-0,0005	0,105745518	0,39263673	0,590291811	0,000861126	0,985097415	2,195156807	3,050081938	1,389459709	5,65933E-63	7,8124E-106	4,13749E-53	Island_chr6:31670594-31671274
cg19938295_Body_BAT5	-0,48265	-0,483	-0,48355	-0,00055	-0,0009	-0,00035	0,279479571	0,070299013	0,268214515	-0,168705701	0,00022794	2,195156807	3,050081938	1,389459709	5,65933E-63	7,8124E-106	4,13749E-53	Island_chr6:31670594-31671274
cg27114428_Body_BAT5	-0,47735	-0,4775	-0,477	0,0005	0,00035	-0,00015	0,420361524	0,038290401	0,452388904	0,035305106	0,443651	2,195156807	3,050081938	1,389459709	5,65933E-63	7,8124E-106	4,13749E-53	Island_chr6:31670594-31671274
cg02763810_Body_BAT5	-0,4869	-0,4871	-0,4869	0,0002	0	-0,0002	0,585527078	0,987399621	0,496823217	-0,060746484	0,187212139	2,195156807	3,050081938	1,389459709	5,65933E-63	7,8124E-106	4,13749E-53	Island_chr6:31670594-31671274
cg02741419_Body_BAT5	-0,4874	-0,4872	-0,487	0,0002	0,0004	0,0002	0,274405884	0,564506369	0,991587396	0,054186756	0,239502895	2,195156807	3,050081938	1,389459709	5,65933E-63	7,8124E-106	4,13749E-53	Island_chr6:31670594-31671274
cg21083793_Body_BAT5	-0,46975	-0,4677	-0,46855	-0,00085	0,0012	0,00205	0,679925892	0,122674225	0,011911981	0,104703002	0,022763695	2,195156807	3,050081938	1,389459709	5,65933E-63	7,8124E-106	4,13749E-53	Island_chr6:31670594-31671274
cg04945443_Body_BAT5	-0,4748	-0,4757	-0,475	0,0007	-0,0002	-0,0009	0,223886549	0,752262195	0,33616607	-0,069519831	0,131098802	2,195156807	3,050081938	1,389459709	5,65933E-63	7,8124E-106	4,13749E-53	Island_chr6:31670594-31671274
cg22009551_Body_BAT5	-0,4792	-0,4792	-0,4804	-0,0012	-0,0012	0	0,015726963	0,002030937	0,647366296	-0,311764264	4,03055E-12	2,195156807	3,050081938	1,389459709	5,65933E-63	7,8124E-106	4,13749E-53	Island_chr6:31670594-31671274
cg01844154_Body_BAT5	-0,4797	-0,4793	-0,4792	1E-04	0,0005	0,0004	0,944650821	0,909668513	0,995106805	-0,021058466	0,647793075	2,195156807	3,050081938	1,389459709	5,65933E-63	7,8124E-106	4,13749E-53	Island_chr6:31670594-31671274
cg25260255_Body_BAT5	-0,4761	-0,4766	-0,47835	-0,00175	-0,00225	-0,0005	0,016698643	1,69494E-06	0,064132751	-0,297589162	3,9686E-11	2,195156807	3,050081938	1,389459709	5,65933E-63	7,8124E-106	4,13749E-53	Island_chr6:31670594-31671274
cg10963893_1stExon_BAT5	-0,4811	-0,4816	-0,482	-0,0004	-0,0009	-0,0005	0,364638389	0,09345773	0,704515553	-0,096509899	0,035878816	2,195156807	3,050081938	1,389459709	5,65933E-63	7,8124E-106	4,13749E-53	Island_chr6:31670594-31671274
cg14378964_1stExon_BAT5	-0,4772	-0,478	-0,47845	-0,00045	-0,00125	-0,0008	0,231319469	0,002030937	0,084643785	-0,26025695	9,21794E-09	2,195156807	3,050081938	1,389459709	5,65933E-63	7,8124E-106	4,13749E-53	Island_chr6:31670594-31671274
cg20488968_1stExon_BAT5	-0,4814	-0,4827	-0,4831	-0,0004	-0,0017	-0,0013	0,348378265	0,000214738	0,005256155	-0,273292217	1,50889E-09	2,195156807	3,050081938	1,389459709	5,65933E-63	7,8124E-106	4,13749E-53	Island_chr6:31670594-31671274
cg18844799_1stExon_BAT5	-0,46165	-0,4617	-0,4598	0,0019	0,00185	-5E-05	0,046363391	0,122674225	0,456684158	0,076371512	0,097115897	2,195156807	3,050081938	1,389459709	5,65933E-63	7,8124E-106	4,13749E-53	Island_chr6:31670594-31671274
cg15100639_1stExon_BAT5	-0,46625	-0,4684	-0,4664	0,002	-0,00015	-0,00215	0,50075668	0,838456575	0,520626534	-0,011391109	0,804836423	2,195156807	3,050081938	1,389459709	5,65933E-63	7,8124E-106	4,13749E-53	Island_chr6:31670594-31671274
cg04063763_1stExon_BAT5	-0,4624	-0,4608	-0,4593	0,0015	0,0031	0,0016	0,449715269	0,009758293	0,04700431	0,129224973	0,004880268	2,195156807	3,050081938	1,389459709	5,65933E-63	7,8124E-106	4,13749E-53	Island_chr6:31670594-31671274
cg13488070_1stExon_BAT5	-0,4775	-0,4774	-0,4778	-0,0004	-0,0003	1E-04	0,411672007	0,838456575	0,870936874	-0,11590794	0,011646798	2,195156807	3,050081938	1,389459709	5,65933E-63	7,8124E-106	4,13749E-53	Island_chr6:31670594-31671274
cg13488070_5'UTR_BAT5	-0,4775	-0,4774	-0,4778	-0,0004	-0,0003	1E-04	0,411672007	0,838456575	0,870936874	-0,11590794	0,011646798	2,195156807	3,050081938	1,389459709	5,65933E-63	7,8124E-106	4,13749E-53	Island_chr6:31670594-31671274
cg26870941_1stExon_BAT5	-0,48115	-0,481	-0,4817	-0,0007	-0,00055	0,00015	0,221891126	0,319796646	0,985637884	-0,061001722	0,185362555	2,195156807	3,050081938	1,389459709	5,65933E-63	7,8124E-106	4,13749E-53	Island_chr6:31670594-31671274
cg26870941_5'UTR_BAT5	-0,48115	-0,481	-0,4817	-0,0007	-0,00055	0,00015	0,221891126	0,319796646	0,985637884	-0,061001722	0,185362555	2,195156807	3,050081938	1,389459709	5,65933E-63	7,8124E-106	4,13749E-53	Island_chr6:31670594-31671274
cg00223900_TSS200_BAT5	-0,4822	-0,4828	-0,48335	-0,00055	-0,00115	-0,0006	0,058574165	0,004565938	0,106296821	-0,266956928	3,6807E-09	2,195156807	3,050081938	1,389459709	5,65933E-63	7,8124E-106	4,13749E-53	Island_chr6:31670594-31671274
cg05180471_TSS200_BAT5	-0,4749	-0,4759	-0,47665	-0,00075	-0,00175	-0,001	0,675712006	0,027727336	0,075221305	-0,244699422	7,04833E-08	2,195156807	3,050081938	1,389459709	5,65933E-63	7,8124E-106	4,13749E-53	Island_chr6:31670594-31671274
cg23001086_TSS200_BAT5	-0,477	-0,4779	-0,47955	-0,00165	-0,00255	-0,0009	0,000409016	7,38835E-08	0,015483468	-0,322236855	6,86562E-13	2,195156807	3,050081938	1,389459709	5,65933E-63	7,8124E-106	4,13749E-53	Island_chr6:31670594-31671274
cg01254739_TSS200_BAT5	-0,4807	-0,4811	-0,481	0,0001	-0,0003	-0,0004	0,928253388	0,39263673	0,441216757	-0,012317442	0,789324421	2,195156807	3,050081938	1,389459709	5,65933E-63	7,8124E-106	4,13749E-53	Island_chr6:31670594-31671274
cg11936690_TSS200_BAT5	-0,457	-0,4541	-0,4559	-0,0018	0,0011	0,0029	0,605834675	0,158976084	0,042674785	0,082097061	0,074459267	2,195156807	3,050081938	1,389459709	5,65933E-63	7,8124E-106	4,13749E-53	Island_chr6:31670594-31671274
cg05785394_TSS200_BAT5	-0,47895	-0,4799	-0,4804	-0,0005	-0,00145	-0,00095	0,272858284	2,83351E-05	0,005217396	-0,264625662	5,08066E-09	2,195156807	3,050081938	1,389459709	5,65933E-63	7,8124E-106	4,13749E-53	Island_chr6:31670594-31671274
cg02720683_TSS200_BAT5	-0,48515	-0,4857	-0,4858	-1E-04	-0,00065	-0,00055	0,85671118	0,003064516	0,082088281	-0,187317508	4,14135E-05	2,195156807	3,050081938	1,389459709	5,65933E-63	7,8124E-106	4,13749E-53	Island_chr6:31670594-31671274
cg22268256_TSS200_BAT5	-0,4565	-0,4575	-0,45505	0,00245	0,00145	-0,001	0,172712873	0,158976084	0,735924008	0,008491226	0,853867034	2,195156807	3,050081938	1,389459709	5,65933E-63	7,8124E-106	4,13749E-53	Island_chr6:31670594-31671274
cg25945158_TSS200_BAT5	-0,46105	-0,4629	-0,46405	-0,00115	-0,003	-0,00185	0,518910651	0,002030937	0,017147502	-0,17994517	8,30711E-05	2,195156807	3,050081938	1,389459709	5,65933E-63	7,8124E-106	4,13749E-53	Island_chr6:31670594-31671274
cg00746130_TSS200_BAT5	-0,4352	-0,439	-0,4426	-0,0036	-0,0074	-0,0038	0,016224279	5,43143E-06	0,016405279	-0,284631167	2,88539E-10	2,195156807	3,050081938	1,389459709	5,65933E-63	7,8124E-106	4,13749E-53	Island_chr6:31670594-31671274
cg14838086_TSS200_BAT5	-0,43785	-0,4415	-0,4463	-0,0048	-0,00845	-0,00365	0,003519177	5,43143E-06	0,031831463	-0,310237995	5,18696E-12	2,195156807	3,050081938	1,389459709	5,65933E-63	7,8124E-106	4,13749E-53	Island_chr6:31670594-31671274
cg10276818_TSS1500_BAT5	-0,4143	-0,4192	-0,42635	-0,00715	-0,01205	-0,0049	0,006029802	1,65457E-05	0,273244588	-0,317014884	1,67377E-12	2,195156807	3,050081938	1,389459709	5,65933E-63	7,8124E-106	4,13749E-53	S_Shore_chr6:31670594-31671274
cg11836132_TSS1500_BAT5	-0,3912	-0,3969	-0,4119	-0,015	-0,0207	-0,0057	3,55563E-05	1,45173E-05	0,519270084	-0,250635086	3,76739E-08	2,195156807	3,050081938	1,389459709	5,65933E-63	7,8124E-106	4,13749E-53	S_Shore_chr6:31670594-31671274
cg27094516_TSS1500_BAT5												2,195156807	3,050081938	1,389459709	5,65933E-63	7,8124E-106	4,13749E-53	S_Shore_chr6:31670594-31671274
cg20684312_TSS1500_BAT5	0,45055	0,4504	0,4514	0,001	0,00085	-0,00015	0,524065179	0,564506369	0,979002265	0,053777613	0,243074693	2,195156807	3,050081938	1,389459709	5,65933E-63	7,8124E-106	4,13749E-53	S_Shore_chr6:31670594-31671274
cg06362354_TSS1500_BAT5	0,41345	0,4194	0,419	-0,0004	0,00555	0,00595	0,275570761	0,122674225	0,060837897	0,166280513	0,000281113	2,195156807	3,050081938	1,389459709	5,65933E-63	7,8124E-106	4,13749E-53	S_Shore_chr6:31670594-31671274
cg23723793_TSS1500_BATF												3,985155448	12,75950096	3,201757405	5,23471E-83	1,3496E-106	1,05994E-61	NA_NA
cg14266927_TSS1500_BATF	0,40405	0,4104	0,41195	0,00155	0,0079	0,00635	0,622652125	0,009758293	0,099661399	0,204673239	7,21789E-06	3,985155448	12,75950096	3,201757405	5,23471E-83	1,3496E-106	1,05994E-61	NA_NA
cg21048162_TSS1500_BATF	0,13465	-0,0753	-0,16655	-0,09125	-0,3012	-0,20995	1,32773E-06	0	2,62201E-12	-0,583790825	0	3,985155448	12,75950096	3,201757405	5,23471E-83	1,3496E-106	1,05994E-61	NA_NA
cg21158815_TSS200_BATF	-0,3171	-0,3775	-0,39335	-0,01585	-0,07625	-0,0604	0,016152382	2,12663E-12	3,67871E-06	-0,42832338	0	3,985155448	12,75950096	3,201757405	5,23471E-83	1,3496E-106	1,05994E-61	NA_NA
cg15645309_TSS200_BATF	0,19205	-0,2434	-0,34225	-0,09885	-0,5343	-0,43545	4,15215E-06	0	4,79949E-13	-0,651936547	0	3,985155448	12,75950096	3,201757405	5,23471E-83	1,3496E-106	1,05994E-61	NA_NA
cg22995449_TSS200_BATF	-0,32825	-0,3841	-0,39395	-0,00985	-0,0657	-0,05585	0,003914953	1,12133E-14	1,20808E-05	-0,457809793	0	3,985155448	12,75950096	3,201757405	5,23471E-83	1,3496E-106	1,05994E-61	NA_NA
cg21531300_5'UTR_BATF	-0,11205	-0,2719	-0,3106	-0,0387	-0,19855	-0,15985	0,000104993	0	1,87801E-07	-0,519782791	0	3,985155448	12,75950096	3,201757405	5,23471E-83	1,3496E-106	1,05994E-61	NA_NA
cg21531300_1stExon_BATF	-0,11205	-0,2719	-0,3106	-0,0387	-0,19855	-0,15985	0,000104993	0	1,87801E-07	-0,519782791	0	3,985155448	12,75950096	3,201757405	5,23471E-83	1,3496E-106	1,05994E-61	NA_NA
cg14424070_5'UTR_BATF	0,013	-0,2448	-0,3124	-0,0676	-0,3254	-0,2578	0,001055602	0	1,60478E-10	-0,563951797	0	3,985155448	12,75950096	3,201757405	5,23471E-83	1,3496E-106	1,05994E-61	NA_NA
cg14424070_1stExon_BATF	0,013	-0,2448	-0,3124	-0,0676	-0,3254	-0,2578	0,001055602	0	1,60478E-10	-0,563951797	0	3,985155448	12,75950096	3,201757405	5,23471E-83	1,3496E-106	1,05994E-61	NA_NA
cg09937039_Body_BATF	-0,06295	-0,2843	-0,37815	-0,09385	-0,3152	-0,22135	6,45378E-09	0	2,80883E-09	-0,581424973	0	3,985155448	12,75950096	3,201757405	5,23471E-83	1,3496E-106	1,05994E-61	NA_NA
cg01589587_Body_BATF												3,985155448	12,75950096	3,201757405	5,23471E-83	1,3496E-106	1,05994E-61	NA_NA
cg24673600_Body_BATF	0,4104	0,3507	0,2391	-0,1116	-0,1713	-0,0597	1,4472E-09	0	5,55133E-08	-0,449517824	0	3,985155448	12,75950096	3,201757405	5,23471E-83	1,3496E-106	1,05994E-61	NA_NA
cg10495270_Body_BATF	-0,1834	-0,2004	-0,21945	-0,01905	-0,03605	-0,017	0,727091595	0,027727336	0,278302744	-0,106747733	0,020227258	3,985155448	12,75950096	3,201757405	5,23471E-83	1,3496E-106	1,05994E-61	N_Shelf_chr14:76012830-76013204
cg07569939_Body_BATF	0,46905	0,47	0,4718	0,0018	0,00275	0,00095	0,035475994	0,003064516	0,711671997	0,159257856	0,000507665	3,985155448	12,75950096	3,201757405	5,23471E-83	1,3496E-106	1,05994E-61	N_Shore_chr14:76012830-76013204
cg01515732_Body_BATF	0,48005	0,4805	0,48175	0,00125	0,0017	0,00045	0,025570798	0,000858763	0,110984187	0,113884948	0,013199219	3,985155448	12,75950096	3,201757405	5,23471E-83	1,3496E-106	1,05994E-61	Island_chr14:76012830-76013204
cg13738571_Body_BATF	0,3925	0,402	0,408	0,006	0,0155	0,0095	0,140480496	0,001329027	0,342914839	0,1669308	0,000265819	3,985155448	12,75950096	3,201757405	5,23471E-83	1,3496E-106	1,05994E-61	Island_chr14:76012830-76013204
cg10939650_3'UTR_BATF	0,46225	0,4688	0,47225	0,00345	0,01	0,00655	0,017723742	0,000131904	0,432284104	0,143398825	0,001768161	3,985155448	12,75950096	3,201757405	5,23471E-83	1,3496E-106	1,05994E-61	Island_chr14:76012830-76013204
cg07688213_3'UTR_BATF	0,31465	0,3578	0,39125	0,03345	0,0766	0,04315	0,000279241	2,68709E-07	0,101419847	0,268267397	3,06652E-09	3,985155448	12,75950096	3,201757405	5,23471E-83	1,3496E-106	1,05994E-61	Island_chr14:76012830-76013204
cg00737556_3'UTR_BATF	0,40755	0,4135	0,4066	-0,0069	-0,00095	0,00595	0,048214974	0,564506369	0,301692324	0,09387198	0,041281964	3,985155448	12,75950096	3,201757405	5,23471E-83	1,3496E-106	1,05994E-61	S_Shore_chr14:76012830-76013204
cg11160673_TSS1500_BBX	0,41005	0,409	0,4249	0,0159	0,01485	-0,00105	6,27474E-05	0,000214738	0,491786639	0,148495468	0,001199525	2,061382173	3,238720568	1,571140282	8,21892E-71	3,56973E-72	3,67536E-44	N_Shore_chr3:107241845-107242731
cg23518214_TSS1500_BBX	0,3873	0,3899	0,4026	0,0127	0,0153	0,0026	0,001508539	0,000547918	0,680527593	0,169638133	0,000210125	2,061382173	3,238720568	1,571140282	8,21892E-71	3,56973E-72	3,67536E-44	N_Shore_chr3:107241845-107242731
cg04747445_TSS1500_BBX	-0,4606	-0,4624	-0,4651	-0,0027	-0,0045	-0,0018	0,047559765	4,79145E-05	0,017299503	-0,160986124	0,000439911	2,061382173	3,238720568	1,571140282	8,21892E-71	3,56973E-72	3,67536E-44	N_Shore_chr3:107241845-107242731
cg09411788_TSS200_BBX	-0,4742	-0,4734	-0,4726	0,0008	0,0016	0,0008	0,300863358	0,052212141	0,865323257	0,04889576	0,288583725	2,061382173	3,238720568	1,571140282	8,21892E-71	3,56973E-72	3,67536E-44	N_Shore_chr3:107241845-107242731
cg03262918_TSS200_BBX	-0,4107	-0,4057	-0,3993	0,0064	0,0114	0,005	0,131249392	0,002030937	0,13704414	0,159273808	0,000506998	2,061382173	3,238720568	1,571140282	8,21892E-71	3,56973E-72	3,67536E-44	N_Shore_chr3:107241845-107242731
cg02121891_TSS200_BBX	-0,46435	-0,4673	-0,4697	-0,0024	-0,00535	-0,00295	0,016661718	2,68709E-07	0,003267782	-0,290323896	1,22203E-10	2,061382173	3,238720568	1,571140282	8,21892E-71	3,56973E-72	3,67536E-44	N_Shore_chr3:107241845-107242731
cg01349093_1stExon_BBX	-0,44935	-0,4486	-0,4462	0,0024	0,00315	0,00075	0,223219903	0,122674225	0,27208687	0,166372018	0,000278913	2,061382173	3,238720568	1,571140282	8,21892E-71	3,56973E-72	3,67536E-44	Island_chr3:107241845-107242731
cg01349093_5'UTR_BBX	-0,44935	-0,4486	-0,4462	0,0024	0,00315	0,00075	0,223219903	0,122674225	0,27208687	0,166372018	0,000278913	2,061382173	3,238720568	1,571140282	8,21892E-71	3,56973E-72	3,67536E-44	Island_chr3:107241845-107242731
cg14223053_5'UTR_BBX	-0,4802	-0,4803	-0,48095	-0,00065	-0,00075	-1E-04	0,055420338	0,052212141	0,48788572	-0,145179911	0,001546099	2,061382173	3,238720568	1,571140282	8,21892E-71	3,56973E-72	3,67536E-44	Island_chr3:107241845-107242731
cg15208284_5'UTR_BBX	-0,4041	-0,393	-0,39	0,003	0,0141	0,0111	0,44068852	9,29024E-07	0,002463762	0,253001861	2,42063E-08	2,061382173	3,238720568	1,571140282	8,21892E-71	3,56973E-72	3,67536E-44	Island_chr3:107241845-107242731
cg19095827_5'UTR_BBX	-0,4529	-0,4554	-0,4551	0,0003	-0,0022	-0,0025	0,634699299	0,000858763	0,042844464	-0,089290915	0,052296037	2,061382173	3,238720568	1,571140282	8,21892E-71	3,56973E-72	3,67536E-44	S_Shore_chr3:107241845-107242731
cg24204643_5'UTR_BBX	-0,4043	-0,4128	-0,4177	-0,0049	-0,0134	-0,0085	0,018077741	2,68709E-07	0,002125968	-0,25200058	2,75924E-08	2,061382173	3,238720568	1,571140282	8,21892E-71	3,56973E-72	3,67536E-44	S_Shore_chr3:107241845-107242731
cg18057559_5'UTR_BBX	-0,44675	-0,4492	-0,45025	-0,00105	-0,0035	-0,00245	0,421390733	0,006717391	0,056707199	-0,156130363	0,000655499	2,061382173	3,238720568	1,571140282	8,21892E-71	3,56973E-72	3,67536E-44	S_Shore_chr3:107241845-107242731
cg22605943_5'UTR_BBX	-0,45	-0,4473	-0,441	0,0063	0,009	0,0027	0,000693682	3,05339E-06	0,16573102	0,222213226	1,05447E-06	2,061382173	3,238720568	1,571140282	8,21892E-71	3,56973E-72	3,67536E-44	S_Shore_chr3:107241845-107242731
cg21587412_5'UTR_BBX	-0,47815	-0,479	-0,4794	-0,0004	-0,00125	-0,00085	0,270548809	0,019825667	0,07717202	-0,108273443	0,018498313	2,061382173	3,238720568	1,571140282	8,21892E-71	3,56973E-72	3,67536E-44	S_Shore_chr3:107241845-107242731
cg03792947_5'UTR_BBX	-0,4681	-0,4652	-0,4677	-0,0025	0,0004	0,0029	0,061531465	0,959779166	0,005672396	-0,028565384	0,535429802	2,061382173	3,238720568	1,571140282	8,21892E-71	3,56973E-72	3,67536E-44	S_Shore_chr3:107241845-107242731
cg02321062_5'UTR_BBX	-0,4776	-0,4751	-0,4786	-0,0035	-0,001	0,0025	0,033851758	0,319796646	0,59267751	-0,019381146	0,674166764	2,061382173	3,238720568	1,571140282	8,21892E-71	3,56973E-72	3,67536E-44	S_Shelf_chr3:107241845-107242731
cg10130662_5'UTR_BBX	0,41275	0,4187	0,4237	0,005	0,01095	0,00595	0,013561997	1,04695E-06	0,003335425	0,269672634	2,61809E-09	2,061382173	3,238720568	1,571140282	8,21892E-71	3,56973E-72	3,67536E-44	NA_NA
cg00381033_5'UTR_BBX	0,3964	0,403	0,4138	0,0108	0,0174	0,0066	0,000398294	5,02809E-07	0,127142122	0,144260134	0,001657361	2,061382173	3,238720568	1,571140282	8,21892E-71	3,56973E-72	3,67536E-44	NA_NA
cg06818532_5'UTR_BBX	-0,2421	-0,4206	-0,4492	-0,0286	-0,2071	-0,1785	0,007601728	2,34696E-09	0,000106335	-0,210897215	3,71512E-06	2,061382173	3,238720568	1,571140282	8,21892E-71	3,56973E-72	3,67536E-44	NA_NA
cg17700443_5'UTR_BBX												2,061382173	3,238720568	1,571140282	8,21892E-71	3,56973E-72	3,67536E-44	NA_NA
cg07226297_5'UTR_BBX	0,417	0,4165	0,4261	0,0096	0,0091	-0,0005	0,001041025	0,003064516	0,215337194	0,098970386	0,031393068	2,061382173	3,238720568	1,571140282	8,21892E-71	3,56973E-72	3,67536E-44	NA_NA
cg23733260_5'UTR_BBX	0,3942	0,3914	0,40815	0,01675	0,01395	-0,0028	0,000925798	0,004565938	0,550714119	-0,014805289	0,748089599	2,061382173	3,238720568	1,571140282	8,21892E-71	3,56973E-72	3,67536E-44	NA_NA
cg13872812_5'UTR_BBX	0,42665	0,43285	0,44635	0,0135	0,0197	0,0062	0,000507837	3,05339E-06	0,234826861	0,119170528	0,009558013	2,061382173	3,238720568	1,571140282	8,21892E-71	3,56973E-72	3,67536E-44	NA_NA
cg13475915_5'UTR_BBX												2,061382173	3,238720568	1,571140282	8,21892E-71	3,56973E-72	3,67536E-44	NA_NA
cg01135961_5'UTR_BBX												2,061382173	3,238720568	1,571140282	8,21892E-71	3,56973E-72	3,67536E-44	NA_NA
cg12868015_5'UTR_BBX												2,061382173	3,238720568	1,571140282	8,21892E-71	3,56973E-72	3,67536E-44	NA_NA
cg20234365_Body_BBX	0,4008	0,4022	0,41995	0,01775	0,01915	0,0014	0,000618543	0,000270942	0,470653913	0,161178834	0,000439048	2,061382173	3,238720568	1,571140282	8,21892E-71	3,56973E-72	3,67536E-44	NA_NA
cg16171687_Body_BBX												2,061382173	3,238720568	1,571140282	8,21892E-71	3,56973E-72	3,67536E-44	NA_NA
cg08934830_Body_BBX	0,45615	0,4515	0,4512	-0,0003	-0,00495	-0,00465	0,41523726	0,006717391	0,011482622	-0,126862047	0,00572836	2,061382173	3,238720568	1,571140282	8,21892E-71	3,56973E-72	3,67536E-44	NA_NA
cg04539418_3'UTR_BBX	0,42575	0,4153	0,4131	-0,0022	-0,01265	-0,01045	0,666672629	0,013997473	0,001571108	-0,082182731	0,074156163	2,061382173	3,238720568	1,571140282	8,21892E-71	3,56973E-72	3,67536E-44	NA_NA
cg23325932_TSS1500_BCKDHA	-0,4347	-0,4383	-0,43835	-5E-05	-0,00365	-0,0036	0,570109494	0,038290401	0,080323804	-0,103865564	0,023879471	2,667958083	3,58836837	1,344986787	2,31121E-45	4,96954E-91	2,94786E-49	N_Shore_chr19:41903114-41903361
cg10015142_TSS1500_BCKDHA	-0,44455	-0,443	-0,44345	-0,00045	0,0011	0,00155	0,265174051	0,909668513	0,577211722	0,086092371	0,061358103	2,667958083	3,58836837	1,344986787	2,31121E-45	4,96954E-91	2,94786E-49	Island_chr19:41903114-41903361
cg21675770_TSS1500_BCKDHA	-0,44465	-0,4445	-0,44485	-0,00035	-0,0002	0,00015	0,584932134	0,564506369	0,409136431	0,034793682	0,450285588	2,667958083	3,58836837	1,344986787	2,31121E-45	4,96954E-91	2,94786E-49	Island_chr19:41903114-41903361
cg08569414_TSS1500_BCKDHA	-0,47615	-0,4754	-0,47525	0,00015	0,0009	0,00075	0,530969363	0,474762346	0,810567535	0,040711304	0,377000789	2,667958083	3,58836837	1,344986787	2,31121E-45	4,96954E-91	2,94786E-49	Island_chr19:41903114-41903361
cg08300443_TSS1500_BCKDHA	-0,4872	-0,4873	-0,487	0,0003	0,0002	-1E-04	0,267452033	0,658682021	0,3326034	0,022416898	0,626749901	2,667958083	3,58836837	1,344986787	2,31121E-45	4,96954E-91	2,94786E-49	Island_chr19:41903114-41903361
cg06680921_TSS1500_BCKDHA	-0,48195	-0,4822	-0,4822	0	-0,00025	-0,00025	0,897360308	0,838456575	0,639523404	-0,043356953	0,346756646	2,667958083	3,58836837	1,344986787	2,31121E-45	4,96954E-91	2,94786E-49	Island_chr19:41903114-41903361
cg09979728_TSS1500_BCKDHA	-0,4709	-0,4716	-0,4711	0,0005	-0,0002	-0,0007	0,933988529	0,959779166	0,521199007	0,024679725	0,592366431	2,667958083	3,58836837	1,344986787	2,31121E-45	4,96954E-91	2,94786E-49	S_Shore_chr19:41903114-41903361
cg24756902_TSS200_BCKDHA												2,667958083	3,58836837	1,344986787	2,31121E-45	4,96954E-91	2,94786E-49	S_Shore_chr19:41903114-41903361
cg14530560_TSS200_BCKDHA	-0,4482	-0,4495	-0,448	0,0015	0,0002	-0,0013	0,351591627	0,474762346	0,215985866	-0,001483837	0,974323766	2,667958083	3,58836837	1,344986787	2,31121E-45	4,96954E-91	2,94786E-49	S_Shore_chr19:41903114-41903361
cg01655341_1stExon_BCKDHA	-0,4664	-0,4674	-0,4672	0,0002	-0,0008	-0,001	0,965227016	0,009758293	0,008420007	-0,095475813	0,037920649	2,667958083	3,58836837	1,344986787	2,31121E-45	4,96954E-91	2,94786E-49	S_Shore_chr19:41903114-41903361
cg01655341_5'UTR_BCKDHA	-0,4664	-0,4674	-0,4672	0,0002	-0,0008	-0,001	0,965227016	0,009758293	0,008420007	-0,095475813	0,037920649	2,667958083	3,58836837	1,344986787	2,31121E-45	4,96954E-91	2,94786E-49	S_Shore_chr19:41903114-41903361
cg05360949_1stExon_BCKDHA	-0,4495	-0,451	-0,45075	0,00025	-0,00125	-0,0015	0,996653958	0,075347644	0,218279456	-0,072133466	0,117968797	2,667958083	3,58836837	1,344986787	2,31121E-45	4,96954E-91	2,94786E-49	S_Shore_chr19:41903114-41903361
cg13597843_Body_BCKDHA												2,667958083	3,58836837	1,344986787	2,31121E-45	4,96954E-91	2,94786E-49	S_Shelf_chr19:41903114-41903361
cg23083936_Body_BCKDHA	-0,0286	-0,0071	-0,0539	-0,0468	-0,0253	0,0215	0,042337181	0,038290401	0,795862215	-0,061654802	0,180691413	2,667958083	3,58836837	1,344986787	2,31121E-45	4,96954E-91	2,94786E-49	NA_NA
cg21658670_3'UTR_BCKDHA	0,29525	0,3087	0,30515	-0,00355	0,0099	0,01345	0,856226167	0,256759004	0,139327386	-0,007952673	0,863041083	2,667958083	3,58836837	1,344986787	2,31121E-45	4,96954E-91	2,94786E-49	NA_NA
cg11654737_TSS1500_BCKDHB	-0,45605	-0,4571	-0,4625	-0,0054	-0,00645	-0,00105	3,63583E-07	4,79854E-09	0,073582663	-0,250147682	3,51051E-08	2,45637019	3,742047833	1,52340549	3,35127E-58	4,4796E-84	2,58423E-44	N_Shore_chr6:80816119-80816686
cg25637836_TSS1500_BCKDHB	-0,4612	-0,4637	-0,4661	-0,0024	-0,0049	-0,0025	0,003750069	2,68709E-07	0,056924154	-0,234362495	2,52907E-07	2,45637019	3,742047833	1,52340549	3,35127E-58	4,4796E-84	2,58423E-44	N_Shore_chr6:80816119-80816686
cg05170390_TSS1500_BCKDHB	-0,47095	-0,4708	-0,4698	0,001	0,00115	0,00015	0,346094892	0,203372041	0,851339011	0,059236514	0,198432659	2,45637019	3,742047833	1,52340549	3,35127E-58	4,4796E-84	2,58423E-44	Island_chr6:80816119-80816686
cg15203522_TSS200_BCKDHB	-0,45905	-0,4614	-0,46445	-0,00305	-0,0054	-0,00235	0,008560546	9,54E-06	0,177402133	-0,142382759	0,001907576	2,45637019	3,742047833	1,52340549	3,35127E-58	4,4796E-84	2,58423E-44	Island_chr6:80816119-80816686
cg24869241_TSS200_BCKDHB	-0,4812	-0,482	-0,4835	-0,0015	-0,0023	-0,0008	0,006478042	2,32257E-06	0,028939438	-0,239700931	1,35784E-07	2,45637019	3,742047833	1,52340549	3,35127E-58	4,4796E-84	2,58423E-44	Island_chr6:80816119-80816686
cg22274251_TSS200_BCKDHB	-0,48145	-0,4821	-0,4833	-0,0012	-0,00185	-0,00065	0,03289536	0,000131904	0,022170339	-0,186643967	4,41825E-05	2,45637019	3,742047833	1,52340549	3,35127E-58	4,4796E-84	2,58423E-44	Island_chr6:80816119-80816686
cg10200728_TSS200_BCKDHB	-0,46835	-0,4698	-0,4725	-0,0027	-0,00415	-0,00145	0,003591597	2,68709E-07	0,113294007	-0,209203022	4,46017E-06	2,45637019	3,742047833	1,52340549	3,35127E-58	4,4796E-84	2,58423E-44	Island_chr6:80816119-80816686
cg13116174_TSS200_BCKDHB	-0,4705	-0,4694	-0,47125	-0,00185	-0,00075	0,0011	0,076750445	0,564506369	0,286216104	-0,035313685	0,443540179	2,45637019	3,742047833	1,52340549	3,35127E-58	4,4796E-84	2,58423E-44	Island_chr6:80816119-80816686
cg16253997_TSS200_BCKDHB	-0,4551	-0,4542	-0,4554	-0,0012	-0,0003	0,0009	0,43280675	0,959779166	0,706903494	-0,020869835	0,650737935	2,45637019	3,742047833	1,52340549	3,35127E-58	4,4796E-84	2,58423E-44	Island_chr6:80816119-80816686
cg15256539_1stExon_BCKDHB	-0,4846	-0,485	-0,4853	-0,0003	-0,0007	-0,0004	0,143750289	0,038290401	0,435950015	-0,150144648	0,001055214	2,45637019	3,742047833	1,52340549	3,35127E-58	4,4796E-84	2,58423E-44	Island_chr6:80816119-80816686
cg04654907_Body_BCKDHB	-0,4296	-0,434	-0,44	-0,006	-0,0104	-0,0044	0,00231333	9,29024E-07	0,102666042	-0,246606593	5,53263E-08	2,45637019	3,742047833	1,52340549	3,35127E-58	4,4796E-84	2,58423E-44	Island_chr6:80816119-80816686
cg19242448_Body_BCKDHB	-0,46165	-0,4635	-0,46285	0,00065	-0,0012	-0,00185	0,939768253	0,122674225	0,104468352	-0,052715453	0,252520976	2,45637019	3,742047833	1,52340549	3,35127E-58	4,4796E-84	2,58423E-44	S_Shore_chr6:80816119-80816686
cg03354616_Body_BCKDHB	-0,06285	-0,1209	-0,2221	-0,1012	-0,15925	-0,05805	0,0010295	1,69494E-06	0,06026505	-0,204582052	7,28738E-06	2,45637019	3,742047833	1,52340549	3,35127E-58	4,4796E-84	2,58423E-44	NA_NA
cg24302752_Body_BCKDHB	-0,00875	-0,0663	-0,20315	-0,13685	-0,1944	-0,05755	0,001035248	2,68709E-07	0,222554762	-0,205836435	6,38508E-06	2,45637019	3,742047833	1,52340549	3,35127E-58	4,4796E-84	2,58423E-44	NA_NA
cg12044693_Body_BCKDHB												2,45637019	3,742047833	1,52340549	3,35127E-58	4,4796E-84	2,58423E-44	NA_NA
cg24244747_Body_BCKDHB												2,45637019	3,742047833	1,52340549	3,35127E-58	4,4796E-84	2,58423E-44	NA_NA
cg10421214_Body_BCKDHB												2,45637019	3,742047833	1,52340549	3,35127E-58	4,4796E-84	2,58423E-44	NA_NA
cg26827725_TSS1500_BCMO1	0,2681	0,2396	0,18485	-0,05475	-0,08325	-0,0285	0,002623204	2,68709E-07	0,06223179	-0,240938065	1,12961E-07	16,21404335	34,73571767	2,142322981	3,2074E-47	5,1545E-58	3,92744E-40	NA_NA
cg26781524_TSS1500_BCMO1	-0,07785	-0,1412	-0,15865	-0,01745	-0,0808	-0,06335	0,572474187	0,001329027	0,000973639	-0,128287099	0,005202313	16,21404335	34,73571767	2,142322981	3,2074E-47	5,1545E-58	3,92744E-40	NA_NA
cg22947000_TSS200_BCMO1	-0,2912	-0,3285	-0,32585	0,00265	-0,03465	-0,0373	0,988058757	0,019825667	0,003201406	-0,092251699	0,044929793	16,21404335	34,73571767	2,142322981	3,2074E-47	5,1545E-58	3,92744E-40	NA_NA
cg01678878_5'UTR_BCMO1	-0,3823	-0,3953	-0,4094	-0,0141	-0,0271	-0,013	0,008203391	3,05339E-06	0,014608398	-0,213452631	2,81199E-06	16,21404335	34,73571767	2,142322981	3,2074E-47	5,1545E-58	3,92744E-40	NA_NA
cg01678878_1stExon_BCMO1	-0,3823	-0,3953	-0,4094	-0,0141	-0,0271	-0,013	0,008203391	3,05339E-06	0,014608398	-0,213452631	2,81199E-06	16,21404335	34,73571767	2,142322981	3,2074E-47	5,1545E-58	3,92744E-40	NA_NA
cg17465631_5'UTR_BCMO1	-0,35055	-0,379	-0,39515	-0,01615	-0,0446	-0,02845	0,032827963	1,69494E-06	0,004701561	-0,237446286	1,7381E-07	16,21404335	34,73571767	2,142322981	3,2074E-47	5,1545E-58	3,92744E-40	NA_NA
cg17465631_1stExon_BCMO1	-0,35055	-0,379	-0,39515	-0,01615	-0,0446	-0,02845	0,032827963	1,69494E-06	0,004701561	-0,237446286	1,7381E-07	16,21404335	34,73571767	2,142322981	3,2074E-47	5,1545E-58	3,92744E-40	NA_NA
cg06201604_Body_BCMO1	0,37375	0,3776	0,38685	0,00925	0,0131	0,00385	0,025787695	0,002030937	0,44068852	0,199922884	1,18225E-05	16,21404335	34,73571767	2,142322981	3,2074E-47	5,1545E-58	3,92744E-40	NA_NA
cg07571282_Body_BCMO1												16,21404335	34,73571767	2,142322981	3,2074E-47	5,1545E-58	3,92744E-40	NA_NA
cg08579468_3'UTR_BCMO1	0,2356	0,2484	0,2265	-0,0219	-0,0091	0,0128	0,60463626	0,564506369	0,857195513	0,02824172	0,540065534	16,21404335	34,73571767	2,142322981	3,2074E-47	5,1545E-58	3,92744E-40	NA_NA
cg14663278_TSS1500_BGLAP	0,1898	0,1936	0,2069	0,0133	0,0171	0,0038	0,334827076	0,752262195	0,214690011	0,010238934	0,824237025	5,889087054	9,832184582	1,669560068	9,77315E-40	2,14477E-82	2,20053E-57	N_Shelf_chr1:156215368-156215899
cg11580676_TSS1500_BGLAP	0,36135	0,3643	0,38535	0,02105	0,024	0,00295	0,057032899	0,158976084	0,273631289	0,010885154	0,813341838	5,889087054	9,832184582	1,669560068	9,77315E-40	2,14477E-82	2,20053E-57	N_Shelf_chr1:156215368-156215899
cg24843609_TSS1500_BGLAP	0,04195	0,0779	0,0996	0,0217	0,05765	0,03595	0,337060727	0,39263673	0,791994664	0,04984867	0,279278684	5,889087054	9,832184582	1,669560068	9,77315E-40	2,14477E-82	2,20053E-57	N_Shelf_chr1:156215368-156215899
cg17419597_TSS1500_BGLAP	-0,26835	-0,2444	-0,24715	-0,00275	0,0212	0,02395	0,342914839	0,256759004	0,105014134	0,043224255	0,348235903	5,889087054	9,832184582	1,669560068	9,77315E-40	2,14477E-82	2,20053E-57	N_Shelf_chr1:156215368-156215899
cg13282594_TSS1500_BGLAP	0,2241	0,2455	0,2319	-0,0136	0,0078	0,0214	0,798611316	0,658682021	0,521199007	-0,053027903	0,249716115	5,889087054	9,832184582	1,669560068	9,77315E-40	2,14477E-82	2,20053E-57	N_Shelf_chr1:156215368-156215899
cg11519176_TSS200_BGLAP	0,1889	0,2131	0,2369	0,0238	0,048	0,0242	0,586717405	0,158976084	0,514915995	-0,007983673	0,862512492	5,889087054	9,832184582	1,669560068	9,77315E-40	2,14477E-82	2,20053E-57	N_Shelf_chr1:156215368-156215899
cg23729443_TSS200_BGLAP	-0,07565	-0,0582	-0,0562	0,002	0,01945	0,01745	0,671495051	0,39263673	0,859126002	0,000704211	0,987812743	5,889087054	9,832184582	1,669560068	9,77315E-40	2,14477E-82	2,20053E-57	N_Shelf_chr1:156215368-156215899
cg09996284_TSS200_BGLAP	0,0685	0,0884	0,092	0,0036	0,0235	0,0199	0,772918906	0,122674225	0,365582083	0,025160228	0,585177731	5,889087054	9,832184582	1,669560068	9,77315E-40	2,14477E-82	2,20053E-57	N_Shelf_chr1:156215368-156215899
cg24670453_TSS200_BGLAP	-0,0641	-0,0451	-0,0309	0,0142	0,0332	0,019	0,458049067	0,036629416	0,547849956	0,072634875	0,117784904	5,889087054	9,832184582	1,669560068	9,77315E-40	2,14477E-82	2,20053E-57	N_Shelf_chr1:156215368-156215899
cg12036877_TSS200_BGLAP	0,31335	0,3352	0,3451	0,0099	0,03175	0,02185	0,133898637	0,027727336	0,587312785	0,02372043	0,606837681	5,889087054	9,832184582	1,669560068	9,77315E-40	2,14477E-82	2,20053E-57	N_Shelf_chr1:156215368-156215899
cg04356968_1stExon_BGLAP	0,2462	0,2471	0,2414	-0,0057	-0,0048	0,0009	0,00747559	0,158976084	0,498507276	-0,141485837	0,00203893	5,889087054	9,832184582	1,669560068	9,77315E-40	2,14477E-82	2,20053E-57	N_Shelf_chr1:156215368-156215899
cg04356968_5'UTR_BGLAP	0,2462	0,2471	0,2414	-0,0057	-0,0048	0,0009	0,00747559	0,158976084	0,498507276	-0,141485837	0,00203893	5,889087054	9,832184582	1,669560068	9,77315E-40	2,14477E-82	2,20053E-57	N_Shelf_chr1:156215368-156215899
cg15900987_Body_BGLAP	0,34975	0,3459	0,34995	0,00405	0,0002	-0,00385	0,425521992	0,564506369	0,789219037	0,044339396	0,335929092	5,889087054	9,832184582	1,669560068	9,77315E-40	2,14477E-82	2,20053E-57	N_Shelf_chr1:156215368-156215899
cg14655569_3'UTR_BICD2												3,290092168	4,627253058	1,406420496	6,15841E-49	1,323E-93	2,6006E-70	N_Shelf_chr9:95477296-95477708
cg13566278_3'UTR_BICD2	0,43595	0,4269	0,42555	-0,00135	-0,0104	-0,00905	0,507531826	8,00039E-05	0,001614152	-0,155112332	0,000711643	3,290092168	4,627253058	1,406420496	6,15841E-49	1,323E-93	2,6006E-70	N_Shore_chr9:95477296-95477708
cg14184780_Body_BICD2	0,31045	0,2916	0,31905	0,02745	0,0086	-0,01885	0,111941845	0,256759004	0,289829262	0,048334954	0,294156206	3,290092168	4,627253058	1,406420496	6,15841E-49	1,323E-93	2,6006E-70	N_Shore_chr9:95477296-95477708
cg14184780_3'UTR_BICD2	0,31045	0,2916	0,31905	0,02745	0,0086	-0,01885	0,111941845	0,256759004	0,289829262	0,048334954	0,294156206	3,290092168	4,627253058	1,406420496	6,15841E-49	1,323E-93	2,6006E-70	N_Shore_chr9:95477296-95477708
cg14341177_Body_BICD2	0,39115	0,3881	0,38085	-0,00725	-0,0103	-0,00305	0,059470834	0,013997473	0,506399864	0,062380878	0,175601102	3,290092168	4,627253058	1,406420496	6,15841E-49	1,323E-93	2,6006E-70	N_Shore_chr9:95477296-95477708
cg14341177_3'UTR_BICD2	0,39115	0,3881	0,38085	-0,00725	-0,0103	-0,00305	0,059470834	0,013997473	0,506399864	0,062380878	0,175601102	3,290092168	4,627253058	1,406420496	6,15841E-49	1,323E-93	2,6006E-70	N_Shore_chr9:95477296-95477708
cg14279997_Body_BICD2	0,39475	0,4029	0,39715	-0,00575	0,0024	0,00815	0,285417579	0,752262195	0,103744304	0,034461203	0,454628657	3,290092168	4,627253058	1,406420496	6,15841E-49	1,323E-93	2,6006E-70	N_Shore_chr9:95477296-95477708
cg14279997_3'UTR_BICD2	0,39475	0,4029	0,39715	-0,00575	0,0024	0,00815	0,285417579	0,752262195	0,103744304	0,034461203	0,454628657	3,290092168	4,627253058	1,406420496	6,15841E-49	1,323E-93	2,6006E-70	N_Shore_chr9:95477296-95477708
cg00566408_Body_BICD2	0,4176	0,4043	0,39855	-0,00575	-0,01905	-0,0133	0,003404357	5,02809E-07	0,01611654	-0,23015913	4,182E-07	3,290092168	4,627253058	1,406420496	6,15841E-49	1,323E-93	2,6006E-70	N_Shore_chr9:95477296-95477708
cg00566408_3'UTR_BICD2	0,4176	0,4043	0,39855	-0,00575	-0,01905	-0,0133	0,003404357	5,02809E-07	0,01611654	-0,23015913	4,182E-07	3,290092168	4,627253058	1,406420496	6,15841E-49	1,323E-93	2,6006E-70	N_Shore_chr9:95477296-95477708
cg04269907_Body_BICD2	0,41065	0,385	0,3675	-0,0175	-0,04315	-0,02565	0,022217983	3,80131E-08	0,001676258	-0,27458568	1,25415E-09	3,290092168	4,627253058	1,406420496	6,15841E-49	1,323E-93	2,6006E-70	Island_chr9:95477296-95477708
cg04269907_3'UTR_BICD2	0,41065	0,385	0,3675	-0,0175	-0,04315	-0,02565	0,022217983	3,80131E-08	0,001676258	-0,27458568	1,25415E-09	3,290092168	4,627253058	1,406420496	6,15841E-49	1,323E-93	2,6006E-70	Island_chr9:95477296-95477708
cg13683626_Body_BICD2	0,2632	0,2055	0,16835	-0,03715	-0,09485	-0,0577	0,034690858	4,79145E-05	0,061068339	-0,247305274	5,06046E-08	3,290092168	4,627253058	1,406420496	6,15841E-49	1,323E-93	2,6006E-70	S_Shore_chr9:95477296-95477708
cg14181777_Body_BICD2	0,29015	0,2793	0,27225	-0,00705	-0,0179	-0,01085	0,110603022	0,000345192	0,058351819	-0,313689454	2,9261E-12	3,290092168	4,627253058	1,406420496	6,15841E-49	1,323E-93	2,6006E-70	N_Shore_chr9:95480845-95481586
cg02929681_Body_BICD2	0,29565	0,2873	0,2823	-0,005	-0,01335	-0,00835	0,185054948	0,070299013	0,361347796	-0,215566681	2,22754E-06	3,290092168	4,627253058	1,406420496	6,15841E-49	1,323E-93	2,6006E-70	N_Shore_chr9:95480845-95481586
cg13473280_Body_BICD2	0,48515	0,4847	0,48565	0,00095	0,0005	-0,00045	0,105929022	0,09345773	0,871862273	0,032469339	0,481134654	3,290092168	4,627253058	1,406420496	6,15841E-49	1,323E-93	2,6006E-70	Island_chr9:95480845-95481586
cg05875696_Body_BICD2	0,45965	0,4597	0,45825	-0,00145	-0,0014	5E-05	0,846385865	0,752262195	0,857679164	-0,010216761	0,824611484	3,290092168	4,627253058	1,406420496	6,15841E-49	1,323E-93	2,6006E-70	Island_chr9:95480845-95481586
cg13254840_Body_BICD2	0,4215	0,4129	0,40985	-0,00305	-0,01165	-0,0086	0,451318439	0,013997473	0,41523726	-0,050480933	0,273218176	3,290092168	4,627253058	1,406420496	6,15841E-49	1,323E-93	2,6006E-70	Island_chr9:95480845-95481586
cg14641984_Body_BICD2	0,43645	0,437	0,43255	-0,00445	-0,0039	0,00055	0,186210346	0,158976084	0,801348935	-0,016482563	0,720681708	3,290092168	4,627253058	1,406420496	6,15841E-49	1,323E-93	2,6006E-70	S_Shore_chr9:95480845-95481586
cg14280580_Body_BICD2	0,29555	0,2807	0,27	-0,0107	-0,02555	-0,01485	0,419847462	0,158976084	0,225224366	-0,144380826	0,001642354	3,290092168	4,627253058	1,406420496	6,15841E-49	1,323E-93	2,6006E-70	S_Shelf_chr9:95480845-95481586
cg13587621_Body_BICD2	0,3773	0,3687	0,3392	-0,0295	-0,0381	-0,0086	0,07412548	0,003064516	0,270165287	-0,210475494	3,88859E-06	3,290092168	4,627253058	1,406420496	6,15841E-49	1,323E-93	2,6006E-70	NA_NA
cg01028796_Body_BICD2	0,3741	0,3598	0,34385	-0,01595	-0,03025	-0,0143	0,226231693	0,006717391	0,521199007	-0,14728691	0,001316588	3,290092168	4,627253058	1,406420496	6,15841E-49	1,323E-93	2,6006E-70	N_Shore_chr9:95526459-95527825
cg21171704_Body_BICD2	-0,14925	-0,1419	-0,1555	-0,0136	-0,00625	0,00735	0,876898815	0,319796646	0,269361197	-0,061344908	0,182896948	3,290092168	4,627253058	1,406420496	6,15841E-49	1,323E-93	2,6006E-70	N_Shore_chr9:95526459-95527825
cg14227032_Body_BICD2	-0,48095	-0,4821	-0,4825	-0,0004	-0,00155	-0,00115	0,675109758	5,02809E-07	0,000270125	-0,164041248	0,000340297	3,290092168	4,627253058	1,406420496	6,15841E-49	1,323E-93	2,6006E-70	N_Shore_chr9:95526459-95527825
cg08439468_1stExon_BICD2	-0,4592	-0,4583	-0,45705	0,00125	0,00215	0,0009	0,368422549	0,052212141	0,440160629	0,105984694	0,021143486	3,290092168	4,627253058	1,406420496	6,15841E-49	1,323E-93	2,6006E-70	Island_chr9:95526459-95527825
cg08695724_TSS200_BICD2	-0,4064	-0,4157	-0,4167	-0,001	-0,0103	-0,0093	0,817519319	0,000858763	0,001609799	-0,153350027	0,000819478	3,290092168	4,627253058	1,406420496	6,15841E-49	1,323E-93	2,6006E-70	Island_chr9:95526459-95527825
cg21439463_TSS1500_BICD2	-0,4477	-0,4457	-0,44445	0,00125	0,00325	0,002	0,23963831	0,009758293	0,353898752	0,128419662	0,005155662	3,290092168	4,627253058	1,406420496	6,15841E-49	1,323E-93	2,6006E-70	Island_chr9:95526459-95527825
cg06636356_TSS1500_BICD2	-0,44875	-0,4524	-0,45365	-0,00125	-0,0049	-0,00365	0,503574786	0,000131904	0,002542327	-0,231602032	3,52267E-07	3,290092168	4,627253058	1,406420496	6,15841E-49	1,323E-93	2,6006E-70	Island_chr9:95526459-95527825
cg05969697_TSS1500_BICD2												3,290092168	4,627253058	1,406420496	6,15841E-49	1,323E-93	2,6006E-70	S_Shore_chr9:95526459-95527825
cg22768700_3'UTR_BIN1	0,43505	0,4511	0,45455	0,00345	0,0195	0,01605	0,151947024	7,38835E-08	0,000577198	0,408621161	0	3,472637935	7,157600389	2,061142141	2,31635E-63	1,62595E-88	2,80354E-54	NA_NA
cg02116471_3'UTR_BIN1	0,38195	0,4248	0,426	0,0012	0,04405	0,04285	0,025842173	2,12663E-12	6,16903E-06	0,496310181	0	3,472637935	7,157600389	2,061142141	2,31635E-63	1,62595E-88	2,80354E-54	NA_NA
cg18981277_3'UTR_BIN1	0,26935	0,2787	0,2847	0,006	0,01535	0,00935	0,364167128	2,83351E-05	0,000227909	0,34347456	1,5099E-14	3,472637935	7,157600389	2,061142141	2,31635E-63	1,62595E-88	2,80354E-54	NA_NA
cg24587400_Body_BIN1												3,472637935	7,157600389	2,061142141	2,31635E-63	1,62595E-88	2,80354E-54	NA_NA
cg01441308_Body_BIN1	0,4541	0,4587	0,46235	0,00365	0,00825	0,0046	0,016661718	3,05339E-06	0,000242214	0,362810854	4,44089E-16	3,472637935	7,157600389	2,061142141	2,31635E-63	1,62595E-88	2,80354E-54	NA_NA
cg22376361_Body_BIN1	0,1424	0,2952	0,30895	0,01375	0,16655	0,1528	0,107008928	0	8,9565E-12	0,541991381	0	3,472637935	7,157600389	2,061142141	2,31635E-63	1,62595E-88	2,80354E-54	N_Shelf_chr2:127817994-127818231
cg06912356_Body_BIN1	0,48105	0,4835	0,48365	0,00015	0,0026	0,00245	0,459379489	2,34696E-09	1,08335E-05	0,436676375	0	3,472637935	7,157600389	2,061142141	2,31635E-63	1,62595E-88	2,80354E-54	N_Shelf_chr2:127817994-127818231
cg05603944_Body_BIN1	0,3655	0,395	0,3898	-0,0052	0,0243	0,0295	0,518910651	2,68709E-07	6,01525E-06	0,391236644	0	3,472637935	7,157600389	2,061142141	2,31635E-63	1,62595E-88	2,80354E-54	N_Shore_chr2:127817994-127818231
cg15356320_Body_BIN1	0,46605	0,4666	0,46805	0,00145	0,002	0,00055	0,524065179	0,000214738	0,00091547	0,325121869	4,16556E-13	3,472637935	7,157600389	2,061142141	2,31635E-63	1,62595E-88	2,80354E-54	Island_chr2:127817994-127818231
cg08663425_Body_BIN1	0,37305	0,3773	0,36985	-0,00745	-0,0032	0,00425	0,221559872	0,09345773	0,040765113	0,167250868	0,000258581	3,472637935	7,157600389	2,061142141	2,31635E-63	1,62595E-88	2,80354E-54	Island_chr2:127817994-127818231
cg13293246_Body_BIN1	0,39575	0,4018	0,3993	-0,0025	0,00355	0,00605	0,764936539	0,070299013	0,0033269	0,21710689	1,87699E-06	3,472637935	7,157600389	2,061142141	2,31635E-63	1,62595E-88	2,80354E-54	Island_chr2:127817994-127818231
cg10846328_Body_BIN1	0,4628	0,4639	0,46475	0,00085	0,00195	0,0011	0,642539482	2,83351E-05	0,002188726	0,264258311	5,34388E-09	3,472637935	7,157600389	2,061142141	2,31635E-63	1,62595E-88	2,80354E-54	Island_chr2:127817994-127818231
cg21427464_Body_BIN1	0,3709	0,3792	0,3741	-0,0051	0,0032	0,0083	0,513207939	0,009758293	0,002148593	0,312276872	3,70215E-12	3,472637935	7,157600389	2,061142141	2,31635E-63	1,62595E-88	2,80354E-54	Island_chr2:127817994-127818231
cg24750513_Body_BIN1	0,3789	0,3789	0,36745	-0,01145	-0,01145	0	0,047188834	0,052212141	0,916741054	0,036388461	0,429782273	3,472637935	7,157600389	2,061142141	2,31635E-63	1,62595E-88	2,80354E-54	S_Shore_chr2:127817994-127818231
cg05842548_Body_BIN1	0,2208	0,2277	0,2182	-0,0095	-0,0026	0,0069	0,275959849	0,39263673	0,102845103	0,115315881	0,012083505	3,472637935	7,157600389	2,061142141	2,31635E-63	1,62595E-88	2,80354E-54	S_Shelf_chr2:127817994-127818231
cg06021088_Body_BIN1	-0,2951	-0,2905	-0,25965	0,03085	0,03545	0,0046	0,625661764	0,038290401	0,491228479	0,006296753	0,891359351	3,472637935	7,157600389	2,061142141	2,31635E-63	1,62595E-88	2,80354E-54	NA_NA
cg24998649_Body_BIN1	0,4064	0,3847	0,3763	-0,0084	-0,0301	-0,0217	0,501319739	0,001329027	0,007493492	-0,131629002	0,004135275	3,472637935	7,157600389	2,061142141	2,31635E-63	1,62595E-88	2,80354E-54	NA_NA
cg26467631_Body_BIN1	0,39905	0,3904	0,37415	-0,01625	-0,0249	-0,00865	0,032626499	0,003064516	0,419847462	0,020902329	0,65023026	3,472637935	7,157600389	2,061142141	2,31635E-63	1,62595E-88	2,80354E-54	NA_NA
cg05157961_Body_BIN1	0,4128	0,4127	0,40865	-0,00405	-0,00415	-1E-04	0,236840857	0,319796646	0,326868592	0,162446393	0,000389325	3,472637935	7,157600389	2,061142141	2,31635E-63	1,62595E-88	2,80354E-54	NA_NA
cg18477117_Body_BIN1												3,472637935	7,157600389	2,061142141	2,31635E-63	1,62595E-88	2,80354E-54	NA_NA
cg27405400_Body_BIN1	0,27545	0,2612	0,1866	-0,0746	-0,08885	-0,01425	0,010253255	0,009758293	0,845886994	-0,144176384	0,001667848	3,472637935	7,157600389	2,061142141	2,31635E-63	1,62595E-88	2,80354E-54	NA_NA
cg02887598_Body_BIN1												3,472637935	7,157600389	2,061142141	2,31635E-63	1,62595E-88	2,80354E-54	NA_NA
cg04019522_Body_BIN1	0,05415	0,1443	0,16225	0,01795	0,1081	0,09015	0,520054316	5,43143E-06	0,000252728	0,218276912	1,64668E-06	3,472637935	7,157600389	2,061142141	2,31635E-63	1,62595E-88	2,80354E-54	NA_NA
cg17531430_Body_BIN1	0,3842	0,4101	0,4102	1E-04	0,026	0,0259	0,990721368	0,000345192	0,000146144	0,366280086	2,22045E-16	3,472637935	7,157600389	2,061142141	2,31635E-63	1,62595E-88	2,80354E-54	N_Shelf_chr2:127863642-127865288
cg00436254_Body_BIN1	0,0792	0,1206	0,08375	-0,03685	0,00455	0,0414	0,08388531	0,256759004	0,000590682	0,032543289	0,480135831	3,472637935	7,157600389	2,061142141	2,31635E-63	1,62595E-88	2,80354E-54	N_Shore_chr2:127863642-127865288
cg00091827_Body_BIN1	-0,08465	-0,4667	-0,47305	-0,00635	-0,3884	-0,38205	3,65782E-09	0	3,3009E-10	-0,585530104	0	3,472637935	7,157600389	2,061142141	2,31635E-63	1,62595E-88	2,80354E-54	Island_chr2:127863642-127865288
cg07661177_Body_BIN1												3,472637935	7,157600389	2,061142141	2,31635E-63	1,62595E-88	2,80354E-54	Island_chr2:127863642-127865288
cg04095651_Body_BIN1	-0,46655	-0,4718	-0,4712	0,0006	-0,00465	-0,00525	0,464251777	5,43143E-06	0,001524993	-0,256950007	1,43664E-08	3,472637935	7,157600389	2,061142141	2,31635E-63	1,62595E-88	2,80354E-54	Island_chr2:127863642-127865288
cg23667267_1stExon_BIN1												3,472637935	7,157600389	2,061142141	2,31635E-63	1,62595E-88	2,80354E-54	Island_chr2:127863642-127865288
cg23667267_5'UTR_BIN1												3,472637935	7,157600389	2,061142141	2,31635E-63	1,62595E-88	2,80354E-54	Island_chr2:127863642-127865288
cg10353870_1stExon_BIN1	-0,4664	-0,4663	-0,4645	0,0018	0,0019	1E-04	0,109843934	0,122674225	0,726500992	-0,025917762	0,573927241	3,472637935	7,157600389	2,061142141	2,31635E-63	1,62595E-88	2,80354E-54	Island_chr2:127863642-127865288
cg10353870_5'UTR_BIN1	-0,4664	-0,4663	-0,4645	0,0018	0,0019	1E-04	0,109843934	0,122674225	0,726500992	-0,025917762	0,573927241	3,472637935	7,157600389	2,061142141	2,31635E-63	1,62595E-88	2,80354E-54	Island_chr2:127863642-127865288
cg22364819_TSS200_BIN1	-0,4825	-0,4828	-0,483	-0,0002	-0,0005	-0,0003	0,277129504	0,256759004	0,931322919	-0,076704408	0,095663187	3,472637935	7,157600389	2,061142141	2,31635E-63	1,62595E-88	2,80354E-54	Island_chr2:127863642-127865288
cg23599640_TSS200_BIN1	-0,46735	-0,4673	-0,4674	-0,0001	-5E-05	5E-05	0,99446533	0,959779166	0,892730104	-0,085154516	0,064248661	3,472637935	7,157600389	2,061142141	2,31635E-63	1,62595E-88	2,80354E-54	Island_chr2:127863642-127865288
cg14478610_TSS200_BIN1	-0,4484	-0,4475	-0,4468	0,0007	0,0016	0,0009	0,899019216	0,838456575	0,815389646	-0,071840512	0,118686533	3,472637935	7,157600389	2,061142141	2,31635E-63	1,62595E-88	2,80354E-54	Island_chr2:127863642-127865288
cg02446627_TSS1500_BIN1	-0,45825	-0,4631	-0,465	-0,0019	-0,00675	-0,00485	0,139327386	2,68709E-07	3,33041E-06	-0,298669239	3,34843E-11	3,472637935	7,157600389	2,061142141	2,31635E-63	1,62595E-88	2,80354E-54	Island_chr2:127863642-127865288
cg07774478_TSS1500_BIN1	-0,4558	-0,4661	-0,4677	-0,0016	-0,0119	-0,0103	0,065345871	4,87277E-12	1,88923E-06	-0,398966876	0	3,472637935	7,157600389	2,061142141	2,31635E-63	1,62595E-88	2,80354E-54	Island_chr2:127863642-127865288
cg02161262_TSS1500_BIN1	-0,40265	-0,4449	-0,44615	-0,00125	-0,0435	-0,04225	0,186500075	9,16489E-13	5,74406E-09	-0,492014048	0	3,472637935	7,157600389	2,061142141	2,31635E-63	1,62595E-88	2,80354E-54	Island_chr2:127863642-127865288
cg25228746_TSS1500_BIN1												3,472637935	7,157600389	2,061142141	2,31635E-63	1,62595E-88	2,80354E-54	S_Shore_chr2:127863642-127865288
cg08168897_TSS1500_BIN1	0,1013	-0,0975	-0,13835	-0,04085	-0,23965	-0,1988	0,005855755	0	3,01278E-10	-0,545309984	0	3,472637935	7,157600389	2,061142141	2,31635E-63	1,62595E-88	2,80354E-54	S_Shore_chr2:127863642-127865288
cg20994829_3'UTR_BIN2	0,36435	0,3507	0,3616	0,0109	-0,00275	-0,01365	0,086953902	0,038290401	0,268978575	0,081960519	0,074944451	6,778509126	21,47734864	3,168447257	5,0241E-73	1,2254E-122	1,97536E-65	NA_NA
cg00213177_Body_BIN2	0,2247	0,17655	0,24415	0,0676	0,01945	-0,04815	0,073194329	0,693225379	0,121195457	0,044673742	0,345479277	6,778509126	21,47734864	3,168447257	5,0241E-73	1,2254E-122	1,97536E-65	NA_NA
cg02023138_Body_BIN2	0,3324	0,3083	0,3407	0,0324	0,0083	-0,0241	0,003944734	0,013997473	0,425521992	0,145971536	0,001455874	6,778509126	21,47734864	3,168447257	5,0241E-73	1,2254E-122	1,97536E-65	NA_NA
cg02929431_Body_BIN2	0,3164	0,2406	0,04775	-0,19285	-0,26865	-0,0758	5,99965E-13	0	0,000373189	-0,405511321	0	6,778509126	21,47734864	3,168447257	5,0241E-73	1,2254E-122	1,97536E-65	NA_NA
cg24034957_Body_BIN2												6,778509126	21,47734864	3,168447257	5,0241E-73	1,2254E-122	1,97536E-65	NA_NA
cg10590292_Body_BIN2	0,4189	0,3608	0,18775	-0,17305	-0,23115	-0,0581	0	0	3,46834E-11	-0,715307591	0	6,778509126	21,47734864	3,168447257	5,0241E-73	1,2254E-122	1,97536E-65	NA_NA
cg12353452_1stExon_BIN2	0,34645	0,2651	0,09825	-0,16685	-0,2482	-0,08135	0	0	6,74964E-06	-0,659715404	0	6,778509126	21,47734864	3,168447257	5,0241E-73	1,2254E-122	1,97536E-65	NA_NA
cg18610205_TSS200_BIN2	0,28445	0,2274	0,0785	-0,1489	-0,20595	-0,05705	0	0	5,8216E-07	-0,542751392	0	6,778509126	21,47734864	3,168447257	5,0241E-73	1,2254E-122	1,97536E-65	NA_NA
cg06380123_TSS200_BIN2	0,2908	0,2154	0,05625	-0,15915	-0,23455	-0,0754	0	0	3,04941E-07	-0,57140562	0	6,778509126	21,47734864	3,168447257	5,0241E-73	1,2254E-122	1,97536E-65	NA_NA
cg07119472_TSS200_BIN2	0,3167	0,2367	0,047	-0,1897	-0,2697	-0,08	0	0	1,47694E-10	-0,648631779	0	6,778509126	21,47734864	3,168447257	5,0241E-73	1,2254E-122	1,97536E-65	NA_NA
cg14556909_TSS200_BIN2	0,43205	0,3281	0,1066	-0,2215	-0,32545	-0,10395	0	0	1,11022E-16	-0,712547465	0	6,778509126	21,47734864	3,168447257	5,0241E-73	1,2254E-122	1,97536E-65	NA_NA
cg24749672_TSS200_BIN2	0,395	0,2648	0,0687	-0,1961	-0,3263	-0,1302	0	0	0	-0,78578162	0	6,778509126	21,47734864	3,168447257	5,0241E-73	1,2254E-122	1,97536E-65	NA_NA
cg08075204_TSS200_BIN2	0,4442	0,3398	0,12325	-0,21655	-0,32095	-0,1044	0	0	0	-0,755267748	0	6,778509126	21,47734864	3,168447257	5,0241E-73	1,2254E-122	1,97536E-65	NA_NA
cg20306694_TSS1500_BIN2	0,3483	0,2651	0,13035	-0,13475	-0,21795	-0,0832	0	0	3,33067E-16	-0,733426271	0	6,778509126	21,47734864	3,168447257	5,0241E-73	1,2254E-122	1,97536E-65	NA_NA
cg21022247_TSS1500_BIN2	0,23295	0,1711	0,06825	-0,10285	-0,1647	-0,06185	4,44089E-16	0	4,51141E-08	-0,577227761	0	6,778509126	21,47734864	3,168447257	5,0241E-73	1,2254E-122	1,97536E-65	NA_NA
cg24449885_TSS1500_BIN2	0,3973	0,3829	0,3513	-0,0316	-0,046	-0,0144	5,26579E-13	0	0,000255036	-0,303169791	1,63685E-11	6,778509126	21,47734864	3,168447257	5,0241E-73	1,2254E-122	1,97536E-65	NA_NA
cg24791156_3'UTR_BIN3	0,1408	0,0447	0,03225	-0,01245	-0,10855	-0,0961	0,360411157	1,93118E-08	5,70776E-05	-0,273699384	1,42371E-09	2,754388381	4,752768065	1,725525746	4,23784E-63	1,1745E-111	8,90376E-60	NA_NA
cg00441932_Body_BIN3												2,754388381	4,752768065	1,725525746	4,23784E-63	1,1745E-111	8,90376E-60	NA_NA
cg25764534_Body_BIN3	0,32185	0,314	0,27075	-0,04325	-0,0511	-0,00785	0,016884373	0,000547918	0,150963664	-0,210319144	3,95485E-06	2,754388381	4,752768065	1,725525746	4,23784E-63	1,1745E-111	8,90376E-60	NA_NA
cg19496639_Body_BIN3												2,754388381	4,752768065	1,725525746	4,23784E-63	1,1745E-111	8,90376E-60	NA_NA
cg05642426_Body_BIN3	0,3309	0,3197	0,30585	-0,01385	-0,02505	-0,0112	0,010348952	0,000345192	0,126715947	-0,274178736	1,32942E-09	2,754388381	4,752768065	1,725525746	4,23784E-63	1,1745E-111	8,90376E-60	NA_NA
cg08612190_Body_BIN3	0,39795	0,392	0,38545	-0,00655	-0,0125	-0,00595	0,182760982	0,004565938	0,00728122	-0,217836701	1,72996E-06	2,754388381	4,752768065	1,725525746	4,23784E-63	1,1745E-111	8,90376E-60	NA_NA
cg15942979_Body_BIN3												2,754388381	4,752768065	1,725525746	4,23784E-63	1,1745E-111	8,90376E-60	NA_NA
cg11786283_Body_BIN3												2,754388381	4,752768065	1,725525746	4,23784E-63	1,1745E-111	8,90376E-60	NA_NA
cg18025275_Body_BIN3	0,316	0,312	0,3051	-0,0069	-0,0109	-0,004	0,936272149	0,019825667	0,054681335	-0,083978374	0,068031075	2,754388381	4,752768065	1,725525746	4,23784E-63	1,1745E-111	8,90376E-60	NA_NA
cg13866190_Body_BIN3												2,754388381	4,752768065	1,725525746	4,23784E-63	1,1745E-111	8,90376E-60	NA_NA
cg17250770_Body_BIN3	0,29145	0,1157	0	-0,1157	-0,29145	-0,17575	1,2468E-05	0	1,37064E-08	-0,532591837	0	2,754388381	4,752768065	1,725525746	4,23784E-63	1,1745E-111	8,90376E-60	NA_NA
cg06226386_Body_BIN3	0,3356	0,1779	0,04275	-0,13515	-0,29285	-0,1577	1,09872E-05	0	2,60897E-08	-0,522394921	0	2,754388381	4,752768065	1,725525746	4,23784E-63	1,1745E-111	8,90376E-60	NA_NA
cg05828925_Body_BIN3	-0,0596	-0,2462	-0,3255	-0,0793	-0,2659	-0,1866	1,18383E-06	0	7,45061E-11	-0,551905561	0	2,754388381	4,752768065	1,725525746	4,23784E-63	1,1745E-111	8,90376E-60	NA_NA
cg04868238_Body_BIN3												2,754388381	4,752768065	1,725525746	4,23784E-63	1,1745E-111	8,90376E-60	NA_NA
cg09177577_Body_BIN3												2,754388381	4,752768065	1,725525746	4,23784E-63	1,1745E-111	8,90376E-60	NA_NA
cg11331803_Body_BIN3												2,754388381	4,752768065	1,725525746	4,23784E-63	1,1745E-111	8,90376E-60	NA_NA
cg20138055_Body_BIN3												2,754388381	4,752768065	1,725525746	4,23784E-63	1,1745E-111	8,90376E-60	NA_NA
cg09561822_Body_BIN3												2,754388381	4,752768065	1,725525746	4,23784E-63	1,1745E-111	8,90376E-60	NA_NA
cg15424369_Body_BIN3												2,754388381	4,752768065	1,725525746	4,23784E-63	1,1745E-111	8,90376E-60	N_Shelf_chr8:22526298-22526757
cg24824842_Body_BIN3	0,08505	0,0269	-0,002	-0,0289	-0,08705	-0,05815	0,368897326	4,79145E-05	0,007316214	-0,242311143	9,5179E-08	2,754388381	4,752768065	1,725525746	4,23784E-63	1,1745E-111	8,90376E-60	N_Shore_chr8:22526298-22526757
cg02929961_Body_BIN3	-0,1518	-0,231	-0,26285	-0,03185	-0,11105	-0,0792	0,086023578	1,41796E-07	0,001631675	-0,314958348	2,36655E-12	2,754388381	4,752768065	1,725525746	4,23784E-63	1,1745E-111	8,90376E-60	N_Shore_chr8:22526298-22526757
cg01408251_Body_BIN3	-0,489	-0,4887	-0,4892	-0,0005	-0,0002	0,0003	0,605834675	0,909668513	0,876444698	0,002729264	0,952792305	2,754388381	4,752768065	1,725525746	4,23784E-63	1,1745E-111	8,90376E-60	Island_chr8:22526298-22526757
cg07622815_5'UTR_BIN3	-0,45285	-0,4529	-0,4516	0,0013	0,00125	-5E-05	0,886694914	0,658682021	0,974002537	0,032599937	0,479371464	2,754388381	4,752768065	1,725525746	4,23784E-63	1,1745E-111	8,90376E-60	Island_chr8:22526298-22526757
cg07622815_1stExon_BIN3	-0,45285	-0,4529	-0,4516	0,0013	0,00125	-5E-05	0,886694914	0,658682021	0,974002537	0,032599937	0,479371464	2,754388381	4,752768065	1,725525746	4,23784E-63	1,1745E-111	8,90376E-60	Island_chr8:22526298-22526757
cg22135315_5'UTR_BIN3												2,754388381	4,752768065	1,725525746	4,23784E-63	1,1745E-111	8,90376E-60	Island_chr8:22526298-22526757
cg22135315_1stExon_BIN3												2,754388381	4,752768065	1,725525746	4,23784E-63	1,1745E-111	8,90376E-60	Island_chr8:22526298-22526757
cg07385743_5'UTR_BIN3	-0,4687	-0,4678	-0,469	-0,0012	-0,0003	0,0009	0,872784719	0,909668513	0,796412941	-0,0031908	0,944820964	2,754388381	4,752768065	1,725525746	4,23784E-63	1,1745E-111	8,90376E-60	Island_chr8:22526298-22526757
cg07385743_1stExon_BIN3	-0,4687	-0,4678	-0,469	-0,0012	-0,0003	0,0009	0,872784719	0,909668513	0,796412941	-0,0031908	0,944820964	2,754388381	4,752768065	1,725525746	4,23784E-63	1,1745E-111	8,90376E-60	Island_chr8:22526298-22526757
cg12295617_TSS200_BIN3	-0,44145	-0,4397	-0,4386	0,0011	0,00285	0,00175	0,075083581	0,052212141	0,164677048	0,09857722	0,032075916	2,754388381	4,752768065	1,725525746	4,23784E-63	1,1745E-111	8,90376E-60	Island_chr8:22526298-22526757
cg08970457_TSS200_BIN3	-0,4852	-0,4858	-0,4861	-0,0003	-0,0009	-0,0006	0,800255282	0,003064516	0,017375955	-0,030198864	0,512343139	2,754388381	4,752768065	1,725525746	4,23784E-63	1,1745E-111	8,90376E-60	Island_chr8:22526298-22526757
cg21156815_TSS200_BIN3	-0,47395	-0,4758	-0,47675	-0,00095	-0,0028	-0,00185	0,44068852	0,006717391	0,065468253	-0,190863994	2,93427E-05	2,754388381	4,752768065	1,725525746	4,23784E-63	1,1745E-111	8,90376E-60	Island_chr8:22526298-22526757
cg17571279_TSS200_BIN3	-0,47995	-0,4803	-0,48055	-0,00025	-0,0006	-0,00035	0,445455066	0,256759004	0,300035997	-0,008554205	0,852795464	2,754388381	4,752768065	1,725525746	4,23784E-63	1,1745E-111	8,90376E-60	Island_chr8:22526298-22526757
cg07164659_TSS1500_BIN3	-0,3869	-0,3883	-0,3761	0,0122	0,0108	-0,0014	0,611232621	0,203372041	0,30586122	-0,054397884	0,237674257	2,754388381	4,752768065	1,725525746	4,23784E-63	1,1745E-111	8,90376E-60	S_Shore_chr8:22526298-22526757
cg21553199_TSS1500_BIN3	0,30905	0,2212	0,19275	-0,02845	-0,1163	-0,08785	0,221559872	5,02809E-07	0,001529133	-0,271980377	1,81834E-09	2,754388381	4,752768065	1,725525746	4,23784E-63	1,1745E-111	8,90376E-60	S_Shore_chr8:22526298-22526757
cg03434823_TSS1500_BIN3												2,754388381	4,752768065	1,725525746	4,23784E-63	1,1745E-111	8,90376E-60	S_Shore_chr8:22526298-22526757
cg09094290_TSS1500_BIN3												2,754388381	4,752768065	1,725525746	4,23784E-63	1,1745E-111	8,90376E-60	S_Shore_chr8:22526298-22526757
cg04287168_TSS1500_BMP8A												4,978572019	9,448753379	1,897884241	1,61031E-56	2,5873E-102	1,95999E-51	N_Shore_chr1:39956424-39958137
cg17685111_TSS1500_BMP8A												4,978572019	9,448753379	1,897884241	1,61031E-56	2,5873E-102	1,95999E-51	N_Shore_chr1:39956424-39958137
cg19494946_TSS1500_BMP8A	-0,046	-0,0855	-0,0686	0,0169	-0,0226	-0,0395	0,404093038	0,036497739	0,051013793	-0,129211438	0,004930458	4,978572019	9,448753379	1,897884241	1,61031E-56	2,5873E-102	1,95999E-51	Island_chr1:39956424-39958137
cg27567593_TSS1500_BMP8A	-0,0972	-0,1155	-0,0702	0,0453	0,027	-0,0183	0,513777026	0,319796646	0,213400101	-0,066447976	0,1490432	4,978572019	9,448753379	1,897884241	1,61031E-56	2,5873E-102	1,95999E-51	Island_chr1:39956424-39958137
cg09232440_TSS1500_BMP8A	-0,0145	-0,0857	-0,06475	0,02095	-0,05025	-0,0712	0,8503536	0,319796646	0,101597102	-0,083931894	0,068184225	4,978572019	9,448753379	1,897884241	1,61031E-56	2,5873E-102	1,95999E-51	Island_chr1:39956424-39958137
cg04923576_TSS1500_BMP8A	-0,3264	-0,3764	-0,37885	-0,00245	-0,05245	-0,05	0,982467945	0,122674225	0,335273008	-0,092812138	0,04363853	4,978572019	9,448753379	1,897884241	1,61031E-56	2,5873E-102	1,95999E-51	Island_chr1:39956424-39958137
cg15947940_TSS200_BMP8A	-0,48595	-0,4861	-0,4863	-0,0002	-0,00035	-0,00015	0,327746472	0,203372041	0,866266078	-0,112842663	0,014068104	4,978572019	9,448753379	1,897884241	1,61031E-56	2,5873E-102	1,95999E-51	Island_chr1:39956424-39958137
cg14415733_TSS200_BMP8A												4,978572019	9,448753379	1,897884241	1,61031E-56	2,5873E-102	1,95999E-51	Island_chr1:39956424-39958137
cg16651196_TSS200_BMP8A												4,978572019	9,448753379	1,897884241	1,61031E-56	2,5873E-102	1,95999E-51	Island_chr1:39956424-39958137
cg08748615_TSS200_BMP8A	-0,48695	-0,4872	-0,48665	0,00055	0,0003	-0,00025	0,287016228	0,752262195	0,52349144	-0,05235778	0,255758584	4,978572019	9,448753379	1,897884241	1,61031E-56	2,5873E-102	1,95999E-51	Island_chr1:39956424-39958137
cg02575697_TSS200_BMP8A												4,978572019	9,448753379	1,897884241	1,61031E-56	2,5873E-102	1,95999E-51	Island_chr1:39956424-39958137
cg09547767_1stExon_BMP8A	-0,48445	-0,4838	-0,485	-0,0012	-0,00055	0,00065	0,229954377	0,474762346	0,863429068	-0,034912563	0,448738397	4,978572019	9,448753379	1,897884241	1,61031E-56	2,5873E-102	1,95999E-51	Island_chr1:39956424-39958137
cg09547767_5'UTR_BMP8A	-0,48445	-0,4838	-0,485	-0,0012	-0,00055	0,00065	0,229954377	0,474762346	0,863429068	-0,034912563	0,448738397	4,978572019	9,448753379	1,897884241	1,61031E-56	2,5873E-102	1,95999E-51	Island_chr1:39956424-39958137
cg13806070_1stExon_BMP8A	-0,4538	-0,4576	-0,45955	-0,00195	-0,00575	-0,0038	0,763790656	0,158976084	0,217940825	-0,033135031	0,472184061	4,978572019	9,448753379	1,897884241	1,61031E-56	2,5873E-102	1,95999E-51	Island_chr1:39956424-39958137
cg13806070_5'UTR_BMP8A	-0,4538	-0,4576	-0,45955	-0,00195	-0,00575	-0,0038	0,763790656	0,158976084	0,217940825	-0,033135031	0,472184061	4,978572019	9,448753379	1,897884241	1,61031E-56	2,5873E-102	1,95999E-51	Island_chr1:39956424-39958137
cg03664992_1stExon_BMP8A	-0,3935	-0,3958	-0,3944	0,0014	-0,0009	-0,0023	0,443863122	0,658682021	0,536170305	-0,024722995	0,591717428	4,978572019	9,448753379	1,897884241	1,61031E-56	2,5873E-102	1,95999E-51	Island_chr1:39956424-39958137
cg03664992_5'UTR_BMP8A	-0,3935	-0,3958	-0,3944	0,0014	-0,0009	-0,0023	0,443863122	0,658682021	0,536170305	-0,024722995	0,591717428	4,978572019	9,448753379	1,897884241	1,61031E-56	2,5873E-102	1,95999E-51	Island_chr1:39956424-39958137
cg25139493_1stExon_BMP8A	-0,4087	-0,4122	-0,4131	-0,0009	-0,0044	-0,0035	0,968687112	0,564506369	0,411672007	-0,018986078	0,680438748	4,978572019	9,448753379	1,897884241	1,61031E-56	2,5873E-102	1,95999E-51	Island_chr1:39956424-39958137
cg25139493_5'UTR_BMP8A	-0,4087	-0,4122	-0,4131	-0,0009	-0,0044	-0,0035	0,968687112	0,564506369	0,411672007	-0,018986078	0,680438748	4,978572019	9,448753379	1,897884241	1,61031E-56	2,5873E-102	1,95999E-51	Island_chr1:39956424-39958137
cg10523966_1stExon_BMP8A	-0,48555	-0,4854	-0,4855	-1E-04	5E-05	0,00015	0,912571583	0,658682021	0,963868956	0,005246097	0,909401126	4,978572019	9,448753379	1,897884241	1,61031E-56	2,5873E-102	1,95999E-51	Island_chr1:39956424-39958137
cg10523966_5'UTR_BMP8A	-0,48555	-0,4854	-0,4855	-1E-04	5E-05	0,00015	0,912571583	0,658682021	0,963868956	0,005246097	0,909401126	4,978572019	9,448753379	1,897884241	1,61031E-56	2,5873E-102	1,95999E-51	Island_chr1:39956424-39958137
cg11763509_Body_BMP8A	-0,0575	-0,0455	-0,0203	0,0252	0,0372	0,012	0,675109758	0,09345773	0,163890068	-0,009608704	0,834895282	4,978572019	9,448753379	1,897884241	1,61031E-56	2,5873E-102	1,95999E-51	Island_chr1:39956424-39958137
cg22158252_Body_BMP8A	0,3555	0,3319	0,24415	-0,08775	-0,11135	-0,0236	5,86748E-07	3,80131E-08	0,02119058	-0,253560817	2,24947E-08	4,978572019	9,448753379	1,897884241	1,61031E-56	2,5873E-102	1,95999E-51	S_Shore_chr1:39956424-39958137
cg26548351_Body_BMP8A	0,2061	0,1715	0,0737	-0,0978	-0,1324	-0,0346	0,042001903	0,070299013	0,416770716	-0,106872023	0,020081334	4,978572019	9,448753379	1,897884241	1,61031E-56	2,5873E-102	1,95999E-51	S_Shelf_chr1:39956424-39958137
cg27332575_Body_BMP8A												4,978572019	9,448753379	1,897884241	1,61031E-56	2,5873E-102	1,95999E-51	NA_NA
cg20489289_Body_BMP8A												4,978572019	9,448753379	1,897884241	1,61031E-56	2,5873E-102	1,95999E-51	NA_NA
cg12042787_Body_BMP8A	0,10835	0,1306	0,14385	0,01325	0,0355	0,02225	0,354824366	0,000547918	0,000145688	0,229655922	4,43869E-07	4,978572019	9,448753379	1,897884241	1,61031E-56	2,5873E-102	1,95999E-51	N_Shelf_chr1:39980365-39981768
cg15475427_Body_BMP8A												4,978572019	9,448753379	1,897884241	1,61031E-56	2,5873E-102	1,95999E-51	N_Shore_chr1:39980365-39981768
cg01534765_Body_BMP8A												4,978572019	9,448753379	1,897884241	1,61031E-56	2,5873E-102	1,95999E-51	N_Shore_chr1:39980365-39981768
cg25595442_Body_BMP8A	-0,1755	-0,1821	-0,175	0,0071	0,0005	-0,0066	0,957762921	0,862542296	0,854100783	0,037439635	0,444113277	4,978572019	9,448753379	1,897884241	1,61031E-56	2,5873E-102	1,95999E-51	Island_chr1:39980365-39981768
cg10715272_Body_BMP8A	-0,05845	-0,0723	-0,04515	0,02715	0,0133	-0,01385	0,060037209	0,658682021	0,287016228	0,092295863	0,044826885	4,978572019	9,448753379	1,897884241	1,61031E-56	2,5873E-102	1,95999E-51	Island_chr1:39980365-39981768
cg00330318_Body_BMP8A	0,39745	0,3963	0,3921	-0,0042	-0,00535	-0,00115	0,110793469	0,256759004	0,571291494	0,001865166	0,96772848	4,978572019	9,448753379	1,897884241	1,61031E-56	2,5873E-102	1,95999E-51	S_Shore_chr1:39980365-39981768
cg19923532_Body_BMP8A	0,4242	0,4259	0,4275	0,0016	0,0033	0,0017	0,654759966	0,253447969	0,051013793	0,05498995	0,233594079	4,978572019	9,448753379	1,897884241	1,61031E-56	2,5873E-102	1,95999E-51	S_Shore_chr1:39980365-39981768
cg23998414_Body_BMP8A												4,978572019	9,448753379	1,897884241	1,61031E-56	2,5873E-102	1,95999E-51	S_Shelf_chr1:39980365-39981768
cg10057098_Body_BMP8A	0,2865	0,2801	0,28905	0,00895	0,00255	-0,0064	0,13659115	0,752262195	0,280659987	0,04080641	0,375886238	4,978572019	9,448753379	1,897884241	1,61031E-56	2,5873E-102	1,95999E-51	NA_NA
cg20140662_3'UTR_BMP8A												4,978572019	9,448753379	1,897884241	1,61031E-56	2,5873E-102	1,95999E-51	NA_NA
cg04571984_3'UTR_BMP8A												4,978572019	9,448753379	1,897884241	1,61031E-56	2,5873E-102	1,95999E-51	NA_NA
cg05386320_3'UTR_BMP8B	0,25895	0,2544	0,2823	0,0279	0,02335	-0,00455	0,057689122	0,158976084	0,571291494	0,106269623	0,020797222	9,08052682	31,81334133	3,503468682	9,82517E-75	4,9827E-99	6,04817E-57	NA_NA
cg07703391_3'UTR_BMP8B												9,08052682	31,81334133	3,503468682	9,82517E-75	4,9827E-99	6,04817E-57	NA_NA
cg13372905_Body_BMP8B	0,3545	0,3605	0,3654	0,0049	0,0109	0,006	0,796412941	0,122674225	0,328186012	0,102275246	0,026128957	9,08052682	31,81334133	3,503468682	9,82517E-75	4,9827E-99	6,04817E-57	NA_NA
cg09505836_Body_BMP8B	0,4049	0,4197	0,42565	0,00595	0,02075	0,0148	0,104286948	9,54E-06	0,001480141	0,256599998	1,50518E-08	9,08052682	31,81334133	3,503468682	9,82517E-75	4,9827E-99	6,04817E-57	NA_NA
cg13501185_Body_BMP8B	0,26575	0,2932	0,30535	0,01215	0,0396	0,02745	0,606434042	9,54E-06	0,000979095	0,239869346	1,28978E-07	9,08052682	31,81334133	3,503468682	9,82517E-75	4,9827E-99	6,04817E-57	N_Shelf_chr1:40235767-40237190
cg17748822_Body_BMP8B	0,21125	0,2638	0,25215	-0,01165	0,0409	0,05255	0,991670596	0,038290401	0,005166124	0,197277078	1,54843E-05	9,08052682	31,81334133	3,503468682	9,82517E-75	4,9827E-99	6,04817E-57	N_Shore_chr1:40235767-40237190
cg23599683_Body_BMP8B	0,33575	0,3539	0,3614	0,0075	0,02565	0,01815	0,235451336	1,65457E-05	0,015518045	0,277328121	8,4466E-10	9,08052682	31,81334133	3,503468682	9,82517E-75	4,9827E-99	6,04817E-57	N_Shore_chr1:40235767-40237190
cg11296826_Body_BMP8B												9,08052682	31,81334133	3,503468682	9,82517E-75	4,9827E-99	6,04817E-57	Island_chr1:40235767-40237190
cg10982280_Body_BMP8B												9,08052682	31,81334133	3,503468682	9,82517E-75	4,9827E-99	6,04817E-57	S_Shore_chr1:40235767-40237190
cg00156684_Body_BMP8B	0,4632	0,4687	0,47085	0,00215	0,00765	0,0055	0,133232287	9,29024E-07	0,001575363	0,301373985	2,18114E-11	9,08052682	31,81334133	3,503468682	9,82517E-75	4,9827E-99	6,04817E-57	S_Shelf_chr1:40235767-40237190
cg15089481_Body_BMP8B	0,0447	0,038	-0,0466	-0,0846	-0,0913	-0,0067	0,001070368	4,79145E-05	0,127997982	-0,252772649	2,4944E-08	9,08052682	31,81334133	3,503468682	9,82517E-75	4,9827E-99	6,04817E-57	N_Shelf_chr1:40253683-40255172
cg17746130_Body_BMP8B	0,3291	0,3081	0,1882	-0,1199	-0,1409	-0,021	2,2371E-13	2,22045E-16	0,267833077	-0,284014189	3,16331E-10	9,08052682	31,81334133	3,503468682	9,82517E-75	4,9827E-99	6,04817E-57	N_Shore_chr1:40253683-40255172
cg05249084_Body_BMP8B	0,04525	0,0009	-0,07915	-0,08005	-0,1244	-0,04435	1,26341E-06	2,54515E-10	0,105745518	-0,225728665	7,03303E-07	9,08052682	31,81334133	3,503468682	9,82517E-75	4,9827E-99	6,04817E-57	N_Shore_chr1:40253683-40255172
cg11139646_Body_BMP8B	-0,224	-0,2917	-0,2885	0,0032	-0,0645	-0,0677	0,376546662	0,002030937	0,13301077	-0,129121813	0,004914789	9,08052682	31,81334133	3,503468682	9,82517E-75	4,9827E-99	6,04817E-57	Island_chr1:40253683-40255172
cg15728256_5'UTR_BMP8B	-0,42035	-0,4502	-0,45785	-0,00765	-0,0375	-0,02985	0,531546295	0,000547918	0,0034746	-0,21639004	2,03301E-06	9,08052682	31,81334133	3,503468682	9,82517E-75	4,9827E-99	6,04817E-57	Island_chr1:40253683-40255172
cg15728256_1stExon_BMP8B	-0,42035	-0,4502	-0,45785	-0,00765	-0,0375	-0,02985	0,531546295	0,000547918	0,0034746	-0,21639004	2,03301E-06	9,08052682	31,81334133	3,503468682	9,82517E-75	4,9827E-99	6,04817E-57	Island_chr1:40253683-40255172
cg18108008_5'UTR_BMP8B	-0,47815	-0,4798	-0,47985	-5E-05	-0,0017	-0,00165	0,981458571	0,019825667	0,033576043	-0,138522495	0,002533911	9,08052682	31,81334133	3,503468682	9,82517E-75	4,9827E-99	6,04817E-57	Island_chr1:40253683-40255172
cg18108008_1stExon_BMP8B	-0,47815	-0,4798	-0,47985	-5E-05	-0,0017	-0,00165	0,981458571	0,019825667	0,033576043	-0,138522495	0,002533911	9,08052682	31,81334133	3,503468682	9,82517E-75	4,9827E-99	6,04817E-57	Island_chr1:40253683-40255172
cg11201606_TSS200_BMP8B												9,08052682	31,81334133	3,503468682	9,82517E-75	4,9827E-99	6,04817E-57	Island_chr1:40253683-40255172
cg18217145_TSS200_BMP8B	-0,48045	-0,4819	-0,4814	0,0005	-0,00095	-0,00145	0,608832538	0,122674225	0,076052151	-0,138115009	0,002609946	9,08052682	31,81334133	3,503468682	9,82517E-75	4,9827E-99	6,04817E-57	Island_chr1:40253683-40255172
cg19613400_TSS200_BMP8B	-0,4801	-0,4822	-0,4813	0,0009	-0,0012	-0,0021	0,081644127	0,038290401	0,000392453	-0,127033044	0,005662808	9,08052682	31,81334133	3,503468682	9,82517E-75	4,9827E-99	6,04817E-57	Island_chr1:40253683-40255172
cg00758584_TSS1500_BMP8B	-0,4864	-0,4868	-0,48675	5E-05	-0,00035	-0,0004	0,128642956	0,013997473	0,098100557	-0,162113895	0,000400342	9,08052682	31,81334133	3,503468682	9,82517E-75	4,9827E-99	6,04817E-57	Island_chr1:40253683-40255172
cg13458335_TSS1500_BMP8B	-0,4846	-0,4857	-0,4854	0,0003	-0,0008	-0,0011	0,442274269	0,000547918	0,000960123	-0,177210166	0,00010681	9,08052682	31,81334133	3,503468682	9,82517E-75	4,9827E-99	6,04817E-57	Island_chr1:40253683-40255172
cg04858616_TSS1500_BMP8B	-0,4792	-0,4835	-0,48345	5E-05	-0,00425	-0,0043	0,19355971	5,02809E-07	0,000105662	-0,281015914	4,9298E-10	9,08052682	31,81334133	3,503468682	9,82517E-75	4,9827E-99	6,04817E-57	Island_chr1:40253683-40255172
cg08873266_TSS1500_BMP8B												9,08052682	31,81334133	3,503468682	9,82517E-75	4,9827E-99	6,04817E-57	Island_chr1:40253683-40255172
cg03741406_TSS1500_BMP8B	-0,38185	-0,4329	-0,432	0,0009	-0,05015	-0,05105	0,333047337	2,83351E-05	0,007547433	-0,224524448	8,08568E-07	9,08052682	31,81334133	3,503468682	9,82517E-75	4,9827E-99	6,04817E-57	Island_chr1:40253683-40255172
cg08551248_TSS1500_BMP8B	-0,2612	-0,3642	-0,388	-0,0238	-0,1268	-0,103	0,005166124	2,68709E-07	0,003600745	-0,253637374	2,22696E-08	9,08052682	31,81334133	3,503468682	9,82517E-75	4,9827E-99	6,04817E-57	Island_chr1:40253683-40255172
cg02297616_TSS1500_BMP8B	-0,15905	-0,2203	-0,2145	0,0058	-0,05545	-0,06125	0,729451858	2,83351E-05	0,003343971	-0,202885674	8,70249E-06	9,08052682	31,81334133	3,503468682	9,82517E-75	4,9827E-99	6,04817E-57	Island_chr1:40253683-40255172
cg11788010_TSS1500_BMP8B												9,08052682	31,81334133	3,503468682	9,82517E-75	4,9827E-99	6,04817E-57	S_Shore_chr1:40253683-40255172
cg03401114_TSS1500_BMP8B												9,08052682	31,81334133	3,503468682	9,82517E-75	4,9827E-99	6,04817E-57	S_Shore_chr1:40253683-40255172
cg06616202_TSS1500_BMP8B												9,08052682	31,81334133	3,503468682	9,82517E-75	4,9827E-99	6,04817E-57	S_Shore_chr1:40253683-40255172
cg26051619_TSS1500_BMP8B												9,08052682	31,81334133	3,503468682	9,82517E-75	4,9827E-99	6,04817E-57	S_Shore_chr1:40253683-40255172
cg25190824_TSS1500_BMP8B	0,30945	0,3485	0,3543	0,0058	0,04485	0,03905	0,276739221	0,000858763	9,03812E-05	0,284586758	2,90457E-10	9,08052682	31,81334133	3,503468682	9,82517E-75	4,9827E-99	6,04817E-57	S_Shore_chr1:40253683-40255172
cg12469475_TSS1500_BMPER	-0,4056	-0,372	-0,40915	-0,03715	-0,00355	0,0336	0,00797287	0,319796646	0,023389068	-0,043995377	0,339695608	50,67913516	151,6767346	2,992883247	8,92905E-46	2,22726E-76	3,26829E-87	Island_chr7:33943665-33945509
cg10073723_TSS1500_BMPER	-0,4693	-0,4693	-0,47035	-0,00105	-0,00105	0	0,875077824	0,959779166	0,999823206	-0,05910723	0,19941567	50,67913516	151,6767346	2,992883247	8,92905E-46	2,22726E-76	3,26829E-87	Island_chr7:33943665-33945509
cg03533005_TSS1500_BMPER	-0,4407	-0,4388	-0,4453	-0,0065	-0,0046	0,0019	0,176012653	0,070299013	0,874620697	-0,104198954	0,023429732	50,67913516	151,6767346	2,992883247	8,92905E-46	2,22726E-76	3,26829E-87	Island_chr7:33943665-33945509
cg25389261_TSS1500_BMPER	-0,47725	-0,4781	-0,4779	0,0002	-0,00065	-0,00085	0,679925892	0,319796646	0,130593787	0,039112158	0,396044181	50,67913516	151,6767346	2,992883247	8,92905E-46	2,22726E-76	3,26829E-87	Island_chr7:33943665-33945509
cg24236887_TSS1500_BMPER	-0,4838	-0,4842	-0,4841	0,0001	-0,0003	-0,0004	0,984239957	0,909668513	0,701527395	0,073681599	0,109508797	50,67913516	151,6767346	2,992883247	8,92905E-46	2,22726E-76	3,26829E-87	Island_chr7:33943665-33945509
cg15083933_TSS1500_BMPER												50,67913516	151,6767346	2,992883247	8,92905E-46	2,22726E-76	3,26829E-87	Island_chr7:33943665-33945509
cg13973813_TSS200_BMPER	-0,43635	-0,4367	-0,4468	-0,0101	-0,01045	-0,00035	0,016045071	0,000858763	0,451318439	-0,137884468	0,00265388	50,67913516	151,6767346	2,992883247	8,92905E-46	2,22726E-76	3,26829E-87	Island_chr7:33943665-33945509
cg17561435_TSS200_BMPER	-0,46385	-0,4647	-0,4665	-0,0018	-0,00265	-0,00085	0,229614054	0,052212141	0,88450161	-0,074592067	0,10518166	50,67913516	151,6767346	2,992883247	8,92905E-46	2,22726E-76	3,26829E-87	Island_chr7:33943665-33945509
cg15650227_1stExon_BMPER												50,67913516	151,6767346	2,992883247	8,92905E-46	2,22726E-76	3,26829E-87	Island_chr7:33943665-33945509
cg15650227_5'UTR_BMPER												50,67913516	151,6767346	2,992883247	8,92905E-46	2,22726E-76	3,26829E-87	Island_chr7:33943665-33945509
cg16295145_1stExon_BMPER	-0,32275	-0,2909	-0,37375	-0,08285	-0,051	0,03185	0,002188726	0,001329027	0,979161959	-0,189411001	3,38175E-05	50,67913516	151,6767346	2,992883247	8,92905E-46	2,22726E-76	3,26829E-87	Island_chr7:33943665-33945509
cg26347222_Body_BMPER	0,2877	0,3314	0,3287	-0,0027	0,041	0,0437	0,997304015	0,019825667	0,011695523	0,159811951	0,000484953	50,67913516	151,6767346	2,992883247	8,92905E-46	2,22726E-76	3,26829E-87	S_Shore_chr7:33943665-33945509
cg05912481_Body_BMPER	0,4063	0,4287	0,43555	0,00685	0,02925	0,0224	0,047746176	2,83351E-05	0,005002661	0,261363286	7,93528E-09	50,67913516	151,6767346	2,992883247	8,92905E-46	2,22726E-76	3,26829E-87	S_Shelf_chr7:33943665-33945509
cg08701675_Body_BMPER	0,16305	0,3002	0,3141	0,0139	0,15105	0,13715	0,307540011	1,18337E-10	6,52525E-10	0,322691417	6,34603E-13	50,67913516	151,6767346	2,992883247	8,92905E-46	2,22726E-76	3,26829E-87	NA_NA
cg07992659_Body_BMPER	-0,0991	-0,0092	0,03895	0,04815	0,13805	0,0899	0,517768018	0,006717391	0,021512798	0,19755722	1,50507E-05	50,67913516	151,6767346	2,992883247	8,92905E-46	2,22726E-76	3,26829E-87	NA_NA
cg07183721_Body_BMPER	-0,46415	-0,4632	-0,46265	0,00055	0,0015	0,00095	0,951246869	0,564506369	0,194157265	0,10934449	0,017362959	50,67913516	151,6767346	2,992883247	8,92905E-46	2,22726E-76	3,26829E-87	NA_NA
cg26193418_Body_BMPER	0,2561	0,2786	0,2134	-0,0652	-0,0427	0,0225	0,002438078	0,038290401	0,131468521	-0,194834015	1,98023E-05	50,67913516	151,6767346	2,992883247	8,92905E-46	2,22726E-76	3,26829E-87	NA_NA
cg15400671_Body_BMPER												50,67913516	151,6767346	2,992883247	8,92905E-46	2,22726E-76	3,26829E-87	NA_NA
cg21780600_Body_BMPER	0,1306	0,3163	0,34635	0,03005	0,21575	0,1857	0,00405572	1,63869E-13	1,25557E-05	0,419942215	0	50,67913516	151,6767346	2,992883247	8,92905E-46	2,22726E-76	3,26829E-87	NA_NA
cg11646259_Body_BMPER	0,2875	0,3649	0,36685	0,00195	0,07935	0,0774	0,807330028	0,000345192	0,011041786	0,132339653	0,003935657	50,67913516	151,6767346	2,992883247	8,92905E-46	2,22726E-76	3,26829E-87	NA_NA
cg16868253_Body_BMPER												50,67913516	151,6767346	2,992883247	8,92905E-46	2,22726E-76	3,26829E-87	NA_NA
cg15190834_Body_BMPER	-0,06875	0,1071	0,31655	0,20945	0,3853	0,17585	7,1484E-06	0	0,000105662	0,465024761	0	50,67913516	151,6767346	2,992883247	8,92905E-46	2,22726E-76	3,26829E-87	NA_NA
cg05921889_Body_BMPER	0,2576	0,3468	0,3507	0,0039	0,0931	0,0892	0,637714103	2,68709E-07	1,87831E-05	0,271656381	1,90378E-09	50,67913516	151,6767346	2,992883247	8,92905E-46	2,22726E-76	3,26829E-87	NA_NA
cg11611127_Body_BMPER	-0,0646	0,1746	0,3031	0,1285	0,3677	0,2392	3,8268E-05	0	1,12194E-06	0,493445978	0	50,67913516	151,6767346	2,992883247	8,92905E-46	2,22726E-76	3,26829E-87	NA_NA
cg26905768_Body_BMPER	-0,2325	-0,2387	-0,27505	-0,03635	-0,04255	-0,0062	0,620245645	0,256759004	0,978518177	-0,09928289	0,030859218	50,67913516	151,6767346	2,992883247	8,92905E-46	2,22726E-76	3,26829E-87	NA_NA
cg01409460_Body_BMPER	0,09015	0,1637	0,1518	-0,0119	0,06165	0,07355	0,767795286	0,009758293	0,001480141	0,042801318	0,352977266	50,67913516	151,6767346	2,992883247	8,92905E-46	2,22726E-76	3,26829E-87	NA_NA
cg22164367_Body_BMPER	0,418	0,4271	0,43385	0,00675	0,01585	0,0091	0,035260337	1,41796E-07	0,004928827	0,281754797	4,42138E-10	50,67913516	151,6767346	2,992883247	8,92905E-46	2,22726E-76	3,26829E-87	N_Shelf_chr7:34118463-34118759
cg00348598_Body_BMPER	0,12245	0,299	0,3805	0,0815	0,25805	0,17655	0,000163986	1,77636E-15	2,07506E-05	0,441277945	0	50,67913516	151,6767346	2,992883247	8,92905E-46	2,22726E-76	3,26829E-87	N_Shore_chr7:34118463-34118759
cg04711063_Body_BMPER	0,3762	0,4153	0,4315	0,0162	0,0553	0,0391	0,002727645	2,34696E-09	0,00231333	0,313076412	3,24119E-12	50,67913516	151,6767346	2,992883247	8,92905E-46	2,22726E-76	3,26829E-87	Island_chr7:34118463-34118759
cg12781086_Body_BMPER	-0,0633	0,1429	0,27355	0,13065	0,33685	0,2062	3,65035E-07	2,22045E-16	6,58199E-06	0,463527205	0	50,67913516	151,6767346	2,992883247	8,92905E-46	2,22726E-76	3,26829E-87	Island_chr7:34118463-34118759
cg06324957_Body_BMPER	-0,04045	0,2647	0,37605	0,11135	0,4165	0,30515	6,29522E-05	3,90021E-13	6,51136E-06	0,381738612	0	50,67913516	151,6767346	2,992883247	8,92905E-46	2,22726E-76	3,26829E-87	Island_chr7:34118463-34118759
cg10413224_Body_BMPER	-0,021	0,0478	0,14265	0,09485	0,16365	0,0688	0,000446749	2,34696E-09	0,000995634	0,307951461	7,54818E-12	50,67913516	151,6767346	2,992883247	8,92905E-46	2,22726E-76	3,26829E-87	Island_chr7:34118463-34118759
cg12244288_Body_BMPER	-0,0521	0,094	0,233	0,139	0,2851	0,1461	4,00282E-06	1,63869E-13	0,000623902	0,44121071	0	50,67913516	151,6767346	2,992883247	8,92905E-46	2,22726E-76	3,26829E-87	S_Shore_chr7:34118463-34118759
cg15020132_Body_BMPER	-0,1577	-0,0432	0,1886	0,2318	0,3463	0,1145	1,52297E-09	0	0,000422489	0,531063644	0	50,67913516	151,6767346	2,992883247	8,92905E-46	2,22726E-76	3,26829E-87	S_Shelf_chr7:34118463-34118759
cg09807875_Body_BMPER	-0,2777	-0,1616	-0,046	0,1156	0,2317	0,1161	4,00282E-06	0	2,23724E-06	0,480308844	0	50,67913516	151,6767346	2,992883247	8,92905E-46	2,22726E-76	3,26829E-87	NA_NA
cg01677879_Body_BMPER												50,67913516	151,6767346	2,992883247	8,92905E-46	2,22726E-76	3,26829E-87	NA_NA
cg23759053_Body_BMPER	-0,4323	-0,4319	-0,4311	0,0008	0,0012	0,0004	0,587908309	0,474762346	0,955801495	0,160435619	0,000460521	50,67913516	151,6767346	2,992883247	8,92905E-46	2,22726E-76	3,26829E-87	NA_NA
cg06994834_Body_BMPER	0,1085	0,2776	0,3083	0,0307	0,1998	0,1691	0,000100741	3,90021E-13	0,000154581	0,372964353	0	50,67913516	151,6767346	2,992883247	8,92905E-46	2,22726E-76	3,26829E-87	NA_NA
cg01275685_Body_BMPER	-0,115	0,1731	0,3047	0,1316	0,4197	0,2881	3,7896E-07	0	0,00025333	0,445871013	0	50,67913516	151,6767346	2,992883247	8,92905E-46	2,22726E-76	3,26829E-87	NA_NA
[truncated: 444,120 more rows]
