# Supplementary material for: EpiMethEx: a tool for large-scale integrated analysis in methylation hotspots linked to genetic regulation
Source: BMC Bioinformatics. 2019 Feb 4;19(Suppl 13):385. doi: 10.1186/s12859-018-2397-6 (PMC7394332; doi:10.1186/s12859-018-2397-6)
Supplement: Supplementary file 2 — Melanoma cancer analysis results. CG classified by position, CG data (taken individually), CG islands, CG of genes. (ZIP 29,702 kb) [file 12859_2018_2397_MOESM2_ESM.zip › CG_by_position.csv]

sample	medianDown	medianMedium	medianUP	bd_UPvsMID	bd_UPvsDOWN	bd_MIDvsDOWN	pvalue_UPvsMID	pvalue_UPvsDOWN	pvalue_MIDvsDOWN	pearson_correlation	pvalue_pearson_correlation	fc_UPvsMID.gene.	fc_UPvsDOWN.gene.	fc_MIDvsDOWN.gene.	pvalue_UPvsMID.gene.	pvalue_UPvsDOWN.gene.	pvalue_MIDvsDOWN.gene.
Body_AAMP	0,3358	0,31465	0,30425	-0,0104	-0,03155	-0,02115	0,340886451	9,79647E-05	0,007040205	-0,1287612	7,13825E-05	1,971011235	2,538415085	1,287874488	9,41949E-54	1,3437E-104	3,23439E-58
1stExon_AAMP	-0,4795	-0,4802	-0,48045	-0,00025	-0,00095	-0,0007	0,596758548	0,298531658	0,548964764	0,013890933	0,601092424	1,971011235	2,538415085	1,287874488	9,41949E-54	1,3437E-104	3,23439E-58
5'UTR_AAMP	-0,4882	-0,4887	-0,4881	0,0006	0,0001	-0,0005	0,058019658	0,564506369	0,044223144	0,026292948	0,568393245	1,971011235	2,538415085	1,287874488	9,41949E-54	1,3437E-104	3,23439E-58
TSS200_AAMP	-0,46085	-0,45955	-0,459	0,00055	0,00185	0,0013	0,981678167	0,564506369	0,953692065	0,121715247	1,01985E-07	1,971011235	2,538415085	1,287874488	9,41949E-54	1,3437E-104	3,23439E-58
TSS1500_AAMP	-0,4617	-0,46295	-0,4628	0,00015	-0,0011	-0,00125	0,676615259	0,287067682	0,40133504	-0,039006101	0,089852267	1,971011235	2,538415085	1,287874488	9,41949E-54	1,3437E-104	3,23439E-58
Body_AASDH	0,17165	0,2627	0,1171	-0,1456	-0,05455	0,09105	0,394685173	0,001562798	0,021413396	-0,023002175	0,481893593	2,000804212	2,932770135	1,465795662	2,99267E-56	1,00112E-84	7,65379E-48
1stExon_AASDH	-0,4768	-0,47795	-0,4778	0,00015	-0,001	-0,00115	0,035989582	0,012649416	0,245934263	0,010586476	0,745038751	2,000804212	2,932770135	1,465795662	2,99267E-56	1,00112E-84	7,65379E-48
5'UTR_AASDH	-0,47635	-0,4775	-0,4776	-0,0001	-0,00125	-0,00115	0,013638684	0,000214738	0,449982253	0,100948782	1,03472E-05	2,000804212	2,932770135	1,465795662	2,99267E-56	1,00112E-84	7,65379E-48
TSS200_AASDH	-0,4711	-0,4708	-0,4712	-0,0004	-1E-04	0,0003	0,915819945	0,088944559	0,504029385	0,005281436	0,778567926	2,000804212	2,932770135	1,465795662	2,99267E-56	1,00112E-84	7,65379E-48
TSS1500_AASDH	-0,45955	-0,4607	-0,46025	0,00045	-0,0007	-0,00115	0,846385865	0,909668513	0,573657565	0,175809774	0,000104432	2,000804212	2,932770135	1,465795662	2,99267E-56	1,00112E-84	7,65379E-48
Body_ABCG1	-0,39995	-0,4234	-0,44895	-0,02555	-0,049	-0,02345	3,76924E-10	0	0,002488734	-0,097018433	0	6,098980064	16,09601891	2,639132895	3,67141E-62	1,0857E-116	7,74184E-64
1stExon_ABCG1	-0,30715	-0,4081	-0,4646	-0,0565	-0,15745	-0,10095	4,20053E-05	2,34696E-09	0,010591743	-0,353603076	2,22045E-15	6,098980064	16,09601891	2,639132895	3,67141E-62	1,0857E-116	7,74184E-64
5'UTR_ABCG1	-0,4141	-0,4372	-0,4589	-0,0217	-0,0448	-0,0231	2,75802E-12	0	0,000851168	-0,088436348	0	6,098980064	16,09601891	2,639132895	3,67141E-62	1,0857E-116	7,74184E-64
TSS200_ABCG1	-0,4616	-0,4695	-0,4777	-0,0082	-0,0161	-0,0079	7,66082E-08	8,32667E-15	2,85426E-05	-0,198860255	0	6,098980064	16,09601891	2,639132895	3,67141E-62	1,0857E-116	7,74184E-64
TSS1500_ABCG1	-0,4458	-0,4524	-0,4624	-0,01	-0,0166	-0,0066	5,4165E-05	1,00077E-10	0,055456786	-0,033240543	0,006801007	6,098980064	16,09601891	2,639132895	3,67141E-62	1,0857E-116	7,74184E-64
3'UTR_ABCG1	0,1711	0,3043	0,38115	0,07685	0,21005	0,1332	1,30484E-05	1,63869E-13	9,21327E-05	0,463047173	0	6,098980064	16,09601891	2,639132895	3,67141E-62	1,0857E-116	7,74184E-64
Body_ABCG2	-0,0484	-0,1171	-0,1576	-0,0405	-0,1092	-0,0687	0,065223684	0,000214738	0,031700626	-0,123816534	0,007015908	9,574864031	26,70585188	2,789162519	2,33784E-58	4,005E-113	4,99511E-63
1stExon_ABCG2	-0,3588	-0,4642	-0,46805	-0,00385	-0,10925	-0,1054	0,130656607	0	6,29631E-11	-0,38053323	0	9,574864031	26,70585188	2,789162519	2,33784E-58	4,005E-113	4,99511E-63
5'UTR_ABCG2	-0,0193	-0,3825	-0,4323	-0,0498	-0,413	-0,3632	0,323100557	3,99625E-12	1,99404E-07	-0,124824187	2,23029E-06	9,574864031	26,70585188	2,789162519	2,33784E-58	4,005E-113	4,99511E-63
TSS200_ABCG2	-0,46045	-0,47285	-0,4757	-0,00285	-0,01525	-0,0124	0,298797963	0	1,11022E-16	-0,320935909	0	9,574864031	26,70585188	2,789162519	2,33784E-58	4,005E-113	4,99511E-63
TSS1500_ABCG2	-0,3444	-0,38725	-0,4032	-0,01595	-0,0588	-0,04285	0,001232407	0	3,92131E-13	-0,317170223	0	9,574864031	26,70585188	2,789162519	2,33784E-58	4,005E-113	4,99511E-63
Body_ABCG4	0,26205	0,2499	0,2441	-0,0058	-0,01795	-0,01215	0,84985991	0,518840853	0,633493656	0,009275948	0,686787047	23,67085643	49,4215379	2,087864376	5,06484E-42	3,089E-68	3,54704E-74
1stExon_ABCG4	-0,465	-0,4657	-0,4646	0,0011	0,0004	-0,0007	0,607033513	0,752262195	0,882288685	0,048667593	0,290842301	23,67085643	49,4215379	2,087864376	5,06484E-42	3,089E-68	3,54704E-74
5'UTR_ABCG4	-0,4739	-0,4753	-0,47535	-5E-05	-0,00145	-0,0014	0,871427231	0,078283445	0,327143723	-0,029502885	0,069615769	23,67085643	49,4215379	2,087864376	5,06484E-42	3,089E-68	3,54704E-74
TSS200_ABCG4	-0,47875	-0,4796	-0,48	-0,0004	-0,00125	-0,00085	0,732291534	0,030392324	0,177303935	-0,008922487	0,634756413	23,67085643	49,4215379	2,087864376	5,06484E-42	3,089E-68	3,54704E-74
TSS1500_ABCG4	0,1791	0,1699	0,13755	-0,03235	-0,04155	-0,0092	0,130812025	3,05339E-06	0,019052825	-0,033343727	0,147114047	23,67085643	49,4215379	2,087864376	5,06484E-42	3,089E-68	3,54704E-74
3'UTR_ABCG4	-0,07435	-0,0546	-0,07495	-0,02035	-0,0006	0,01975	0,282635329	0,658682021	0,349753045	0,069414957	0,131682563	23,67085643	49,4215379	2,087864376	5,06484E-42	3,089E-68	3,54704E-74
Body_ABCG5	0,3078	0,3136	0,321	0,0074	0,0132	0,0058	0,2189327	0,002032366	0,192141168	0,016304096	0,132509325	13,9181157	37,40761288	2,687692336	2,99421E-63	2,0661E-99	3,62329E-83
1stExon_ABCG5	0,3281	0,3365	0,3436	0,0071	0,0155	0,0084	0,307297907	0,000179107	0,050332968	0,082669529	1,03909E-05	13,9181157	37,40761288	2,687692336	2,99421E-63	2,0661E-99	3,62329E-83
5'UTR_ABCG5	0,3367	0,3497	0,34825	-0,00145	0,01155	0,013	0,722866869	0,115885951	0,060971618	0,11204389	0,000559266	13,9181157	37,40761288	2,687692336	2,99421E-63	2,0661E-99	3,62329E-83
TSS200_ABCG5	0,2939	0,2981	0,3097	0,0116	0,0158	0,0042	0,512024767	0,230219109	0,770630286	0,035683535	0,179133313	13,9181157	37,40761288	2,687692336	2,99421E-63	2,0661E-99	3,62329E-83
TSS1500_ABCG5	0,35915	0,36605	0,3646	-0,00145	0,00545	0,0069	0,872093162	0,319796646	0,340204581	0,02701143	0,240251908	13,9181157	37,40761288	2,687692336	2,99421E-63	2,0661E-99	3,62329E-83
Body_ABCG8	0,36565	0,35455	0,35715	0,0026	-0,0085	-0,0111	0,056707199	0,564506369	0,272472378	-0,040283201	0,079815686	5,008754844	5,008754844	-1	4,25108E-34	4,25108E-34
1stExon_ABCG8	0,34385	0,343	0,34725	0,00425	0,0034	-0,00085	0,395491332	0,551387554	0,634793537	-0,019945515	0,540063946	5,008754844	5,008754844	-1	4,25108E-34	4,25108E-34
TSS1500_ABCG8	0,3343	0,3307	0,3372	0,0065	0,0029	-0,0036	0,00244611	0,304495046	0,262480786	0,034664498	0,003500189	5,008754844	5,008754844	-1	4,25108E-34	4,25108E-34
3'UTR_ABCG8	-0,4474	-0,4318	-0,445	-0,0132	0,0024	0,0156	0,104468352	0,658682021	0,011884728	-0,023994122	0,602692917	5,008754844	5,008754844	-1	4,25108E-34	4,25108E-34
Body_ACAT1	0,19005	0,1724	0,1144	-0,058	-0,07565	-0,01765	0,072536677	0,002109545	0,395160451	-0,04798434	0,069873302	2,404391792	3,672575119	1,527444542	1,84527E-69	5,4385E-119	2,88114E-59
1stExon_ACAT1	-0,4834	-0,4841	-0,48415	-5E-05	-0,00075	-0,0007	0,889300698	0,052212141	0,111175175	0,197433409	1,26341E-05	2,404391792	3,672575119	1,527444542	1,84527E-69	5,4385E-119	2,88114E-59
5'UTR_ACAT1	-0,4834	-0,4841	-0,48415	-5E-05	-0,00075	-0,0007	0,889300698	0,052212141	0,111175175	0,197433409	1,26341E-05	2,404391792	3,672575119	1,527444542	1,84527E-69	5,4385E-119	2,88114E-59
TSS200_ACAT1	-0,4789	-0,4792	-0,4806	-0,0014	-0,0017	-0,0003	3,9133E-05	1,57546E-08	0,453214772	-0,028378552	0,130674955	2,404391792	3,672575119	1,527444542	1,84527E-69	5,4385E-119	2,88114E-59
TSS1500_ACAT1	-0,4332	-0,4374	-0,44165	-0,00425	-0,00845	-0,0042	0,023100167	2,62074E-05	0,062599129	-0,040769124	0,124773494	2,404391792	3,672575119	1,527444542	1,84527E-69	5,4385E-119	2,88114E-59
3'UTR_ACAT1	0,43135	0,4366	0,43895	0,00235	0,0076	0,00525	0,433329748	0,000547918	0,023994906	0,086438502	0,060318785	2,404391792	3,672575119	1,527444542	1,84527E-69	5,4385E-119	2,88114E-59
Body_ACAT2	0,11835	0,00725	-0,0586	-0,06585	-0,17695	-0,1111	0,150866481	1,57546E-08	0,000402424	-0,125845738	1,7204E-11	4,265195883	6,869628109	1,610624294	2,46208E-47	1,11471E-76	7,34067E-36
1stExon_ACAT2	-0,45495	-0,4582	-0,45655	0,00165	-0,0016	-0,00325	0,605396069	0,001005984	0,002239728	-0,476613447	0	4,265195883	6,869628109	1,610624294	2,46208E-47	1,11471E-76	7,34067E-36
5'UTR_ACAT2	-0,4391	-0,4486	-0,4461	0,0025	-0,007	-0,0095	0,570926886	0,009789223	0,021743617	-0,467298147	0	4,265195883	6,869628109	1,610624294	2,46208E-47	1,11471E-76	7,34067E-36
TSS200_ACAT2	-0,472	-0,4736	-0,4736	0	-0,0016	-0,0016	0,52614827	5,14452E-09	3,94578E-06	-0,423874465	0	4,265195883	6,869628109	1,610624294	2,46208E-47	1,11471E-76	7,34067E-36
TSS1500_ACAT2	-0,4124	-0,4237	-0,4271	-0,0034	-0,0147	-0,0113	0,71593969	0,000196379	0,002131987	-0,316067059	0	4,265195883	6,869628109	1,610624294	2,46208E-47	1,11471E-76	7,34067E-36
Body_ACOT11	0,28735	0,26875	0,2636	-0,00515	-0,02375	-0,0186	0,204461735	0,000364765	0,024491637	-0,029731165	0,015472947	6,725101304	23,58784968	3,507434105	4,19136E-71	2,5454E-117	9,85464E-70
TSS200_ACOT11	0,12815	-0,0271	-0,2331	-0,206	-0,36125	-0,15525	5,90076E-09	0	3,30363E-07	-0,540063377	0	6,725101304	23,58784968	3,507434105	4,19136E-71	2,5454E-117	9,85464E-70
TSS1500_ACOT11	0,0935	-0,0173	-0,12875	-0,11145	-0,22225	-0,1108	8,04099E-10	0	3,32973E-08	-0,347236591	0	6,725101304	23,58784968	3,507434105	4,19136E-71	2,5454E-117	9,85464E-70
Body_ACOT12	0,32225	0,3072	0,32395	0,01675	0,0017	-0,01505	0,422421387	0,752262195	0,421905879	0,014119298	0,757174969	29,67261151	38,61099961	1,301233617	4,00605E-27	2,49723E-28	4,20722E-06
TSS1500_ACOT12	0,1325	0,118	0,0925	-0,0255	-0,04	-0,0145	0,000127255	7,39067E-06	0,132894933	-0,155066939	3,85405E-09	29,67261151	38,61099961	1,301233617	4,00605E-27	2,49723E-28	4,20722E-06
Body_ACOT13	-0,46345	-0,4618	-0,463	-0,0012	0,00045	0,00165	0,291445515	0,319796646	0,149012266	0,214834401	1,93568E-06	2,040428278	2,905696457	1,424062041	1,44681E-63	3,0501E-112	7,36712E-59
1stExon_ACOT13	-0,47215	-0,4725	-0,4721	0,0004	5E-05	-0,00035	0,648717809	0,38494209	0,912304641	0,027503177	0,18120302	2,040428278	2,905696457	1,424062041	1,44681E-63	3,0501E-112	7,36712E-59
5'UTR_ACOT13	-0,4698	-0,4699	-0,4704	-0,0005	-0,0006	-1E-04	0,703441415	0,337923133	0,435031104	0,091399522	1,03473E-06	2,040428278	2,905696457	1,424062041	1,44681E-63	3,0501E-112	7,36712E-59
TSS200_ACOT13	-0,484	-0,4843	-0,48465	-0,00035	-0,00065	-0,0003	0,296277532	0,111335058	0,763704219	-0,043809787	0,099017497	2,040428278	2,905696457	1,424062041	1,44681E-63	3,0501E-112	7,36712E-59
TSS1500_ACOT13	-0,4628	-0,4608	-0,46275	-0,00195	5E-05	0,002	0,434319839	0,12985926	0,763373152	0,099002658	0,000178867	2,040428278	2,905696457	1,424062041	1,44681E-63	3,0501E-112	7,36712E-59
Body_ACOX1	-0,4749	-0,4754	-0,4755	-1E-04	-0,0006	-0,0005	0,753419371	0,070299013	0,488720409	-0,012625116	0,583132262	1,913640728	2,567812746	1,341846831	7,53636E-62	4,50786E-90	3,27338E-45
1stExon_ACOX1	-0,482	-0,4821	-0,48155	0,00055	0,00045	-1E-04	0,421955884	0,027009762	0,340781931	0,040328746	0,020306507	1,913640728	2,567812746	1,341846831	7,53636E-62	4,50786E-90	3,27338E-45
5'UTR_ACOX1	-0,48515	-0,48515	-0,485	0,00015	0,00015	0	0,365346013	0,122674225	0,768365998	0,028063802	0,222416241	1,913640728	2,567812746	1,341846831	7,53636E-62	4,50786E-90	3,27338E-45
TSS200_ACOX1	-0,46165	-0,4605	-0,46035	0,00015	0,0013	0,00115	0,731808589	0,004565938	0,008621427	0,097985438	0,033127627	1,913640728	2,567812746	1,341846831	7,53636E-62	4,50786E-90	3,27338E-45
TSS1500_ACOX1	-0,4419	-0,441	-0,4416	-0,0006	0,0003	0,0009	0,275308897	0,008277662	0,08823672	0,055651713	0,035482869	1,913640728	2,567812746	1,341846831	7,53636E-62	4,50786E-90	3,27338E-45
3'UTR_ACOX1	0,1939	0,1959	0,0854	-0,1105	-0,1085	0,002	0,010402486	0,012622758	0,31735835	-0,077181921	0,003623648	1,913640728	2,567812746	1,341846831	7,53636E-62	4,50786E-90	3,27338E-45
Body_ACOX2	0,29385	0,2826	0,2723	-0,0103	-0,02155	-0,01125	0,155219056	0,001005984	0,017248357	-0,091879197	0,000529569	13,65510024	65,50513046	4,797118241	1,32864E-72	4,7597E-118	1,08547E-83
5'UTR_ACOX2	0,21425	0,1862	0,0791	-0,1071	-0,13515	-0,02805	9,99201E-16	0	0,000611464	-0,610138681	0	13,65510024	65,50513046	4,797118241	1,32864E-72	4,7597E-118	1,08547E-83
TSS1500_ACOX2	0,1794	0,1651	0,1114	-0,0537	-0,068	-0,0143	6,00054E-07	5,71054E-06	0,024755249	-0,193804838	1,82077E-13	13,65510024	65,50513046	4,797118241	1,32864E-72	4,7597E-118	1,08547E-83
Body_ACOX3	0,4049	0,4019	0,401	-0,0009	-0,0039	-0,003	0,837948697	0,002238191	0,012653058	-0,006120219	0,341754797	2,087673355	2,958553533	1,417153467	5,60785E-52	1,97451E-98	1,16813E-51
5'UTR_ACOX3	-0,4459	-0,4453	-0,4446	0,0007	0,0013	0,0006	0,836601498	0,690546009	0,534147877	0,005546988	0,688886034	2,087673355	2,958553533	1,417153467	5,60785E-52	1,97451E-98	1,16813E-51
TSS200_ACOX3	-0,4705	-0,46915	-0,4686	0,00055	0,0019	0,00135	0,189746649	0,143080162	0,414755719	0,029149379	0,120538512	2,087673355	2,958553533	1,417153467	5,60785E-52	1,97451E-98	1,16813E-51
TSS1500_ACOX3	-0,4765	-0,4771	-0,4763	0,0008	0,0002	-0,0006	0,769347905	0,703871023	0,328289152	0,014042861	0,494042316	2,087673355	2,958553533	1,417153467	5,60785E-52	1,97451E-98	1,16813E-51
3'UTR_ACOX3	0,42815	0,4238	0,4235	-0,0003	-0,00465	-0,00435	0,451794852	0,000324199	0,00231242	-0,027102128	0,307968509	2,087673355	2,958553533	1,417153467	5,60785E-52	1,97451E-98	1,16813E-51
Body_ACOXL	0,20945	0,2239	0,1771	-0,0468	-0,03235	0,01445	0,000183665	1,89458E-05	0,374255609	0,002773099	0,805426263	16,09637593	30,06039372	1,867525575	2,28375E-39	1,60693E-67	1,26342E-93
1stExon_ACOXL	-0,14825	-0,2801	-0,33295	-0,05285	-0,1847	-0,13185	0,417794844	0,013997473	0,075083581	-0,15188724	0,000920259	16,09637593	30,06039372	1,867525575	2,28375E-39	1,60693E-67	1,26342E-93
5'UTR_ACOXL	-0,15	-0,1977	-0,17465	0,02305	-0,02465	-0,0477	0,406460601	0,057121636	0,205852342	-0,013822993	0,500829642	16,09637593	30,06039372	1,867525575	2,28375E-39	1,60693E-67	1,26342E-93
TSS1500_ACOXL	-0,153	-0,1464	-0,1758	-0,0294	-0,0228	0,0066	0,184394237	0,012622758	0,122394226	-0,000601297	0,981887619	16,09637593	30,06039372	1,867525575	2,28375E-39	1,60693E-67	1,26342E-93
3'UTR_ACOXL	-0,1446	-0,1644	-0,1509	0,0135	-0,0063	-0,0198	0,029759296	0,001108549	0,221815454	-0,030494086	0,279043886	16,09637593	30,06039372	1,867525575	2,28375E-39	1,60693E-67	1,26342E-93
Body_ADAM33	-0,19935	-0,1635	-0,1148	0,0487	0,08455	0,03585	2,44815E-05	1,9984E-15	0,000980416	0,090739213	1,82077E-14	15,27626556	46,03910875	3,013767243	1,04929E-63	3,0031E-117	1,77866E-72
1stExon_ADAM33	-0,483	-0,4831	-0,4834	-0,0003	-0,0004	-1E-04	0,897360308	0,564506369	0,853301898	-0,121527689	0,008148048	15,27626556	46,03910875	3,013767243	1,04929E-63	3,0031E-117	1,77866E-72
5'UTR_ADAM33	-0,483	-0,4831	-0,4834	-0,0003	-0,0004	-1E-04	0,897360308	0,564506369	0,853301898	-0,121527689	0,008148048	15,27626556	46,03910875	3,013767243	1,04929E-63	3,0031E-117	1,77866E-72
TSS1500_ADAM33	-0,0342	-0,0421	-0,07355	-0,03145	-0,03935	-0,0079	0,033507703	0,001005984	0,345458818	-0,106534155	5,79487E-05	15,27626556	46,03910875	3,013767243	1,04929E-63	3,0031E-117	1,77866E-72
3'UTR_ADAM33	-0,03915	-0,0399	-0,01545	0,02445	0,0237	-0,00075	0,1418744	0,003064516	0,096560132	0,121348626	0,008243143	15,27626556	46,03910875	3,013767243	1,04929E-63	3,0031E-117	1,77866E-72
Body_ADAM3A	0,16045	0,1407	-0,0125	-0,1532	-0,17295	-0,01975	0,006498101	0,002271489	0,629313624	-0,179374453	1,58078E-07	6,950419231	6,950419231	-1	1,3176E-05	1,3176E-05
TSS200_ADAM3A	-0,02715	-0,0257	-0,0717	-0,046	-0,04455	0,00145	0,284939327	0,069382905	0,961490206	-0,15445393	0,001800449	6,950419231	6,950419231	-1	1,3176E-05	1,3176E-05
Body_ADD1	0,43105	0,429	0,4273	-0,0017	-0,00375	-0,00205	0,007370006	0,002669805	0,195144316	-0,045561953	0,000208194	1,68518152	2,167758437	1,286364948	4,49045E-58	3,44953E-98	2,13887E-48
1stExon_ADD1	-0,4759	-0,477	-0,4771	-0,0001	-0,0012	-0,0011	0,189416764	0,003064516	0,180206969	-0,261210801	8,10119E-09	1,68518152	2,167758437	1,286364948	4,49045E-58	3,44953E-98	2,13887E-48
5'UTR_ADD1	-0,4401	-0,442	-0,4375	0,0045	0,0026	-0,0019	0,56389323	0,152535275	0,723395208	-0,016176852	0,431573019	1,68518152	2,167758437	1,286364948	4,49045E-58	3,44953E-98	2,13887E-48
TSS200_ADD1	-0,4827	-0,4832	-0,48325	-5E-05	-0,00055	-0,0005	0,089740819	0,015173351	0,025618312	-0,113042829	2,01076E-05	1,68518152	2,167758437	1,286364948	4,49045E-58	3,44953E-98	2,13887E-48
TSS1500_ADD1	-0,47055	-0,46875	-0,46815	0,0006	0,0024	0,0018	0,863903679	0,203372041	0,256572906	-0,02038486	0,375515743	1,68518152	2,167758437	1,286364948	4,49045E-58	3,44953E-98	2,13887E-48
3'UTR_ADD1	0,4124	0,4066	0,3968	-0,0098	-0,0156	-0,0058	0,07731298	0,005546928	0,33038971	-0,093781337	4,39764E-05	1,68518152	2,167758437	1,286364948	4,49045E-58	3,44953E-98	2,13887E-48
Body_ADD2	0,0087	0,13125	0,2537	0,12245	0,245	0,12255	0	0	2,30926E-14	0,335871576	0	37,08839676	119,2115326	3,214254135	6,35805E-50	1,13352E-92	2,90358E-79
5'UTR_ADD2	-0,1145	0,05105	0,25585	0,2048	0,37035	0,16555	0	0	0	0,226830028	0	37,08839676	119,2115326	3,214254135	6,35805E-50	1,13352E-92	2,90358E-79
TSS200_ADD2	-0,4827	-0,4832	-0,48445	-0,00125	-0,00175	-0,0005	0,02439081	0,000733088	0,685094867	-0,041599743	0,19899074	37,08839676	119,2115326	3,214254135	6,35805E-50	1,13352E-92	2,90358E-79
TSS1500_ADD2	-0,45625	-0,4522	-0,45535	-0,00315	0,0009	0,00405	0,081349151	0,564506369	0,030734333	0,06546876	0,151246693	37,08839676	119,2115326	3,214254135	6,35805E-50	1,13352E-92	2,90358E-79
3'UTR_ADD2	-0,023	0,13595	0,25895	0,123	0,28195	0,15895	2,2422E-09	0	1,09491E-08	0,423301846	0	37,08839676	119,2115326	3,214254135	6,35805E-50	1,13352E-92	2,90358E-79
result.21	0,02515	0,019	-0,0024	-0,0214	-0,02755	-0,00615	0,871862273	0,564506369	0,332159863	0,056581913	0,219333059	22,28498369	22,28498369	-1	3,68839E-16	3,68839E-16
Body_ADH5	-0,4331	-0,4374	-0,4342	0,0032	-0,0011	-0,0043	0,455070935	0,752262195	0,288219414	0,177572647	8,87002E-05	1,741173538	2,277918293	1,308266088	1,74938E-56	9,98671E-83	2,97683E-44
1stExon_ADH5	-0,48565	-0,486	-0,486	0	-0,00035	-0,00035	0,800802342	0,564506369	0,232004298	-0,084145959	0,067481231	1,741173538	2,277918293	1,308266088	1,74938E-56	9,98671E-83	2,97683E-44
5'UTR_ADH5	-0,48565	-0,486	-0,486	0	-0,00035	-0,00035	0,800802342	0,564506369	0,232004298	-0,084145959	0,067481231	1,741173538	2,277918293	1,308266088	1,74938E-56	9,98671E-83	2,97683E-44
TSS200_ADH5	-0,48015	-0,4811	-0,4814	-0,0003	-0,00125	-0,00095	0,812199609	0,001662089	0,022115213	0,061087827	0,001109828	1,741173538	2,277918293	1,308266088	1,74938E-56	9,98671E-83	2,97683E-44
TSS1500_ADH5	-0,46805	-0,46685	-0,46555	0,0013	0,0025	0,0012	0,970705617	0,868663788	0,709229407	-0,022548119	0,488506511	1,741173538	2,277918293	1,308266088	1,74938E-56	9,98671E-83	2,97683E-44
3'UTR_ADH5	0,2836	0,2906	0,2965	0,0059	0,0129	0,007	0,711076495	0,39263673	0,965450136	0,071201341	0,122009749	1,741173538	2,277918293	1,308266088	1,74938E-56	9,98671E-83	2,97683E-44
Body_ADH6	0,2983	0,3234	0,34835	0,02495	0,05005	0,0251	0,005469753	0,000115976	0,187903896	0,103803714	8,95141E-05	9,20856274	13,51356111	1,467499488	1,10204E-29	1,19366E-39	3,45384E-30
1stExon_ADH6	0,1355	0,16215	0,20805	0,0459	0,07255	0,02665	0,079807304	0,000733088	0,207640045	0,133576197	3,76464E-05	9,20856274	13,51356111	1,467499488	1,10204E-29	1,19366E-39	3,45384E-30
5'UTR_ADH6	0,1355	0,16215	0,20805	0,0459	0,07255	0,02665	0,079807304	0,000733088	0,207640045	0,133576197	3,76464E-05	9,20856274	13,51356111	1,467499488	1,10204E-29	1,19366E-39	3,45384E-30
TSS200_ADH6	0,33265	0,3592	0,36345	0,00425	0,0308	0,02655	0,302107408	0,009758293	0,185343271	0,102861204	0,025279738	9,20856274	13,51356111	1,467499488	1,10204E-29	1,19366E-39	3,45384E-30
TSS1500_ADH6	0,00055	0,0016	0,04765	0,04605	0,0471	0,00105	0,444393427	0,319796646	0,728862119	0,06182265	0,179505084	9,20856274	13,51356111	1,467499488	1,10204E-29	1,19366E-39	3,45384E-30
3'UTR_ADH6	0,2543	0,279	0,30315	0,02415	0,04885	0,0247	0,097756483	0,122674225	0,938510045	0,102764739	0,025417884	9,20856274	13,51356111	1,467499488	1,10204E-29	1,19366E-39	3,45384E-30
1stExon_ADH7	0,2429	0,2144	0,20425	-0,01015	-0,03865	-0,0285	0,804074817	0,39263673	0,58374269	-0,07904571	0,08592989	78,76703146	78,76703146	-1	3,11705E-28	3,11705E-28
5'UTR_ADH7	0,2429	0,2144	0,20425	-0,01015	-0,03865	-0,0285	0,804074817	0,39263673	0,58374269	-0,07904571	0,08592989	78,76703146	78,76703146	-1	3,11705E-28	3,11705E-28
TSS1500_ADH7	0,1659	0,1306	0,11885	-0,01175	-0,04705	-0,0353	0,830926111	0,078283445	0,558844532	-0,086964669	0,00744361	78,76703146	78,76703146	-1	3,11705E-28	3,11705E-28
1stExon_ADRA2B	0,34655	0,3613	0,3704	0,0091	0,02385	0,01475	0,276688663	0,000119958	0,021787776	0,093548143	5,96539E-07	30,86354768	99,48644037	3,223428538	2,17641E-56	1,53417E-94	3,92888E-78
TSS200_ADRA2B	-0,08235	-0,07695	-0,10735	-0,0304	-0,025	0,0054	0,360382581	0,276033813	0,287275617	-0,067015034	0,039323963	30,86354768	99,48644037	3,223428538	2,17641E-56	1,53417E-94	3,92888E-78
TSS1500_ADRA2B	-0,47285	-0,4746	-0,4768	-0,0022	-0,00395	-0,00175	0,463867961	0,095550426	0,589816719	-0,027137239	0,40444266	30,86354768	99,48644037	3,223428538	2,17641E-56	1,53417E-94	3,92888E-78
3'UTR_ADRA2B	0,2486	0,2569	0,26205	0,00515	0,01345	0,0083	0,407882041	0,001002805	0,101008591	0,095736922	0,003203852	30,86354768	99,48644037	3,223428538	2,17641E-56	1,53417E-94	3,92888E-78
1stExon_ADRA2C	-0,11995	-0,0696	-0,0253	0,0443	0,09465	0,05035	1,28819E-07	2,58527E-12	0,000225842	0,095487819	3,69168E-08	9,647559256	93,80884161	9,723582838	1,15723E-85	3,1616E-167	4,90355E-89
TSS200_ADRA2C	-0,481	-0,4812	-0,4818	-0,0006	-0,0008	-0,0002	0,041173803	0,070299013	0,481232565	-0,201539598	1,00079E-05	9,647559256	93,80884161	9,723582838	1,15723E-85	3,1616E-167	4,90355E-89
TSS1500_ADRA2C	-0,46215	-0,46305	-0,46175	0,0013	0,0004	-0,0009	0,025679043	6,84545E-07	0,005906038	0,088419144	0,000113321	9,647559256	93,80884161	9,723582838	1,15723E-85	3,1616E-167	4,90355E-89
3'UTR_ADRA2C	-0,05115	0,01705	0,0953	0,07825	0,14645	0,0682	4,39201E-05	5,21805E-15	1,77055E-08	0,28689485	0	9,647559256	93,80884161	9,723582838	1,15723E-85	3,1616E-167	4,90355E-89
Body_AKAP1	0,4153	0,41035	0,399	-0,01135	-0,0163	-0,00495	0,012798179	3,84782E-05	0,065233129	-0,067088138	0,000341659	2,363118539	3,390044004	1,43456367	2,6585E-58	3,5573E-108	6,73263E-57
1stExon_AKAP1	-0,46555	-0,4652	-0,46445	0,00075	0,0011	0,00035	0,877804774	0,256759004	0,620245645	0,044425249	0,334993325	2,363118539	3,390044004	1,43456367	2,6585E-58	3,5573E-108	6,73263E-57
5'UTR_AKAP1	-0,45565	-0,4565	-0,4559	0,0006	-0,00025	-0,00085	0,497412611	0,22060847	0,99455508	-0,016046871	0,269396853	2,363118539	3,390044004	1,43456367	2,6585E-58	3,5573E-108	6,73263E-57
TSS1500_AKAP1	-0,4795	-0,4796	-0,48015	-0,00055	-0,00065	-0,0001	0,210368805	0,137290293	0,880228674	0,005470587	0,790313986	2,363118539	3,390044004	1,43456367	2,6585E-58	3,5573E-108	6,73263E-57
3'UTR_AKAP1	0,41775	0,4215	0,4261	0,0046	0,00835	0,00375	0,003895215	0,000345192	0,690143368	0,149974382	0,001069336	2,363118539	3,390044004	1,43456367	2,6585E-58	3,5573E-108	6,73263E-57
Body_AKAP2	0,27925	0,2893	0,2681	-0,0212	-0,01115	0,01005	0,031323769	0,115885951	0,345693645	-0,032238202	0,047108149	3,478699355	6,094179524	1,751855766	2,26616E-58	5,18495E-82	6,71417E-44
5'UTR_AKAP2	-0,11095	-0,1898	-0,1382	0,0516	-0,02725	-0,07885	0,074048342	0,372506309	0,00195853	-0,107667405	0,000910528	3,478699355	6,094179524	1,751855766	2,26616E-58	5,18495E-82	6,71417E-44
TSS200_AKAP2	-0,0039	-0,0417	-0,3874	-0,3457	-0,3835	-0,0378	3,42702E-05	1,69494E-06	0,426558397	-0,191214917	2,83494E-05	3,478699355	6,094179524	1,751855766	2,26616E-58	5,18495E-82	6,71417E-44
TSS1500_AKAP2	0,327	0,312	0,23435	-0,07765	-0,09265	-0,015	0,021466501	0,000858763	0,540228538	-0,198348684	1,38873E-05	3,478699355	6,094179524	1,751855766	2,26616E-58	5,18495E-82	6,71417E-44
3'UTR_AKAP2	0,41805	0,4193	0,4174	-0,0019	-0,00065	0,00125	0,143514714	0,474762346	0,185631944	0,145160498	0,001548375	3,478699355	6,094179524	1,751855766	2,26616E-58	5,18495E-82	6,71417E-44
Body_AKAP3	0,3501	0,3989	0,41665	0,01775	0,06655	0,0488	0,026441574	6,80982E-10	1,13847E-07	0,276375617	0	5,482310348	12,3329327	2,249586747	4,6625E-71	9,6401E-121	1,58921E-61
1stExon_AKAP3	0,3643	0,4001	0,42085	0,02075	0,05655	0,0358	0,001064439	2,46287E-11	0,000257364	0,319497817	1,09801E-12	5,482310348	12,3329327	2,249586747	4,6625E-71	9,6401E-121	1,58921E-61
5'UTR_AKAP3	0,3643	0,4001	0,42085	0,02075	0,05655	0,0358	0,001064439	2,46287E-11	0,000257364	0,319497817	1,09801E-12	5,482310348	12,3329327	2,249586747	4,6625E-71	9,6401E-121	1,58921E-61
TSS1500_AKAP3	0,36665	0,4043	0,42755	0,02325	0,0609	0,03765	1,08343E-05	0	7,04985E-07	0,334559762	0	5,482310348	12,3329327	2,249586747	4,6625E-71	9,6401E-121	1,58921E-61
3'UTR_AKAP3	0,41895	0,4219	0,422	0,0001	0,00305	0,00295	0,590291811	0,09345773	0,295514179	0,093573028	0,041935549	5,482310348	12,3329327	2,249586747	4,6625E-71	9,6401E-121	1,58921E-61
Body_AKAP4	0,245	0,2255	0,2142	-0,0113	-0,0308	-0,0195	0,985165947	0,192385904	0,250563114	0,017521601	0,394373672	1,514275808	1,514275808	-1	9,96858E-08	9,96858E-08
1stExon_AKAP4	-0,1313	-0,1305	-0,1492	-0,0187	-0,0179	0,0008	0,922613109	0,838456575	0,622050398	0,038411554	0,404566545	1,514275808	1,514275808	-1	9,96858E-08	9,96858E-08
5'UTR_AKAP4	-0,1313	-0,1305	-0,1492	-0,0187	-0,0179	0,0008	0,922613109	0,838456575	0,622050398	0,038411554	0,404566545	1,514275808	1,514275808	-1	9,96858E-08	9,96858E-08
TSS200_AKAP4	0,4394	0,44	0,43625	-0,00375	-0,00315	0,0006	0,585527078	0,038290401	0,30127764	0,025043961	0,586913469	1,514275808	1,514275808	-1	9,96858E-08	9,96858E-08
TSS1500_AKAP4	0,3176	0,31385	0,2975	-0,01635	-0,0201	-0,00375	0,913989108	0,321800821	0,302574514	0,030424392	0,347631511	1,514275808	1,514275808	-1	9,96858E-08	9,96858E-08
Body_AKAP5	0,41805	0,3924	0,30735	-0,08505	-0,1107	-0,02565	2,39142E-13	0	3,41555E-05	-0,489965728	0	10,57460596	30,97997339	2,929657475	2,01563E-63	5,8066E-118	2,82463E-68
5'UTR_AKAP5	-0,4374	-0,4458	-0,42015	0,02565	0,01725	-0,0084	6,19049E-06	4,78248E-06	0,003290921	-0,111097482	6,10891E-08	10,57460596	30,97997339	2,929657475	2,01563E-63	5,8066E-118	2,82463E-68
TSS200_AKAP5	-0,4561	-0,45835	-0,4599	-0,00155	-0,0038	-0,00225	0,859531554	0,669275439	0,757907102	0,016193097	0,617405042	10,57460596	30,97997339	2,929657475	2,01563E-63	5,8066E-118	2,82463E-68
TSS1500_AKAP5	-0,43945	-0,4453	-0,4467	-0,0014	-0,00725	-0,00585	0,239617672	0,004565938	0,228774664	-0,129589219	1,5548E-08	10,57460596	30,97997339	2,929657475	2,01563E-63	5,8066E-118	2,82463E-68
3'UTR_AKAP5	0,4114	0,4093	0,4101	0,0008	-0,0013	-0,0021	0,617239226	0,564506369	0,270932729	0,067218993	0,144372615	10,57460596	30,97997339	2,929657475	2,01563E-63	5,8066E-118	2,82463E-68
Body_AKAP6	0,2874	0,3004	0,251	-0,0494	-0,0364	0,013	0,004651682	0,000197207	0,200978821	-0,076807212	0,000806088	10,40946487	67,69549859	6,50326404	8,1217E-105	2,6583E-159	2,38106E-66
5'UTR_AKAP6	0,3947	0,3856	0,35695	-0,02865	-0,03775	-0,0091	0,000509413	1,13777E-05	0,365406212	-0,111761543	2,23941E-09	10,40946487	67,69549859	6,50326404	8,1217E-105	2,6583E-159	2,38106E-66
TSS200_AKAP6	0,39045	0,3906	0,3794	-0,0112	-0,01105	0,00015	0,002473437	0,000532533	0,927625295	-0,073116462	0,024519588	10,40946487	67,69549859	6,50326404	8,1217E-105	2,6583E-159	2,38106E-66
TSS1500_AKAP6	0,31325	0,3108	0,2866	-0,0242	-0,02665	-0,00245	0,037024101	0,018926519	0,552676858	-0,093319793	0,000431699	10,40946487	67,69549859	6,50326404	8,1217E-105	2,6583E-159	2,38106E-66
3'UTR_AKAP6	0,2262	0,2291	0,245	0,0159	0,0188	0,0029	0,671495051	0,158976084	0,788105799	0,041506236	0,367747475	10,40946487	67,69549859	6,50326404	8,1217E-105	2,6583E-159	2,38106E-66
Body_AKAP7	0,156	0,1196	0,09385	-0,02575	-0,06215	-0,0364	0,357231866	0,290779768	0,79593195	-0,00896837	0,662291992	2,462664336	4,08998627	1,660797296	1,237E-68	4,73694E-87	2,3859E-46
1stExon_AKAP7	-0,113	-0,1616	-0,1653	-0,0037	-0,0523	-0,0486	0,979478857	0,319796646	0,931659363	-0,05824247	0,206082185	2,462664336	4,08998627	1,660797296	1,237E-68	4,73694E-87	2,3859E-46
5'UTR_AKAP7	-0,113	-0,1616	-0,1653	-0,0037	-0,0523	-0,0486	0,979478857	0,319796646	0,931659363	-0,05824247	0,206082185	2,462664336	4,08998627	1,660797296	1,237E-68	4,73694E-87	2,3859E-46
TSS200_AKAP7	-0,02325	-0,0975	-0,13055	-0,03305	-0,1073	-0,07425	0,88450161	0,256759004	0,78195333	-0,073845675	0,108718806	2,462664336	4,08998627	1,660797296	1,237E-68	4,73694E-87	2,3859E-46
3'UTR_AKAP7	0,1165	0,041	-0,05355	-0,09455	-0,17005	-0,0755	0,060953025	0,000131904	0,024251419	-0,164029986	0,000340622	2,462664336	4,08998627	1,660797296	1,237E-68	4,73694E-87	2,3859E-46
Body_AKAP8	0,3719	0,3678	0,36235	-0,00545	-0,00955	-0,0041	0,431789634	0,044383805	0,444291362	-0,019810397	0,094999751	1,631333785	2,017465496	1,236696938	7,62352E-55	1,3615E-110	7,558E-64
1stExon_AKAP8	-0,4786	-0,48075	-0,482	-0,00125	-0,0034	-0,00215	0,505408099	0,051555427	0,171397273	-0,122009191	0,000168728	1,631333785	2,017465496	1,236696938	7,62352E-55	1,3615E-110	7,558E-64
5'UTR_AKAP8	-0,4786	-0,48075	-0,482	-0,00125	-0,0034	-0,00215	0,505408099	0,051555427	0,171397273	-0,122009191	0,000168728	1,631333785	2,017465496	1,236696938	7,62352E-55	1,3615E-110	7,558E-64
TSS200_AKAP8	-0,4797	-0,4807	-0,48115	-0,00045	-0,00145	-0,001	0,669221629	0,020987757	0,221843576	-0,014123898	0,492376331	1,631333785	2,017465496	1,236696938	7,62352E-55	1,3615E-110	7,558E-64
TSS1500_AKAP8	-0,45435	-0,456	-0,4551	0,0009	-0,00075	-0,00165	0,756002569	0,420182221	0,385377034	-0,016941912	0,410206582	1,631333785	2,017465496	1,236696938	7,62352E-55	1,3615E-110	7,558E-64
3'UTR_AKAP8	0,4421	0,44	0,43515	-0,00485	-0,00695	-0,0021	0,03289536	0,000214738	0,36984805	-0,061878158	0,179114031	1,631333785	2,017465496	1,236696938	7,62352E-55	1,3615E-110	7,558E-64
Body_AKAP9	-0,17205	-0,25065	-0,28565	-0,035	-0,1136	-0,0786	0,337641224	0,125215318	0,434848319	0,008339468	0,656928484	3,005056258	5,103234723	1,698216035	9,04083E-60	2,20707E-81	5,59874E-48
1stExon_AKAP9	-0,4873	-0,4878	-0,48825	-0,00045	-0,00095	-0,0005	0,080615642	8,00039E-05	0,023289426	0,186238745	3,88506E-05	3,005056258	5,103234723	1,698216035	9,04083E-60	2,20707E-81	5,59874E-48
5'UTR_AKAP9	-0,4873	-0,4878	-0,48825	-0,00045	-0,00095	-0,0005	0,080615642	8,00039E-05	0,023289426	0,186238745	3,88506E-05	3,005056258	5,103234723	1,698216035	9,04083E-60	2,20707E-81	5,59874E-48
TSS200_AKAP9	-0,45095	-0,4518	-0,4494	0,0024	0,00155	-0,00085	0,164584706	0,08118428	0,544345799	0,02346751	0,307744989	3,005056258	5,103234723	1,698216035	9,04083E-60	2,20707E-81	5,59874E-48
TSS1500_AKAP9	-0,4697	-0,4697	-0,4699	-0,0002	-0,0002	0	0,721237357	0,686936241	0,610589463	0,007010296	0,791898819	3,005056258	5,103234723	1,698216035	9,04083E-60	2,20707E-81	5,59874E-48
Body_AKR1B10	-0,09365	-0,1664	-0,1215	0,0449	-0,02785	-0,07275	0,639910388	0,997410238	0,291262156	-0,015909155	0,625051513	779,19035	2067,626668	2,653557848	1,56279E-40	3,27252E-47	1,55278E-47
TSS200_AKR1B10	0,0448	0,0074	0,037	0,0296	-0,0078	-0,0374	0,680527593	0,319796646	0,077878997	-0,080276042	0,081144323	779,19035	2067,626668	2,653557848	1,56279E-40	3,27252E-47	1,55278E-47
TSS1500_AKR1B10	0,40385	0,40725	0,4023	-0,00495	-0,00155	0,0034	0,662948815	0,321800821	0,93314476	-0,012547326	0,699922966	779,19035	2067,626668	2,653557848	1,56279E-40	3,27252E-47	1,55278E-47
3'UTR_AKR1B10	0,3203	0,2998	0,33225	0,03245	0,01195	-0,0205	0,424487019	0,658682021	0,273244588	0,015123505	0,742864046	779,19035	2067,626668	2,653557848	1,56279E-40	3,27252E-47	1,55278E-47
Body_AKR1B15	-0,2495	-0,2545	-0,288	-0,0335	-0,0385	-0,005	0,135463982	0,122674225	0,679925892	0,078497628	0,085149506	77,57543626	77,57543626	-1	7,96542E-23	7,96542E-23
1stExon_AKR1B15	-0,019	-0,0408	-0,06545	-0,02465	-0,04645	-0,0218	0,237887023	0,027727336	0,433329748	-0,030344635	0,510308349	77,57543626	77,57543626	-1	7,96542E-23	7,96542E-23
TSS200_AKR1B15	0,19705	0,2134	0,09835	-0,11505	-0,0987	0,01635	0,011482622	0,019825667	0,590291811	-0,051602998	0,258168828	77,57543626	77,57543626	-1	7,96542E-23	7,96542E-23
Body_ALPK1	0,42855	0,4291	0,4286	-0,0005	5E-05	0,00055	0,597006939	0,006717391	0,094914156	0,064882718	1,57852E-08	2,117984454	3,209552144	1,515380407	1,75281E-68	4,26917E-63	3,3366E-36
1stExon_ALPK1	-0,42495	-0,4369	-0,43725	-0,00035	-0,0123	-0,01195	0,088681441	1,41796E-07	0,000279241	-0,348139187	6,21725E-15	2,117984454	3,209552144	1,515380407	1,75281E-68	4,26917E-63	3,3366E-36
5'UTR_ALPK1	0,3908	0,3958	0,39435	-0,00145	0,00355	0,005	0,856823979	0,01187363	0,090712992	0,033807318	0,020064035	2,117984454	3,209552144	1,515380407	1,75281E-68	4,26917E-63	3,3366E-36
TSS200_ALPK1	-0,4253	-0,4353	-0,4361	-0,0008	-0,0108	-0,01	0,723927104	3,17491E-05	0,000290186	-0,475124596	0	2,117984454	3,209552144	1,515380407	1,75281E-68	4,26917E-63	3,3366E-36
Body_ALPK2	0,33875	0,3342	0,30765	-0,02655	-0,0311	-0,00455	0,370800332	0,013997473	0,097584823	-0,002809435	0,951407299	17,19746483	44,35263768	2,579021857	1,93216E-53	7,7267E-105	1,79485E-59
1stExon_ALPK2	0,13115	0,1608	0,1117	-0,0491	-0,01945	0,02965	0,354824366	0,319796646	0,267833077	0,013815612	0,764414392	17,19746483	44,35263768	2,579021857	1,93216E-53	7,7267E-105	1,79485E-59
5'UTR_ALPK2	0,1658	0,1863	0,20555	0,01925	0,03975	0,0205	0,084747275	0,00247119	0,148887088	0,101900926	0,00169985	17,19746483	44,35263768	2,579021857	1,93216E-53	7,7267E-105	1,79485E-59
TSS200_ALPK2	0,3586	0,35035	0,327	-0,02335	-0,0316	-0,00825	3,81419E-05	8,83156E-07	0,345050103	0,003974454	0,902834406	17,19746483	44,35263768	2,579021857	1,93216E-53	7,7267E-105	1,79485E-59
TSS1500_ALPK2	0,30045	0,3004	0,28205	-0,01835	-0,0184	-5E-05	9,69292E-06	3,3612E-09	0,127997982	-0,027660691	0,229132879	17,19746483	44,35263768	2,579021857	1,93216E-53	7,7267E-105	1,79485E-59
3'UTR_ALPK2	0,39565	0,3925	0,38505	-0,00745	-0,0106	-0,00315	0,146362243	0,019825667	0,338405703	0,013130545	0,775776561	17,19746483	44,35263768	2,579021857	1,93216E-53	7,7267E-105	1,79485E-59
Body_ALPK3	0,39105	0,39185	0,39105	-0,0008	0	0,0008	0,585914506	0,039479805	0,469783544	-0,053105525	0,004657202	9,360956815	18,6792937	1,995447054	5,8747E-46	4,06778E-89	7,34964E-74
1stExon_ALPK3	0,3341	0,31035	0,2899	-0,02045	-0,0442	-0,02375	0,005651204	2,35155E-10	8,76921E-05	-0,321888063	0	9,360956815	18,6792937	1,995447054	5,8747E-46	4,06778E-89	7,34964E-74
TSS200_ALPK3	0,325	0,3217	0,29585	-0,02585	-0,02915	-0,0033	0,212436564	0,038290401	0,537328651	-0,158911037	0,00052238	9,360956815	18,6792937	1,995447054	5,8747E-46	4,06778E-89	7,34964E-74
TSS1500_ALPK3	0,27035	0,2545	0,25975	0,00525	-0,0106	-0,01585	0,470027453	0,167218966	0,324260199	0,020199846	0,532966916	9,360956815	18,6792937	1,995447054	5,8747E-46	4,06778E-89	7,34964E-74
Body_ANGPT1	0,1035	0,2347	0,31975	0,08505	0,21625	0,1312	8,65974E-15	0	0	0,248899155	0	22,80262485	179,8257736	7,886187434	1,51714E-66	5,8874E-137	3,69651E-89
1stExon_ANGPT1	-0,4261	-0,42515	-0,43935	-0,0142	-0,01325	0,00095	5,29323E-05	9,79647E-05	0,637351649	-0,179595054	2,67001E-08	22,80262485	179,8257736	7,886187434	1,51714E-66	5,8874E-137	3,69651E-89
5'UTR_ANGPT1	-0,4076	-0,3886	-0,42495	-0,03635	-0,01735	0,019	0,000672208	0,009758293	0,267833077	-0,174640662	0,000134805	22,80262485	179,8257736	7,886187434	1,51714E-66	5,8874E-137	3,69651E-89
TSS200_ANGPT1	-0,1312	-0,0456	-0,153	-0,1074	-0,0218	0,0856	7,82274E-05	0,18664821	0,000157005	-0,067988805	0,003112154	22,80262485	179,8257736	7,886187434	1,51714E-66	5,8874E-137	3,69651E-89
TSS1500_ANGPT1	0,1101	0,1982	0,2714	0,0732	0,1613	0,0881	0,007753302	9,17312E-08	0,01224506	0,172506168	9,20902E-08	22,80262485	179,8257736	7,886187434	1,51714E-66	5,8874E-137	3,69651E-89
3'UTR_ANGPT1	0,09015	0,3135	0,38245	0,06895	0,2923	0,22335	2,18442E-05	1,77636E-15	5,9137E-07	0,437540743	0	22,80262485	179,8257736	7,886187434	1,51714E-66	5,8874E-137	3,69651E-89
Body_ANGPT2	0,39485	0,3648	0,2987	-0,0661	-0,09615	-0,03005	0	0	2,13163E-14	-0,358345526	0	17,77157943	46,73773776	2,629914687	6,34822E-52	1,54416E-96	2,53619E-67
1stExon_ANGPT2	0,25705	0,0737	-0,156	-0,2297	-0,41305	-0,18335	0	0	0	-0,493807416	0	17,77157943	46,73773776	2,629914687	6,34822E-52	1,54416E-96	2,53619E-67
5'UTR_ANGPT2	0,21855	0,0372	-0,1705	-0,2077	-0,38905	-0,18135	8,88178E-16	0	1,11022E-16	-0,510308482	0	17,77157943	46,73773776	2,629914687	6,34822E-52	1,54416E-96	2,53619E-67
TSS200_ANGPT2	0,17065	0,0303	-0,15695	-0,18725	-0,3276	-0,14035	2,1875E-06	0	2,05229E-06	-0,512652165	0	17,77157943	46,73773776	2,629914687	6,34822E-52	1,54416E-96	2,53619E-67
TSS1500_ANGPT2	0,2637	0,1636	-0,08365	-0,24725	-0,34735	-0,1001	1,48117E-09	0	6,77393E-06	-0,533025286	0	17,77157943	46,73773776	2,629914687	6,34822E-52	1,54416E-96	2,53619E-67
3'UTR_ANGPT2	0,4014	0,3972	0,39055	-0,00665	-0,01085	-0,0042	0,236840857	0,009758293	0,372231673	-0,040553174	0,378858409	17,77157943	46,73773776	2,629914687	6,34822E-52	1,54416E-96	2,53619E-67
Body_ANGPT4	-0,27715	-0,2979	-0,2728	0,0251	0,00435	-0,02075	0,003271827	0,005305343	0,209277039	0,052447066	0,002537697	4,976626101	6,811894069	1,368777547	6,32191E-40	3,0489E-45	6,58925E-14
1stExon_ANGPT4	-0,1048	-0,11965	-0,06285	0,0568	0,04195	-0,01485	0,064774281	0,198929999	0,789886187	0,076299256	0,018921999	4,976626101	6,811894069	1,368777547	6,32191E-40	3,0489E-45	6,58925E-14
5'UTR_ANGPT4	-0,2752	-0,283	-0,23875	0,04425	0,03645	-0,0078	0,035117205	0,09345773	0,443863122	0,164015074	0,000341053	4,976626101	6,811894069	1,368777547	6,32191E-40	3,0489E-45	6,58925E-14
TSS200_ANGPT4	-0,3839	-0,3851	-0,38105	0,00405	0,00285	-0,0012	0,582307617	0,949964388	0,743993563	0,027978804	0,29223642	4,976626101	6,811894069	1,368777547	6,32191E-40	3,0489E-45	6,58925E-14
TSS1500_ANGPT4	0,15745	0,142	0,19245	0,05045	0,035	-0,01545	0,035475994	0,39263673	0,459919545	0,094216486	0,038667646	4,976626101	6,811894069	1,368777547	6,32191E-40	3,0489E-45	6,58925E-14
3'UTR_ANGPT4	-0,16185	-0,1611	-0,11875	0,04235	0,0431	0,00075	0,030607473	0,052212141	0,293474839	0,198282059	1,39819E-05	4,976626101	6,811894069	1,368777547	6,32191E-40	3,0489E-45	6,58925E-14
Body_ANKRD20B	0,0843	0,0654	0,06055	-0,00485	-0,02375	-0,0189	0,242904282	0,000608781	0,016118877	-0,081176531	1,52946E-05	4,840097132	11,89322444	2,457228463	6,1544E-65	2,5513E-119	4,46842E-69
TSS200_ANKRD20B	-0,40255	-0,4221	-0,42095	0,00115	-0,0184	-0,01955	0,439782644	0,150819657	0,449586494	-0,02217334	0,40392733	4,840097132	11,89322444	2,457228463	6,1544E-65	2,5513E-119	4,46842E-69
TSS1500_ANKRD20B	-0,0215	-0,0272	-0,02345	0,00375	-0,00195	-0,0057	0,25880602	0,080799901	0,101061369	-0,008992364	0,735026189	4,840097132	11,89322444	2,457228463	6,1544E-65	2,5513E-119	4,46842E-69
Body_ARHGAP20	-0,4313	-0,4409	-0,4432	-0,0023	-0,0119	-0,0096	2,21588E-05	8,55982E-14	0,007336441	-0,080428377	3,1777E-08	9,957502936	41,21655442	4,139246023	2,03005E-66	3,8018E-112	5,05391E-58
1stExon_ARHGAP20	-0,47875	-0,4832	-0,4861	-0,0029	-0,00735	-0,00445	0,005575854	2,83351E-05	0,133898637	-0,122475056	0,007661036	9,957502936	41,21655442	4,139246023	2,03005E-66	3,8018E-112	5,05391E-58
5'UTR_ARHGAP20	-0,48005	-0,4808	-0,4822	-0,0014	-0,00215	-0,00075	0,002501053	2,25617E-05	0,046589701	-0,091002672	0,005092989	9,957502936	41,21655442	4,139246023	2,03005E-66	3,8018E-112	5,05391E-58
TSS200_ARHGAP20	-0,39875	-0,4297	-0,44055	-0,01085	-0,0418	-0,03095	0,044812003	1,33092E-06	0,001933069	-0,151730917	1,19016E-13	9,957502936	41,21655442	4,139246023	2,03005E-66	3,8018E-112	5,05391E-58
TSS1500_ARHGAP20	-0,03415	-0,1275	-0,24325	-0,11575	-0,2091	-0,09335	0,000644279	2,27778E-11	0,001669145	-0,150453848	1,33227E-15	9,957502936	41,21655442	4,139246023	2,03005E-66	3,8018E-112	5,05391E-58
3'UTR_ARHGAP20	0,39035	0,3971	0,41085	0,01375	0,0205	0,00675	0,000407811	5,02809E-07	0,000240746	0,380459457	0	9,957502936	41,21655442	4,139246023	2,03005E-66	3,8018E-112	5,05391E-58
Body_ARHGAP21	0,40195	0,3985	0,39555	-0,00295	-0,0064	-0,00345	0,153057371	8,8418E-05	0,097193747	-0,091443072	8,10274E-06	2,493907576	4,027732861	1,615028921	2,86932E-70	7,29716E-94	1,22343E-46
1stExon_ARHGAP21	-0,4872	-0,4878	-0,48765	0,00015	-0,00045	-0,0006	0,934317553	0,256759004	0,023389068	-0,006938218	0,880371073	2,493907576	4,027732861	1,615028921	2,86932E-70	7,29716E-94	1,22343E-46
5'UTR_ARHGAP21	-0,4425	-0,4465	-0,4493	-0,0028	-0,0068	-0,004	0,018631961	2,08995E-06	0,039946548	-0,057362626	0,002243373	2,493907576	4,027732861	1,615028921	2,86932E-70	7,29716E-94	1,22343E-46
TSS1500_ARHGAP21	-0,4771	-0,4776	-0,4779	-0,0003	-0,0008	-0,0005	0,535880864	0,055053039	0,052758555	-0,042072937	0,067374395	2,493907576	4,027732861	1,615028921	2,86932E-70	7,29716E-94	1,22343E-46
Body_ARHGAP22	0,03405	0,0763	0,1346	0,0583	0,10055	0,04225	4,01806E-10	0	3,57825E-13	0,080656512	0	10,05228796	23,12972166	2,300941015	1,48939E-49	3,6934E-99	2,66058E-56
1stExon_ARHGAP22	-0,47395	-0,4681	-0,47055	-0,00245	0,0034	0,00585	0,487352323	0,048393684	0,002149376	-0,04217396	0,112290101	10,05228796	23,12972166	2,300941015	1,48939E-49	3,6934E-99	2,66058E-56
5'UTR_ARHGAP22	-0,47395	-0,4681	-0,47055	-0,00245	0,0034	0,00585	0,487352323	0,048393684	0,002149376	-0,04217396	0,112290101	10,05228796	23,12972166	2,300941015	1,48939E-49	3,6934E-99	2,66058E-56
TSS200_ARHGAP22	-0,4484	-0,444	-0,44535	-0,00135	0,00305	0,0044	0,631455369	0,03272829	0,074004533	-0,038428541	0,061194637	10,05228796	23,12972166	2,300941015	1,48939E-49	3,6934E-99	2,66058E-56
TSS1500_ARHGAP22	-0,4398	-0,4312	-0,43375	-0,00255	0,00605	0,0086	0,267497411	2,62074E-05	9,53161E-07	0,060590881	0,022458592	10,05228796	23,12972166	2,300941015	1,48939E-49	3,6934E-99	2,66058E-56
Body_ARHGAP23	0,2632	0,2861	0,28055	-0,00555	0,01735	0,0229	0,075890527	0,09451188	0,062159581	0,02289369	0,019469557	3,852257121	7,421835371	1,926619937	5,74894E-64	9,45307E-96	3,47155E-51
5'UTR_ARHGAP23	0,25675	0,2608	0,24815	-0,01265	-0,0086	0,00405	0,144458884	0,070299013	0,324244558	0,031163455	0,494880249	3,852257121	7,421835371	1,926619937	5,74894E-64	9,45307E-96	3,47155E-51
TSS200_ARHGAP23	0,3657	0,37505	0,3848	0,00975	0,0191	0,00935	0,721416883	0,012649416	0,17663882	0,126135072	9,288E-05	3,852257121	7,421835371	1,926619937	5,74894E-64	9,45307E-96	3,47155E-51
TSS1500_ARHGAP23	0,2322	0,2411	0,1576	-0,0835	-0,0746	0,0089	1,9633E-06	0,000139195	0,252582887	-0,115445009	0,000350372	3,852257121	7,421835371	1,926619937	5,74894E-64	9,45307E-96	3,47155E-51
3'UTR_ARHGAP23	0,2215	0,2597	0,27445	0,01475	0,05295	0,0382	0,101572254	1,92193E-05	0,012543986	0,135346052	3,09604E-07	3,852257121	7,421835371	1,926619937	5,74894E-64	9,45307E-96	3,47155E-51
Body_ARHGAP24	0,30015	0,3116	0,3189	0,0073	0,01875	0,01145	0,002949066	1,10645E-06	0,080192668	0,036279442	0,001132246	3,941694596	9,722962789	2,466696126	2,46861E-75	3,905E-110	6,54973E-65
1stExon_ARHGAP24	0,04585	-0,0246	0,0085	0,0331	-0,03735	-0,07045	0,127247946	0,000115976	0,005723382	-0,115585108	1,27212E-05	3,941694596	9,722962789	2,466696126	2,46861E-75	3,905E-110	6,54973E-65
5'UTR_ARHGAP24	0,18865	0,18485	0,2266	0,04175	0,03795	-0,0038	0,266882647	4,35506E-06	0,000806876	-0,043944241	0,000919946	3,941694596	9,722962789	2,466696126	2,46861E-75	3,905E-110	6,54973E-65
TSS200_ARHGAP24	-0,00365	-0,2128	-0,29995	-0,08715	-0,2963	-0,20915	0,044155644	0	7,77156E-16	-0,217645982	0	3,941694596	9,722962789	2,466696126	2,46861E-75	3,905E-110	6,54973E-65
TSS1500_ARHGAP24	0,10525	-0,184	-0,2209	-0,0369	-0,32615	-0,28925	0,609550186	5,66214E-15	8,80995E-11	-0,187119643	1,19993E-12	3,941694596	9,722962789	2,466696126	2,46861E-75	3,905E-110	6,54973E-65
Body_ARHGAP25	0,28525	0,16785	-0,00875	-0,1766	-0,294	-0,1174	0	0	0	-0,322285035	0	6,119814824	16,43714692	2,685889589	1,66096E-69	7,7847E-126	1,28191E-68
1stExon_ARHGAP25	0,16695	0,05395	-0,13925	-0,1932	-0,3062	-0,113	0	0	0	-0,522004875	0	6,119814824	16,43714692	2,685889589	1,66096E-69	7,7847E-126	1,28191E-68
5'UTR_ARHGAP25	0,17025	0,049	-0,1599	-0,2089	-0,33015	-0,12125	0	0	0	-0,51435014	0	6,119814824	16,43714692	2,685889589	1,66096E-69	7,7847E-126	1,28191E-68
TSS200_ARHGAP25	0,19125	0,0157	-0,19015	-0,20585	-0,3814	-0,17555	0	0	0	-0,653619927	0	6,119814824	16,43714692	2,685889589	1,66096E-69	7,7847E-126	1,28191E-68
TSS1500_ARHGAP25	0,36415	0,2743	0,07165	-0,20265	-0,2925	-0,08985	0	0	1,11022E-16	-0,529768808	0	6,119814824	16,43714692	2,685889589	1,66096E-69	7,7847E-126	1,28191E-68
3'UTR_ARHGAP25	0,4467	0,4458	0,44695	0,00115	0,00025	-0,0009	0,667878497	0,658682021	0,981013937	0,041095868	0,372506573	6,119814824	16,43714692	2,685889589	1,66096E-69	7,7847E-126	1,28191E-68
Body_ARHGAP26	0,34095	0,3183	0,3169	-0,0014	-0,02405	-0,02265	0,765998896	8,30447E-14	6,6317E-12	-0,014485877	0,038805984	3,338897951	5,54220471	1,659890416	1,2273E-61	4,6631E-106	2,53716E-53
1stExon_ARHGAP26	-0,4775	-0,4765	-0,47625	0,00025	0,00125	0,001	0,965947094	0,198929999	0,236944352	0,056350817	0,083224882	3,338897951	5,54220471	1,659890416	1,2273E-61	4,6631E-106	2,53716E-53
5'UTR_ARHGAP26	-0,48125	-0,4817	-0,48145	0,00025	-0,0002	-0,00045	0,842880419	0,658682021	0,993828725	-0,023782409	0,605897961	3,338897951	5,54220471	1,659890416	1,2273E-61	4,6631E-106	2,53716E-53
TSS1500_ARHGAP26	-0,45385	-0,4544	-0,4573	-0,0029	-0,00345	-0,00055	0,558114845	0,320196516	0,709473801	-0,014054598	0,494502409	3,338897951	5,54220471	1,659890416	1,2273E-61	4,6631E-106	2,53716E-53
3'UTR_ARHGAP26	0,2884	0,1883	0,1842	-0,0041	-0,1042	-0,1001	0,844386556	2,83351E-05	0,000165519	-0,196502805	1,67452E-05	3,338897951	5,54220471	1,659890416	1,2273E-61	4,6631E-106	2,53716E-53
Body_ARHGAP27	0,3366	0,332	0,3666	0,0346	0,03	-0,0046	2,96007E-06	2,45914E-13	0,000895391	0,140054877	6,12843E-14	4,37251702	9,080199531	2,076652758	4,74546E-67	1,9921E-113	6,03882E-57
1stExon_ARHGAP27	-0,1074	0,02065	0,16295	0,1423	0,27035	0,12805	0	0	4,21885E-15	0,502040678	0	4,37251702	9,080199531	2,076652758	4,74546E-67	1,9921E-113	6,03882E-57
5'UTR_ARHGAP27	0,2165	0,2175	0,2474	0,0299	0,0309	0,001	1,08068E-09	0	1,27488E-06	0,163996893	0	4,37251702	9,080199531	2,076652758	4,74546E-67	1,9921E-113	6,03882E-57
TSS200_ARHGAP27	0,10065	0,0687	0,11325	0,04455	0,0126	-0,03195	0,000115762	0,00267746	0,197168093	0,108467648	4,00128E-05	4,37251702	9,080199531	2,076652758	4,74546E-67	1,9921E-113	6,03882E-57
TSS1500_ARHGAP27	0,20165	0,15275	0,106	-0,04675	-0,09565	-0,0489	0,000173931	7,34102E-12	0,002854344	-0,083000303	0,000291518	4,37251702	9,080199531	2,076652758	4,74546E-67	1,9921E-113	6,03882E-57
3'UTR_ARHGAP27	-0,2295	-0,13475	-0,04135	0,0934	0,18815	0,09475	4,06375E-12	0	1,94443E-11	0,463328103	0	4,37251702	9,080199531	2,076652758	4,74546E-67	1,9921E-113	6,03882E-57
Body_ARHGAP28	0,3308	0,3707	0,3914	0,0207	0,0606	0,0399	0,000505333	8,01581E-14	1,5092E-08	0,368485985	0	9,31254828	24,03885041	2,581339682	2,55351E-61	8,8771E-106	2,11852E-56
5'UTR_ARHGAP28	0,2994	0,3765	0,3993	0,0228	0,0999	0,0771	9,72721E-05	6,79456E-14	1,0591E-06	0,48933836	0	9,31254828	24,03885041	2,581339682	2,55351E-61	8,8771E-106	2,11852E-56
3'UTR_ARHGAP28	0,2847	0,37465	0,3946	0,01995	0,1099	0,08995	0,000265467	0	1,97266E-11	0,472812039	0	9,31254828	24,03885041	2,581339682	2,55351E-61	8,8771E-106	2,11852E-56
1stExon_ARHGAP29	-0,4839	-0,4847	-0,48385	0,00085	5E-05	-0,0008	0,103563944	0,838456575	0,137953774	0,136046042	0,002762549	5,221267233	12,32448964	2,360440308	1,00929E-65	1,8634E-114	6,77438E-59
5'UTR_ARHGAP29	-0,3113	-0,30815	-0,3184	-0,01025	-0,0071	0,00315	0,601084262	0,489826531	0,555070135	0,001728057	0,940090889	5,221267233	12,32448964	2,360440308	1,00929E-65	1,8634E-114	6,77438E-59
TSS200_ARHGAP29	-0,39765	-0,4172	-0,4134	0,0038	-0,01575	-0,01955	0,70122839	3,69048E-05	8,5649E-07	-0,168267875	1,74527E-13	5,221267233	12,32448964	2,360440308	1,00929E-65	1,8634E-114	6,77438E-59
TSS1500_ARHGAP29	0,2037	0,2233	0,2204	-0,0029	0,0167	0,0196	0,996879851	0,068397415	0,275084592	-0,022683794	0,393189968	5,221267233	12,32448964	2,360440308	1,00929E-65	1,8634E-114	6,77438E-59
1stExon_ARHGDIB	0,0126	-0,3601	-0,4488	-0,0887	-0,4614	-0,3727	2,30713E-05	0	2,967E-09	-0,591099222	0	4,726918531	10,37747823	2,195400272	3,98389E-69	1,9707E-126	2,46311E-70
5'UTR_ARHGDIB	0,18595	-0,0641	-0,2962	-0,2321	-0,48215	-0,25005	0	0	0	-0,522543962	0	4,726918531	10,37747823	2,195400272	3,98389E-69	1,9707E-126	2,46311E-70
TSS200_ARHGDIB	0,35195	0,2005	-0,0887	-0,2892	-0,44065	-0,15145	0	0	0	-0,617231245	0	4,726918531	10,37747823	2,195400272	3,98389E-69	1,9707E-126	2,46311E-70
TSS1500_ARHGDIB	0,3793	0,302	0,0342	-0,2678	-0,3451	-0,0773	0	0	6,46694E-12	-0,697481588	0	4,726918531	10,37747823	2,195400272	3,98389E-69	1,9707E-126	2,46311E-70
3'UTR_ARHGDIB	0,44545	0,443	0,44165	-0,00135	-0,0038	-0,00245	0,24210627	0,39263673	0,613634207	0,068236334	0,138382038	4,726918531	10,37747823	2,195400272	3,98389E-69	1,9707E-126	2,46311E-70
Body_ASF1B	-0,4359	-0,436	-0,4341	0,0019	0,0018	-1E-04	0,084948786	0,158976084	0,532123467	0,224968769	6,02658E-07	3,10165882	5,018986272	1,618161946	2,38534E-64	1,54815E-96	1,8306E-48
1stExon_ASF1B	-0,4763	-0,4771	-0,4776	-0,0005	-0,0013	-0,0008	0,986802395	0,473804007	0,703714015	-0,016219761	0,541534685	3,10165882	5,018986272	1,618161946	2,38534E-64	1,54815E-96	1,8306E-48
5'UTR_ASF1B	-0,4763	-0,4771	-0,4776	-0,0005	-0,0013	-0,0008	0,986802395	0,473804007	0,703714015	-0,016219761	0,541534685	3,10165882	5,018986272	1,618161946	2,38534E-64	1,54815E-96	1,8306E-48
TSS200_ASF1B	-0,4801	-0,4806	-0,4805	0,0001	-0,0004	-0,0005	0,781222525	0,691280128	0,648671271	-0,008969161	0,632926262	3,10165882	5,018986272	1,618161946	2,38534E-64	1,54815E-96	1,8306E-48
TSS1500_ASF1B	-0,4721	-0,4733	-0,4739	-0,0006	-0,0018	-0,0012	0,395733161	0,111335058	0,394874285	0,124626736	2,31468E-06	3,10165882	5,018986272	1,618161946	2,38534E-64	1,54815E-96	1,8306E-48
3'UTR_ASF1B	0,41885	0,4191	0,41865	-0,00045	-0,0002	0,00025	0,998446488	0,474762346	0,724136483	-0,03602626	0,434390879	3,10165882	5,018986272	1,618161946	2,38534E-64	1,54815E-96	1,8306E-48
Body_ASPHD1	0,08955	0,1396	0,1987	0,0591	0,10915	0,05005	0,000691703	4,79854E-09	0,022027952	0,303745727	9,56568E-12	8,169750387	26,37852516	3,228804298	1,26825E-78	4,374E-115	3,51645E-60
1stExon_ASPHD1	0,1462	0,16565	0,15565	-0,01	0,00945	0,01945	0,013616963	0,465725338	0,000941666	-0,014750713	0,432154885	8,169750387	26,37852516	3,228804298	1,26825E-78	4,374E-115	3,51645E-60
TSS200_ASPHD1	-0,43285	-0,4406	-0,44835	-0,00775	-0,0155	-0,00775	1,13009E-05	2,34696E-09	0,102308696	-0,239672736	1,32154E-07	8,169750387	26,37852516	3,228804298	1,26825E-78	4,374E-115	3,51645E-60
TSS1500_ASPHD1	-0,4797	-0,4799	-0,4799	0	-0,0002	-0,0002	0,796819615	0,632210474	0,956185328	0,078379344	0,003038313	8,169750387	26,37852516	3,228804298	1,26825E-78	4,374E-115	3,51645E-60
3'UTR_ASPHD1	0,1877	0,2949	0,3383	0,0434	0,1506	0,1072	0,078021047	1,41796E-07	0,000424983	0,344296525	1,31006E-14	8,169750387	26,37852516	3,228804298	1,26825E-78	4,374E-115	3,51645E-60
Body_ATG16L1	0,299	0,3204	0,29735	-0,02305	-0,00165	0,0214	0,750944369	0,007786637	0,055299246	-0,004455196	0,747853408	3,847219117	4,782059233	1,242991129	1,4996E-28	1,71265E-61	1,4305E-49
1stExon_ATG16L1	-0,48515	-0,4851	-0,48515	-5E-05	0	5E-05	0,887896702	0,949964388	0,705438165	0,021279464	0,423146967	3,847219117	4,782059233	1,242991129	1,4996E-28	1,71265E-61	1,4305E-49
5'UTR_ATG16L1	-0,48515	-0,4851	-0,48515	-5E-05	0	5E-05	0,887896702	0,949964388	0,705438165	0,021279464	0,423146967	3,847219117	4,782059233	1,242991129	1,4996E-28	1,71265E-61	1,4305E-49
TSS200_ATG16L1	-0,4713	-0,472	-0,4724	-0,0004	-0,0011	-0,0007	0,286418341	0,095731964	0,150962344	-0,027307779	0,184324388	3,847219117	4,782059233	1,242991129	1,4996E-28	1,71265E-61	1,4305E-49
TSS1500_ATG16L1	-0,31155	-0,26025	-0,25465	0,0056	0,0569	0,0513	0,59656874	0,016242167	0,287275617	0,003467055	0,914786861	3,847219117	4,782059233	1,242991129	1,4996E-28	1,71265E-61	1,4305E-49
3'UTR_ATG16L1	0,36665	0,3559	0,3498	-0,0061	-0,01685	-0,01075	0,331716726	0,009758293	0,015345852	-0,166301569	0,000280606	3,847219117	4,782059233	1,242991129	1,4996E-28	1,71265E-61	1,4305E-49
Body_ATG16L2	-0,0901	-0,0184	0,0051	0,0235	0,0952	0,0717	0,127196556	1,00845E-10	9,44169E-08	0,078473912	1,40523E-08	4,622623936	8,791004356	1,901734702	2,59379E-57	6,2998E-111	3,67655E-65
1stExon_ATG16L2	-0,48655	-0,4862	-0,4866	-0,0004	-5E-05	0,00035	0,284222789	0,959779166	0,278302744	0,022650141	0,623166438	4,622623936	8,791004356	1,901734702	2,59379E-57	6,2998E-111	3,67655E-65
TSS200_ATG16L2	-0,46535	-0,4646	-0,4668	-0,0022	-0,00145	0,00075	0,259944514	0,122055085	0,468478206	-0,038141534	0,063658332	4,622623936	8,791004356	1,901734702	2,59379E-57	6,2998E-111	3,67655E-65
TSS1500_ATG16L2	-0,474	-0,47465	-0,4749	-0,00025	-0,0009	-0,00065	0,443765651	0,750363559	0,784760328	0,16529078	2,79642E-07	4,622623936	8,791004356	1,901734702	2,59379E-57	6,2998E-111	3,67655E-65
3'UTR_ATG16L2	0,3608	0,361	0,36215	0,00115	0,00135	0,0002	0,145408055	0,564506369	0,884060589	0,059271375	0,198168194	4,622623936	8,791004356	1,901734702	2,59379E-57	6,2998E-111	3,67655E-65
Body_ATG2A	0,3944	0,3979	0,39435	-0,00355	-5E-05	0,0035	0,394861238	0,587798265	0,654305839	-0,008575935	0,455699088	3,329976509	4,788427637	1,437976401	5,41186E-50	2,36004E-90	1,87446E-44
1stExon_ATG2A	-0,4815	-0,48215	-0,4822	-5E-05	-0,0007	-0,00065	0,491506054	0,012649416	0,033780435	-0,075751168	0,019797939	3,329976509	4,788427637	1,437976401	5,41186E-50	2,36004E-90	1,87446E-44
5'UTR_ATG2A	-0,4815	-0,48215	-0,4822	-5E-05	-0,0007	-0,00065	0,491506054	0,012649416	0,033780435	-0,075751168	0,019797939	3,329976509	4,788427637	1,437976401	5,41186E-50	2,36004E-90	1,87446E-44
TSS200_ATG2A	-0,4469	-0,4466	-0,44695	-0,00035	-5E-05	0,0003	0,954225072	0,705935162	0,694642141	0,116759922	3,30958E-07	3,329976509	4,788427637	1,437976401	5,41186E-50	2,36004E-90	1,87446E-44
TSS1500_ATG2A	-0,4547	-0,4574	-0,45725	0,00015	-0,00255	-0,0027	0,881811022	0,051555427	0,05448132	-0,054133218	0,096112365	3,329976509	4,788427637	1,437976401	5,41186E-50	2,36004E-90	1,87446E-44
3'UTR_ATG2A	0,36745	0,3778	0,37005	-0,00775	0,0026	0,01035	0,164940041	0,474762346	0,176845308	-0,101112763	0,02788668	3,329976509	4,788427637	1,437976401	5,41186E-50	2,36004E-90	1,87446E-44
Body_ATG2B	0,4335	0,4343	0,435	0,0007	0,0015	0,0008	0,296750784	0,740874612	0,878435798	-0,050193235	0,058719831	1,893212037	2,567905301	1,356374907	5,42526E-63	2,64023E-73	2,73133E-40
1stExon_ATG2B	-0,466	-0,4663	-0,4654	0,0009	0,0006	-0,0003	0,687108146	0,200821837	0,390312796	0,021066048	0,427813588	1,893212037	2,567905301	1,356374907	5,42526E-63	2,64023E-73	2,73133E-40
5'UTR_ATG2B	-0,47765	-0,4779	-0,47805	-0,00015	-0,0004	-0,00025	0,671475465	0,063730775	0,449784589	-0,010369411	0,750090499	1,893212037	2,567905301	1,356374907	5,42526E-63	2,64023E-73	2,73133E-40
TSS1500_ATG2B	-0,478	-0,4784	-0,4788	-0,0004	-0,0008	-0,0004	0,839597824	0,016684989	0,022075324	0,083677175	0,000259831	1,893212037	2,567905301	1,356374907	5,42526E-63	2,64023E-73	2,73133E-40
3'UTR_ATG2B	0,4279	0,43	0,4295	-0,0005	0,0016	0,0021	0,327990589	0,077159303	0,490586414	-0,041627408	0,016454087	1,893212037	2,567905301	1,356374907	5,42526E-63	2,64023E-73	2,73133E-40
1stExon_ATOH1	-0,3899	-0,38565	-0,38665	-0,001	0,00325	0,00425	0,279479571	0,838456575	0,775469675	0,03016584	0,189669083	1,787203604	1,787203604	-1	1,06673E-05	1,06673E-05
TSS200_ATOH1	-0,46065	-0,4592	-0,4602	-0,001	0,00045	0,00145	0,364874166	0,39263673	0,134455994	0,130743573	1,05709E-08	1,787203604	1,787203604	-1	1,06673E-05	1,06673E-05
TSS1500_ATOH1	-0,3994	-0,39175	-0,4015	-0,00975	-0,0021	0,00765	0,032913428	0,015229965	0,192036531	-0,006763452	0,718304981	1,787203604	1,787203604	-1	1,06673E-05	1,06673E-05
1stExon_ATOH7	-0,4627	-0,4651	-0,46795	-0,00285	-0,00525	-0,0024	0,105470756	0,008109133	0,377750837	-0,046318813	0,043958639	3,924486781	7,071302613	1,801841364	3,15879E-62	1,7942E-104	1,34163E-91
5'UTR_ATOH7	-0,4642	-0,46535	-0,468	-0,00265	-0,0038	-0,00115	0,012307294	0,000532533	0,185245971	-0,133908368	3,59916E-05	3,924486781	7,071302613	1,801841364	3,15879E-62	1,7942E-104	1,34163E-91
TSS200_ATOH7	0,35045	0,3547	0,36435	0,00965	0,0139	0,00425	0,055547129	0,015489192	0,869165763	0,027020489	0,309086747	3,924486781	7,071302613	1,801841364	3,15879E-62	1,7942E-104	1,34163E-91
TSS1500_ATOH7	0,3159	0,3272	0,33575	0,00855	0,01985	0,0113	0,274412476	0,000353296	0,097643717	0,105227	7,14523E-05	3,924486781	7,071302613	1,801841364	3,15879E-62	1,7942E-104	1,34163E-91
3'UTR_ATOH7	0,22775	0,2061	0,1399	-0,0662	-0,08785	-0,02165	0,002393724	0,000345192	0,130593787	-0,178197264	9,75889E-05	3,924486781	7,071302613	1,801841364	3,15879E-62	1,7942E-104	1,34163E-91
Body_ATOH8	-0,0392	-0,07765	-0,14615	-0,0685	-0,10695	-0,03845	0,020826311	6,85629E-07	0,023014799	-0,060567891	4,87849E-06	6,178959854	17,02274745	2,754953561	5,42615E-65	2,0146E-122	1,11449E-70
1stExon_ATOH8	-0,45535	-0,4582	-0,4562	0,002	-0,00085	-0,00285	0,606434136	0,632210474	0,215440063	0,012064762	0,64976335	6,178959854	17,02274745	2,754953561	5,42615E-65	2,0146E-122	1,11449E-70
5'UTR_ATOH8	-0,4615	-0,46045	-0,46015	0,0003	0,00135	0,00105	0,98178241	0,997410238	0,712177895	0,009125096	0,779250135	6,178959854	17,02274745	2,754953561	5,42615E-65	2,0146E-122	1,11449E-70
TSS200_ATOH8	-0,37775	-0,4026	-0,3846	0,018	-0,00685	-0,02485	0,309103515	0,005305343	0,004352574	-0,058996358	0,000682777	6,178959854	17,02274745	2,754953561	5,42615E-65	2,0146E-122	1,11449E-70
TSS1500_ATOH8	0,06455	0,0125	0,0282	0,0157	-0,03635	-0,05205	0,437957521	0,040449339	0,019673081	-0,07518521	0,004473293	6,178959854	17,02274745	2,754953561	5,42615E-65	2,0146E-122	1,11449E-70
3'UTR_ATOH8	0,40805	0,4009	0,4055	0,0046	-0,00255	-0,00715	0,90107404	0,256759004	0,570109494	0,008045307	0,86146174	6,178959854	17,02274745	2,754953561	5,42615E-65	2,0146E-122	1,11449E-70
Body_ATP5A1	-0,44025	-0,4397	-0,439	0,0007	0,00125	0,00055	0,668686973	0,08000589	0,30127764	-0,01656944	0,470405528	1,886604482	2,435192803	1,290780779	3,02444E-51	5,6862E-106	3,16431E-61
1stExon_ATP5A1	-0,4623	-0,4626	-0,4623	0,0003	0	-0,0003	0,166641406	6,38758E-05	0,006694838	-0,017825854	0,305166573	1,886604482	2,435192803	1,290780779	3,02444E-51	5,6862E-106	3,16431E-61
5'UTR_ATP5A1	-0,4573	-0,4574	-0,457	0,0004	0,0003	-1E-04	0,88877715	0,000224415	0,007266235	-0,003534698	0,773548017	1,886604482	2,435192803	1,290780779	3,02444E-51	5,6862E-106	3,16431E-61
TSS200_ATP5A1	-0,4668	-0,4683	-0,4683	0	-0,0015	-0,0015	0,948424892	0,005016686	0,010807375	0,043004981	0,008075071	1,886604482	2,435192803	1,290780779	3,02444E-51	5,6862E-106	3,16431E-61
TSS1500_ATP5A1	-0,4537	-0,4546	-0,4547	-1E-04	-0,001	-0,0009	0,33493481	0,013552044	0,220210052	-0,038808934	0,01142746	1,886604482	2,435192803	1,290780779	3,02444E-51	5,6862E-106	3,16431E-61
Body_ATP5C1	0,0861	0,0746	-0,01655	-0,09115	-0,10265	-0,0115	0,046884808	0,035605537	0,535851994	-0,030511366	0,138143704	2,481891419	3,464876666	1,396062954	4,41606E-52	4,9657E-103	3,16062E-70
1stExon_ATP5C1	-0,4513	-0,45085	-0,45065	0,0002	0,00065	0,00045	0,991670596	0,564506369	0,686540159	0,012293465	0,593066765	2,481891419	3,464876666	1,396062954	4,41606E-52	4,9657E-103	3,16062E-70
5'UTR_ATP5C1	-0,45085	-0,4503	-0,4489	0,0014	0,00195	0,00055	0,705093432	0,262746795	0,503523053	0,022364587	0,399884081	2,481891419	3,464876666	1,396062954	4,41606E-52	4,9657E-103	3,16062E-70
TSS200_ATP5C1	-0,47335	-0,4739	-0,47345	0,00045	-1E-04	-0,00055	0,119039932	0,011705742	0,538198017	0,003673251	0,873140393	2,481891419	3,464876666	1,396062954	4,41606E-52	4,9657E-103	3,16062E-70
TSS1500_ATP5C1	-0,46885	-0,4686	-0,46895	-0,00035	-1E-04	0,00025	0,741295308	0,174411799	0,555381794	-0,02542436	0,338548792	2,481891419	3,464876666	1,396062954	4,41606E-52	4,9657E-103	3,16062E-70
3'UTR_ATP5C1	0,3652	0,3769	0,38165	0,00475	0,01645	0,0117	0,44705009	0,004565938	0,060722956	0,114064949	0,01305405	2,481891419	3,464876666	1,396062954	4,41606E-52	4,9657E-103	3,16062E-70
Body_ATP5J	-0,4459	-0,4451	-0,44645	-0,00135	-0,00055	0,0008	0,350252685	0,011201998	0,233482149	0,051975963	0,011331506	2,096635397	2,782003047	1,326889287	2,51878E-55	4,2255E-107	3,45134E-61
1stExon_ATP5J	-0,45665	-0,4579	-0,46025	-0,00235	-0,0036	-0,00125	0,372625464	0,001645517	0,062317806	-0,060194344	0,008838657	2,096635397	2,782003047	1,326889287	2,51878E-55	4,2255E-107	3,45134E-61
5'UTR_ATP5J	-0,44495	-0,4447	-0,44635	-0,00165	-0,0014	0,00025	0,234292068	0,002856161	0,231525141	0,01386909	0,393211818	2,096635397	2,782003047	1,326889287	2,51878E-55	4,2255E-107	3,45134E-61
TSS200_ATP5J	-0,4772	-0,47755	-0,4769	0,00065	0,0003	-0,00035	0,330468345	0,812673787	0,869898581	-0,01627116	0,617198087	2,096635397	2,782003047	1,326889287	2,51878E-55	4,2255E-107	3,45134E-61
TSS1500_ATP5J	-0,4606	-0,4624	-0,46255	-0,00015	-0,00195	-0,0018	0,893611907	0,122674225	0,19653425	0,026840368	0,242248458	2,096635397	2,782003047	1,326889287	2,51878E-55	4,2255E-107	3,45134E-61
3'UTR_ATP5J	0,394	0,3988	0,39445	-0,00435	0,00045	0,0048	0,57484162	0,158976084	0,115052251	-0,122156574	0,007821776	2,096635397	2,782003047	1,326889287	2,51878E-55	4,2255E-107	3,45134E-61
Body_ATP5L	-0,4713	-0,4727	-0,47515	-0,00245	-0,00385	-0,0014	0,03756741	1,04239E-05	0,030421593	-0,077240159	0,017497017	2,216365784	3,172570008	1,431428888	1,45698E-59	4,6071E-116	1,01862E-67
1stExon_ATP5L	-0,4605	-0,46195	-0,46455	-0,0026	-0,00405	-0,00145	7,11584E-05	2,46067E-10	0,00227345	-0,184235446	2,72071E-12	2,216365784	3,172570008	1,431428888	1,45698E-59	4,6071E-116	1,01862E-67
5'UTR_ATP5L	-0,4605	-0,46195	-0,46455	-0,0026	-0,00405	-0,00145	7,11584E-05	2,46067E-10	0,00227345	-0,184235446	2,72071E-12	2,216365784	3,172570008	1,431428888	1,45698E-59	4,6071E-116	1,01862E-67
TSS200_ATP5L	-0,4748	-0,4754	-0,47635	-0,00095	-0,00155	-0,0006	0,000549497	3,80131E-08	0,057141822	0,10995134	1,5448E-06	2,216365784	3,172570008	1,431428888	1,45698E-59	4,6071E-116	1,01862E-67
TSS1500_ATP5L	-0,373	-0,3597	-0,36895	-0,00925	0,00405	0,0133	0,875534201	0,203372041	0,147081187	0,159359013	0,000444695	2,216365784	3,172570008	1,431428888	1,45698E-59	4,6071E-116	1,01862E-67
Body_ATP6V0A1	0,2983	0,22505	0,13305	-0,092	-0,16525	-0,07325	0,019965918	2,71372E-08	0,001212221	-0,139133993	1,22062E-09	3,143204199	5,063728309	1,611008382	6,60925E-54	5,5788E-106	1,97921E-58
1stExon_ATP6V0A1	-0,4688	-0,4704	-0,4707	-0,0003	-0,0019	-0,0016	0,455070935	0,000858763	0,023539241	-0,036067732	0,433861761	3,143204199	5,063728309	1,611008382	6,60925E-54	5,5788E-106	1,97921E-58
5'UTR_ATP6V0A1	-0,45225	-0,4568	-0,45605	0,00075	-0,0038	-0,00455	0,379726416	0,03272829	0,009049431	-0,073499106	0,000347156	3,143204199	5,063728309	1,611008382	6,60925E-54	5,5788E-106	1,97921E-58
TSS200_ATP6V0A1	-0,4771	-0,4785	-0,47825	0,00025	-0,00115	-0,0014	0,941299624	0,037760949	0,028652982	0,088711119	1,50064E-05	3,143204199	5,063728309	1,611008382	6,60925E-54	5,5788E-106	1,97921E-58
TSS1500_ATP6V0A1	-0,2349	-0,32925	-0,351	-0,02175	-0,1161	-0,09435	0,041731448	1,11022E-14	3,37165E-11	-0,288960023	0	3,143204199	5,063728309	1,611008382	6,60925E-54	5,5788E-106	1,97921E-58
3'UTR_ATP6V0A1	0,2104	0,1857	0,1808	-0,0049	-0,0296	-0,0247	0,216636027	0,319796646	0,131907672	-0,061339666	0,182934423	3,143204199	5,063728309	1,611008382	6,60925E-54	5,5788E-106	1,97921E-58
Body_ATP6V0A2	-0,3928	-0,38735	-0,39685	-0,0095	-0,00405	0,00545	0,795091731	0,924255817	0,747283639	-0,004190271	0,823464588	2,146574136	2,862365691	1,333457644	5,7486E-48	5,78211E-77	8,60254E-40
TSS200_ATP6V0A2	-0,4832	-0,4838	-0,48375	5E-05	-0,00055	-0,0006	0,835009933	0,203372041	0,015209335	-0,02386139	0,299566409	2,146574136	2,862365691	1,333457644	5,7486E-48	5,78211E-77	8,60254E-40
TSS1500_ATP6V0A2	0,3184	0,2916	0,31485	0,02325	-0,00355	-0,0268	0,810567535	0,474762346	0,131249392	0,02777393	0,542990622	2,146574136	2,862365691	1,333457644	5,7486E-48	5,78211E-77	8,60254E-40
3'UTR_ATP6V0A2	0,38005	0,3838	0,38385	5E-05	0,0038	0,00375	0,691343635	0,39263673	0,366527342	-0,002827907	0,951088188	2,146574136	2,862365691	1,333457644	5,7486E-48	5,78211E-77	8,60254E-40
Body_ATP6V0A4	0,3292	0,3782	0,40265	0,02445	0,07345	0,049	1,14367E-06	0	7,98725E-07	0,143996746	0	11,72880398	99,18128417	8,456214661	1,00093E-84	1,9511E-157	5,02942E-95
1stExon_ATP6V0A4	0,14805	0,242	0,2548	0,0128	0,10675	0,09395	0,106495843	3,68737E-07	0,001731933	0,191017604	3,18062E-09	11,72880398	99,18128417	8,456214661	1,00093E-84	1,9511E-157	5,02942E-95
5'UTR_ATP6V0A4	0,21765	0,30135	0,319	0,01765	0,10135	0,0837	0,001372323	0	3,33067E-16	0,243767655	0	11,72880398	99,18128417	8,456214661	1,00093E-84	1,9511E-157	5,02942E-95
TSS200_ATP6V0A4	0,1188	0,2123	0,2332	0,0209	0,1144	0,0935	0,144147928	4,31544E-13	5,62118E-08	0,293434096	0	11,72880398	99,18128417	8,456214661	1,00093E-84	1,9511E-157	5,02942E-95
TSS1500_ATP6V0A4	0,11515	0,2556	0,3066	0,051	0,19145	0,14045	0,000220873	0	1,26073E-09	0,249311604	0	11,72880398	99,18128417	8,456214661	1,00093E-84	1,9511E-157	5,02942E-95
3'UTR_ATP6V0A4	0,33395	0,4008	0,40865	0,00785	0,0747	0,06685	0,046820411	5,40515E-10	9,27237E-05	0,3335338	9,41469E-14	11,72880398	99,18128417	8,456214661	1,00093E-84	1,9511E-157	5,02942E-95
Body_ATP6V1B1	-0,02095	0,0763	0,14755	0,07125	0,1685	0,09725	0,00702267	9,27036E-14	1,13193E-05	0,091261127	4,09166E-11	4,232517403	8,943031762	2,112934434	7,08129E-59	2,18391E-97	2,6363E-51
1stExon_ATP6V1B1	0,34315	0,3457	0,35475	0,00905	0,0116	0,00255	0,60283945	0,09345773	0,332159863	0,203990494	7,75392E-06	4,232517403	8,943031762	2,112934434	7,08129E-59	2,18391E-97	2,6363E-51
TSS1500_ATP6V1B1	0,1473	0,22245	0,31875	0,0963	0,17145	0,07515	0,345371775	0,001002805	0,01502898	0,136233957	2,39745E-05	4,232517403	8,943031762	2,112934434	7,08129E-59	2,18391E-97	2,6363E-51
3'UTR_ATP6V1B1	-0,4431	-0,0863	0,07505	0,16135	0,51815	0,3568	0,030797936	5,43288E-11	1,33715E-05	0,343330118	8,88178E-15	4,232517403	8,943031762	2,112934434	7,08129E-59	2,18391E-97	2,6363E-51
Body_ATP6V1B2	-0,39145	-0,40835	-0,406	0,00235	-0,01455	-0,0169	0,263601591	0,000733088	0,066072584	-0,142673372	1,05797E-05	2,349607865	3,890835537	1,655951019	2,40961E-67	1,9204E-107	9,03798E-61
1stExon_ATP6V1B2	-0,4785	-0,4793	-0,4792	1E-04	-0,0007	-0,0008	0,709571046	0,298531658	0,267937492	-0,049088347	0,064512106	2,349607865	3,890835537	1,655951019	2,40961E-67	1,9204E-107	9,03798E-61
5'UTR_ATP6V1B2	-0,46685	-0,4682	-0,468	0,0002	-0,00115	-0,00135	0,902296836	0,038290401	0,082088281	-0,111675621	0,015100352	2,349607865	3,890835537	1,655951019	2,40961E-67	1,9204E-107	9,03798E-61
TSS200_ATP6V1B2	-0,48215	-0,483	-0,4834	-0,0004	-0,00125	-0,00085	0,293110422	1,13777E-05	0,019501816	-0,035303259	0,06009004	2,349607865	3,890835537	1,655951019	2,40961E-67	1,9204E-107	9,03798E-61
TSS1500_ATP6V1B2	-0,32905	-0,32795	-0,3197	0,00825	0,00935	0,0011	0,234933758	0,464668043	0,693049934	0,130079397	0,004474404	2,349607865	3,890835537	1,655951019	2,40961E-67	1,9204E-107	9,03798E-61
3'UTR_ATP6V1B2	0,42505	0,4281	0,4146	-0,0135	-0,01045	0,00305	0,138410421	0,39263673	0,932329475	-0,037154691	0,420126686	2,349607865	3,890835537	1,655951019	2,40961E-67	1,9204E-107	9,03798E-61
Body_ATR	-0,4242	-0,429	-0,4354	-0,0064	-0,0112	-0,0048	0,055354008	0,001952786	0,283389869	-0,008458618	0,680393968	1,903586331	2,668180006	1,401659575	7,74833E-65	1,56149E-58	3,03479E-37
1stExon_ATR	-0,4823	-0,48275	-0,4837	-0,00095	-0,0014	-0,00045	0,457369051	0,198929999	0,783176119	-0,005386705	0,868580643	1,903586331	2,668180006	1,401659575	7,74833E-65	1,56149E-58	3,03479E-37
5'UTR_ATR	-0,4823	-0,48275	-0,4837	-0,00095	-0,0014	-0,00045	0,457369051	0,198929999	0,783176119	-0,005386705	0,868580643	1,903586331	2,668180006	1,401659575	7,74833E-65	1,56149E-58	3,03479E-37
TSS200_ATR	-0,4705	-0,47	-0,47055	-0,00055	-5E-05	0,0005	0,613695458	0,192385904	0,438508594	0,041688269	0,042645776	1,903586331	2,668180006	1,401659575	7,74833E-65	1,56149E-58	3,03479E-37
TSS1500_ATR	-0,4682	-0,4692	-0,4699	-0,0007	-0,0017	-0,001	0,146123225	0,000435588	0,05057011	-0,068380374	0,002921609	1,903586331	2,668180006	1,401659575	7,74833E-65	1,56149E-58	3,03479E-37
Body_AVP	-0,2859	-0,2841	-0,3113	-0,0272	-0,0254	0,0018	0,381287391	0,883977646	0,975626067	-0,006766718	0,798347944	1,513394388	1,513394388	-1	0,018486181	0,018486181
1stExon_AVP	0,1549	0,1071	0,12865	0,02155	-0,02625	-0,0478	0,876898815	0,39263673	0,140249259	0,058102731	0,20717442	1,513394388	1,513394388	-1	0,018486181	0,018486181
5'UTR_AVP	0,1549	0,1071	0,12865	0,02155	-0,02625	-0,0478	0,876898815	0,39263673	0,140249259	0,058102731	0,20717442	1,513394388	1,513394388	-1	0,018486181	0,018486181
TSS200_AVP	0,2217	0,2087	0,21275	0,00405	-0,00895	-0,013	0,582953481	0,154030985	0,067399845	0,057687982	0,005011501	1,513394388	1,513394388	-1	0,018486181	0,018486181
TSS1500_AVP	0,15485	0,1565	0,1568	0,0003	0,00195	0,00165	0,938599115	0,425376073	0,784643935	0,032020672	0,228028645	1,513394388	1,513394388	-1	0,018486181	0,018486181
3'UTR_AVP	-0,47685	-0,4736	-0,47785	-0,00425	-0,001	0,00325	0,356680329	0,256759004	0,856226167	-0,032069945	0,486548605	1,513394388	1,513394388	-1	0,018486181	0,018486181
Body_B3GNT1	0,3084	0,2725	0,27725	0,00475	-0,03115	-0,0359	0,587312785	0,001329027	0,005913253	-0,166560914	0,000274421	2,244907499	3,354030946	1,494061982	2,24596E-67	1,5914E-119	1,32469E-64
1stExon_B3GNT1	-0,34445	-0,3129	-0,2849	0,028	0,05955	0,03155	0,907231796	0,064952291	0,318931473	-0,027720374	0,139842624	2,244907499	3,354030946	1,494061982	2,24596E-67	1,5914E-119	1,32469E-64
5'UTR_B3GNT1	-0,4841	-0,48455	-0,4849	-0,00035	-0,0008	-0,00045	0,294133705	6,85122E-05	0,045060789	0,005633087	0,862628001	2,244907499	3,354030946	1,494061982	2,24596E-67	1,5914E-119	1,32469E-64
TSS1500_B3GNT1	-0,0395	0,00335	-0,05775	-0,0611	-0,01825	0,04285	0,336440125	0,000733088	0,087921801	0,010266386	0,75135307	2,244907499	3,354030946	1,494061982	2,24596E-67	1,5914E-119	1,32469E-64
3'UTR_B3GNT1	-0,37555	-0,396	-0,40385	-0,00785	-0,0283	-0,02045	0,140249259	1,69494E-06	0,003674709	-0,202830472	8,75267E-06	2,244907499	3,354030946	1,494061982	2,24596E-67	1,5914E-119	1,32469E-64
Body_B3GNT2	0,4512	0,4526	0,45385	0,00125	0,00265	0,0014	0,488442105	0,09345773	0,586717405	-0,165740103	0,000294444	2,975334765	4,431920492	1,48955356	1,29927E-55	1,90641E-98	6,99014E-48
1stExon_B3GNT2	-0,4349	-0,4355	-0,43385	0,00165	0,00105	-0,0006	0,713457502	0,752262195	0,9990478	0,088798431	0,053613985	2,975334765	4,431920492	1,48955356	1,29927E-55	1,90641E-98	6,99014E-48
5'UTR_B3GNT2	-0,4283	-0,4315	-0,4331	-0,0016	-0,0048	-0,0032	0,068756101	0,171600386	0,884647315	-0,032138759	0,026952909	2,975334765	4,431920492	1,48955356	1,29927E-55	1,90641E-98	6,99014E-48
TSS200_B3GNT2	-0,4777	-0,47685	-0,4773	-0,00045	0,0004	0,00085	0,497384284	0,987399621	0,428375545	0,042511706	0,063861077	2,975334765	4,431920492	1,48955356	1,29927E-55	1,90641E-98	6,99014E-48
TSS1500_B3GNT2	-0,4381	-0,4391	-0,44135	-0,00225	-0,00325	-0,001	0,297152864	0,39263673	0,90107404	-0,024975426	0,277562757	2,975334765	4,431920492	1,48955356	1,29927E-55	1,90641E-98	6,99014E-48
3'UTR_B3GNT2	0,38775	0,3865	0,39275	0,00625	0,005	-0,00125	0,170000535	0,474762346	0,681730765	-0,041808638	0,364264741	2,975334765	4,431920492	1,48955356	1,29927E-55	1,90641E-98	6,99014E-48
Body_B3GNT3	-0,02515	0,00275	0,05435	0,0516	0,0795	0,0279	0,000679943	8,00039E-05	0,546919547	0,116030745	4,17566E-07	22,48813322	69,52211176	3,091502131	6,87079E-55	1,30587E-85	1,09956E-87
5'UTR_B3GNT3	0,03485	-0,0074	-0,0081	-0,0007	-0,04295	-0,04225	0,968235497	0,115885951	0,289548837	-0,020202027	0,532922678	22,48813322	69,52211176	3,091502131	6,87079E-55	1,30587E-85	1,09956E-87
TSS200_B3GNT3	-0,4486	-0,4511	-0,4493	0,0018	-0,0007	-0,0025	0,206750394	0,078283445	0,120071368	-0,124883808	0,000117602	22,48813322	69,52211176	3,091502131	6,87079E-55	1,30587E-85	1,09956E-87
TSS1500_B3GNT3	-0,21585	-0,2242	-0,2187	0,0055	-0,00285	-0,00835	0,070152141	0,008250425	0,051577312	-0,049201877	0,017325328	22,48813322	69,52211176	3,091502131	6,87079E-55	1,30587E-85	1,09956E-87
Body_B3GNT4	-0,1543	-0,1376	-0,1446	-0,007	0,0097	0,0167	0,626866064	0,909668513	0,900664755	0,028106425	0,542009249	16,70810257	35,58309264	2,129690819	3,1904E-50	8,44044E-78	9,8857E-86
1stExon_B3GNT4	-0,44095	-0,4453	-0,4446	0,0007	-0,00365	-0,00435	0,114072696	0,158976084	0,740612818	-0,097572453	0,033878888	16,70810257	35,58309264	2,129690819	3,1904E-50	8,44044E-78	9,8857E-86
5'UTR_B3GNT4	-0,44185	-0,4388	-0,43055	0,00825	0,0113	0,00305	0,103654091	0,000858763	0,48621836	0,098445366	1,78928E-05	16,70810257	35,58309264	2,129690819	3,1904E-50	8,44044E-78	9,8857E-86
TSS200_B3GNT4	-0,4455	-0,44095	-0,45105	-0,0101	-0,00555	0,00455	0,055902766	0,051555427	0,71932102	-0,107456612	0,000932045	16,70810257	35,58309264	2,129690819	3,1904E-50	8,44044E-78	9,8857E-86
TSS1500_B3GNT4	-0,3536	-0,3602	-0,4016	-0,0414	-0,048	-0,0066	0,005159747	0,000131904	0,357145305	-0,130805858	1,12665E-08	16,70810257	35,58309264	2,129690819	3,1904E-50	8,44044E-78	9,8857E-86
3'UTR_B3GNT4	0,44675	0,4489	0,44655	-0,00235	-0,0002	0,00215	0,443863122	0,658682021	0,361347796	0,015731775	0,732908357	16,70810257	35,58309264	2,129690819	3,1904E-50	8,44044E-78	9,8857E-86
Body_B3GNT5	0,3916	0,396	0,3919	-0,0041	0,0003	0,0044	0,597455191	0,752262195	0,205784807	0,098346468	0,032482564	9,359218052	23,41173583	2,501462804	1,82791E-55	3,5977E-112	1,24516E-64
1stExon_B3GNT5	-0,46245	-0,4662	-0,4667	-0,0005	-0,00425	-0,00375	0,297563537	9,29024E-07	1,09101E-05	-0,30113236	2,26668E-11	9,359218052	23,41173583	2,501462804	1,82791E-55	3,5977E-112	1,24516E-64
5'UTR_B3GNT5	0,0057	-0,31175	-0,4139	-0,10215	-0,4196	-0,31745	0,00011029	0	8,68294E-12	-0,129684275	0	9,359218052	23,41173583	2,501462804	1,82791E-55	3,5977E-112	1,24516E-64
TSS200_B3GNT5	-0,37785	-0,44325	-0,45605	-0,0128	-0,0782	-0,0654	9,27036E-14	0	0	-0,415262619	0	9,359218052	23,41173583	2,501462804	1,82791E-55	3,5977E-112	1,24516E-64
TSS1500_B3GNT5	0,36915	0,2483	0,04745	-0,20085	-0,3217	-0,12085	1,58897E-11	0	5,59377E-10	-0,358507677	0	9,359218052	23,41173583	2,501462804	1,82791E-55	3,5977E-112	1,24516E-64
Body_B3GNT6	0,22575	0,206	0,226	0,02	0,00025	-0,01975	0,219776444	0,298531658	0,81927425	0,021846531	0,410892889	3,417250482	3,417250482	-1	8,84393E-20	8,84393E-20
5'UTR_B3GNT6	0,043	0,0783	0,0592	-0,0191	0,0162	0,0353	0,912366298	0,487863239	0,315098165	0,019662281	0,543925385	3,417250482	3,417250482	-1	8,84393E-20	8,84393E-20
TSS200_B3GNT6	-0,0617	-0,0677	-0,0443	0,0234	0,0174	-0,006	0,375585063	0,752262195	0,679925892	0,092809758	0,043643948	3,417250482	3,417250482	-1	8,84393E-20	8,84393E-20
3'UTR_B3GNT6	0,3985	0,3921	0,3983	0,0062	-0,0002	-0,0064	0,233028732	0,487863239	0,119783687	-0,002350352	0,942447061	3,417250482	3,417250482	-1	8,84393E-20	8,84393E-20
Body_B3GNT7	0,3494	0,2963	0,13555	-0,16075	-0,21385	-0,0531	5,35724E-05	0	7,03823E-06	-0,150501165	0	9,893822383	27,47036168	2,776516559	1,57252E-65	2,2943E-120	3,97666E-66
TSS200_B3GNT7	0,17585	-0,0703	-0,26445	-0,19415	-0,4403	-0,24615	9,70912E-12	0	0	-0,4754428	0	9,893822383	27,47036168	2,776516559	1,57252E-65	2,2943E-120	3,97666E-66
TSS1500_B3GNT7	0,31365	0,247	0,1614	-0,0856	-0,15225	-0,06665	3,26406E-13	0	4,4853E-14	-0,443781754	0	9,893822383	27,47036168	2,776516559	1,57252E-65	2,2943E-120	3,97666E-66
3'UTR_B3GNT7	0,0774	0,0362	-0,0484	-0,0846	-0,1258	-0,0412	0,000140351	4,55058E-11	0,006897867	-0,22582734	1,6529E-12	9,893822383	27,47036168	2,776516559	1,57252E-65	2,2943E-120	3,97666E-66
Body_B3GNT8	0,40625	0,4011	0,3914	-0,0097	-0,01485	-0,00515	0,000952098	0,000214738	0,52349144	-0,28378633	3,2724E-10	9,341537377	21,38661128	2,289410235	7,70155E-51	1,02595E-98	2,4179E-63
5'UTR_B3GNT8	0,15355	0,0687	-0,08155	-0,15025	-0,2351	-0,08485	7,35412E-13	0	1,30423E-09	-0,37528426	0	9,341537377	21,38661128	2,289410235	7,70155E-51	1,02595E-98	2,4179E-63
Body_B3GNT9	0,3183	0,3157	0,2978	-0,0179	-0,0205	-0,0026	0,602975166	0,262746795	0,850603801	-0,027154752	0,306688075	3,682618629	7,91113121	2,148235266	5,05146E-78	7,0915E-114	2,86762E-60
5'UTR_B3GNT9	-0,43435	-0,4446	-0,4422	0,0024	-0,00785	-0,01025	0,286216104	5,43143E-06	0,000101385	-0,272464767	1,6975E-09	3,682618629	7,91113121	2,148235266	5,05146E-78	7,0915E-114	2,86762E-60
TSS200_B3GNT9	-0,18845	-0,4437	-0,458	-0,0143	-0,26955	-0,25525	1,88879E-08	0	0	-0,507142911	0	3,682618629	7,91113121	2,148235266	5,05146E-78	7,0915E-114	2,86762E-60
TSS1500_B3GNT9	-0,10945	-0,3094	-0,35455	-0,04515	-0,2451	-0,19995	2,5052E-06	0	0	-0,513362924	0	3,682618629	7,91113121	2,148235266	5,05146E-78	7,0915E-114	2,86762E-60
3'UTR_B3GNT9	0,293	0,2737	0,2273	-0,0464	-0,0657	-0,0193	0,016152382	0,000214738	0,041091781	-0,130423753	0,004494849	3,682618629	7,91113121	2,148235266	5,05146E-78	7,0915E-114	2,86762E-60
Body_BAD	-0,4421	-0,44275	-0,4429	-0,00015	-0,0008	-0,00065	0,551832462	0,015489192	0,21015769	-0,00895049	0,49985205	2,735680978	3,941683667	1,440841859	1,36449E-56	1,46011E-96	8,24531E-47
1stExon_BAD	-0,4326	-0,43545	-0,43585	-0,0004	-0,00325	-0,00285	0,57476561	0,001171007	0,031401874	0,004223631	0,821774255	2,735680978	3,941683667	1,440841859	1,36449E-56	1,46011E-96	8,24531E-47
5'UTR_BAD	-0,4203	-0,4187	-0,41675	0,00195	0,00355	0,0016	0,039560182	0,09345773	0,518339205	0,072183036	0,116935006	2,735680978	3,941683667	1,440841859	1,36449E-56	1,46011E-96	8,24531E-47
TSS200_BAD	-0,4825	-0,4837	-0,48355	0,00015	-0,00105	-0,0012	0,838582545	0,004565938	0,001566862	0,061950873	0,00689434	2,735680978	3,941683667	1,440841859	1,36449E-56	1,46011E-96	8,24531E-47
TSS1500_BAD	-0,47875	-0,4789	-0,47935	-0,00045	-0,0006	-0,00015	0,99686976	0,419035871	0,843885141	0,055770974	0,000267986	2,735680978	3,941683667	1,440841859	1,36449E-56	1,46011E-96	8,24531E-47
3'UTR_BAD	-0,47815	-0,4786	-0,47825	0,00035	-0,0001	-0,00045	0,374145568	0,838456575	0,635302183	-0,006178135	0,78827132	2,735680978	3,941683667	1,440841859	1,36449E-56	1,46011E-96	8,24531E-47
Body_BAX	-0,4494	-0,4487	-0,45065	-0,00195	-0,00125	0,0007	0,891961123	0,703871023	0,999860903	0,006923121	0,736060049	2,612320665	3,78915459	1,45049367	2,04661E-56	2,4579E-104	6,16471E-54
TSS200_BAX	-0,47135	-0,4709	-0,4706	0,0003	0,00075	0,00045	0,994365377	0,951933422	0,906281492	-0,018596992	0,56780788	2,612320665	3,78915459	1,45049367	2,04661E-56	2,4579E-104	6,16471E-54
3'UTR_BAX	0,482	0,4814	0,48145	5E-05	-0,00055	-0,0006	0,898605739	0,838456575	0,976332801	0,025018654	0,587291588	2,612320665	3,78915459	1,45049367	2,04661E-56	2,4579E-104	6,16471E-54
Body_BCAT1	0,04255	-0,0381	-0,0355	0,0026	-0,07805	-0,08065	0,230177754	9,97863E-07	3,0798E-06	-0,049382414	7,69849E-08	19,88636931	50,96122315	2,562620776	1,90182E-52	2,02811E-97	5,80527E-66
1stExon_BCAT1	0,02765	-0,07655	-0,2871	-0,21055	-0,31475	-0,1042	5,68866E-08	1,11022E-16	1,83574E-05	-0,387827368	0	19,88636931	50,96122315	2,562620776	1,90182E-52	2,02811E-97	5,80527E-66
5'UTR_BCAT1	0,02765	-0,07655	-0,2871	-0,21055	-0,31475	-0,1042	5,68866E-08	1,11022E-16	1,83574E-05	-0,387827368	0	19,88636931	50,96122315	2,562620776	1,90182E-52	2,02811E-97	5,80527E-66
TSS200_BCAT1	0,2961	0,2086	0,0913	-0,1173	-0,2048	-0,0875	2,95953E-05	3,49498E-13	0,001392118	-0,251570028	0	19,88636931	50,96122315	2,562620776	1,90182E-52	2,02811E-97	5,80527E-66
TSS1500_BCAT1	0,34765	0,2932	0,2481	-0,0451	-0,09955	-0,05445	0,000272942	2,34257E-13	6,22389E-05	-0,126825383	8,49315E-05	19,88636931	50,96122315	2,562620776	1,90182E-52	2,02811E-97	5,80527E-66
3'UTR_BCAT1	0,31265	0,3274	0,3597	0,0323	0,04705	0,01475	0,012159813	0,006717391	0,968687112	0,090199119	0,049936379	19,88636931	50,96122315	2,562620776	1,90182E-52	2,02811E-97	5,80527E-66
Body_BCAT2	0,0629	-0,028	-0,0839	-0,0559	-0,1468	-0,0909	0,918482597	0,12985926	0,106320645	-0,013499918	0,30881958	2,604567813	3,846717812	1,476912136	1,30061E-56	2,90032E-78	6,2658E-39
TSS200_BCAT2	-0,4708	-0,4748	-0,4745	0,0003	-0,0037	-0,004	0,888897989	2,37974E-08	2,9913E-07	-0,446526118	0	2,604567813	3,846717812	1,476912136	1,30061E-56	2,90032E-78	6,2658E-39
TSS1500_BCAT2	-0,4636	-0,4672	-0,4687	-0,0015	-0,0051	-0,0036	0,457786514	2,83351E-05	0,005404257	-0,096683944	2,4391E-05	2,604567813	3,846717812	1,476912136	1,30061E-56	2,90032E-78	6,2658E-39
3'UTR_BCAT2	-0,44315	-0,4449	-0,4458	-0,0009	-0,00265	-0,00175	0,765142321	0,051555427	0,173905435	-0,028956583	0,373664651	2,604567813	3,846717812	1,476912136	1,30061E-56	2,90032E-78	6,2658E-39
Body_BDH1	0,3734	0,3887	0,38315	-0,00555	0,00975	0,0153	0,30586122	0,047150786	0,001622891	0,057668572	0,000164144	3,453655064	6,780877586	1,963391671	2,82058E-69	2,3884E-71	5,1699E-41
1stExon_BDH1	-0,10605	-0,26185	-0,1763	0,08555	-0,07025	-0,1558	0,505807841	0,617446236	0,130348358	-0,028778468	0,376612319	3,453655064	6,780877586	1,963391671	2,82058E-69	2,3884E-71	5,1699E-41
5'UTR_BDH1	-0,41885	-0,4338	-0,4362	-0,0024	-0,01735	-0,01495	0,755960196	1,6483E-05	8,83707E-06	-0,099962311	5,31464E-12	3,453655064	6,780877586	1,963391671	2,82058E-69	2,3884E-71	5,1699E-41
TSS200_BDH1	-0,48375	-0,4842	-0,4848	-0,0006	-0,00105	-0,00045	0,060493632	0,019825667	0,041586058	-0,339779106	3,01981E-14	3,453655064	6,780877586	1,963391671	2,82058E-69	2,3884E-71	5,1699E-41
TSS1500_BDH1	-0,3371	-0,3813	-0,38895	-0,00765	-0,05185	-0,0442	0,736510974	1,41796E-07	4,82235E-06	-0,153900005	1,52056E-11	3,453655064	6,780877586	1,963391671	2,82058E-69	2,3884E-71	5,1699E-41
3'UTR_BDH1	-0,4374	-0,4208	-0,424	-0,0032	0,0134	0,0166	0,493468733	0,686936241	0,434924952	-0,001658439	0,950230164	3,453655064	6,780877586	1,963391671	2,82058E-69	2,3884E-71	5,1699E-41
Body_BDH2	0,4022	0,4057	0,4004	-0,0053	-0,0018	0,0035	0,200442854	0,364638389	0,298386087	0,057826414	0,20983122	2,336964793	3,660863546	1,566503508	1,98358E-63	6,63768E-92	2,00701E-48
1stExon_BDH2	-0,403	-0,41535	-0,4167	-0,00135	-0,0137	-0,01235	0,070285251	1,47502E-11	5,86931E-06	-0,276648962	0	2,336964793	3,660863546	1,566503508	1,98358E-63	6,63768E-92	2,00701E-48
5'UTR_BDH2	-0,403	-0,41535	-0,4167	-0,00135	-0,0137	-0,01235	0,070285251	1,47502E-11	5,86931E-06	-0,083587257	0,009759281	2,336964793	3,660863546	1,566503508	1,98358E-63	6,63768E-92	2,00701E-48
TSS1500_BDH2	-0,25025	-0,2598	-0,2755	-0,0157	-0,02525	-0,00955	0,261476135	0,167218966	0,087036257	-0,0246265	0,447163057	2,336964793	3,660863546	1,566503508	1,98358E-63	6,63768E-92	2,00701E-48
Body_BDNFOS	-0,04805	0,06635	0,164	0,09765	0,21205	0,1144	0,000620061	0	8,71294E-08	0,079669582	8,21565E-15	3,264966072	6,143820217	1,881740907	1,86722E-63	1,24277E-90	1,32974E-50
TSS1500_BDNFOS	-0,4528	-0,4524	-0,454	-0,0016	-0,0012	0,0004	0,966745061	0,877370089	0,847144964	-0,008644938	0,678926945	3,264966072	6,143820217	1,881740907	1,86722E-63	1,24277E-90	1,32974E-50
Body_BEX1	0,3956	0,3814	0,36565	-0,01575	-0,02995	-0,0142	0,056924154	0,000547918	0,1053793	-0,23146231	3,58185E-07	291,4765481	969,2735012	3,325391039	1,34535E-47	1,27582E-64	2,33002E-88
1stExon_BEX1	-0,3708	-0,4541	-0,45575	-0,00165	-0,08495	-0,0833	0,569309872	0,05765431	0,100147158	-0,060584499	0,022472799	291,4765481	969,2735012	3,325391039	1,34535E-47	1,27582E-64	2,33002E-88
5'UTR_BEX1	-0,30815	-0,35215	-0,3656	-0,01345	-0,05745	-0,044	0,155068258	0,000163016	0,008886846	-0,097034608	2,23859E-07	291,4765481	969,2735012	3,325391039	1,34535E-47	1,27582E-64	2,33002E-88
TSS200_BEX1	-0,16105	-0,1633	-0,212	-0,0487	-0,05095	-0,00225	0,421390733	0,122674225	0,014740065	-0,12603748	0,006054135	291,4765481	969,2735012	3,325391039	1,34535E-47	1,27582E-64	2,33002E-88
TSS1500_BEX1	-0,17135	-0,1021	-0,0547	0,0474	0,11665	0,06925	0,000234041	1,60396E-08	0,0011291	0,181763324	5,25691E-12	291,4765481	969,2735012	3,325391039	1,34535E-47	1,27582E-64	2,33002E-88
3'UTR_BEX1	-0,08835	0,0229	0,1951	0,1722	0,28345	0,11125	1,94405E-05	7,38835E-08	0,031897059	0,333885281	8,83738E-14	291,4765481	969,2735012	3,325391039	1,34535E-47	1,27582E-64	2,33002E-88
Body_BEX2	0,18835	0,2398	0,22875	-0,01105	0,0404	0,05145	0,716429898	0,319796646	0,227918136	0,041754393	0,36488796	5,837278898	14,9313427	2,55792861	7,1465E-62	1,2064E-82	2,08184E-46
1stExon_BEX2	-0,44465	-0,442	-0,44565	-0,00365	-0,001	0,00265	0,464906751	0,891254209	0,513846937	-0,053058883	0,009733938	5,837278898	14,9313427	2,55792861	7,1465E-62	1,2064E-82	2,08184E-46
5'UTR_BEX2	-0,44465	-0,442	-0,44565	-0,00365	-0,001	0,00265	0,464906751	0,891254209	0,513846937	-0,053058883	0,009733938	5,837278898	14,9313427	2,55792861	7,1465E-62	1,2064E-82	2,08184E-46
TSS200_BEX2	-0,42805	-0,4306	-0,43725	-0,00665	-0,0092	-0,00255	0,277642697	0,009758293	0,166301419	-0,164480346	5,43343E-13	5,837278898	14,9313427	2,55792861	7,1465E-62	1,2064E-82	2,08184E-46
TSS1500_BEX2	0,02215	-0,0577	-0,13545	-0,07775	-0,1576	-0,07985	0,435190636	0,007527959	0,12942716	-0,071639117	0,026841548	5,837278898	14,9313427	2,55792861	7,1465E-62	1,2064E-82	2,08184E-46
3'UTR_BEX2	0,41535	0,4183	0,4234	0,0051	0,00805	0,00295	0,503010604	0,09345773	0,876444698	0,173754421	0,000145964	5,837278898	14,9313427	2,55792861	7,1465E-62	1,2064E-82	2,08184E-46
Body_BEX4	0,285	0,28405	0,2078	-0,07625	-0,0772	-0,00095	6,35037E-07	3,61853E-07	0,728398096	-0,331089849	1,23113E-11	3,104050438	6,482507634	2,088402803	3,88838E-84	4,05409E-80	8,87822E-44
1stExon_BEX4	-0,46675	-0,4683	-0,46915	-0,00085	-0,0024	-0,00155	0,152773796	0,200821837	0,740282029	-0,124936874	2,35053E-06	3,104050438	6,482507634	2,088402803	3,88838E-84	4,05409E-80	8,87822E-44
5'UTR_BEX4	-0,36305	-0,44865	-0,4608	-0,01215	-0,09775	-0,0856	0,004065696	5,04244E-09	6,97741E-05	-0,218912085	0	3,104050438	6,482507634	2,088402803	3,88838E-84	4,05409E-80	8,87822E-44
TSS200_BEX4	-0,42825	-0,43	-0,4286	0,0014	-0,00035	-0,00175	0,105929022	0,796758174	0,651892067	-0,115275279	4,96662E-07	3,104050438	6,482507634	2,088402803	3,88838E-84	4,05409E-80	8,87822E-44
Body_BEX5	-0,205	-0,106	0,0211	0,1271	0,2261	0,099	1,78842E-07	9,16489E-13	0,000653228	0,401601132	0	14,31420856	52,06391877	3,637219519	1,30397E-72	1,1319E-106	2,40219E-79
1stExon_BEX5	-0,4266	-0,42595	-0,4336	-0,00765	-0,007	0,00065	0,211316648	0,09345773	0,13636511	-0,006143941	0,789415505	14,31420856	52,06391877	3,637219519	1,30397E-72	1,1319E-106	2,40219E-79
5'UTR_BEX5	-0,4048	-0,41045	-0,4168	-0,00635	-0,012	-0,00565	0,07242224	0,002516007	0,355508249	-0,040137401	0,02094812	14,31420856	52,06391877	3,637219519	1,30397E-72	1,1319E-106	2,40219E-79
TSS200_BEX5	-0,3819	-0,378	-0,3858	-0,0078	-0,0039	0,0039	0,227428423	0,121836779	0,653453124	-0,014310348	0,448199715	14,31420856	52,06391877	3,637219519	1,30397E-72	1,1319E-106	2,40219E-79
TSS1500_BEX5	-0,4052	-0,399	-0,38845	0,01055	0,01675	0,0062	0,329267538	0,011742227	0,09044706	0,017990029	0,437481566	14,31420856	52,06391877	3,637219519	1,30397E-72	1,1319E-106	2,40219E-79
Body_BFSP1	-0,2898	-0,28975	-0,2194	0,07035	0,0704	5E-05	0,002414572	0,000684869	0,529871749	0,014529136	0,27376617	5,509647424	14,83120589	2,691861158	1,04496E-72	8,0154E-120	7,67438E-63
1stExon_BFSP1	-0,48535	-0,4857	-0,4855	0,0002	-0,00015	-0,00035	0,240161917	0,007527959	0,093981415	0,107040554	0,000975903	5,509647424	14,83120589	2,691861158	1,04496E-72	8,0154E-120	7,67438E-63
5'UTR_BFSP1	-0,4843	-0,4848	-0,48475	5E-05	-0,00045	-0,0005	0,756310497	0,256759004	0,143514714	0,089788146	0,050992893	5,509647424	14,83120589	2,691861158	1,04496E-72	8,0154E-120	7,67438E-63
TSS200_BFSP1	-0,4365	-0,44355	-0,43605	0,0075	0,00045	-0,00705	0,008575001	0,078283445	0,166842019	0,119299394	0,000219806	5,509647424	14,83120589	2,691861158	1,04496E-72	8,0154E-120	7,67438E-63
TSS1500_BFSP1	0,32815	0,31335	0,30835	-0,005	-0,0198	-0,0148	0,447978385	0,004518027	0,015909954	-0,031354731	0,094913108	5,509647424	14,83120589	2,691861158	1,04496E-72	8,0154E-120	7,67438E-63
Body_BFSP2	0,2476	0,2348	0,21545	-0,01935	-0,03215	-0,0128	0,155564131	0,006547424	0,380198114	-0,031011347	0,014955919	39,05285184	142,0024489	3,636160799	8,48918E-55	1,58423E-80	4,23494E-89
1stExon_BFSP2	0,0093	0,0461	0,03945	-0,00665	0,03015	0,0368	0,289263984	0,001363102	0,000854442	-0,009787956	0,763674978	39,05285184	142,0024489	3,636160799	8,48918E-55	1,58423E-80	4,23494E-89
5'UTR_BFSP2	0,02215	0,0358	0,03105	-0,00475	0,0089	0,01365	0,888435295	0,158976084	0,015277457	-0,025511762	0,579944226	39,05285184	142,0024489	3,636160799	8,48918E-55	1,58423E-80	4,23494E-89
TSS1500_BFSP2	0,3133	0,3184	0,32045	0,00205	0,00715	0,0051	0,312685427	0,041442681	0,556769428	0,050316902	0,120209508	39,05285184	142,0024489	3,636160799	8,48918E-55	1,58423E-80	4,23494E-89
1stExon_BHLHA15	0,355	0,3517	0,33965	-0,01205	-0,01535	-0,0033	0,01503801	0,000326492	0,081018614	-0,064812731	0,001612839	11,46000684	35,22861862	3,074048656	2,86715E-60	1,17753E-90	6,2003E-83
5'UTR_BHLHA15	0,32045	0,3282	0,3084	-0,0198	-0,01205	0,00775	0,008145199	0,001329027	0,188245849	-0,135667105	0,003112153	11,46000684	35,22861862	3,074048656	2,86715E-60	1,17753E-90	6,2003E-83
TSS200_BHLHA15	0,36115	0,3529	0,3214	-0,0315	-0,03975	-0,00825	0,00035219	5,30796E-08	0,114463691	-0,090436099	8,1759E-05	11,46000684	35,22861862	3,074048656	2,86715E-60	1,17753E-90	6,2003E-83
TSS1500_BHLHA15	-0,06435	-0,1015	-0,0997	0,0018	-0,03535	-0,03715	0,000333083	4,43321E-10	0,003776583	-0,112336296	1,00424E-06	11,46000684	35,22861862	3,074048656	2,86715E-60	1,17753E-90	6,2003E-83
3'UTR_BHLHA15	0,311	0,29	0,2663	-0,0237	-0,0447	-0,021	0,086487689	0,000345192	0,134791311	-0,115982624	0,011592715	11,46000684	35,22861862	3,074048656	2,86715E-60	1,17753E-90	6,2003E-83
Body_BHMT2	0,1865	0,0743	-0,08865	-0,16295	-0,27515	-0,1122	0	0	9,74776E-14	-0,416282719	0	47,48276359	139,0257201	2,927919726	1,08201E-44	1,82173E-79	1,05587E-79
TSS1500_BHMT2	0,32465	0,234	0,0471	-0,1869	-0,27755	-0,09065	2,79388E-12	0	6,16903E-06	-0,627805145	0	47,48276359	139,0257201	2,927919726	1,08201E-44	1,82173E-79	1,05587E-79
3'UTR_BHMT2	0,1856	0,0301	0,08715	0,05705	-0,09845	-0,1555	0,081055075	0,038290401	0,000410224	-0,004396575	0,924023603	47,48276359	139,0257201	2,927919726	1,08201E-44	1,82173E-79	1,05587E-79
Body_BMP1	0,34535	0,3478	0,34465	-0,00315	-0,0007	0,00245	0,467805412	0,499013285	0,985127675	-0,013006074	0,32685416	2,962501737	4,426148944	1,494057839	1,13845E-61	1,1684E-109	4,41632E-55
1stExon_BMP1	-0,4864	-0,4866	-0,4867	-0,0001	-0,0003	-0,0002	0,211796057	0,658682021	0,378474502	-0,04034213	0,381346354	2,962501737	4,426148944	1,494057839	1,13845E-61	1,1684E-109	4,41632E-55
TSS1500_BMP1	-0,27675	-0,2495	-0,25035	-0,00085	0,0264	0,02725	0,921166681	0,158976084	0,537908171	0,027424671	0,233131769	2,962501737	4,426148944	1,494057839	1,13845E-61	1,1684E-109	4,41632E-55
3'UTR_BMP1	0,4014	0,4083	0,40745	-0,00085	0,00605	0,0069	0,498322308	0,524808327	0,286693552	-0,004663571	0,860670227	2,962501737	4,426148944	1,494057839	1,13845E-61	1,1684E-109	4,41632E-55
Body_BMP2	-0,21	-0,1597	-0,089	0,0707	0,121	0,0503	0,000559655	2,64055E-12	0,001411211	0,13823942	1,46181E-11	57,87434277	171,0226979	2,955069374	3,64905E-47	9,23895E-85	1,18175E-72
1stExon_BMP2	-0,45675	-0,4507	-0,45185	-0,00115	0,0049	0,00605	0,584932134	0,203372041	0,141408529	0,017555596	0,703330805	57,87434277	171,0226979	2,955069374	3,64905E-47	9,23895E-85	1,18175E-72
5'UTR_BMP2	-0,24675	-0,2495	-0,2652	-0,0157	-0,01845	-0,00275	0,582256731	0,203372041	0,642237846	-0,095542834	3,1462E-05	57,87434277	171,0226979	2,955069374	3,64905E-47	9,23895E-85	1,18175E-72
TSS200_BMP2	-0,4481	-0,4497	-0,4471	0,0026	0,001	-0,0016	0,88450161	0,287067682	0,767224226	-0,011275268	0,624039642	57,87434277	171,0226979	2,955069374	3,64905E-47	9,23895E-85	1,18175E-72
TSS1500_BMP2	0,41705	0,4228	0,428	0,0052	0,01095	0,00575	0,148769773	8,00039E-05	0,041586058	0,219493714	1,43599E-06	57,87434277	171,0226979	2,955069374	3,64905E-47	9,23895E-85	1,18175E-72
3'UTR_BMP2	-0,04625	0,1609	0,3913	0,2304	0,43755	0,20715	3,31679E-10	0	1,19544E-05	0,533958464	0	57,87434277	171,0226979	2,955069374	3,64905E-47	9,23895E-85	1,18175E-72
Body_BMP3	-0,3797	-0,3871	-0,33625	0,05085	0,04345	-0,0074	1,66705E-06	4,44664E-05	0,56153101	0,089332355	1,35673E-05	38,42975836	53,29705825	1,386869461	1,07203E-28	1,57412E-31	3,84473E-14
1stExon_BMP3	-0,43335	-0,4315	-0,42765	0,00385	0,0057	0,00185	0,193524123	0,230219109	0,783026781	0,019400058	0,465257284	38,42975836	53,29705825	1,386869461	1,07203E-28	1,57412E-31	3,84473E-14
5'UTR_BMP3	-0,48585	-0,4863	-0,4856	0,0007	0,00025	-0,00045	0,219580228	0,987399621	0,168389377	0,014442512	0,754061001	38,42975836	53,29705825	1,386869461	1,07203E-28	1,57412E-31	3,84473E-14
TSS200_BMP3	-0,47125	-0,4706	-0,4705	0,0001	0,00075	0,00065	0,851124114	0,868086478	0,988653264	-0,018306715	0,329608116	38,42975836	53,29705825	1,386869461	1,07203E-28	1,57412E-31	3,84473E-14
TSS1500_BMP3	-0,33885	-0,3463	-0,2919	0,0544	0,04695	-0,00745	0,038251097	0,048393684	0,424105144	0,066784154	0,011858543	38,42975836	53,29705825	1,386869461	1,07203E-28	1,57412E-31	3,84473E-14
3'UTR_BMP3	0,43445	0,4366	0,43765	0,00105	0,0032	0,00215	0,240341516	0,39263673	0,114072696	0,096629578	0,035648655	38,42975836	53,29705825	1,386869461	1,07203E-28	1,57412E-31	3,84473E-14
Body_BMP4	0,2776	0,39855	0,37425	-0,0243	0,09665	0,12095	0,00031537	2,83351E-05	3,19943E-10	0,03597846	0,117716186	11,52293239	35,34259335	3,067152713	7,00861E-68	6,2116E-125	9,07941E-74
1stExon_BMP4	-0,0381	-0,0322	-0,09885	-0,06665	-0,06075	0,0059	0,079309385	0,39263673	0,411164155	-0,030234809	0,511841003	11,52293239	35,34259335	3,067152713	7,00861E-68	6,2116E-125	9,07941E-74
5'UTR_BMP4	-0,43265	-0,4279	-0,4356	-0,0077	-0,00295	0,00475	1,63319E-07	0,144541968	0,000323948	-0,00754725	0,498369613	11,52293239	35,34259335	3,067152713	7,00861E-68	6,2116E-125	9,07941E-74
TSS200_BMP4	-0,4327	-0,4314	-0,4384	-0,007	-0,0057	0,0013	0,000125082	0,000904509	0,844513103	-0,091637552	8,06361E-06	11,52293239	35,34259335	3,067152713	7,00861E-68	6,2116E-125	9,07941E-74
TSS1500_BMP4	-0,19065	-0,061	-0,1609	-0,0999	0,02975	0,12965	0,032816239	0,915729965	0,050540735	-0,012071373	0,457879625	11,52293239	35,34259335	3,067152713	7,00861E-68	6,2116E-125	9,07941E-74
Body_BMP5	0,0901	0,0761	0,2179	0,1418	0,1278	-0,014	3,36252E-06	8,43771E-05	0,378429816	0,071332052	0,00052029	144,5859945	189,2193737	1,308697806	8,15256E-23	1,30852E-23	1,43977E-05
1stExon_BMP5	0,2871	0,2718	0,30005	0,02825	0,01295	-0,0153	0,135018152	0,44068852	0,612274772	-0,094671694	0,040210697	144,5859945	189,2193737	1,308697806	8,15256E-23	1,30852E-23	1,43977E-05
5'UTR_BMP5	0,2871	0,2718	0,30005	0,02825	0,01295	-0,0153	0,135018152	0,44068852	0,612274772	-0,094671694	0,040210697	144,5859945	189,2193737	1,308697806	8,15256E-23	1,30852E-23	1,43977E-05
Body_BMP7	-0,10965	-0,0052	0,0491	0,0543	0,15875	0,10445	2,93459E-09	0	0	0,139898019	0	39,96851316	587,8645616	14,7081919	8,15353E-93	1,3999E-146	1,19308E-85
1stExon_BMP7	-0,41075	-0,4131	-0,4307	-0,0176	-0,01995	-0,00235	4,04953E-06	3,51587E-08	0,085718376	-0,170425358	9,05027E-11	39,96851316	587,8645616	14,7081919	8,15353E-93	1,3999E-146	1,19308E-85
5'UTR_BMP7	-0,4184	-0,428	-0,4348	-0,0068	-0,0164	-0,0096	0,011092843	5,02809E-07	0,033166165	-0,031060717	0,496304372	39,96851316	587,8645616	14,7081919	8,15353E-93	1,3999E-146	1,19308E-85
TSS1500_BMP7	-0,19175	-0,05755	0,1109	0,16845	0,30265	0,1342	2,03379E-09	0	1,29942E-08	0,457611047	0	39,96851316	587,8645616	14,7081919	8,15353E-93	1,3999E-146	1,19308E-85
3'UTR_BMP7	0,0496	0,1685	0,2456	0,0771	0,196	0,1189	0,000171791	2,78666E-14	6,3211E-07	0,379691667	0	39,96851316	587,8645616	14,7081919	8,15353E-93	1,3999E-146	1,19308E-85
Body_BRF1	0,3837	0,3776	0,369	-0,0086	-0,0147	-0,0061	0,0005559	7,46572E-10	0,014223057	-0,017518943	0,005563717	2,002491335	2,709495028	1,353062049	6,90553E-56	2,54205E-87	2,49292E-43
1stExon_BRF1	-0,4732	-0,47405	-0,47525	-0,0012	-0,00205	-0,00085	0,933846651	0,063730775	0,108599642	0,128334215	6,97361E-05	2,002491335	2,709495028	1,353062049	6,90553E-56	2,54205E-87	2,49292E-43
5'UTR_BRF1	0,35915	0,3515	0,33785	-0,01365	-0,0213	-0,00765	0,001458375	8,18521E-06	0,215105557	-0,008009638	0,696492185	2,002491335	2,709495028	1,353062049	6,90553E-56	2,54205E-87	2,49292E-43
TSS200_BRF1	-0,4742	-0,4761	-0,477	-0,0009	-0,0028	-0,0019	0,018779258	1,93981E-11	3,6262E-05	-0,015984955	0,357250236	2,002491335	2,709495028	1,353062049	6,90553E-56	2,54205E-87	2,49292E-43
TSS1500_BRF1	-0,45875	-0,4595	-0,45905	0,00045	-0,0003	-0,00075	0,684737283	0,030920493	0,092934286	0,028184468	0,065953396	2,002491335	2,709495028	1,353062049	6,90553E-56	2,54205E-87	2,49292E-43
3'UTR_BRF1	0,3738	0,36635	0,3562	-0,01015	-0,0176	-0,00745	0,020518414	0,000733088	0,162383308	-0,086923457	0,007193036	2,002491335	2,709495028	1,353062049	6,90553E-56	2,54205E-87	2,49292E-43
Body_BRF2	0,3189	0,2966	0,28715	-0,00945	-0,03175	-0,0223	0,377101854	0,000154191	0,009115153	-0,162887683	5,96523E-10	2,211412255	2,989623895	1,351907085	2,26532E-56	8,6378E-103	3,49217E-52
1stExon_BRF2	-0,47775	-0,4762	-0,4755	0,0007	0,00225	0,00155	0,083432977	0,09345773	0,386247484	0,012986441	0,572398003	2,211412255	2,989623895	1,351907085	2,26532E-56	8,6378E-103	3,49217E-52
5'UTR_BRF2	-0,47775	-0,4757	-0,47495	0,00075	0,0028	0,00205	0,28276756	0,020723765	0,591081427	0,086208774	0,007978753	2,211412255	2,989623895	1,351907085	2,26532E-56	8,6378E-103	3,49217E-52
TSS200_BRF2	-0,45105	-0,449	-0,4499	-0,0009	0,00115	0,00205	0,870936874	0,203372041	0,183332374	0,057486671	0,212039605	2,211412255	2,989623895	1,351907085	2,26532E-56	8,6378E-103	3,49217E-52
TSS1500_BRF2	-0,095	-0,1128	-0,12885	-0,01605	-0,03385	-0,0178	0,088692894	0,000119398	0,144053321	-0,074356673	0,005087989	2,211412255	2,989623895	1,351907085	2,26532E-56	8,6378E-103	3,49217E-52
3'UTR_BRF2	0,4077	0,4011	0,4016	0,0005	-0,0061	-0,0066	0,679925892	0,070299013	0,187954004	-0,117078248	0,010824445	2,211412255	2,989623895	1,351907085	2,26532E-56	8,6378E-103	3,49217E-52
Body_BRIP1	0,3924	0,3966	0,40465	0,00805	0,01225	0,0042	0,702125305	0,052212141	0,047373985	0,026177352	0,566430294	2,893885819	5,307601295	1,834074192	6,69108E-67	2,19016E-82	5,86998E-47
1stExon_BRIP1	-0,477	-0,4771	-0,4776	-0,0005	-0,0006	-0,0001	0,933327692	0,39263673	0,596260009	-0,062428348	0,175272061	2,893885819	5,307601295	1,834074192	6,69108E-67	2,19016E-82	5,86998E-47
5'UTR_BRIP1	-0,4679	-0,46885	-0,46935	-0,0005	-0,00145	-0,00095	0,40752485	0,321800821	0,929330953	-0,049527288	0,127949814	2,893885819	5,307601295	1,834074192	6,69108E-67	2,19016E-82	5,86998E-47
TSS200_BRIP1	-0,4721	-0,47385	-0,47495	-0,0011	-0,00285	-0,00175	0,002839812	3,20031E-09	0,001400413	0,10360373	0,001345417	2,893885819	5,307601295	1,834074192	6,69108E-67	2,19016E-82	5,86998E-47
TSS1500_BRIP1	-0,4525	-0,4504	-0,4509	-0,0005	0,0016	0,0021	0,899637865	0,122674225	0,225224366	0,049103674	0,032700161	2,893885819	5,307601295	1,834074192	6,69108E-67	2,19016E-82	5,86998E-47
3'UTR_BRIP1	0,3958	0,408	0,41315	0,00515	0,01735	0,0122	0,328186012	2,83351E-05	5,65197E-05	0,261937951	7,33911E-09	2,893885819	5,307601295	1,834074192	6,69108E-67	2,19016E-82	5,86998E-47
Body_BTG2	-0,3529	-0,4046	-0,4164	-0,0118	-0,0635	-0,0517	0,049745409	1,58329E-10	3,67721E-05	-0,264024451	0	4,983253616	9,649378341	1,936361077	2,56673E-61	3,984E-111	8,81215E-58
1stExon_BTG2	-0,4833	-0,4836	-0,4838	-0,0002	-0,0005	-0,0003	0,705709819	0,203372041	0,134344372	-0,096932315	0,035072043	4,983253616	9,649378341	1,936361077	2,56673E-61	3,984E-111	8,81215E-58
5'UTR_BTG2	-0,4833	-0,4836	-0,4838	-0,0002	-0,0005	-0,0003	0,705709819	0,203372041	0,134344372	-0,096932315	0,035072043	4,983253616	9,649378341	1,936361077	2,56673E-61	3,984E-111	8,81215E-58
TSS200_BTG2	-0,4576	-0,4575	-0,4573	0,0002	0,0003	1E-04	0,917859547	0,39263673	0,457761299	0,208745035	3,80044E-06	4,983253616	9,649378341	1,936361077	2,56673E-61	3,984E-111	8,81215E-58
TSS1500_BTG2	0,11515	0,1328	0,0881	-0,0447	-0,02705	0,01765	1,05676E-08	3,17342E-09	0,437350075	-0,033069538	0,21169862	4,983253616	9,649378341	1,936361077	2,56673E-61	3,984E-111	8,81215E-58
3'UTR_BTG2	0,2926	0,1962	0,04675	-0,14945	-0,24585	-0,0964	1,11022E-16	0	2,93341E-09	-0,423040608	0	4,983253616	9,649378341	1,936361077	2,56673E-61	3,984E-111	8,81215E-58
Body_BTG3	0,42555	0,4127	0,4061	-0,0066	-0,01945	-0,01285	0,074261714	0,004565938	0,016441695	0,133557892	0,00361366	2,692749452	4,512465807	1,675783762	1,82258E-63	3,91113E-69	2,58962E-33
5'UTR_BTG3	-0,4493	-0,4527	-0,45535	-0,00265	-0,00605	-0,0034	0,182972888	0,000171852	0,016269873	-0,156586899	1,68754E-14	2,692749452	4,512465807	1,675783762	1,82258E-63	3,91113E-69	2,58962E-33
TSS200_BTG3	-0,4867	-0,4872	-0,48715	5E-05	-0,00045	-0,0005	0,586428007	0,111335058	0,004614219	-0,28630229	0	2,692749452	4,512465807	1,675783762	1,82258E-63	3,91113E-69	2,58962E-33
TSS1500_BTG3	-0,253	-0,2615	-0,29525	-0,03375	-0,04225	-0,0085	0,003698108	0,000131904	0,069039283	-0,124120308	6,0857E-08	2,692749452	4,512465807	1,675783762	1,82258E-63	3,91113E-69	2,58962E-33
3'UTR_BTG3	0,38765	0,3929	0,3926	-0,0003	0,00495	0,00525	0,946419645	0,752262195	0,302107408	0,234483979	2,49222E-07	2,692749452	4,512465807	1,675783762	1,82258E-63	3,91113E-69	2,58962E-33
Body_C10orf90	0,2447	0,269	0,27805	0,00905	0,03335	0,0243	0,113684433	2,14976E-08	0,000233055	0,107133719	0	3,595309576	7,747978765	2,155024095	5,20511E-76	7,26264E-49	1,86598E-31
1stExon_C10orf90	0,3235	0,3459	0,3509	0,005	0,0274	0,0224	0,784196313	0,027727336	0,10036171	0,219406342	1,45021E-06	3,595309576	7,747978765	2,155024095	5,20511E-76	7,26264E-49	1,86598E-31
5'UTR_C10orf90	0,3235	0,3459	0,3509	0,005	0,0274	0,0224	0,784196313	0,027727336	0,10036171	0,219406342	1,45021E-06	3,595309576	7,747978765	2,155024095	5,20511E-76	7,26264E-49	1,86598E-31
TSS200_C10orf90	0,36225	0,37815	0,3791	0,00095	0,01685	0,0159	0,126244661	0,016242167	0,054112468	0,19623467	1,15112E-09	3,595309576	7,747978765	2,155024095	5,20511E-76	7,26264E-49	1,86598E-31
TSS1500_C10orf90	0,3864	0,3923	0,4038	0,0115	0,0174	0,0059	0,011039274	3,2879E-05	0,011202444	0,242561104	2,9754E-14	3,595309576	7,747978765	2,155024095	5,20511E-76	7,26264E-49	1,86598E-31
3'UTR_C10orf90	0,39095	0,4046	0,4106	0,006	0,01965	0,01365	0,146123225	1,65457E-05	0,007368992	0,258523613	1,16407E-08	3,595309576	7,747978765	2,155024095	5,20511E-76	7,26264E-49	1,86598E-31
Body_C10orf91	0,01425	-0,1169	-0,20605	-0,08915	-0,2203	-0,13115	8,19345E-13	0	2,33147E-15	-0,347832911	0	10,17079115	23,2382899	2,284806518	8,16268E-53	5,65323E-78	7,6998E-81
TSS200_C10orf91	-0,09485	-0,0872	-0,1151	-0,0279	-0,02025	0,00765	0,005494303	0,019825667	0,329507031	-0,093562547	0,041958619	10,17079115	23,2382899	2,284806518	8,16268E-53	5,65323E-78	7,6998E-81
TSS1500_C10orf91	-0,1534	-0,169	-0,1978	-0,0288	-0,0444	-0,0156	0,210617047	0,040449339	0,228061106	-0,063547868	0,016659647	10,17079115	23,2382899	2,284806518	8,16268E-53	5,65323E-78	7,6998E-81
3'UTR_C10orf91	0,4321	0,378	0,2596	-0,1184	-0,1725	-0,0541	0,000326658	5,09592E-13	2,0328E-05	-0,395756027	0	10,17079115	23,2382899	2,284806518	8,16268E-53	5,65323E-78	7,6998E-81
Body_C10orf93	-0,0966	-0,0791	0,13795	0,21705	0,23455	0,0175	0	0	0,019181196	0,333035991	0	23,66481929	44,19379751	1,86748933	6,4712E-49	7,39811E-57	5,61511E-37
1stExon_C10orf93	-0,4794	-0,4803	-0,48305	-0,00275	-0,00365	-0,0009	0,079309385	0,002030937	0,457222563	-0,099975588	0,029703516	23,66481929	44,19379751	1,86748933	6,4712E-49	7,39811E-57	5,61511E-37
TSS200_C10orf93	-0,439	-0,43115	-0,4456	-0,01445	-0,0066	0,00785	0,999399716	0,617446236	0,569255797	-0,005206806	0,872931749	23,66481929	44,19379751	1,86748933	6,4712E-49	7,39811E-57	5,61511E-37
TSS1500_C10orf93	-0,3928	-0,3925	-0,3801	0,0124	0,0127	0,0003	0,000844872	0,031585875	0,485107931	0,12754147	1,34159E-06	23,66481929	44,19379751	1,86748933	6,4712E-49	7,39811E-57	5,61511E-37
Body_C10orf96	0,0633	-0,0139	-0,07435	-0,06045	-0,13765	-0,0772	0,326021807	0,0468822	0,118313758	-0,067731929	0,152818558	1,47061948	1,47061948	-1	0,000716618	0,000716618
1stExon_C10orf96	0,3639	0,3376	0,34815	0,01055	-0,01575	-0,0263	0,812179513	0,070299013	0,168389377	-0,012123583	0,792564046	1,47061948	1,47061948	-1	0,000716618	0,000716618
5'UTR_C10orf96	0,25145	0,2075	0,1899	-0,0176	-0,06155	-0,04395	0,383415175	0,00060631	0,003755365	-0,035426473	0,084985485	1,47061948	1,47061948	-1	0,000716618	0,000716618
TSS200_C10orf96	0,40085	0,3943	0,39145	-0,00285	-0,0094	-0,00655	0,11392737	0,002109545	0,316614578	-0,107315576	4,83372E-05	1,47061948	1,47061948	-1	0,000716618	0,000716618
TSS1500_C10orf96	0,2597	0,2396	0,2495	0,0099	-0,0102	-0,0201	0,256630394	0,110702022	0,568652406	-0,037364351	0,254984967	1,47061948	1,47061948	-1	0,000716618	0,000716618
3'UTR_C10orf96	0,39955	0,3834	0,3858	0,0024	-0,01375	-0,01615	0,762643435	0,09345773	0,075083581	-0,038409225	0,404595058	1,47061948	1,47061948	-1	0,000716618	0,000716618
Body_C10orf99	0,0135	-0,02755	0,00385	0,0314	-0,00965	-0,04105	0,219242181	0,951933422	0,403608008	0,013478123	0,677418181	1278,481882	1744,555766	1,364552593	2,19895E-29	9,96378E-30	0,000277713
1stExon_C10orf99	0,20935	0,1874	0,2174	0,03	0,00805	-0,02195	0,19029867	0,319796646	0,871862273	0,031297803	0,497107717	1278,481882	1744,555766	1,364552593	2,19895E-29	9,96378E-30	0,000277713
5'UTR_C10orf99	0,20935	0,1874	0,2174	0,03	0,00805	-0,02195	0,19029867	0,319796646	0,871862273	0,031297803	0,497107717	1278,481882	1744,555766	1,364552593	2,19895E-29	9,96378E-30	0,000277713
TSS1500_C10orf99	0,31715	0,3125	0,29675	-0,01575	-0,0204	-0,00465	0,017568409	0,158976084	0,82280611	-0,086624088	0,057377499	1278,481882	1744,555766	1,364552593	2,19895E-29	9,96378E-30	0,000277713
3'UTR_C10orf99	0,3003	0,3352	0,3449	0,0097	0,0446	0,0349	0,305442525	0,070299013	0,282635329	0,112653502	0,014231082	1278,481882	1744,555766	1,364552593	2,19895E-29	9,96378E-30	0,000277713
Body_C11orf30	0,29445	0,34255	0,3771	0,03455	0,08265	0,0481	0,00512093	1,10547E-07	0,028185307	0,028041416	0,289798974	2,796805641	4,214168499	1,506779176	1,39855E-48	4,15813E-91	1,82522E-48
1stExon_C11orf30	-0,4611	-0,4603	-0,4579	0,0024	0,0032	0,0008	0,162094456	0,00247119	0,318274152	0,106150403	0,001082827	2,796805641	4,214168499	1,506779176	1,39855E-48	4,15813E-91	1,82522E-48
5'UTR_C11orf30	-0,45395	-0,4515	-0,4472	0,0043	0,00675	0,00245	0,146068296	0,001617124	0,449001159	0,025669292	0,212173306	2,796805641	4,214168499	1,506779176	1,39855E-48	4,15813E-91	1,82522E-48
TSS200_C11orf30	-0,4791	-0,4795	-0,4801	-0,0006	-0,001	-0,0004	0,450374373	0,005298152	0,094611891	-0,000992302	0,957859791	2,796805641	4,214168499	1,506779176	1,39855E-48	4,15813E-91	1,82522E-48
TSS1500_C11orf30	-0,4661	-0,46785	-0,46875	-0,0009	-0,00265	-0,00175	0,165203367	1,65457E-05	0,016551379	-0,123165022	7,6899E-08	2,796805641	4,214168499	1,506779176	1,39855E-48	4,15813E-91	1,82522E-48
3'UTR_C11orf30	0,39685	0,4131	0,422	0,0089	0,02515	0,01625	0,057250923	4,79145E-05	0,102487239	0,116636293	0,011128748	2,796805641	4,214168499	1,506779176	1,39855E-48	4,15813E-91	1,82522E-48
Body_C11orf31	-0,4538	-0,4526	-0,4525	1E-04	0,0013	0,0012	0,406105939	0,256759004	0,188538047	0,058105888	0,207149696	1,793696747	2,524833058	1,407614226	2,16644E-69	9,2963E-115	3,29458E-58
1stExon_C11orf31	-0,4761	-0,47705	-0,47865	-0,0016	-0,00255	-0,00095	0,303457326	0,007527959	0,217159631	-0,088353266	0,00654365	1,793696747	2,524833058	1,407614226	2,16644E-69	9,2963E-115	3,29458E-58
5'UTR_C11orf31	-0,4761	-0,47705	-0,47865	-0,0016	-0,00255	-0,00095	0,303457326	0,007527959	0,217159631	-0,088353266	0,00654365	1,793696747	2,524833058	1,407614226	2,16644E-69	9,2963E-115	3,29458E-58
TSS200_C11orf31	-0,4475	-0,437	-0,44705	-0,01005	0,00045	0,0105	0,253268778	0,577853781	0,221682404	-0,009326403	0,724738209	1,793696747	2,524833058	1,407614226	2,16644E-69	9,2963E-115	3,29458E-58
TSS1500_C11orf31	-0,2946	-0,3066	-0,3143	-0,0077	-0,0197	-0,012	0,049801287	0,015489192	0,047126248	-0,064170266	0,015621908	1,793696747	2,524833058	1,407614226	2,16644E-69	9,2963E-115	3,29458E-58
Body_C11orf34	0,3633	0,34975	0,3709	0,02115	0,0076	-0,01355	0,286143806	0,551387554	0,340248872	-0,005625054	0,862175776	2,307847667	2,307847667	-1	1,09003E-41	1,09003E-41
1stExon_C11orf34	0,44515	0,4429	0,4446	0,0017	-0,00055	-0,00225	0,522917952	0,909668513	0,522344717	0,049020036	0,287358506	2,307847667	2,307847667	-1	1,09003E-41	1,09003E-41
5'UTR_C11orf34	0,44515	0,4429	0,4446	0,0017	-0,00055	-0,00225	0,522917952	0,909668513	0,522344717	0,049020036	0,287358506	2,307847667	2,307847667	-1	1,09003E-41	1,09003E-41
Body_C11orf35	-0,014	0,0794	0,18205	0,10265	0,19605	0,0934	0,005549205	1,92275E-09	0,000898018	0,094295183	6,1904E-09	3,090156704	6,537993759	2,115748289	1,17109E-73	3,78161E-90	3,03393E-46
1stExon_C11orf35	-0,46635	-0,4659	-0,46665	-0,00075	-0,0003	0,00045	0,265961269	0,111335058	0,373774294	-0,010542121	0,691530649	3,090156704	6,537993759	2,115748289	1,17109E-73	3,78161E-90	3,03393E-46
5'UTR_C11orf35	-0,4658	-0,4652	-0,46475	0,00045	0,00105	0,0006	0,409136431	0,39263673	0,620245645	0,084403602	0,066643022	3,090156704	6,537993759	2,115748289	1,17109E-73	3,78161E-90	3,03393E-46
TSS200_C11orf35	-0,4788	-0,4788	-0,47965	-0,00085	-0,00085	0	0,000173401	0,001335773	0,995345558	-0,016457669	0,423717555	3,090156704	6,537993759	2,115748289	1,17109E-73	3,78161E-90	3,03393E-46
TSS1500_C11orf35	-0,47475	-0,4743	-0,475	-0,0007	-0,00025	0,00045	0,361564644	0,398747094	0,95781198	0,001824128	0,922620099	3,090156704	6,537993759	2,115748289	1,17109E-73	3,78161E-90	3,03393E-46
3'UTR_C11orf35	-0,4443	-0,445	-0,44555	-0,00055	-0,00125	-0,0007	0,277129504	0,39263673	0,933658575	0,070141085	0,127681629	3,090156704	6,537993759	2,115748289	1,17109E-73	3,78161E-90	3,03393E-46
Body_C11orf36	-0,0275	-0,0134	-0,02325	-0,00985	0,00425	0,0141	0,121793086	0,509231821	0,104560562	0,034041423	0,026489558	2,232908293	2,232908293	-1	5,24813E-09	5,24813E-09
TSS200_C11orf36	0,128	0,12865	0,1105	-0,01815	-0,0175	0,00065	0,516888205	0,499826345	0,210808701	-0,021986569	0,500312802	2,232908293	2,232908293	-1	5,24813E-09	5,24813E-09
TSS1500_C11orf36	0,03785	0,0473	0,0219	-0,0254	-0,01595	0,00945	0,163468153	0,517459291	0,511890432	-0,042506417	0,192416179	2,232908293	2,232908293	-1	5,24813E-09	5,24813E-09
Body_C12orf10	-0,46965	-0,4726	-0,47385	-0,00125	-0,0042	-0,00295	0,77631825	0,016684989	0,052768964	0,10685067	3,02602E-06	3,169211627	4,456638681	1,406229437	1,50926E-44	2,90651E-82	6,45321E-63
1stExon_C12orf10	-0,475	-0,4761	-0,4762	-1E-04	-0,0012	-0,0011	0,337072924	0,115885951	0,211228077	-0,027852753	0,392161725	3,169211627	4,456638681	1,406229437	1,50926E-44	2,90651E-82	6,45321E-63
5'UTR_C12orf10	-0,475	-0,4761	-0,4762	-1E-04	-0,0012	-0,0011	0,337072924	0,115885951	0,211228077	-0,027852753	0,392161725	3,169211627	4,456638681	1,406229437	1,50926E-44	2,90651E-82	6,45321E-63
TSS200_C12orf10	-0,44075	-0,44595	-0,44855	-0,0026	-0,0078	-0,0052	0,544549555	0,057532813	0,438893475	-0,043237452	0,021253753	3,169211627	4,456638681	1,406229437	1,50926E-44	2,90651E-82	6,45321E-63
TSS1500_C12orf10	-0,24535	-0,25115	-0,27025	-0,0191	-0,0249	-0,0058	0,057278704	0,009789223	0,291834864	-0,115079607	0,000390199	3,169211627	4,456638681	1,406229437	1,50926E-44	2,90651E-82	6,45321E-63
1stExon_C12orf12	0,463	0,46115	0,4611	-5E-05	-0,0019	-0,00185	0,977825254	0,465725338	0,832815865	-0,0329168	0,079554744	1,60582647	1,60582647	-1	0,001208096	0,001208096
5'UTR_C12orf12	0,4835	0,48375	0,4836	-0,00015	1E-04	0,00025	0,532074487	0,915729965	0,848832382	0,001620592	0,960298611	1,60582647	1,60582647	-1	0,001208096	0,001208096
TSS200_C12orf12	0,3878	0,382	0,37715	-0,00485	-0,01065	-0,0058	0,576942513	0,013180656	0,082427984	-0,027950018	0,136589344	1,60582647	1,60582647	-1	0,001208096	0,001208096
TSS1500_C12orf12	0,362	0,34225	0,33435	-0,0079	-0,02765	-0,01975	0,726854486	0,235104074	0,427442247	-0,015840854	0,62489788	1,60582647	1,60582647	-1	0,001208096	0,001208096
Body_C14orf119	0,08705	0,1266	0,11045	-0,01615	0,0234	0,03955	0,181906511	0,019825667	5,93619E-05	0,144731207	0,001599491	1,848726745	2,399224234	1,29777115	4,90638E-52	4,8432E-104	7,19268E-58
1stExon_C14orf119	-0,42835	-0,4373	-0,4397	-0,0024	-0,01135	-0,00895	0,263663273	1,69494E-06	2,08336E-06	-0,279416613	6,23261E-10	1,848726745	2,399224234	1,29777115	4,90638E-52	4,8432E-104	7,19268E-58
5'UTR_C14orf119	-0,4558	-0,4603	-0,4613	-0,001	-0,0055	-0,0045	0,055973658	1,14657E-11	1,55319E-07	-0,003494757	0,864861989	1,848726745	2,399224234	1,29777115	4,90638E-52	4,8432E-104	7,19268E-58
TSS200_C14orf119	-0,46885	-0,4708	-0,4718	-0,001	-0,00295	-0,00195	0,211224036	1,91162E-07	2,23091E-06	-0,171974818	0	1,848726745	2,399224234	1,29777115	4,90638E-52	4,8432E-104	7,19268E-58
TSS1500_C14orf119	-0,4682	-0,4701	-0,47165	-0,00155	-0,00345	-0,0019	0,32947079	0,001952786	0,077983037	-0,012195812	0,553310804	1,848726745	2,399224234	1,29777115	4,90638E-52	4,8432E-104	7,19268E-58
Body_C15orf40	-0,472	-0,47645	-0,47125	0,0052	0,00075	-0,00445	0,883176197	0,432612326	0,685338332	0,035864108	0,118013578	2,017694847	2,580173355	1,278772833	1,28345E-53	7,3394E-100	5,58211E-51
1stExon_C15orf40	-0,4843	-0,4849	-0,48495	-5E-05	-0,00065	-0,0006	0,633493656	0,122674225	0,378474502	-0,14790854	0,001255123	2,017694847	2,580173355	1,278772833	1,28345E-53	7,3394E-100	5,58211E-51
TSS200_C15orf40	-0,4827	-0,4834	-0,4839	-0,0005	-0,0012	-0,0007	0,799862203	0,214167379	0,340839744	0,09508311	3,46929E-06	2,017694847	2,580173355	1,278772833	1,28345E-53	7,3394E-100	5,58211E-51
TSS1500_C15orf40	-0,22695	-0,2368	-0,2479	-0,0111	-0,02095	-0,00985	0,82262674	0,686936241	0,950447928	0,006261632	0,813690507	2,017694847	2,580173355	1,278772833	1,28345E-53	7,3394E-100	5,58211E-51
3'UTR_C15orf40	0,1342	0,1355	0,1797	0,0442	0,0455	0,0013	0,585184862	0,276033813	0,927625295	0,034186779	0,293532666	2,017694847	2,580173355	1,278772833	1,28345E-53	7,3394E-100	5,58211E-51
Body_C15orf41	0,3714	0,38535	0,3859	0,00055	0,0145	0,01395	0,052843844	3,38023E-05	0,004446896	-0,034318282	0,018407695	2,35533456	3,549579189	1,507038214	8,22623E-68	7,73285E-73	4,36186E-39
1stExon_C15orf41	-0,4463	-0,4455	-0,4452	0,0003	0,0011	0,0008	0,868896469	0,425376073	0,568287212	-0,075740061	0,004307942	2,35533456	3,549579189	1,507038214	8,22623E-68	7,73285E-73	4,36186E-39
5'UTR_C15orf41	-0,43975	-0,4374	-0,43705	0,00035	0,0027	0,00235	0,737576228	0,379890553	0,641521504	0,012217908	0,644573311	2,35533456	3,549579189	1,507038214	8,22623E-68	7,73285E-73	4,36186E-39
TSS200_C15orf41	-0,45625	-0,45495	-0,45325	0,0017	0,003	0,0013	0,186472625	0,016242167	0,244166648	0,111338281	0,000602275	2,35533456	3,549579189	1,507038214	8,22623E-68	7,73285E-73	4,36186E-39
TSS1500_C15orf41	-0,4793	-0,4803	-0,4803	0	-0,001	-0,001	0,942363437	0,473804007	0,451746587	0,10197639	0,000113263	2,35533456	3,549579189	1,507038214	8,22623E-68	7,73285E-73	4,36186E-39
3'UTR_C15orf41	0,3807	0,39	0,39295	0,00295	0,01225	0,0093	0,327746472	0,203372041	0,516056019	-0,032490444	0,480849486	2,35533456	3,549579189	1,507038214	8,22623E-68	7,73285E-73	4,36186E-39
1stExon_C15orf43	0,44035	0,44	0,4391	-0,0009	-0,00125	-0,00035	0,992314487	0,909668513	0,827517231	0,026692854	0,562522794	-1	-1	-1	0,128325517	0,128325517
TSS200_C15orf43	0,3661	0,3442	0,3457	0,0015	-0,0204	-0,0219	0,421127042	0,001005984	0,00266938	-0,006481915	0,807262845	-1	-1	-1	0,128325517	0,128325517
Body_C15orf48	0,4206	0,4239	0,4176	-0,0063	-0,003	0,0033	0,01346632	0,235104074	0,212585767	0,026278232	0,419485981	8,286483493	27,46548761	3,314492527	2,32722E-75	1,7957E-117	8,59763E-61
1stExon_C15orf48	-0,428	-0,446	-0,4452	0,0008	-0,0172	-0,018	0,153223538	3,68737E-07	3,67282E-05	-0,217510359	1,35849E-11	8,286483493	27,46548761	3,314492527	2,32722E-75	1,7957E-117	8,59763E-61
5'UTR_C15orf48	-0,428	-0,446	-0,4452	0,0008	-0,0172	-0,018	0,153223538	3,68737E-07	3,67282E-05	-0,217510359	1,35849E-11	8,286483493	27,46548761	3,314492527	2,32722E-75	1,7957E-117	8,59763E-61
TSS200_C15orf48	-0,4728	-0,47595	-0,4769	-0,00095	-0,0041	-0,00315	0,650383449	5,30796E-08	1,48561E-06	-0,19371228	0	8,286483493	27,46548761	3,314492527	2,32722E-75	1,7957E-117	8,59763E-61
TSS1500_C15orf48	0,1342	0,0241	-0,01885	-0,04295	-0,15305	-0,1101	0,177681061	4,79854E-09	9,1253E-05	-0,272305729	1,21657E-09	8,286483493	27,46548761	3,314492527	2,32722E-75	1,7957E-117	8,59763E-61
1stExon_C15orf62	0,3511	0,33305	0,3281	-0,00495	-0,023	-0,01805	0,338658408	0,007527959	0,128207155	-0,152576119	2,17275E-06	6,879615808	12,283621	1,785509735	2,76688E-50	2,8141E-100	6,0058E-59
5'UTR_C15orf62	0,2544	0,2387	0,2355	-0,0032	-0,0189	-0,0157	0,580771727	0,203372041	0,50979903	-0,115962472	0,010837712	6,879615808	12,283621	1,785509735	2,76688E-50	2,8141E-100	6,0058E-59
TSS200_C15orf62	0,16595	0,1418	0,13225	-0,00955	-0,0337	-0,02415	0,056275421	0,10724493	0,607932912	-0,0861923	0,000174294	6,879615808	12,283621	1,785509735	2,76688E-50	2,8141E-100	6,0058E-59
TSS1500_C15orf62	0,16915	0,1514	0,13995	-0,01145	-0,0292	-0,01775	0,046595886	0,000601215	0,232588168	-0,128306075	1,24063E-06	6,879615808	12,283621	1,785509735	2,76688E-50	2,8141E-100	6,0058E-59
3'UTR_C15orf62	0,39	0,377	0,36825	-0,00875	-0,02175	-0,013	0,275570761	0,000131904	0,023190161	-0,235425476	2,22366E-07	6,879615808	12,283621	1,785509735	2,76688E-50	2,8141E-100	6,0058E-59
Body_C15orf63	-0,363	-0,38465	-0,40055	-0,0159	-0,03755	-0,02165	0,248220854	0,095550426	0,340886451	-0,060115971	0,064570408	2,503044604	3,638298722	1,453549296	4,19624E-59	1,0846E-107	2,20938E-55
1stExon_C15orf63	-0,428	-0,436	-0,4392	-0,0032	-0,0112	-0,008	0,010495668	7,97307E-12	4,58012E-05	-0,056642012	0,005863322	2,503044604	3,638298722	1,453549296	4,19624E-59	1,0846E-107	2,20938E-55
5'UTR_C15orf63	-0,42595	-0,43095	-0,43375	-0,0028	-0,0078	-0,005	0,130656607	3,68737E-07	0,00037407	-0,093302489	0,004076399	2,503044604	3,638298722	1,453549296	4,19624E-59	1,0846E-107	2,20938E-55
TSS200_C15orf63	-0,206	-0,2233	-0,17095	0,05235	0,03505	-0,0173	0,431122223	0,684458839	0,65100281	-0,014898063	0,647210408	2,503044604	3,638298722	1,453549296	4,19624E-59	1,0846E-107	2,20938E-55
TSS1500_C15orf63	0,33	0,31565	0,3075	-0,00815	-0,0225	-0,01435	0,553639049	0,004565938	0,05719635	-0,082244875	0,000342125	2,503044604	3,638298722	1,453549296	4,19624E-59	1,0846E-107	2,20938E-55
Body_C16orf52	-0,0434	-0,0714	-0,2012	-0,1298	-0,1578	-0,028	0,006133088	0,002096321	0,908198758	-0,060389202	0,00129061	3,072668228	4,790565605	1,559089772	4,25803E-48	6,89519E-91	2,4493E-48
1stExon_C16orf52	-0,437	-0,4368	-0,43395	0,00285	0,00305	0,0002	0,870936874	0,752262195	0,641936215	0,033358101	0,469205344	3,072668228	4,790565605	1,559089772	4,25803E-48	6,89519E-91	2,4493E-48
TSS200_C16orf52	-0,4036	-0,4025	-0,4044	-0,0019	-0,0008	0,0011	0,380892985	0,564506369	0,309647528	-0,005516296	0,904756455	3,072668228	4,790565605	1,559089772	4,25803E-48	6,89519E-91	2,4493E-48
TSS1500_C16orf52	-0,4741	-0,4746	-0,47305	0,00155	0,00105	-0,0005	0,177123548	0,564506369	0,640729756	0,186585527	3,75582E-05	3,072668228	4,790565605	1,559089772	4,25803E-48	6,89519E-91	2,4493E-48
3'UTR_C16orf52	0,4257	0,4292	0,4275	-0,0017	0,0018	0,0035	0,21728768	0,39263673	0,429676181	0,007248629	0,87506184	3,072668228	4,790565605	1,559089772	4,25803E-48	6,89519E-91	2,4493E-48
Body_C16orf54	0,19225	0,16135	0,1493	-0,01205	-0,04295	-0,0309	0,107755365	0,004565938	0,243995006	-0,014031198	0,761095641	9,246016903	35,37366999	3,82582796	1,09064E-72	1,2086E-137	8,24761E-82
1stExon_C16orf54	0,30915	0,1802	-0,0033	-0,1835	-0,31245	-0,12895	0	0	0	-0,618327769	0	9,246016903	35,37366999	3,82582796	1,09064E-72	1,2086E-137	8,24761E-82
5'UTR_C16orf54	0,3201	0,19355	0,0095	-0,18405	-0,3106	-0,12655	0	0	0	-0,646174595	0	9,246016903	35,37366999	3,82582796	1,09064E-72	1,2086E-137	8,24761E-82
TSS200_C16orf54	0,11905	0,01825	-0,141	-0,15925	-0,26005	-0,1008	0	0	9,11708E-10	-0,408618192	0	9,246016903	35,37366999	3,82582796	1,09064E-72	1,2086E-137	8,24761E-82
Body_C16orf55	-0,22745	-0,22915	-0,24585	-0,0167	-0,0184	-0,0017	0,779902029	0,158398071	0,73983226	-0,012866445	0,317536484	2,421310337	3,612506041	1,49196325	5,6025E-60	7,2125E-108	3,47647E-55
TSS1500_C16orf55	-0,44835	-0,4508	-0,4492	0,0016	-0,00085	-0,00245	0,701016091	0,287067682	0,452931505	-0,057341237	0,012633991	2,421310337	3,612506041	1,49196325	5,6025E-60	7,2125E-108	3,47647E-55
3'UTR_C16orf55	0,09035	0,0793	-0,00185	-0,08115	-0,0922	-0,01105	0,020330687	2,25617E-05	0,217852133	-0,15220842	2,29997E-06	2,421310337	3,612506041	1,49196325	5,6025E-60	7,2125E-108	3,47647E-55
Body_C16orf57	0,09365	0,0519	0,01385	-0,03805	-0,0798	-0,04175	0,13659115	0,002030937	0,130812025	-0,187930571	3,29205E-05	2,239362367	2,990743119	1,335533348	7,76183E-46	2,98188E-90	4,20727E-48
1stExon_C16orf57	-0,4575	-0,4591	-0,45645	0,00265	0,00105	-0,0016	0,924398097	0,551387554	0,901436952	0,012031602	0,711694372	2,239362367	2,990743119	1,335533348	7,76183E-46	2,98188E-90	4,20727E-48
TSS200_C16orf57	-0,4615	-0,4587	-0,461	-0,0023	0,0005	0,0028	0,843166668	0,320196516	0,334027058	0,007702866	0,708101079	2,239362367	2,990743119	1,335533348	7,76183E-46	2,98188E-90	4,20727E-48
TSS1500_C16orf57	-0,4274	-0,4257	-0,42585	-0,00015	0,00155	0,0017	0,58127865	0,200821837	0,286001089	-0,071578629	0,006987829	2,239362367	2,990743119	1,335533348	7,76183E-46	2,98188E-90	4,20727E-48
3'UTR_C16orf57	0,2948	0,2913	0,28315	-0,00815	-0,01165	-0,0035	0,364638389	0,122674225	0,675109758	-0,085248851	0,063952932	2,239362367	2,990743119	1,335533348	7,76183E-46	2,98188E-90	4,20727E-48
Body_C16orf58	0,3446	0,3375	0,3269	-0,0106	-0,0177	-0,0071	0,280576532	0,030571465	0,758057869	-0,00877398	0,613298166	2,419646011	3,154781308	1,303819358	9,12145E-46	8,31061E-91	7,76171E-50
1stExon_C16orf58	-0,47675	-0,4762	-0,47585	0,00035	0,0009	0,00055	0,850319041	0,473804007	0,998922886	0,04095943	0,123021728	2,419646011	3,154781308	1,303819358	9,12145E-46	8,31061E-91	7,76171E-50
TSS200_C16orf58	-0,46835	-0,4679	-0,46775	0,00015	0,0006	0,00045	0,573065791	0,256759004	0,275959849	0,010448077	0,820707102	2,419646011	3,154781308	1,303819358	9,12145E-46	8,31061E-91	7,76171E-50
TSS1500_C16orf58	-0,45025	-0,4515	-0,44955	0,00195	0,0007	-0,00125	0,177681061	0,909668513	0,422421387	0,229198612	3,64262E-07	2,419646011	3,154781308	1,303819358	9,12145E-46	8,31061E-91	7,76171E-50
3'UTR_C16orf58	0,2924	0,29075	0,26125	-0,0295	-0,03115	-0,00165	0,246948587	0,276033813	0,56716893	0,009023886	0,78163624	2,419646011	3,154781308	1,303819358	9,12145E-46	8,31061E-91	7,76171E-50
Body_C16orf59	0,3966	0,3921	0,382	-0,0101	-0,0146	-0,0045	0,619607803	0,174411799	0,308269253	-0,010140406	0,702714773	2,941426527	4,82193432	1,639318295	4,17912E-60	1,0434E-99	5,34603E-53
1stExon_C16orf59	-0,4855	-0,4857	-0,48575	-5E-05	-0,00025	-0,0002	0,763790656	0,564506369	0,588503975	-0,02047818	0,656869676	2,941426527	4,82193432	1,639318295	4,17912E-60	1,0434E-99	5,34603E-53
5'UTR_C16orf59	-0,4855	-0,4857	-0,48575	-5E-05	-0,00025	-0,0002	0,763790656	0,564506369	0,588503975	-0,02047818	0,656869676	2,941426527	4,82193432	1,639318295	4,17912E-60	1,0434E-99	5,34603E-53
TSS200_C16orf59	-0,4126	-0,4109	-0,4118	-0,0009	0,0008	0,0017	0,999968458	0,617446236	0,769584769	0,030040748	0,356031514	2,941426527	4,82193432	1,639318295	4,17912E-60	1,0434E-99	5,34603E-53
TSS1500_C16orf59	-0,46185	-0,4635	-0,46385	-0,00035	-0,002	-0,00165	0,735184453	0,139654174	0,268160001	0,124345729	0,000116873	2,941426527	4,82193432	1,639318295	4,17912E-60	1,0434E-99	5,34603E-53
3'UTR_C16orf59	0,3144	0,3138	0,3101	-0,0037	-0,0043	-0,0006	0,720583636	0,052212141	0,498507276	-0,077879113	0,090675039	2,941426527	4,82193432	1,639318295	4,17912E-60	1,0434E-99	5,34603E-53
1stExon_C17orf100	-0,4326	-0,4307	-0,4338	-0,0031	-0,0012	0,0019	0,028395431	0,002493635	0,652882356	-0,099552211	9,01629E-09	2,544961797	4,201533537	1,650922046	2,12848E-65	4,092E-107	1,45956E-53
5'UTR_C17orf100	-0,4442	-0,44295	-0,443	-5E-05	0,0012	0,00125	0,257312597	0,228893377	0,691043607	-0,058101348	0,011481014	2,544961797	4,201533537	1,650922046	2,12848E-65	4,092E-107	1,45956E-53
TSS200_C17orf100	-0,4676	-0,4679	-0,4677	0,0002	-1E-04	-0,0003	0,418286256	0,015410964	0,631455369	-0,037686379	0,066889118	2,544961797	4,201533537	1,650922046	2,12848E-65	4,092E-107	1,45956E-53
TSS1500_C17orf100	-0,46165	-0,4622	-0,46375	-0,00155	-0,0021	-0,00055	0,413645786	0,115534836	0,635645099	0,000186339	0,994412279	2,544961797	4,201533537	1,650922046	2,12848E-65	4,092E-107	1,45956E-53
3'UTR_C17orf100	-0,1346	-0,1726	-0,27995	-0,10735	-0,14535	-0,038	0,000424983	1,69494E-06	0,164677048	-0,261519724	5,59738E-09	2,544961797	4,201533537	1,650922046	2,12848E-65	4,092E-107	1,45956E-53
Body_C17orf101	0,3601	0,35415	0,3438	-0,01035	-0,0163	-0,00595	0,010843913	2,97211E-05	0,277278708	-0,008661335	0,211396615	2,975004808	4,193352179	1,409527866	8,03945E-51	7,6237E-97	1,96312E-53
TSS1500_C17orf101	0,19475	0,2624	0,21785	-0,04455	0,0231	0,06765	0,33987254	0,141657257	0,030843267	-0,010849678	0,638618873	2,975004808	4,193352179	1,409527866	8,03945E-51	7,6237E-97	1,96312E-53
3'UTR_C17orf101	0,4318	0,4304	0,4271	-0,0033	-0,0047	-0,0014	0,569682179	0,01853923	0,178123127	-0,039815389	0,006168913	2,975004808	4,193352179	1,409527866	8,03945E-51	7,6237E-97	1,96312E-53
Body_C17orf102	-0,20285	-0,2315	-0,1643	0,0672	0,03855	-0,02865	0,228934549	0,838456575	0,613634207	0,157034976	0,000609083	2,803684478	2,803684478	-1	2,80012E-15	2,80012E-15
1stExon_C17orf102	-0,4313	-0,4297	-0,4284	0,0013	0,0029	0,0016	0,909137159	0,686936241	0,873175873	-0,000656526	0,980286854	2,803684478	2,803684478	-1	2,80012E-15	2,80012E-15
TSS200_C17orf102	-0,4861	-0,4859	-0,48575	0,00015	0,00035	0,0002	0,107334921	0,150819657	0,874764374	-0,028817397	0,278006287	2,803684478	2,803684478	-1	2,80012E-15	2,80012E-15
TSS1500_C17orf102	-0,4586	-0,4573	-0,45665	0,00065	0,00195	0,0013	0,253141687	0,05773545	0,950693117	0,028386979	0,064031953	2,803684478	2,803684478	-1	2,80012E-15	2,80012E-15
3'UTR_C17orf102	0,00255	-0,00965	0,0647	0,07435	0,06215	-0,0122	0,029935214	0,063730775	0,654416404	0,180140802	2,41925E-08	2,803684478	2,803684478	-1	2,80012E-15	2,80012E-15
Body_C17orf103	-0,2831	-0,2256	-0,1777	0,0479	0,1054	0,0575	0,028643375	0,115885951	0,816450427	0,00077043	0,981119914	3,291670665	5,016426457	1,523975807	5,17807E-51	1,53524E-97	3,44982E-51
TSS1500_C17orf103	-0,28655	-0,2891	-0,2984	-0,0093	-0,01185	-0,00255	0,799988399	0,524808327	0,398029032	0,02048642	0,440637917	3,291670665	5,016426457	1,523975807	5,17807E-51	1,53524E-97	3,44982E-51
3'UTR_C17orf103	0,44985	0,4506	0,4503	-0,0003	0,00045	0,00075	0,509411696	0,078283445	0,152348246	0,103128001	0,001492191	3,291670665	5,016426457	1,523975807	5,17807E-51	1,53524E-97	3,44982E-51
Body_C17orf104	0,0991	0,12285	0,2216	0,09875	0,1225	0,02375	0,002277075	0,005546928	0,341332114	0,071223186	0,001888254	5,919453547	11,00912574	1,859821291	4,30191E-52	4,5653E-100	1,43134E-53
1stExon_C17orf104	-0,41505	-0,4265	-0,4315	-0,005	-0,01645	-0,01145	0,763521747	0,139654174	0,317523737	-0,060364546	0,063471094	5,919453547	11,00912574	1,859821291	4,30191E-52	4,5653E-100	1,43134E-53
5'UTR_C17orf104	-0,4685	-0,473	-0,4749	-0,0019	-0,0064	-0,0045	0,793101884	0,038290401	0,234067937	0,010615469	0,817884435	5,919453547	11,00912574	1,859821291	4,30191E-52	4,5653E-100	1,43134E-53
TSS200_C17orf104	-0,35245	-0,363	-0,41235	-0,04935	-0,0599	-0,01055	2,25971E-05	2,26487E-06	0,634150842	-0,135762022	3,09206E-11	5,919453547	11,00912574	1,859821291	4,30191E-52	4,5653E-100	1,43134E-53
TSS1500_C17orf104	0,0863	0,0631	0,0088	-0,0543	-0,0775	-0,0232	0,001175048	0,001293072	0,925470123	-0,069972509	0,008370523	5,919453547	11,00912574	1,859821291	4,30191E-52	4,5653E-100	1,43134E-53
Body_C17orf105	0,43295	0,4295	0,4199	-0,0096	-0,01305	-0,00345	0,007674673	0,027727336	0,27208687	-0,161528616	0,000420444	3,103009255	3,103009255	-1	8,41169E-37	8,41169E-37
1stExon_C17orf105	0,4157	0,4156	0,41285	-0,00275	-0,00285	-1E-04	0,495701948	0,658682021	0,679324118	0,014591142	0,751612728	3,103009255	3,103009255	-1	8,41169E-37	8,41169E-37
TSS200_C17orf105	0,19695	0,2008	0,2107	0,0099	0,01375	0,00385	0,838540263	0,812673787	0,986760967	0,068531169	0,034214042	3,103009255	3,103009255	-1	8,41169E-37	8,41169E-37
TSS1500_C17orf105	-0,4763	-0,47655	-0,4768	-0,00025	-0,0005	-0,00025	0,56716893	0,487863239	0,683181932	0,002661078	0,87001429	3,103009255	3,103009255	-1	8,41169E-37	8,41169E-37
3'UTR_C17orf105	0,30455	0,3095	0,25225	-0,05725	-0,0523	0,00495	0,03144037	0,158976084	0,684136148	-0,204130101	7,64131E-06	3,103009255	3,103009255	-1	8,41169E-37	8,41169E-37
Body_C17orf106	0,4212	0,4178	0,4097	-0,0081	-0,0115	-0,0034	0,097544674	0,001005984	0,510712821	-0,047920155	0,071140464	2,578850249	3,809527316	1,477219283	3,12693E-55	3,3919E-105	2,00844E-57
1stExon_C17orf106	-0,4607	-0,4614	-0,4607	0,0007	0	-0,0007	0,740612818	0,122674225	0,399086916	-0,036174736	0,432498261	2,578850249	3,809527316	1,477219283	3,12693E-55	3,3919E-105	2,00844E-57
5'UTR_C17orf106	-0,4459	-0,4479	-0,4492	-0,0013	-0,0033	-0,002	0,530104416	0,02348309	0,530392671	0,06928962	0,00250526	2,578850249	3,809527316	1,477219283	3,12693E-55	3,3919E-105	2,00844E-57
TSS200_C17orf106	-0,47475	-0,4764	-0,47655	-0,00015	-0,0018	-0,00165	0,992784405	0,501268685	0,378070909	-0,013592781	0,469163306	2,578850249	3,809527316	1,477219283	3,12693E-55	3,3919E-105	2,00844E-57
TSS1500_C17orf106	-0,47715	-0,478	-0,47845	-0,00045	-0,0013	-0,00085	0,466390703	0,001293072	0,070027984	-0,068487509	0,009861304	2,578850249	3,809527316	1,477219283	3,12693E-55	3,3919E-105	2,00844E-57
3'UTR_C17orf106	0,33145	0,3183	0,2906	-0,0277	-0,04085	-0,01315	0,032626327	2,06235E-06	0,027441604	-0,127251195	8,68488E-05	2,578850249	3,809527316	1,477219283	3,12693E-55	3,3919E-105	2,00844E-57
Body_C17orf107	0,24945	0,1687	0,1144	-0,0543	-0,13505	-0,08075	3,82445E-08	0	1,45106E-13	-0,31549117	0	4,753308372	11,52079205	2,423741771	1,86254E-68	7,2976E-127	7,99068E-71
1stExon_C17orf107	0,0259	-0,24705	-0,40275	-0,1557	-0,42865	-0,27295	1,32386E-08	0	0	-0,488652561	0	4,753308372	11,52079205	2,423741771	1,86254E-68	7,2976E-127	7,99068E-71
5'UTR_C17orf107	0,0259	-0,24705	-0,40275	-0,1557	-0,42865	-0,27295	1,32386E-08	0	0	-0,488652561	0	4,753308372	11,52079205	2,423741771	1,86254E-68	7,2976E-127	7,99068E-71
TSS200_C17orf107	-0,01785	-0,3118	-0,4785	-0,1667	-0,46065	-0,29395	0	0	0	-0,467983275	0	4,753308372	11,52079205	2,423741771	1,86254E-68	7,2976E-127	7,99068E-71
TSS1500_C17orf107	0,24445	-0,2367	-0,35525	-0,11855	-0,5997	-0,48115	2,36236E-05	5,38458E-14	2,52535E-08	-0,431153207	0	4,753308372	11,52079205	2,423741771	1,86254E-68	7,2976E-127	7,99068E-71
3'UTR_C17orf107	0,1724	0,0796	-0,018	-0,0976	-0,1904	-0,0928	7,08322E-14	0	7,17294E-10	-0,311178488	0	4,753308372	11,52079205	2,423741771	1,86254E-68	7,2976E-127	7,99068E-71
Body_C17orf108	0,34745	0,3519	0,36565	0,01375	0,0182	0,00445	0,044926824	4,79145E-05	0,220568363	0,188380759	3,73738E-05	2,830043052	5,063279061	1,789117327	2,63982E-73	1,6487E-102	3,58999E-54
5'UTR_C17orf108	-0,45455	-0,45465	-0,4564	-0,00175	-0,00185	-1E-04	0,866030641	0,474762346	0,819375829	0,007516985	0,743264766	2,830043052	5,063279061	1,789117327	2,63982E-73	1,6487E-102	3,58999E-54
TSS200_C17orf108	-0,45505	-0,4562	-0,45775	-0,00155	-0,0027	-0,00115	0,19525277	0,010243473	0,222831988	-0,09230871	0,000498418	2,830043052	5,063279061	1,789117327	2,63982E-73	1,6487E-102	3,58999E-54
TSS1500_C17orf108	-0,41615	-0,4242	-0,4338	-0,0096	-0,01765	-0,00805	0,019929187	7,01837E-06	0,058133798	-0,10999823	0,000701368	2,830043052	5,063279061	1,789117327	2,63982E-73	1,6487E-102	3,58999E-54
3'UTR_C17orf108	0,3172	0,2846	0,2735	-0,0111	-0,0437	-0,0326	0,860566632	0,203372041	0,422937255	-0,004532945	0,921674465	2,830043052	5,063279061	1,789117327	2,63982E-73	1,6487E-102	3,58999E-54
Body_C1orf135	0,12995	0,0231	-0,0765	-0,0996	-0,20645	-0,10685	0,030215542	1,38127E-06	0,042584944	-0,13772441	1,90588E-07	2,964999785	5,416166162	1,826700356	1,81675E-70	9,7844E-103	1,31307E-54
TSS200_C1orf135	-0,4751	-0,4756	-0,47415	0,00145	0,00095	-0,0005	0,833842206	0,372506309	0,957569226	0,00715952	0,825935145	2,964999785	5,416166162	1,826700356	1,81675E-70	9,7844E-103	1,31307E-54
TSS1500_C1orf135	-0,4791	-0,47895	-0,47905	-1E-04	5E-05	0,00015	0,92962684	0,228893377	0,59178262	-0,091715464	6,46546E-05	2,964999785	5,416166162	1,826700356	1,81675E-70	9,7844E-103	1,31307E-54
Body_C1orf31	-0,0913	-0,0872	-0,1146	-0,0274	-0,0233	0,0041	0,59656874	0,016242167	0,130656607	-0,006951917	0,830905183	2,617598814	3,805515774	1,453819337	6,02443E-54	4,4684E-105	6,36432E-57
1stExon_C1orf31	-0,4799	-0,4806	-0,4815	-0,0009	-0,0016	-0,0007	0,115285101	0,002109545	0,349680039	-0,034777638	0,190432122	2,617598814	3,805515774	1,453819337	6,02443E-54	4,4684E-105	6,36432E-57
5'UTR_C1orf31	-0,4825	-0,4831	-0,4836	-0,0005	-0,0011	-0,0006	0,027645573	6,85122E-05	0,147350317	-0,128093351	7,78713E-05	2,617598814	3,805515774	1,453819337	6,02443E-54	4,4684E-105	6,36432E-57
TSS200_C1orf31	-0,4804	-0,48125	-0,4817	-0,00045	-0,0013	-0,00085	0,851726604	0,00233929	0,040138418	-0,030736718	0,101609783	2,617598814	3,805515774	1,453819337	6,02443E-54	4,4684E-105	6,36432E-57
TSS1500_C1orf31	-0,475	-0,4756	-0,4772	-0,0016	-0,0022	-0,0006	0,24347961	0,002028456	0,125371799	-0,048282345	0,010109736	2,617598814	3,805515774	1,453819337	6,02443E-54	4,4684E-105	6,36432E-57
Body_C1orf35	-0,4561	-0,4561	-0,45665	-0,00055	-0,00055	0	0,749265894	0,020987757	0,292181703	-0,01430856	0,486735057	2,476358179	3,45259234	1,394221712	4,7784E-55	1,8037E-101	6,44794E-52
1stExon_C1orf35	-0,4864	-0,4873	-0,4876	-0,0003	-0,0012	-0,0009	0,129290576	5,02809E-07	0,00016146	-0,302500916	1,82199E-11	2,476358179	3,45259234	1,394221712	4,7784E-55	1,8037E-101	6,44794E-52
TSS200_C1orf35	-0,4816	-0,4825	-0,48265	-0,00015	-0,00105	-0,0009	0,75171856	0,005337418	0,069579876	-0,016238307	0,541072457	2,476358179	3,45259234	1,394221712	4,7784E-55	1,8037E-101	6,44794E-52
TSS1500_C1orf35	-0,1439	-0,1851	-0,2768	-0,0917	-0,1329	-0,0412	0,00027975	2,05536E-06	0,122506203	-0,113558818	1,70863E-05	2,476358179	3,45259234	1,394221712	4,7784E-55	1,8037E-101	6,44794E-52
3'UTR_C1orf35	0,38365	0,3694	0,3559	-0,0135	-0,02775	-0,01425	0,00165829	5,40515E-10	0,005453938	-0,232518383	3,15717E-07	2,476358179	3,45259234	1,394221712	4,7784E-55	1,8037E-101	6,44794E-52
Body_C1orf38	-0,06355	-0,0515	-0,0632	-0,0117	0,00035	0,01205	0,748486045	0,03272829	0,22437387	-0,045601977	0,026291199	3,84086698	8,187414865	2,131658011	1,06964E-64	7,58E-106	4,50634E-58
1stExon_C1orf38	-0,4882	-0,4885	-0,48855	-5E-05	-0,00035	-0,0003	0,401084873	0,052212141	0,328625951	-0,23396401	2,65366E-07	3,84086698	8,187414865	2,131658011	1,06964E-64	7,58E-106	4,50634E-58
TSS200_C1orf38	-0,4447	-0,4484	-0,44965	-0,00125	-0,00495	-0,0037	0,765357873	0,012622758	0,178174078	-0,159762464	1,27122E-09	3,84086698	8,187414865	2,131658011	1,06964E-64	7,58E-106	4,50634E-58
TSS1500_C1orf38	0,2203	0,19885	0,2315	0,03265	0,0112	-0,02145	0,539067898	0,228893377	0,69194361	-0,015319121	0,505451712	3,84086698	8,187414865	2,131658011	1,06964E-64	7,58E-106	4,50634E-58
3'UTR_C1orf38	0,34835	0,2738	0,2078	-0,066	-0,14055	-0,07455	1,96174E-06	0	3,23536E-09	-0,538527943	0	3,84086698	8,187414865	2,131658011	1,06964E-64	7,58E-106	4,50634E-58
Body_C1orf50	-0,4652	-0,466	-0,4662	-0,0002	-0,001	-0,0008	0,742921265	0,003943822	0,075366754	0,0400619	0,020976804	1,771260002	2,308711655	1,303429001	3,53352E-56	6,4587E-107	1,63196E-57
1stExon_C1orf50	-0,4702	-0,4706	-0,47175	-0,00115	-0,00155	-0,0004	0,146123225	0,038290401	0,798611316	-0,180684374	7,75656E-05	1,771260002	2,308711655	1,303429001	3,53352E-56	6,4587E-107	1,63196E-57
5'UTR_C1orf50	-0,4702	-0,4706	-0,47175	-0,00115	-0,00155	-0,0004	0,146123225	0,038290401	0,798611316	-0,180684374	7,75656E-05	1,771260002	2,308711655	1,303429001	3,53352E-56	6,4587E-107	1,63196E-57
TSS200_C1orf50	-0,4711	-0,4719	-0,472	-1E-04	-0,0009	-0,0008	0,82206765	0,139654174	0,147690714	-0,06539112	0,044353428	1,771260002	2,308711655	1,303429001	3,53352E-56	6,4587E-107	1,63196E-57
TSS1500_C1orf50	-0,4419	-0,4427	-0,44065	0,00205	0,00125	-0,0008	0,703320711	0,611309258	0,882954611	0,110430296	1,39015E-06	1,771260002	2,308711655	1,303429001	3,53352E-56	6,4587E-107	1,63196E-57
3'UTR_C1orf50	0,42375	0,4291	0,4226	-0,0065	-0,00115	0,00535	0,011118451	0,658682021	0,031181996	-0,018524766	0,687790356	1,771260002	2,308711655	1,303429001	3,53352E-56	6,4587E-107	1,63196E-57
Body_C1orf51	0,4321	0,434	0,4389	0,0049	0,0068	0,0019	0,021839368	0,004565938	0,684136148	0,107752931	0,019073091	5,171862787	12,30779147	2,379759861	2,87782E-67	4,8273E-107	1,02915E-60
1stExon_C1orf51	0,3476	0,0441	-0,2086	-0,2527	-0,5562	-0,3035	1,45102E-08	0	0	-0,680453578	0	5,171862787	12,30779147	2,379759861	2,87782E-67	4,8273E-107	1,02915E-60
5'UTR_C1orf51	0,3476	0,0441	-0,2086	-0,2527	-0,5562	-0,3035	1,45102E-08	0	0	-0,680453578	0	5,171862787	12,30779147	2,379759861	2,87782E-67	4,8273E-107	1,02915E-60
TSS200_C1orf51	0,05145	-0,2219	-0,3335	-0,1116	-0,38495	-0,27335	4,01914E-11	0	0	-0,63011304	0	5,171862787	12,30779147	2,379759861	2,87782E-67	4,8273E-107	1,02915E-60
TSS1500_C1orf51	-0,4368	-0,4737	-0,4763	-0,0026	-0,0395	-0,0369	1,92678E-07	0	0	-0,508231293	0	5,171862787	12,30779147	2,379759861	2,87782E-67	4,8273E-107	1,02915E-60
Body_C1orf52	-0,27075	-0,3166	-0,35055	-0,03395	-0,0798	-0,04585	0,858220446	0,095507254	0,196871512	-0,027064293	0,118966134	2,023706402	2,843066807	1,404881066	3,07444E-46	1,07175E-81	2,17894E-46
1stExon_C1orf52	-0,48185	-0,48275	-0,48265	1E-04	-0,0008	-0,0009	0,342163997	0,235104074	0,2855791	-0,058771382	0,070791913	2,023706402	2,843066807	1,404881066	3,07444E-46	1,07175E-81	2,17894E-46
5'UTR_C1orf52	-0,47425	-0,4727	-0,4758	-0,0031	-0,00155	0,00155	0,345184319	0,564506369	0,663054152	-0,065556461	0,15458604	2,023706402	2,843066807	1,404881066	3,07444E-46	1,07175E-81	2,17894E-46
TSS200_C1orf52	-0,4581	-0,4622	-0,46085	0,00135	-0,00275	-0,0041	0,181403174	0,063730775	0,592768653	-0,048601751	0,135239428	2,023706402	2,843066807	1,404881066	3,07444E-46	1,07175E-81	2,17894E-46
TSS1500_C1orf52	0,0776	0,0296	0,0007	-0,0289	-0,0769	-0,048	0,064669538	4,81171E-05	0,058950442	-0,117253003	8,89976E-06	2,023706402	2,843066807	1,404881066	3,07444E-46	1,07175E-81	2,17894E-46
3'UTR_C1orf52	0,30245	0,3114	0,31335	0,00195	0,0109	0,00895	0,29633272	0,658682021	0,84985991	-0,01772985	0,700527324	2,023706402	2,843066807	1,404881066	3,07444E-46	1,07175E-81	2,17894E-46
Body_C1orf53	-0,0232	0,0821	0,1198	0,0377	0,143	0,1053	0,664056175	1,28525E-09	1,34522E-06	0,061983228	0,000358785	3,263889013	5,859168743	1,795149504	5,20192E-64	1,02808E-92	1,6681E-47
1stExon_C1orf53	-0,46505	-0,47095	-0,47055	0,0004	-0,0055	-0,0059	0,104041529	0,372506309	0,244670714	-0,018673781	0,566209931	3,263889013	5,859168743	1,795149504	5,20192E-64	1,02808E-92	1,6681E-47
TSS200_C1orf53	-0,4551	-0,4589	-0,4587	0,0002	-0,0036	-0,0038	0,142809859	0,008109133	0,627167176	-0,134727062	4,02389E-09	3,263889013	5,859168743	1,795149504	5,20192E-64	1,02808E-92	1,6681E-47
TSS1500_C1orf53	0,40515	0,4004	0,38745	-0,01295	-0,0177	-0,00475	0,017043109	0,003357544	0,990540109	-0,102443497	0,001623461	3,263889013	5,859168743	1,795149504	5,20192E-64	1,02808E-92	1,6681E-47
Body_C1orf54	0,42845	0,4283	0,4264	-0,0019	-0,00205	-0,00015	0,849365565	0,474762346	0,848870568	-0,043854752	0,336667084	4,102695267	8,49871074	2,071494515	2,6617E-76	8,3672E-132	9,49175E-70
TSS200_C1orf54	0,1413	0,1266	0,0212	-0,1054	-0,1201	-0,0147	0,000160459	8,00039E-05	0,969309949	-0,184232157	5,56024E-05	4,102695267	8,49871074	2,071494515	2,6617E-76	8,3672E-132	9,49175E-70
Body_C1orf55	-0,08805	-0,12275	-0,1809	-0,05815	-0,09285	-0,0347	0,031570262	0,000858763	0,371754171	-0,053324581	0,020066546	1,969590898	2,780383715	1,411655445	1,43152E-66	1,79402E-73	3,67866E-40
1stExon_C1orf55	-0,4843	-0,4848	-0,4858	-0,001	-0,0015	-0,0005	3,76867E-06	1,3688E-10	0,003794684	-0,278780447	0	1,969590898	2,780383715	1,411655445	1,43152E-66	1,79402E-73	3,67866E-40
5'UTR_C1orf55	-0,48515	-0,4853	-0,4859	-0,0006	-0,00075	-0,00015	0,167588346	0,006717391	0,574249508	-0,129329114	0,004845641	1,969590898	2,780383715	1,411655445	1,43152E-66	1,79402E-73	3,67866E-40
TSS200_C1orf55	-0,4758	-0,4772	-0,47965	-0,00245	-0,00385	-0,0014	6,39628E-09	2,12663E-12	0,001618516	-0,366039463	2,22045E-16	1,969590898	2,780383715	1,411655445	1,43152E-66	1,79402E-73	3,67866E-40
TSS1500_C1orf55	-0,4419	-0,4414	-0,43745	0,00395	0,00445	0,0005	0,124956687	0,003429048	0,383241835	0,008322776	0,632181681	1,969590898	2,780383715	1,411655445	1,43152E-66	1,79402E-73	3,67866E-40
Body_C1orf56	0,04885	-0,0653	-0,05165	0,01365	-0,1005	-0,11415	0,99644132	0,006717391	0,007916168	-0,171709966	0,000175101	3,219543182	4,968629613	1,543271617	3,54377E-54	9,0341E-100	1,5193E-51
1stExon_C1orf56	-0,4604	-0,4634	-0,4637	-0,0003	-0,0033	-0,003	0,8978099	5,60576E-05	1,41813E-05	-0,322307211	0	3,219543182	4,968629613	1,543271617	3,54377E-54	9,0341E-100	1,5193E-51
5'UTR_C1orf56	-0,42935	-0,4319	-0,43095	0,00095	-0,0016	-0,00255	0,278694621	0,052212141	0,003193197	-0,361456548	4,44089E-16	3,219543182	4,968629613	1,543271617	3,54377E-54	9,0341E-100	1,5193E-51
TSS200_C1orf56	-0,45505	-0,4617	-0,46305	-0,00135	-0,008	-0,00665	0,071234952	1,63911E-11	1,19276E-06	-0,37227233	0	3,219543182	4,968629613	1,543271617	3,54377E-54	9,0341E-100	1,5193E-51
TSS1500_C1orf56	0,4033	0,3961	0,3925	-0,0036	-0,0108	-0,0072	0,113590002	3,55859E-05	0,031466604	-0,120775238	4,72306E-06	3,219543182	4,968629613	1,543271617	3,54377E-54	9,0341E-100	1,5193E-51
Body_C1orf57	0,2921	0,281	0,25765	-0,02335	-0,03445	-0,0111	0,028012767	8,68649E-05	0,213203678	-0,029352887	0,267654386	2,197446437	3,158903795	1,437533922	3,47103E-60	3,0793E-84	3,96667E-42
1stExon_C1orf57	-0,4626	-0,4637	-0,4639	-0,0002	-0,0013	-0,0011	0,158577062	0,570018262	0,48081203	-0,293484782	0	2,197446437	3,158903795	1,437533922	3,47103E-60	3,0793E-84	3,96667E-42
5'UTR_C1orf57	-0,466	-0,466	-0,46495	0,00105	0,00105	0	0,125645775	0,412669612	0,95316278	-0,298233154	0	2,197446437	3,158903795	1,437533922	3,47103E-60	3,0793E-84	3,96667E-42
TSS200_C1orf57	-0,484	-0,4851	-0,4852	-0,0001	-0,0012	-0,0011	0,148975105	1,07121E-06	0,000562716	-0,281274446	0	2,197446437	3,158903795	1,437533922	3,47103E-60	3,0793E-84	3,96667E-42
TSS1500_C1orf57	-0,0882	-0,27465	-0,20025	0,0744	-0,11205	-0,18645	0,983370434	0,611309258	0,703320711	0,007430463	0,746117501	2,197446437	3,158903795	1,437533922	3,47103E-60	3,0793E-84	3,96667E-42
3'UTR_C1orf57	-0,0429	-0,0314	0,00485	0,03625	0,04775	0,0115	0,007638121	0,001329027	0,669084199	0,21679492	1,94343E-06	2,197446437	3,158903795	1,437533922	3,47103E-60	3,0793E-84	3,96667E-42
1stExon_C1orf58	-0,4701	-0,47175	-0,4718	-5E-05	-0,0017	-0,00165	0,127676486	0,016684989	0,155931916	0,014596831	0,525732133	2,233515087	3,801961703	1,70223238	9,86055E-71	3,05224E-77	1,34768E-46
5'UTR_C1orf58	-0,4705	-0,4719	-0,47185	5E-05	-0,00135	-0,0014	0,108775932	0,003064516	0,138410421	-0,039224141	0,010484111	2,233515087	3,801961703	1,70223238	9,86055E-71	3,05224E-77	1,34768E-46
TSS200_C1orf58	-0,4597	-0,461	-0,4605	0,0005	-0,0008	-0,0013	0,828530724	0,214167379	0,268383577	-0,004800972	0,815485546	2,233515087	3,801961703	1,70223238	9,86055E-71	3,05224E-77	1,34768E-46
TSS1500_C1orf58	-0,4691	-0,46905	-0,4687	0,00035	0,0004	5E-05	0,007794569	0,000214738	0,227918136	0,052199689	0,023172176	2,233515087	3,801961703	1,70223238	9,86055E-71	3,05224E-77	1,34768E-46
Body_C1orf59	0,41135	0,4234	0,4202	-0,0032	0,00885	0,01205	0,10018625	0,002030937	0,000151719	0,169617864	0,000210498	3,269712981	7,401265654	2,263582674	2,16433E-74	1,12582E-84	2,4216E-51
1stExon_C1orf59	-0,4443	-0,4732	-0,4778	-0,0046	-0,0335	-0,0289	0,000725001	0	6,66134E-15	-0,650787473	0	3,269712981	7,401265654	2,263582674	2,16433E-74	1,12582E-84	2,4216E-51
5'UTR_C1orf59	-0,4443	-0,4732	-0,4778	-0,0046	-0,0335	-0,0289	0,000725001	0	6,66134E-15	-0,60683936	0	3,269712981	7,401265654	2,263582674	2,16433E-74	1,12582E-84	2,4216E-51
TSS200_C1orf59	-0,01665	-0,3236	-0,4382	-0,1146	-0,42155	-0,30695	0	0	0	-0,643269156	0	3,269712981	7,401265654	2,263582674	2,16433E-74	1,12582E-84	2,4216E-51
TSS1500_C1orf59	-0,01665	-0,3236	-0,4382	-0,1146	-0,42155	-0,30695	0	0	0	-0,637310067	0	3,269712981	7,401265654	2,263582674	2,16433E-74	1,12582E-84	2,4216E-51
3'UTR_C1orf59	0,32155	0,3329	0,34275	0,00985	0,0212	0,01135	0,039798652	0,000131904	0,137953774	0,12436538	0,006766296	3,269712981	7,401265654	2,263582674	2,16433E-74	1,12582E-84	2,4216E-51
Body_C20orf11	0,3875	0,3864	0,37635	-0,01005	-0,01115	-0,0011	0,005178898	0,39263673	0,13301077	-0,052520484	0,254282265	2,227547197	2,883953694	1,294676807	4,33334E-42	1,34451E-84	4,43714E-65
5'UTR_C20orf11	-0,47175	-0,4729	-0,4741	-0,0012	-0,00235	-0,00115	0,34248388	0,095550426	0,857486066	0,154524195	1,60367E-06	2,227547197	2,883953694	1,294676807	4,33334E-42	1,34451E-84	4,43714E-65
TSS200_C20orf11	-0,4836	-0,4841	-0,4845	-0,0004	-0,0009	-0,0005	0,07529461	0,021530214	0,11314146	-0,089694417	0,000721169	2,227547197	2,883953694	1,294676807	4,33334E-42	1,34451E-84	4,43714E-65
TSS1500_C20orf11	-0,4579	-0,45665	-0,4553	0,00135	0,0026	0,00125	0,441546812	0,030416204	0,298180299	0,11592687	4,04344E-07	2,227547197	2,883953694	1,294676807	4,33334E-42	1,34451E-84	4,43714E-65
Body_C20orf12	-0,10985	-0,1277	-0,1648	-0,0371	-0,05495	-0,01785	0,288219414	0,09345773	0,054367225	-0,140901904	0,001929451	3,148481085	4,855015831	1,542018421	2,32973E-52	1,1984E-106	1,69263E-60
1stExon_C20orf12	-0,45025	-0,4494	-0,447	0,0024	0,00325	0,00085	0,534254712	0,088956451	0,573064123	0,053310331	0,044735931	3,148481085	4,855015831	1,542018421	2,32973E-52	1,1984E-106	1,69263E-60
5'UTR_C20orf12	-0,4465	-0,44635	-0,447	-0,00065	-0,0005	0,00015	0,486133494	0,716856341	0,999298131	-0,048584251	0,034637817	3,148481085	4,855015831	1,542018421	2,32973E-52	1,1984E-106	1,69263E-60
TSS200_C20orf12	-0,4086	-0,4095	-0,4112	-0,0017	-0,0026	-0,0009	0,718498589	0,379890553	0,761384433	0,008217003	0,757120867	3,148481085	4,855015831	1,542018421	2,32973E-52	1,1984E-106	1,69263E-60
TSS1500_C20orf12	-0,4628	-0,46235	-0,462	0,00035	0,0008	0,00045	0,879832043	0,256759004	0,57484162	0,016465873	0,47411896	3,148481085	4,855015831	1,542018421	2,32973E-52	1,1984E-106	1,69263E-60
Body_C20orf70	-0,15025	-0,1512	-0,1886	-0,0374	-0,03835	-0,00095	0,017801868	0,006717391	0,327307332	-0,073821109	0,108836795	20,45123413	20,45123413	-1	7,83269E-14	7,83269E-14
1stExon_C20orf70	0,07915	0,0432	0,07155	0,02835	-0,0076	-0,03595	0,421905879	0,752262195	0,331716726	0,097899177	0,033283358	20,45123413	20,45123413	-1	7,83269E-14	7,83269E-14
5'UTR_C20orf70	0,0634	0,0368	0,11245	0,07565	0,04905	-0,0266	0,001715553	0,095550426	0,241158473	0,14196876	1,17059E-05	20,45123413	20,45123413	-1	7,83269E-14	7,83269E-14
TSS200_C20orf70	0,0516	0,0645	0,0834	0,0189	0,0318	0,0129	0,808153815	0,18463863	0,36135003	0,063710045	0,016421548	20,45123413	20,45123413	-1	7,83269E-14	7,83269E-14
TSS1500_C20orf70	0,00375	0,0246	0,07395	0,04935	0,0702	0,02085	0,042729071	9,79647E-05	0,082298604	0,136816766	2,21057E-05	20,45123413	20,45123413	-1	7,83269E-14	7,83269E-14
3'UTR_C20orf70	0,27635	0,3003	0,2826	-0,0177	0,00625	0,02395	0,862001003	0,838456575	0,875077824	0,100048407	0,029584206	20,45123413	20,45123413	-1	7,83269E-14	7,83269E-14
1stExon_C20orf71	-0,07285	-0,04315	-0,07845	-0,0353	-0,0056	0,0297	0,272265599	0,617446236	0,485210175	-0,067283106	0,038542057	-1	-1	-1	0,091791043	0,091791043
5'UTR_C20orf71	-0,07285	-0,04315	-0,07845	-0,0353	-0,0056	0,0297	0,272265599	0,617446236	0,485210175	-0,067283106	0,038542057	-1	-1	-1	0,091791043	0,091791043
TSS1500_C20orf71	-0,06335	-0,0128	-0,0631	-0,0503	0,00025	0,05055	0,42915566	0,752262195	0,352052262	-0,051096763	0,262874633	-1	-1	-1	0,091791043	0,091791043
Body_C20orf72	-0,44705	-0,4493	-0,4512	-0,0019	-0,00415	-0,00225	0,017687397	0,002604312	0,648805606	-0,05248939	0,02306831	1,783367462	2,398851748	1,345124771	7,06369E-67	2,7955E-103	3,58029E-52
1stExon_C20orf72	-0,48135	-0,4823	-0,48315	-0,00085	-0,0018	-0,00095	0,226568225	8,00039E-05	0,034974582	-0,260844274	8,51386E-09	1,783367462	2,398851748	1,345124771	7,06369E-67	2,7955E-103	3,58029E-52
5'UTR_C20orf72	-0,4679	-0,4679	-0,46995	-0,00205	-0,00205	0	0,648015949	0,012649416	0,263868157	-0,001899078	0,9534834	1,783367462	2,398851748	1,345124771	7,06369E-67	2,7955E-103	3,58029E-52
TSS200_C20orf72	-0,4779	-0,4791	-0,4799	-0,0008	-0,002	-0,0012	0,162728773	4,24408E-05	0,0116694	-0,039937538	0,033378624	1,783367462	2,398851748	1,345124771	7,06369E-67	2,7955E-103	3,58029E-52
TSS1500_C20orf72	-0,4824	-0,483	-0,4832	-0,0002	-0,0008	-0,0006	0,129156138	1,82868E-06	0,007990723	-0,014221466	0,264844491	1,783367462	2,398851748	1,345124771	7,06369E-67	2,7955E-103	3,58029E-52
3'UTR_C20orf72	0,40335	0,4036	0,39405	-0,00955	-0,0093	0,00025	0,195356671	0,474762346	0,536170305	-0,096033469	0,036807628	1,783367462	2,398851748	1,345124771	7,06369E-67	2,7955E-103	3,58029E-52
1stExon_C20orf79	-0,04355	-0,0407	-0,02455	0,01615	0,019	0,00285	0,504209703	0,551387554	0,94862648	-0,036067249	0,267767539	-1	-1	-1	0,086773172	0,086773172
TSS200_C20orf79	-0,18515	-0,2008	-0,1836	0,0172	0,00155	-0,01565	0,497384284	0,752262195	0,682933621	-0,052691316	0,248250172	-1	-1	-1	0,086773172	0,086773172
TSS1500_C20orf79	-0,0993	-0,0838	-0,09165	-0,00785	0,00765	0,0155	0,510214051	0,812673787	0,452431529	-0,066926893	0,039583968	-1	-1	-1	0,086773172	0,086773172
3'UTR_C20orf79	-0,23035	-0,2083	-0,16035	0,04795	0,07	0,02205	0,175735788	0,256759004	0,936594652	-0,066769435	0,147082109	-1	-1	-1	0,086773172	0,086773172
Body_C3orf30	0,35215	0,344	0,34695	0,00295	-0,0052	-0,00815	0,640126566	0,658682021	0,217940825	0,042821451	0,352750649	13,46363439	19,37993733	1,439428372	2,84541E-53	1,75056E-54	1,50896E-06
1stExon_C3orf30	0,37135	0,35295	0,11445	-0,2385	-0,2569	-0,0184	0	0	0,025949149	-0,512207365	0	13,46363439	19,37993733	1,439428372	2,84541E-53	1,75056E-54	1,50896E-06
5'UTR_C3orf30	0,4046	0,3927	-0,0715	-0,4642	-0,4761	-0,0119	0	0	0,145489398	-0,718888623	0	13,46363439	19,37993733	1,439428372	2,84541E-53	1,75056E-54	1,50896E-06
TSS200_C3orf30	0,3749	0,35055	-0,0675	-0,41805	-0,4424	-0,02435	0	0	0,00189236	-0,665831114	0	13,46363439	19,37993733	1,439428372	2,84541E-53	1,75056E-54	1,50896E-06
TSS1500_C3orf30	0,2662	0,1824	-0,03805	-0,22045	-0,30425	-0,0838	0	0	0,005555754	-0,399944255	0	13,46363439	19,37993733	1,439428372	2,84541E-53	1,75056E-54	1,50896E-06
Body_C3orf34	0,41455	0,4153	0,42255	0,00725	0,008	0,00075	0,030544216	0,038290401	0,584932134	0,078226139	0,089242048	2,096594706	3,340351678	1,593227183	5,69913E-70	7,8614E-111	2,54618E-59
1stExon_C3orf34	-0,47405	-0,4721	-0,47135	0,00075	0,0027	0,00195	0,692737114	0,551387554	0,775207626	0,03806872	0,242097626	2,096594706	3,340351678	1,593227183	5,69913E-70	7,8614E-111	2,54618E-59
5'UTR_C3orf34	-0,4469	-0,447	-0,4458	0,0012	0,0011	-1E-04	0,480680109	0,474762346	0,673001423	0,063310229	0,005757005	2,096594706	3,340351678	1,593227183	5,69913E-70	7,8614E-111	2,54618E-59
TSS200_C3orf34	-0,4838	-0,4836	-0,48405	-0,00045	-0,00025	0,0002	0,445455066	0,474762346	0,639523404	-0,053942791	0,24162823	2,096594706	3,340351678	1,593227183	5,69913E-70	7,8614E-111	2,54618E-59
TSS1500_C3orf34	-0,46925	-0,46865	-0,46845	0,0002	0,0008	0,0006	0,573017703	0,868663788	0,966412997	0,138344889	1,78408E-05	2,096594706	3,340351678	1,593227183	5,69913E-70	7,8614E-111	2,54618E-59
1stExon_C3orf35	0,06975	0,0811	0,11765	0,03655	0,0479	0,01135	0,43280675	0,070299013	0,0405216	0,043304994	0,347335384	4,677326048	8,314583518	1,777636075	1,27063E-61	4,8231E-116	2,33469E-65
5'UTR_C3orf35	0,06975	0,0811	0,11765	0,03655	0,0479	0,01135	0,43280675	0,070299013	0,0405216	0,042837668	0,348003734	4,677326048	8,314583518	1,777636075	1,27063E-61	4,8231E-116	2,33469E-65
TSS1500_C3orf35	0,42175	0,4253	0,42985	0,00455	0,0081	0,00355	0,02109931	0,009758293	0,425521992	-0,141830831	0,001799116	4,677326048	8,314583518	1,777636075	1,27063E-61	4,8231E-116	2,33469E-65
1stExon_C3orf36	0,3643	0,3796	0,3895	0,0099	0,0252	0,0153	0,505153194	0,200821837	0,602975166	0,00121457	0,963539734	4,185198355	9,30367048	2,222993916	5,76717E-62	1,294E-120	6,27128E-70
5'UTR_C3orf36	0,41665	0,4197	0,41785	-0,00185	0,0012	0,00305	0,515039448	0,033103271	0,213494596	0,051489828	0,113504801	4,185198355	9,30367048	2,222993916	5,76717E-62	1,294E-120	6,27128E-70
TSS1500_C3orf36	0,22565	0,2079	0,2697	0,0618	0,04405	-0,01775	0,046820411	0,006717391	0,213722022	0,099205782	0,029425946	4,185198355	9,30367048	2,222993916	5,76717E-62	1,294E-120	6,27128E-70
3'UTR_C3orf36	0,0157	-0,0116	0,0175	0,0291	0,0018	-0,0273	0,08449163	0,027727336	0,640126566	-0,05149745	0,26366357	4,185198355	9,30367048	2,222993916	5,76717E-62	1,294E-120	6,27128E-70
Body_C3orf38	-0,4002	-0,4152	-0,41775	-0,00255	-0,01755	-0,015	0,924653613	0,030540015	0,104229953	-0,003663211	0,890381152	1,873349396	2,540541446	1,356149286	1,62881E-69	3,75524E-84	7,26532E-43
1stExon_C3orf38	-0,47645	-0,47625	-0,47695	-0,0007	-0,0005	0,0002	0,641634591	0,838456575	0,64314277	-0,017341163	0,450939937	1,873349396	2,540541446	1,356149286	1,62881E-69	3,75524E-84	7,26532E-43
5'UTR_C3orf38	-0,47905	-0,4794	-0,47905	0,00035	0	-0,00035	0,815592311	0,577853781	0,727724929	-0,016322039	0,538988002	1,873349396	2,540541446	1,356149286	1,62881E-69	3,75524E-84	7,26532E-43
TSS200_C3orf38	-0,46455	-0,4641	-0,46345	0,00065	0,0011	0,00045	0,566081086	0,0346759	0,102517263	-0,070367242	0,000175664	1,873349396	2,540541446	1,356149286	1,62881E-69	3,75524E-84	7,26532E-43
TSS1500_C3orf38	-0,43665	-0,4418	-0,4439	-0,0021	-0,00725	-0,00515	0,241028752	0,174411799	0,306570288	-0,007641942	0,773637999	1,873349396	2,540541446	1,356149286	1,62881E-69	3,75524E-84	7,26532E-43
Body_C3orf39	0,4509	0,4546	0,4559	0,0013	0,005	0,0037	0,021333592	3,8317E-06	0,049782872	0,192500266	0	2,636441527	3,873989383	1,469400835	8,54795E-60	7,66319E-88	2,03284E-42
1stExon_C3orf39	-0,4373	-0,4422	-0,4375	0,0047	-0,0002	-0,0049	0,397599144	0,167218966	0,879279293	-0,030573969	0,347554512	2,636441527	3,873989383	1,469400835	8,54795E-60	7,66319E-88	2,03284E-42
5'UTR_C3orf39	0,1284	0,0064	-0,0893	-0,0957	-0,2177	-0,122	0,060303096	9,19454E-08	0,00238119	-0,040103785	0,00880201	2,636441527	3,873989383	1,469400835	8,54795E-60	7,66319E-88	2,03284E-42
TSS200_C3orf39	-0,4645	-0,4658	-0,4664	-0,0006	-0,0019	-0,0013	0,756519089	0,03272829	0,375630056	-0,098059882	1,77247E-06	2,636441527	3,873989383	1,469400835	8,54795E-60	7,66319E-88	2,03284E-42
TSS1500_C3orf39	-0,4184	-0,4327	-0,43115	0,00155	-0,01275	-0,0143	0,188409504	1,0576E-06	0,000118918	-0,027596887	0,299047058	2,636441527	3,873989383	1,469400835	8,54795E-60	7,66319E-88	2,03284E-42
3'UTR_C3orf39	0,28925	0,3029	0,3176	0,0147	0,02835	0,01365	0,17325942	0,001329027	0,180772092	0,150792924	0,001003008	2,636441527	3,873989383	1,469400835	8,54795E-60	7,66319E-88	2,03284E-42
Body_C3orf50	-0,1222	-0,037	0,2151	0,2521	0,3373	0,0852	0	0	4,32987E-15	0,15421341	0	15,5126365	39,92144399	2,573478982	3,52907E-63	1,80176E-71	9,80302E-30
TSS1500_C3orf50	-0,44885	-0,4506	-0,4562	-0,0056	-0,00735	-0,00175	0,000646544	1,3444E-05	0,17754493	-0,107601587	1,56054E-07	15,5126365	39,92144399	2,573478982	3,52907E-63	1,80176E-71	9,80302E-30
Body_C3orf51	0,1057	0,1108	0,0829	-0,0279	-0,0228	0,0051	0,822279874	0,564506369	0,992469521	0,109419632	0,016250714	2,285966086	2,285966086	-1	2,1974E-19	2,1974E-19
TSS200_C3orf51	0,11125	0,0985	0,1273	0,0288	0,01605	-0,01275	0,388698218	0,267833077	0,981895956	0,126888573	0,005769842	2,285966086	2,285966086	-1	2,1974E-19	2,1974E-19
TSS1500_C3orf51	0,0313	0,0098	0,0471	0,0373	0,0158	-0,0215	0,099396673	0,235104074	0,541493858	0,127541447	7,73673E-05	2,285966086	2,285966086	-1	2,1974E-19	2,1974E-19
Body_C3orf52	-0,10555	-0,1631	-0,1806	-0,0175	-0,07505	-0,05755	0,112534599	0,000404004	0,127846173	-0,075514559	1,36277E-05	7,738596834	18,13850944	2,343901592	1,73821E-58	1,7635E-104	2,10966E-56
1stExon_C3orf52	-0,4482	-0,4486	-0,4496	-0,001	-0,0014	-0,0004	0,155005629	0,013594783	0,115357416	-0,176866544	0	7,738596834	18,13850944	2,343901592	1,73821E-58	1,7635E-104	2,10966E-56
5'UTR_C3orf52	-0,4596	-0,4602	-0,4606	-0,0004	-0,001	-0,0006	0,637351649	0,617446236	0,567586124	-0,164657644	3,53382E-07	7,738596834	18,13850944	2,343901592	1,73821E-58	1,7635E-104	2,10966E-56
TSS200_C3orf52	-0,35595	-0,35235	-0,38145	-0,0291	-0,0255	0,0036	0,000430645	3,68154E-07	0,025168465	-0,204874303	0	7,738596834	18,13850944	2,343901592	1,73821E-58	1,7635E-104	2,10966E-56
TSS1500_C3orf52	0,083	0,0123	-0,0602	-0,0725	-0,1432	-0,0707	0,000972486	1,07653E-08	0,006387296	-0,15220941	8,30137E-09	7,738596834	18,13850944	2,343901592	1,73821E-58	1,7635E-104	2,10966E-56
Body_C3orf54	-0,4506	-0,45515	-0,4552	-5E-05	-0,0046	-0,00455	0,947817299	0,001841161	0,00084092	-0,162670551	4,89964E-07	5,317352097	12,96986897	2,439159329	4,27266E-66	7,3567E-127	2,58352E-73
1stExon_C3orf54	-0,4832	-0,48335	-0,4837	-0,00035	-0,0005	-0,00015	0,325186319	0,115885951	0,637351649	-0,021022614	0,518401514	5,317352097	12,96986897	2,439159329	4,27266E-66	7,3567E-127	2,58352E-73
5'UTR_C3orf54	-0,4832	-0,48335	-0,4837	-0,00035	-0,0005	-0,00015	0,325186319	0,115885951	0,637351649	-0,021022614	0,518401514	5,317352097	12,96986897	2,439159329	4,27266E-66	7,3567E-127	2,58352E-73
TSS200_C3orf54	-0,45525	-0,4552	-0,456	-0,0008	-0,00075	5E-05	0,934972811	0,474762346	0,676314191	-0,106522774	0,020493722	5,317352097	12,96986897	2,439159329	4,27266E-66	7,3567E-127	2,58352E-73
TSS1500_C3orf54	-0,47505	-0,4745	-0,4742	0,0003	0,00085	0,00055	0,442222616	0,792678965	0,564201995	0,126461158	1,6357E-06	5,317352097	12,96986897	2,439159329	4,27266E-66	7,3567E-127	2,58352E-73
Body_C3orf55	0,0895	-0,07145	-0,1766	-0,10515	-0,2661	-0,16095	3,17124E-12	0	3,73238E-11	-0,118489656	2,22241E-07	21,54092056	119,2968385	5,538149503	6,92661E-85	1,5372E-110	4,82309E-76
1stExon_C3orf55	-0,1695	-0,3804	-0,4246	-0,0442	-0,2551	-0,2109	0	0	0	-0,509433515	0	21,54092056	119,2968385	5,538149503	6,92661E-85	1,5372E-110	4,82309E-76
5'UTR_C3orf55	-0,1695	-0,3804	-0,4246	-0,0442	-0,2551	-0,2109	0	0	0	-0,509433515	0	21,54092056	119,2968385	5,538149503	6,92661E-85	1,5372E-110	4,82309E-76
TSS200_C3orf55	-0,1627	-0,4397	-0,46695	-0,02725	-0,30425	-0,277	0	0	0	-0,468690803	0	21,54092056	119,2968385	5,538149503	6,92661E-85	1,5372E-110	4,82309E-76
TSS1500_C3orf55	0,1479	0,0519	-0,11865	-0,17055	-0,26655	-0,096	0	0	7,19457E-09	-0,495435568	0	21,54092056	119,2968385	5,538149503	6,92661E-85	1,5372E-110	4,82309E-76
3'UTR_C3orf55	0,2127	0,198	0,24265	0,04465	0,02995	-0,0147	0,005812966	0,004117461	0,748779493	0,204298822	7,67656E-06	21,54092056	119,2968385	5,538149503	6,92661E-85	1,5372E-110	4,82309E-76
Body_C3orf57	0,32665	0,3216	0,3252	0,0036	-0,00145	-0,00505	0,540809197	0,09345773	0,578991008	0,125832936	0,006137481	134,6725491	283,0756805	2,101955315	1,77099E-40	5,95928E-53	5,65121E-85
1stExon_C3orf57	-0,3279	-0,29905	-0,3442	-0,04515	-0,0163	0,02885	0,000554139	0,000108009	0,168523177	-0,101535072	9,69646E-06	134,6725491	283,0756805	2,101955315	1,77099E-40	5,95928E-53	5,65121E-85
5'UTR_C3orf57	-0,06665	-0,01915	-0,126	-0,10685	-0,05935	0,0475	0,027019281	0,412768034	0,459805427	-0,024680084	0,188089101	134,6725491	283,0756805	2,101955315	1,77099E-40	5,95928E-53	5,65121E-85
TSS200_C3orf57	-0,46935	-0,4691	-0,46915	-5E-05	0,0002	0,00025	0,361199294	0,785633739	0,546342241	-0,067324958	0,001052571	134,6725491	283,0756805	2,101955315	1,77099E-40	5,95928E-53	5,65121E-85
TSS1500_C3orf57	-0,4164	-0,3906	-0,41065	-0,02005	0,00575	0,0258	0,095039932	0,319796646	0,020089113	-0,02655611	0,083190207	134,6725491	283,0756805	2,101955315	1,77099E-40	5,95928E-53	5,65121E-85
Body_C3orf58	-0,45735	-0,4614	-0,4642	-0,0028	-0,00685	-0,00405	0,108338669	8,00039E-05	0,047096493	-0,037592954	0,014068171	2,765361331	4,29741171	1,554014538	1,2673E-46	3,52964E-81	7,99282E-44
1stExon_C3orf58	-0,46355	-0,4637	-0,46535	-0,00165	-0,0018	-0,00015	0,507366614	0,248585458	0,789546677	-0,102543138	3,34241E-09	2,765361331	4,29741171	1,554014538	1,2673E-46	3,52964E-81	7,99282E-44
5'UTR_C3orf58	-0,46245	-0,4635	-0,46485	-0,00135	-0,0024	-0,00105	0,298763522	0,108233203	0,549995804	-0,125037706	1,05087E-09	2,765361331	4,29741171	1,554014538	1,2673E-46	3,52964E-81	7,99282E-44
TSS200_C3orf58	-0,474	-0,4751	-0,47485	0,00025	-0,00085	-0,0011	0,736947424	0,027009762	0,011933564	-0,095785013	3,34757E-08	2,765361331	4,29741171	1,554014538	1,2673E-46	3,52964E-81	7,99282E-44
TSS1500_C3orf58	-0,46125	-0,4604	-0,4606	-0,0002	0,00065	0,00085	0,811730281	0,577853781	0,907090495	0,005972105	0,652569575	2,765361331	4,29741171	1,554014538	1,2673E-46	3,52964E-81	7,99282E-44
3'UTR_C3orf58	0,2664	0,32395	0,339	0,01505	0,0726	0,05755	0,685440256	7,87324E-07	4,83106E-05	0,303158845	6,1988E-11	2,765361331	4,29741171	1,554014538	1,2673E-46	3,52964E-81	7,99282E-44
Body_C3orf59	-0,0352	0,2095	0,29795	0,08845	0,33315	0,2447	5,55112E-16	0	0	0,267785343	0	4,074706087	7,561854027	1,855803551	1,04968E-55	9,671E-108	1,24188E-59
1stExon_C3orf59	-0,4627	-0,46215	-0,4606	0,00155	0,0021	0,00055	0,027077808	0,007527959	0,248731118	0,053798192	0,098191129	4,074706087	7,561854027	1,855803551	1,04968E-55	9,671E-108	1,24188E-59
5'UTR_C3orf59	-0,4627	-0,46215	-0,4606	0,00155	0,0021	0,00055	0,027077808	0,007527959	0,248731118	0,053798192	0,098191129	4,074706087	7,561854027	1,855803551	1,04968E-55	9,671E-108	1,24188E-59
TSS200_C3orf59	-0,4636	-0,4648	-0,4637	0,0011	-1E-04	-0,0012	0,242859133	0,703871023	0,162716465	-0,021761239	0,290127322	4,074706087	7,561854027	1,855803551	1,04968E-55	9,671E-108	1,24188E-59
TSS1500_C3orf59	-0,46795	-0,4691	-0,46895	0,00015	-0,001	-0,00115	0,468907238	0,150819657	0,346774314	0,070481351	0,007908085	4,074706087	7,561854027	1,855803551	1,04968E-55	9,671E-108	1,24188E-59
3'UTR_C3orf59	0,2243	0,3266	0,3442	0,0176	0,1199	0,1023	0,059810107	9,16489E-13	1,67539E-07	0,460689778	0	4,074706087	7,561854027	1,855803551	1,04968E-55	9,671E-108	1,24188E-59
Body_C4orf3	-0,45995	-0,4609	-0,4634	-0,0025	-0,00345	-0,00095	0,015007108	0,005965716	0,156817896	-0,181822338	0	1,89359001	2,585193017	1,365233764	2,98707E-62	9,2987E-82	1,71961E-40
1stExon_C4orf3	-0,48635	-0,4871	-0,4869	0,0002	-0,00055	-0,00075	0,782702947	0,150819657	0,281187417	-0,356017356	0	1,89359001	2,585193017	1,365233764	2,98707E-62	9,2987E-82	1,71961E-40
5'UTR_C4orf3	-0,48635	-0,4871	-0,4869	0,0002	-0,00055	-0,00075	0,782702947	0,150819657	0,281187417	-0,356017356	0	1,89359001	2,585193017	1,365233764	2,98707E-62	9,2987E-82	1,71961E-40
TSS200_C4orf3	-0,46375	-0,4641	-0,4658	-0,0017	-0,00205	-0,00035	0,035447308	0,000681626	0,047939027	-0,267375955	0	1,89359001	2,585193017	1,365233764	2,98707E-62	9,2987E-82	1,71961E-40
TSS1500_C4orf3	-0,2451	-0,2363	-0,3074	-0,0711	-0,0623	0,0088	0,035960895	0,137290293	0,622837017	-0,030431901	0,139006172	1,89359001	2,585193017	1,365233764	2,98707E-62	9,2987E-82	1,71961E-40
Body_C4orf31	0,18885	0,2663	0,38475	0,11845	0,1959	0,07745	0,000249681	5,02809E-07	0,030670845	0,255910743	1,64952E-08	49,43921736	140,0327049	2,832421554	1,21947E-41	5,84373E-69	4,8529E-92
1stExon_C4orf31	-0,43695	-0,4354	-0,43755	-0,00215	-0,0006	0,00155	0,475062078	0,551387554	0,691464549	-0,061281473	0,059548725	49,43921736	140,0327049	2,832421554	1,21947E-41	5,84373E-69	4,8529E-92
5'UTR_C4orf31	-0,35705	-0,37685	-0,3723	0,00455	-0,01525	-0,0198	0,448009893	0,123594132	0,295683096	0,001852402	0,88455904	49,43921736	140,0327049	2,832421554	1,21947E-41	5,84373E-69	4,8529E-92
TSS200_C4orf31	-0,46105	-0,4608	-0,46395	-0,00315	-0,0029	0,00025	0,012187635	0,003064516	0,500193904	-0,09358522	0,041908723	49,43921736	140,0327049	2,832421554	1,21947E-41	5,84373E-69	4,8529E-92
TSS1500_C4orf31	-0,2015	-0,25305	-0,2529	0,00015	-0,0514	-0,05155	0,570508982	0,012649416	0,266544648	-0,10305854	0,001503293	49,43921736	140,0327049	2,832421554	1,21947E-41	5,84373E-69	4,8529E-92
Body_C4orf32	-0,4766	-0,4776	-0,4783	-0,0007	-0,0017	-0,001	0,453003033	0,011201998	0,291275774	-0,005599056	0,785110539	4,389778056	9,107682506	2,074747832	9,74602E-64	1,5211E-112	2,37706E-61
1stExon_C4orf32	-0,4671	-0,46875	-0,46665	0,0021	0,00045	-0,00165	0,760272634	0,812673787	0,696128158	0,095650888	0,003088179	4,389778056	9,107682506	2,074747832	9,74602E-64	1,5211E-112	2,37706E-61
5'UTR_C4orf32	-0,4671	-0,46875	-0,46665	0,0021	0,00045	-0,00165	0,760272634	0,812673787	0,696128158	-0,073850892	0,023114341	4,389778056	9,107682506	2,074747832	9,74602E-64	1,5211E-112	2,37706E-61
TSS200_C4orf32	-0,3396	-0,3675	-0,3775	-0,01	-0,0379	-0,0279	0,532700878	1,65457E-05	0,003318395	-0,290660159	1,16086E-10	4,389778056	9,107682506	2,074747832	9,74602E-64	1,5211E-112	2,37706E-61
TSS1500_C4orf32	0,27245	0,2346	0,1993	-0,0353	-0,07315	-0,03785	0,006975029	3,77958E-09	0,005879018	-0,10170288	0,000124886	4,389778056	9,107682506	2,074747832	9,74602E-64	1,5211E-112	2,37706E-61
Body_C4orf33	0,40355	0,3996	0,41655	0,01695	0,013	-0,00395	0,016624865	0,019825667	0,22758009	0,136545984	0,002922533	2,328530856	3,903185422	1,676243805	2,50147E-71	9,6618E-83	8,84562E-49
1stExon_C4orf33	-0,4595	-0,4592	-0,4586	0,0006	0,0009	0,0003	0,189147599	0,214347517	0,529180229	-0,015514862	0,408686663	2,328530856	3,903185422	1,676243805	2,50147E-71	9,6618E-83	8,84562E-49
5'UTR_C4orf33	-0,44665	-0,44865	-0,448	0,00065	-0,00135	-0,002	0,42384415	0,255309841	0,225739004	-0,013920925	0,338463852	2,328530856	3,903185422	1,676243805	2,50147E-71	9,6618E-83	8,84562E-49
TSS200_C4orf33	-0,48175	-0,4817	-0,4819	-0,0002	-0,00015	5E-05	0,705432826	0,399671188	0,616488366	-0,043419105	0,007556486	2,328530856	3,903185422	1,676243805	2,50147E-71	9,6618E-83	8,84562E-49
TSS1500_C4orf33	-0,4315	-0,42995	-0,43715	-0,0072	-0,00565	0,00155	0,982838648	0,717696556	0,846548715	-0,009002012	0,579866292	2,328530856	3,903185422	1,676243805	2,50147E-71	9,6618E-83	8,84562E-49
1stExon_C4orf34	-0,47575	-0,4747	-0,47385	0,00085	0,0019	0,00105	0,419847462	0,052212141	0,611232621	0,024401772	0,596543186	2,813152963	4,22702897	1,502594785	6,34588E-56	5,09365E-98	7,24402E-50
5'UTR_C4orf34	-0,4589	-0,4575	-0,45395	0,00355	0,00495	0,0014	0,010862865	0,000384405	0,424002819	0,115229795	1,10933E-12	2,813152963	4,22702897	1,502594785	6,34588E-56	5,09365E-98	7,24402E-50
TSS200_C4orf34	-0,4841	-0,4844	-0,4844	0	-0,0003	-0,0003	0,82626948	0,283638897	0,37281315	8,02842E-06	0,999658957	2,813152963	4,22702897	1,502594785	6,34588E-56	5,09365E-98	7,24402E-50
TSS1500_C4orf34	-0,464	-0,4653	-0,4662	-0,0009	-0,0022	-0,0013	0,619042845	0,287067682	0,575137738	-0,028229144	0,219702443	2,813152963	4,22702897	1,502594785	6,34588E-56	5,09365E-98	7,24402E-50
1stExon_C4orf35	0,34325	0,3328	0,32345	-0,00935	-0,0198	-0,01045	0,981162957	0,658682021	0,946711148	0,087424567	0,057437448	2,5619885	2,5619885	-1	2,52494E-08	2,52494E-08
5'UTR_C4orf35	0,34325	0,3328	0,32345	-0,00935	-0,0198	-0,01045	0,981162957	0,658682021	0,946711148	0,087424567	0,057437448	2,5619885	2,5619885	-1	2,52494E-08	2,52494E-08
TSS200_C4orf35	0,3739	0,3832	0,38305	-0,00015	0,00915	0,0093	0,243525014	0,752262195	0,865323257	0,080377227	0,080760539	2,5619885	2,5619885	-1	2,52494E-08	2,52494E-08
TSS1500_C4orf35	0,30675	0,2765	0,27055	-0,00595	-0,0362	-0,03025	0,640729756	0,122674225	0,421390733	0,08699645	0,058674102	2,5619885	2,5619885	-1	2,52494E-08	2,52494E-08
Body_C4orf36	0,36125	0,3479	0,27415	-0,07375	-0,0871	-0,01335	6,1733E-05	2,68709E-07	0,102308696	-0,315744556	1,28098E-12	3,278309356	5,506837359	1,679779655	6,18115E-62	7,0919E-117	1,04693E-68
1stExon_C4orf36	-0,47535	-0,4759	-0,4752	0,0007	0,00015	-0,00055	0,088681441	0,052212141	0,993627416	-0,155404816	0,000695073	3,278309356	5,506837359	1,679779655	6,18115E-62	7,0919E-117	1,04693E-68
5'UTR_C4orf36	-0,47125	-0,4723	-0,4752	-0,0029	-0,00395	-0,00105	8,36755E-06	5,17254E-08	0,682596773	-0,171400623	8,08251E-11	3,278309356	5,506837359	1,679779655	6,18115E-62	7,0919E-117	1,04693E-68
TSS200_C4orf36	-0,452	-0,4537	-0,4576	-0,0039	-0,0056	-0,0017	0,001067777	0,000278833	0,975318016	-0,087806595	0,000898693	3,278309356	5,506837359	1,679779655	6,18115E-62	7,0919E-117	1,04693E-68
TSS1500_C4orf36	-0,18855	-0,2006	-0,3515	-0,1509	-0,16295	-0,01205	5,16915E-08	7,19492E-09	0,825353223	-0,175816148	2,57372E-11	3,278309356	5,506837359	1,679779655	6,18115E-62	7,0919E-117	1,04693E-68
3'UTR_C4orf36	0,4054	0,4078	0,4104	0,0026	0,005	0,0024	0,49346288	0,228893377	0,582553847	0,03374362	0,142322122	3,278309356	5,506837359	1,679779655	6,18115E-62	7,0919E-117	1,04693E-68
Body_C4orf37	0,2829	0,24985	0,1889	-0,06095	-0,094	-0,03305	0,030689813	0,001363102	0,743053709	-0,129093405	6,30993E-05	3,154483927	4,406569624	1,396922516	6,32675E-60	1,17084E-66	4,00755E-18
1stExon_C4orf37	-0,46395	-0,466	-0,46985	-0,00385	-0,0059	-0,00205	0,001061485	1,65457E-05	0,905120337	-0,185422216	4,96576E-05	3,154483927	4,406569624	1,396922516	6,32675E-60	1,17084E-66	4,00755E-18
5'UTR_C4orf37	-0,46395	-0,466	-0,46985	-0,00385	-0,0059	-0,00205	0,001061485	1,65457E-05	0,905120337	-0,185422216	4,96576E-05	3,154483927	4,406569624	1,396922516	6,32675E-60	1,17084E-66	4,00755E-18
TSS200_C4orf37	-0,4573	-0,4582	-0,46085	-0,00265	-0,00355	-0,0009	0,001826348	0,000154191	0,39373088	-0,17623737	2,30396E-11	3,154483927	4,406569624	1,396922516	6,32675E-60	1,17084E-66	4,00755E-18
TSS1500_C4orf37	-0,4478	-0,45115	-0,4571	-0,00595	-0,0093	-0,00335	0,001180889	1,02516E-07	0,071379041	-0,173153222	3,35287E-14	3,154483927	4,406569624	1,396922516	6,32675E-60	1,17084E-66	4,00755E-18
Body_C4orf38	-0,1634	-0,31615	-0,38125	-0,0651	-0,21785	-0,15275	0,347952203	0,143080162	0,317525221	-0,04292239	0,022216501	3,447665959	6,13738463	1,780156402	1,19197E-63	7,0563E-109	1,04699E-57
TSS200_C4orf38	-0,486	-0,4863	-0,48635	-5E-05	-0,00035	-0,0003	0,863903679	0,658682021	0,426040015	-0,081295011	0,077346198	3,447665959	6,13738463	1,780156402	1,19197E-63	7,0563E-109	1,04699E-57
TSS1500_C4orf38	-0,4104	-0,4225	-0,4258	-0,0033	-0,0154	-0,0121	0,052888449	1,64466E-11	3,90714E-06	-0,185081052	0	3,447665959	6,13738463	1,780156402	1,19197E-63	7,0563E-109	1,04699E-57
1stExon_C4orf39	-0,4213	-0,4576	-0,4734	-0,0158	-0,0521	-0,0363	0,053790191	0,000115976	0,036211229	-0,14740591	2,19325E-08	6,018383332	23,22527864	3,859056055	5,35638E-86	1,3167E-158	5,82334E-96
5'UTR_C4orf39	-0,4772	-0,4812	-0,48185	-0,00065	-0,00465	-0,004	0,366527342	0,000858763	0,033234172	-0,192564844	2,48174E-05	6,018383332	23,22527864	3,859056055	5,35638E-86	1,3167E-158	5,82334E-96
TSS200_C4orf39	-0,4656	-0,4683	-0,47085	-0,00255	-0,00525	-0,0027	0,005147016	3,68154E-07	0,06026505	-0,165536598	4,30322E-13	6,018383332	23,22527864	3,859056055	5,35638E-86	1,3167E-158	5,82334E-96
TSS1500_C4orf39	0,04465	0,1962	0,1514	-0,0448	0,10675	0,15155	0,063627136	4,80005E-07	2,54258E-07	0,119452749	6,42382E-06	6,018383332	23,22527864	3,859056055	5,35638E-86	1,3167E-158	5,82334E-96
3'UTR_C4orf39	-0,2384	-0,2237	-0,30315	-0,07945	-0,06475	0,0147	0,003807519	0,027727336	0,75515496	-0,178394321	9,58401E-05	6,018383332	23,22527864	3,859056055	5,35638E-86	1,3167E-158	5,82334E-96
Body_C4orf50	-0,1259	-0,06115	0,0754	0,13655	0,2013	0,06475	4,56901E-12	0	0,007082947	0,202896304	0	4,865594194	7,228157788	1,485565277	2,5026E-50	1,00496E-57	1,64635E-21
TSS200_C4orf50	-0,182	-0,15265	-0,00195	0,1507	0,18005	0,02935	2,77556E-15	0	0,142154441	0,37995922	0	4,865594194	7,228157788	1,485565277	2,5026E-50	1,00496E-57	1,64635E-21
TSS1500_C4orf50	-0,24985	-0,1983	-0,05075	0,14755	0,1991	0,05155	0	0	0,002693553	0,32366063	0	4,865594194	7,228157788	1,485565277	2,5026E-50	1,00496E-57	1,64635E-21
Body_C4orf51	0,3735	0,3571	0,367	0,0099	-0,0065	-0,0164	0,347952291	0,551387554	0,17663882	-0,00032851	0,991910639	11,74650775	11,74650775	-1	1,84398E-06	1,84398E-06
1stExon_C4orf51	0,01	-0,0043	-0,0155	-0,0112	-0,0255	-0,0143	0,145170292	0,203372041	0,822279874	-0,131806806	0,00408449	11,74650775	11,74650775	-1	1,84398E-06	1,84398E-06
TSS200_C4orf51	0,10525	0,0914	0,05755	-0,03385	-0,0477	-0,01385	0,218267958	0,256759004	0,965672337	-0,128348089	0,005180802	11,74650775	11,74650775	-1	1,84398E-06	1,84398E-06
3'UTR_C4orf51	-0,46585	-0,4637	-0,46705	-0,00335	-0,0012	0,00215	0,357145305	0,838456575	0,230636162	-0,049098331	0,286588415	11,74650775	11,74650775	-1	1,84398E-06	1,84398E-06
Body_C4orf52	-0,4276	-0,4517	-0,45475	-0,00305	-0,02715	-0,0241	0,088681441	0	3,53028E-10	-0,700025902	0	2,478054642	3,955675278	1,596282508	8,50593E-63	9,57426E-50	5,96411E-31
1stExon_C4orf52	-0,4825	-0,4853	-0,486	-0,0007	-0,0035	-0,0028	0,105975198	0	2,38698E-14	-0,6871696	0	2,478054642	3,955675278	1,596282508	8,50593E-63	9,57426E-50	5,96411E-31
5'UTR_C4orf52	-0,4851	-0,4871	-0,4876	-0,0005	-0,0025	-0,002	0,059583741	5,43288E-11	3,00089E-07	-0,667411216	0	2,478054642	3,955675278	1,596282508	8,50593E-63	9,57426E-50	5,96411E-31
TSS200_C4orf52	-0,3661	-0,3864	-0,39415	-0,00775	-0,02805	-0,0203	0,012526006	2,54515E-10	1,84002E-06	-0,673576931	0	2,478054642	3,955675278	1,596282508	8,50593E-63	9,57426E-50	5,96411E-31
TSS1500_C4orf52	-0,3695	-0,4602	-0,4634	-0,0032	-0,0939	-0,0907	0,085264558	0	3,49765E-12	-0,515745935	0	2,478054642	3,955675278	1,596282508	8,50593E-63	9,57426E-50	5,96411E-31
3'UTR_C4orf52	0,4245	0,4231	0,41605	-0,00705	-0,00845	-0,0014	0,00740437	0,000131904	0,64555612	-0,164841758	0,000317919	2,478054642	3,955675278	1,596282508	8,50593E-63	9,57426E-50	5,96411E-31
Body_C4orf6	0,41505	0,416	0,33605	-0,07995	-0,079	0,00095	2,33813E-13	9,16489E-13	0,929284857	-0,358083309	8,88178E-16	25,35341183	64,02822008	2,525428156	4,31775E-53	3,31388E-70	1,7824E-65
TSS1500_C4orf6	0,3924	0,4058	0,42065	0,01485	0,02825	0,0134	0,030418047	2,12284E-06	0,019251509	0,127110213	0,00524119	25,35341183	64,02822008	2,525428156	4,31775E-53	3,31388E-70	1,7824E-65
3'UTR_C4orf6	0,3071	0,3413	0,3408	-0,0005	0,0337	0,0342	0,826474242	0,013997473	0,003836547	0,146266601	0,001423501	25,35341183	64,02822008	2,525428156	4,31775E-53	3,31388E-70	1,7824E-65
1stExon_C4orf7	0,40325	0,4079	0,39945	-0,00845	-0,0038	0,00465	0,024666899	0,09345773	0,602240735	-0,07051323	0,125667984	104,2141957	1768,055688	16,96559356	7,74466E-74	3,2935E-138	3,8942E-110
5'UTR_C4orf7	0,40325	0,4079	0,39945	-0,00845	-0,0038	0,00465	0,024666899	0,09345773	0,602240735	-0,07051323	0,125667984	104,2141957	1768,055688	16,96559356	7,74466E-74	3,2935E-138	3,8942E-110
Body_C8orf40	0,37275	0,3793	0,3892	0,0099	0,01645	0,00655	0,001018094	4,79145E-05	0,106296821	0,187256815	4,16561E-05	2,265277824	3,088066884	1,363217726	9,86516E-56	1,46778E-96	2,79496E-50
1stExon_C8orf40	-0,4756	-0,4757	-0,47605	-0,00035	-0,00045	-1E-04	0,566751827	0,182535375	0,68658209	-0,011606474	0,475380919	2,265277824	3,088066884	1,363217726	9,86516E-56	1,46778E-96	2,79496E-50
5'UTR_C8orf40	-0,4703	-0,4704	-0,4711	-0,0007	-0,0008	-1E-04	0,705905746	0,29389354	0,808409508	-0,0111924	0,441550301	2,265277824	3,088066884	1,363217726	9,86516E-56	1,46778E-96	2,79496E-50
TSS200_C8orf40	-0,4823	-0,4833	-0,4835	-0,0002	-0,0012	-0,001	0,27600668	0,065240663	0,247009953	0,01410294	0,493018803	2,265277824	3,088066884	1,363217726	9,86516E-56	1,46778E-96	2,79496E-50
TSS1500_C8orf40	-0,4493	-0,44845	-0,44875	-0,0003	0,00055	0,00085	0,855254105	0,08118428	0,404093038	0,024528373	0,285112174	2,265277824	3,088066884	1,363217726	9,86516E-56	1,46778E-96	2,79496E-50
Body_C8orf41	-0,4459	-0,44415	-0,4462	-0,00205	-0,0003	0,00175	0,926996398	0,337923133	0,254693453	0,003263794	0,862026122	1,739793404	2,223178827	1,277840703	8,59078E-56	1,05597E-89	1,54752E-47
1stExon_C8orf41	-0,4686	-0,46815	-0,46835	-0,0002	0,00025	0,00045	0,306010051	5,90259E-05	0,001456714	-0,051060797	0,000444202	1,739793404	2,223178827	1,277840703	8,59078E-56	1,05597E-89	1,54752E-47
5'UTR_C8orf41	-0,47325	-0,47385	-0,47365	0,0002	-0,0004	-0,0006	0,185820134	2,1277E-07	3,02625E-05	-0,140534382	5,55112E-14	1,739793404	2,223178827	1,277840703	8,59078E-56	1,05597E-89	1,54752E-47
TSS200_C8orf41	-0,473	-0,4739	-0,47445	-0,00055	-0,00145	-0,0009	0,904464038	0,005178818	0,010168514	-0,122866916	5,15705E-11	1,739793404	2,223178827	1,277840703	8,59078E-56	1,05597E-89	1,54752E-47
TSS1500_C8orf41	-0,45565	-0,4577	-0,4546	0,0031	0,00105	-0,00205	0,051669226	0,237784273	0,112738794	0,012830726	0,532844178	1,739793404	2,223178827	1,277840703	8,59078E-56	1,05597E-89	1,54752E-47
3'UTR_C8orf41	0,3485	0,336	0,26575	-0,07025	-0,08275	-0,0125	9,39164E-05	0,000214738	0,172985976	-0,225931631	6,8691E-07	1,739793404	2,223178827	1,277840703	8,59078E-56	1,05597E-89	1,54752E-47
Body_C8orf42	-0,00735	0,22195	0,22915	0,0072	0,2365	0,2293	0,016170329	1,7457E-08	1,65634E-06	0,055414661	0,015730929	4,438154835	14,23335638	3,207043672	1,66139E-79	2,3392E-130	3,14842E-79
1stExon_C8orf42	-0,4334	-0,4314	-0,44185	-0,01045	-0,00845	0,002	0,00079675	0,000324868	0,368632847	-0,134010986	3,61784E-05	4,438154835	14,23335638	3,207043672	1,66139E-79	2,3392E-130	3,14842E-79
5'UTR_C8orf42	-0,4118	-0,4153	-0,42265	-0,00735	-0,01085	-0,0035	0,000638407	6,63162E-05	0,470653913	-0,19534537	1,92015E-05	4,438154835	14,23335638	3,207043672	1,66139E-79	2,3392E-130	3,14842E-79
TSS1500_C8orf42	0,09535	0,10025	-0,0518	-0,15205	-0,14715	0,0049	4,51011E-05	0,000141498	0,25719815	-0,073522147	2,42279E-05	4,438154835	14,23335638	3,207043672	1,66139E-79	2,3392E-130	3,14842E-79
3'UTR_C8orf42	0,3082	0,3919	0,4155	0,0236	0,1073	0,0837	3,60696E-07	0	2,27596E-14	0,52796724	0	4,438154835	14,23335638	3,207043672	1,66139E-79	2,3392E-130	3,14842E-79
Body_C8orf44	0,3947	0,392	0,3976	0,0056	0,0029	-0,0027	0,109843934	0,158976084	0,487329634	0,095144896	0,038594516	3,73067323	5,786728669	1,551121825	6,3801E-55	1,63251E-93	3,66567E-45
1stExon_C8orf44	0,3945	0,3979	0,39955	0,00165	0,00505	0,0034	0,494022211	0,038290401	0,440160629	0,0691155	0,1333605	3,73067323	5,786728669	1,551121825	6,3801E-55	1,63251E-93	3,66567E-45
5'UTR_C8orf44	0,3861	0,38585	0,3949	0,00905	0,0088	-0,00025	0,007832367	0,115885951	0,558844532	0,054817765	0,09197427	3,73067323	5,786728669	1,551121825	6,3801E-55	1,63251E-93	3,66567E-45
TSS1500_C8orf44	-0,253	-0,2718	-0,30135	-0,02955	-0,04835	-0,0188	0,061183808	0,02790338	0,727384102	-0,045463467	0,086902685	3,73067323	5,786728669	1,551121825	6,3801E-55	1,63251E-93	3,66567E-45
3'UTR_C8orf44	0,34775	0,3624	0,3919	0,0295	0,04415	0,01465	0,005453938	0,000345192	0,797513039	0,129267709	0,004866032	3,73067323	5,786728669	1,551121825	6,3801E-55	1,63251E-93	3,66567E-45
Body_C8orf45	0,21155	0,1739	0,2499	0,076	0,03835	-0,03765	0,082683652	0,256759004	0,542552524	0,080194915	0,078594242	4,25674893	7,847319826	1,843500746	5,04858E-59	1,2746E-107	6,76543E-57
1stExon_C8orf45	-0,47635	-0,4816	-0,4839	-0,0023	-0,00755	-0,00525	0,003352537	1,41796E-07	0,002595984	-0,198707049	1,33891E-05	4,25674893	7,847319826	1,843500746	5,04858E-59	1,2746E-107	6,76543E-57
5'UTR_C8orf45	-0,3464	-0,4002	-0,43295	-0,03275	-0,08655	-0,0538	0,005120814	6,16899E-05	0,312520871	-0,034159887	0,096181468	4,25674893	7,847319826	1,843500746	5,04858E-59	1,2746E-107	6,76543E-57
TSS200_C8orf45	-0,41965	-0,4301	-0,4471	-0,017	-0,02745	-0,01045	0,002894342	1,92193E-05	0,311441859	-0,045409539	0,087277979	4,25674893	7,847319826	1,843500746	5,04858E-59	1,2746E-107	6,76543E-57
TSS1500_C8orf45	-0,44765	-0,454	-0,4576	-0,0036	-0,00995	-0,00635	1,32885E-07	2,53131E-14	0,008566788	-0,169487829	0	4,25674893	7,847319826	1,843500746	5,04858E-59	1,2746E-107	6,76543E-57
Body_C8orf46	0,40485	0,4015	0,39645	-0,00505	-0,0084	-0,00335	0,965375865	0,203372041	0,259292762	-0,024504991	0,109530823	7,996518386	24,58754862	3,074781727	2,91882E-68	6,3105E-104	1,75486E-57
1stExon_C8orf46	-0,10435	-0,2096	-0,2347	-0,0251	-0,13035	-0,10525	0,715835771	1,65457E-05	0,001601125	-0,336165826	5,86198E-14	7,996518386	24,58754862	3,074781727	2,91882E-68	6,3105E-104	1,75486E-57
5'UTR_C8orf46	-0,10435	-0,2096	-0,2347	-0,0251	-0,13035	-0,10525	0,715835771	1,65457E-05	0,001601125	-0,336165826	5,86198E-14	7,996518386	24,58754862	3,074781727	2,91882E-68	6,3105E-104	1,75486E-57
TSS200_C8orf46	-0,2329	-0,2915	-0,2997	-0,0082	-0,0668	-0,0586	0,2939235	0,001363102	0,007323018	-0,220831688	6,67288E-12	7,996518386	24,58754862	3,074781727	2,91882E-68	6,3105E-104	1,75486E-57
TSS1500_C8orf46	0,1212	0,03225	0,00095	-0,0313	-0,12025	-0,08895	0,423964386	1,14472E-07	1,66403E-05	-0,304124321	0	7,996518386	24,58754862	3,074781727	2,91882E-68	6,3105E-104	1,75486E-57
Body_C8orf47	-0,0212	-0,13835	-0,3333	-0,19495	-0,3121	-0,11715	4,81872E-06	3,33067E-16	0,002440564	-0,140640093	6,61671E-12	9,286094741	18,59161251	2,002091625	8,55457E-43	1,09805E-60	7,06946E-68
1stExon_C8orf47	-0,0929	-0,27215	-0,41735	-0,1452	-0,32445	-0,17925	1,73247E-11	0	0,003525238	-0,30140249	0	9,286094741	18,59161251	2,002091625	8,55457E-43	1,09805E-60	7,06946E-68
5'UTR_C8orf47	-0,0929	-0,27215	-0,41735	-0,1452	-0,32445	-0,17925	1,73247E-11	0	0,003525238	-0,30140249	0	9,286094741	18,59161251	2,002091625	8,55457E-43	1,09805E-60	7,06946E-68
TSS200_C8orf47	0,0852	-0,0488	-0,2912	-0,2424	-0,3764	-0,134	2,22045E-16	0	0,00034902	-0,382503141	0	9,286094741	18,59161251	2,002091625	8,55457E-43	1,09805E-60	7,06946E-68
TSS1500_C8orf47	0,1208	0,0483	-0,104	-0,1523	-0,2248	-0,0725	5,22331E-11	0	0,000604191	-0,332556438	0	9,286094741	18,59161251	2,002091625	8,55457E-43	1,09805E-60	7,06946E-68
3'UTR_C8orf47	0,3243	0,2987	0,30695	0,00825	-0,01735	-0,0256	0,192666058	0,006717391	0,014773148	0,06769617	0,141538555	9,286094741	18,59161251	2,002091625	8,55457E-43	1,09805E-60	7,06946E-68
1stExon_C8orf48	-0,09835	-0,2869	-0,37275	-0,08585	-0,2744	-0,18855	0,001086834	2,77556E-15	1,81783E-05	-0,23777345	0	6,56615133	16,11808007	2,454722601	3,41447E-58	4,28311E-94	3,67062E-47
5'UTR_C8orf48	-0,42135	-0,43355	-0,4399	-0,00635	-0,01855	-0,0122	0,000845967	1,43641E-12	2,50841E-05	-0,385905516	0	6,56615133	16,11808007	2,454722601	3,41447E-58	4,28311E-94	3,67062E-47
TSS200_C8orf48	-0,46355	-0,469	-0,4693	-0,0003	-0,00575	-0,00545	0,503012559	8,83156E-07	4,08377E-05	-0,424065156	0	6,56615133	16,11808007	2,454722601	3,41447E-58	4,28311E-94	3,67062E-47
TSS1500_C8orf48	-0,4352	-0,44545	-0,4482	-0,00275	-0,013	-0,01025	0,126542988	1,22128E-10	2,20972E-05	-0,410987729	0	6,56615133	16,11808007	2,454722601	3,41447E-58	4,28311E-94	3,67062E-47
Body_C9orf140	-0,23065	-0,17215	-0,16045	0,0117	0,0702	0,0585	0,087344023	2,68709E-07	0,00111738	0,061999101	0,006984218	3,566200953	6,624391783	1,857548655	3,82956E-62	4,2203E-101	1,23638E-52
1stExon_C9orf140	-0,46575	-0,4644	-0,46535	-0,00095	0,0004	0,00135	0,55305365	0,658682021	0,697937156	-0,021295442	0,644101255	3,566200953	6,624391783	1,857548655	3,82956E-62	4,2203E-101	1,23638E-52
5'UTR_C9orf140	-0,46575	-0,4644	-0,46535	-0,00095	0,0004	0,00135	0,55305365	0,658682021	0,697937156	-0,021295442	0,644101255	3,566200953	6,624391783	1,857548655	3,82956E-62	4,2203E-101	1,23638E-52
TSS200_C9orf140	-0,47245	-0,473	-0,4729	1E-04	-0,00045	-0,00055	0,904017039	0,235104074	0,650576109	-0,063611544	0,050476729	3,566200953	6,624391783	1,857548655	3,82956E-62	4,2203E-101	1,23638E-52
TSS1500_C9orf140	-0,4648	-0,4669	-0,4675	-0,0006	-0,0027	-0,0021	0,074808773	0,000547918	0,078877957	-0,153825904	0,000788959	3,566200953	6,624391783	1,857548655	3,82956E-62	4,2203E-101	1,23638E-52
Body_C9orf142	-0,44065	-0,4445	-0,44555	-0,00105	-0,0049	-0,00385	0,50075668	0,013997473	0,024046015	-0,129989781	0,004631081	4,205076364	6,434410592	1,53015309	1,21839E-43	1,72074E-84	9,56844E-44
TSS200_C9orf142	-0,4836	-0,4846	-0,48465	-5E-05	-0,00105	-0,001	0,999681204	0,000345192	0,000441535	0,238126282	1,21874E-07	4,205076364	6,434410592	1,53015309	1,21839E-43	1,72074E-84	9,56844E-44
TSS1500_C9orf142	-0,42015	-0,44285	-0,4219	0,02095	-0,00175	-0,0227	0,847780078	0,235104074	0,847780078	-0,028329347	0,384108306	4,205076364	6,434410592	1,53015309	1,21839E-43	1,72074E-84	9,56844E-44
Body_C9orf144	0,36385	0,36855	0,37965	0,0111	0,0158	0,0047	0,629679632	0,321800821	0,401835076	0,09716967	0,002773476	1,973663448	1,973663448	-1	1,71895E-15	1,71895E-15
TSS200_C9orf144	0,2596	0,2353	0,24425	0,00895	-0,01535	-0,0243	0,487329634	0,39263673	0,498507276	0,078362886	0,088682391	1,973663448	1,973663448	-1	1,71895E-15	1,71895E-15
TSS1500_C9orf144	0,38145	0,3821	0,3821	0	0,00065	0,00065	0,495923125	0,812673787	0,459445381	0,09016317	0,005542698	1,973663448	1,973663448	-1	1,71895E-15	1,71895E-15
1stExon_C9orf163	-0,4662	-0,46625	-0,46525	0,001	0,00095	-5E-05	0,329974804	0,003264743	0,21454407	-0,061458087	0,001053991	3,315365666	5,674778179	1,711659814	7,19386E-59	6,0566E-107	9,04258E-56
5'UTR_C9orf163	-0,4675	-0,4673	-0,4665	0,0008	0,001	0,0002	0,42061869	0,060680437	0,9452442	-0,050300478	0,028679417	3,315365666	5,674778179	1,711659814	7,19386E-59	6,0566E-107	9,04258E-56
TSS1500_C9orf163	-0,4452	-0,4461	-0,4488	-0,0027	-0,0036	-0,0009	0,267988908	0,015629301	0,535166668	-0,066579781	0,003781974	3,315365666	5,674778179	1,711659814	7,19386E-59	6,0566E-107	9,04258E-56
3'UTR_C9orf163	-0,4731	-0,4717	-0,47255	-0,00085	0,00055	0,0014	0,432284104	0,838456575	0,106665678	0,056822578	0,217375707	3,315365666	5,674778179	1,711659814	7,19386E-59	6,0566E-107	9,04258E-56
Body_C9orf169	0,3785	0,3783	0,3772	-0,0011	-0,0013	-0,0002	0,673302657	0,158976084	0,334381542	0,10514216	0,022196834	71,71703804	144,4061125	2,013553772	5,09308E-31	1,08899E-57	1,03971E-55
5'UTR_C9orf169	0,1794	0,2187	0,2131	-0,0056	0,0337	0,0393	0,923688425	0,038290401	0,135463982	0,036780018	0,424832142	71,71703804	144,4061125	2,013553772	5,09308E-31	1,08899E-57	1,03971E-55
TSS200_C9orf169	0,2514	0,2478	0,27575	0,02795	0,02435	-0,0036	0,423970072	0,658682021	0,927907727	-0,034023458	0,460382481	71,71703804	144,4061125	2,013553772	5,09308E-31	1,08899E-57	1,03971E-55
TSS1500_C9orf169	-0,4573	-0,45815	-0,458	0,00015	-0,0007	-0,00085	0,986429861	0,372506309	0,354131811	-0,071893238	0,027024301	71,71703804	144,4061125	2,013553772	5,09308E-31	1,08899E-57	1,03971E-55
3'UTR_C9orf169	0,2	0,2029	0,21	0,0071	0,01	0,0029	0,231661693	0,027727336	0,783636172	0,027837993	0,545875913	71,71703804	144,4061125	2,013553772	5,09308E-31	1,08899E-57	1,03971E-55
Body_CAP1	0,29145	0,2095	0,06005	-0,14945	-0,2314	-0,08195	0,022244889	0,000275729	0,08463955	-0,141168706	1,31231E-05	2,176092676	2,818125772	1,295039408	2,15474E-51	5,0481E-104	1,34966E-58
1stExon_CAP1	-0,4862	-0,4865	-0,4865	0	-0,0003	-0,0003	0,999999718	0,203372041	0,361347796	-0,134303679	0,003428519	2,176092676	2,818125772	1,295039408	2,15474E-51	5,0481E-104	1,34966E-58
5'UTR_CAP1	-0,4743	-0,47425	-0,47365	0,0006	0,00065	5E-05	0,621093631	0,119766989	0,617631736	0,007566682	0,66305537	2,176092676	2,818125772	1,295039408	2,15474E-51	5,0481E-104	1,34966E-58
TSS200_CAP1	-0,4707	-0,4705	-0,47135	-0,00085	-0,00065	0,0002	0,708140669	0,237784273	0,909530942	0,020319497	0,323278814	2,176092676	2,818125772	1,295039408	2,15474E-51	5,0481E-104	1,34966E-58
TSS1500_CAP1	-0,4664	-0,46595	-0,46545	0,0005	0,00095	0,00045	0,424449866	0,172367353	0,182089498	-0,028027718	0,173108882	2,176092676	2,818125772	1,295039408	2,15474E-51	5,0481E-104	1,34966E-58
3'UTR_CAP1	0,1003	0,1106	0,11265	0,00205	0,01235	0,0103	0,831149688	0,122674225	0,285417579	0,120669509	0,008612859	2,176092676	2,818125772	1,295039408	2,15474E-51	5,0481E-104	1,34966E-58
Body_CAP2	0,20435	0,31055	0,34455	0,034	0,1402	0,1062	0,000739624	0	4,01295E-11	0,253590091	0	4,30184636	14,34491983	3,334596038	2,59005E-88	2,75402E-78	8,28913E-53
1stExon_CAP2	-0,46785	-0,46905	-0,46975	-0,0007	-0,0019	-0,0012	0,361044688	0,041442681	0,832021846	-0,05895743	0,069902861	4,30184636	14,34491983	3,334596038	2,59005E-88	2,75402E-78	8,28913E-53
5'UTR_CAP2	-0,44515	-0,4473	-0,45185	-0,00455	-0,0067	-0,00215	0,110849779	5,14452E-09	2,85153E-08	0,111825394	4,6863E-08	4,30184636	14,34491983	3,334596038	2,59005E-88	2,75402E-78	8,28913E-53
TSS200_CAP2	-0,38575	-0,3982	-0,41965	-0,02145	-0,0339	-0,01245	1,54708E-11	0	0,005480817	-0,248641999	0	4,30184636	14,34491983	3,334596038	2,59005E-88	2,75402E-78	8,28913E-53
TSS1500_CAP2	-0,1801	-0,1808	-0,24015	-0,05935	-0,06005	-0,0007	0,011314726	0,02790338	0,710259133	-0,030638903	0,248742381	4,30184636	14,34491983	3,334596038	2,59005E-88	2,75402E-78	8,28913E-53
3'UTR_CAP2	0,05325	0,1525	0,15885	0,00635	0,1056	0,09925	0,097584823	0,000345192	0,000149372	0,221332713	1,16586E-06	4,30184636	14,34491983	3,334596038	2,59005E-88	2,75402E-78	8,28913E-53
Body_CAPG	0,3584	0,3524	0,35545	0,00305	-0,00295	-0,006	0,34155792	0,39263673	0,694342417	-0,007364367	0,873083701	21,54080111	79,27136974	3,680056714	9,23681E-71	1,5231E-119	3,73767E-58
1stExon_CAPG	0,2603	0,102	-0,24685	-0,34885	-0,50715	-0,1583	0	0	2,66454E-15	-0,780248075	0	21,54080111	79,27136974	3,680056714	9,23681E-71	1,5231E-119	3,73767E-58
5'UTR_CAPG	0,2628	0,14105	-0,17305	-0,3141	-0,43585	-0,12175	0	0	0	-0,775614569	0	21,54080111	79,27136974	3,680056714	9,23681E-71	1,5231E-119	3,73767E-58
TSS200_CAPG	0,2656	0,1652	-0,13685	-0,30205	-0,40245	-0,1004	0	0	0	-0,707507659	0	21,54080111	79,27136974	3,680056714	9,23681E-71	1,5231E-119	3,73767E-58
TSS1500_CAPG	0,43525	0,4366	0,42805	-0,00855	-0,0072	0,00135	0,000169676	0,009758293	0,269744214	-0,234583802	1,8918E-07	21,54080111	79,27136974	3,680056714	9,23681E-71	1,5231E-119	3,73767E-58
Body_CAPS	0,402	0,3643	0,29865	-0,06565	-0,10335	-0,0377	1,08979E-10	0	0,002021481	-0,382064962	0	55,96682497	126,6507667	2,262961437	1,35417E-34	4,08471E-66	3,53118E-61
1stExon_CAPS	0,0485	0,0092	-0,0408	-0,05	-0,0893	-0,0393	0,001636083	2,68709E-07	0,228934549	-0,330834078	1,52323E-13	55,96682497	126,6507667	2,262961437	1,35417E-34	4,08471E-66	3,53118E-61
5'UTR_CAPS	0,0485	0,0092	-0,0408	-0,05	-0,0893	-0,0393	0,001636083	2,68709E-07	0,228934549	-0,330834078	1,52323E-13	55,96682497	126,6507667	2,262961437	1,35417E-34	4,08471E-66	3,53118E-61
TSS200_CAPS	0,0552	0,0156	-0,1109	-0,1265	-0,1661	-0,0396	6,25433E-05	1,10245E-11	0,024303012	-0,362848148	2,22045E-16	55,96682497	126,6507667	2,262961437	1,35417E-34	4,08471E-66	3,53118E-61
TSS1500_CAPS	0,36685	0,3533	0,29895	-0,05435	-0,0679	-0,01355	0,000150827	2,32307E-07	0,217505771	-0,235596404	0	55,96682497	126,6507667	2,262961437	1,35417E-34	4,08471E-66	3,53118E-61
3'UTR_CAPS	0,36465	0,3643	0,3171	-0,0472	-0,04755	-0,00035	0,001103536	0,000547918	0,92859813	-0,450402619	0	55,96682497	126,6507667	2,262961437	1,35417E-34	4,08471E-66	3,53118E-61
Body_CARS	0,15455	0,1488	0,1208	-0,028	-0,03375	-0,00575	0,003500452	0,000115766	0,802646968	-0,023833024	0,07253624	2,298154834	3,097559511	1,347846309	2,09668E-52	1,324E-97	6,1083E-50
1stExon_CARS	-0,4725	-0,47325	-0,47565	-0,0024	-0,00315	-0,00075	0,903732061	0,321800821	0,103658328	-0,000233885	0,994267944	2,298154834	3,097559511	1,347846309	2,09668E-52	1,324E-97	6,1083E-50
5'UTR_CARS	-0,1771	-0,16905	-0,2113	-0,04225	-0,0342	0,00805	0,014897055	0,00785304	0,765978555	-0,012866013	0,332644771	2,298154834	3,097559511	1,347846309	2,09668E-52	1,324E-97	6,1083E-50
TSS200_CARS	-0,4793	-0,4798	-0,4789	0,0009	0,0004	-0,0005	0,698236519	0,518840853	0,300035997	0,018203397	0,428746931	2,298154834	3,097559511	1,347846309	2,09668E-52	1,324E-97	6,1083E-50
TSS1500_CARS	-0,46605	-0,4681	-0,46785	0,00025	-0,0018	-0,00205	0,815592311	0,379890553	0,450820158	0,015611414	0,556805143	2,298154834	3,097559511	1,347846309	2,09668E-52	1,324E-97	6,1083E-50
3'UTR_CARS	0,0319	0,0673	0,089	0,0217	0,0571	0,0354	0,784756047	0,122674225	0,215985866	0,070211846	0,127296831	2,298154834	3,097559511	1,347846309	2,09668E-52	1,324E-97	6,1083E-50
Body_CCDC117	-0,46755	-0,4669	-0,466	0,0009	0,00155	0,00065	0,176012653	0,004565938	0,309647528	0,211453635	2,82203E-06	2,124495076	3,15398544	1,484581195	3,22724E-63	2,01355E-95	8,27295E-52
1stExon_CCDC117	-0,4801	-0,4811	-0,48135	-0,00025	-0,00125	-0,001	0,061854316	0,015489192	0,052314224	-0,044468733	0,09403783	2,124495076	3,15398544	1,484581195	3,22724E-63	2,01355E-95	8,27295E-52
5'UTR_CCDC117	-0,4801	-0,4811	-0,48135	-0,00025	-0,00125	-0,001	0,061854316	0,015489192	0,052314224	-0,044468733	0,09403783	2,124495076	3,15398544	1,484581195	3,22724E-63	2,01355E-95	8,27295E-52
TSS200_CCDC117	-0,461	-0,4614	-0,4609	0,0005	0,0001	-0,0004	0,461350377	0,158808728	0,207898145	0,030593947	0,103209086	2,124495076	3,15398544	1,484581195	3,22724E-63	2,01355E-95	8,27295E-52
3'UTR_CCDC117	0,3918	0,3917	0,3998	0,0081	0,008	-0,0001	0,064858293	0,004565938	0,785874287	0,118060113	0,010174637	2,124495076	3,15398544	1,484581195	3,22724E-63	2,01355E-95	8,27295E-52
Body_CCDC144A	0,14305	0,15445	0,18565	0,0312	0,0426	0,0114	0,089316733	0,016684989	0,465609869	0,045556016	0,047034678	4,821118865	12,33501872	2,558538602	3,98053E-75	1,8137E-102	1,17928E-58
1stExon_CCDC144A	0,1889	0,1793	0,1295	-0,0498	-0,0594	-0,0096	0,439105886	0,009758293	0,149498206	-0,134701777	0,003333256	4,821118865	12,33501872	2,558538602	3,98053E-75	1,8137E-102	1,17928E-58
TSS200_CCDC144A	0,10825	0,0641	0,05615	-0,00795	-0,0521	-0,04415	0,836367376	1,05034E-05	5,72896E-06	-0,139203663	1,05203E-11	4,821118865	12,33501872	2,558538602	3,98053E-75	1,8137E-102	1,17928E-58
TSS1500_CCDC144A	0,1531	0,14145	0,15865	0,0172	0,00555	-0,01165	0,71405233	0,256759004	0,264795766	0,007340017	0,749103342	4,821118865	12,33501872	2,558538602	3,98053E-75	1,8137E-102	1,17928E-58
Body_CCDC144B	0,3713	0,3277	0,2908	-0,0369	-0,0805	-0,0436	0,50075668	0,000858763	0,032693532	-0,172766914	0,000137923	4,100818806	12,58505835	3,068913537	6,91253E-81	5,0061E-118	2,77347E-66
1stExon_CCDC144B	0,14795	0,1049	0,0797	-0,0252	-0,06825	-0,04305	0,000839089	0	2,73545E-10	-0,329105808	0	4,100818806	12,58505835	3,068913537	6,91253E-81	5,0061E-118	2,77347E-66
TSS1500_CCDC144B	-0,1088	-0,1419	-0,1395	0,0024	-0,0307	-0,0331	0,288887668	0,001603226	0,00398344	-0,066623986	0,013372887	4,100818806	12,58505835	3,068913537	6,91253E-81	5,0061E-118	2,77347E-66
Body_CCDC144C	-0,0491	-0,0411	-0,0357	0,0054	0,0134	0,008	0,695087373	0,056864809	0,3368614	0,01420379	0,489289068	19,58655819	36,74887041	1,876229098	5,29707E-37	1,50455E-57	1,47052E-87
TSS200_CCDC144C	-0,4424	-0,4362	-0,4311	0,0051	0,0113	0,0062	0,786341266	0,115885951	0,478173481	0,039095426	0,22962249	19,58655819	36,74887041	1,876229098	5,29707E-37	1,50455E-57	1,47052E-87
TSS1500_CCDC144C	0,07735	0,15445	0,19205	0,0376	0,1147	0,0771	0,993388123	0,750363559	0,831291647	0,012425055	0,70270743	19,58655819	36,74887041	1,876229098	5,29707E-37	1,50455E-57	1,47052E-87
Body_CCDC150	0,34045	0,3364	0,33025	-0,00615	-0,0102	-0,00405	0,872323866	0,796758174	0,782795203	-0,002780477	0,903571794	4,218002646	9,579032842	2,27098787	1,18131E-62	3,0447E-102	1,2822E-55
1stExon_CCDC150	-0,4698	-0,47	-0,4705	-0,0005	-0,0007	-0,0002	0,676314191	0,39263673	0,972495192	-0,035524307	0,440824484	4,218002646	9,579032842	2,27098787	1,18131E-62	3,0447E-102	1,2822E-55
5'UTR_CCDC150	-0,4698	-0,47	-0,4705	-0,0005	-0,0007	-0,0002	0,676314191	0,39263673	0,972495192	-0,035524307	0,440824484	4,218002646	9,579032842	2,27098787	1,18131E-62	3,0447E-102	1,2822E-55
TSS200_CCDC150	-0,4741	-0,47595	-0,4769	-0,00095	-0,0028	-0,00185	0,305442525	0,203372041	0,403339736	-0,054313128	0,018144912	4,218002646	9,579032842	2,27098787	1,18131E-62	3,0447E-102	1,2822E-55
TSS1500_CCDC150	-0,10265	-0,1295	-0,23965	-0,11015	-0,137	-0,02685	0,00957186	0,00068704	0,714944248	-0,077805321	0,000706081	4,218002646	9,579032842	2,27098787	1,18131E-62	3,0447E-102	1,2822E-55
3'UTR_CCDC150	0,377	0,3713	0,358	-0,0133	-0,019	-0,0057	0,031635385	0,038290401	0,863903679	-0,056817949	0,217413238	4,218002646	9,579032842	2,27098787	1,18131E-62	3,0447E-102	1,2822E-55
Body_CCDC151	-0,1542	-0,1366	-0,2845	-0,1479	-0,1303	0,0176	1,84846E-08	4,62258E-07	0,170282542	-0,128025685	1,31672E-13	11,41117937	25,95283073	2,274333782	2,91777E-52	6,66121E-91	3,8148E-73
1stExon_CCDC151	-0,4668	-0,4671	-0,46695	0,00015	-0,00015	-0,0003	0,884629555	0,997410238	0,846019784	0,002375276	0,941837824	11,41117937	25,95283073	2,274333782	2,91777E-52	6,66121E-91	3,8148E-73
5'UTR_CCDC151	-0,4668	-0,4671	-0,46695	0,00015	-0,00015	-0,0003	0,884629555	0,997410238	0,846019784	0,002375276	0,941837824	11,41117937	25,95283073	2,274333782	2,91777E-52	6,66121E-91	3,8148E-73
TSS200_CCDC151	-0,473	-0,4729	-0,47395	-0,00105	-0,00095	1E-04	0,948336552	0,859230909	0,972866437	-0,019328635	0,347439808	11,41117937	25,95283073	2,274333782	2,91777E-52	6,66121E-91	3,8148E-73
TSS1500_CCDC151	-0,45825	-0,4598	-0,45985	-5E-05	-0,0016	-0,00155	0,549837654	0,611309258	0,978355141	-0,012058812	0,600142181	11,41117937	25,95283073	2,274333782	2,91777E-52	6,66121E-91	3,8148E-73
3'UTR_CCDC151	-0,39755	-0,3856	-0,44095	-0,05535	-0,0434	0,01195	4,41129E-09	1,29617E-07	0,335904593	-0,179427596	4,88498E-15	11,41117937	25,95283073	2,274333782	2,91777E-52	6,66121E-91	3,8148E-73
Body_CCDC152	-0,416	-0,4181	-0,41805	5E-05	-0,00205	-0,0021	0,979161959	0,564506369	0,927213652	-0,014653044	0,750593788	15,47110138	43,85143046	2,834409095	2,34851E-56	2,4274E-106	1,6531E-57
5'UTR_CCDC152	0,04165	0,08065	0,0356	-0,04505	-0,00605	0,039	0,038324198	0,003295885	0,008865898	-0,098659463	0,002382469	15,47110138	43,85143046	2,834409095	2,34851E-56	2,4274E-106	1,6531E-57
TSS200_CCDC152	0,3326	0,28795	0,15935	-0,1286	-0,17325	-0,04465	7,35301E-13	0	0,004275612	-0,272067716	0	15,47110138	43,85143046	2,834409095	2,34851E-56	2,4274E-106	1,6531E-57
TSS1500_CCDC152	0,3929	0,4058	0,41365	0,00785	0,02075	0,0129	0,36369626	0,009758293	0,041751964	0,133507394	0,003317952	15,47110138	43,85143046	2,834409095	2,34851E-56	2,4274E-106	1,6531E-57
3'UTR_CCDC152	-0,05055	0,0469	0,19055	0,14365	0,2411	0,09745	1,249E-06	9,16489E-13	0,001508539	0,373180085	0	15,47110138	43,85143046	2,834409095	2,34851E-56	2,4274E-106	1,6531E-57
Body_CCDC153	0,22435	0,2029	0,2067	0,0038	-0,01765	-0,02145	0,925814512	0,474762346	0,275959849	-0,048856231	0,288974168	4,810890624	8,080564042	1,679639941	3,68463E-54	2,5347E-106	6,68741E-70
1stExon_CCDC153	-0,38315	-0,3903	-0,3878	0,0025	-0,00465	-0,00715	0,243169749	0,474762346	0,982888608	-0,026983951	0,55826805	4,810890624	8,080564042	1,679639941	3,68463E-54	2,5347E-106	6,68741E-70
5'UTR_CCDC153	-0,38315	-0,3903	-0,3878	0,0025	-0,00465	-0,00715	0,243169749	0,474762346	0,982888608	-0,026983951	0,55826805	4,810890624	8,080564042	1,679639941	3,68463E-54	2,5347E-106	6,68741E-70
TSS200_CCDC153	0,30875	0,2478	0,26995	0,02215	-0,0388	-0,06095	0,625059707	0,203372041	0,029917949	-0,075586473	0,100611338	4,810890624	8,080564042	1,679639941	3,68463E-54	2,5347E-106	6,68741E-70
TSS1500_CCDC153	0,0806	0,0773	0,06795	-0,00935	-0,01265	-0,0033	0,869475371	0,214107485	0,379368242	-0,017421962	0,511538429	4,810890624	8,080564042	1,679639941	3,68463E-54	2,5347E-106	6,68741E-70
Body_CCDC154	0,3959	0,41625	0,4166	0,00035	0,0207	0,02035	0,699959771	7,24087E-13	2,38876E-12	0,09345643	0	9,589768576	26,70111347	2,784333454	9,53113E-68	3,1768E-127	2,55076E-72
TSS200_CCDC154	0,33125	0,34525	0,34415	-0,0011	0,0129	0,014	0,187705616	0,041442681	0,157840168	0,098017598	0,002544302	9,589768576	26,70111347	2,784333454	9,53113E-68	3,1768E-127	2,55076E-72
TSS1500_CCDC154	0,3142	0,32155	0,3228	0,00125	0,0086	0,00735	0,957501973	0,00197391	0,011050632	0,070573885	0,000168082	9,589768576	26,70111347	2,784333454	9,53113E-68	3,1768E-127	2,55076E-72
3'UTR_CCDC154	-0,02415	0,0062	0,0305	0,0243	0,05465	0,03035	0,044661813	0,000214738	0,007656377	0,208695434	4,70985E-06	9,589768576	26,70111347	2,784333454	9,53113E-68	3,1768E-127	2,55076E-72
1stExon_CCDC155	0,232	-0,0336	-0,1568	-0,1232	-0,3888	-0,2656	1,32773E-06	0	0	-0,580084673	0	13,04227826	56,58453885	4,338547126	9,9941E-63	9,88067E-83	8,38682E-55
5'UTR_CCDC155	0,2231	0,0758	-0,0349	-0,1107	-0,258	-0,1473	8,02894E-09	0	7,26696E-12	-0,372874228	0	13,04227826	56,58453885	4,338547126	9,9941E-63	9,88067E-83	8,38682E-55
TSS200_CCDC155	0,07475	-0,087	-0,1588	-0,0718	-0,23355	-0,16175	3,99619E-05	0	3,89688E-14	-0,532690098	0	13,04227826	56,58453885	4,338547126	9,9941E-63	9,88067E-83	8,38682E-55
TSS1500_CCDC155	0,08955	-0,0173	-0,06315	-0,04585	-0,1527	-0,10685	4,16737E-06	0	1,11022E-16	-0,529197712	0	13,04227826	56,58453885	4,338547126	9,9941E-63	9,88067E-83	8,38682E-55
3'UTR_CCDC155	-0,00185	-0,0086	0,0986	0,1072	0,10045	-0,00675	0,000181621	0,002030937	0,669686983	0,228161163	5,29367E-07	13,04227826	56,58453885	4,338547126	9,9941E-63	9,88067E-83	8,38682E-55
Body_CCDC157	0,19095	0,126	0,12755	0,00155	-0,0634	-0,06495	0,305024231	0,000858763	0,001049748	-0,151382867	0,000957582	2,715948268	4,176504522	1,537770278	1,14825E-59	1,33074E-80	2,42449E-41
1stExon_CCDC157	-0,48165	-0,4821	-0,48155	0,00055	0,0001	-0,00045	0,269703077	0,473804007	0,007012931	-0,01309383	0,622135528	2,715948268	4,176504522	1,537770278	1,14825E-59	1,33074E-80	2,42449E-41
5'UTR_CCDC157	-0,4827	-0,4833	-0,4829	0,0004	-0,0002	-0,0006	0,191311099	0,013180656	0,00055022	0,002747012	0,883519565	2,715948268	4,176504522	1,537770278	1,14825E-59	1,33074E-80	2,42449E-41
TSS200_CCDC157	-0,47175	-0,47	-0,47155	-0,00155	0,0002	0,00175	0,575110647	0,167218966	0,216009191	0,132579821	3,95807E-05	2,715948268	4,176504522	1,537770278	1,14825E-59	1,33074E-80	2,42449E-41
TSS1500_CCDC157	-0,46005	-0,4623	-0,4645	-0,0022	-0,00445	-0,00225	0,069279362	0,003295885	0,509010721	0,10303981	0,001429798	2,715948268	4,176504522	1,537770278	1,14825E-59	1,33074E-80	2,42449E-41
Body_CCDC158	0,4325	0,4344	0,4343	-1E-04	0,0018	0,0019	0,943870633	0,115885951	0,124010799	-0,016659327	0,607122067	9,719485858	13,86561786	1,426579354	5,44919E-36	3,28389E-42	1,74729E-19
5'UTR_CCDC158	0,41925	0,4197	0,42515	0,00545	0,0059	0,00045	0,227918136	0,203372041	0,48788572	-0,012612779	0,782395031	9,719485858	13,86561786	1,426579354	5,44919E-36	3,28389E-42	1,74729E-19
Body_CCDC159	0,33235	0,36605	0,37205	0,006	0,0397	0,0337	0,59237918	0,027727336	0,22089849	0,066758861	0,00367088	2,909461186	4,591978859	1,578291843	7,89642E-59	8,2407E-111	6,39216E-62
1stExon_CCDC159	-0,48315	-0,4835	-0,483	0,0005	0,00015	-0,00035	0,309243032	0,298531658	0,026111428	-0,042927825	0,106008989	2,909461186	4,591978859	1,578291843	7,89642E-59	8,2407E-111	6,39216E-62
5'UTR_CCDC159	-0,48315	-0,4835	-0,483	0,0005	0,00015	-0,00035	0,309243032	0,298531658	0,026111428	-0,042927825	0,106008989	2,909461186	4,591978859	1,578291843	7,89642E-59	8,2407E-111	6,39216E-62
TSS200_CCDC159	-0,4495	-0,4497	-0,4486	0,0011	0,0009	-0,0002	0,754059582	0,920657144	0,490245139	-0,015722964	0,553989448	2,909461186	4,591978859	1,578291843	7,89642E-59	8,2407E-111	6,39216E-62
TSS1500_CCDC159	-0,4222	-0,3985	-0,39595	0,00255	0,02625	0,0237	0,978562952	0,836637613	0,90397133	-0,007858436	0,675608235	2,909461186	4,591978859	1,578291843	7,89642E-59	8,2407E-111	6,39216E-62
3'UTR_CCDC159	0,40225	0,4145	0,4202	0,0057	0,01795	0,01225	0,003964703	1,69494E-06	0,082683652	0,27592306	1,03484E-09	2,909461186	4,591978859	1,578291843	7,89642E-59	8,2407E-111	6,39216E-62
Body_CCDC97	-0,4769	-0,4782	-0,47605	0,00215	0,00085	-0,0013	0,971960812	0,078283445	0,072428651	0,174231736	6,00198E-08	2,29943593	2,900947125	1,261590761	6,51157E-50	2,23566E-94	1,7378E-52
1stExon_CCDC97	-0,4841	-0,4849	-0,4847	0,0002	-0,0006	-0,0008	0,768365998	0,052212141	0,040765113	-0,139981261	0,002277976	2,29943593	2,900947125	1,261590761	6,51157E-50	2,23566E-94	1,7378E-52
5'UTR_CCDC97	-0,4841	-0,4849	-0,4847	0,0002	-0,0006	-0,0008	0,768365998	0,052212141	0,040765113	-0,139981261	0,002277976	2,29943593	2,900947125	1,261590761	6,51157E-50	2,23566E-94	1,7378E-52
TSS200_CCDC97	-0,4809	-0,4809	-0,48035	0,00055	0,00055	0	0,866971312	0,39263673	0,446518074	0,023253829	0,312043726	2,29943593	2,900947125	1,261590761	6,51157E-50	2,23566E-94	1,7378E-52
TSS1500_CCDC97	-0,4431	-0,4395	-0,439	0,0005	0,0041	0,0036	0,717617608	0,019825667	0,081791952	0,266582433	2,75762E-09	2,29943593	2,900947125	1,261590761	6,51157E-50	2,23566E-94	1,7378E-52
3'UTR_CCDC97	-0,00475	0,019	-0,01615	-0,03515	-0,0114	0,02375	0,109466007	0,474762346	0,531546295	0,00940904	0,83827835	2,29943593	2,900947125	1,261590761	6,51157E-50	2,23566E-94	1,7378E-52
Body_CCL20	0,36905	0,3654	0,36045	-0,00495	-0,0086	-0,00365	0,221228994	0,070299013	0,935948713	-0,15372004	0,000795656	71,24554995	291,2778123	4,088364993	1,1529E-53	9,39259E-93	5,0001E-84
1stExon_CCL20	0,4034	0,3865	0,39925	0,01275	-0,00415	-0,0169	0,030670845	0,474762346	0,011429946	-0,019657361	0,669795001	71,24554995	291,2778123	4,088364993	1,1529E-53	9,39259E-93	5,0001E-84
TSS200_CCL20	0,2526	0,2643	0,26025	-0,00405	0,00765	0,0117	0,590291811	0,122674225	0,682933621	0,002141167	0,96295626	71,24554995	291,2778123	4,088364993	1,1529E-53	9,39259E-93	5,0001E-84
TSS1500_CCL20	0,4237	0,4191	0,42645	0,00735	0,00275	-0,0046	0,189416764	0,256759004	0,93030804	0,085662251	0,062670164	71,24554995	291,2778123	4,088364993	1,1529E-53	9,39259E-93	5,0001E-84
1stExon_CCL21	0,23785	0,1546	0,13275	-0,02185	-0,1051	-0,08325	0,114072696	2,54515E-10	5,89752E-05	-0,166157872	0,000284088	127,7681114	1220,425065	9,551875285	4,57808E-65	5,4066E-122	8,73045E-78
5'UTR_CCL21	0,23785	0,1546	0,13275	-0,02185	-0,1051	-0,08325	0,114072696	2,54515E-10	5,89752E-05	-0,166157872	0,000284088	127,7681114	1220,425065	9,551875285	4,57808E-65	5,4066E-122	8,73045E-78
Body_CCL22	0,48485	0,482	0,47075	-0,01125	-0,0141	-0,00285	1,22534E-06	0	0,000180503	-0,340756786	2,53131E-14	16,81168005	56,30394091	3,349096625	1,0134E-62	3,292E-123	2,76618E-71
1stExon_CCL22	0,3456	0,3002	0,2431	-0,0571	-0,1025	-0,0454	6,07343E-05	4,55191E-15	0,000697655	-0,33008207	1,74083E-13	16,81168005	56,30394091	3,349096625	1,0134E-62	3,292E-123	2,76618E-71
TSS200_CCL22	0,19225	0,0843	-0,06015	-0,14445	-0,2524	-0,10795	1,00148E-07	2,22045E-16	0,000387838	-0,423488495	0	16,81168005	56,30394091	3,349096625	1,0134E-62	3,292E-123	2,76618E-71
TSS1500_CCL22	0,1681	0,11265	0,091	-0,02165	-0,0771	-0,05545	0,008646901	1,04239E-05	0,010356744	-0,195536492	1,10344E-09	16,81168005	56,30394091	3,349096625	1,0134E-62	3,292E-123	2,76618E-71
Body_CCL23	0,35435	0,3172	0,2762	-0,041	-0,07815	-0,03715	0,000285193	5,40515E-10	0,00228308	-0,11762194	0,01046022	11,17804513	25,38154526	2,270660474	3,05428E-60	4,26082E-91	1,12791E-87
1stExon_CCL23	0,1961	0,0946	-0,053	-0,1476	-0,2491	-0,1015	4,2443E-06	0	2,20396E-06	-0,424037665	0	11,17804513	25,38154526	2,270660474	3,05428E-60	4,26082E-91	1,12791E-87
5'UTR_CCL23	0,1961	0,0946	-0,053	-0,1476	-0,2491	-0,1015	4,2443E-06	0	2,20396E-06	-0,424037665	0	11,17804513	25,38154526	2,270660474	3,05428E-60	4,26082E-91	1,12791E-87
TSS200_CCL23	0,2344	0,10915	-0,0562	-0,16535	-0,2906	-0,12525	2,6672E-11	0	6,68414E-11	-0,429382697	0	11,17804513	25,38154526	2,270660474	3,05428E-60	4,26082E-91	1,12791E-87
TSS1500_CCL23	0,3885	0,3849	0,3736	-0,0113	-0,0149	-0,0036	0,180772092	0,019825667	0,057909299	-0,115109315	0,011438245	11,17804513	25,38154526	2,270660474	3,05428E-60	4,26082E-91	1,12791E-87
Body_CCL24	-0,0618	-0,0524	0,02475	0,07715	0,08655	0,0094	1,53941E-06	7,01837E-06	0,437790688	0,147387728	5,31107E-06	15,43541107	31,14766263	2,017935414	2,55492E-48	3,2796E-58	4,34684E-35
1stExon_CCL24	0,1204	0,1183	0,15425	0,03595	0,03385	-0,0021	0,017147502	0,038290401	0,593871159	0,102697345	0,025514783	15,43541107	31,14766263	2,017935414	2,55492E-48	3,2796E-58	4,34684E-35
TSS200_CCL24	0,00835	-0,0069	-0,0358	-0,0289	-0,04415	-0,01525	0,012743436	0,001655091	0,617524971	-0,090580072	0,00063517	15,43541107	31,14766263	2,017935414	2,55492E-48	3,2796E-58	4,34684E-35
TSS1500_CCL24	-0,02675	-0,062	-0,0178	0,0442	0,00895	-0,03525	0,054511307	0,632210474	0,108303188	0,032931758	0,215060581	15,43541107	31,14766263	2,017935414	2,55492E-48	3,2796E-58	4,34684E-35
1stExon_CCL25	0,39125	0,3932	0,3867	-0,0065	-0,00455	0,00195	0,084984305	0,256759004	0,677150177	0,021728264	0,637738828	11,5490958	23,96531504	2,0750815	1,9386E-47	2,38561E-61	5,0568E-51
TSS200_CCL25	0,1855	0,2293	0,2012	-0,0281	0,0157	0,0438	0,248443717	0,02790338	0,275982605	0,034896869	0,188915758	11,5490958	23,96531504	2,0750815	1,9386E-47	2,38561E-61	5,0568E-51
TSS1500_CCL25	0,28325	0,2428	0,1943	-0,0485	-0,08895	-0,04045	0,046589701	3,2879E-05	0,031415269	-0,162220744	4,65599E-07	11,5490958	23,96531504	2,0750815	1,9386E-47	2,38561E-61	5,0568E-51
3'UTR_CCL25	0,41855	0,4227	0,4151	-0,0076	-0,00345	0,00415	0,018197137	0,070299013	0,610632456	0,022769848	0,621330731	11,5490958	23,96531504	2,0750815	1,9386E-47	2,38561E-61	5,0568E-51
Body_CCL26	0,37495	0,363	0,3672	0,0042	-0,00775	-0,01195	0,819111014	0,027727336	0,073177765	-0,073719628	0,109325292	10,65592553	21,46740645	2,014598018	7,4313E-49	7,76616E-81	1,09345E-92
5'UTR_CCL26	-0,1981	-0,2697	-0,3338	-0,0641	-0,1357	-0,0716	0,109277447	0,006717391	0,542552524	-0,201116601	1,04552E-05	10,65592553	21,46740645	2,014598018	7,4313E-49	7,76616E-81	1,09345E-92
TSS200_CCL26	0,22645	0,1498	0,19885	0,04905	-0,0276	-0,07665	0,065468253	0,158976084	0,011169828	0,056092224	0,223354619	10,65592553	21,46740645	2,014598018	7,4313E-49	7,76616E-81	1,09345E-92
TSS1500_CCL26	0,08595	0,0581	0,03585	-0,02225	-0,0501	-0,02785	0,32118615	0,000139195	0,014699345	-0,07077233	0,029510105	10,65592553	21,46740645	2,014598018	7,4313E-49	7,76616E-81	1,09345E-92
3'UTR_CCL26	0,43935	0,4334	0,42565	-0,00775	-0,0137	-0,00595	0,003740571	9,29024E-07	0,039560182	-0,126496982	0,005870597	10,65592553	21,46740645	2,014598018	7,4313E-49	7,76616E-81	1,09345E-92
Body_CCL27	0,35755	0,3478	0,34625	-0,00155	-0,0113	-0,00975	0,450783712	0,203372041	0,289829262	-0,027604197	0,549254738	65,07772894	106,00173	1,628848021	2,57467E-24	1,63085E-31	1,58364E-38
TSS200_CCL27	0,33105	0,331	0,3108	-0,0202	-0,02025	-5E-05	0,10796503	0,006717391	0,594468179	-0,221310973	1,16875E-06	65,07772894	106,00173	1,628848021	2,57467E-24	1,63085E-31	1,58364E-38
TSS1500_CCL27	0,29385	0,257	0,26325	0,00625	-0,0306	-0,03685	0,250266574	0,041442681	0,458893936	-0,08957711	0,005832816	65,07772894	106,00173	1,628848021	2,57467E-24	1,63085E-31	1,58364E-38
Body_CCL28	-0,4389	-0,44665	-0,4495	-0,00285	-0,0106	-0,00775	0,081022612	4,98058E-07	0,003085956	-0,06885808	2,13624E-06	3,025446346	5,302629686	1,752676821	2,95397E-57	5,94798E-75	1,80262E-40
1stExon_CCL28	0,10875	0,1453	0,19645	0,05115	0,0877	0,03655	0,002247264	1,65457E-05	0,104286948	0,209480865	4,3289E-06	3,025446346	5,302629686	1,752676821	2,95397E-57	5,94798E-75	1,80262E-40
5'UTR_CCL28	0,10875	0,1453	0,19645	0,05115	0,0877	0,03655	0,002247264	1,65457E-05	0,104286948	0,209480865	4,3289E-06	3,025446346	5,302629686	1,752676821	2,95397E-57	5,94798E-75	1,80262E-40
TSS200_CCL28	0,24775	0,3059	0,3457	0,0398	0,09795	0,05815	0,000256586	5,40515E-10	0,000658868	0,353512728	2,22045E-15	3,025446346	5,302629686	1,752676821	2,95397E-57	5,94798E-75	1,80262E-40
TSS1500_CCL28	0,44855	0,4479	0,449	0,0011	0,00045	-0,00065	0,336613199	0,564506369	0,85816213	-0,000971719	0,983023716	3,025446346	5,302629686	1,752676821	2,95397E-57	5,94798E-75	1,80262E-40
Body_CD200R1	0,26445	0,24465	0,2002	-0,04445	-0,06425	-0,0198	0,050610123	0,012649416	0,495856359	-0,022365654	0,492032715	7,825202031	23,90300343	3,054618057	5,03914E-67	3,3009E-128	3,24316E-74
1stExon_CD200R1	0,0582	-0,0134	-0,11805	-0,10465	-0,17625	-0,0716	0,001703549	1,41796E-07	0,014641215	-0,239754011	1,30832E-07	7,825202031	23,90300343	3,054618057	5,03914E-67	3,3009E-128	3,24316E-74
5'UTR_CD200R1	0,0582	-0,0134	-0,11805	-0,10465	-0,17625	-0,0716	0,001703549	1,41796E-07	0,014641215	-0,239754011	1,30832E-07	7,825202031	23,90300343	3,054618057	5,03914E-67	3,3009E-128	3,24316E-74
TSS200_CD200R1	-0,0307	-0,0641	-0,1829	-0,1188	-0,1522	-0,0334	0,000454678	5,02809E-07	0,075497395	-0,230349869	4,08848E-07	7,825202031	23,90300343	3,054618057	5,03914E-67	3,3009E-128	3,24316E-74
TSS1500_CD200R1	0,39615	0,39295	0,3793	-0,01365	-0,01685	-0,0032	0,014376219	0,001002805	0,63649887	-0,067027606	0,039286995	7,825202031	23,90300343	3,054618057	5,03914E-67	3,3009E-128	3,24316E-74
3'UTR_CD200R1	0,29965	0,3056	0,33305	0,02745	0,0334	0,00595	0,000635703	3,12178E-06	0,172744246	0,227921245	1,29807E-12	7,825202031	23,90300343	3,054618057	5,03914E-67	3,3009E-128	3,24316E-74
Body_CDC73	0,2823	0,3016	0,2949	-0,0067	0,0126	0,0193	0,007834548	0,00056805	0,159345254	-0,029065	0,057902884	1,934831593	2,660335134	1,374969865	1,10063E-63	5,74408E-59	2,33222E-36
1stExon_CDC73	-0,4458	-0,4434	-0,4398	0,0036	0,006	0,0024	0,004445985	3,68737E-07	0,073091904	0,198321642	7,60539E-10	1,934831593	2,660335134	1,374969865	1,10063E-63	5,74408E-59	2,33222E-36
TSS200_CDC73	-0,4703	-0,4695	-0,4675	0,002	0,0028	0,0008	0,108195248	0,018926519	0,61474937	0,073501346	0,00560434	1,934831593	2,660335134	1,374969865	1,10063E-63	5,74408E-59	2,33222E-36
TSS1500_CDC73	-0,4444	-0,443	-0,4413	0,0017	0,0031	0,0014	0,765606731	0,212996329	0,883827707	3,65047E-05	0,998733247	1,934831593	2,660335134	1,374969865	1,10063E-63	5,74408E-59	2,33222E-36
3'UTR_CDC73	0,30655	0,349	0,38235	0,03335	0,0758	0,04245	0,000153143	2,34696E-09	0,01608077	0,247695136	4,81417E-08	1,934831593	2,660335134	1,374969865	1,10063E-63	5,74408E-59	2,33222E-36
Body_CDK10	0,3377	0,3263	0,31405	-0,01225	-0,02365	-0,0114	0,088838512	2,70614E-05	0,042056722	-0,015207476	0,199978024	2,572109389	3,788366739	1,472863773	1,13447E-61	5,2879E-102	4,57953E-50
1stExon_CDK10	-0,4831	-0,48305	-0,4839	-0,00085	-0,0008	5E-05	0,093629336	0,0262751	0,330468345	-0,139633262	1,63129E-05	2,572109389	3,788366739	1,472863773	1,13447E-61	5,2879E-102	4,57953E-50
5'UTR_CDK10	-0,4793	-0,48015	-0,4807	-0,00055	-0,0014	-0,00085	0,166790339	0,008109133	0,089555949	0,000122626	0,995736879	2,572109389	3,788366739	1,472863773	1,13447E-61	5,2879E-102	4,57953E-50
TSS200_CDK10	-0,46065	-0,449	-0,4531	-0,0041	0,00755	0,01165	0,93125265	0,372506309	0,332660089	-0,047654151	0,143030533	2,572109389	3,788366739	1,472863773	1,13447E-61	5,2879E-102	4,57953E-50
TSS1500_CDK10	0,38275	0,3737	0,37345	-0,00025	-0,0093	-0,00905	0,77782959	0,174411799	0,805026091	-0,01543761	0,559964667	2,572109389	3,788366739	1,472863773	1,13447E-61	5,2879E-102	4,57953E-50
3'UTR_CDK10	0,35705	0,3376	0,3267	-0,0109	-0,03035	-0,01945	0,138347615	3,82666E-06	0,004985961	-0,097283462	0,000242447	2,572109389	3,788366739	1,472863773	1,13447E-61	5,2879E-102	4,57953E-50
Body_CDK12	-0,3076	-0,29525	-0,37025	-0,075	-0,06265	0,01235	0,128968554	0,167218966	0,352824928	-0,026484205	0,413634274	1,775852798	2,407733974	1,355818442	7,07252E-70	2,9904E-110	1,65404E-56
1stExon_CDK12	-0,46555	-0,4643	-0,4613	0,003	0,00425	0,00125	0,015500748	0,002498713	0,040562097	0,093022511	5,07107E-05	1,775852798	2,407733974	1,355818442	7,07252E-70	2,9904E-110	1,65404E-56
5'UTR_CDK12	-0,4294	-0,4209	-0,4201	0,0008	0,0093	0,0085	0,446518074	5,43288E-11	3,38381E-07	0,302695353	1,76614E-11	1,775852798	2,407733974	1,355818442	7,07252E-70	2,9904E-110	1,65404E-56
TSS200_CDK12	-0,4715	-0,4728	-0,47405	-0,00125	-0,00255	-0,0013	0,249428484	0,002352157	0,086692182	-0,101466662	7,62968E-07	1,775852798	2,407733974	1,355818442	7,07252E-70	2,9904E-110	1,65404E-56
TSS1500_CDK12	-0,462	-0,46255	-0,46305	-0,0005	-0,00105	-0,00055	0,956485501	0,033103271	0,05635822	0,139975553	1,41578E-05	1,775852798	2,407733974	1,355818442	7,07252E-70	2,9904E-110	1,65404E-56
3'UTR_CDK12	0,2156	0,211	0,23055	0,01955	0,01495	-0,0046	0,699732861	0,474762346	0,951796848	0,062467607	0,175000275	1,775852798	2,407733974	1,355818442	7,07252E-70	2,9904E-110	1,65404E-56
Body_CDK13	0,319	0,32125	0,3127	-0,00855	-0,0063	0,00225	0,855497374	0,354999614	0,772918906	-0,005481542	0,811227823	1,932135134	2,443098448	1,264455268	2,12443E-58	1,46281E-81	1,01444E-39
1stExon_CDK13	-0,45255	-0,4496	-0,44805	0,00155	0,0045	0,00295	0,059212391	0,001952786	0,334027058	0,041935408	0,041430988	1,932135134	2,443098448	1,264455268	2,12443E-58	1,46281E-81	1,01444E-39
5'UTR_CDK13	-0,4331	-0,4291	-0,42425	0,00485	0,00885	0,004	0,011377489	3,05339E-06	0,045104255	0,229735623	4,39705E-07	1,932135134	2,443098448	1,264455268	2,12443E-58	1,46281E-81	1,01444E-39
TSS200_CDK13	-0,4855	-0,486	-0,4863	-0,0003	-0,0008	-0,0005	0,032453817	6,85629E-07	0,003478742	-0,180665899	7,07612E-12	1,932135134	2,443098448	1,264455268	2,12443E-58	1,46281E-81	1,01444E-39
TSS1500_CDK13	-0,4845	-0,4849	-0,4855	-0,0006	-0,001	-0,0004	0,075359243	2,83351E-05	0,009809539	0,082395295	0,000322868	1,932135134	2,443098448	1,264455268	2,12443E-58	1,46281E-81	1,01444E-39
Body_CDK14	0,1539	0,33435	0,36645	0,0321	0,21255	0,18045	3,74052E-11	0	0	0,38274885	0	6,464236583	19,06237537	2,94889816	8,19771E-70	5,1923E-118	8,4103E-63
1stExon_CDK14	-0,0656	0,1109	0,06945	-0,04145	0,13505	0,1765	0,12821268	0,000131904	2,32185E-08	0,215573324	2,2259E-06	6,464236583	19,06237537	2,94889816	8,19771E-70	5,1923E-118	8,4103E-63
TSS200_CDK14	0,03225	0,1413	0,13485	-0,00645	0,1026	0,10905	0,372709565	0,006717391	0,104468352	0,175231034	0,000127822	6,464236583	19,06237537	2,94889816	8,19771E-70	5,1923E-118	8,4103E-63
TSS1500_CDK14	0,2852	0,2846	0,2803	-0,0043	-0,0049	-0,0006	0,086487689	0,122674225	0,163628407	0,144667386	0,001607221	6,464236583	19,06237537	2,94889816	8,19771E-70	5,1923E-118	8,4103E-63
3'UTR_CDK14	0,3563	0,3709	0,37745	0,00655	0,02115	0,0146	0,056696042	2,42536E-08	7,33524E-05	0,110511069	6,73072E-08	6,464236583	19,06237537	2,94889816	8,19771E-70	5,1923E-118	8,4103E-63
Body_CDK15	0,3778	0,384	0,40065	0,01665	0,02285	0,0062	2,32282E-06	2,26857E-10	0,104450752	0,092438437	1,479E-09	22,46868832	108,6490688	4,835576839	5,44659E-73	2,48617E-98	3,1036E-70
5'UTR_CDK15	0,02255	-0,1264	-0,2373	-0,1109	-0,25985	-0,14895	3,00343E-06	0	4,13205E-05	-0,366939048	0	22,46868832	108,6490688	4,835576839	5,44659E-73	2,48617E-98	3,1036E-70
TSS200_CDK15	-0,06405	-0,1828	-0,28245	-0,09965	-0,2184	-0,11875	2,26036E-05	0	3,41096E-07	-0,50149266	0	22,46868832	108,6490688	4,835576839	5,44659E-73	2,48617E-98	3,1036E-70
TSS1500_CDK15	0,41375	0,4201	0,419	-0,0011	0,00525	0,00635	0,765142321	0,0262751	0,021317335	0,076165944	0,019131882	22,46868832	108,6490688	4,835576839	5,44659E-73	2,48617E-98	3,1036E-70
3'UTR_CDK15	0,43025	0,4336	0,4347	0,0011	0,00445	0,00335	0,679324118	0,158976084	0,179924928	0,128030909	0,005293549	22,46868832	108,6490688	4,835576839	5,44659E-73	2,48617E-98	3,1036E-70
Body_CDK16	0,3049	0,2959	0,2696	-0,0263	-0,0353	-0,009	0,003058273	0,000682635	0,856252391	-0,024193166	0,136401412	3,037751802	3,999645124	1,316646449	1,19991E-46	3,03169E-88	3,04704E-63
1stExon_CDK16	-0,45685	-0,4565	-0,45555	0,00095	0,0013	0,00035	0,192176139	0,276033813	0,560090771	-0,002267529	0,889102957	3,037751802	3,999645124	1,316646449	1,19991E-46	3,03169E-88	3,04704E-63
5'UTR_CDK16	-0,3766	-0,3878	-0,38735	0,00045	-0,01075	-0,0112	0,265708547	0,081139994	0,607094547	-0,009545513	0,437126833	3,037751802	3,999645124	1,316646449	1,19991E-46	3,03169E-88	3,04704E-63
TSS200_CDK16	-0,453	-0,4536	-0,4517	0,0019	0,0013	-0,0006	0,074750526	0,101727623	0,292685992	-0,009105143	0,443282877	3,037751802	3,999645124	1,316646449	1,19991E-46	3,03169E-88	3,04704E-63
TSS1500_CDK16	-0,4699	-0,4715	-0,4701	0,0014	-0,0002	-0,0016	0,077696316	0,810679776	0,058463061	0,031452617	0,040000849	3,037751802	3,999645124	1,316646449	1,19991E-46	3,03169E-88	3,04704E-63
3'UTR_CDK16	0,3315	0,342	0,3218	-0,0202	-0,0097	0,0105	0,00068189	0,070299013	0,351591627	-0,077533122	0,092122061	3,037751802	3,999645124	1,316646449	1,19991E-46	3,03169E-88	3,04704E-63
Body_CDK17	0,44535	0,4461	0,4442	-0,0019	-0,00115	0,00075	0,109466007	0,564506369	0,450783712	-0,200964831	8,74574E-06	2,287842917	3,125692813	1,366218279	1,73309E-43	3,07736E-82	3,45226E-45
1stExon_CDK17	-0,4626	-0,4617	-0,4604	0,0013	0,0022	0,0009	0,477394697	0,033103271	0,248731118	0,184272191	9,67612E-09	2,287842917	3,125692813	1,366218279	1,73309E-43	3,07736E-82	3,45226E-45
5'UTR_CDK17	-0,4399	-0,4417	-0,44315	-0,00145	-0,00325	-0,0018	0,779384728	0,143080162	0,130734881	-0,009693548	0,605151656	2,287842917	3,125692813	1,366218279	1,73309E-43	3,07736E-82	3,45226E-45
TSS200_CDK17	-0,4718	-0,4731	-0,47455	-0,00145	-0,00275	-0,0013	0,143707687	0,004258869	0,229235618	-0,060660102	0,022304997	2,287842917	3,125692813	1,366218279	1,73309E-43	3,07736E-82	3,45226E-45
TSS1500_CDK17	-0,4507	-0,4541	-0,4558	-0,0017	-0,0051	-0,0034	0,291382906	6,92724E-05	0,017518955	-0,049644174	0,064939932	2,287842917	3,125692813	1,366218279	1,73309E-43	3,07736E-82	3,45226E-45
3'UTR_CDK17	0,42355	0,42495	0,42825	0,0033	0,0047	0,0014	0,46310093	0,095550426	0,599104956	0,063274303	0,051713443	2,287842917	3,125692813	1,366218279	1,73309E-43	3,07736E-82	3,45226E-45
Body_CDK18	-0,16835	-0,1033	-0,0498	0,0535	0,11855	0,06505	0,002611176	2,35316E-11	4,63905E-06	0,188370481	0	5,889740211	13,67673541	2,322128807	1,77321E-55	5,60426E-91	6,43539E-52
1stExon_CDK18	-0,4351	-0,4373	-0,43605	0,00125	-0,00095	-0,0022	0,337389622	0,012649416	0,23941652	-0,259148081	4,44089E-16	5,889740211	13,67673541	2,322128807	1,77321E-55	5,60426E-91	6,43539E-52
5'UTR_CDK18	0,07535	0,1388	0,10105	-0,03775	0,0257	0,06345	0,122752919	0,449241474	0,001953034	0,020989331	0,11384467	5,889740211	13,67673541	2,322128807	1,77321E-55	5,60426E-91	6,43539E-52
TSS200_CDK18	-0,4416	-0,4596	-0,46225	-0,00265	-0,02065	-0,018	0,017969938	4,01439E-10	1,96516E-05	-0,378738958	0	5,889740211	13,67673541	2,322128807	1,77321E-55	5,60426E-91	6,43539E-52
TSS1500_CDK18	0,2292	0,1613	0,0862	-0,0751	-0,143	-0,0679	5,51915E-06	0	9,58421E-05	-0,229693425	0	5,889740211	13,67673541	2,322128807	1,77321E-55	5,60426E-91	6,43539E-52
3'UTR_CDK18	0,09135	0,192	0,24295	0,05095	0,1516	0,10065	0,00103237	0	2,40356E-08	0,510966964	0	5,889740211	13,67673541	2,322128807	1,77321E-55	5,60426E-91	6,43539E-52
Body_CDK19	0,3729	0,3696	0,3758	0,0062	0,0029	-0,0033	0,360059055	0,438123784	0,759484089	-0,013030454	0,346988325	3,079004551	5,21024784	1,69218582	4,19516E-55	1,8885E-99	2,8611E-53
1stExon_CDK19	-0,4649	-0,46365	-0,4622	0,00145	0,0027	0,00125	0,010121205	2,25617E-05	0,035681073	0,141992844	1,16656E-05	3,079004551	5,21024784	1,69218582	4,19516E-55	1,8885E-99	2,8611E-53
5'UTR_CDK19	-0,4649	-0,46365	-0,4622	0,00145	0,0027	0,00125	0,010121205	2,25617E-05	0,035681073	0,141992844	1,16656E-05	3,079004551	5,21024784	1,69218582	4,19516E-55	1,8885E-99	2,8611E-53
TSS200_CDK19	-0,4695	-0,4709	-0,4717	-0,0008	-0,0022	-0,0014	0,101674689	0,00026912	0,004361747	-0,124006534	2,7961E-06	3,079004551	5,21024784	1,69218582	4,19516E-55	1,8885E-99	2,8611E-53
TSS1500_CDK19	-0,4594	-0,4584	-0,4549	0,0035	0,0045	0,001	0,117924638	0,008277662	0,572381013	0,033957912	0,201100342	3,079004551	5,21024784	1,69218582	4,19516E-55	1,8885E-99	2,8611E-53
3'UTR_CDK19	0,4229	0,4239	0,42955	0,00565	0,00665	0,001	0,081202001	0,004565938	0,528664047	0,105606847	0,021610383	3,079004551	5,21024784	1,69218582	4,19516E-55	1,8885E-99	2,8611E-53
Body_CDK5RAP1	0,401	0,3955	0,4003	0,0048	-0,0007	-0,0055	0,434900855	0,959779166	0,351591627	0,062677262	0,173554167	1,972224795	2,618861928	1,327871922	9,3037E-56	2,8972E-103	1,00865E-63
1stExon_CDK5RAP1	-0,4804	-0,4809	-0,48185	-0,00095	-0,00145	-0,0005	0,002444475	0,000214738	0,509231821	-0,244285964	7,42623E-08	1,972224795	2,618861928	1,327871922	9,3037E-56	2,8972E-103	1,00865E-63
5'UTR_CDK5RAP1	-0,4815	-0,48195	-0,4826	-0,00065	-0,0011	-0,00045	0,003849419	7,01837E-06	0,20965251	0,180425156	1,971E-08	1,972224795	2,618861928	1,327871922	9,3037E-56	2,8972E-103	1,00865E-63
TSS200_CDK5RAP1	-0,4512	-0,4518	-0,4518	0	-0,0006	-0,0006	0,289940909	0,174411799	0,813123701	0,157274877	2,29723E-09	1,972224795	2,618861928	1,327871922	9,3037E-56	2,8972E-103	1,00865E-63
TSS1500_CDK5RAP1	-0,00485	0,03925	-0,0708	-0,11005	-0,06595	0,0441	0,000126172	0,063730775	0,188531139	-0,047741602	0,140408717	1,972224795	2,618861928	1,327871922	9,3037E-56	2,8972E-103	1,00865E-63
3'UTR_CDK5RAP1	0,0826	0,0895	0,0322	-0,0573	-0,0504	0,0069	0,005728246	0,004565938	0,67209764	-0,221203025	1,18319E-06	1,972224795	2,618861928	1,327871922	9,3037E-56	2,8972E-103	1,00865E-63
Body_CDK5RAP3	-0,4548	-0,4545	-0,4543	0,0002	0,0005	0,0003	0,972507108	0,812673787	0,710493532	-0,024072649	0,459583153	2,54360738	3,569039826	1,403141009	1,17396E-55	3,43005E-98	3,25906E-48
1stExon_CDK5RAP3	-0,47805	-0,4797	-0,4797	0	-0,00165	-0,00165	0,527184865	0,012649416	0,160008054	-0,099268402	0,002237691	2,54360738	3,569039826	1,403141009	1,17396E-55	3,43005E-98	3,25906E-48
5'UTR_CDK5RAP3	-0,47805	-0,4797	-0,4797	0	-0,00165	-0,00165	0,527184865	0,012649416	0,160008054	-0,099268402	0,002237691	2,54360738	3,569039826	1,403141009	1,17396E-55	3,43005E-98	3,25906E-48
TSS200_CDK5RAP3	-0,4764	-0,4767	-0,4784	-0,0017	-0,002	-0,0003	0,389802057	0,143080162	0,726251303	-0,032499882	0,083441618	2,54360738	3,569039826	1,403141009	1,17396E-55	3,43005E-98	3,25906E-48
TSS1500_CDK5RAP3	-0,4583	-0,4601	-0,45985	0,00025	-0,00155	-0,0018	0,923894766	0,427994715	0,237437251	0,150155223	3,15246E-06	2,54360738	3,569039826	1,403141009	1,17396E-55	3,43005E-98	3,25906E-48
Body_CES2	0,34075	0,335	0,323	-0,012	-0,01775	-0,00575	0,105562278	0,228893377	0,044398161	0,018412952	0,423450674	2,071483028	2,904294999	1,402036589	3,19257E-59	3,7723E-116	7,00312E-68
1stExon_CES2	-0,43855	-0,4493	-0,4445	0,0048	-0,00595	-0,01075	0,052264603	0,018361152	0,899697889	-0,043353223	0,007648322	2,071483028	2,904294999	1,402036589	3,19257E-59	3,7723E-116	7,00312E-68
5'UTR_CES2	-0,4793	-0,4787	-0,4791	-0,0004	0,0002	0,0006	0,842377116	0,39263673	0,530969363	-0,025669945	0,264415801	2,071483028	2,904294999	1,402036589	3,19257E-59	3,7723E-116	7,00312E-68
TSS200_CES2	-0,4855	-0,48595	-0,4861	-0,00015	-0,0006	-0,00045	0,937496286	0,143080162	0,419982527	-0,007946203	0,672195053	2,071483028	2,904294999	1,402036589	3,19257E-59	3,7723E-116	7,00312E-68
TSS1500_CES2	-0,47245	-0,4742	-0,4743	-1E-04	-0,00185	-0,00175	0,976032774	0,010243473	0,003992192	0,007716722	0,771484153	2,071483028	2,904294999	1,402036589	3,19257E-59	3,7723E-116	7,00312E-68
3'UTR_CES2	0,3559	0,3317	0,32075	-0,01095	-0,03515	-0,0242	0,925462443	0,158976084	0,358076438	-0,039102224	0,39616426	2,071483028	2,904294999	1,402036589	3,19257E-59	3,7723E-116	7,00312E-68
Body_CES3	0,44195	0,4363	0,4054	-0,0309	-0,03655	-0,00565	2,02928E-06	2,68709E-07	0,043357025	-0,516483257	0	37,61812403	110,7123228	2,943058052	1,98394E-52	6,23743E-89	5,3703E-72
1stExon_CES3	-0,26115	-0,27475	-0,31325	-0,0385	-0,0521	-0,0136	1,03587E-05	3,71803E-08	0,181403174	-0,280781674	0	37,61812403	110,7123228	2,943058052	1,98394E-52	6,23743E-89	5,3703E-72
5'UTR_CES3	-0,26115	-0,27475	-0,31325	-0,0385	-0,0521	-0,0136	1,03587E-05	3,71803E-08	0,181403174	-0,280781674	0	37,61812403	110,7123228	2,943058052	1,98394E-52	6,23743E-89	5,3703E-72
TSS200_CES3	0,24235	0,1954	0,1234	-0,072	-0,11895	-0,04695	0,022122786	1,69494E-06	0,011351342	-0,407387587	0	37,61812403	110,7123228	2,943058052	1,98394E-52	6,23743E-89	5,3703E-72
TSS1500_CES3	0,354	0,3488	0,34435	-0,00445	-0,00965	-0,0052	0,478404481	0,111335058	0,667297562	-0,012273733	0,644112331	37,61812403	110,7123228	2,943058052	1,98394E-52	6,23743E-89	5,3703E-72
Body_CES8	0,0583	-0,0194	-0,1364	-0,117	-0,1947	-0,0777	3,05311E-14	0	6,27593E-08	-0,16714261	0	14,4938805	39,84216114	2,748895379	1,41774E-63	8,5289E-104	2,01253E-75
1stExon_CES8	0,31815	0,3083	0,29365	-0,01465	-0,0245	-0,00985	0,042759551	2,83351E-05	0,183905165	-0,14130171	0,002066899	14,4938805	39,84216114	2,748895379	1,41774E-63	8,5289E-104	2,01253E-75
TSS200_CES8	0,087	0,08985	0,11295	0,0231	0,02595	0,00285	0,870883505	0,051555427	0,257786814	0,028072911	0,388428904	14,4938805	39,84216114	2,748895379	1,41774E-63	8,5289E-104	2,01253E-75
TSS1500_CES8	0,36115	0,3377	0,35375	0,01605	-0,0074	-0,02345	0,306280316	0,319796646	0,269744214	0,011673086	0,798244234	14,4938805	39,84216114	2,748895379	1,41774E-63	8,5289E-104	2,01253E-75
3'UTR_CES8	0,13665	0,1099	0,124	0,0141	-0,01265	-0,02675	0,895268006	0,052212141	0,264795766	-0,046031808	0,317791589	14,4938805	39,84216114	2,748895379	1,41774E-63	8,5289E-104	2,01253E-75
1stExon_CETN1	0,3613	0,3447	0,33215	-0,01255	-0,02915	-0,0166	0,219966477	0,003383958	0,018495146	-0,147434542	2,41316E-08	3,04098774	3,04098774	-1	1,31509E-05	1,31509E-05
TSS200_CETN1	0,37725	0,3346	0,24905	-0,08555	-0,1282	-0,04265	0,000337602	3,77275E-09	0,008852732	-0,215725939	0	3,04098774	3,04098774	-1	1,31509E-05	1,31509E-05
TSS1500_CETN1	0,338	0,3219	0,27185	-0,05005	-0,06615	-0,0161	0,045503779	0,001363102	0,275858274	-0,083738467	0,010015056	3,04098774	3,04098774	-1	1,31509E-05	1,31509E-05
3'UTR_CETN1	0,38565	0,3808	0,37395	-0,00685	-0,0117	-0,00485	0,626263884	0,158976084	0,531546295	-0,012399166	0,787959791	3,04098774	3,04098774	-1	1,31509E-05	1,31509E-05
Body_CETN2	0,37475	0,3628	0,35975	-0,00305	-0,015	-0,01195	0,209699101	0,174411799	0,952198574	-0,004922925	0,853007543	2,343927587	3,24127179	1,382837852	5,54834E-55	9,8074E-104	3,69588E-58
1stExon_CETN2	-0,45495	-0,4545	-0,44775	0,00675	0,0072	0,00045	0,168122031	0,203372041	0,406105939	0,05674432	0,218010804	2,343927587	3,24127179	1,382837852	5,54834E-55	9,8074E-104	3,69588E-58
5'UTR_CETN2	-0,45495	-0,4545	-0,44775	0,00675	0,0072	0,00045	0,168122031	0,203372041	0,406105939	0,05674432	0,218010804	2,343927587	3,24127179	1,382837852	5,54834E-55	9,8074E-104	3,69588E-58
TSS200_CETN2	-0,4719	-0,4701	-0,46695	0,00315	0,00495	0,0018	0,008039024	0,015410964	0,725932199	0,052638353	0,010458442	2,343927587	3,24127179	1,382837852	5,54834E-55	9,8074E-104	3,69588E-58
TSS1500_CETN2	-0,42135	-0,4177	-0,4024	0,0153	0,01895	0,00365	0,02161373	0,040892853	0,256048314	0,012374805	0,478984182	2,343927587	3,24127179	1,382837852	5,54834E-55	9,8074E-104	3,69588E-58
3'UTR_CETN2	0,3586	0,3636	0,2794	-0,0842	-0,0792	0,005	0,016588085	0,027727336	0,895688118	-0,117569347	0,010494971	2,343927587	3,24127179	1,382837852	5,54834E-55	9,8074E-104	3,69588E-58
Body_CETN3	-0,4725	-0,4718	-0,4723	-0,0005	0,0002	0,0007	0,721416883	0,812673787	0,98422605	0,10672583	0,000955625	2,007538979	2,945768383	1,46735302	1,66364E-64	3,04818E-75	1,20292E-42
1stExon_CETN3	-0,4601	-0,46085	-0,4606	0,00025	-0,0005	-0,00075	0,962237505	0,427994715	0,495064086	-0,103233306	0,001475505	2,007538979	2,945768383	1,46735302	1,66364E-64	3,04818E-75	1,20292E-42
5'UTR_CETN3	-0,4601	-0,46085	-0,4606	0,00025	-0,0005	-0,00075	0,962237505	0,427994715	0,495064086	-0,103233306	0,001475505	2,007538979	2,945768383	1,46735302	1,66364E-64	3,04818E-75	1,20292E-42
TSS200_CETN3	-0,47075	-0,4707	-0,4719	-0,0012	-0,00115	5E-05	0,112411843	0,019349006	0,360110617	-0,160907192	1,10414E-09	2,007538979	2,945768383	1,46735302	1,66364E-64	3,04818E-75	1,20292E-42
TSS1500_CETN3	-0,4644	-0,4636	-0,4658	-0,0022	-0,0014	0,0008	0,244181875	0,275212971	0,734161668	0,04412714	0,054463927	2,007538979	2,945768383	1,46735302	1,66364E-64	3,04818E-75	1,20292E-42
Body_CFD	-0,4413	-0,41705	-0,4029	0,01415	0,0384	0,02425	0,040331673	3,60822E-14	4,36462E-08	0,105901376	6,54805E-11	14,06369712	36,93621167	2,626351475	1,05593E-53	1,7383E-103	5,52395E-56
1stExon_CFD	-0,19625	-0,1553	-0,15115	0,00415	0,0451	0,04095	0,01246903	0,000345192	0,270548809	0,010998549	0,81143365	14,06369712	36,93621167	2,626351475	1,05593E-53	1,7383E-103	5,52395E-56
5'UTR_CFD	-0,19625	-0,1553	-0,15115	0,00415	0,0451	0,04095	0,01246903	0,000345192	0,270548809	0,010998549	0,81143365	14,06369712	36,93621167	2,626351475	1,05593E-53	1,7383E-103	5,52395E-56
TSS200_CFD	-0,015	-0,0321	-0,06385	-0,03175	-0,04885	-0,0171	0,076750445	1,17586E-05	0,002298253	-0,075492053	0,001018602	14,06369712	36,93621167	2,626351475	1,05593E-53	1,7383E-103	5,52395E-56
TSS1500_CFD	-0,01415	-0,0254	-0,0445	-0,0191	-0,03035	-0,01125	0,017645923	0,001329027	0,32994817	-0,008950559	0,844611152	14,06369712	36,93621167	2,626351475	1,05593E-53	1,7383E-103	5,52395E-56
3'UTR_CFD	-0,2316	-0,1606	-0,113	0,0476	0,1186	0,071	0,005617043	1,10245E-11	1,07139E-06	0,246369953	5,70199E-08	14,06369712	36,93621167	2,626351475	1,05593E-53	1,7383E-103	5,52395E-56
Body_CHD2	-0,44375	-0,44455	-0,4445	5E-05	-0,00075	-0,0008	0,958011975	0,830056017	0,956631693	-0,002313528	0,861563612	1,717188005	2,222137362	1,294055954	2,42043E-61	6,37756E-94	7,24006E-49
1stExon_CHD2	-0,4695	-0,4713	-0,47085	0,00045	-0,00135	-0,0018	0,884317948	0,063730775	0,035732329	-0,08747627	0,00709989	1,717188005	2,222137362	1,294055954	2,42043E-61	6,37756E-94	7,24006E-49
5'UTR_CHD2	-0,4695	-0,4713	-0,47085	0,00045	-0,00135	-0,0018	0,884317948	0,063730775	0,035732329	-0,08747627	0,00709989	1,717188005	2,222137362	1,294055954	2,42043E-61	6,37756E-94	7,24006E-49
TSS1500_CHD2	0,4167	0,4071	0,41865	0,01155	0,00195	-0,0096	0,000528208	0,425376073	0,011017585	0,017944542	0,499407261	1,717188005	2,222137362	1,294055954	2,42043E-61	6,37756E-94	7,24006E-49
3'UTR_CHD2	0,3762	0,3857	0,391	0,0053	0,0148	0,0095	0,143750289	0,001329027	0,299622918	0,186735087	4,37979E-05	1,717188005	2,222137362	1,294055954	2,42043E-61	6,37756E-94	7,24006E-49
Body_CHD3	0,0404	0,0231	-0,00225	-0,02535	-0,04265	-0,0173	0,343061607	0,018301407	0,205417485	-0,019073365	0,051633797	2,510919889	3,878126868	1,54450442	5,45097E-64	8,1925E-109	8,02099E-56
1stExon_CHD3	-0,4695	-0,4709	-0,47145	-0,00055	-0,00195	-0,0014	0,558429978	0,048393684	0,615790011	-0,049973281	0,059837196	2,510919889	3,878126868	1,54450442	5,45097E-64	8,1925E-109	8,02099E-56
5'UTR_CHD3	-0,0822	-0,1227	-0,13785	-0,01515	-0,05565	-0,0405	0,113100021	0,006717391	0,108338669	-0,20154367	1,00037E-05	2,510919889	3,878126868	1,54450442	5,45097E-64	8,1925E-109	8,02099E-56
TSS200_CHD3	-0,1674	-0,203	-0,2068	-0,0038	-0,0394	-0,0356	0,223053477	0,001857761	0,033679505	-0,125262466	4,62769E-08	2,510919889	3,878126868	1,54450442	5,45097E-64	8,1925E-109	8,02099E-56
TSS1500_CHD3	-0,40375	-0,4158	-0,4167	-0,0009	-0,01295	-0,01205	0,422656434	0,000213383	0,037286585	-0,047675743	0,020415407	2,510919889	3,878126868	1,54450442	5,45097E-64	8,1925E-109	8,02099E-56
3'UTR_CHD3	0,1606	0,1733	0,17735	0,00405	0,01675	0,0127	0,891450142	0,564506369	0,325992313	0,087705808	0,056636876	2,510919889	3,878126868	1,54450442	5,45097E-64	8,1925E-109	8,02099E-56
Body_CHD4	0,3133	0,3078	0,29705	-0,01075	-0,01625	-0,0055	0,053645694	0,162121088	0,533815076	-0,01554021	0,284809962	1,715883971	2,278278319	1,327757796	1,84783E-75	5,2862E-123	9,21256E-59
5'UTR_CHD4	-0,47035	-0,4702	-0,4713	-0,0011	-0,00095	0,00015	0,676342829	0,524808327	0,896752997	0,012978736	0,625200169	1,715883971	2,278278319	1,327757796	1,84783E-75	5,2862E-123	9,21256E-59
TSS200_CHD4	-0,45485	-0,45655	-0,45835	-0,0018	-0,0035	-0,0017	0,814321668	0,354999614	0,631685525	-0,024741328	0,282092721	1,715883971	2,278278319	1,327757796	1,84783E-75	5,2862E-123	9,21256E-59
TSS1500_CHD4	-0,3601	-0,38135	-0,37475	0,0066	-0,01465	-0,02125	0,698668944	0,684458839	0,893792687	-0,002002972	0,950941712	1,715883971	2,278278319	1,327757796	1,84783E-75	5,2862E-123	9,21256E-59
3'UTR_CHD4	0,17105	0,18955	0,1593	-0,03025	-0,01175	0,0185	0,2116799	0,487863239	0,603336716	-0,046001416	0,157435758	1,715883971	2,278278319	1,327757796	1,84783E-75	5,2862E-123	9,21256E-59
Body_CHD5	0,03885	0,0633	0,1415	0,0782	0,10265	0,02445	0	0	7,39798E-06	0,087213159	0	12,2392903	21,25360994	1,736506728	4,91139E-37	3,09295E-62	1,02529E-85
1stExon_CHD5	-0,4823	-0,483	-0,4829	1E-04	-0,0006	-0,0007	0,986945859	0,634096457	0,456146084	0,162327363	0,000398896	12,2392903	21,25360994	1,736506728	4,91139E-37	3,09295E-62	1,02529E-85
TSS200_CHD5	-0,4808	-0,4803	-0,48035	-5E-05	0,00045	0,0005	0,767164217	0,684458839	0,44526629	0,21158323	4,90974E-11	12,2392903	21,25360994	1,736506728	4,91139E-37	3,09295E-62	1,02529E-85
TSS1500_CHD5	-0,3691	-0,3668	-0,34585	0,02095	0,02325	0,0023	0,138737094	0,22781429	0,897067272	0,053396111	0,002115541	12,2392903	21,25360994	1,736506728	4,91139E-37	3,09295E-62	1,02529E-85
3'UTR_CHD5	-0,05425	-0,0229	0,022	0,0449	0,07625	0,03135	0,003289019	1,40352E-05	0,087963962	0,139290161	1,25847E-07	12,2392903	21,25360994	1,736506728	4,91139E-37	3,09295E-62	1,02529E-85
Body_CHD6	0,17875	0,1741	0,1311	-0,043	-0,04765	-0,00465	0,222222756	0,564506369	0,785874287	-0,041530924	0,362919678	2,049948975	2,805488502	1,368565041	6,72527E-63	4,14395E-98	2,20752E-50
1stExon_CHD6	-0,46675	-0,4655	-0,46445	0,00105	0,0023	0,00125	0,386348114	0,015489192	0,408459371	0,073346965	0,005705539	2,049948975	2,805488502	1,368565041	6,72527E-63	4,14395E-98	2,20752E-50
5'UTR_CHD6	-0,4495	-0,444	-0,44245	0,00155	0,00705	0,0055	0,499031205	0,10531199	0,502414459	-0,002143876	0,895114436	2,049948975	2,805488502	1,368565041	6,72527E-63	4,14395E-98	2,20752E-50
TSS200_CHD6	-0,4727	-0,47165	-0,4715	0,00015	0,0012	0,00105	0,765940823	0,194379549	0,357559158	0,000427528	0,981837223	2,049948975	2,805488502	1,368565041	6,72527E-63	4,14395E-98	2,20752E-50
TSS1500_CHD6	-0,35705	-0,3539	-0,3691	-0,0152	-0,01205	0,00315	0,145210716	0,200821837	0,740957634	-0,000298551	0,991006425	2,049948975	2,805488502	1,368565041	6,72527E-63	4,14395E-98	2,20752E-50
Body_CHD7	0,35925	0,35685	0,35835	0,0015	-0,0009	-0,0024	0,139871796	0,31763903	0,841676208	0,007100621	0,592757558	3,168341841	4,712132151	1,487254971	1,06237E-52	2,35479E-80	1,9731E-38
1stExon_CHD7	-0,4757	-0,4766	-0,4754	0,0012	0,0003	-0,0009	0,47219152	0,370570972	0,585574198	0,147877159	4,60784E-06	3,168341841	4,712132151	1,487254971	1,06237E-52	2,35479E-80	1,9731E-38
5'UTR_CHD7	0,2027	0,2053	0,1839	-0,0214	-0,0188	0,0026	0,065142552	0,063485318	0,316990643	-0,006932048	0,500104268	3,168341841	4,712132151	1,487254971	1,06237E-52	2,35479E-80	1,9731E-38
TSS200_CHD7	-0,4839	-0,4841	-0,4845	-0,0004	-0,0006	-0,0002	0,685519844	0,167218966	0,153750643	-0,080261413	0,013536628	3,168341841	4,712132151	1,487254971	1,06237E-52	2,35479E-80	1,9731E-38
TSS1500_CHD7	-0,43045	-0,4341	-0,4397	-0,0056	-0,00925	-0,00365	0,031537745	8,00039E-05	0,155178449	-0,056702839	0,013633969	3,168341841	4,712132151	1,487254971	1,06237E-52	2,35479E-80	1,9731E-38
3'UTR_CHD7	0,26415	0,2438	0,21135	-0,03245	-0,0528	-0,02035	0,005002661	0,000214738	0,333936408	-0,171016269	0,000186168	3,168341841	4,712132151	1,487254971	1,06237E-52	2,35479E-80	1,9731E-38
Body_CHD8	0,3913	0,3907	0,3909	0,0002	-0,0004	-0,0006	0,526778189	0,086555838	0,437790688	-0,009204306	0,57092221	1,885527249	2,460691847	1,305041785	4,32267E-55	1,5683E-100	1,37672E-54
1stExon_CHD8	-0,15545	-0,1466	-0,18245	-0,03585	-0,027	0,00885	0,252582887	0,033103271	0,384364966	-0,018002547	0,58025034	1,885527249	2,460691847	1,305041785	4,32267E-55	1,5683E-100	1,37672E-54
5'UTR_CHD8	0,11825	0,002	-0,12515	-0,12715	-0,2434	-0,11625	0,528221739	0,073173739	0,683680421	0,00119187	0,949323853	1,885527249	2,460691847	1,305041785	4,32267E-55	1,5683E-100	1,37672E-54
TSS200_CHD8	-0,42655	-0,43245	-0,43405	-0,0016	-0,0075	-0,0059	0,673944848	0,005337418	0,095435461	-0,000365672	0,989023273	1,885527249	2,460691847	1,305041785	4,32267E-55	1,5683E-100	1,37672E-54
TSS1500_CHD8	0,26915	0,22715	0,11765	-0,1095	-0,1515	-0,042	0,312402295	0,001329027	0,180348119	-0,040745307	0,075719216	1,885527249	2,460691847	1,305041785	4,32267E-55	1,5683E-100	1,37672E-54
3'UTR_CHD8	0,2252	0,2365	0,2625	0,026	0,0373	0,0113	0,137725908	0,019825667	0,710480829	0,118926834	0,009630048	1,885527249	2,460691847	1,305041785	4,32267E-55	1,5683E-100	1,37672E-54
Body_CHD9	-0,2099	-0,22525	-0,2914	-0,06615	-0,0815	-0,01535	0,000336302	2,18411E-07	0,165760368	-0,043187692	0,060903541	1,97548104	3,322368273	1,681802156	3,90787E-75	2,23579E-68	6,93894E-44
5'UTR_CHD9	-0,4501	-0,4521	-0,4524	-0,0003	-0,0023	-0,002	0,166738032	0,047333501	0,748616125	-0,026839812	0,028846851	1,97548104	3,322368273	1,681802156	3,90787E-75	2,23579E-68	6,93894E-44
TSS200_CHD9	-0,48145	-0,4811	-0,48245	-0,00135	-0,001	0,00035	0,438744144	0,172367353	0,243653307	-0,017275989	0,401036406	1,97548104	3,322368273	1,681802156	3,90787E-75	2,23579E-68	6,93894E-44
TSS1500_CHD9	-0,4496	-0,4471	-0,4465	0,0006	0,0031	0,0025	0,948494722	0,262746795	0,462316013	-0,00343685	0,897079838	1,97548104	3,322368273	1,681802156	3,90787E-75	2,23579E-68	6,93894E-44
Body_CHMP4B	0,4244	0,4178	0,4158	-0,002	-0,0086	-0,0066	0,781681317	0,143080162	0,225705099	0,000261142	0,988887641	1,764446883	2,217724261	1,256894884	1,41767E-54	6,557E-107	2,04316E-66
1stExon_CHMP4B	-0,4047	-0,41175	-0,4189	-0,00715	-0,0142	-0,00705	0,029111224	0,00247119	0,664228288	0,029096036	0,369095196	1,764446883	2,217724261	1,256894884	1,41767E-54	6,557E-107	2,04316E-66
TSS200_CHMP4B	-0,4799	-0,4796	-0,4802	-0,0006	-0,0003	0,0003	0,013367748	0,057532813	0,797564186	0,002232235	0,905382033	1,764446883	2,217724261	1,256894884	1,41767E-54	6,557E-107	2,04316E-66
TSS1500_CHMP4B	-0,47215	-0,472	-0,472	0	0,00015	0,00015	0,845886994	0,752262195	0,41065667	0,215225108	1,85242E-06	1,764446883	2,217724261	1,256894884	1,41767E-54	6,557E-107	2,04316E-66
3'UTR_CHMP4B	0,39135	0,38495	0,38765	0,0027	-0,0037	-0,0064	0,928602714	0,551387554	0,471186919	-0,003719413	0,909041549	1,764446883	2,217724261	1,256894884	1,41767E-54	6,557E-107	2,04316E-66
Body_CNGB1	0,2145	0,1818	0,17255	-0,00925	-0,04195	-0,0327	0,044184735	0,000259087	0,028235338	-0,021827146	0,100209391	31,72868886	55,12290441	1,737320589	7,93351E-31	2,59292E-39	1,3876E-44
1stExon_CNGB1	-0,0026	-0,0258	0,00095	0,02675	0,00355	-0,0232	0,188538047	0,474762346	0,690143368	0,028684308	0,533731534	31,72868886	55,12290441	1,737320589	7,93351E-31	2,59292E-39	1,3876E-44
5'UTR_CNGB1	0,14845	0,0991	0,12255	0,02345	-0,0259	-0,04935	0,526371637	0,684458839	0,30909039	0,015141384	0,641848248	31,72868886	55,12290441	1,737320589	7,93351E-31	2,59292E-39	1,3876E-44
TSS1500_CNGB1	0,20395	0,2158	0,19405	-0,02175	-0,0099	0,01185	0,522344717	0,319796646	0,963639382	0,053395957	0,241971786	31,72868886	55,12290441	1,737320589	7,93351E-31	2,59292E-39	1,3876E-44
3'UTR_CNGB1	0,3008	0,2541	0,2375	-0,0166	-0,0633	-0,0467	0,083513299	2,47215E-05	0,022636885	-0,067517803	0,011042964	31,72868886	55,12290441	1,737320589	7,93351E-31	2,59292E-39	1,3876E-44
Body_CNOT6L	-0,4011	-0,40265	-0,40555	-0,0029	-0,00445	-0,00155	0,851124114	0,431508848	0,975291197	-0,001415901	0,939899688	2,277501493	3,334355665	1,464041044	4,2201E-59	1,27896E-84	8,4481E-46
TSS1500_CNOT6L	-0,44055	-0,4412	-0,4366	0,0046	0,00395	-0,00065	0,003778693	6,2012E-05	0,35947609	0,07321229	0,001439076	2,277501493	3,334355665	1,464041044	4,2201E-59	1,27896E-84	8,4481E-46
3'UTR_CNOT6L	0,41045	0,4188	0,42755	0,00875	0,0171	0,00835	0,00234395	5,02809E-07	0,000631115	0,213596838	2,76786E-06	2,277501493	3,334355665	1,464041044	4,2201E-59	1,27896E-84	8,4481E-46
Body_CNTROB	0,4006	0,4001	0,39655	-0,00355	-0,00405	-0,0005	0,124158711	0,004368065	0,055300421	-0,081124174	0,012561633	1,942238003	2,7356203	1,40848871	6,27992E-62	3,2114E-118	2,59381E-67
1stExon_CNTROB	-0,45	-0,45475	-0,4597	-0,00495	-0,0097	-0,00475	0,01037287	5,33303E-06	0,000467022	-0,091546948	1,03839E-06	1,942238003	2,7356203	1,40848871	6,27992E-62	3,2114E-118	2,59381E-67
5'UTR_CNTROB	-0,4705	-0,4728	-0,47345	-0,00065	-0,00295	-0,0023	0,297224571	2,09425E-09	2,92958E-07	-0,237446994	0	1,942238003	2,7356203	1,40848871	6,27992E-62	3,2114E-118	2,59381E-67
TSS200_CNTROB	-0,47495	-0,4766	-0,4766	0	-0,00165	-0,00165	0,355362477	0,002826042	0,029273282	0,014819331	0,471314839	1,942238003	2,7356203	1,40848871	6,27992E-62	3,2114E-118	2,59381E-67
TSS1500_CNTROB	-0,4842	-0,4852	-0,486	-0,0008	-0,0018	-0,001	0,274963416	7,04916E-05	0,021068748	-0,009072847	0,659213119	1,942238003	2,7356203	1,40848871	6,27992E-62	3,2114E-118	2,59381E-67
Body_COBLL1	-0,1197	-0,1679	-0,2628	-0,0949	-0,1431	-0,0482	0,524609742	0,073193007	0,556249545	-0,026836251	0,243066708	3,669796337	7,017533277	1,912240526	1,74959E-63	2,74196E-92	3,66678E-50
TSS200_COBLL1	-0,4581	-0,45825	-0,45845	-0,0002	-0,00035	-0,00015	0,283626742	0,122674225	0,85864441	-0,043994196	0,055711859	3,669796337	7,017533277	1,912240526	1,74959E-63	2,74196E-92	3,66678E-50
TSS1500_COBLL1	-0,4492	-0,44785	-0,4468	0,00105	0,0024	0,00135	0,901482483	0,08118428	0,131797772	0,067845278	0,003080887	3,669796337	7,017533277	1,912240526	1,74959E-63	2,74196E-92	3,66678E-50
Body_COL14A1	0,35675	0,343	0,3367	-0,0063	-0,02005	-0,01375	0,211988004	6,80926E-05	0,00823282	-0,03074713	0,07663007	10,21601044	30,40506988	2,976217579	4,46417E-66	4,2118E-112	7,43717E-57
1stExon_COL14A1	0,05765	-0,0962	-0,2528	-0,1566	-0,31045	-0,15385	0,002664528	1,10245E-11	9,33182E-05	-0,358820078	8,88178E-16	10,21601044	30,40506988	2,976217579	4,46417E-66	4,2118E-112	7,43717E-57
5'UTR_COL14A1	0,23495	0,1543	0,0426	-0,1117	-0,19235	-0,08065	7,0153E-09	0	1,25546E-07	-0,210055688	0	10,21601044	30,40506988	2,976217579	4,46417E-66	4,2118E-112	7,43717E-57
TSS200_COL14A1	0,11565	-0,0254	-0,4526	-0,4272	-0,56825	-0,14105	0,000711728	5,43288E-11	0,00024369	-0,356396629	1,33227E-15	10,21601044	30,40506988	2,976217579	4,46417E-66	4,2118E-112	7,43717E-57
TSS1500_COL14A1	0,0446	-0,08285	-0,2764	-0,19355	-0,321	-0,12745	9,5325E-10	0	2,12179E-05	-0,257975321	0	10,21601044	30,40506988	2,976217579	4,46417E-66	4,2118E-112	7,43717E-57
Body_COL19A1	-0,4166	-0,3844	-0,0572	0,3272	0,3594	0,0322	0	0	4,99703E-05	0,256138276	0	50,53153148	600,4898291	11,88346784	1,75817E-78	1,2994E-119	1,12624E-75
1stExon_COL19A1	-0,0871	-0,37455	-0,47645	-0,1019	-0,38935	-0,28745	0	0	9,32587E-15	-0,525130281	0	50,53153148	600,4898291	11,88346784	1,75817E-78	1,2994E-119	1,12624E-75
5'UTR_COL19A1	-0,40895	-0,43245	-0,45315	-0,0207	-0,0442	-0,0235	0	0	6,24945E-13	-0,197329518	0	50,53153148	600,4898291	11,88346784	1,75817E-78	1,2994E-119	1,12624E-75
TSS200_COL19A1	0,0512	-0,2028	-0,39805	-0,19525	-0,44925	-0,254	0	0	0	-0,602740292	0	50,53153148	600,4898291	11,88346784	1,75817E-78	1,2994E-119	1,12624E-75
TSS1500_COL19A1	0,00285	-0,1802	-0,3533	-0,1731	-0,35615	-0,18305	1,76525E-14	0	1,22515E-05	-0,574508007	0	50,53153148	600,4898291	11,88346784	1,75817E-78	1,2994E-119	1,12624E-75
Body_COLQ	0,34105	0,3449	0,3487	0,0038	0,00765	0,00385	0,062172249	0,003943822	0,336537917	0,072190126	3,13514E-05	6,87179977	14,94045314	2,174168869	1,41983E-54	2,6393E-107	1,67971E-67
1stExon_COLQ	0,21575	0,2086	0,17385	-0,03475	-0,0419	-0,00715	2,48369E-06	1,40352E-05	0,7965019	-0,132294326	5,70098E-07	6,87179977	14,94045314	2,174168869	1,41983E-54	2,6393E-107	1,67971E-67
5'UTR_COLQ	0,26815	0,26125	0,26015	-0,0011	-0,008	-0,0069	0,001093957	0,016242167	0,958459431	-0,096058418	0,003102307	6,87179977	14,94045314	2,174168869	1,41983E-54	2,6393E-107	1,67971E-67
TSS200_COLQ	0,2508	0,2574	0,2652	0,0078	0,0144	0,0066	0,262537291	0,0262751	0,586026371	0,054782892	0,092181567	6,87179977	14,94045314	2,174168869	1,41983E-54	2,6393E-107	1,67971E-67
TSS1500_COLQ	0,3793	0,3842	0,37995	-0,00425	0,00065	0,0049	0,272180704	0,150819657	0,664512333	0,066761075	0,011621518	6,87179977	14,94045314	2,174168869	1,41983E-54	2,6393E-107	1,67971E-67
3'UTR_COLQ	0,3358	0,3402	0,3364	-0,0038	0,0006	0,0044	0,985882287	0,564506369	0,859606904	0,026345519	0,567619867	6,87179977	14,94045314	2,174168869	1,41983E-54	2,6393E-107	1,67971E-67
Body_CORO6	-0,04505	-0,2193	-0,2842	-0,0649	-0,23915	-0,17425	1,86123E-05	0	0	-0,211575409	0	10,61423139	24,17526837	2,277627788	5,31739E-54	2,9038E-105	7,40101E-69
1stExon_CORO6	0,42455	0,4209	0,4137	-0,0072	-0,01085	-0,00365	0,005603283	8,00039E-05	0,218595464	-0,098004438	0,033093407	10,61423139	24,17526837	2,277627788	5,31739E-54	2,9038E-105	7,40101E-69
TSS200_CORO6	0,40605	0,399	0,38805	-0,01095	-0,018	-0,00705	0,011247297	1,69494E-06	0,13568881	-0,177511163	0,000103915	10,61423139	24,17526837	2,277627788	5,31739E-54	2,9038E-105	7,40101E-69
TSS1500_CORO6	0,0455	-0,3087	-0,40255	-0,09385	-0,44805	-0,3542	0,001405333	0	2,24223E-11	-0,32573176	0	10,61423139	24,17526837	2,277627788	5,31739E-54	2,9038E-105	7,40101E-69
3'UTR_CORO6	-0,1992	-0,2976	-0,3037	-0,0061	-0,1045	-0,0984	0,293557793	4,69563E-06	0,000132199	-0,19081045	3,30968E-09	10,61423139	24,17526837	2,277627788	5,31739E-54	2,9038E-105	7,40101E-69
Body_CORO7	-0,05895	0,0134	0,0578	0,0444	0,11675	0,07235	0,000356299	1,52101E-12	0,000336298	0,052095565	1,42443E-08	2,79128996	4,218306721	1,511239169	2,79469E-54	6,55513E-85	1,69871E-42
1stExon_CORO7	-0,48045	-0,4809	-0,4799	0,001	0,00055	-0,00045	0,147081187	0,319796646	0,433853099	0,042710584	0,353999722	2,79128996	4,218306721	1,511239169	2,79469E-54	6,55513E-85	1,69871E-42
5'UTR_CORO7	-0,48045	-0,4809	-0,4799	0,001	0,00055	-0,00045	0,147081187	0,319796646	0,433853099	0,042710584	0,353999722	2,79128996	4,218306721	1,511239169	2,79469E-54	6,55513E-85	1,69871E-42
TSS200_CORO7	-0,4836	-0,4835	-0,48345	5E-05	0,00015	1E-04	0,862911278	0,740874612	0,227475556	-0,015866828	0,550368396	2,79128996	4,218306721	1,511239169	2,79469E-54	6,55513E-85	1,69871E-42
TSS1500_CORO7	-0,4651	-0,45975	-0,46465	-0,0049	0,00045	0,00535	0,904869417	0,868663788	0,55014603	0,137495115	2,01049E-05	2,79128996	4,218306721	1,511239169	2,79469E-54	6,55513E-85	1,69871E-42
3'UTR_CORO7	0,36515	0,3635	0,36025	-0,00325	-0,0049	-0,00165	0,437526381	0,39263673	0,953155288	0,024468694	0,595536342	2,79128996	4,218306721	1,511239169	2,79469E-54	6,55513E-85	1,69871E-42
1stExon_CP110	-0,453	-0,4545	-0,4517	0,0028	0,0013	-0,0015	0,305119248	0,577853781	0,158871782	0,087050859	0,000991502	2,091056436	3,285661827	1,571292754	1,62753E-67	2,19356E-67	3,38045E-43
5'UTR_CP110	-0,462	-0,463	-0,46215	0,00085	-0,00015	-0,001	0,503980881	0,859230909	0,433110219	0,065355702	0,001442038	2,091056436	3,285661827	1,571292754	1,62753E-67	2,19356E-67	3,38045E-43
TSS200_CP110	-0,4556	-0,4565	-0,45645	5E-05	-0,00085	-0,0009	0,783504984	0,290779768	0,699858718	-0,027817219	0,176268793	2,091056436	3,285661827	1,571292754	1,62753E-67	2,19356E-67	3,38045E-43
TSS1500_CP110	0,3195	0,2975	0,2733	-0,0242	-0,0462	-0,022	0,483445441	0,564506369	0,762643435	-0,041737839	0,360531611	2,091056436	3,285661827	1,571292754	1,62753E-67	2,19356E-67	3,38045E-43
3'UTR_CP110	0,39815	0,4077	0,4052	-0,0025	0,00705	0,00955	0,165467026	0,158976084	0,008049047	0,087762085	0,056477794	2,091056436	3,285661827	1,571292754	1,62753E-67	2,19356E-67	3,38045E-43
Body_CRY1	-0,27515	-0,3541	-0,2846	0,0695	-0,00945	-0,07895	0,832021846	0,276033813	0,859871263	-0,003531129	0,913218231	2,240287674	3,318621283	1,481337116	4,11809E-62	4,88573E-81	5,45723E-44
1stExon_CRY1	-0,4839	-0,484	-0,4844	-0,0004	-0,0005	-1E-04	0,234585995	0,08118428	0,758329703	-0,030102428	0,190601982	2,240287674	3,318621283	1,481337116	4,11809E-62	4,88573E-81	5,45723E-44
5'UTR_CRY1	-0,4839	-0,484	-0,4844	-0,0004	-0,0005	-1E-04	0,234585995	0,08118428	0,758329703	-0,030102428	0,190601982	2,240287674	3,318621283	1,481337116	4,11809E-62	4,88573E-81	5,45723E-44
TSS200_CRY1	-0,48285	-0,4828	-0,4834	-0,0006	-0,00055	5E-05	0,080218045	0,051555427	0,663375321	0,136998652	2,15514E-05	2,240287674	3,318621283	1,481337116	4,11809E-62	4,88573E-81	5,45723E-44
TSS1500_CRY1	-0,41415	-0,416	-0,41415	0,00185	0	-0,00185	0,938050102	0,379890553	0,723630373	-0,00782148	0,768469834	2,240287674	3,318621283	1,481337116	4,11809E-62	4,88573E-81	5,45723E-44
Body_CRY2	-0,4561	-0,4519	-0,45215	-0,00025	0,00395	0,0042	0,485584309	0,16174216	0,179100874	-0,020279961	0,127325845	2,945131394	4,107521139	1,394681795	3,94035E-47	8,43607E-96	2,6527E-57
1stExon_CRY2	-0,47785	-0,4783	-0,47875	-0,00045	-0,0009	-0,00045	0,728044955	0,037760949	0,229195974	-0,004109354	0,841685273	2,945131394	4,107521139	1,394681795	3,94035E-47	8,43607E-96	2,6527E-57
5'UTR_CRY2	-0,47005	-0,4688	-0,46775	0,00105	0,0023	0,00125	0,452674025	0,095047958	0,541231046	0,014149713	0,594330436	2,945131394	4,107521139	1,394681795	3,94035E-47	8,43607E-96	2,6527E-57
TSS200_CRY2	-0,46725	-0,46565	-0,4649	0,00075	0,00235	0,0016	0,874789774	0,082261615	0,19705104	0,101713104	5,3622E-08	2,945131394	4,107521139	1,394681795	3,94035E-47	8,43607E-96	2,6527E-57
TSS1500_CRY2	0,2628	0,2719	0,27335	0,00145	0,01055	0,0091	0,231319469	0,203372041	0,484553702	0,060638831	0,183827596	2,945131394	4,107521139	1,394681795	3,94035E-47	8,43607E-96	2,6527E-57
3'UTR_CRY2	0,34	0,3548	0,3424	-0,0124	0,0024	0,0148	0,630034461	0,686936241	0,544924973	0,0008435	0,974674342	2,945131394	4,107521139	1,394681795	3,94035E-47	8,43607E-96	2,6527E-57
Body_CRYM	0,20645	0,3165	0,34575	0,02925	0,1393	0,11005	0,000705664	9,16489E-13	5,9137E-07	0,316425354	1,13975E-12	42,0546085	220,4060477	5,240948745	9,25392E-70	3,1643E-113	1,00875E-92
1stExon_CRYM	-0,47625	-0,47655	-0,47665	-1E-04	-0,0004	-0,0003	0,992932521	0,99953791	0,986513184	0,153666198	2,05125E-06	42,0546085	220,4060477	5,240948745	9,25392E-70	3,1643E-113	1,00875E-92
5'UTR_CRYM	-0,4629	-0,4624	-0,4634	-0,001	-0,0005	0,0005	0,13572281	0,338157291	0,806319656	0,009872568	0,362124205	42,0546085	220,4060477	5,240948745	9,25392E-70	3,1643E-113	1,00875E-92
TSS200_CRYM	-0,4768	-0,4768	-0,478	-0,0012	-0,0012	0	0,108525889	0,009758293	0,500475257	0,110441447	1,4687E-06	42,0546085	220,4060477	5,240948745	9,25392E-70	3,1643E-113	1,00875E-92
TSS1500_CRYM	-0,4565	-0,4541	-0,4555	-0,0014	0,001	0,0024	0,325366737	0,080799901	0,03195686	-0,020318226	0,444400041	42,0546085	220,4060477	5,240948745	9,25392E-70	3,1643E-113	1,00875E-92
Body_CT45A1	0,08235	0,1018	0,1289	0,0271	0,04655	0,01945	0,084643785	0,000345192	0,04830921	0,344524838	1,24345E-14	3299,107333	3299,107333	-1	3,21481E-19	3,21481E-19
5'UTR_CT45A1	-0,2035	-0,1206	-0,1451	-0,0245	0,0584	0,0829	0,367474165	0,39263673	0,105745518	0,009779978	0,831995659	3299,107333	3299,107333	-1	3,21481E-19	3,21481E-19
TSS200_CT45A1	0,2209	0,2275	0,1074	-0,1201	-0,1135	0,0066	6,78612E-06	0,000139195	0,333602404	-0,2063048	1,22288E-10	3299,107333	3299,107333	-1	3,21481E-19	3,21481E-19
TSS1500_CT45A1	0,424	0,4136	0,41005	-0,00355	-0,01395	-0,0104	0,50075668	0,019825667	0,031635385	-0,096047627	0,035024226	3299,107333	3299,107333	-1	3,21481E-19	3,21481E-19
TSS200_CT45A6	-0,21815	-0,2187	-0,213	0,0057	0,00515	-0,00055	0,570775404	0,090252639	0,518266949	-0,006226615	0,848400277	80,81258067	80,81258067	-1	5,13448E-06	5,13448E-06
TSS1500_CT45A6	0,4571	0,4563	0,456	-0,0003	-0,0011	-0,0008	0,982326142	0,909668513	0,765508974	-0,004491043	0,921659864	80,81258067	80,81258067	-1	5,13448E-06	5,13448E-06
Body_CTF1	-0,41015	-0,4483	-0,45715	-0,00885	-0,047	-0,03815	0,000537677	0	0	-0,437835777	0	5,483860987	16,87406899	3,07704171	7,26086E-70	4,1883E-137	4,89623E-85
TSS200_CTF1	-0,13825	-0,3495	-0,3817	-0,0322	-0,24345	-0,21125	0,000295675	0	2,67808E-12	-0,605539393	0	5,483860987	16,87406899	3,07704171	7,26086E-70	4,1883E-137	4,89623E-85
TSS1500_CTF1	0,3229	0,1662	0,0147	-0,1515	-0,3082	-0,1567	3,88038E-11	0	0	-0,500149089	0	5,483860987	16,87406899	3,07704171	7,26086E-70	4,1883E-137	4,89623E-85
3'UTR_CTF1	-0,4133	-0,4206	-0,42425	-0,00365	-0,01095	-0,0073	0,357610675	0,000547918	0,002229552	-0,243225992	8,48653E-08	5,483860987	16,87406899	3,07704171	7,26086E-70	4,1883E-137	4,89623E-85
Body_CTNNBIP1	0,3416	0,3412	0,34405	0,00285	0,00245	-0,0004	0,168844867	0,35171477	0,856725256	0,008832211	0,738865073	3,394897461	5,341570582	1,573411464	2,4557E-49	3,29568E-96	2,73265E-58
5'UTR_CTNNBIP1	-0,0521	-0,0773	-0,1286	-0,0513	-0,0765	-0,0252	0,080820383	4,81171E-05	0,071463216	-0,0467409	0,000422898	3,394897461	5,341570582	1,573411464	2,4557E-49	3,29568E-96	2,73265E-58
TSS1500_CTNNBIP1	-0,4703	-0,4715	-0,47185	-0,00035	-0,00155	-0,0012	0,324414428	0,016242167	0,187293914	0,056281147	0,000524714	3,394897461	5,341570582	1,573411464	2,4557E-49	3,29568E-96	2,73265E-58
3'UTR_CTNNBIP1	0,2689	0,2915	0,2941	0,0026	0,0252	0,0226	0,377991962	0,003064516	0,134121354	0,135697491	0,003105415	3,394897461	5,341570582	1,573411464	2,4557E-49	3,29568E-96	2,73265E-58
Body_CUX2	0,0255	0,0481	0,11195	0,06385	0,08645	0,0226	0	0	6,14729E-08	0,08113532	0	44,20090489	91,78840409	2,076618212	1,51387E-38	3,89466E-64	2,29653E-85
1stExon_CUX2	-0,4346	-0,4294	-0,4255	0,0039	0,0091	0,0052	0,029609078	8,00039E-05	0,104650017	0,083978121	0,068031908	44,20090489	91,78840409	2,076618212	1,51387E-38	3,89466E-64	2,29653E-85
5'UTR_CUX2	-0,4346	-0,4294	-0,4255	0,0039	0,0091	0,0052	0,029609078	8,00039E-05	0,104650017	0,083978121	0,068031908	44,20090489	91,78840409	2,076618212	1,51387E-38	3,89466E-64	2,29653E-85
TSS1500_CUX2	-0,45415	-0,45235	-0,45245	-1E-04	0,0017	0,0018	0,591021773	0,064952291	0,430548965	0,004010885	0,830876036	44,20090489	91,78840409	2,076618212	1,51387E-38	3,89466E-64	2,29653E-85
3'UTR_CUX2	0,3037	0,3058	0,3238	0,018	0,0201	0,0021	0,229274111	0,158976084	0,338405703	0,147813918	0,001264306	44,20090489	91,78840409	2,076618212	1,51387E-38	3,89466E-64	2,29653E-85
Body_CYB5B	-0,4607	-0,464	-0,46415	-0,00015	-0,00345	-0,0033	0,826474242	0,004565938	0,010990941	0,221757214	8,77541E-07	2,405138543	3,109778877	1,292972867	1,37517E-37	1,06698E-81	1,63145E-57
1stExon_CYB5B	-0,46685	-0,47065	-0,4715	-0,00085	-0,00465	-0,0038	0,894390635	0,000532533	0,000801549	-0,175160025	5,88482E-08	2,405138543	3,109778877	1,292972867	1,37517E-37	1,06698E-81	1,63145E-57
5'UTR_CYB5B	-0,474	-0,4765	-0,4769	-0,0004	-0,0029	-0,0025	0,920072387	5,02809E-07	6,12612E-07	-0,220936821	1,21954E-06	2,405138543	3,109778877	1,292972867	1,37517E-37	1,06698E-81	1,63145E-57
TSS200_CYB5B	-0,45195	-0,4585	-0,4593	-0,0008	-0,00735	-0,00655	0,216266035	2,53131E-14	4,04321E-12	0,02389838	0,244435868	2,405138543	3,109778877	1,292972867	1,37517E-37	1,06698E-81	1,63145E-57
TSS1500_CYB5B	-0,2246	-0,22985	-0,2528	-0,02295	-0,0282	-0,00525	0,127298318	0,427994715	0,710493532	-0,010366185	0,749016821	2,405138543	3,109778877	1,292972867	1,37517E-37	1,06698E-81	1,63145E-57
3'UTR_CYB5B	0,3888	0,3745	0,38065	0,00615	-0,00815	-0,0143	0,292256043	0,838456575	0,061997595	-0,013742558	0,76562367	2,405138543	3,109778877	1,292972867	1,37517E-37	1,06698E-81	1,63145E-57
Body_CYP26A1	-0,01065	0,015	0,0467	0,0317	0,05735	0,02565	0,022794749	0,000404004	0,275693426	0,058559115	0,000748448	72,98762643	257,0170041	3,521377754	4,71279E-56	1,15733E-75	8,83865E-76
1stExon_CYP26A1	-0,46025	-0,4584	-0,46235	-0,00395	-0,0021	0,00185	0,023705649	0,150819657	0,342315126	-0,024986366	0,346938484	72,98762643	257,0170041	3,521377754	4,71279E-56	1,15733E-75	8,83865E-76
5'UTR_CYP26A1	-0,4602	-0,4604	-0,4626	-0,0022	-0,0024	-0,0002	0,000237577	0,000803185	0,108085106	-0,027477271	0,11392857	72,98762643	257,0170041	3,521377754	4,71279E-56	1,15733E-75	8,83865E-76
TSS200_CYP26A1	-0,44835	-0,4461	-0,45135	-0,00525	-0,003	0,00225	0,015367742	0,109977499	0,023783422	-0,008665127	0,53168661	72,98762643	257,0170041	3,521377754	4,71279E-56	1,15733E-75	8,83865E-76
TSS1500_CYP26A1	-0,39525	-0,38205	-0,39905	-0,017	-0,0038	0,0132	0,371744891	0,650951041	0,549113518	-0,014829819	0,361201408	72,98762643	257,0170041	3,521377754	4,71279E-56	1,15733E-75	8,83865E-76
Body_CYP4F12	-0,1405	-0,1054	0,00705	0,11245	0,14755	0,0351	1,95437E-06	5,02809E-07	0,351131388	0,359878682	6,66134E-16	41,53915605	78,3892545	1,887117168	1,12189E-37	2,51823E-46	2,14992E-41
TSS200_CYP4F12	-0,33015	-0,34675	-0,27785	0,0689	0,0523	-0,0166	8,78302E-07	0,001841161	0,20965251	0,107335473	0,000892934	41,53915605	78,3892545	1,887117168	1,12189E-37	2,51823E-46	2,14992E-41
TSS1500_CYP4F12	-0,04565	-0,0006	0,0993	0,0999	0,14495	0,04505	0,00202482	3,55859E-05	0,563861959	0,118345329	7,8289E-06	41,53915605	78,3892545	1,887117168	1,12189E-37	2,51823E-46	2,14992E-41
Body_DAAM1	0,387	0,3766	0,36525	-0,01135	-0,02175	-0,0104	0,238540859	0,004061999	0,063003431	-0,063259314	4,2087E-05	3,624796493	6,639929851	1,831807624	8,33736E-68	2,31032E-98	1,72223E-51
1stExon_DAAM1	-0,46595	-0,46635	-0,4619	0,00445	0,00405	-0,0004	0,037621029	0,00247119	0,246694715	0,068041978	0,036399786	3,624796493	6,639929851	1,831807624	8,33736E-68	2,31032E-98	1,72223E-51
5'UTR_DAAM1	-0,4539	-0,45255	-0,4493	0,00325	0,0046	0,00135	0,105548397	0,02906978	0,859875842	-0,004333323	0,744144369	3,624796493	6,639929851	1,831807624	8,33736E-68	2,31032E-98	1,72223E-51
TSS200_DAAM1	-0,47285	-0,4727	-0,4719	0,0008	0,00095	0,00015	0,570441557	0,034540307	0,668386503	0,017773848	0,306579937	3,624796493	6,639929851	1,831807624	8,33736E-68	2,31032E-98	1,72223E-51
TSS1500_DAAM1	-0,48015	-0,4801	-0,48025	-0,00015	-1E-04	5E-05	0,178820962	0,524808327	0,952981746	0,007019589	0,791629326	3,624796493	6,639929851	1,831807624	8,33736E-68	2,31032E-98	1,72223E-51
3'UTR_DAAM1	0,36545	0,3709	0,38775	0,01685	0,0223	0,00545	0,00112203	4,79145E-05	0,681730765	0,141287493	0,002069073	3,624796493	6,639929851	1,831807624	8,33736E-68	2,31032E-98	1,72223E-51
Body_DAAM2	0,2462	0,2566	0,23045	-0,02615	-0,01575	0,0104	0,024278397	0,258920749	0,650888451	0,005234972	0,780088924	3,609162247	7,67815668	2,127406903	4,36952E-69	1,97293E-70	9,80181E-37
1stExon_DAAM2	-0,12595	-0,1743	-0,1937	-0,0194	-0,06775	-0,04835	0,134791311	0,000345192	0,023439031	-0,256374888	1,55092E-08	3,609162247	7,67815668	2,127406903	4,36952E-69	1,97293E-70	9,80181E-37
5'UTR_DAAM2	0,2226	0,1654	0,11315	-0,05225	-0,10945	-0,0572	0,000452484	1,11022E-16	4,77927E-06	-0,079727896	3,77277E-10	3,609162247	7,67815668	2,127406903	4,36952E-69	1,97293E-70	9,80181E-37
TSS200_DAAM2	-0,291	-0,3404	-0,36465	-0,02425	-0,07365	-0,0494	0,004212752	1,527E-12	9,65991E-07	-0,262602075	0	3,609162247	7,67815668	2,127406903	4,36952E-69	1,97293E-70	9,80181E-37
TSS1500_DAAM2	-0,4464	-0,4489	-0,45095	-0,00205	-0,00455	-0,0025	0,167056006	0,001070017	0,012355776	-0,030825961	0,179122663	3,609162247	7,67815668	2,127406903	4,36952E-69	1,97293E-70	9,80181E-37
3'UTR_DAAM2	0,3398	0,3575	0,34225	-0,01525	0,00245	0,0177	0,063533441	0,019825667	0,00726378	0,241924158	9,98967E-08	3,609162247	7,67815668	2,127406903	4,36952E-69	1,97293E-70	9,80181E-37
result.289	0,1209	0,1957	0,0111	-0,1846	-0,1098	0,0748	3,89338E-08	0,000524008	0,145238436	-0,399000763	1,2701E-12	83,15666529	83,15666529	1	1,63658E-29	1,63658E-29
Body_DAZL	0,40555	0,4091	0,407	-0,0021	0,00145	0,00355	0,016196534	0,311970221	0,29475878	-0,006534857	0,6875539	8,172242417	20,6964009	2,532524103	8,99379E-55	3,37568E-73	7,65058E-62
1stExon_DAZL	0,46385	0,4595	0,46845	0,00895	0,0046	-0,00435	0,290976103	0,551387554	0,978518699	-0,031090522	0,339465801	8,172242417	20,6964009	2,532524103	8,99379E-55	3,37568E-73	7,65058E-62
5'UTR_DAZL	0,46385	0,4595	0,46845	0,00895	0,0046	-0,00435	0,290976103	0,551387554	0,978518699	-0,031090522	0,339465801	8,172242417	20,6964009	2,532524103	8,99379E-55	3,37568E-73	7,65058E-62
TSS200_DAZL	0,45875	0,4601	0,45855	-0,00155	-0,0002	0,00135	0,038968068	0,840875551	0,022039355	-0,006501663	0,806687267	8,172242417	20,6964009	2,532524103	8,99379E-55	3,37568E-73	7,65058E-62
TSS1500_DAZL	0,40725	0,4034	0,40775	0,00435	0,0005	-0,00385	0,452674025	0,840875551	0,650578748	0,006964251	0,792593724	8,172242417	20,6964009	2,532524103	8,99379E-55	3,37568E-73	7,65058E-62
Body_DBN1	0,3196	0,3325	0,3309	-0,0016	0,0113	0,0129	0,211268603	0,203605462	0,066145684	-0,000983299	0,943469282	3,975069267	6,448251437	1,622173352	2,03304E-55	2,2826E-99	2,17368E-49
1stExon_DBN1	-0,4706	-0,47385	-0,4693	0,00455	0,0013	-0,00325	0,572181118	0,167218966	0,555940081	-0,147896419	4,92411E-06	3,975069267	6,448251437	1,622173352	2,03304E-55	2,2826E-99	2,17368E-49
5'UTR_DBN1	-0,4409	-0,4428	-0,44485	-0,00205	-0,00395	-0,0019	0,358076438	0,013997473	0,161806066	-0,259130275	1,07298E-08	3,975069267	6,448251437	1,622173352	2,03304E-55	2,2826E-99	2,17368E-49
TSS200_DBN1	-0,4873	-0,4873	-0,4876	-0,0003	-0,0003	0	0,312084248	0,617446236	0,775607878	0,16219549	4,67537E-07	3,975069267	6,448251437	1,622173352	2,03304E-55	2,2826E-99	2,17368E-49
TSS1500_DBN1	0,39355	0,3958	0,384	-0,0118	-0,00955	0,00225	0,002486144	0,000494523	0,43992294	-0,02375695	0,247239507	3,975069267	6,448251437	1,622173352	2,03304E-55	2,2826E-99	2,17368E-49
3'UTR_DBN1	-0,464	-0,4627	-0,4627	0	0,0013	0,0013	0,36984805	0,658682021	0,291445515	0,004792552	0,91720432	3,975069267	6,448251437	1,622173352	2,03304E-55	2,2826E-99	2,17368E-49
Body_DBNL	-0,20365	-0,1286	-0,16485	-0,03625	0,0388	0,07505	0,397722891	0,420182221	0,202790799	-0,000998198	0,961229866	2,390830744	3,407316587	1,425160102	6,48452E-57	1,0674E-109	3,69651E-60
1stExon_DBNL	-0,4639	-0,4634	-0,4659	-0,0025	-0,002	0,0005	0,763521747	0,198929999	0,579302726	-0,003642416	0,910916602	2,390830744	3,407316587	1,425160102	6,48452E-57	1,0674E-109	3,69651E-60
5'UTR_DBNL	-0,4639	-0,4634	-0,4659	-0,0025	-0,002	0,0005	0,763521747	0,198929999	0,579302726	-0,003642416	0,910916602	2,390830744	3,407316587	1,425160102	6,48452E-57	1,0674E-109	3,69651E-60
TSS200_DBNL	-0,47665	-0,4774	-0,4775	-1E-04	-0,00085	-0,00075	0,967027795	0,990889278	0,968235497	-0,003639775	0,910980929	2,390830744	3,407316587	1,425160102	6,48452E-57	1,0674E-109	3,69651E-60
TSS1500_DBNL	-0,38895	-0,35225	-0,35495	-0,0027	0,034	0,0367	0,457761299	0,287067682	0,664260444	0,050483876	0,028102501	2,390830744	3,407316587	1,425160102	6,48452E-57	1,0674E-109	3,69651E-60
3'UTR_DBNL	0,2781	0,2833	0,27365	-0,00965	-0,00445	0,0052	0,595662605	0,564506369	0,922972455	-0,072200235	0,116847597	2,390830744	3,407316587	1,425160102	6,48452E-57	1,0674E-109	3,69651E-60
Body_DCTD	0,4421	0,4418	0,44035	-0,00145	-0,00175	-0,0003	0,580822884	0,294288329	0,502755159	-0,012449199	0,473395413	2,11750298	2,725150676	1,28696427	6,82288E-38	1,61075E-68	2,42003E-34
5'UTR_DCTD	-0,4848	-0,4861	-0,4862	-0,0001	-0,0014	-0,0013	0,916959823	3,05339E-06	0,000104119	-0,010831204	0,812706644	2,11750298	2,725150676	1,28696427	6,82288E-38	1,61075E-68	2,42003E-34
TSS200_DCTD	-0,48445	-0,4857	-0,4856	0,0001	-0,00115	-0,00125	0,927289463	0,002109545	0,006351608	-0,342281067	0	2,11750298	2,725150676	1,28696427	6,82288E-38	1,61075E-68	2,42003E-34
TSS1500_DCTD	-0,4203	-0,43075	-0,43375	-0,003	-0,01345	-0,01045	0,748987903	0,073173739	0,224747155	-0,083231315	9,00745E-06	2,11750298	2,725150676	1,28696427	6,82288E-38	1,61075E-68	2,42003E-34
3'UTR_DCTD	0,43735	0,4355	0,4342	-0,0013	-0,00315	-0,00185	0,402587274	0,256759004	0,451318439	0,051768346	0,261156577	2,11750298	2,725150676	1,28696427	6,82288E-38	1,61075E-68	2,42003E-34
1stExon_DDIT3	-0,41995	-0,42	-0,4186	0,0014	0,00135	-5E-05	0,411672007	0,909668513	0,333936408	0,072080142	0,117459026	5,212285107	8,579419289	1,645999617	1,14831E-47	1,22824E-92	3,05362E-62
5'UTR_DDIT3	-0,4347	-0,4369	-0,43695	-5E-05	-0,00225	-0,0022	0,723840687	0,256759004	0,395356962	-0,013917651	0,545174311	5,212285107	8,579419289	1,645999617	1,14831E-47	1,22824E-92	3,05362E-62
TSS200_DDIT3	-0,4682	-0,4681	-0,46875	-0,00065	-0,00055	1E-04	0,681610348	0,192385904	0,823154026	-0,003309534	0,872201946	5,212285107	8,579419289	1,645999617	1,14831E-47	1,22824E-92	3,05362E-62
TSS1500_DDIT3	-0,2776	-0,2877	-0,28725	0,00045	-0,00965	-0,0101	0,629221756	0,009809897	0,002431271	-0,06276604	0,000821184	5,212285107	8,579419289	1,645999617	1,14831E-47	1,22824E-92	3,05362E-62
3'UTR_DDIT3	0,32985	0,2921	0,30055	0,00845	-0,0293	-0,03775	0,50979903	8,00039E-05	2,19941E-05	-0,17744651	0,000104531	5,212285107	8,579419289	1,645999617	1,14831E-47	1,22824E-92	3,05362E-62
Body_DDIT4	-0,33595	-0,3441	-0,3608	-0,0167	-0,02485	-0,00815	8,70557E-06	1,22139E-05	0,200687749	-0,213404065	4,44089E-16	3,099647161	5,565903902	1,795657252	1,28571E-68	2,7556E-118	2,78346E-60
1stExon_DDIT4	-0,43385	-0,435	-0,43375	0,00125	0,0001	-0,00115	0,899019216	0,838456575	0,444393427	-8,61258E-05	0,998509428	3,099647161	5,565903902	1,795657252	1,28571E-68	2,7556E-118	2,78346E-60
5'UTR_DDIT4	-0,4638	-0,4637	-0,4639	-0,0002	-1E-04	1E-04	0,630034461	0,577853781	0,613362252	-0,009068724	0,732861706	3,099647161	5,565903902	1,795657252	1,28571E-68	2,7556E-118	2,78346E-60
TSS200_DDIT4	-0,4766	-0,4765	-0,47665	-0,00015	-5E-05	0,0001	0,819852541	0,891254209	0,999562611	0,000945327	0,963351579	3,099647161	5,565903902	1,795657252	1,28571E-68	2,7556E-118	2,78346E-60
TSS1500_DDIT4	-0,46205	-0,4605	-0,46435	-0,00385	-0,0023	0,00155	0,01397636	0,027009762	0,561083687	-0,021955667	0,206577458	3,099647161	5,565903902	1,795657252	1,28571E-68	2,7556E-118	2,78346E-60
3'UTR_DDIT4	-0,3393	-0,3598	-0,3689	-0,0091	-0,0296	-0,0205	0,26555273	0,006717391	0,137953774	-0,209061689	4,52839E-06	3,099647161	5,565903902	1,795657252	1,28571E-68	2,7556E-118	2,78346E-60
Body_DDX20	-0,36505	-0,3783	-0,42055	-0,04225	-0,0555	-0,01325	0,048198105	0,004048599	0,85707147	-0,012792894	0,534052897	2,160671879	2,949143453	1,364919626	1,07167E-49	8,87212E-85	9,86479E-45
1stExon_DDX20	-0,4731	-0,4724	-0,47155	0,00085	0,00155	0,0007	0,413452387	0,180102256	0,130266986	0,108085501	2,32025E-06	2,160671879	2,949143453	1,364919626	1,07167E-49	8,87212E-85	9,86479E-45
5'UTR_DDX20	-0,4618	-0,4608	-0,45925	0,00155	0,00255	0,001	0,174099564	0,115885951	0,639910388	0,033511165	0,303182257	2,160671879	2,949143453	1,364919626	1,07167E-49	8,87212E-85	9,86479E-45
TSS200_DDX20	-0,4677	-0,4683	-0,46845	-0,00015	-0,00075	-0,0006	0,956577008	0,354999614	0,377991962	0,096530215	2,48849E-05	2,160671879	2,949143453	1,364919626	1,07167E-49	8,87212E-85	9,86479E-45
TSS1500_DDX20	-0,4259	-0,4241	-0,4229	0,0012	0,003	0,0018	0,652282916	0,033103271	0,303162855	0,173795899	6,48167E-08	2,160671879	2,949143453	1,364919626	1,07167E-49	8,87212E-85	9,86479E-45
Body_DDX21	-0,4436	-0,4438	-0,4439	-1E-04	-0,0003	-0,0002	0,052931336	0,057532813	0,96343581	-0,029055635	0,121147215	2,619922253	4,264734708	1,627809643	3,70036E-67	2,60684E-76	2,39498E-40
1stExon_DDX21	-0,4853	-0,4856	-0,4856	0	-0,0003	-0,0003	0,994880464	0,203372041	0,540809197	0,164530857	0,000286107	2,619922253	4,264734708	1,627809643	3,70036E-67	2,60684E-76	2,39498E-40
5'UTR_DDX21	-0,4853	-0,4856	-0,4856	0	-0,0003	-0,0003	0,994880464	0,203372041	0,540809197	-0,01201987	0,794298691	2,619922253	4,264734708	1,627809643	3,70036E-67	2,60684E-76	2,39498E-40
TSS200_DDX21	-0,44595	-0,4437	-0,44015	0,00355	0,0058	0,00225	0,458051146	0,018007262	0,449415317	0,025526085	0,214638363	2,619922253	4,264734708	1,627809643	3,70036E-67	2,60684E-76	2,39498E-40
TSS1500_DDX21	-0,4568	-0,4562	-0,4571	-0,0009	-0,0003	0,0006	0,661726403	0,998090001	0,484787705	-0,000319124	0,990417096	2,619922253	4,264734708	1,627809643	3,70036E-67	2,60684E-76	2,39498E-40
3'UTR_DDX21	0,40765	0,4109	0,4157	0,0048	0,00805	0,00325	0,229614054	0,019825667	0,065223684	0,029323057	0,524656648	2,619922253	4,264734708	1,627809643	3,70036E-67	2,60684E-76	2,39498E-40
Body_DDX23	0,4266	0,4288	0,4283	-0,0005	0,0017	0,0022	0,591741146	0,457209386	0,752639244	0,004109142	0,841693333	1,822203392	2,181027559	1,196917736	6,99442E-43	1,95247E-88	1,50905E-50
5'UTR_DDX23	-0,4834	-0,4837	-0,48425	-0,00055	-0,00085	-0,0003	0,833478724	0,095550426	0,306116592	0,171623883	9,48093E-08	1,822203392	2,181027559	1,196917736	6,99442E-43	1,95247E-88	1,50905E-50
TSS200_DDX23	-0,44555	-0,44305	-0,44235	0,0007	0,0032	0,0025	0,514214454	0,044854451	0,280207797	0,025583315	0,173033991	1,822203392	2,181027559	1,196917736	6,99442E-43	1,95247E-88	1,50905E-50
TSS1500_DDX23	-0,46435	-0,4651	-0,46495	0,00015	-0,0006	-0,00075	0,167588346	0,39263673	0,133454104	0,260999045	6,01505E-09	1,822203392	2,181027559	1,196917736	6,99442E-43	1,95247E-88	1,50905E-50
Body_DDX24	0,3666	0,3713	0,36495	-0,00635	-0,00165	0,0047	0,581401762	0,812673787	0,5332996	-0,012234567	0,705724286	1,737204988	2,333028611	1,342978306	6,62375E-65	5,7607E-114	1,2481E-59
1stExon_DDX24	-0,47245	-0,4728	-0,47645	-0,00365	-0,004	-0,00035	0,526778189	0,001841161	0,057047381	0,022333149	0,492662316	1,737204988	2,333028611	1,342978306	6,62375E-65	5,7607E-114	1,2481E-59
5'UTR_DDX24	-0,47585	-0,47685	-0,477	-0,00015	-0,00115	-0,001	0,689767053	0,000858084	0,0387626	0,048049823	0,003076441	1,737204988	2,333028611	1,342978306	6,62375E-65	5,7607E-114	1,2481E-59
TSS200_DDX24	-0,4605	-0,4607	-0,46	0,0007	0,0005	-0,0002	0,850106837	0,432612326	0,780829438	0,014749775	0,52140334	1,737204988	2,333028611	1,342978306	6,62375E-65	5,7607E-114	1,2481E-59
TSS1500_DDX24	-0,44265	-0,44815	-0,4523	-0,00415	-0,00965	-0,0055	0,007819184	1,47502E-11	5,43013E-05	0,009888432	0,760221311	1,737204988	2,333028611	1,342978306	6,62375E-65	5,7607E-114	1,2481E-59
3'UTR_DDX24	0,44045	0,4406	0,439	-0,0016	-0,00145	0,00015	0,152193664	0,256759004	0,995217076	-0,05825564	0,205979461	1,737204988	2,333028611	1,342978306	6,62375E-65	5,7607E-114	1,2481E-59
Body_DDX25	0,3984	0,4046	0,4037	-0,0009	0,0053	0,0062	0,985550358	0,041442681	0,01558009	0,051692516	0,112279433	11,20923565	66,3792305	5,921833796	2,43788E-82	4,3407E-155	8,0339E-102
1stExon_DDX25	-0,41865	-0,4498	-0,4578	-0,008	-0,03915	-0,03115	0,020097121	0	1,58431E-10	-0,345582696	0	11,20923565	66,3792305	5,921833796	2,43788E-82	4,3407E-155	8,0339E-102
5'UTR_DDX25	-0,41865	-0,44835	-0,45275	-0,0044	-0,0341	-0,0297	0,219474511	2,59581E-12	2,02615E-07	-0,32090794	0	11,20923565	66,3792305	5,921833796	2,43788E-82	4,3407E-155	8,0339E-102
TSS200_DDX25	-0,46745	-0,4716	-0,4754	-0,0038	-0,00795	-0,00415	1,20808E-05	2,34696E-09	0,011299211	-0,105436923	0,020598642	11,20923565	66,3792305	5,921833796	2,43788E-82	4,3407E-155	8,0339E-102
TSS1500_DDX25	-0,4718	-0,4719	-0,4735	-0,0016	-0,0017	-1E-04	0,193615639	0,143080162	0,986910753	-0,056133322	0,002776786	11,20923565	66,3792305	5,921833796	2,43788E-82	4,3407E-155	8,0339E-102
3'UTR_DDX25	0,4438	0,4474	0,44645	-0,00095	0,00265	0,0036	0,702125305	0,39263673	0,08017822	0,050845402	0,269765616	11,20923565	66,3792305	5,921833796	2,43788E-82	4,3407E-155	8,0339E-102
Body_DDX27	-0,11865	-0,104	-0,1769	-0,0729	-0,05825	0,01465	0,001571464	0,000196529	0,944082594	-0,022020455	0,498740917	2,091114414	2,604336739	1,245430055	4,15035E-43	1,02331E-81	4,5735E-57
1stExon_DDX27	-0,4801	-0,4813	-0,4824	-0,0011	-0,0023	-0,0012	0,001265011	9,29024E-07	0,107035593	-0,089333333	9,98498E-05	2,091114414	2,604336739	1,245430055	4,15035E-43	1,02331E-81	4,5735E-57
5'UTR_DDX27	-0,4768	-0,4771	-0,47895	-0,00185	-0,00215	-0,0003	2,1037E-05	5,02809E-07	0,504139247	-0,285709591	2,45563E-10	2,091114414	2,604336739	1,245430055	4,15035E-43	1,02331E-81	4,5735E-57
TSS200_DDX27	-0,45515	-0,45525	-0,4557	-0,00045	-0,00055	-1E-04	0,212436564	0,044783537	0,849612819	-0,01094112	0,634354403	2,091114414	2,604336739	1,245430055	4,15035E-43	1,02331E-81	4,5735E-57
1stExon_DDX28	-0,47805	-0,4786	-0,47915	-0,00055	-0,0011	-0,00055	0,405296282	0,011302719	0,451527331	0,006157474	0,616146475	2,140304407	2,9107118	1,359952253	4,90525E-52	1,33314E-98	1,27561E-51
5'UTR_DDX28	-0,4771	-0,4778	-0,4778	0	-0,0007	-0,0007	0,126340658	0,000979801	0,221891796	-0,006436061	0,731809112	2,140304407	2,9107118	1,359952253	4,90525E-52	1,33314E-98	1,27561E-51
TSS200_DDX28	-0,38225	-0,3741	-0,38265	-0,00855	-0,0004	0,00815	0,694941837	0,564506369	0,874620697	0,024436178	0,596025451	2,140304407	2,9107118	1,359952253	4,90525E-52	1,33314E-98	1,27561E-51
3'UTR_DDX28	0,3739	0,3689	0,38075	0,01185	0,00685	-0,005	0,873704198	0,752262195	0,9886929	0,020189183	0,661409056	2,140304407	2,9107118	1,359952253	4,90525E-52	1,33314E-98	1,27561E-51
Body_DIO1	0,4188	0,41425	0,40995	-0,0043	-0,00885	-0,00455	0,27308425	0,005752512	0,323335882	-0,063195479	0,050899212	3,182472395	4,953828762	1,556597559	1,67518E-47	9,35195E-83	1,12934E-94
1stExon_DIO1	0,30365	0,2879	0,2932	0,0053	-0,01045	-0,01575	0,795365919	0,115885951	0,641616509	-0,031389438	0,332545954	3,182472395	4,953828762	1,556597559	1,67518E-47	9,35195E-83	1,12934E-94
5'UTR_DIO1	0,15565	0,1218	0,10955	-0,01225	-0,0461	-0,03385	0,188538047	0,002030937	0,222887144	-0,099091943	0,031184481	3,182472395	4,953828762	1,556597559	1,67518E-47	9,35195E-83	1,12934E-94
TSS200_DIO1	0,03485	0,025	0,02895	0,00395	-0,0059	-0,00985	0,722952997	0,013997473	0,075221305	0,018817918	0,68311514	3,182472395	4,953828762	1,556597559	1,67518E-47	9,35195E-83	1,12934E-94
TSS1500_DIO1	0,40025	0,4002	0,3981	-0,0021	-0,00215	-5E-05	0,244418584	0,684458839	0,925149682	-0,018375629	0,570600331	3,182472395	4,953828762	1,556597559	1,67518E-47	9,35195E-83	1,12934E-94
3'UTR_DIO1	0,4385	0,4392	0,4397	0,0005	0,0012	0,0007	0,777606299	0,372506309	0,842831171	-0,00456381	0,888514016	3,182472395	4,953828762	1,556597559	1,67518E-47	9,35195E-83	1,12934E-94
Body_DIO2	0,2028	0,2047	0,15265	-0,05205	-0,05015	0,0019	0,254993614	0,073173739	0,217460561	-0,033231184	0,076722164	12,87910111	51,44332543	3,994325767	6,0533E-71	6,1545E-133	3,28306E-77
1stExon_DIO2	-0,1321	-0,1444	-0,1772	-0,0328	-0,0451	-0,0123	0,041002495	2,3171E-06	0,004613405	-0,102767373	5,99613E-07	12,87910111	51,44332543	3,994325767	6,0533E-71	6,1545E-133	3,28306E-77
5'UTR_DIO2	-0,28285	-0,2752	-0,2874	-0,0122	-0,00455	0,00765	0,315663439	0,23548186	0,669665994	-0,067428657	0,039794832	12,87910111	51,44332543	3,994325767	6,0533E-71	6,1545E-133	3,28306E-77
TSS200_DIO2	-0,44925	-0,4476	-0,45265	-0,00505	-0,0034	0,00165	0,111175175	0,009758293	0,20924881	-0,135864663	0,00306858	12,87910111	51,44332543	3,994325767	6,0533E-71	6,1545E-133	3,28306E-77
TSS1500_DIO2	-0,18865	-0,16985	-0,1943	-0,02445	-0,00565	0,0188	0,827959352	0,255749341	0,692752471	0,024348798	0,237242418	12,87910111	51,44332543	3,994325767	6,0533E-71	6,1545E-133	3,28306E-77
3'UTR_DIO2	-0,00545	0,0909	0,11685	0,02595	0,1223	0,09635	0,144458884	4,79145E-05	0,003369729	0,20581109	6,40221E-06	12,87910111	51,44332543	3,994325767	6,0533E-71	6,1545E-133	3,28306E-77
1stExon_DIO3	-0,23415	-0,23485	-0,2057	0,02915	0,02845	-0,0007	0,054186066	0,001585454	0,207751458	0,002941713	0,856447799	18,59754135	44,00208558	2,366016279	8,68096E-49	1,47306E-70	3,99963E-85
5'UTR_DIO3	-0,10275	-0,1591	-0,14355	0,01555	-0,0408	-0,05635	0,209332783	0,004258869	0,028592745	-0,071912878	0,006727256	18,59754135	44,00208558	2,366016279	8,68096E-49	1,47306E-70	3,99963E-85
TSS200_DIO3	-0,0022	-0,0366	-0,06195	-0,02535	-0,05975	-0,0344	0,02204316	0,000139195	0,097321137	-0,142124462	1,03979E-05	18,59754135	44,00208558	2,366016279	8,68096E-49	1,47306E-70	3,99963E-85
TSS1500_DIO3	-0,4349	-0,4301	-0,4313	-0,0012	0,0036	0,0048	0,024237481	8,68649E-05	0,03291171	-0,071375782	7,16942E-08	18,59754135	44,00208558	2,366016279	8,68096E-49	1,47306E-70	3,99963E-85
3'UTR_DIO3	-0,3818	-0,3751	-0,3583	0,0168	0,0235	0,0067	0,01380915	7,20972E-06	0,268978575	0,038021147	0,098266683	18,59754135	44,00208558	2,366016279	8,68096E-49	1,47306E-70	3,99963E-85
Body_DNAJC1	0,3818	0,3902	0,38675	-0,00345	0,00495	0,0084	0,774406563	0,717696556	0,350707986	0,000826744	0,959405075	2,911413992	4,476924536	1,537714852	4,38893E-54	6,885E-103	2,08028E-55
1stExon_DNAJC1	-0,4808	-0,4809	-0,4816	-0,0007	-0,0008	-1E-04	0,545261226	0,174411799	0,09944087	-0,040437461	0,127872828	2,911413992	4,476924536	1,537714852	4,38893E-54	6,885E-103	2,08028E-55
5'UTR_DNAJC1	-0,4808	-0,4809	-0,4816	-0,0007	-0,0008	-1E-04	0,545261226	0,174411799	0,09944087	-0,040437461	0,127872828	2,911413992	4,476924536	1,537714852	4,38893E-54	6,885E-103	2,08028E-55
TSS200_DNAJC1	-0,4747	-0,47515	-0,475	0,00015	-0,0003	-0,00045	0,919542587	0,367531734	0,648671271	0,017425908	0,353412852	2,911413992	4,476924536	1,537714852	4,38893E-54	6,885E-103	2,08028E-55
TSS1500_DNAJC1	-0,4518	-0,45625	-0,4579	-0,00165	-0,0061	-0,00445	0,119647756	9,54E-06	0,004719147	-0,012253557	0,594267382	2,911413992	4,476924536	1,537714852	4,38893E-54	6,885E-103	2,08028E-55
Body_DNAJC2	-0,44085	-0,44305	-0,4416	0,00145	-0,00075	-0,0022	0,129940851	0,002030937	0,473252229	0,0034703	0,879811951	2,796790133	3,995067835	1,428447487	4,48126E-52	1,1355E-81	2,37329E-43
1stExon_DNAJC2	-0,4451	-0,4463	-0,4453	0,001	-0,0002	-0,0012	0,467406485	0,428801607	0,839792573	-0,029730344	0,265601288	2,796790133	3,995067835	1,428447487	4,48126E-52	1,1355E-81	2,37329E-43
5'UTR_DNAJC2	-0,4809	-0,4804	-0,4809	-0,0005	0	0,0005	0,220557906	0,185678893	0,603167976	-0,040844183	0,213096854	2,796790133	3,995067835	1,428447487	4,48126E-52	1,1355E-81	2,37329E-43
TSS200_DNAJC2	-0,4277	-0,44945	-0,44065	0,0088	-0,01295	-0,02175	0,058604815	0,041442681	0,986842835	-0,091610065	0,004804353	2,796790133	3,995067835	1,428447487	4,48126E-52	1,1355E-81	2,37329E-43
TSS1500_DNAJC2	-0,23855	-0,26175	-0,2845	-0,02275	-0,04595	-0,0232	0,014519869	0,002163908	0,076684499	-0,131338439	5,22412E-05	2,796790133	3,995067835	1,428447487	4,48126E-52	1,1355E-81	2,37329E-43
Body_DNAJC3	-0,42755	-0,42975	-0,42895	0,0008	-0,0014	-0,0022	0,181841362	0,465725338	0,884144594	-0,008699809	0,643171919	2,47290017	3,672768592	1,485206979	5,88654E-61	7,18152E-93	9,04337E-50
1stExon_DNAJC3	-0,45765	-0,46035	-0,4508	0,00955	0,00685	-0,0027	0,105069145	0,372506309	0,529627494	0,018412529	0,571655247	2,47290017	3,672768592	1,485206979	5,88654E-61	7,18152E-93	9,04337E-50
5'UTR_DNAJC3	-0,47965	-0,4792	-0,48055	-0,00135	-0,0009	0,00045	0,030734333	0,09345773	0,886257832	-0,073453673	0,11061371	2,47290017	3,672768592	1,485206979	5,88654E-61	7,18152E-93	9,04337E-50
TSS200_DNAJC3	-0,4509	-0,4521	-0,45435	-0,00225	-0,00345	-0,0012	0,235977453	0,023029268	0,746013515	-0,127025119	1,58486E-06	2,47290017	3,672768592	1,485206979	5,88654E-61	7,18152E-93	9,04337E-50
TSS1500_DNAJC3	-0,47385	-0,47685	-0,47455	0,0023	-0,0007	-0,003	0,088760645	0,003746564	0,08479617	-0,015089465	0,511855048	2,47290017	3,672768592	1,485206979	5,88654E-61	7,18152E-93	9,04337E-50
Body_DNAJC4	0,00835	-0,2464	-0,245	0,0014	-0,25335	-0,25475	0,771194932	0,951933422	0,508609883	-0,005080979	0,875977354	3,349031626	5,122996833	1,52969497	7,11354E-56	8,2508E-106	7,68224E-57
5'UTR_DNAJC4	-0,4405	-0,44115	-0,4409	0,00025	-0,0004	-0,00065	0,771498594	0,002498713	0,05868561	-0,120795692	1,36349E-07	3,349031626	5,122996833	1,52969497	7,11354E-56	8,2508E-106	7,68224E-57
TSS200_DNAJC4	-0,4744	-0,4757	-0,47655	-0,00085	-0,00215	-0,0013	0,890630052	0,037760949	0,084492651	-0,094584362	4,07229E-06	3,349031626	5,122996833	1,52969497	7,11354E-56	8,2508E-106	7,68224E-57
TSS1500_DNAJC4	0,23025	0,1303	0,1751	0,0448	-0,05515	-0,09995	0,989113981	0,840875551	0,355539367	-0,015202072	0,567196903	3,349031626	5,122996833	1,52969497	7,11354E-56	8,2508E-106	7,68224E-57
3'UTR_DNAJC4	-0,41135	-0,4105	-0,41095	-0,00045	0,0004	0,00085	0,725319153	0,959779166	0,801348935	-0,039127679	0,395856606	3,349031626	5,122996833	1,52969497	7,11354E-56	8,2508E-106	7,68224E-57
Body_DNAJC5	0,4589	0,4592	0,46105	0,00185	0,00215	0,0003	0,563085022	0,117361301	0,557753076	-0,012001743	0,489967911	2,674468108	3,454660645	1,291718766	4,76095E-40	1,33067E-80	1,52036E-49
5'UTR_DNAJC5	0,38325	0,3785	0,3782	-0,0003	-0,00505	-0,00475	0,927781684	0,234114942	0,775879274	-0,006281655	0,562065988	2,674468108	3,454660645	1,291718766	4,76095E-40	1,33067E-80	1,52036E-49
TSS1500_DNAJC5	-0,45655	-0,4525	-0,45615	-0,00365	0,0004	0,00405	0,436475121	0,256759004	0,684136148	-0,054760215	0,01721304	2,674468108	3,454660645	1,291718766	4,76095E-40	1,33067E-80	1,52036E-49
3'UTR_DNAJC5	0,2897	0,2742	0,26755	-0,00665	-0,02215	-0,0155	0,92057892	0,812673787	0,904017039	-0,010518717	0,746614544	2,674468108	3,454660645	1,291718766	4,76095E-40	1,33067E-80	1,52036E-49
Body_DNAJC6	-0,4312	-0,4285	-0,4134	0,0151	0,0178	0,0027	6,39261E-08	0	0,000688712	0,152529918	0	6,37683256	19,30796217	3,027829567	2,49544E-76	6,9357E-99	2,51165E-54
1stExon_DNAJC6	-0,2962	-0,12035	-0,03325	0,0871	0,26295	0,17585	0,04652511	3,71803E-08	9,70828E-05	0,244284955	2,55351E-14	6,37683256	19,30796217	3,027829567	2,49544E-76	6,9357E-99	2,51165E-54
5'UTR_DNAJC6	-0,2962	-0,12035	-0,03325	0,0871	0,26295	0,17585	0,04652511	3,71803E-08	9,70828E-05	0,244284955	2,55351E-14	6,37683256	19,30796217	3,027829567	2,49544E-76	6,9357E-99	2,51165E-54
TSS200_DNAJC6	-0,30635	-0,1562	-0,09815	0,05805	0,2082	0,15015	0,002188726	4,36318E-14	3,373E-10	0,25668486	0	6,37683256	19,30796217	3,027829567	2,49544E-76	6,9357E-99	2,51165E-54
3'UTR_DNAJC6	0,39955	0,4126	0,39415	-0,01845	-0,0054	0,01305	0,000952098	0,564506369	0,007142764	0,169701893	0,000208956	6,37683256	19,30796217	3,027829567	2,49544E-76	6,9357E-99	2,51165E-54
Body_DNAJC7	-0,436	-0,4329	-0,4347	-0,0018	0,0013	0,0031	0,407530696	0,586720491	0,458847957	-0,01008378	0,398018059	1,800263393	2,295760271	1,275235768	2,36066E-61	2,99741E-98	1,06292E-49
1stExon_DNAJC7	-0,45395	-0,45135	-0,45425	-0,0029	-0,0003	0,0026	0,647125192	0,553592315	0,324146211	0,008586703	0,676925725	1,800263393	2,295760271	1,275235768	2,36066E-61	2,99741E-98	1,06292E-49
5'UTR_DNAJC7	-0,4316	-0,4289	-0,4313	-0,0024	0,0003	0,0027	0,340805187	0,40213939	0,691282451	-0,007731506	0,634826594	1,800263393	2,295760271	1,275235768	2,36066E-61	2,99741E-98	1,06292E-49
TSS200_DNAJC7	-0,4595	-0,4578	-0,4572	0,0006	0,0023	0,0017	0,925416613	0,583670427	0,811998602	0,000120378	0,995386244	1,800263393	2,295760271	1,275235768	2,36066E-61	2,99741E-98	1,06292E-49
TSS1500_DNAJC7	-0,46825	-0,4682	-0,4695	-0,0013	-0,00125	5E-05	0,548157242	0,281146644	0,390259508	0,00866381	0,594575301	1,800263393	2,295760271	1,275235768	2,36066E-61	2,99741E-98	1,06292E-49
3'UTR_DNAJC7	-0,28535	-0,30155	-0,34525	-0,0437	-0,0599	-0,0162	0,121943733	0,011261488	0,17372234	-0,171937277	0,000185863	1,800263393	2,295760271	1,275235768	2,36066E-61	2,99741E-98	1,06292E-49
Body_DNAJC8	-0,43325	-0,4392	-0,44335	-0,00415	-0,0101	-0,00595	0,073761695	0,001952786	0,149433412	0,0064124	0,755282625	1,79260795	2,289410235	1,277139396	1,54762E-60	1,98112E-95	7,1238E-48
1stExon_DNAJC8	-0,44905	-0,45375	-0,4602	-0,00645	-0,01115	-0,0047	0,01251174	2,71372E-08	0,007377822	-0,043749695	0,057087621	1,79260795	2,289410235	1,277139396	1,54762E-60	1,98112E-95	7,1238E-48
5'UTR_DNAJC8	-0,46985	-0,4722	-0,4747	-0,0025	-0,00485	-0,00235	0,001622891	2,54515E-10	0,000152192	-0,403879646	0	1,79260795	2,289410235	1,277139396	1,54762E-60	1,98112E-95	7,1238E-48
TSS200_DNAJC8	-0,4348	-0,4441	-0,4486	-0,0045	-0,0138	-0,0093	0,002050694	2,03146E-09	0,000448861	-0,17611563	1,9762E-14	1,79260795	2,289410235	1,277139396	1,54762E-60	1,98112E-95	7,1238E-48
TSS1500_DNAJC8	0,32655	0,34585	0,35415	0,0083	0,0276	0,0193	0,288126574	0,000494252	0,015751773	0,032757351	0,312406095	1,79260795	2,289410235	1,277139396	1,54762E-60	1,98112E-95	7,1238E-48
3'UTR_DNAJC8	0,38765	0,3801	0,38115	0,00105	-0,0065	-0,00755	0,62325392	0,122674225	0,610632456	-0,107076856	0,019842845	1,79260795	2,289410235	1,277139396	1,54762E-60	1,98112E-95	7,1238E-48
Body_DNAJC9	-0,3978	-0,3951	-0,4104	-0,0153	-0,0126	0,0027	0,003612883	0,001234875	0,821650797	-0,073728592	0,001338792	2,093614759	3,057532852	1,46040853	1,0511E-64	5,7675E-117	7,00164E-62
1stExon_DNAJC9	-0,487	-0,4874	-0,48735	5E-05	-0,00035	-0,0004	0,955801495	0,070299013	0,062349172	-0,131524501	0,004165389	2,093614759	3,057532852	1,46040853	1,0511E-64	5,7675E-117	7,00164E-62
TSS200_DNAJC9	-0,481	-0,4817	-0,48165	5E-05	-0,00065	-0,0007	0,667064721	0,043457275	0,141037595	-0,007512998	0,714978087	2,093614759	3,057532852	1,46040853	1,0511E-64	5,7675E-117	7,00164E-62
TSS1500_DNAJC9	-0,4651	-0,4641	-0,4637	0,0004	0,0014	0,001	0,80062031	0,632210474	0,7965019	-0,034687474	0,191584759	2,093614759	3,057532852	1,46040853	1,0511E-64	5,7675E-117	7,00164E-62
3'UTR_DNAJC9	0,39315	0,3994	0,408	0,0086	0,01485	0,00625	0,005052445	4,79145E-05	0,312614902	0,034326585	0,456393793	2,093614759	3,057532852	1,46040853	1,0511E-64	5,7675E-117	7,00164E-62
Body_DOT1L	0,3603	0,3592	0,35075	-0,00845	-0,00955	-0,0011	0,03607701	0,002515063	0,299810021	-0,012786989	0,074900797	2,040688529	2,946797656	1,444021277	1,77575E-60	7,49979E-77	6,50046E-38
1stExon_DOT1L	-0,48775	-0,488	-0,4883	-0,0003	-0,00055	-0,00025	0,163106081	0,006717391	0,370800332	-0,107452387	0,019412007	2,040688529	2,946797656	1,444021277	1,77575E-60	7,49979E-77	6,50046E-38
TSS1500_DOT1L	-0,44435	-0,4457	-0,4482	-0,0025	-0,00385	-0,00135	0,034672998	0,000601215	0,193868898	0,028034313	0,289751989	2,040688529	2,946797656	1,444021277	1,77575E-60	7,49979E-77	6,50046E-38
3'UTR_DOT1L	0,3998	0,4018	0,39345	-0,00835	-0,00635	0,002	0,589993752	0,455376135	0,972593628	-0,020247709	0,377729889	2,040688529	2,946797656	1,444021277	1,77575E-60	7,49979E-77	6,50046E-38
Body_DUPD1	0,3168	0,30815	0,289	-0,01915	-0,0278	-0,00865	0,007817902	9,54E-06	0,223418734	-0,067188833	1,14958E-05	2,314807141	2,314807141	-1	1,59596E-13	1,59596E-13
1stExon_DUPD1	0,21195	0,1833	0,2062	0,0229	-0,00575	-0,02865	0,081791952	0,658682021	0,10740657	0,046995555	0,307754523	2,314807141	2,314807141	-1	1,59596E-13	1,59596E-13
TSS200_DUPD1	0,35445	0,3558	0,3559	1E-04	0,00145	0,00135	0,94223963	0,474762346	0,679324118	0,056399832	0,220822298	2,314807141	2,314807141	-1	1,59596E-13	1,59596E-13
TSS1500_DUPD1	0,18165	0,176	0,1677	-0,0083	-0,01395	-0,00565	0,816352533	0,435247993	0,766678758	0,049077963	0,064663114	2,314807141	2,314807141	-1	1,59596E-13	1,59596E-13
Body_DYNC1LI1	-0,4504	-0,4524	-0,455	-0,0026	-0,0046	-0,002	0,071770514	0,016242167	0,662522295	-0,054396973	0,09294251	1,700647336	2,180803829	1,282337485	8,2704E-60	1,00233E-94	1,4312E-51
1stExon_DYNC1LI1	-0,471	-0,4723	-0,4713	0,001	-0,0003	-0,0013	0,650576109	0,041442681	0,145826331	-0,012198989	0,707866083	1,700647336	2,180803829	1,282337485	8,2704E-60	1,00233E-94	1,4312E-51
5'UTR_DYNC1LI1	-0,47635	-0,4772	-0,4779	-0,0007	-0,00155	-0,00085	0,179643233	0,001329027	0,005064962	-0,221654489	1,12391E-06	1,700647336	2,180803829	1,282337485	8,2704E-60	1,00233E-94	1,4312E-51
TSS200_DYNC1LI1	-0,4794	-0,4799	-0,4804	-0,0005	-0,001	-0,0005	0,847192248	0,03272829	0,188399284	0,07740539	0,000159907	1,700647336	2,180803829	1,282337485	8,2704E-60	1,00233E-94	1,4312E-51
TSS1500_DYNC1LI1	-0,4567	-0,4535	-0,4535	0	0,0032	0,0032	0,550922804	0,048279489	0,15675297	0,059152639	0,009948742	1,700647336	2,180803829	1,282337485	8,2704E-60	1,00233E-94	1,4312E-51
3'UTR_DYNC1LI1	0,3644	0,3851	0,394	0,0089	0,0296	0,0207	0,1301582	2,68709E-07	0,000267687	0,278928756	6,69278E-10	1,700647336	2,180803829	1,282337485	8,2704E-60	1,00233E-94	1,4312E-51
Body_DYNC1LI2	-0,45955	-0,4615	-0,4636	-0,0021	-0,00405	-0,00195	0,421043329	0,214167379	0,59895299	-0,01732586	0,398781789	2,543282992	3,578760505	1,407142074	9,7554E-45	4,43141E-90	2,25036E-49
1stExon_DYNC1LI2	-0,46	-0,4612	-0,45885	0,00235	0,00115	-0,0012	0,011668717	0,019825667	0,449715269	0,171419011	0,000179665	2,543282992	3,578760505	1,407142074	9,7554E-45	4,43141E-90	2,25036E-49
TSS200_DYNC1LI2	-0,4841	-0,4847	-0,4848	-1E-04	-0,0007	-0,0006	0,854279344	0,009758293	0,058462901	-0,158289676	0,000549738	2,543282992	3,578760505	1,407142074	9,7554E-45	4,43141E-90	2,25036E-49
TSS1500_DYNC1LI2	-0,46745	-0,4683	-0,46925	-0,00095	-0,0018	-0,00085	0,801348935	0,004565938	0,024666899	0,201038505	8,67828E-06	2,543282992	3,578760505	1,407142074	9,7554E-45	4,43141E-90	2,25036E-49
3'UTR_DYNC1LI2	0,42365	0,4216	0,42095	-0,00065	-0,0027	-0,00205	0,965450136	0,838456575	0,676916311	-0,014310025	0,75624546	2,543282992	3,578760505	1,407142074	9,7554E-45	4,43141E-90	2,25036E-49
Body_EBF1	0,3119	0,3093	0,3025	-0,0068	-0,0094	-0,0026	0,264194547	1,48622E-10	5,85677E-10	0,014256834	0,055913478	5,596527694	13,6772663	2,443884324	1,34147E-66	6,4717E-125	8,99136E-74
1stExon_EBF1	-0,39415	-0,4024	-0,4169	-0,0145	-0,02275	-0,00825	0,000209406	1,17808E-07	0,067738927	-0,240361685	0	5,596527694	13,6772663	2,443884324	1,34147E-66	6,4717E-125	8,99136E-74
5'UTR_EBF1	-0,39415	-0,4024	-0,4169	-0,0145	-0,02275	-0,00825	0,000209406	1,17808E-07	0,067738927	-0,240361685	0	5,596527694	13,6772663	2,443884324	1,34147E-66	6,4717E-125	8,99136E-74
TSS1500_EBF1	-0,4756	-0,4766	-0,4781	-0,0015	-0,0025	-0,001	0,024614621	0,000182797	0,11551174	-0,129381033	0	5,596527694	13,6772663	2,443884324	1,34147E-66	6,4717E-125	8,99136E-74
3'UTR_EBF1	0,41375	0,4119	0,40375	-0,00815	-0,01	-0,00185	0,033438926	0,006717391	0,125867095	0,019612564	0,670503266	5,596527694	13,6772663	2,443884324	1,34147E-66	6,4717E-125	8,99136E-74
Body_EBF2	-0,3357	-0,3081	-0,29625	0,01185	0,03945	0,0276	0,116832242	1,16129E-13	5,11084E-09	0,105055831	0	21,3433096	54,5904241	2,557730039	9,1581E-48	6,89268E-85	1,49414E-83
1stExon_EBF2	-0,4664	-0,4677	-0,46885	-0,00115	-0,00245	-0,0013	0,364167128	0,070299013	0,267833077	-0,039229467	0,39462783	21,3433096	54,5904241	2,557730039	9,1581E-48	6,89268E-85	1,49414E-83
TSS200_EBF2	-0,29745	-0,2722	-0,2865	-0,0143	0,01095	0,02525	0,118297414	0,389526215	0,122992525	-0,039630794	0,135798639	21,3433096	54,5904241	2,557730039	9,1581E-48	6,89268E-85	1,49414E-83
TSS1500_EBF2	-0,457	-0,455	-0,4553	-0,0003	0,0017	0,002	0,368110831	0,583718457	0,981173071	-0,027687172	0,140387833	21,3433096	54,5904241	2,557730039	9,1581E-48	6,89268E-85	1,49414E-83
Body_EBF3	-0,0134	0,0573	0,2442	0,1869	0,2576	0,0707	0	0	0	0,213194341	0	29,30323423	89,09644726	3,040498758	1,12934E-56	8,7823E-98	1,7509E-60
1stExon_EBF3	-0,48085	-0,4743	-0,47615	-0,00185	0,0047	0,00655	0,648573135	0,052212141	0,02294364	-0,036985992	0,42224156	29,30323423	89,09644726	3,040498758	1,12934E-56	8,7823E-98	1,7509E-60
5'UTR_EBF3	-0,48085	-0,4743	-0,47615	-0,00185	0,0047	0,00655	0,648573135	0,052212141	0,02294364	-0,036985992	0,42224156	29,30323423	89,09644726	3,040498758	1,12934E-56	8,7823E-98	1,7509E-60
TSS1500_EBF3	-0,46085	-0,45735	-0,45735	0	0,0035	0,0035	0,584337338	0,518840853	0,44068852	-0,011127304	0,627781708	29,30323423	89,09644726	3,040498758	1,12934E-56	8,7823E-98	1,7509E-60
Body_EFHC1	-0,4075	-0,4054	-0,4031	0,0023	0,0044	0,0021	0,278400415	0,041894063	0,545261226	-0,04804289	0,069630187	2,945400873	5,077632564	1,723919012	5,44088E-61	8,9622E-107	3,39315E-56
1stExon_EFHC1	-0,4631	-0,4629	-0,46565	-0,00275	-0,00255	0,0002	0,100349719	0,174411799	0,598138907	0,000519421	0,984403024	2,945400873	5,077632564	1,723919012	5,44088E-61	8,9622E-107	3,39315E-56
5'UTR_EFHC1	-0,4662	-0,4653	-0,4664	-0,0011	-0,0002	0,0009	0,340248872	0,051555427	0,340248872	0,043310898	0,183195102	2,945400873	5,077632564	1,723919012	5,44088E-61	8,9622E-107	3,39315E-56
TSS200_EFHC1	-0,4756	-0,4766	-0,4771	-0,0005	-0,0015	-0,001	0,13353476	3,55859E-05	0,011002915	-0,145143262	3,97909E-08	2,945400873	5,077632564	1,723919012	5,44088E-61	8,9622E-107	3,39315E-56
TSS1500_EFHC1	-0,4449	-0,4481	-0,4495	-0,0014	-0,0046	-0,0032	0,913150121	0,228893377	0,515998242	-0,017168373	0,455583543	2,945400873	5,077632564	1,723919012	5,44088E-61	8,9622E-107	3,39315E-56
3'UTR_EFHC1	0,4452	0,4466	0,439	-0,0076	-0,0062	0,0014	0,000987332	0,003064516	0,346094892	-0,112618219	0,014261663	2,945400873	5,077632564	1,723919012	5,44088E-61	8,9622E-107	3,39315E-56
Body_EFHC2	0,35765	0,34785	0,3522	0,00435	-0,00545	-0,0098	0,052011931	1,14502E-07	0,000760083	-0,092405001	1,19421E-08	10,98348514	43,77417246	3,985453787	6,20455E-79	5,4189E-107	1,87449E-74
TSS200_EFHC2	-0,0707	-0,3746	-0,41605	-0,04145	-0,34535	-0,3039	2,75925E-08	0	1,4877E-14	-0,526652457	0	10,98348514	43,77417246	3,985453787	6,20455E-79	5,4189E-107	1,87449E-74
TSS1500_EFHC2	0,0965	-0,05945	-0,1653	-0,10585	-0,2618	-0,15595	7,64304E-06	0	3,88323E-12	-0,294899173	0	10,98348514	43,77417246	3,985453787	6,20455E-79	5,4189E-107	1,87449E-74
Body_EIF1AX	0,25335	0,2566	0,2515	-0,0051	-0,00185	0,00325	0,108294807	0,025520413	0,982148526	-0,001688692	0,93465229	2,270137999	3,142524517	1,384287879	2,40912E-52	3,37313E-66	8,92807E-39
1stExon_EIF1AX	-0,1929	-0,2224	-0,23195	-0,00955	-0,03905	-0,0295	0,633493656	0,203372041	0,605834675	-0,059227776	0,198498988	2,270137999	3,142524517	1,384287879	2,40912E-52	3,37313E-66	8,92807E-39
5'UTR_EIF1AX	-0,1929	-0,2224	-0,23195	-0,00955	-0,03905	-0,0295	0,633493656	0,203372041	0,605834675	-0,059227776	0,198498988	2,270137999	3,142524517	1,384287879	2,40912E-52	3,37313E-66	8,92807E-39
TSS200_EIF1AX	-0,4733	-0,47255	-0,47595	-0,0034	-0,00265	0,00075	0,000162214	9,54E-06	0,54342494	-0,086313436	0,000170647	2,270137999	3,142524517	1,384287879	2,40912E-52	3,37313E-66	8,92807E-39
TSS1500_EIF1AX	-0,4512	-0,45035	-0,45655	-0,0062	-0,00535	0,00085	0,001524044	6,85122E-05	0,209877038	0,009144698	0,777763278	2,270137999	3,142524517	1,384287879	2,40912E-52	3,37313E-66	8,92807E-39
3'UTR_EIF1AX	0,4014	0,3995	0,40695	0,00745	0,00555	-0,0019	0,007194401	0,003064516	0,993490499	0,081356667	0,077121092	2,270137999	3,142524517	1,384287879	2,40912E-52	3,37313E-66	8,92807E-39
Body_EIF1AY	-0,1301	-0,3452	-0,43885	-0,09365	-0,30875	-0,2151	0	0	0	-0,134964723	1,57413E-08	3,049938179	692,1917805	226,9527249	2,41907E-43	3,3244E-266	3,37584E-60
1stExon_EIF1AY	-0,15	-0,43455	-0,44375	-0,0092	-0,29375	-0,28455	0,000380507	0,00554393	0,00737335	-0,593720348	0	3,049938179	692,1917805	226,9527249	2,41907E-43	3,3244E-266	3,37584E-60
5'UTR_EIF1AY	-0,15	-0,43455	-0,44375	-0,0092	-0,29375	-0,28455	0,000380507	0,00554393	0,00737335	-0,593720348	0	3,049938179	692,1917805	226,9527249	2,41907E-43	3,3244E-266	3,37584E-60
TSS200_EIF1AY	-0,05	-0,4367	-0,4631	-0,0264	-0,4131	-0,3867	0	0	0	-0,876422489	0	3,049938179	692,1917805	226,9527249	2,41907E-43	3,3244E-266	3,37584E-60
TSS1500_EIF1AY	-0,0731	-0,3764	-0,4416	-0,0652	-0,3685	-0,3033	0	0	0	-0,765680226	0	3,049938179	692,1917805	226,9527249	2,41907E-43	3,3244E-266	3,37584E-60
3'UTR_EIF1AY	-0,084	0,2506	0,37615	0,12555	0,46015	0,3346	4,44089E-16	1,35568E-08	9,96007E-06	0,843626071	0	3,049938179	692,1917805	226,9527249	2,41907E-43	3,3244E-266	3,37584E-60
Body_EIF2A	-0,4561	-0,4562	-0,4578	-0,0016	-0,0017	-1E-04	0,226055979	0,617446236	0,766760181	0,142036045	1,05318E-05	2,499833486	3,389809032	1,356013931	2,4276E-44	1,39331E-78	1,23634E-41
1stExon_EIF2A	-0,4811	-0,4814	-0,4818	-0,0004	-0,0007	-0,0003	0,706306731	0,158976084	0,186210346	-0,143540966	0,00174942	2,499833486	3,389809032	1,356013931	2,4276E-44	1,39331E-78	1,23634E-41
TSS200_EIF2A	-0,4752	-0,4753	-0,47375	0,00155	0,00145	-1E-04	0,190888382	0,139875094	0,692543478	0,024906861	0,278884388	2,499833486	3,389809032	1,356013931	2,4276E-44	1,39331E-78	1,23634E-41
TSS1500_EIF2A	-0,47665	-0,47835	-0,47815	0,0002	-0,0015	-0,0017	0,199141882	0,139875094	0,55188347	-0,066848076	0,0036255	2,499833486	3,389809032	1,356013931	2,4276E-44	1,39331E-78	1,23634E-41
Body_ELP2	-0,2207	-0,2435	-0,32325	-0,07975	-0,10255	-0,0228	0,121441905	0,02790338	0,828665029	-0,056870189	0,0321835	2,112295976	2,846363667	1,347521228	2,41818E-55	2,10721E-94	5,76105E-46
1stExon_ELP2	-0,4849	-0,4849	-0,4857	-0,0008	-0,0008	0	0,00117277	0,006717391	0,99603237	-0,250234726	3,47117E-08	2,112295976	2,846363667	1,347521228	2,41818E-55	2,10721E-94	5,76105E-46
5'UTR_ELP2	-0,4849	-0,4849	-0,4857	-0,0008	-0,0008	0	0,00117277	0,006717391	0,99603237	-0,250234726	3,47117E-08	2,112295976	2,846363667	1,347521228	2,41818E-55	2,10721E-94	5,76105E-46
TSS200_ELP2	-0,4792	-0,4785	-0,4789	-0,0004	0,0003	0,0007	0,281321808	0,007085463	0,541637958	-0,006781464	0,696483803	2,112295976	2,846363667	1,347521228	2,41818E-55	2,10721E-94	5,76105E-46
TSS1500_ELP2	-0,4669	-0,467	-0,46955	-0,00255	-0,00265	-0,0001	0,009752806	0,006585837	0,974942048	0,012433008	0,444519474	2,112295976	2,846363667	1,347521228	2,41818E-55	2,10721E-94	5,76105E-46
Body_ELTD1	0,27515	0,2397	0,13905	-0,10065	-0,1361	-0,03545	0,014444918	0,000196529	0,121809371	-0,161490721	5,93777E-07	6,896440847	13,8932479	2,014553333	8,04086E-51	8,48445E-98	5,96199E-52
1stExon_ELTD1	0,23125	0,13175	0,0343	-0,09745	-0,19695	-0,0995	9,64159E-06	0	2,1834E-06	-0,221512489	0	6,896440847	13,8932479	2,014553333	8,04086E-51	8,48445E-98	5,96199E-52
5'UTR_ELTD1	0,23125	0,13175	0,0343	-0,09745	-0,19695	-0,0995	9,64159E-06	0	2,1834E-06	-0,221512489	0	6,896440847	13,8932479	2,014553333	8,04086E-51	8,48445E-98	5,96199E-52
TSS200_ELTD1	-0,00465	-0,0521	-0,103	-0,0509	-0,09835	-0,04745	0,002277075	7,8396E-10	0,003120185	-0,156898565	6,75859E-12	6,896440847	13,8932479	2,014553333	8,04086E-51	8,48445E-98	5,96199E-52
TSS1500_ELTD1	0,285	0,3343	0,33025	-0,00405	0,04525	0,0493	0,24281487	0,019825667	0,283031594	0,086171877	0,058695678	6,896440847	13,8932479	2,014553333	8,04086E-51	8,48445E-98	5,96199E-52
Body_EN2	0,0933	0,14775	0,0875	-0,06025	-0,0058	0,05445	0	1,03251E-14	7,77615E-07	0,001114051	0,938884887	6,616902401	14,26444786	2,155759145	1,85502E-52	2,1369E-62	3,99642E-34
1stExon_EN2	-0,404	-0,4154	-0,4241	-0,0087	-0,0201	-0,0114	0,000121601	3,80814E-10	0,041427481	-0,140415866	1,08975E-07	6,616902401	14,26444786	2,155759145	1,85502E-52	2,1369E-62	3,99642E-34
5'UTR_EN2	-0,42265	-0,4286	-0,43535	-0,00675	-0,0127	-0,00595	0,218778084	3,2879E-05	0,022929219	-0,156210226	1,37987E-06	6,616902401	14,26444786	2,155759145	1,85502E-52	2,1369E-62	3,99642E-34
TSS1500_EN2	-0,4365	-0,4396	-0,4447	-0,0051	-0,0082	-0,0031	1,70424E-06	4,44089E-16	0,005070068	-0,118756943	2,22045E-16	6,616902401	14,26444786	2,155759145	1,85502E-52	2,1369E-62	3,99642E-34
3'UTR_EN2	0,17935	0,284	0,27745	-0,00655	0,0981	0,10465	0,996218369	3,05339E-06	1,17479E-06	0,409462594	0	6,616902401	14,26444786	2,155759145	1,85502E-52	2,1369E-62	3,99642E-34
Body_ENDOG	0,14545	0,1668	0,18615	0,01935	0,0407	0,02135	0,956848621	0,684458839	0,56716893	0,015354583	0,637165174	4,638003794	7,435965105	1,60326844	2,12895E-51	3,639E-100	6,83026E-62
1stExon_ENDOG	-0,45955	-0,462	-0,4633	-0,0013	-0,00375	-0,00245	0,694941837	0,038290401	0,229614054	-0,089712133	0,051190337	4,638003794	7,435965105	1,60326844	2,12895E-51	3,639E-100	6,83026E-62
TSS200_ENDOG	-0,46055	-0,4606	-0,4631	-0,0025	-0,00255	-5E-05	0,060151037	0,009758293	0,452388904	-0,10988226	0,016816226	4,638003794	7,435965105	1,60326844	2,12895E-51	3,639E-100	6,83026E-62
TSS1500_ENDOG	-0,45545	-0,4553	-0,45385	0,00145	0,0016	0,00015	0,794759415	0,909668513	0,846884095	0,239642518	1,00752E-07	4,638003794	7,435965105	1,60326844	2,12895E-51	3,639E-100	6,83026E-62
Body_ENO1	0,38575	0,3319	0,31005	-0,02185	-0,0757	-0,05385	0,142217231	9,38027E-13	2,13424E-07	-0,202281395	1,44329E-14	2,667425541	4,218154681	1,581357986	1,48236E-57	1,4767E-111	5,82721E-62
1stExon_ENO1	-0,4863	-0,4867	-0,4867	0	-0,0004	-0,0004	0,10795223	0,001044731	0,121540241	0,033574959	0,144967116	2,667425541	4,218154681	1,581357986	1,48236E-57	1,4767E-111	5,82721E-62
5'UTR_ENO1	-0,4799	-0,4807	-0,48015	0,00055	-0,00025	-0,0008	0,176764565	2,7893E-05	0,034410253	-0,080615339	1,37402E-07	2,667425541	4,218154681	1,581357986	1,48236E-57	1,4767E-111	5,82721E-62
TSS200_ENO1	-0,48045	-0,4808	-0,4816	-0,0008	-0,00115	-0,00035	0,004156269	6,85122E-05	0,030377091	-0,198071145	7,99522E-10	2,667425541	4,218154681	1,581357986	1,48236E-57	1,4767E-111	5,82721E-62
TSS1500_ENO1	-0,46795	-0,4681	-0,4681	0	-0,00015	-0,00015	0,439215454	0,006811579	0,272540276	-0,099066085	1,38577E-06	2,667425541	4,218154681	1,581357986	1,48236E-57	1,4767E-111	5,82721E-62
3'UTR_ENO1	0,48035	0,4648	0,46855	0,00375	-0,0118	-0,01555	0,991503585	0,000131904	2,12543E-05	-0,153719272	0,000795705	2,667425541	4,218154681	1,581357986	1,48236E-57	1,4767E-111	5,82721E-62
Body_ENO2	0,3824	0,383	0,37405	-0,00895	-0,00835	0,0006	0,024562441	0,004565938	0,086023578	-0,134713909	0,00333039	5,06117374	11,8155264	2,334542738	8,39756E-69	3,44934E-86	1,76662E-46
5'UTR_ENO2	-0,44435	-0,45905	-0,4593	-0,00025	-0,01495	-0,0147	0,158921162	5,72468E-07	0,001182973	-0,201435439	3,35719E-10	5,06117374	11,8155264	2,334542738	8,39756E-69	3,44934E-86	1,76662E-46
TSS200_ENO2	-0,46955	-0,4739	-0,47605	-0,00215	-0,0065	-0,00435	0,001265612	0	1,97963E-07	-0,322616814	0	5,06117374	11,8155264	2,334542738	8,39756E-69	3,44934E-86	1,76662E-46
TSS1500_ENO2	-0,10045	-0,1854	-0,276	-0,0906	-0,17555	-0,08495	0	0	7,65665E-12	-0,440830808	0	5,06117374	11,8155264	2,334542738	8,39756E-69	3,44934E-86	1,76662E-46
3'UTR_ENO2	0,1857	0,2518	0,2315	-0,0203	0,0458	0,0661	0,291040851	0,006717391	0,000266074	0,187022228	4,26066E-05	5,06117374	11,8155264	2,334542738	8,39756E-69	3,44934E-86	1,76662E-46
Body_ENO3	0,3806	0,36605	0,3534	-0,01265	-0,0272	-0,01455	0,003512556	5,29315E-09	0,00041614	-0,337137685	0	15,68424306	30,58558574	1,950083636	2,19692E-39	3,87472E-74	8,65667E-68
5'UTR_ENO3	0,2519	0,2379	0,20685	-0,03105	-0,04505	-0,014	8,92312E-05	1,18337E-10	0,011722385	-0,556963238	0	15,68424306	30,58558574	1,950083636	2,19692E-39	3,87472E-74	8,65667E-68
TSS1500_ENO3	-0,4649	-0,46575	-0,46695	-0,0012	-0,00205	-0,00085	0,277757087	0,004368065	0,107412066	0,0877843	0,006637718	15,68424306	30,58558574	1,950083636	2,19692E-39	3,87472E-74	8,65667E-68
Body_ERBB2	0,3532	0,3653	0,3628	-0,0025	0,0096	0,0121	0,460345966	0,006251554	0,017136208	-0,003434565	0,787604439	2,813308961	4,607512245	1,637755507	5,1528E-60	4,16137E-76	1,57723E-43
1stExon_ERBB2	-0,4575	-0,4608	-0,46065	0,00015	-0,00315	-0,0033	0,81022479	0,005298152	0,022447017	-0,107890484	7,87709E-09	2,813308961	4,607512245	1,637755507	5,1528E-60	4,16137E-76	1,57723E-43
5'UTR_ERBB2	-0,38025	-0,4061	-0,4164	-0,0103	-0,03615	-0,02585	0,002853966	0	4,20739E-10	-0,043288328	2,51657E-05	2,813308961	4,607512245	1,637755507	5,1528E-60	4,16137E-76	1,57723E-43
TSS200_ERBB2	-0,44665	-0,4524	-0,45415	-0,00175	-0,0075	-0,00575	0,026777908	7,89813E-13	5,24423E-06	-0,205120279	0	2,813308961	4,607512245	1,637755507	5,1528E-60	4,16137E-76	1,57723E-43
TSS1500_ERBB2	-0,35755	-0,38635	-0,3908	-0,00445	-0,03325	-0,0288	0,588472434	0,001244754	0,029369244	-0,048243437	0,002963065	2,813308961	4,607512245	1,637755507	5,1528E-60	4,16137E-76	1,57723E-43
3'UTR_ERBB2	0,3776	0,3697	0,3588	-0,0109	-0,0188	-0,0079	0,233272025	0,001363102	0,070839134	-0,11976392	0,000222482	2,813308961	4,607512245	1,637755507	5,1528E-60	4,16137E-76	1,57723E-43
Body_ERICH1	0,4153	0,4146	0,415	0,0004	-0,0003	-0,0007	0,652014512	0,000630843	0,024301737	0,002459078	0,641082496	2,43956513	3,292318707	1,34955147	7,88427E-54	1,14406E-65	1,20211E-31
1stExon_ERICH1	-0,46855	-0,4715	-0,4714	1E-04	-0,00285	-0,00295	0,364366994	0,078283445	0,00539232	-0,149444691	3,90534E-06	2,43956513	3,292318707	1,34955147	7,88427E-54	1,14406E-65	1,20211E-31
5'UTR_ERICH1	-0,46855	-0,4715	-0,4714	1E-04	-0,00285	-0,00295	0,364366994	0,078283445	0,00539232	-0,149444691	3,90534E-06	2,43956513	3,292318707	1,34955147	7,88427E-54	1,14406E-65	1,20211E-31
TSS200_ERICH1	-0,4799	-0,4815	-0,4821	-0,0006	-0,0022	-0,0016	0,328907039	4,10515E-05	0,006671927	-0,095620099	3,23374E-06	2,43956513	3,292318707	1,34955147	7,88427E-54	1,14406E-65	1,20211E-31
TSS1500_ERICH1	-0,45225	-0,46255	-0,46295	-0,0004	-0,0107	-0,0103	0,446252194	0,003064516	0,055049769	0,004283653	0,852284546	2,43956513	3,292318707	1,34955147	7,88427E-54	1,14406E-65	1,20211E-31
3'UTR_ERICH1	0,2302	0,2556	0,21615	-0,03945	-0,01405	0,0254	0,282635329	0,658682021	0,434376801	0,052953328	0,250383597	2,43956513	3,292318707	1,34955147	7,88427E-54	1,14406E-65	1,20211E-31
Body_ETHE1	-0,4414	-0,442	-0,44365	-0,00165	-0,00225	-0,0006	0,546270419	0,008277662	0,239606319	0,03457104	0,191672497	3,071373575	4,923308011	1,602966194	2,67268E-56	3,4806E-108	3,71315E-62
1stExon_ETHE1	-0,47325	-0,473	-0,4728	0,0002	0,00045	0,00025	0,884940769	0,868663788	0,873493764	0,158509074	8,51584E-07	3,071373575	4,923308011	1,602966194	2,67268E-56	3,4806E-108	3,71315E-62
5'UTR_ETHE1	-0,4762	-0,4762	-0,47495	0,00125	0,00125	0	0,775752628	0,39263673	0,663657313	0,221639476	8,89619E-07	3,071373575	4,923308011	1,602966194	2,67268E-56	3,4806E-108	3,71315E-62
TSS200_ETHE1	-0,47205	-0,4733	-0,47235	0,00095	-0,0003	-0,00125	0,527212286	0,740874612	0,154496633	-0,014026169	0,597554335	3,071373575	4,923308011	1,602966194	2,67268E-56	3,4806E-108	3,71315E-62
TSS1500_ETHE1	-0,28765	-0,2495	-0,22325	0,02625	0,0644	0,03815	0,372709565	0,004565938	0,109843934	0,174718304	0,000115451	3,071373575	4,923308011	1,602966194	2,67268E-56	3,4806E-108	3,71315E-62
3'UTR_ETHE1	0,2781	0,3011	0,32205	0,02095	0,04395	0,023	0,058351819	0,001329027	0,041586058	0,178212669	9,74511E-05	3,071373575	4,923308011	1,602966194	2,67268E-56	3,4806E-108	3,71315E-62
Body_EVI2A	0,2695	-0,0585	-0,2455	-0,187	-0,515	-0,328	7,33222E-07	0	5,71834E-09	-0,503844843	0	5,623280449	16,45707459	2,926596804	3,34785E-78	7,8913E-118	6,37909E-61
5'UTR_EVI2A	-0,0873	-0,24905	-0,3404	-0,09135	-0,2531	-0,16175	5,52837E-07	0	1,25481E-05	-0,483349465	0	5,623280449	16,45707459	2,926596804	3,34785E-78	7,8913E-118	6,37909E-61
TSS200_EVI2A	-0,1994	-0,3386	-0,3875	-0,0489	-0,1881	-0,1392	0,000165519	1,63869E-13	0,001088343	-0,388870886	0	5,623280449	16,45707459	2,926596804	3,34785E-78	7,8913E-118	6,37909E-61
TSS1500_EVI2A	0,43385	0,4325	0,4301	-0,0024	-0,00375	-0,00135	0,36511004	0,122674225	0,861523578	0,024853852	0,589756689	5,623280449	16,45707459	2,926596804	3,34785E-78	7,8913E-118	6,37909E-61
3'UTR_EVI2A	0,396	0,3886	0,3204	-0,0682	-0,0756	-0,0074	5,69274E-09	5,43288E-11	0,504139247	-0,335567012	6,52811E-14	5,623280449	16,45707459	2,926596804	3,34785E-78	7,8913E-118	6,37909E-61
5'UTR_EVI2B	0,38355	0,3403	0,13035	-0,20995	-0,2532	-0,04325	0	0	6,28278E-09	-0,665783001	0	6,983179223	20,9242499	2,996378759	2,91043E-68	3,3514E-120	1,98336E-63
TSS1500_EVI2B	-0,02795	-0,2141	-0,29985	-0,08575	-0,2719	-0,18615	0,00601512	5,02809E-07	0,012299498	-0,359914101	6,66134E-16	6,983179223	20,9242499	2,996378759	2,91043E-68	3,3514E-120	1,98336E-63
Body_FAHD1	-0,23275	-0,2992	-0,30585	-0,00665	-0,0731	-0,06645	0,992344353	0,0262751	0,046203316	-0,045069539	0,166028021	2,459641408	3,483119572	1,41610869	6,7234E-51	9,9141E-105	8,43687E-66
1stExon_FAHD1	-0,44145	-0,44205	-0,4436	-0,00155	-0,00215	-0,0006	0,98389863	0,584187582	0,717222794	-0,018064908	0,266580267	2,459641408	3,483119572	1,41610869	6,7234E-51	9,9141E-105	8,43687E-66
TSS200_FAHD1	-0,4499	-0,44915	-0,45025	-0,0011	-0,00035	0,00075	0,765795063	0,139875094	0,305442525	-0,028132846	0,221280102	2,459641408	3,483119572	1,41610869	6,7234E-51	9,9141E-105	8,43687E-66
TSS1500_FAHD1	-0,462	-0,45985	-0,4603	-0,00045	0,0017	0,00215	0,931882529	0,575613553	0,73275029	0,037961958	0,043157667	2,459641408	3,483119572	1,41610869	6,7234E-51	9,9141E-105	8,43687E-66
3'UTR_FAHD1	-0,2484	-0,32715	-0,36065	-0,0335	-0,11225	-0,07875	0,073473214	3,12178E-06	0,029412443	-0,186030331	8,18603E-09	2,459641408	3,483119572	1,41610869	6,7234E-51	9,9141E-105	8,43687E-66
Body_FAM155A	-0,1943	-0,1024	0,088	0,1904	0,2823	0,0919	0	0	0	0,298702241	0	55,1588319	124,545061	2,25793507	1,21072E-35	2,1512E-64	4,68805E-80
1stExon_FAM155A	-0,43975	-0,4341	-0,41095	0,02315	0,0288	0,00565	1,47432E-09	1,22347E-13	0,166436637	0,047949866	0,001751617	55,1588319	124,545061	2,25793507	1,21072E-35	2,1512E-64	4,68805E-80
5'UTR_FAM155A	-0,46585	-0,4643	-0,4634	0,0009	0,00245	0,00155	0,275757903	0,298531658	0,900338304	-0,001177781	0,964643358	55,1588319	124,545061	2,25793507	1,21072E-35	2,1512E-64	4,68805E-80
TSS200_FAM155A	-0,452	-0,4521	-0,45315	-0,00105	-0,00115	-1E-04	0,619042845	0,474762346	0,642539482	0,181191725	6,31266E-05	55,1588319	124,545061	2,25793507	1,21072E-35	2,1512E-64	4,68805E-80
TSS1500_FAM155A	-0,4593	-0,45785	-0,45165	0,0062	0,00765	0,00145	5,24204E-06	5,32984E-08	0,493161526	0,019620853	0,177273596	55,1588319	124,545061	2,25793507	1,21072E-35	2,1512E-64	4,68805E-80
3'UTR_FAM155A	-0,1072	-0,022	0,1201	0,1421	0,2273	0,0852	1,22515E-05	4,87277E-12	0,010789673	0,418712166	0	55,1588319	124,545061	2,25793507	1,21072E-35	2,1512E-64	4,68805E-80
Body_FAM155B	-0,0857	0,0348	0,2542	0,2194	0,3399	0,1205	0	0	1,11022E-16	0,533013545	0	20,72034328	142,0804258	6,8570498	4,5226E-89	8,021E-135	1,12706E-86
1stExon_FAM155B	-0,35495	-0,2643	-0,0994	0,1649	0,25555	0,09065	5,37859E-11	0	0,009583059	0,258879586	0	20,72034328	142,0804258	6,8570498	4,5226E-89	8,021E-135	1,12706E-86
5'UTR_FAM155B	-0,4061	-0,3766	-0,32995	0,04665	0,07615	0,0295	0,103022262	0,020723765	0,501816673	0,109932069	0,000706632	20,72034328	142,0804258	6,8570498	4,5226E-89	8,021E-135	1,12706E-86
TSS200_FAM155B	-0,4468	-0,4442	-0,41795	0,02625	0,02885	0,0026	0,758644185	0,198929999	0,510214051	0,037941194	0,243679758	20,72034328	142,0804258	6,8570498	4,5226E-89	8,021E-135	1,12706E-86
TSS1500_FAM155B	-0,46095	-0,4601	-0,46605	-0,00595	-0,0051	0,00085	0,02491765	0,128633242	0,896086974	-0,022989284	0,220097394	20,72034328	142,0804258	6,8570498	4,5226E-89	8,021E-135	1,12706E-86
3'UTR_FAM155B	-0,0015	0,1472	0,34765	0,20045	0,34915	0,1487	3,28509E-10	0	0,00028778	0,52712443	0	20,72034328	142,0804258	6,8570498	4,5226E-89	8,021E-135	1,12706E-86
Body_FAM189A1	-0,1406	-0,1011	0,0197	0,1208	0,1603	0,0395	0	0	1,12724E-09	0,111223658	0	63,64009129	232,2695142	3,649735717	2,07752E-51	1,60366E-76	1,53604E-91
TSS1500_FAM189A1	-0,38045	-0,42175	-0,42315	-0,0014	-0,0427	-0,0413	0,541700007	5,72558E-06	0,000953579	-0,091830307	9,57067E-07	63,64009129	232,2695142	3,649735717	2,07752E-51	1,60366E-76	1,53604E-91
3'UTR_FAM189A1	0,14105	0,2613	0,31195	0,05065	0,1709	0,12025	0,000812163	0	2,9913E-07	0,279830881	0	63,64009129	232,2695142	3,649735717	2,07752E-51	1,60366E-76	1,53604E-91
Body_FAM189A2	0,3819	0,3829	0,39315	0,01025	0,01125	0,001	0,023589488	0,027727336	0,531546295	0,10229464	0,024711008	5,730781933	11,76926238	2,05369224	1,22321E-58	2,50222E-60	2,97161E-35
5'UTR_FAM189A2	-0,4238	-0,4271	-0,43675	-0,00965	-0,01295	-0,0033	0,100349719	0,008277662	0,030469472	0,019974822	0,452137789	5,730781933	11,76926238	2,05369224	1,22321E-58	2,50222E-60	2,97161E-35
TSS200_FAM189A2	-0,1599	-0,2328	-0,26625	-0,03345	-0,10635	-0,0729	0,102845103	0,000131904	0,00364681	-0,190344535	3,08738E-05	5,730781933	11,76926238	2,05369224	1,22321E-58	2,50222E-60	2,97161E-35
TSS1500_FAM189A2	0,3715	0,3621	0,3601	-0,002	-0,0114	-0,0094	0,967602551	0,253447969	0,40576652	-0,123158243	0,007515819	5,730781933	11,76926238	2,05369224	1,22321E-58	2,50222E-60	2,97161E-35
Body_FAM3A	0,28985	0,28595	0,2469	-0,03905	-0,04295	-0,0039	0,059089728	0,031183707	0,41002907	-0,00484787	0,765373941	2,550337183	3,666551999	1,437673428	8,65457E-60	2,00468E-93	3,06316E-41
1stExon_FAM3A	-0,4451	-0,4512	-0,44165	0,00955	0,00345	-0,0061	0,001703356	0,230219109	0,029927619	0,058302672	0,028079627	2,550337183	3,666551999	1,437673428	8,65457E-60	2,00468E-93	3,06316E-41
5'UTR_FAM3A	-0,4451	-0,4512	-0,44165	0,00955	0,00345	-0,0061	0,001703356	0,230219109	0,029927619	0,058302672	0,028079627	2,550337183	3,666551999	1,437673428	8,65457E-60	2,00468E-93	3,06316E-41
TSS200_FAM3A	-0,47335	-0,4754	-0,471	0,0044	0,00235	-0,00205	2,67142E-05	0,192385904	0,013764942	0,055104123	0,007353354	2,550337183	3,666551999	1,437673428	8,65457E-60	2,00468E-93	3,06316E-41
TSS1500_FAM3A	0,0554	0,05705	0,01995	-0,0371	-0,03545	0,00165	0,056356474	0,175886857	0,758910148	-0,004757067	0,800026751	2,550337183	3,666551999	1,437673428	8,65457E-60	2,00468E-93	3,06316E-41
3'UTR_FAM3A	0,4202	0,41755	0,4121	-0,00545	-0,0081	-0,00265	0,100948892	0,008511922	0,292121518	-0,091406605	0,004922125	2,550337183	3,666551999	1,437673428	8,65457E-60	2,00468E-93	3,06316E-41
Body_FAM3C	-0,29255	-0,3074	-0,33145	-0,02405	-0,0389	-0,01485	0,103024424	0,027727336	0,634699299	-0,117169538	0,010762515	3,074722052	5,26038357	1,710848487	9,4079E-56	2,23392E-94	2,19099E-46
5'UTR_FAM3C	-0,37425	-0,3774	-0,3817	-0,0043	-0,00745	-0,00315	0,710603095	0,200821837	0,859043127	-0,002766851	0,916800452	3,074722052	5,26038357	1,710848487	9,4079E-56	2,23392E-94	2,19099E-46
TSS200_FAM3C	-0,4807	-0,4813	-0,4815	-0,0002	-0,0008	-0,0006	0,211453896	0,004368065	0,051873258	0,148809151	3,86758E-06	3,074722052	5,26038357	1,710848487	9,4079E-56	2,23392E-94	2,19099E-46
TSS1500_FAM3C	-0,43455	-0,4387	-0,4443	-0,0056	-0,00975	-0,00415	0,005730066	5,72468E-07	0,05433352	-0,073979356	0,022875853	3,074722052	5,26038357	1,710848487	9,4079E-56	2,23392E-94	2,19099E-46
Body_FAM3D	-0,4361	-0,444	-0,4307	0,0133	0,0054	-0,0079	0,125353535	0,481745347	0,497686901	0,020850605	0,309972334	19,66475082	37,06413661	1,884800726	3,8634E-41	1,14394E-58	9,22465E-89
1stExon_FAM3D	0,31495	0,28445	0,287	0,00255	-0,02795	-0,0305	0,990683976	0,00247119	0,000426666	-0,070396628	0,030386098	19,66475082	37,06413661	1,884800726	3,8634E-41	1,14394E-58	9,22465E-89
5'UTR_FAM3D	0,2528	0,2199	0,2145	-0,0054	-0,0383	-0,0329	0,08404413	0,004258869	0,007140609	0,033038243	0,213580277	19,66475082	37,06413661	1,884800726	3,8634E-41	1,14394E-58	9,22465E-89
TSS1500_FAM3D	0,23055	0,2088	0,23075	0,02195	0,0002	-0,02175	0,722263332	0,010243473	0,063008614	0,025435824	0,338330965	19,66475082	37,06413661	1,884800726	3,8634E-41	1,14394E-58	9,22465E-89
3'UTR_FAM3D	0,23895	0,2444	0,23365	-0,01075	-0,0053	0,00545	0,916741054	0,474762346	0,32994817	-0,011789904	0,798148589	19,66475082	37,06413661	1,884800726	3,8634E-41	1,14394E-58	9,22465E-89
Body_FAM49A	-0,12445	0,0826	0,26995	0,18735	0,3944	0,20705	4,12186E-06	0	3,71951E-06	0,460060251	0	6,901528908	19,60937977	2,841309518	1,17698E-69	4,3011E-119	7,2124E-65
5'UTR_FAM49A	-0,17045	-0,0769	0,03775	0,11465	0,2082	0,09355	1,54079E-08	0	1,82858E-08	0,130060668	0	6,901528908	19,60937977	2,841309518	1,17698E-69	4,3011E-119	7,2124E-65
TSS200_FAM49A	-0,4669	-0,4675	-0,4676	-1E-04	-0,0007	-0,0006	0,965790876	0,167218966	0,594034768	-0,011096211	0,733219013	6,901528908	19,60937977	2,841309518	1,17698E-69	4,3011E-119	7,2124E-65
TSS1500_FAM49A	-0,08355	-0,09045	-0,0826	0,00785	0,00095	-0,0069	0,011386297	0,009789223	0,495064086	0,003737842	0,908592838	6,901528908	19,60937977	2,841309518	1,17698E-69	4,3011E-119	7,2124E-65
Body_FAM49B	0,4108	0,4111	0,4134	0,0023	0,0026	0,0003	0,362755698	0,09345773	0,848374921	-0,06042574	0,185375967	2,126734589	3,009508726	1,4150843	1,33689E-65	1,29025E-89	2,72338E-48
1stExon_FAM49B	-0,47635	-0,4762	-0,4767	-0,0005	-0,00035	0,00015	0,724727921	0,39263673	0,448648179	0,045636233	0,321972574	2,126734589	3,009508726	1,4150843	1,33689E-65	1,29025E-89	2,72338E-48
5'UTR_FAM49B	-0,40335	-0,4095	-0,3964	0,0131	0,00695	-0,00615	0,587036811	0,082261615	0,62477368	-0,01336382	0,476062027	2,126734589	3,009508726	1,4150843	1,33689E-65	1,29025E-89	2,72338E-48
TSS200_FAM49B	-0,4838	-0,4841	-0,4846	-0,0005	-0,0008	-0,0003	0,154352472	0,018926519	0,565562759	-0,087793991	0,00093081	2,126734589	3,009508726	1,4150843	1,33689E-65	1,29025E-89	2,72338E-48
TSS1500_FAM49B	-0,45065	-0,4509	-0,447	0,0039	0,00365	-0,00025	0,19221879	2,18589E-05	0,040462741	0,077719302	0,000154754	2,126734589	3,009508726	1,4150843	1,33689E-65	1,29025E-89	2,72338E-48
3'UTR_FAM49B	0,43775	0,4407	0,4409	0,0002	0,00315	0,00295	0,671495051	0,070299013	0,187371374	0,117100361	0,010809414	2,126734589	3,009508726	1,4150843	1,33689E-65	1,29025E-89	2,72338E-48
Body_FAM64A	0,48635	0,4874	0,48735	-5E-05	0,001	0,00105	0,943452757	0,001329027	0,001046833	0,218817092	1,54973E-06	3,098916753	5,7057637	1,841212319	1,1413E-61	2,13212E-83	9,81437E-46
5'UTR_FAM64A	-0,43635	-0,4437	-0,4477	-0,004	-0,01135	-0,00735	0,089217393	4,24408E-05	0,025461707	-0,122445739	5,95735E-11	3,098916753	5,7057637	1,841212319	1,1413E-61	2,13212E-83	9,81437E-46
TSS200_FAM64A	-0,46445	-0,4659	-0,467	-0,0011	-0,00255	-0,00145	0,703714015	0,111335058	0,539890033	-0,009752721	0,713569609	3,098916753	5,7057637	1,841212319	1,1413E-61	2,13212E-83	9,81437E-46
TSS1500_FAM64A	-0,4677	-0,46775	-0,4685	-0,00075	-0,0008	-5E-05	0,227830449	0,189430319	0,623275571	-0,033584563	0,111803791	3,098916753	5,7057637	1,841212319	1,1413E-61	2,13212E-83	9,81437E-46
3'UTR_FAM64A	0,12725	0,1933	0,14	-0,0533	0,01275	0,06605	0,081349151	0,39263673	0,031700626	0,037830749	0,411713864	3,098916753	5,7057637	1,841212319	1,1413E-61	2,13212E-83	9,81437E-46
Body_FAM70A	0,1242	-0,0211	-0,06185	-0,04075	-0,18605	-0,1453	0,00018602	0	0	-0,198605851	0	10,83449496	102,1433875	9,427609486	1,44768E-88	1,8227E-155	6,97143E-86
1stExon_FAM70A	-0,0493	-0,3526	-0,40025	-0,04765	-0,35095	-0,3033	0,000999505	0	0	-0,419832309	0	10,83449496	102,1433875	9,427609486	1,44768E-88	1,8227E-155	6,97143E-86
5'UTR_FAM70A	-0,0493	-0,3526	-0,40025	-0,04765	-0,35095	-0,3033	0,000999505	0	0	-0,419832309	0	10,83449496	102,1433875	9,427609486	1,44768E-88	1,8227E-155	6,97143E-86
TSS200_FAM70A	0,01925	-0,1682	-0,27295	-0,10475	-0,2922	-0,18745	5,81593E-07	0	1,11022E-16	-0,408248391	0	10,83449496	102,1433875	9,427609486	1,44768E-88	1,8227E-155	6,97143E-86
TSS1500_FAM70A	-0,0936	-0,1478	-0,2359	-0,0881	-0,1423	-0,0542	0,011377489	5,43143E-06	0,010373003	-0,26552973	3,19887E-09	10,83449496	102,1433875	9,427609486	1,44768E-88	1,8227E-155	6,97143E-86
3'UTR_FAM70A	0,3831	0,3899	0,39655	0,00665	0,01345	0,0068	0,099312771	0,001329027	0,296742591	0,045593842	0,322422733	10,83449496	102,1433875	9,427609486	1,44768E-88	1,8227E-155	6,97143E-86
Body_FAM91A1	-0,30065	-0,34625	-0,34495	0,0013	-0,0443	-0,0456	0,073785823	0,016684989	0,835522113	-0,040008635	0,081168557	2,476907513	3,65811391	1,476887567	5,94343E-59	3,13817E-73	1,73544E-41
1stExon_FAM91A1	-0,4782	-0,4787	-0,47935	-0,00065	-0,00115	-0,0005	0,191183772	0,006717391	0,525787898	0,171449656	0,000155348	2,476907513	3,65811391	1,476887567	5,94343E-59	3,13817E-73	1,73544E-41
5'UTR_FAM91A1	-0,4782	-0,4787	-0,47935	-0,00065	-0,00115	-0,0005	0,191183772	0,006717391	0,525787898	0,171449656	0,000155348	2,476907513	3,65811391	1,476887567	5,94343E-59	3,13817E-73	1,73544E-41
TSS200_FAM91A1	-0,4709	-0,4713	-0,4713	0	-0,0004	-0,0004	0,957955046	0,57718106	0,694769981	0,072591934	0,000400497	2,476907513	3,65811391	1,476887567	5,94343E-59	3,13817E-73	1,73544E-41
TSS1500_FAM91A1	-0,45225	-0,4535	-0,4564	-0,0029	-0,00415	-0,00125	0,177794553	0,049886364	0,677842737	-0,02493258	0,225493128	2,476907513	3,65811391	1,476887567	5,94343E-59	3,13817E-73	1,73544E-41
3'UTR_FAM91A1	0,2889	0,3156	0,30645	-0,00915	0,01755	0,0267	0,819111014	0,39263673	0,307540011	0,033668733	0,465074698	2,476907513	3,65811391	1,476887567	5,94343E-59	3,13817E-73	1,73544E-41
Body_FAM92A1	0,047	-0,22925	-0,34375	-0,1145	-0,39075	-0,27625	0,005862914	0	6,39988E-12	-0,211251972	0	2,459532297	5,162307213	2,098897916	3,60483E-81	8,72712E-68	1,79786E-42
1stExon_FAM92A1	-0,48005	-0,4815	-0,4813	0,0002	-0,00125	-0,00145	0,711671997	0,006717391	0,005521364	-0,379015242	0	2,459532297	5,162307213	2,098897916	3,60483E-81	8,72712E-68	1,79786E-42
5'UTR_FAM92A1	-0,48005	-0,4815	-0,4813	0,0002	-0,00125	-0,00145	0,711671997	0,006717391	0,005521364	-0,379015242	0	2,459532297	5,162307213	2,098897916	3,60483E-81	8,72712E-68	1,79786E-42
TSS200_FAM92A1	-0,46555	-0,4668	-0,46815	-0,00135	-0,0026	-0,00125	0,068401052	0,000168566	0,001764101	-0,299779165	0	2,459532297	5,162307213	2,098897916	3,60483E-81	8,72712E-68	1,79786E-42
TSS1500_FAM92A1	-0,0455	-0,3146	-0,40515	-0,09055	-0,35965	-0,2691	2,77072E-09	0	0	-0,555588603	0	2,459532297	5,162307213	2,098897916	3,60483E-81	8,72712E-68	1,79786E-42
Body_FBXO15	-0,1543	-0,0458	-0,0307	0,0151	0,1236	0,1085	0,136704283	3,69048E-05	5,5967E-05	0,070619936	0,002063875	5,360694798	11,25320464	2,099206366	1,03416E-64	9,5209E-117	3,03071E-63
1stExon_FBXO15	-0,4778	-0,4783	-0,47845	-0,00015	-0,00065	-0,0005	0,423970072	0,658682021	0,966986286	-0,039160895	0,088584187	5,360694798	11,25320464	2,099206366	1,03416E-64	9,5209E-117	3,03071E-63
5'UTR_FBXO15	-0,47345	-0,4742	-0,4745	-0,0003	-0,00105	-0,00075	0,568382484	0,049886364	0,141141439	0,032537773	0,11297866	5,360694798	11,25320464	2,099206366	1,03416E-64	9,5209E-117	3,03071E-63
TSS200_FBXO15	-0,4829	-0,4829	-0,4833	-0,0004	-0,0004	0	0,839079055	0,584187582	0,687006907	0,071329207	1,09692E-05	5,360694798	11,25320464	2,099206366	1,03416E-64	9,5209E-117	3,03071E-63
TSS1500_FBXO15	-0,46165	-0,4616	-0,4602	0,0014	0,00145	5E-05	0,22089849	0,158976084	0,964552136	0,077384729	4,1824E-07	5,360694798	11,25320464	2,099206366	1,03416E-64	9,5209E-117	3,03071E-63
Body_FBXO17	-0,0779	-0,0829	-0,0516	0,0313	0,0263	-0,005	0,119379012	0,000110623	0,074921217	0,041778988	0,041806226	3,134275507	5,831746465	1,860636199	1,45592E-64	2,63347E-60	1,79077E-37
1stExon_FBXO17	-0,44295	-0,4548	-0,45885	-0,00405	-0,0159	-0,01185	0,008940008	4,01439E-10	3,58701E-06	-0,28981923	0	3,134275507	5,831746465	1,860636199	1,45592E-64	2,63347E-60	1,79077E-37
5'UTR_FBXO17	-0,17725	-0,3217	-0,3717	-0,05	-0,19445	-0,14445	0,002313702	0	2,68333E-11	-0,165602779	0	3,134275507	5,831746465	1,860636199	1,45592E-64	2,63347E-60	1,79077E-37
TSS200_FBXO17	-0,42075	-0,4368	-0,44395	-0,00715	-0,0232	-0,01605	0,008320909	5,43288E-11	4,2328E-08	-0,291910492	6,36202E-11	3,134275507	5,831746465	1,860636199	1,45592E-64	2,63347E-60	1,79077E-37
TSS1500_FBXO17	-0,23025	-0,3831	-0,42955	-0,04645	-0,1993	-0,15285	3,7126E-06	0	8,13987E-09	-0,189328948	5,44897E-13	3,134275507	5,831746465	1,860636199	1,45592E-64	2,63347E-60	1,79077E-37
3'UTR_FBXO17	0,06685	0,1067	0,125	0,0183	0,05815	0,03985	0,587312785	0,038290401	0,10124285	0,084120116	0,067565784	3,134275507	5,831746465	1,860636199	1,45592E-64	2,63347E-60	1,79077E-37
Body_FBXO18	0,41805	0,42325	0,42235	-0,0009	0,0043	0,0052	0,832400381	0,001869538	0,011142998	-0,005538161	0,676325286	1,805722251	2,5307693	1,401527449	3,4267E-57	6,0031E-118	6,12065E-78
TSS200_FBXO18	-0,20015	-0,1102	-0,23185	-0,12165	-0,0317	0,08995	0,639824982	0,10724493	0,449715269	-0,00742109	0,747007903	1,805722251	2,5307693	1,401527449	3,4267E-57	6,0031E-118	6,12065E-78
TSS1500_FBXO18	-0,4648	-0,4658	-0,4676	-0,0018	-0,0028	-0,001	0,605323186	0,008166155	0,04448646	0,000985053	0,954754844	1,805722251	2,5307693	1,401527449	3,4267E-57	6,0031E-118	6,12065E-78
3'UTR_FBXO18	0,4681	0,46965	0,46995	0,0003	0,00185	0,00155	0,437418727	0,003295885	0,028770308	-0,068360458	0,035531381	1,805722251	2,5307693	1,401527449	3,4267E-57	6,0031E-118	6,12065E-78
Body_FCER1G	0,231	0,2232	0,18445	-0,03875	-0,04655	-0,0078	0,006133501	0,013997473	0,784196313	-0,277273916	5,88615E-10	14,09441799	39,3925799	2,794906461	2,98561E-51	6,0825E-100	7,66688E-59
1stExon_FCER1G	0,27595	0,2029	0,0667	-0,1362	-0,20925	-0,07305	7,34058E-11	0	3,61167E-06	-0,633279485	0	14,09441799	39,3925799	2,794906461	2,98561E-51	6,0825E-100	7,66688E-59
5'UTR_FCER1G	0,27595	0,2029	0,0667	-0,1362	-0,20925	-0,07305	7,34058E-11	0	3,61167E-06	-0,633279485	0	14,09441799	39,3925799	2,794906461	2,98561E-51	6,0825E-100	7,66688E-59
TSS200_FCER1G	0,30905	0,22185	0,06895	-0,1529	-0,2401	-0,0872	2,98835E-10	0	0,000160557	-0,459742484	0	14,09441799	39,3925799	2,794906461	2,98561E-51	6,0825E-100	7,66688E-59
TSS1500_FCER1G	0,38495	0,3724	0,3366	-0,0358	-0,04835	-0,01255	1,84528E-09	1,11022E-15	0,008942287	-0,2384895	0	14,09441799	39,3925799	2,794906461	2,98561E-51	6,0825E-100	7,66688E-59
3'UTR_FCER1G	0,41585	0,4159	0,40605	-0,00985	-0,0098	5E-05	0,001596804	0,019825667	0,86861055	-0,2456022	6,28664E-08	14,09441799	39,3925799	2,794906461	2,98561E-51	6,0825E-100	7,66688E-59
Body_FCF1	-0,2981	-0,3117	-0,355	-0,0433	-0,0569	-0,0136	0,032317261	0,001237645	0,297678828	-0,025169003	0,222595032	1,813358282	2,427144497	1,338480388	4,18832E-56	1,22647E-86	3,26735E-47
1stExon_FCF1	-0,464	-0,4647	-0,467	-0,0023	-0,003	-0,0007	0,420776957	0,118493586	0,080662136	-0,032025424	0,2396345	1,813358282	2,427144497	1,338480388	4,18832E-56	1,22647E-86	3,26735E-47
5'UTR_FCF1	-0,464	-0,4647	-0,467	-0,0023	-0,003	-0,0007	0,420776957	0,118493586	0,080662136	-0,032025424	0,2396345	1,813358282	2,427144497	1,338480388	4,18832E-56	1,22647E-86	3,26735E-47
TSS200_FCF1	-0,4664	-0,4676	-0,46805	-0,00045	-0,00165	-0,0012	0,50188308	0,002030937	0,023389068	-0,14327943	0,001784045	1,813358282	2,427144497	1,338480388	4,18832E-56	1,22647E-86	3,26735E-47
TSS1500_FCF1	-0,4147	-0,4146	-0,4174	-0,0028	-0,0027	1E-04	0,699413495	0,296981192	0,242433335	-0,045821161	0,170807199	1,813358282	2,427144497	1,338480388	4,18832E-56	1,22647E-86	3,26735E-47
3'UTR_FCF1	0,27605	0,272	0,2926	0,0206	0,01655	-0,00405	0,05868561	0,122674225	0,844386556	0,072506826	0,115297945	1,813358282	2,427144497	1,338480388	4,18832E-56	1,22647E-86	3,26735E-47
1stExon_FEM1A	0,06055	0,05935	0,0337	-0,02565	-0,02685	-0,0012	0,257253122	0,030392324	0,621602349	-0,027303507	0,145900056	2,101110446	2,701566135	1,285780165	5,32228E-51	8,25728E-95	1,20968E-48
5'UTR_FEM1A	-0,26625	-0,2639	-0,2749	-0,011	-0,00865	0,00235	0,057141822	0,122674225	0,49963141	-0,144771085	0,001594678	2,101110446	2,701566135	1,285780165	5,32228E-51	8,25728E-95	1,20968E-48
TSS200_FEM1A	-0,459	-0,4566	-0,45625	0,00035	0,00275	0,0024	0,590048168	0,222728726	0,427876513	0,014507648	0,439860873	2,101110446	2,701566135	1,285780165	5,32228E-51	8,25728E-95	1,20968E-48
TSS1500_FEM1A	-0,4698	-0,47015	-0,4718	-0,00165	-0,002	-0,00035	0,580561913	0,095550426	0,931728456	0,151520021	2,5576E-06	2,101110446	2,701566135	1,285780165	5,32228E-51	8,25728E-95	1,20968E-48
3'UTR_FEM1A	0,36695	0,3742	0,3645	-0,0097	-0,00245	0,00725	0,405098744	0,474762346	0,445455066	-0,03096943	0,501634849	2,101110446	2,701566135	1,285780165	5,32228E-51	8,25728E-95	1,20968E-48
Body_FEM1C	0,03645	0,02745	-0,04855	-0,076	-0,085	-0,009	0,066510256	0,0262751	0,534525779	-0,128811934	7,0911E-05	2,345728431	3,450869698	1,471129246	1,74385E-54	1,08024E-74	4,68368E-38
1stExon_FEM1C	-0,48335	-0,4842	-0,48435	-0,00015	-0,001	-0,00085	0,406097942	0,004368065	0,010373757	0,145681185	6,17708E-06	2,345728431	3,450869698	1,471129246	1,74385E-54	1,08024E-74	4,68368E-38
5'UTR_FEM1C	-0,47595	-0,4776	-0,4775	1E-04	-0,00155	-0,00165	0,883613077	0,172367353	0,243017813	0,061565864	0,002691083	2,345728431	3,450869698	1,471129246	1,74385E-54	1,08024E-74	4,68368E-38
TSS200_FEM1C	-0,4779	-0,4782	-0,47975	-0,00155	-0,00185	-0,0003	0,000455345	9,54E-06	0,369610223	0,08118413	0,000395323	2,345728431	3,450869698	1,471129246	1,74385E-54	1,08024E-74	4,68368E-38
TSS1500_FEM1C	-0,43965	-0,4415	-0,44295	-0,00145	-0,0033	-0,00185	0,497384284	0,474762346	0,581365613	-0,093330388	0,042472417	2,345728431	3,450869698	1,471129246	1,74385E-54	1,08024E-74	4,68368E-38
1stExon_FFAR1	0,34345	0,3371	0,3506	0,0135	0,00715	-0,00635	0,020540208	0,190246622	0,457628024	0,010553596	0,543814312	8,925889831	11,09215672	1,242694782	7,77651E-34	3,73743E-34	0,025092843
5'UTR_FFAR1	0,30735	0,2992	0,3137	0,0145	0,00635	-0,00815	0,010825055	0,139654174	0,107412066	0,010211882	0,753763403	8,925889831	11,09215672	1,242694782	7,77651E-34	3,73743E-34	0,025092843
TSS200_FFAR1	0,3435	0,3369	0,3474	0,0105	0,0039	-0,0066	0,510934258	0,39263673	0,594468179	0,018016624	0,695922418	8,925889831	11,09215672	1,242694782	7,77651E-34	3,73743E-34	0,025092843
TSS1500_FFAR1	0,28535	0,26865	0,2804	0,01175	-0,00495	-0,0167	0,294710418	0,235104074	0,227485526	0,022800205	0,481579071	8,925889831	11,09215672	1,242694782	7,77651E-34	3,73743E-34	0,025092843
1stExon_FFAR2	0,29675	0,3233	0,3386	0,0153	0,04185	0,02655	0,129733635	6,85122E-05	0,067838133	0,177426413	3,93931E-08	8,014474902	20,80490795	2,595916539	1,71117E-54	1,832E-105	3,10975E-81
TSS200_FFAR2	-0,191	-0,1333	-0,1192	0,0141	0,0718	0,0577	0,010222741	6,70888E-08	0,005325044	0,122574647	3,42058E-06	8,014474902	20,80490795	2,595916539	1,71117E-54	1,832E-105	3,10975E-81
TSS1500_FFAR2	0,18275	0,1377	0,09595	-0,04175	-0,0868	-0,04505	0,008019064	8,31846E-12	8,43745E-05	-0,216978369	1,22342E-11	8,014474902	20,80490795	2,595916539	1,71117E-54	1,832E-105	3,10975E-81
3'UTR_FFAR2	0,24045	0,2578	0,28065	0,02285	0,0402	0,01735	0,194157265	0,000547918	0,126503297	0,197628674	1,4942E-05	8,014474902	20,80490795	2,595916539	1,71117E-54	1,832E-105	3,10975E-81
Body_FGFR1	0,35575	0,37245	0,37675	0,0043	0,021	0,0167	0,411746381	0,005649191	0,000370442	0,065902885	1,9623E-06	8,497626891	20,74258798	2,440985965	8,18766E-57	7,9733E-107	2,75867E-57
1stExon_FGFR1	-0,4761	-0,4784	-0,48025	-0,00185	-0,00415	-0,0023	0,012132049	2,34696E-09	0,001256354	-0,192590827	0	8,497626891	20,74258798	2,440985965	8,18766E-57	7,9733E-107	2,75867E-57
5'UTR_FGFR1	-0,4327	-0,4408	-0,4565	-0,0157	-0,0238	-0,0081	0	0	0,00802223	-0,134222479	0	8,497626891	20,74258798	2,440985965	8,18766E-57	7,9733E-107	2,75867E-57
TSS200_FGFR1	0,17275	0,1268	-0,05195	-0,17875	-0,2247	-0,04595	0,006343476	5,29315E-09	0,001532832	-0,078079426	0,015803626	8,497626891	20,74258798	2,440985965	8,18766E-57	7,9733E-107	2,75867E-57
TSS1500_FGFR1	0,35575	0,3405	0,2938	-0,0467	-0,06195	-0,01525	9,65852E-06	6,80982E-10	0,015124373	-0,273151735	0	8,497626891	20,74258798	2,440985965	8,18766E-57	7,9733E-107	2,75867E-57
3'UTR_FGFR1	0,38385	0,4037	0,4012	-0,0025	0,01735	0,01985	0,534434533	0,052212141	0,020514538	0,207725012	5,22483E-06	8,497626891	20,74258798	2,440985965	8,18766E-57	7,9733E-107	2,75867E-57
Body_FHOD1	0,1653	0,1599	0,1483	-0,0116	-0,017	-0,0054	0,619071884	0,012128909	0,046816345	-0,029629512	0,00817701	2,453157734	3,948662327	1,609624311	1,00615E-61	2,18432E-98	4,61441E-52
1stExon_FHOD1	-0,4706	-0,47085	-0,4715	-0,00065	-0,0009	-0,00025	0,459657368	0,198929999	0,086158215	-0,11337412	0,00047634	2,453157734	3,948662327	1,609624311	1,00615E-61	2,18432E-98	4,61441E-52
5'UTR_FHOD1	-0,4706	-0,47085	-0,4715	-0,00065	-0,0009	-0,00025	0,459657368	0,198929999	0,086158215	-0,11337412	0,00047634	2,453157734	3,948662327	1,609624311	1,00615E-61	2,18432E-98	4,61441E-52
TSS200_FHOD1	-0,4749	-0,4752	-0,4741	0,0011	0,0008	-0,0003	0,573436123	0,279378368	0,172378164	-0,039948801	0,219850944	2,453157734	3,948662327	1,609624311	1,00615E-61	2,18432E-98	4,61441E-52
TSS1500_FHOD1	-0,4339	-0,43205	-0,4301	0,00195	0,0038	0,00185	0,559833286	0,575613553	0,789439329	-0,007297727	0,697568478	2,453157734	3,948662327	1,609624311	1,00615E-61	2,18432E-98	4,61441E-52
3'UTR_FHOD1	0,3114	0,3046	0,29615	-0,00845	-0,01525	-0,0068	0,429676181	0,070299013	0,693143236	-0,132886919	0,003787924	2,453157734	3,948662327	1,609624311	1,00615E-61	2,18432E-98	4,61441E-52
Body_FHOD3	0,37675	0,3904	0,3965	0,0061	0,01975	0,01365	0,165856665	6,97419E-09	5,97194E-05	0,070630907	2,88265E-08	7,250336729	17,88140261	2,466285812	1,40907E-62	2,5391E-107	2,22481E-58
1stExon_FHOD3	-0,48665	-0,4864	-0,48665	-0,00025	0	0,00025	0,385054643	0,812673787	0,620739957	-0,042726626	0,189179653	7,250336729	17,88140261	2,466285812	1,40907E-62	2,5391E-107	2,22481E-58
TSS1500_FHOD3	-0,4661	-0,4677	-0,4686	-0,0009	-0,0025	-0,0016	0,139178943	0,020987757	0,376059937	-0,055268609	0,007179181	7,250336729	17,88140261	2,466285812	1,40907E-62	2,5391E-107	2,22481E-58
3'UTR_FHOD3	0,3882	0,3903	0,3867	-0,0036	-0,0015	0,0021	0,281448926	0,658682021	0,69554114	0,020216908	0,66097304	7,250336729	17,88140261	2,466285812	1,40907E-62	2,5391E-107	2,22481E-58
Body_FKBP10	0,3565	0,35175	0,3364	-0,01535	-0,0201	-0,00475	0,168925081	1,65457E-05	0,012916778	-0,094370977	3,77049E-05	2,91593791	5,003369501	1,715869698	6,01958E-60	4,12613E-64	1,10577E-37
1stExon_FKBP10	-0,2866	-0,40775	-0,4277	-0,01995	-0,1411	-0,12115	0,000315843	0	0	-0,636480836	0	2,91593791	5,003369501	1,715869698	6,01958E-60	4,12613E-64	1,10577E-37
5'UTR_FKBP10	-0,2132	-0,3698	-0,4053	-0,0355	-0,1921	-0,1566	0,010528012	0	0	-0,634848336	0	2,91593791	5,003369501	1,715869698	6,01958E-60	4,12613E-64	1,10577E-37
TSS200_FKBP10	-0,46255	-0,4674	-0,4682	-0,0008	-0,00565	-0,00485	0,312463416	1,15763E-09	4,61473E-08	-0,369762456	0	2,91593791	5,003369501	1,715869698	6,01958E-60	4,12613E-64	1,10577E-37
TSS1500_FKBP10	-0,4681	-0,4707	-0,4712	-0,0005	-0,0031	-0,0026	0,739342658	0,009284365	0,010832128	-0,213658966	0	2,91593791	5,003369501	1,715869698	6,01958E-60	4,12613E-64	1,10577E-37
3'UTR_FKBP10	0,0057	-0,0402	-0,0601	-0,0199	-0,0658	-0,0459	0,491228479	2,83351E-05	0,001653827	-0,216743104	1,95468E-06	2,91593791	5,003369501	1,715869698	6,01958E-60	4,12613E-64	1,10577E-37
Body_FKBP11	-0,4546	-0,4701	-0,47125	-0,00115	-0,01665	-0,0155	0,25192449	0	0	-0,347857781	0	3,657008551	7,204009082	1,969918577	3,82184E-71	1,68865E-97	1,45748E-49
1stExon_FKBP11	-0,46915	-0,4815	-0,4826	-0,0011	-0,01345	-0,01235	0,13353476	9,00609E-10	8,30876E-09	-0,423645014	0	3,657008551	7,204009082	1,969918577	3,82184E-71	1,68865E-97	1,45748E-49
5'UTR_FKBP11	-0,4509	-0,4677	-0,46695	0,00075	-0,01605	-0,0168	0,205941299	1,11022E-16	1,50546E-13	-0,436841887	0	3,657008551	7,204009082	1,969918577	3,82184E-71	1,68865E-97	1,45748E-49
TSS200_FKBP11	-0,4752	-0,4787	-0,4796	-0,0009	-0,0044	-0,0035	0,048329924	0	0	-0,426635421	0	3,657008551	7,204009082	1,969918577	3,82184E-71	1,68865E-97	1,45748E-49
TSS1500_FKBP11	-0,4544	-0,4701	-0,4721	-0,002	-0,0177	-0,0157	0,110468547	0	5,31797E-14	-0,23873712	0	3,657008551	7,204009082	1,969918577	3,82184E-71	1,68865E-97	1,45748E-49
3'UTR_FKBP11	0,0366	-0,119	-0,14525	-0,02625	-0,18185	-0,1556	0,003984765	6,79456E-14	3,66521E-06	-0,42105222	0	3,657008551	7,204009082	1,969918577	3,82184E-71	1,68865E-97	1,45748E-49
Body_FLJ16779	-0,0038	0,0648	0,0604	-0,0044	0,0642	0,0686	0,147848055	0,00155578	7,61669E-05	0,044131493	0,018779593	27,09344608	140,7586722	5,195303388	1,69214E-70	3,4104E-136	1,70683E-81
TSS200_FLJ16779	-0,48135	-0,4826	-0,4821	0,0005	-0,00075	-0,00125	0,502802741	0,14742261	0,008505294	-0,010583026	0,609258822	27,09344608	140,7586722	5,195303388	1,69214E-70	3,4104E-136	1,70683E-81
TSS1500_FLJ16779	-0,3054	-0,2817	-0,322	-0,0403	-0,0166	0,0237	0,000397474	0,005752512	0,318436634	-0,093949828	0,003825494	27,09344608	140,7586722	5,195303388	1,69214E-70	3,4104E-136	1,70683E-81
Body_FLJ46111	0,21725	0,1947	0,2044	0,0097	-0,01285	-0,02255	0,498507276	0,070299013	0,185343271	-0,104940717	0,022455317	2,968545035	4,126755601	1,390161022	9,83887E-46	4,56043E-54	3,67021E-18
TSS1500_FLJ46111	0,42775	0,4199	0,3986	-0,0213	-0,02915	-0,00785	0,04776958	0,006660943	0,410213377	-0,159480429	1,53186E-09	2,968545035	4,126755601	1,390161022	9,83887E-46	4,56043E-54	3,67021E-18
Body_FLVCR2	0,25815	0,2422	0,2214	-0,0208	-0,03675	-0,01595	0,067773852	0,018249639	0,32984393	-0,001087633	0,973236331	3,457890058	6,796311603	1,965450459	2,33492E-75	5,16725E-95	7,97145E-49
1stExon_FLVCR2	-0,40855	-0,40475	-0,36155	0,0432	0,047	0,0038	0,010134759	0,002030937	0,479576119	0,006522651	0,776769004	3,457890058	6,796311603	1,965450459	2,33492E-75	5,16725E-95	7,97145E-49
5'UTR_FLVCR2	-0,44795	-0,44605	-0,4513	-0,00525	-0,00335	0,0019	0,303162855	0,063730775	0,713019577	-0,044641856	0,170087352	3,457890058	6,796311603	1,965450459	2,33492E-75	5,16725E-95	7,97145E-49
TSS200_FLVCR2	-0,45115	-0,45405	-0,4539	0,00015	-0,00275	-0,0029	0,71386092	0,915729965	0,838180687	-0,054316096	0,094992566	3,457890058	6,796311603	1,965450459	2,33492E-75	5,16725E-95	7,97145E-49
TSS1500_FLVCR2	-0,4676	-0,4682	-0,4653	0,0029	0,0023	-0,0006	0,016943248	0,12985926	0,483827631	-0,075411694	0,004479297	3,457890058	6,796311603	1,965450459	2,33492E-75	5,16725E-95	7,97145E-49
3'UTR_FLVCR2	0,41365	0,412	0,4091	-0,0029	-0,00455	-0,00165	0,647589268	0,051555427	0,248731118	-0,116085346	0,000346456	3,457890058	6,796311603	1,965450459	2,33492E-75	5,16725E-95	7,97145E-49
Body_FN1	0,3719	0,36	0,3464	-0,0136	-0,0255	-0,0119	5,06794E-06	3,33067E-16	6,04625E-05	-0,135081318	0	5,579810011	13,34578257	2,391798744	2,01171E-65	9,59681E-90	1,35857E-47
1stExon_FN1	-0,44235	-0,4501	-0,45055	-0,00045	-0,0082	-0,00775	0,228442344	7,01837E-06	0,002119261	-0,368528361	0	5,579810011	13,34578257	2,391798744	2,01171E-65	9,59681E-90	1,35857E-47
5'UTR_FN1	-0,44235	-0,4501	-0,45055	-0,00045	-0,0082	-0,00775	0,228442344	7,01837E-06	0,002119261	-0,368528361	0	5,579810011	13,34578257	2,391798744	2,01171E-65	9,59681E-90	1,35857E-47
TSS1500_FN1	-0,4296	-0,4374	-0,4391	-0,0017	-0,0095	-0,0078	0,024864468	5,8431E-13	1,38089E-06	-0,32433411	0	5,579810011	13,34578257	2,391798744	2,01171E-65	9,59681E-90	1,35857E-47
Body_FNDC4	0,40485	0,4037	0,4086	0,0049	0,00375	-0,00115	0,046363391	0,006717391	0,332159863	0,136139048	0,003008983	5,081251947	15,0321556	2,958356671	3,1915E-73	5,5347E-130	4,77159E-74
1stExon_FNDC4	-0,48535	-0,4859	-0,486	-1E-04	-0,00065	-0,00055	0,390599577	0,051555427	0,093746573	-0,054729716	0,092498383	5,081251947	15,0321556	2,958356671	3,1915E-73	5,5347E-130	4,77159E-74
5'UTR_FNDC4	-0,48355	-0,484	-0,4842	-0,0002	-0,00065	-0,00045	0,650578748	0,03366671	0,227085821	-0,109797877	3,39908E-05	5,081251947	15,0321556	2,958356671	3,1915E-73	5,5347E-130	4,77159E-74
TSS200_FNDC4	-0,4744	-0,4756	-0,4761	-0,0005	-0,0017	-0,0012	0,796184035	0,015489192	0,054149715	-0,09787647	0,000221983	5,081251947	15,0321556	2,958356671	3,1915E-73	5,5347E-130	4,77159E-74
TSS1500_FNDC4	-0,1732	-0,13515	-0,19245	-0,0573	-0,01925	0,03805	0,064072604	0,004565938	0,756021728	0,037635023	0,100920758	5,081251947	15,0321556	2,958356671	3,1915E-73	5,5347E-130	4,77159E-74
3'UTR_FNDC4	0,30195	0,3268	0,35905	0,03225	0,0571	0,02485	0,017034286	8,00039E-05	0,054681335	0,261782159	7,4963E-09	5,081251947	15,0321556	2,958356671	3,1915E-73	5,5347E-130	4,77159E-74
Body_FNDC5	0,3379	0,3267	0,33205	0,00535	-0,00585	-0,0112	0,481785326	0,122674225	0,105745518	-0,142405693	0,001904321	52,65140044	110,1208622	2,091508701	4,28398E-37	3,07985E-59	2,03463E-65
5'UTR_FNDC5	-0,0267	-0,0557	-0,0678	-0,0121	-0,0411	-0,029	0,498322308	0,524808327	0,765357873	-0,034106568	0,199134018	52,65140044	110,1208622	2,091508701	4,28398E-37	3,07985E-59	2,03463E-65
TSS1500_FNDC5	-0,4119	-0,4191	-0,41745	0,00165	-0,00555	-0,0072	0,158282779	0,337572185	0,414028893	-0,05429659	0,04021591	52,65140044	110,1208622	2,091508701	4,28398E-37	3,07985E-59	2,03463E-65
3'UTR_FNDC5	0,36625	0,3616	0,3552	-0,0064	-0,01105	-0,00465	0,044485894	0,000345192	0,08388531	-0,186544124	4,46076E-05	52,65140044	110,1208622	2,091508701	4,28398E-37	3,07985E-59	2,03463E-65
Body_FNDC7	0,39075	0,389	0,38935	0,00035	-0,0014	-0,00175	0,739875154	0,57718106	0,522554538	-0,014333666	0,485970783	2,930047393	2,930047393	-1	1,119E-47	1,119E-47
TSS200_FNDC7	0,0096	-0,0078	-0,00055	0,00725	-0,01015	-0,0174	0,733507712	0,740874612	0,369915684	0,001820465	0,945374998	2,930047393	2,930047393	-1	1,119E-47	1,119E-47
3'UTR_FNDC7	0,1768	0,2066	0,2088	0,0022	0,032	0,0298	0,784756047	0,474762346	0,216636027	0,032931088	0,474916432	2,930047393	2,930047393	-1	1,119E-47	1,119E-47
Body_FNDC8	0,4354	0,4368	0,44065	0,00385	0,00525	0,0014	0,041255968	0,009758293	0,126503297	0,150036367	0,001064175	3,076086345	5,51038072	1,791360873	9,85243E-62	2,5149E-112	5,78193E-62
1stExon_FNDC8	0,4404	0,4428	0,43965	-0,00315	-0,00075	0,0024	0,335273008	0,658682021	0,595662605	0,025677179	0,57748916	3,076086345	5,51038072	1,791360873	9,85243E-62	2,5149E-112	5,78193E-62
5'UTR_FNDC8	0,4404	0,4428	0,43965	-0,00315	-0,00075	0,0024	0,335273008	0,658682021	0,595662605	0,025677179	0,57748916	3,076086345	5,51038072	1,791360873	9,85243E-62	2,5149E-112	5,78193E-62
Body_FOXN1	0,1524	0,1484	0,10365	-0,04475	-0,04875	-0,004	0,265344524	0,868663788	0,90248237	0,00847117	0,793853655	317,39685	317,39685	-1	1,12729E-23	1,12729E-23
1stExon_FOXN1	0,3552	0,3579	0,36525	0,00735	0,01005	0,0027	0,937556556	0,474762346	0,813251619	0,088229557	0,055170656	317,39685	317,39685	-1	1,12729E-23	1,12729E-23
TSS200_FOXN1	0,3121	0,3011	0,311	0,0099	-0,0011	-0,011	0,421390733	0,838456575	0,756310497	0,097423394	0,032482887	317,39685	317,39685	-1	1,12729E-23	1,12729E-23
TSS1500_FOXN1	0,2003	0,2303	0,22955	-0,00075	0,02925	0,03	0,805026091	0,150819657	0,034632232	0,073975537	0,005303537	317,39685	317,39685	-1	1,12729E-23	1,12729E-23
3'UTR_FOXN1	0,1292	0,1202	0,1106	-0,0096	-0,0186	-0,009	0,633493656	0,564506369	0,57661895	0,073330875	0,11121262	317,39685	317,39685	-1	1,12729E-23	1,12729E-23
Body_FOXN2	-0,2422	-0,3154	-0,3803	-0,0649	-0,1381	-0,0732	0,078734589	8,00039E-05	0,102487239	-0,180789355	7,68122E-05	2,209426594	3,546372302	1,605109811	4,64189E-67	4,99762E-66	1,12828E-41
1stExon_FOXN2	-0,43085	-0,4327	-0,42755	0,00515	0,0033	-0,00185	0,00826196	0,122674225	0,706903494	0,093440953	0,042227066	2,209426594	3,546372302	1,605109811	4,64189E-67	4,99762E-66	1,12828E-41
5'UTR_FOXN2	-0,4267	-0,4268	-0,4276	-0,0008	-0,0009	-1E-04	0,257857121	0,039647908	0,623024637	0,00778758	0,705516792	2,209426594	3,546372302	1,605109811	4,64189E-67	4,99762E-66	1,12828E-41
TSS1500_FOXN2	-0,4657	-0,4657	-0,4669	-0,0012	-0,0012	0	0,035082982	0,02790338	0,698534641	-0,028193392	0,288549367	2,209426594	3,546372302	1,605109811	4,64189E-67	4,99762E-66	1,12828E-41
3'UTR_FOXN2	0,3523	0,3465	0,34325	-0,00325	-0,00905	-0,0058	0,980409732	0,39263673	0,275182071	-0,056713743	0,218259319	2,209426594	3,546372302	1,605109811	4,64189E-67	4,99762E-66	1,12828E-41
Body_FOXN3	0,3785	0,39705	0,4122	0,01515	0,0337	0,01855	0	0	6,66134E-16	0,102508464	0	2,252407719	3,619975668	1,607158259	2,97354E-68	1,4036E-106	7,65314E-59
1stExon_FOXN3	-0,44455	-0,4472	-0,4457	0,0015	-0,00115	-0,00265	0,694941837	0,319796646	0,149012266	0,003289706	0,94311342	2,252407719	3,619975668	1,607158259	2,97354E-68	1,4036E-106	7,65314E-59
5'UTR_FOXN3	-0,02585	0,0076	0,1245	0,1169	0,15035	0,03345	0	0	8,62002E-06	0,074391641	0	2,252407719	3,619975668	1,607158259	2,97354E-68	1,4036E-106	7,65314E-59
TSS200_FOXN3	-0,4499	-0,4482	-0,4507	-0,0025	-0,0008	0,0017	0,155340675	0,427994715	0,839617158	-0,02295122	0,480764931	2,252407719	3,619975668	1,607158259	2,97354E-68	1,4036E-106	7,65314E-59
TSS1500_FOXN3	-0,45395	-0,4499	-0,45465	-0,00475	-0,0007	0,00405	0,024215584	0,601250603	0,25118612	-0,025867429	0,136716036	2,252407719	3,619975668	1,607158259	2,97354E-68	1,4036E-106	7,65314E-59
3'UTR_FOXN3	0,4209	0,431	0,43575	0,00475	0,01485	0,0101	0,003806046	2,35034E-13	8,33186E-08	0,256321386	0	2,252407719	3,619975668	1,607158259	2,97354E-68	1,4036E-106	7,65314E-59
Body_FSIP1	0,39435	0,3857	0,3863	0,0006	-0,00805	-0,00865	0,756002569	0,137290293	0,016189306	-0,08515605	3,26026E-05	4,346107923	6,977605342	1,60548368	1,84207E-51	4,22843E-94	9,48851E-47
1stExon_FSIP1	-0,47595	-0,47525	-0,47505	0,0002	0,0009	0,0007	0,254395376	0,372506309	0,832750873	0,051710849	0,111961761	4,346107923	6,977605342	1,60548368	1,84207E-51	4,22843E-94	9,48851E-47
5'UTR_FSIP1	-0,4611	-0,46365	-0,4621	0,00155	-0,001	-0,00255	0,338333776	0,691280128	0,235313449	0,013564145	0,469396465	4,346107923	6,977605342	1,60548368	1,84207E-51	4,22843E-94	9,48851E-47
TSS200_FSIP1	-0,4725	-0,474	-0,4749	-0,0009	-0,0024	-0,0015	0,151072033	0,009514349	0,264139452	0,0430074	0,036140248	4,346107923	6,977605342	1,60548368	1,84207E-51	4,22843E-94	9,48851E-47
TSS1500_FSIP1	-0,4513	-0,4549	-0,45345	0,00145	-0,00215	-0,0036	0,521771735	0,319796646	0,135463982	0,185143213	4,32153E-05	4,346107923	6,977605342	1,60548368	1,84207E-51	4,22843E-94	9,48851E-47
3'UTR_FSIP1	0,4269	0,429	0,4324	0,0034	0,0055	0,0021	0,189123504	0,09345773	0,724727921	0,117883785	0,010288717	4,346107923	6,977605342	1,60548368	1,84207E-51	4,22843E-94	9,48851E-47
Body_FUBP3	-0,4427	-0,44055	-0,44155	-0,001	0,00115	0,00215	0,747802438	0,115567264	0,544328384	-0,025350813	0,144851248	1,7530559	2,423090015	1,382209213	1,25062E-71	4,37687E-79	1,77732E-42
TSS200_FUBP3	-0,4853	-0,4855	-0,48575	-0,00025	-0,00045	-0,0002	0,431239873	0,019825667	0,041668939	-0,235266677	2,26691E-07	1,7530559	2,423090015	1,382209213	1,25062E-71	4,37687E-79	1,77732E-42
TSS1500_FUBP3	-0,47	-0,4707	-0,471	-0,0003	-0,001	-0,0007	0,350220647	0,007527959	0,35184684	-0,029110512	0,371128752	1,7530559	2,423090015	1,382209213	1,25062E-71	4,37687E-79	1,77732E-42
Body_GADL1	0,32405	0,3202	0,3548	0,0346	0,03075	-0,00385	0,002434274	0,028294623	0,75212091	0,021351872	0,298380285	122,0750027	226,9898535	1,859429436	1,53387E-36	1,47396E-41	3,34269E-30
1stExon_GADL1	-0,475	-0,4751	-0,4774	-0,0023	-0,0024	-0,0001	0,078448514	0,019825667	0,10018625	-0,112645348	0,014238143	122,0750027	226,9898535	1,859429436	1,53387E-36	1,47396E-41	3,34269E-30
TSS200_GADL1	-0,44435	-0,4537	-0,4596	-0,0059	-0,01525	-0,00935	0,000397828	4,44089E-16	6,46555E-05	-0,137546541	1,84899E-11	122,0750027	226,9898535	1,859429436	1,53387E-36	1,47396E-41	3,34269E-30
TSS1500_GADL1	-0,3295	-0,353	-0,38355	-0,03055	-0,05405	-0,0235	1,12605E-06	9,65894E-15	0,012363634	-0,215320794	2,22045E-16	122,0750027	226,9898535	1,859429436	1,53387E-36	1,47396E-41	3,34269E-30
Body_GAL3ST1	0,3179	0,31885	0,3446	0,02575	0,0267	0,00095	0,057977516	0,000196529	0,302280645	0,128026523	7,26094E-05	132,8328349	663,4334759	4,994499111	4,77032E-53	6,73818E-84	3,84991E-85
1stExon_GAL3ST1	-0,12895	-0,0469	0,0014	0,0483	0,13035	0,08205	0,048026979	2,68709E-07	0,002678436	0,25638471	1,5489E-08	132,8328349	663,4334759	4,994499111	4,77032E-53	6,73818E-84	3,84991E-85
5'UTR_GAL3ST1	-0,0871	-0,04545	-0,04535	0,0001	0,04175	0,04165	0,789493152	0,001841161	0,026837652	0,108100568	0,000867747	132,8328349	663,4334759	4,994499111	4,77032E-53	6,73818E-84	3,84991E-85
TSS200_GAL3ST1	0,0103	0,0631	0,0767	0,0136	0,0664	0,0528	0,237887023	0,003064516	0,01684708	0,169839593	0,000206452	132,8328349	663,4334759	4,994499111	4,77032E-53	6,73818E-84	3,84991E-85
TSS1500_GAL3ST1	0,14105	0,1898	0,2271	0,0373	0,08605	0,04875	0,18290589	0,00046185	0,019599084	0,085584536	0,001250877	132,8328349	663,4334759	4,994499111	4,77032E-53	6,73818E-84	3,84991E-85
3'UTR_GAL3ST1	0,48425	0,4848	0,4857	0,0009	0,00145	0,00055	0,134344372	0,019825667	0,420361524	0,162899006	0,000374781	132,8328349	663,4334759	4,994499111	4,77032E-53	6,73818E-84	3,84991E-85
Body_GAL3ST2	0,17005	0,1945	0,23765	0,04315	0,0676	0,02445	0,004563217	3,02011E-05	0,507495381	0,043048181	0,000727507	4,125897555	8,003394369	1,939794738	2,32985E-44	4,74462E-68	2,15541E-78
TSS200_GAL3ST2	-0,019	-0,00565	0,0611	0,06675	0,0801	0,01335	2,44292E-05	4,69563E-06	0,49704585	0,184077294	1,17716E-08	4,125897555	8,003394369	1,939794738	2,32985E-44	4,74462E-68	2,15541E-78
TSS1500_GAL3ST2	0,10495	0,1111	0,1603	0,0492	0,05535	0,00615	0,014056054	0,000601215	0,676342829	0,097021206	0,000240869	4,125897555	8,003394369	1,939794738	2,32985E-44	4,74462E-68	2,15541E-78
3'UTR_GAL3ST2	-0,4507	-0,4487	-0,45115	-0,00245	-0,00045	0,002	0,77631825	0,997768788	0,738856387	-0,025038327	0,586997629	4,125897555	8,003394369	1,939794738	2,32985E-44	4,74462E-68	2,15541E-78
Body_GAL3ST3	0,3716	0,3763	0,3705	-0,0058	-0,0011	0,0047	0,67842132	0,319796646	0,966551965	0,00238274	0,9173119	54,27816339	79,33271401	1,461595401	9,52011E-32	1,34331E-35	1,94196E-20
1stExon_GAL3ST3	0,1035	0,0792	-0,14495	-0,22415	-0,24845	-0,0243	0	0	0,076402192	-0,469231451	0	54,27816339	79,33271401	1,461595401	9,52011E-32	1,34331E-35	1,94196E-20
5'UTR_GAL3ST3	0,29175	0,27345	0,0538	-0,21965	-0,23795	-0,0183	0	0	0,268615343	-0,332009036	0	54,27816339	79,33271401	1,461595401	9,52011E-32	1,34331E-35	1,94196E-20
TSS200_GAL3ST3	0,08205	0,0736	-0,1005	-0,1741	-0,18255	-0,00845	0	0	0,781985844	-0,437332136	0	54,27816339	79,33271401	1,461595401	9,52011E-32	1,34331E-35	1,94196E-20
TSS1500_GAL3ST3	0,2849	0,2855	0,2111	-0,0744	-0,0738	0,0006	6,34715E-13	3,99625E-12	0,882057394	-0,252282697	0	54,27816339	79,33271401	1,461595401	9,52011E-32	1,34331E-35	1,94196E-20
3'UTR_GAL3ST3	0,418	0,4091	0,4058	-0,0033	-0,0122	-0,0089	0,629275364	0,009758293	0,06223179	0,010216863	0,82460976	54,27816339	79,33271401	1,461595401	9,52011E-32	1,34331E-35	1,94196E-20
Body_GAL3ST4	0,44175	0,4415	0,44235	0,00085	0,0006	-0,00025	0,723248944	0,09345773	0,238936643	0,05772121	0,012034154	2,814213924	5,221527815	1,855412544	3,76833E-70	6,86252E-86	1,41419E-47
1stExon_GAL3ST4	-0,42115	-0,4248	-0,4246	0,0002	-0,00345	-0,00365	0,262910245	0,39263673	0,483445441	-0,047082781	0,306856532	2,814213924	5,221527815	1,855412544	3,76833E-70	6,86252E-86	1,41419E-47
5'UTR_GAL3ST4	-0,4292	-0,43285	-0,44105	-0,0082	-0,01185	-0,00365	0,001306276	3,12178E-06	0,082298604	-0,294594076	0	2,814213924	5,221527815	1,855412544	3,76833E-70	6,86252E-86	1,41419E-47
TSS200_GAL3ST4	-0,38095	-0,3785	-0,38	-0,0015	0,00095	0,00245	0,923006037	0,230219109	0,308026142	0,046145629	0,082266873	2,814213924	5,221527815	1,855412544	3,76833E-70	6,86252E-86	1,41419E-47
TSS1500_GAL3ST4	-0,0743	-0,0595	-0,1122	-0,0527	-0,0379	0,0148	0,010209032	0,080799901	0,40933582	-0,051470079	0,051825221	2,814213924	5,221527815	1,855412544	3,76833E-70	6,86252E-86	1,41419E-47
Body_GBA2	0,42585	0,4165	0,4025	-0,014	-0,02335	-0,00935	9,48205E-05	4,79854E-09	0,007766751	-0,336116802	5,90639E-14	2,924293264	4,175832951	1,427980224	2,2863E-48	3,32275E-96	6,92164E-65
1stExon_GBA2	-0,47935	-0,4795	-0,4808	-0,0013	-0,00145	-0,00015	0,062599129	0,00026912	0,183731584	-0,115108177	1,38192E-05	2,924293264	4,175832951	1,427980224	2,2863E-48	3,32275E-96	6,92164E-65
5'UTR_GBA2	-0,47435	-0,4752	-0,47695	-0,00175	-0,0026	-0,00085	0,069918046	2,25617E-05	0,058133798	-0,133032023	4,05142E-05	2,924293264	4,175832951	1,427980224	2,2863E-48	3,32275E-96	6,92164E-65
TSS200_GBA2	-0,44715	-0,4451	-0,44725	-0,00215	-1E-04	0,00205	0,542552524	0,158976084	0,372709565	-0,044141462	0,338092901	2,924293264	4,175832951	1,427980224	2,2863E-48	3,32275E-96	6,92164E-65
TSS1500_GBA2	0,4113	0,40125	0,38415	-0,0171	-0,02715	-0,01005	0,001185283	1,50107E-07	0,025435865	-0,143699657	9,12255E-06	2,924293264	4,175832951	1,427980224	2,2863E-48	3,32275E-96	6,92164E-65
Body_GFI1B	0,1439	0,1537	0,26485	0,11115	0,12095	0,0098	1,47379E-08	1,07653E-08	0,9996597	0,171145105	7,52483E-11	22,74339938	33,8813628	1,489722897	4,19026E-38	5,6422E-42	6,3388E-17
5'UTR_GFI1B	-0,3982	-0,3826	-0,0649	0,3177	0,3333	0,0156	6,87061E-09	5,40515E-10	0,978026549	0,432093654	0	22,74339938	33,8813628	1,489722897	4,19026E-38	5,6422E-42	6,3388E-17
TSS200_GFI1B	0,1924	0,15355	0,1752	0,02165	-0,0172	-0,03885	0,691464549	0,551387554	0,034719354	0,033895243	0,297671066	22,74339938	33,8813628	1,489722897	4,19026E-38	5,6422E-42	6,3388E-17
TSS1500_GFI1B	-0,24115	-0,25635	-0,29245	-0,0361	-0,0513	-0,0152	0,004976138	1,04239E-05	0,176442463	-0,247015617	1,28786E-14	22,74339938	33,8813628	1,489722897	4,19026E-38	5,6422E-42	6,3388E-17
Body_GGA1	-0,1381	-0,1654	-0,196	-0,0306	-0,0579	-0,0273	0,502139945	0,119236553	0,23107492	-0,034439065	0,097815394	2,853680859	4,062613164	1,423639631	2,17554E-51	3,05943E-95	3,0327E-58
1stExon_GGA1	-0,48195	-0,4826	-0,4828	-0,0002	-0,00085	-0,00065	0,880864514	0,078283445	0,175267928	-0,024155206	0,458044696	2,853680859	4,062613164	1,423639631	2,17554E-51	3,05943E-95	3,0327E-58
5'UTR_GGA1	-0,4781	-0,4779	-0,47765	0,00025	0,00045	0,0002	0,670892411	0,564506369	0,811105367	0,046607016	0,311775566	2,853680859	4,062613164	1,423639631	2,17554E-51	3,05943E-95	3,0327E-58
TSS200_GGA1	-0,4641	-0,46555	-0,4647	0,00085	-0,0006	-0,00145	0,082003371	0,011383056	0,00193614	0,08445256	6,41456E-06	2,853680859	4,062613164	1,423639631	2,17554E-51	3,05943E-95	3,0327E-58
TSS1500_GGA1	-0,47125	-0,4721	-0,4714	0,0007	-0,00015	-0,00085	0,697843315	0,425376073	0,554028783	-0,08496019	0,001358196	2,853680859	4,062613164	1,423639631	2,17554E-51	3,05943E-95	3,0327E-58
3'UTR_GGA1	0,1815	0,16235	0,1506	-0,01175	-0,0309	-0,01915	0,394439974	0,016242167	0,348275747	-0,022490918	0,48961048	2,853680859	4,062613164	1,423639631	2,17554E-51	3,05943E-95	3,0327E-58
Body_GGA2	-0,1773	-0,26975	-0,31185	-0,0421	-0,13455	-0,09245	0,944796446	0,652614513	0,543361597	-0,010050561	0,591924879	2,277893031	3,146953803	1,381519571	1,10174E-51	2,7823E-102	1,128E-56
TSS200_GGA2	-0,45835	-0,45985	-0,46155	-0,0017	-0,0032	-0,0015	0,169107503	0,003295885	0,364366994	0,152865767	2,07731E-06	2,277893031	3,146953803	1,381519571	1,10174E-51	2,7823E-102	1,128E-56
TSS1500_GGA2	0,4378	0,436	0,43585	-0,00015	-0,00195	-0,0018	0,726436828	0,095550426	0,059636596	0,031932239	0,326545827	2,277893031	3,146953803	1,381519571	1,10174E-51	2,7823E-102	1,128E-56
3'UTR_GGA2	0,43385	0,4259	0,43295	0,00705	-0,0009	-0,00795	0,016624865	0,959779166	0,017109689	-0,006672981	0,884911929	2,277893031	3,146953803	1,381519571	1,10174E-51	2,7823E-102	1,128E-56
Body_GGA3	-0,0707	-0,0324	-0,0833	-0,0509	-0,0126	0,0383	0,412656886	0,268269759	0,909666691	-0,004511166	0,781972391	2,015978147	2,696006547	1,337319331	7,75617E-58	6,4752E-106	1,4583E-54
1stExon_GGA3	-0,4851	-0,4857	-0,4855	0,0002	-0,0004	-0,0006	0,36369626	0,070299013	0,023892976	-0,106279419	0,020785405	2,015978147	2,696006547	1,337319331	7,75617E-58	6,4752E-106	1,4583E-54
TSS200_GGA3	-0,4491	-0,4479	-0,44425	0,00365	0,00485	0,0012	0,04878692	0,128633242	0,752305092	0,02984298	0,111953157	2,015978147	2,696006547	1,337319331	7,75617E-58	6,4752E-106	1,4583E-54
TSS1500_GGA3	-0,45465	-0,4519	-0,4492	0,0027	0,00545	0,00275	0,671901566	0,235104074	0,954454729	0,160587403	6,08327E-07	2,015978147	2,696006547	1,337319331	7,75617E-58	6,4752E-106	1,4583E-54
3'UTR_GGA3	0,3057	0,3007	0,27185	-0,02885	-0,03385	-0,005	0,002368716	0,003064516	0,699134421	-0,148952664	0,001157798	2,015978147	2,696006547	1,337319331	7,75617E-58	6,4752E-106	1,4583E-54
Body_GGPS1	0,37095	0,37625	0,37405	-0,0022	0,0031	0,0053	0,58560558	0,095550426	0,471573724	0,035230138	0,279038978	1,755273691	2,236880212	1,274376881	2,8666E-60	1,92041E-84	7,05645E-44
1stExon_GGPS1	-0,4653	-0,4681	-0,4718	-0,0037	-0,0065	-0,0028	1,43349E-07	0	1,48885E-07	-0,062863229	0,017870548	1,755273691	2,236880212	1,274376881	2,8666E-60	1,92041E-84	7,05645E-44
5'UTR_GGPS1	-0,449	-0,4542	-0,45695	-0,00275	-0,00795	-0,0052	2,84337E-07	0	8,30522E-05	-0,004515163	0,795086315	1,755273691	2,236880212	1,274376881	2,8666E-60	1,92041E-84	7,05645E-44
TSS200_GGPS1	-0,4453	-0,44605	-0,44405	0,002	0,00125	-0,00075	0,04609104	0,228893377	0,960327944	0,041982322	0,067894192	1,755273691	2,236880212	1,274376881	2,8666E-60	1,92041E-84	7,05645E-44
TSS1500_GGPS1	-0,472	-0,4726	-0,4717	0,0009	0,0003	-0,0006	0,243537653	0,023615208	0,377867913	0,01518269	0,350524081	1,755273691	2,236880212	1,274376881	2,8666E-60	1,92041E-84	7,05645E-44
3'UTR_GGPS1	0,44355	0,4445	0,4427	-0,0018	-0,00085	0,00095	0,532700878	0,658682021	0,594468179	0,042179365	0,360023257	1,755273691	2,236880212	1,274376881	2,8666E-60	1,92041E-84	7,05645E-44
Body_GJC1	0,4299	0,4332	0,43015	-0,00305	0,00025	0,0033	0,512352977	0,792678965	0,704403819	-0,001075213	0,967720674	2,792365903	4,783133307	1,712932142	4,79798E-65	6,27258E-82	1,92269E-42
1stExon_GJC1	-0,4315	-0,4383	-0,4431	-0,0048	-0,0116	-0,0068	0,176885831	9,87675E-08	0,000517459	-0,155355615	4,08527E-09	2,792365903	4,783133307	1,712932142	4,79798E-65	6,27258E-82	1,92269E-42
5'UTR_GJC1	-0,3532	-0,39365	-0,40365	-0,01	-0,05045	-0,04045	0,469743446	5,17608E-06	0,003368832	-0,028305307	0,051388745	2,792365903	4,783133307	1,712932142	4,79798E-65	6,27258E-82	1,92269E-42
TSS200_GJC1	-0,33445	-0,3965	-0,43445	-0,03795	-0,1	-0,06205	0,0006858	4,87277E-12	0,000169676	-0,374399731	0	2,792365903	4,783133307	1,712932142	4,79798E-65	6,27258E-82	1,92269E-42
TSS1500_GJC1	-0,2924	-0,37895	-0,40955	-0,0306	-0,11715	-0,08655	0,016230707	7,70384E-13	2,05758E-05	-0,10967272	4,46589E-09	2,792365903	4,783133307	1,712932142	4,79798E-65	6,27258E-82	1,92269E-42
3'UTR_GJC1	0,4313	0,4346	0,43695	0,00235	0,00565	0,0033	0,135015233	0,004565938	0,029855948	0,129364947	0,004833778	2,792365903	4,783133307	1,712932142	4,79798E-65	6,27258E-82	1,92269E-42
Body_GJC2	0,0531	0,1249	0,2011	0,0762	0,148	0,0718	0,009871107	1,31432E-08	0,003947066	0,14315561	2,66764E-12	5,153912342	10,49361602	2,036048602	9,79104E-60	4,5687E-116	1,21506E-67
1stExon_GJC2	-0,0742	-0,0577	-0,0535	0,0042	0,0207	0,0165	0,848374921	0,838456575	0,604037213	-0,016098991	0,72691955	5,153912342	10,49361602	2,036048602	9,79104E-60	4,5687E-116	1,21506E-67
5'UTR_GJC2	-0,0013	0,00625	0,0171	0,01085	0,0184	0,00755	0,865323257	0,09345773	0,300863358	0,017063566	0,457152346	5,153912342	10,49361602	2,036048602	9,79104E-60	4,5687E-116	1,21506E-67
TSS200_GJC2	-0,09115	-0,0916	-0,09045	0,00115	0,0007	-0,00045	0,343884588	0,792678965	0,753056882	-0,046295162	0,08127793	5,153912342	10,49361602	2,036048602	9,79104E-60	4,5687E-116	1,21506E-67
TSS1500_GJC2	0,0855	0,0682	0,05155	-0,01665	-0,03395	-0,0173	0,363225783	0,003746564	0,103744304	-0,087652918	0,000129946	5,153912342	10,49361602	2,036048602	9,79104E-60	4,5687E-116	1,21506E-67
3'UTR_GJC2	0,38935	0,4246	0,4507	0,0261	0,06135	0,03525	0,00044544	9,29024E-07	0,277520185	0,213402372	2,82753E-06	5,153912342	10,49361602	2,036048602	9,79104E-60	4,5687E-116	1,21506E-67
Body_GLTP	0,2444	0,14735	0,0291	-0,11825	-0,2153	-0,09705	8,95217E-12	0	1,9791E-08	-0,202777048	0	6,481555117	9,167116449	1,414339041	1,15748E-34	1,91578E-64	2,38074E-57
TSS200_GLTP	-0,484	-0,4841	-0,48425	-0,00015	-0,00025	-1E-04	0,937556556	0,752262195	0,999995571	0,022376042	0,627378506	6,481555117	9,167116449	1,414339041	1,15748E-34	1,91578E-64	2,38074E-57
TSS1500_GLTP	-0,4531	-0,4513	-0,4504	0,0009	0,0027	0,0018	0,141543889	0,150819657	0,609203824	0,13593406	2,51946E-07	6,481555117	9,167116449	1,414339041	1,15748E-34	1,91578E-64	2,38074E-57
3'UTR_GLTP	0,3783	0,3659	0,3657	-0,0002	-0,0126	-0,0124	0,895268006	0,000214738	0,003665387	-0,10609179	0,021012753	6,481555117	9,167116449	1,414339041	1,15748E-34	1,91578E-64	2,38074E-57
Body_GNA11	0,38275	0,38855	0,3861	-0,00245	0,00335	0,0058	0,013327667	0,202404616	0,351048244	-0,009225032	0,346544799	2,114968242	2,959743186	1,399426775	7,64639E-60	5,2851E-72	6,45077E-40
1stExon_GNA11	-0,39765	-0,3962	-0,3727	0,0235	0,02495	0,00145	0,629877827	0,09345773	0,29510551	0,105843833	0,021316511	2,114968242	2,959743186	1,399426775	7,64639E-60	5,2851E-72	6,45077E-40
TSS1500_GNA11	-0,46755	-0,46555	-0,47	-0,00445	-0,00245	0,002	0,391296123	0,016242167	0,035324074	-0,061411542	0,057813327	2,114968242	2,959743186	1,399426775	7,64639E-60	5,2851E-72	6,45077E-40
3'UTR_GNA11	0,44785	0,44945	0,44765	-0,0018	-0,0002	0,0016	0,772400665	0,750363559	0,565501063	0,010359023	0,750332543	2,114968242	2,959743186	1,399426775	7,64639E-60	5,2851E-72	6,45077E-40
Body_GNA12	0,38945	0,38535	0,3754	-0,00995	-0,01405	-0,0041	5,08703E-06	8,68194E-14	0,001414004	-0,061793388	0	1,939219351	2,624793634	1,353531066	1,43752E-58	1,8959E-101	3,29004E-51
1stExon_GNA12	-0,48405	-0,4842	-0,4843	-1E-04	-0,00025	-0,00015	0,331716726	0,052212141	0,72117627	0,01168585	0,799892177	1,939219351	2,624793634	1,353531066	1,43752E-58	1,8959E-101	3,29004E-51
TSS200_GNA12	-0,4814	-0,4819	-0,4818	1E-04	-0,0004	-0,0005	0,327279514	0,009809897	0,231937167	-0,002943528	0,875448594	1,939219351	2,624793634	1,353531066	1,43752E-58	1,8959E-101	3,29004E-51
TSS1500_GNA12	-0,4649	-0,4661	-0,4659	0,0002	-0,001	-0,0012	0,18476792	0,000264281	0,083680019	-0,03384376	0,099873729	1,939219351	2,624793634	1,353531066	1,43752E-58	1,8959E-101	3,29004E-51
3'UTR_GNA12	0,4212	0,41635	0,40845	-0,0079	-0,01275	-0,00485	0,067570766	0,012649416	0,554282591	-0,045567749	0,005001622	1,939219351	2,624793634	1,353531066	1,43752E-58	1,8959E-101	3,29004E-51
Body_GNA13	-0,3015	-0,42465	-0,42255	0,0021	-0,12105	-0,12315	0,094621218	0,009758293	0,361113489	-0,038686341	0,09174496	2,022881767	2,925826052	1,446365329	1,42406E-64	7,11475E-80	7,42202E-44
1stExon_GNA13	-0,4588	-0,457	-0,4549	0,0021	0,0039	0,0018	0,054471755	0,00376913	0,120514046	0,094198695	0,040791445	2,022881767	2,925826052	1,446365329	1,42406E-64	7,11475E-80	7,42202E-44
TSS1500_GNA13	-0,471	-0,47015	-0,46995	0,0002	0,00105	0,00085	0,980489471	0,89655761	0,849916173	0,007569395	0,686425419	2,022881767	2,925826052	1,446365329	1,42406E-64	7,11475E-80	7,42202E-44
3'UTR_GNA13	0,325	0,3669	0,3657	-0,0012	0,0407	0,0419	0,972877316	0,019825667	0,024303012	0,076128763	0,098186261	2,022881767	2,925826052	1,446365329	1,42406E-64	7,11475E-80	7,42202E-44
Body_GNA14	-0,0471	-0,0166	-0,0057	0,0109	0,0414	0,0305	0,133178183	0,035091564	0,930678773	-0,003435321	0,855233623	41,9374722	114,2824452	2,725067564	2,64587E-48	2,2806E-77	1,08025E-69
1stExon_GNA14	-0,02575	-0,0805	-0,27465	-0,19415	-0,2489	-0,05475	3,72155E-11	4,87277E-12	0,000227215	-0,397234329	0	41,9374722	114,2824452	2,725067564	2,64587E-48	2,2806E-77	1,08025E-69
5'UTR_GNA14	-0,02575	-0,0805	-0,27465	-0,19415	-0,2489	-0,05475	3,72155E-11	4,87277E-12	0,000227215	-0,397234329	0	41,9374722	114,2824452	2,725067564	2,64587E-48	2,2806E-77	1,08025E-69
TSS200_GNA14	0,0375	0,0072	-0,202	-0,2092	-0,2395	-0,0303	1,96287E-08	2,27672E-10	0,43841934	-0,32795101	2,43272E-12	41,9374722	114,2824452	2,725067564	2,64587E-48	2,2806E-77	1,08025E-69
TSS1500_GNA14	-0,0388	-0,1014	-0,36195	-0,26055	-0,32315	-0,0626	1,11022E-16	0	1,17611E-05	-0,367104347	0	41,9374722	114,2824452	2,725067564	2,64587E-48	2,2806E-77	1,08025E-69
Body_GNA15	-0,1469	0,01245	0,041	0,02855	0,1879	0,15935	0,001660527	0	1,4E-11	0,117700937	2,65623E-07	8,712555855	20,31751424	2,331980945	2,47774E-54	6,3461E-102	2,70029E-53
1stExon_GNA15	0,14235	0,09455	0,0286	-0,06595	-0,11375	-0,0478	0,000159152	4,31544E-13	5,21739E-06	-0,222073052	4,92495E-12	8,712555855	20,31751424	2,331980945	2,47774E-54	6,3461E-102	2,70029E-53
5'UTR_GNA15	0,34855	0,239	0,14065	-0,09835	-0,2079	-0,10955	2,10428E-07	0	1,36106E-11	-0,442143166	0	8,712555855	20,31751424	2,331980945	2,47774E-54	6,3461E-102	2,70029E-53
TSS200_GNA15	0,16735	0,06005	-0,0624	-0,12245	-0,22975	-0,1073	4,22584E-07	0	1,72736E-06	-0,260384684	4,44089E-16	8,712555855	20,31751424	2,331980945	2,47774E-54	6,3461E-102	2,70029E-53
TSS1500_GNA15	0,25965	0,2768	0,26335	-0,01345	0,0037	0,01715	0,086706115	0,003295885	0,01136779	0,028521771	0,378623629	8,712555855	20,31751424	2,331980945	2,47774E-54	6,3461E-102	2,70029E-53
3'UTR_GNA15	-0,1626	-0,027	0,0423	0,0693	0,2049	0,1356	5,67051E-05	0	1,5099E-14	0,52855458	0	8,712555855	20,31751424	2,331980945	2,47774E-54	6,3461E-102	2,70029E-53
Body_GOLGA8A	-0,08445	-0,0576	-0,0648	-0,0072	0,01965	0,02685	0,089676311	0,00197391	0,216563863	0,010256129	0,58443567	6,794069611	19,93467252	2,934128388	1,88962E-71	3,0008E-107	4,93457E-56
TSS1500_GOLGA8A	-0,3369	-0,3292	-0,3553	-0,0261	-0,0184	0,0077	0,082584876	0,008102032	0,171483733	-0,173712551	0,000223807	6,794069611	19,93467252	2,934128388	1,88962E-71	3,0008E-107	4,93457E-56
3'UTR_GOLGA8A	0,37235	0,3834	0,382	-0,0014	0,00965	0,01105	0,277911265	0,070299013	0,287817952	0,11116412	0,015573348	6,794069611	19,93467252	2,934128388	1,88962E-71	3,0008E-107	4,93457E-56
Body_GOLGA8B	-0,44565	-0,447	-0,4481	-0,0011	-0,00245	-0,00135	0,944976509	0,22781429	0,758275749	0,001042427	0,952122613	7,303520243	22,82856073	3,125692813	1,95432E-71	3,24971E-98	2,53034E-56
TSS200_GOLGA8B	-0,4865	-0,4867	-0,4871	-0,0004	-0,0006	-0,0002	0,455772741	0,048393684	0,454531919	0,101897	0,000114672	7,303520243	22,82856073	3,125692813	1,95432E-71	3,24971E-98	2,53034E-56
TSS1500_GOLGA8B	-0,42035	-0,428	-0,43455	-0,00655	-0,0142	-0,00765	0,12911445	7,04916E-05	0,077476039	-0,027595186	0,17974687	7,303520243	22,82856073	3,125692813	1,95432E-71	3,24971E-98	2,53034E-56
Body_GOLGA8C	0,15605	0,145	0,20595	0,06095	0,0499	-0,01105	0,000623902	0,070299013	0,268978575	0,122471265	0,007662932	2,728144385	3,618169512	1,326238278	7,14356E-41	1,06903E-45	4,43883E-10
TSS200_GOLGA8C	-0,2556	-0,2853	-0,2372	0,0481	0,0184	-0,0297	0,003456915	0,203372041	0,05935811	0,124375533	0,006761755	2,728144385	3,618169512	1,326238278	7,14356E-41	1,06903E-45	4,43883E-10
result.403	0,02725	0,0854	0,0282	-0,0572	0,00095	0,05815	0,140480496	0,838456575	0,178239954	0,036408759	0,429524843	1,288578117	1,288578117	-1	0,052103247	0,052103247
result.404	-0,1137	-0,1276	-0,0932	0,0344	0,0205	-0,0139	0,044573778	0,319796646	0,434376801	0,037642848	0,414042032	2,488230263	2,488230263	-1	6,09428E-35	6,09428E-35
Body_GOSR1	-0,1886	-0,2513	-0,2908	-0,0395	-0,1022	-0,0627	0,375104844	0,122674225	0,165598981	0,007153435	0,755836959	1,633225502	1,9891499	1,217927284	8,13212E-53	9,84068E-92	4,79788E-50
5'UTR_GOSR1	-0,4374	-0,4379	-0,43375	0,00415	0,00365	-0,0005	0,216377158	0,048393684	0,072228586	0,004714545	0,859163129	1,633225502	1,9891499	1,217927284	8,13212E-53	9,84068E-92	4,79788E-50
TSS200_GOSR1	-0,43455	-0,4386	-0,4392	-0,0006	-0,00465	-0,00405	0,77064532	0,003746564	0,000758787	-0,064775624	0,004822579	1,633225502	1,9891499	1,217927284	8,13212E-53	9,84068E-92	4,79788E-50
TSS1500_GOSR1	0,21245	0,17325	0,1734	0,00015	-0,03905	-0,0392	0,980628481	0,321800821	0,32735427	-0,024952481	0,441170359	1,633225502	1,9891499	1,217927284	8,13212E-53	9,84068E-92	4,79788E-50
3'UTR_GOSR1	0,41975	0,4138	0,40695	-0,00685	-0,0128	-0,00595	0,022992757	1,69494E-06	0,032426121	-0,240473773	1,19668E-07	1,633225502	1,9891499	1,217927284	8,13212E-53	9,84068E-92	4,79788E-50
Body_GOSR2	-0,2821	-0,3088	-0,3889	-0,0801	-0,1068	-0,0267	0,506117045	0,139875094	0,85256706	-0,010219679	0,656102079	1,732832252	2,16959837	1,252053318	1,96271E-56	2,4256E-99	7,64755E-52
TSS200_GOSR2	-0,45895	-0,45745	-0,4588	-0,00135	0,00015	0,0015	0,984411035	0,372506309	0,106235256	0,06482102	0,046243063	1,732832252	2,16959837	1,252053318	1,96271E-56	2,4256E-99	7,64755E-52
TSS1500_GOSR2	-0,47015	-0,4702	-0,47	0,0002	0,00015	-5E-05	0,777448359	0,354999614	0,429415876	0,022927828	0,31887783	1,732832252	2,16959837	1,252053318	1,96271E-56	2,4256E-99	7,64755E-52
3'UTR_GOSR2	0,3453	0,3439	0,3327	-0,0112	-0,0126	-0,0014	0,615436335	0,474762346	0,88450161	-0,04818812	0,291053874	1,732832252	2,16959837	1,252053318	1,96271E-56	2,4256E-99	7,64755E-52
Body_GPATCH4	-0,4382	-0,4383	-0,4345	0,0038	0,0037	-0,0001	0,184228399	0,080799901	0,585397243	-0,017821838	0,500991113	2,181638401	2,986732434	1,36903184	1,18775E-56	4,02691E-96	1,12708E-47
1stExon_GPATCH4	-0,48705	-0,4876	-0,4884	-0,0008	-0,00135	-0,00055	0,00038441	9,29024E-07	0,281843995	-0,227917881	5,44702E-07	2,181638401	2,986732434	1,36903184	1,18775E-56	4,02691E-96	1,12708E-47
5'UTR_GPATCH4	-0,4525	-0,4534	-0,45605	-0,00265	-0,00355	-0,0009	0,115398844	0,015489192	0,585397243	0,104753783	7,30956E-05	2,181638401	2,986732434	1,36903184	1,18775E-56	4,02691E-96	1,12708E-47
TSS200_GPATCH4	-0,4746	-0,4748	-0,4751	-0,0003	-0,0005	-0,0002	0,080680855	0,015229965	0,625287905	0,05443762	0,003720659	2,181638401	2,986732434	1,36903184	1,18775E-56	4,02691E-96	1,12708E-47
TSS1500_GPATCH4	-0,4477	-0,4463	-0,4433	0,003	0,0044	0,0014	0,110888794	0,003064516	0,461812325	-0,034097915	0,138177461	2,181638401	2,986732434	1,36903184	1,18775E-56	4,02691E-96	1,12708E-47
3'UTR_GPATCH4	0,1978	0,0697	0,04715	-0,02255	-0,15065	-0,1281	0,14164131	3,05339E-06	0,00797287	-0,247619268	4,86117E-08	2,181638401	2,986732434	1,36903184	1,18775E-56	4,02691E-96	1,12708E-47
Body_GPR120	-0,3991	-0,3787	-0,33375	0,04495	0,06535	0,0204	2,53686E-13	0	7,32706E-07	0,081284664	2,73774E-06	5,157057031	11,0159041	2,136083436	9,14481E-64	5,836E-103	5,4095E-104
1stExon_GPR120	-0,4703	-0,468	-0,461	0,007	0,0093	0,0023	0,001861256	1,35386E-06	0,058447446	-0,072303779	0,026160128	5,157057031	11,0159041	2,136083436	9,14481E-64	5,836E-103	5,4095E-104
TSS200_GPR120	-0,44135	-0,4386	-0,42905	0,00955	0,0123	0,00275	0,001378961	0,00010289	0,186210346	0,02505228	0,274945731	5,157057031	11,0159041	2,136083436	9,14481E-64	5,836E-103	5,4095E-104
TSS1500_GPR120	-0,15425	-0,126	-0,09225	0,03375	0,062	0,02825	0,022929219	2,30561E-08	0,008675814	0,120301847	0,000194258	5,157057031	11,0159041	2,136083436	9,14481E-64	5,836E-103	5,4095E-104
Body_GPR123	-0,03615	-0,0059	0,0165	0,0224	0,05265	0,03025	9,6423E-06	0	3,26177E-09	0,06189515	0	6,140856966	6,140856966	-1	2,52326E-12	2,52326E-12
1stExon_GPR123	-0,3803	-0,3654	-0,38205	-0,01665	-0,00175	0,0149	0,059696832	0,658682021	0,033030519	-0,034507745	0,454019277	6,140856966	6,140856966	-1	2,52326E-12	2,52326E-12
5'UTR_GPR123	-0,39605	-0,3927	-0,39255	0,00015	0,0035	0,00335	0,809823288	0,535952658	0,108567233	-0,019555869	0,341799958	6,140856966	6,140856966	-1	2,52326E-12	2,52326E-12
TSS200_GPR123	-0,4706	-0,469	-0,46955	-0,00055	0,00105	0,0016	0,904791798	0,235845575	0,035447308	-0,002466915	0,895488987	6,140856966	6,140856966	-1	2,52326E-12	2,52326E-12
TSS1500_GPR123	-0,18805	-0,1613	-0,15245	0,00885	0,0356	0,02675	0,665208712	0,12985926	0,359031618	0,047814922	0,071763993	6,140856966	6,140856966	-1	2,52326E-12	2,52326E-12
3'UTR_GPR123	-0,09145	-0,0463	-0,05415	-0,00785	0,0373	0,04515	0,756310497	0,00029509	2,21955E-05	0,025968327	0,090244485	6,140856966	6,140856966	-1	2,52326E-12	2,52326E-12
Body_GPR124	0,19745	0,198	0,1576	-0,0404	-0,03985	0,00055	1,32672E-13	0	0,105280154	-0,096174233	0	4,576180633	10,0420924	2,194426577	1,36511E-66	1,0071E-112	2,87829E-58
1stExon_GPR124	-0,46795	-0,4695	-0,4702	-0,0007	-0,00225	-0,00155	0,46588173	0,009758293	0,029917949	0,147585396	0,001155828	4,576180633	10,0420924	2,194426577	1,36511E-66	1,0071E-112	2,87829E-58
TSS200_GPR124	-0,4608	-0,46115	-0,4624	-0,00125	-0,0016	-0,00035	0,04717453	0,033103271	0,578883155	-0,060404117	0,063297524	4,576180633	10,0420924	2,194426577	1,36511E-66	1,0071E-112	2,87829E-58
TSS1500_GPR124	0,40725	0,4117	0,40375	-0,00795	-0,0035	0,00445	0,437418727	0,198929999	0,66209576	0,082779314	0,010863508	4,576180633	10,0420924	2,194426577	1,36511E-66	1,0071E-112	2,87829E-58
3'UTR_GPR124	0,0919	0,1658	0,1203	-0,0455	0,0284	0,0739	0,367038936	0,063730775	0,003754103	0,021607868	0,506821885	4,576180633	10,0420924	2,194426577	1,36511E-66	1,0071E-112	2,87829E-58
Body_GPR125	0,3593	0,38595	0,3956	0,00965	0,0363	0,02665	0,005362059	0	3,89133E-13	0,002880868	0,82807815	2,182073957	3,604422176	1,651833186	7,91808E-80	7,24207E-75	2,66603E-40
1stExon_GPR125	-0,4184	-0,43075	-0,44165	-0,0109	-0,02325	-0,01235	0,023525532	2,25617E-05	0,125198136	-0,034543756	0,288518055	2,182073957	3,604422176	1,651833186	7,91808E-80	7,24207E-75	2,66603E-40
5'UTR_GPR125	-0,4746	-0,4782	-0,4811	-0,0029	-0,0065	-0,0036	0,000276726	2,54515E-10	0,007841135	-0,272756755	1,62847E-09	2,182073957	3,604422176	1,651833186	7,91808E-80	7,24207E-75	2,66603E-40
TSS1500_GPR125	-0,37805	-0,4019	-0,4198	-0,0179	-0,04175	-0,02385	8,32842E-05	4,55191E-15	0,000426235	-0,02308481	0,315574809	2,182073957	3,604422176	1,651833186	7,91808E-80	7,24207E-75	2,66603E-40
Body_GPR126	0,3444	0,33405	0,31695	-0,0171	-0,02745	-0,01035	0,005496452	7,52402E-08	0,003363621	-0,138021731	0	5,631268732	24,329993	4,320517126	1,36427E-76	1,6901E-100	1,50182E-65
1stExon_GPR126	-0,07175	-0,3478	-0,3894	-0,0416	-0,31765	-0,27605	1,27798E-06	0	0	-0,726961276	0	5,631268732	24,329993	4,320517126	1,36427E-76	1,6901E-100	1,50182E-65
5'UTR_GPR126	-0,07175	-0,3478	-0,3894	-0,0416	-0,31765	-0,27605	1,27798E-06	0	0	-0,726961276	0	5,631268732	24,329993	4,320517126	1,36427E-76	1,6901E-100	1,50182E-65
TSS200_GPR126	-0,416	-0,4495	-0,45115	-0,00165	-0,03515	-0,0335	0,004117461	0	0	-0,565328263	0	5,631268732	24,329993	4,320517126	1,36427E-76	1,6901E-100	1,50182E-65
TSS1500_GPR126	-0,46655	-0,4782	-0,47965	-0,00145	-0,0131	-0,01165	0,004990285	1,11022E-16	6,32424E-11	-0,53154174	0	5,631268732	24,329993	4,320517126	1,36427E-76	1,6901E-100	1,50182E-65
3'UTR_GPR126	0,30545	0,388	0,4046	0,0166	0,09915	0,08255	0,139097685	1,18337E-10	2,22351E-08	0,428634196	0	5,631268732	24,329993	4,320517126	1,36427E-76	1,6901E-100	1,50182E-65
Body_GPR128	0,3485	0,3326	0,34825	0,01565	-0,00025	-0,0159	0,654909269	0,876388829	0,357610675	0,021227514	0,356095991	391,6985561	391,6985561	-1	3,53398E-12	3,53398E-12
1stExon_GPR128	0,19385	0,1871	0,0719	-0,1152	-0,12195	-0,00675	2,22364E-05	8,69935E-09	0,147520437	-0,103163359	0,001486569	391,6985561	391,6985561	-1	3,53398E-12	3,53398E-12
TSS1500_GPR128	0,1086	0,0966	0,1526	0,056	0,044	-0,012	0,224220438	0,319796646	0,673905083	0,048723231	0,285723189	391,6985561	391,6985561	-1	3,53398E-12	3,53398E-12
Body_GPR4	0,2466	0,2551	0,2557	0,0006	0,0091	0,0085	0,435218211	0,008060522	0,201824071	0,0420221	0,041011859	4,333882381	7,778262912	1,794756348	2,31859E-57	2,5822E-108	3,42481E-69
5'UTR_GPR4	-0,1506	-0,0905	-0,12385	-0,03335	0,02675	0,0601	0,482350464	0,337923133	0,313158254	0,016835998	0,369189659	4,333882381	7,778262912	1,794756348	2,31859E-57	2,5822E-108	3,42481E-69
TSS200_GPR4	-0,45105	-0,45415	-0,4517	0,00245	-0,00065	-0,0031	0,476616534	0,095550426	0,589395287	-0,061340328	0,058104772	4,333882381	7,778262912	1,794756348	2,31859E-57	2,5822E-108	3,42481E-69
TSS1500_GPR4	0,42565	0,4279	0,42835	0,00045	0,0027	0,00225	0,34336794	0,474762346	0,875077824	-0,00056434	0,990140285	4,333882381	7,778262912	1,794756348	2,31859E-57	2,5822E-108	3,42481E-69
3'UTR_GPR4	0,0867	0,0897	0,07175	-0,01795	-0,01495	0,003	0,149255077	0,122674225	0,494022211	0,022918521	0,619054112	4,333882381	7,778262912	1,794756348	2,31859E-57	2,5822E-108	3,42481E-69
TSS200_GPR97	0,17605	0,1481	0,1422	-0,0059	-0,03385	-0,02795	0,654759966	0,062112152	0,016995191	-0,067225913	0,14561701	10,01750969	28,11133376	2,806219773	2,63905E-63	1,5739E-118	3,82752E-78
TSS1500_GPR97	0,2483	0,1779	0,1074	-0,0705	-0,1409	-0,0704	2,82386E-05	0	7,67928E-10	-0,301029405	0	10,01750969	28,11133376	2,806219773	2,63905E-63	1,5739E-118	3,82752E-78
Body_GPR98	0,1469	0,203	0,18915	-0,01385	0,04225	0,0561	0,108574911	0,001389676	0,001132613	0,02508831	0,006399383	47,39385142	222,7645724	4,700284229	1,41851E-56	1,1092E-102	1,1048E-91
1stExon_GPR98	-0,4413	-0,4353	-0,44475	-0,00945	-0,00345	0,006	0,000981904	0,004564938	0,164690893	0,088066069	0,006779818	47,39385142	222,7645724	4,700284229	1,41851E-56	1,1092E-102	1,1048E-91
5'UTR_GPR98	-0,4413	-0,4353	-0,44475	-0,00945	-0,00345	0,006	0,000981904	0,004564938	0,164690893	0,088066069	0,006779818	47,39385142	222,7645724	4,700284229	1,41851E-56	1,1092E-102	1,1048E-91
TSS200_GPR98	-0,4398	-0,42595	-0,4424	-0,01645	-0,0026	0,01385	0,029326101	0,167218966	0,006034845	0,095457559	0,003294534	47,39385142	222,7645724	4,700284229	1,41851E-56	1,1092E-102	1,1048E-91
TSS1500_GPR98	-0,20145	-0,1072	-0,108	-0,0008	0,09345	0,09425	8,79675E-06	8,36017E-07	3,05968E-06	0,110953788	3,09402E-09	47,39385142	222,7645724	4,700284229	1,41851E-56	1,1092E-102	1,1048E-91
3'UTR_GPR98	0,2883	0,2704	0,1718	-0,0986	-0,1165	-0,0179	0,005855755	0,000131904	0,030229654	-0,211645805	3,42525E-06	47,39385142	222,7645724	4,700284229	1,41851E-56	1,1092E-102	1,1048E-91
Body_GRIN2B	-0,14	-0,0683	0,0919	0,1602	0,2319	0,0717	0	0	8,38152E-10	0,238889359	0	33,55974852	63,62262535	1,895801612	2,13023E-41	1,86528E-49	1,40588E-31
1stExon_GRIN2B	0,232	0,2567	0,33105	0,07435	0,09905	0,0247	6,56727E-05	2,68709E-07	0,488998787	0,256190988	1,58929E-08	33,55974852	63,62262535	1,895801612	2,13023E-41	1,86528E-49	1,40588E-31
5'UTR_GRIN2B	-0,03625	0,0591	0,234	0,1749	0,27025	0,09535	0	0	2,13897E-08	0,201792614	0	33,55974852	63,62262535	1,895801612	2,13023E-41	1,86528E-49	1,40588E-31
TSS200_GRIN2B	-0,3471	-0,3477	-0,2274	0,1203	0,1197	-0,0006	6,23719E-10	8,31846E-12	0,884629555	0,291149398	0	33,55974852	63,62262535	1,895801612	2,13023E-41	1,86528E-49	1,40588E-31
TSS1500_GRIN2B	-0,42705	-0,4258	-0,40035	0,02545	0,0267	0,00125	1,11022E-16	0	0,418651944	0,200627742	0	33,55974852	63,62262535	1,895801612	2,13023E-41	1,86528E-49	1,40588E-31
3'UTR_GRIN2B	-0,15065	-0,033	0,214	0,247	0,36465	0,11765	1,50609E-10	0	2,00509E-05	0,45392877	0	33,55974852	63,62262535	1,895801612	2,13023E-41	1,86528E-49	1,40588E-31
Body_GRIN2C	-0,0377	-0,0543	-0,0735	-0,0192	-0,0358	-0,0166	0,90943775	0,158914209	0,543415813	-0,014640234	0,290675282	17,50515584	35,39603853	2,022035043	7,34838E-44	4,89314E-77	3,69365E-68
1stExon_GRIN2C	-0,41655	-0,4157	-0,4131	0,0026	0,00345	0,00085	0,612433231	0,39263673	0,532700878	-0,004996785	0,913689477	17,50515584	35,39603853	2,022035043	7,34838E-44	4,89314E-77	3,69365E-68
5'UTR_GRIN2C	-0,35705	-0,3624	-0,3606	0,0018	-0,00355	-0,00535	0,66381591	0,840875551	0,974166224	-0,02638822	0,320548627	17,50515584	35,39603853	2,022035043	7,34838E-44	4,89314E-77	3,69365E-68
TSS200_GRIN2C	-0,4648	-0,4576	-0,4616	-0,004	0,0032	0,0072	0,989982885	0,518840853	0,699433657	-0,002981849	0,896869904	17,50515584	35,39603853	2,022035043	7,34838E-44	4,89314E-77	3,69365E-68
TSS1500_GRIN2C	-0,4244	-0,4268	-0,4255	0,0013	-0,0011	-0,0024	0,525910389	0,294288329	0,039713757	-0,008556186	0,622608282	17,50515584	35,39603853	2,022035043	7,34838E-44	4,89314E-77	3,69365E-68
3'UTR_GRIN2C	0,06785	0,0422	0,02875	-0,01345	-0,0391	-0,02565	0,087109774	0,052212141	0,530392671	-0,125457051	0,006293332	17,50515584	35,39603853	2,022035043	7,34838E-44	4,89314E-77	3,69365E-68
Body_GRIN2D	0,199	0,158	0,19225	0,03425	-0,00675	-0,041	0,002875529	0,237784273	3,72849E-06	0,004514867	0,66045834	9,518247705	24,01566745	2,523118561	8,73292E-58	1,96E-110	3,30611E-65
[truncated: 89,463 more rows]
