# Supplementary material for: EpiMethEx: a tool for large-scale integrated analysis in methylation hotspots linked to genetic regulation
Source: BMC Bioinformatics. 2019 Feb 4;19(Suppl 13):385. doi: 10.1186/s12859-018-2397-6 (PMC7394332; doi:10.1186/s12859-018-2397-6)
Supplement: Supplementary file 2 — Melanoma cancer analysis results. CG classified by position, CG data (taken individually), CG islands, CG of genes. (ZIP 29,702 kb) [file 12859_2018_2397_MOESM2_ESM.zip › CG_of_a_genes.csv]

sample	medianDown	medianMedium	medianUP	bd_UPvsMID	bd_UPvsDOWN	bd_MIDvsDOWN	pvalue_UPvsMID	pvalue_UPvsDOWN	pvalue_MIDvsDOWN	pearson_correlation	pvalue_pearson_correlation	fc_UPvsMID.gene.	fc_UPvsDOWN.gene.	fc_MIDvsDOWN.gene.	pvalue_UPvsMID.gene.	pvalue_UPvsDOWN.gene.	pvalue_MIDvsDOWN.gene.
CG_AADAC	0,3722	0,3779	0,3731	-0,0048	0,0009	0,0057	0,612731936	0,638311331	0,554366935	-0,007682342	0,772552269	37,07431161	53,08483967	1,431849638	8,54336E-31	2,8843E-33	3,46638E-13
CG_AASS	-0,4398	-0,4408	-0,44205	-0,00125	-0,00225	-0,001	0,244293465	0,043980467	0,623829352	-0,001017835	0,921159184	2,568823913	4,292089024	1,670838162	1,71202E-68	2,7796E-86	3,43902E-45
CG_ACLY	-0,4525	-0,4492	-0,4491	1E-04	0,0034	0,0033	0,029766962	0,026843516	0,338305125	-0,017592183	0,087120691	1,880937615	2,557042253	1,359450857	3,43496E-59	2,1431E-108	4,11253E-57
CG_ACN9	-0,4669	-0,4674	-0,4691	-0,0017	-0,0022	-0,0005	0,015650368	0,000101435	0,318643368	-0,031125259	0,032306926	2,761430848	4,100398142	1,484881703	6,39926E-53	1,43022E-95	1,24433E-50
CG_ACSM1	-0,2231	-0,1928	-0,0114	0,1814	0,2117	0,0303	0	0	0,075661475	0,314320485	0	8,713208101	13,09605154	1,50301145	9,31958E-40	5,00828E-47	2,83526E-23
CG_ACSM3	-0,26095	-0,29385	-0,3696	-0,07575	-0,10865	-0,0329	4,7141E-07	1,28525E-09	0,012100748	-0,077031193	9,13382E-06	9,499028689	29,07436948	3,060772889	7,20307E-66	1,4377E-121	2,65997E-70
CG_ACSM4	-0,02335	0,0196	0,0102	-0,0094	0,03355	0,04295	0,663262913	0,158675222	0,120613613	0,0601093	0,023601988	1,845914844	1,845914844	-1	3,33692E-07	3,33692E-07
CG_ACSM5	-0,03825	0,0381	0,09775	0,05965	0,136	0,07635	0,000140635	1,28786E-14	6,97741E-05	0,145588727	6,43929E-15	22,32901955	59,69507479	2,673430181	4,15561E-48	1,43715E-91	7,89444E-79
CG_ACTL7A	0,4261	0,4252	0,42335	-0,00185	-0,00275	-0,0009	0,103714532	0,020987757	0,81795646	-0,04053879	0,048698635	1,494016416	1,494016416	-1	3,73879E-12	3,73879E-12
CG_ACTL7B	0,4062	0,404	0,3996	-0,0044	-0,0066	-0,0022	0,086852144	0,008730794	0,65425083	0,02327444	0,180663597	2,586110643	2,586110643	-1	1,21981E-34	1,21981E-34
CG_ACTR10	-0,454	-0,4556	-0,4545	0,0011	-0,0005	-0,0016	0,741008342	0,666441364	0,833379643	0,001706768	0,902069637	1,721149004	2,193179662	1,274253221	1,56197E-61	3,1162E-105	2,88206E-57
CG_ACTR1A	-0,4634	-0,4648	-0,4651	-0,0003	-0,0017	-0,0014	0,704007561	0,050932234	0,002403729	-0,003767907	0,735718402	2,850707465	3,972072622	1,393363812	6,35964E-59	3,6777E-106	4,16187E-63
CG_ACTR1B	-0,4432	-0,4425	-0,44405	-0,00155	-0,00085	0,0007	0,126183253	0,19375314	0,793449952	-0,003372343	0,69291393	1,907109922	2,68035483	1,40545377	1,11323E-64	1,3174E-111	1,35005E-57
CG_AEN	-0,43735	-0,4364	-0,43825	-0,00185	-0,0009	0,00095	0,082724606	0,00111171	0,317661852	-0,030643559	0,003669234	2,813917439	4,417848667	1,569999392	2,08439E-60	4,8672E-112	1,58304E-59
CG_AES	-0,4228	-0,43805	-0,44515	-0,0071	-0,02235	-0,01525	0,374526377	0,000994728	0,06035832	-0,025243828	0,099632864	2,687915901	3,865845551	1,438231587	1,02918E-52	1,50035E-90	7,22356E-46
CG_AGA	-0,41005	-0,4148	-0,4167	-0,0019	-0,00665	-0,00475	0,528316136	0,010520466	0,116426691	-0,038435102	0,003781353	2,468769254	3,657850216	1,481649291	1,65127E-57	1,0004E-104	8,1869E-55
CG_AGK	-0,4192	-0,4311	-0,44115	-0,01005	-0,02195	-0,0119	0,00488814	5,6019E-11	0,000397749	-0,090439805	1,21325E-12	2,483915336	3,39288375	1,365941786	1,59152E-58	1,73536E-93	4,22312E-45
CG_AGL	-0,4609	-0,4625	-0,46445	-0,00195	-0,00355	-0,0016	0,114069639	4,13324E-05	0,001653005	-0,013569224	0,045336576	2,491778794	4,037012349	1,620132717	1,08982E-64	4,16344E-74	1,0797E-45
CG_AGPS	-0,4721	-0,4728	-0,473	-0,0002	-0,0009	-0,0007	0,216927107	0,043861211	0,304043455	-0,022042737	0,048246819	2,580023131	3,63117384	1,407419103	8,09567E-52	1,27393E-85	1,73355E-44
CG_AGR2	0,41125	0,41145	0,4052	-0,00625	-0,00605	0,0002	0,040732232	0,050853304	0,37748037	-0,041956995	0,025406218	250,2329566	344,4846766	1,376655902	5,10068E-34	1,5976E-35	8,67287E-10
CG_AGR3	0,3958	0,3906	0,3901	-0,0005	-0,0057	-0,0052	0,679542249	0,131751463	0,260847524	-0,063792559	0,005519287	57,55127559	57,55127559	-1	3,26983E-05	3,26983E-05
CG_AGRN	0,317	0,33125	0,3294	-0,00185	0,0124	0,01425	0,550415029	3,53743E-10	5,28804E-09	0,036780165	6,02407E-13	3,169914658	5,538518036	1,747213611	4,28154E-63	5,69327E-83	8,61542E-44
CG_AGRP	0,3541	0,35225	0,3382	-0,01405	-0,0159	-0,00185	1,61648E-13	0	0,576730806	-0,092905084	3,61933E-14	11,0010094	16,82343034	1,529262427	3,73224E-25	1,24108E-35	4,71348E-38
CG_AGT	0,2271	0,2134	0,1516	-0,0618	-0,0755	-0,0137	2,25351E-09	0	0,002060393	-0,165228241	0	34,50113695	256,8930411	7,445929725	6,84197E-75	4,4187E-130	1,92364E-85
CG_AIDA	-0,4652	-0,4656	-0,4672	-0,0016	-0,002	-0,0004	0,050154206	0,000640438	0,269196859	-0,013410884	0,161905903	1,939584998	2,576084648	1,328162803	1,037E-53	9,71089E-92	6,84401E-48
CG_AIF1	0,26175	0,19585	0,1014	-0,09445	-0,16035	-0,0659	0	0	0	-0,25248951	0	4,488607664	11,95498156	2,663405327	3,71236E-80	6,7318E-115	1,07792E-58
CG_ALAD	-0,41605	-0,41775	-0,4203	-0,00255	-0,00425	-0,0017	0,891535847	0,399671188	0,78436458	0,001105583	0,945796265	2,162481814	2,961729741	1,369597525	1,3439E-61	2,6054E-113	8,71663E-61
CG_ALCAM	-0,16945	-0,4187	-0,4332	-0,0145	-0,26375	-0,24925	1,97585E-07	0	0	-0,088827982	0	5,610961447	15,24322225	2,716686328	3,10505E-65	8,33942E-97	1,11655E-53
CG_ALDH3A1	0,22785	0,227	0,1799	-0,0471	-0,04795	-0,00085	0	2,22045E-16	0,233241319	-0,071505661	0	61,77503424	211,4311305	3,422598353	8,54642E-53	1,18752E-87	2,8323E-83
CG_ALDH3A2	-0,4497	-0,4494	-0,44555	0,00385	0,00415	0,0003	0,820455556	0,088804628	0,183849994	0,003492314	0,776305681	3,326525286	4,963122281	1,491983934	2,1698E-50	4,10994E-95	3,04547E-49
CG_ANAPC1	-0,4741	-0,4741	-0,47415	-5E-05	-5E-05	0	0,602506902	0,31273667	0,927958058	-0,009193673	0,454450579	2,294722978	3,231455221	1,408211471	1,44346E-61	8,5706E-91	1,87923E-46
CG_ANAPC2	0,3036	0,3016	0,2964	-0,0052	-0,0072	-0,002	0,312462533	6,30979E-06	0,002376594	-0,003906699	0,71115586	2,439341931	3,403266196	1,395157502	4,51285E-52	4,65951E-92	4,72809E-45
CG_ANAPC4	-0,4746	-0,4747	-0,4764	-0,0017	-0,0018	-1E-04	0,178599135	0,012366697	0,541637958	-0,030169534	0,082610974	1,894414462	2,556971358	1,349742313	7,80304E-60	6,61794E-59	2,50275E-34
CG_ANAPC5	-0,4527	-0,4526	-0,4534	-0,0008	-0,0007	1E-04	0,581722018	0,324164735	0,606532266	-0,00231526	0,801273724	2,101640635	2,676107369	1,273342038	8,37032E-57	1,4937E-105	6,29477E-55
CG_ANAPC7	-0,45855	-0,4605	-0,4609	-0,0004	-0,00235	-0,00195	0,148346173	4,4828E-10	1,24244E-05	-0,012104904	0,292376885	1,738149289	2,133473218	1,227439571	1,43998E-54	2,1066E-100	7,06861E-51
CG_ANKDD1A	0,0838	0,0302	0,082	0,0518	-0,0018	-0,0536	0,027426604	0,120305054	0,019124128	0,012093749	0,362313057	2,837003637	4,841291623	1,706480584	3,15372E-63	1,9703E-106	3,01888E-56
CG_ANKLE2	0,4044	0,39975	0,3962	-0,00355	-0,0082	-0,00465	0,035328126	1,01523E-08	0,00171431	-0,025824667	0,001056856	1,705104311	2,173897623	1,274935269	3,64171E-58	1,2458E-103	4,23947E-54
CG_ANKRD13A	-0,4673	-0,4683	-0,468	0,0003	-0,0007	-0,001	0,391735231	0,108744121	0,68642115	-0,009425368	0,384556289	2,28706283	3,063413255	1,339453038	1,83918E-49	1,15537E-96	1,12445E-51
CG_ANKRD13B	-0,42085	-0,4177	-0,41315	0,00455	0,0077	0,00315	0,62953741	0,126179463	0,259862426	0,01575283	0,108087325	3,896848921	6,56147425	1,683789745	2,47434E-50	4,94633E-98	1,10591E-52
CG_ANKRD13C	-0,459	-0,45935	-0,4583	0,00105	0,0007	-0,00035	0,210550382	0,135736579	0,351054784	-0,02048769	0,066216188	1,742719043	2,390333637	1,37161159	1,38818E-71	7,19755E-65	8,1858E-40
CG_ANKRD13D	-0,42865	-0,4294	-0,4289	0,0005	-0,00025	-0,00075	0,824419221	0,289432293	0,927780895	-0,006976437	0,531643739	2,677762484	3,84572606	1,436171462	1,68211E-47	1,62893E-93	1,93036E-50
CG_ANXA11	-0,0702	-0,1074	-0,19815	-0,09075	-0,12795	-0,0372	0,207021832	0,000411038	0,109003703	-0,027812731	0,005573899	2,597550865	3,83188961	1,475193291	3,05959E-58	2,4024E-104	2,00263E-53
CG_ANXA13	0,3637	0,3648	0,3555	-0,0093	-0,0082	0,0011	0,22858897	0,03272829	0,140002549	-0,037295869	0,069767481	21,51597034	53,62255287	2,492220989	1,14298E-47	8,46087E-91	5,6621E-86
CG_AP2M1	0,15515	0,0813	0,0243	-0,057	-0,13085	-0,07385	0,034363623	7,19492E-09	0,002831175	-0,029584739	0,000826956	2,587200746	3,336806436	1,289736191	7,39418E-47	1,19761E-92	1,28212E-52
CG_AP3B1	-0,4435	-0,4401	-0,43635	0,00375	0,00715	0,0034	0,049739721	0,000626386	0,273450822	0,015115714	0,123127128	1,64927503	2,152665264	1,305219096	4,25585E-55	3,9787E-76	6,44851E-42
CG_ARCN1	-0,4682	-0,4703	-0,4725	-0,0022	-0,0043	-0,0021	0,001879884	8,10081E-08	0,000201004	0,000819322	0,95288442	2,151567348	3,017295512	1,402370934	5,99488E-62	5,1684E-114	4,69085E-61
CG_ARF1	-0,4775	-0,4778	-0,4786	-0,0008	-0,0011	-0,0003	0,001214013	2,55522E-09	0,000576932	-0,006347128	0,401122284	1,886750949	2,413214239	1,279031681	8,25048E-55	9,3646E-108	7,02478E-60
CG_ARF3	-0,43905	-0,44045	-0,4404	5E-05	-0,00135	-0,0014	0,513207939	0,271630952	0,546628031	-4,81311E-06	0,99966597	2,145770825	2,743641532	1,278627475	1,49169E-49	1,81881E-97	1,56958E-56
CG_ARF4	-0,4477	-0,4463	-0,4454	0,0009	0,0023	0,0014	0,972228621	0,260902028	0,590956602	-0,009997626	0,399826261	2,502565796	3,451300278	1,379104711	1,24889E-49	5,9328E-99	1,88161E-58
CG_ARF5	-0,4705	-0,4713	-0,47175	-0,00045	-0,00125	-0,0008	0,140400175	0,101294661	0,921520768	-0,000973174	0,944050426	3,156084867	4,448083898	1,409367646	2,11312E-54	1,5346E-96	7,42045E-68
CG_ARF6	-0,4636	-0,4646	-0,4652	-0,0006	-0,0016	-0,001	0,493561971	0,022749193	0,050609224	-0,061866902	1,8358E-07	1,868084869	2,544799511	1,362250481	1,46393E-57	8,3089E-108	1,29477E-58
CG_ARGLU1	-0,46645	-0,4677	-0,4692	-0,0015	-0,00275	-0,00125	0,093140718	0,040947317	0,624168319	-0,001633292	0,890595269	3,464646114	6,826206225	1,970246311	3,78422E-71	4,1677E-114	3,97287E-62
CG_ARHGAP1	-0,4612	-0,4627	-0,4626	1E-04	-0,0014	-0,0015	0,926595175	0,12340919	0,135029742	-0,00596186	0,582318927	3,623691153	4,88978828	1,349394325	1,84159E-41	7,07207E-83	1,52418E-50
CG_ARHGAP4	0,10325	-0,0011	-0,1791	-0,178	-0,28235	-0,10435	0	0	6,38502E-10	-0,278967618	0	4,719009252	11,16646009	2,366272133	6,72916E-74	7,0061E-120	9,71476E-63
CG_ARHGAP5	-0,4524	-0,4535	-0,4539	-0,0004	-0,0015	-0,0011	0,462092869	0,101120937	0,226652254	-0,007409952	0,593155082	2,338449057	3,836779884	1,640736997	2,02796E-63	1,1903E-81	2,26732E-43
CG_ARHGAP6	-0,2065	-0,1701	-0,1348	0,0353	0,0717	0,0364	4,26057E-05	0	1,03362E-13	0,041958486	7,17029E-11	30,7664056	89,87874034	2,921327292	1,98687E-56	4,54E-84	3,92812E-85
CG_ARHGAP8	-0,1363	-0,0777	0,0248	0,1025	0,1611	0,0586	1,41301E-11	0	8,88659E-05	0,145554219	0	110,7141646	509,3974756	4,60101449	1,44275E-53	7,94702E-79	1,27619E-84
CG_ARHGAP9	0,1775	0,09985	-0,0061	-0,10595	-0,1836	-0,07765	0	0	0	-0,300336148	0	11,26119481	33,03089143	2,933160467	3,49132E-67	4,4381E-124	2,22431E-68
CG_ARID2	-0,4221	-0,43045	-0,43245	-0,002	-0,01035	-0,00835	0,325309177	0,001658088	0,116807045	-0,002538383	0,820221537	2,01646449	2,749535664	1,363542814	3,75806E-59	1,76165E-74	1,0371E-41
CG_ARL10	-0,22385	-0,45975	-0,4672	-0,00745	-0,24335	-0,2359	0,033920157	0	0	-0,231481194	0	3,862128055	8,548859717	2,213510167	1,32892E-68	1,55803E-81	1,04916E-46
CG_ARL11	0,2487	0,1208	-0,0606	-0,1814	-0,3093	-0,1279	0	0	0	-0,297110118	0	5,474305696	14,26903633	2,606547227	1,04854E-71	3,8452E-129	1,56761E-70
CG_ARL14	0,337	0,3329	0,297	-0,0359	-0,04	-0,0041	1,4981E-06	5,88262E-07	0,136731624	-0,081296736	7,55718E-05	10,35353841	14,62134374	1,412207418	2,54259E-37	8,32228E-42	4,54278E-15
CG_ARL15	0,32375	0,3427	0,3587	0,016	0,03495	0,01895	1,54116E-05	2,73214E-09	0,019842561	0,007152701	0,332532581	3,750513149	6,089078871	1,623532202	1,97136E-49	9,72333E-85	1,56407E-45
CG_ARL16	-0,4587	-0,4589	-0,4584	0,0005	0,0003	-0,0002	0,871715591	0,15090897	0,287792941	-0,012914545	0,188224427	1,955183479	2,656318242	1,358603052	2,10564E-57	5,31831E-90	2,6918E-44
CG_ARRDC1	-0,42255	-0,4189	-0,41625	0,00265	0,0063	0,00365	0,210838901	0,049276717	0,903886028	-0,011616216	0,504017293	2,873752867	4,287188942	1,491843294	8,62985E-54	8,53232E-97	1,96389E-49
CG_ARRDC2	-0,47075	-0,4691	-0,4698	-0,0007	0,00095	0,00165	0,200962234	0,068160792	0,052030407	-0,002640884	0,713347819	3,186215838	4,528835068	1,421383641	1,77828E-50	1,62488E-97	8,58037E-52
CG_ARRDC3	-0,4612	-0,4619	-0,4615	0,0004	-0,0003	-0,0007	0,513795318	0,098331558	0,641631199	-0,020325011	0,030434896	4,151336848	9,578607912	2,307355019	8,80497E-69	7,7065E-99	6,21504E-55
CG_ARRDC4	-0,4403	-0,43705	-0,436	0,00105	0,0043	0,00325	0,650149409	0,157586803	0,134349472	-0,005218849	0,630173436	4,771794785	10,11732507	2,120234739	5,55529E-52	2,8157E-103	1,6184E-57
CG_ARRDC5	0,327	0,3209	0,33085	0,00995	0,00385	-0,0061	3,72675E-07	9,20752E-12	0,029103921	0,112724872	4,44089E-16	12,04524639	28,33906	2,352717335	2,77061E-55	1,89041E-85	1,10651E-87
CG_ASAH2B	-0,4414	-0,44755	-0,4499	-0,00235	-0,0085	-0,00615	0,343293066	0,005120387	0,099552409	-0,025974933	0,0745797	6,192508741	17,28144561	2,790701851	7,49425E-81	8,6925E-120	2,19702E-97
CG_ASAM	-0,0129	0,0189	0,01515	-0,00375	0,02805	0,0318	0,420215677	0,025954456	0,000149514	0,003584027	0,696784818	23,13029883	75,6059568	3,268697795	1,32081E-57	1,6356E-108	1,56576E-61
CG_ASCL3	0,4027	0,4022	0,39855	-0,00365	-0,00415	-0,0005	0,234404664	0,020987757	0,307324869	-0,003971296	0,846937201	2,061153571	2,061153571	-1	2,84244E-12	2,84244E-12
CG_ASPRV1	0,32185	0,3594	0,37125	0,01185	0,0494	0,03755	4,16389E-05	0	0	0,105106879	0	134,8186244	290,4721426	2,154540175	2,17472E-27	2,86604E-47	1,80806E-65
CG_ATXN3L	0,3624	0,3327	0,3179	-0,0148	-0,0445	-0,0297	0,071714309	0,001952074	0,025628953	0,055413546	0,001430786	20,09950407	20,09950407	1	7,60314E-08	7,60314E-08
CG_ATXN7L1	0,30515	0,3102	0,3164	0,0062	0,01125	0,00505	0,084308026	0,000136832	0,013512044	0,014102342	0,011469907	1,954072507	2,644589865	1,353373458	7,54142E-67	5,3348E-113	2,29864E-56
CG_ATXN7L3	0,1741	0,1649	0,1328	-0,0321	-0,0413	-0,0092	0,060859126	0,008910305	0,165218142	-0,02407133	0,082538502	1,73174679	2,143915434	1,238007453	8,83598E-60	4,1838E-103	9,8466E-52
CG_ATXN8OS	0,25445	0,2177	0,2173	-0,0004	-0,03715	-0,03675	0,731032607	9,97593E-05	2,88663E-05	0,022605139	0,043078845	1,363493668	1,363493668	-1	0,023066568	0,023066568
CG_BACH1	-0,4793	-0,4797	-0,4796	1E-04	-0,0003	-0,0004	0,00061652	1,35104E-05	0,075324911	-0,034762211	1,89451E-05	3,416094772	6,016181117	1,761128282	1,17237E-64	1,18166E-89	5,41109E-46
CG_BACH2	0,0302	0,0631	0,0724	0,0093	0,0422	0,0329	0,004728341	1,51792E-10	2,21176E-05	0,009429756	0,143293489	9,169633042	19,56294955	2,133449557	6,27634E-54	3,6193E-106	3,03355E-60
CG_BAG1	-0,4474	-0,4496	-0,45255	-0,00295	-0,00515	-0,0022	0,006658254	2,4166E-08	0,009995684	-0,007072286	0,684154971	2,652072105	3,650079787	1,376312424	3,08807E-57	1,9382E-101	4,43158E-50
CG_BAG2	-0,1725	-0,4534	-0,45805	-0,00465	-0,28555	-0,2809	0,000185701	0	3,77476E-15	-0,152048075	0	5,834479673	12,00487103	2,057573547	2,54624E-62	4,1222E-111	6,46768E-57
CG_BAG3	-0,3947	-0,4033	-0,4056	-0,0023	-0,0109	-0,0086	0,060623747	0,000134571	0,149411291	-0,042159441	0,000102582	2,357902396	3,457535346	1,466360674	2,36842E-61	2,4941E-114	6,84906E-68
CG_BAG4	-0,46705	-0,4668	-0,4659	0,0009	0,00115	0,00025	0,014129818	0,001228138	0,467428142	-0,011025592	0,295972051	2,006932368	3,478111059	1,733048465	1,55107E-77	6,40559E-72	3,38776E-44
CG_BAG5	-0,4549	-0,4536	-0,4498	0,0038	0,0051	0,0013	0,000264633	1,38953E-06	0,035530968	-0,026861685	0,005079899	1,809616514	2,396053298	1,324066884	2,01997E-55	9,1723E-99	1,99291E-52
CG_BAZ2B	-0,31515	-0,3573	-0,3895	-0,0322	-0,07435	-0,04215	7,51691E-06	9,99201E-16	0,000231398	-0,091085003	8,63531E-13	2,270383485	3,650606073	1,607924872	9,55681E-70	3,43456E-70	2,14114E-43
CG_BBS1	-0,46365	-0,4633	-0,4651	-0,0018	-0,00145	0,00035	0,086924934	0,007429349	0,638909661	-0,035870052	0,006877947	2,942242177	4,398903644	1,49508551	1,55415E-56	6,839E-109	1,69819E-60
CG_BBS2	-0,4648	-0,46465	-0,4639	0,00075	0,0009	0,00015	0,284390007	0,09140842	0,555198482	-0,025621323	0,053626387	2,313626529	3,460901783	1,495877463	3,81176E-64	5,09501E-96	2,53577E-50
CG_BBS4	-0,4696	-0,4697	-0,4697	0	-1E-04	-1E-04	0,484781207	0,204566942	0,985709055	-0,004725018	0,700701993	2,172758757	3,123267202	1,437466167	7,16166E-60	4,13058E-79	4,14226E-40
CG_BBS5	-0,4418	-0,4474	-0,4479	-0,0005	-0,0061	-0,0056	0,974553313	0,093671588	0,106122521	-0,027742616	0,070376868	2,817383587	4,181962137	1,484342479	2,27422E-51	8,9513E-100	5,99705E-54
CG_BBS7	-0,46155	-0,4621	-0,4629	-0,0008	-0,00135	-0,00055	0,56726509	0,074379796	0,206329366	-0,008159983	0,53879136	1,855839569	2,640223387	1,422657126	8,09144E-75	2,34752E-84	2,17234E-44
CG_BBS9	-0,13475	-0,144	-0,2313	-0,0873	-0,09655	-0,00925	0,192805183	0,007308353	0,362261352	-0,006171123	0,494072049	2,153232342	3,034679168	1,40935983	2,23167E-67	3,6267E-99	2,62887E-49
CG_BET1	-0,4609	-0,4615	-0,46115	0,00035	-0,00025	-0,0006	0,037811063	0,002100865	0,637119803	-0,00213029	0,853018734	2,336789855	3,543374617	1,516342862	2,08778E-58	4,0661E-103	1,08294E-53
CG_BICD1	0,0315	-0,0111	-0,0918	-0,0807	-0,1233	-0,0426	0,000129286	1,42655E-09	0,094130569	-0,051940812	2,22797E-07	2,819008836	4,573605721	1,622416242	1,21509E-60	1,15279E-86	2,08295E-44
CG_BYSL	-0,4527	-0,454	-0,4545	-0,0005	-0,0018	-0,0013	0,006197252	3,23686E-06	0,033690029	-0,032035426	0,001832788	2,381951437	3,475855242	1,459246897	1,51277E-60	7,963E-115	5,69869E-63
CG_C10orf113	-0,0417	0,01595	0,0307	0,01475	0,0724	0,05765	0,508829317	0,005330927	0,031733291	0,044119244	0,055147715	-1	-1	-1	0,092842417	0,092842417
CG_C10orf50	-0,0181	0,0288	0,08235	0,05355	0,10045	0,0469	0,00867429	5,84234E-07	0,045154555	0,118266243	8,69571E-12	5,803036487	7,78974445	1,342356621	5,17142E-39	1,10482E-43	4,13832E-12
CG_C10orf53	-0,3634	-0,35415	-0,3539	0,00025	0,0095	0,00925	0,869939397	0,1394331	0,19371122	-0,019321199	0,116031647	1,579154142	1,579154142	-1	0,00165117	0,00165117
CG_C10orf54	-0,20805	-0,2995	-0,35905	-0,05955	-0,151	-0,09145	8,67901E-05	1,58771E-11	0,006490523	-0,062333249	3,33679E-09	3,98102519	9,926409691	2,493430516	7,03235E-76	1,4807E-125	5,63005E-66
CG_C10orf55	0,0297	-0,1051	-0,1669	-0,0618	-0,1966	-0,1348	3,95894E-08	0	1,76192E-13	-0,189144118	0	7,135032494	13,41154928	1,879675992	2,45979E-43	1,82628E-88	3,7379E-69
CG_C10orf57	-0,4646	-0,4636	-0,4644	-0,0008	0,0002	0,001	0,788520443	0,28661283	0,704588317	-0,004557641	0,674170871	2,173379335	3,01421014	1,386877151	4,74602E-49	1,21225E-90	2,26373E-45
CG_C10orf58	0,15875	0,1201	0,0201	-0,1	-0,13865	-0,03865	3,03629E-08	0	5,30197E-10	-0,102767113	0	3,098908161	5,075197621	1,637737344	7,81983E-55	4,85845E-48	3,40105E-26
CG_C13orf15	-0,40825	-0,4076	-0,4113	-0,0037	-0,00305	0,00065	0,180578477	3,33431E-05	0,054603262	-0,051386484	2,86949E-05	3,762417636	6,905127244	1,835289942	3,99259E-53	7,8866E-109	1,70425E-68
CG_C13orf16	0,134	0,16745	0,2611	0,09365	0,1271	0,03345	0	0	0,003746651	0,159653118	0	7,630978173	11,84235416	1,551878919	8,92939E-34	6,44294E-55	6,0637E-99
CG_C13orf18	-0,09115	-0,43935	-0,4553	-0,01595	-0,36415	-0,3482	2,87294E-11	0	0	-0,373878948	0	4,668399418	11,83880862	2,535945956	1,13048E-70	2,93576E-90	1,85566E-52
CG_C1orf152	0,29135	0,28685	0,2951	0,00825	0,00375	-0,0045	0,105456665	0,617446236	0,648442634	0,026430253	0,416800058	4,074141252	7,421567866	1,82162753	2,26784E-58	1,5114E-107	1,61132E-57
CG_C1orf170	0,11495	0,1227	0,1182	-0,0045	0,00325	0,00775	0,59296193	0,110766376	0,014838325	0,014442515	0,239986711	11,164355	34,40103343	3,08132744	1,20664E-64	6,4637E-118	1,47172E-70
CG_C1orf172	0,1676	0,1226	0,129	0,0064	-0,0386	-0,045	0,008804475	1,55981E-07	0,025858546	-0,046018149	0,000306878	56,53498469	167,2256103	2,95791378	2,39168E-50	4,40273E-71	4,13427E-82
CG_C1orf173	-0,33	-0,2554	-0,3266	-0,0712	0,0034	0,0746	0,000230522	1,98467E-06	2,88075E-06	0,012856249	0,27891531	61,45472361	117,4917787	1,911842928	2,90167E-37	1,54114E-50	7,43502E-80
CG_C1orf174	-0,4032	-0,4075	-0,4151	-0,0076	-0,0119	-0,0043	0,151350573	0,000326001	0,112364111	-0,015496075	0,106520109	1,955530449	2,495968972	1,276364157	1,41446E-51	2,00783E-92	6,3961E-49
CG_C1orf175	0,067	0,0856	0,1816	0,096	0,1146	0,0186	2,22045E-15	0	0,025969684	0,186028637	0	18,67458141	52,88666142	2,83201322	2,5641E-52	1,20704E-90	1,77527E-80
CG_C1orf177	0,3111	0,2888	0,2727	-0,0161	-0,0384	-0,0223	0,005275555	1,27398E-06	0,003594644	-0,080122441	1,65961E-07	9,172709816	13,95884821	1,521780204	8,96158E-40	6,20514E-48	2,05033E-23
CG_C1orf230	-0,2361	-0,287	-0,40075	-0,11375	-0,16465	-0,0509	0	0	0,000290927	-0,138737884	0	6,980236898	8,958815517	1,283454365	1,44107E-38	3,98647E-39	0,00778465
CG_C1orf92	-0,3143	-0,3213	-0,2707	0,0506	0,0436	-0,007	5,11761E-05	0,000818088	0,567405417	0,05893713	3,29392E-10	9,051117963	13,26911273	1,466019202	2,10366E-27	8,15121E-37	3,21742E-32
CG_C1orf96	-0,42235	-0,4224	-0,42455	-0,00215	-0,0022	-5E-05	0,303692551	0,327700104	0,885436234	-0,005471734	0,69314235	3,363175349	5,846722018	1,738452923	1,53364E-62	1,8395E-103	1,30782E-52
CG_C1orf97	-0,4483	-0,4482	-0,4506	-0,0024	-0,0023	1E-04	0,132844829	0,003064516	0,295309794	-0,036188991	0,001639729	2,818227349	4,662358691	1,654358614	4,37348E-65	2,3655E-99	8,58336E-51
CG_C20orf173	0,3556	0,352	0,35475	0,00275	-0,00085	-0,0036	0,786902223	0,740874612	0,394874285	-0,011737294	0,658659319	1,728010519	1,728010519	-1	4,60036E-13	4,60036E-13
CG_C20orf177	-0,47355	-0,4725	-0,4716	0,0009	0,00195	0,00105	0,012105048	0,011705742	0,360202198	-0,002252603	0,844714524	2,569521992	4,175265675	1,624919221	5,88552E-59	3,59997E-82	1,28962E-47
CG_C21orf15	-0,11465	-0,06205	-0,00375	0,0583	0,1109	0,0526	3,69021E-05	0	9,49169E-05	0,354086009	0	16,97138029	48,57681514	2,862278394	4,38687E-58	4,03238E-84	5,9212E-88
CG_C21orf33	-0,18665	-0,1951	-0,18945	0,00565	-0,0028	-0,00845	0,281448926	0,009065234	0,07026589	-0,000311286	0,972999541	1,817420176	2,420793468	1,331994384	2,97993E-65	1,2091E-108	1,40227E-54
CG_C21orf34	0,1482	0,27045	0,3009	0,03045	0,1527	0,12225	0,000835761	0	0	0,130593759	0	13,88966597	41,56035291	2,992177997	2,46225E-58	5,1477E-101	1,08845E-93
CG_C22orf30	-0,45495	-0,4575	-0,4589	-0,0014	-0,00395	-0,00255	0,043792867	6,08393E-05	0,027070134	-0,003697834	0,755480224	2,095159388	2,799373523	1,336114827	2,28006E-55	1,24478E-96	9,64007E-50
CG_C22orf31	0,26355	0,1875	0,1648	-0,0227	-0,09875	-0,07605	0,545933949	0,003383958	0,040251021	-0,064416849	0,015226756	12,93743761	26,11871473	2,018847589	2,21714E-46	5,53141E-58	5,53137E-43
CG_C22orf32	-0,452	-0,4494	-0,44985	-0,00045	0,00215	0,0026	0,528208974	0,111335058	0,221586809	-0,00476113	0,719877197	3,23046087	4,574912022	1,416179365	7,67143E-38	1,78463E-78	2,33595E-58
CG_C22orf33	-0,1724	-0,199	-0,2047	-0,0057	-0,0323	-0,0266	0,061335523	0,0003387	0,063198179	-0,030023049	0,084113447	1,085391864	1,085391864	-1	0,026578852	0,026578852
CG_C22orf34	0,045	0,04695	0,15445	0,1075	0,10945	0,00195	0	0	0,002730288	0,159217229	0	26,78081573	81,31648786	3,036370836	1,16652E-60	7,50113E-85	7,85171E-81
CG_C22orf36	-0,4433	-0,4581	-0,4648	-0,0067	-0,0215	-0,0148	0,029308083	5,55581E-10	0,000139593	-0,065016576	1,19035E-07	6,83421673	14,87040464	2,175875484	1,44025E-57	6,7769E-98	2,37299E-51
CG_C22orf39	-0,4577	-0,4581	-0,461	-0,0029	-0,0033	-0,0004	0,060870328	0,000327086	0,306033802	-0,003183175	0,775380918	2,349204001	3,163180758	1,346490452	3,02648E-55	1,3507E-105	2,33525E-56
CG_C2orf40	0,16565	0,0676	0,0081	-0,0595	-0,15755	-0,09805	0,00015537	0	6,52078E-12	-0,126790491	0	164,3737371	450,7763449	2,742386666	2,56168E-44	2,0257E-58	8,87828E-76
CG_C2orf42	-0,46945	-0,4701	-0,4701	0	-0,00065	-0,00065	0,792264	0,038213949	0,254801131	0,000718814	0,945679037	1,666983703	2,116258701	1,269513732	4,80987E-64	1,7198E-113	3,67932E-58
CG_C2orf43	-0,44455	-0,4531	-0,4534	-0,0003	-0,00885	-0,00855	0,953950133	0,009778239	0,025260198	-0,045776975	0,001639441	1,789251265	2,512396213	1,404160646	1,97039E-72	5,08477E-70	2,28842E-38
CG_C2orf44	-0,44715	-0,44825	-0,45035	-0,0021	-0,0032	-0,0011	0,379186836	0,005063967	0,044107842	-0,007232014	0,556259433	1,921818378	2,476399375	1,288570972	2,62971E-60	5,80032E-84	3,93291E-37
CG_C2orf47	-0,4571	-0,4569	-0,4575	-0,0006	-0,0004	0,0002	0,62431408	0,392066121	0,243703783	-0,016697708	0,134394332	1,837158373	2,294532116	1,248957167	6,67694E-57	9,5438E-102	6,28841E-52
CG_C2orf48	0,30195	0,3302	0,3504	0,0202	0,04845	0,02825	2,67205E-08	0	1,66588E-07	0,151545295	0	4,543235217	11,12495812	2,448686363	3,09778E-71	2,661E-133	1,01402E-78
CG_C2orf49	-0,4621	-0,4622	-0,4617	0,0005	0,0004	-1E-04	0,808546747	0,572487705	0,780443608	0,033641973	0,020693782	1,881918303	2,521845689	1,340039939	1,1632E-55	1,61252E-96	6,91939E-50
CG_C5orf40	0,2809	0,2858	0,2543	-0,0315	-0,0266	0,0049	9,33247E-07	3,12127E-08	0,379284616	0,026646158	0,12528879	4,438204056	8,882341255	2,001336834	2,66772E-38	7,23644E-60	4,92995E-78
CG_C5orf41	-0,4639	-0,46405	-0,4632	0,00085	0,0007	-0,00015	0,322402822	0,015605791	0,193542164	0,001364211	0,889880235	2,511734545	4,862101463	1,935754505	2,02136E-73	2,69524E-79	5,51712E-48
CG_C5orf42	0,09905	0,0994	0,0807	-0,0187	-0,01835	0,00035	0,381256588	0,070299013	0,631534866	-0,003117686	0,786255217	2,81036205	4,932188711	1,755001179	7,00311E-63	8,7426E-79	5,64886E-44
CG_C5orf43	-0,41855	-0,4395	-0,44055	-0,00105	-0,022	-0,02095	0,068804003	6,80678E-13	5,43188E-07	-0,127475351	0	1,757474796	2,366436156	1,346497919	2,68945E-57	5,55194E-51	3,00246E-29
CG_C5orf44	-0,4687	-0,4694	-0,4701	-0,0007	-0,0014	-0,0007	0,394095674	0,014469823	0,086537262	-0,034211157	0,000880267	1,925946997	2,804158699	1,455989549	7,06599E-67	2,36428E-57	1,25972E-36
CG_C5orf45	-0,4606	-0,4645	-0,46405	0,00045	-0,00345	-0,0039	0,136016825	0,000394104	0,004369284	-0,011513197	0,252002155	3,091596418	4,972571102	1,608415339	3,32384E-57	1,71402E-94	8,7449E-47
CG_C5orf46	0,3383	0,3437	0,29865	-0,04505	-0,03965	0,0054	0,011364497	0,008060522	0,106241337	0,016383164	0,425819193	50,68911252	127,6717921	2,518722182	3,06468E-47	5,81359E-64	2,59178E-72
CG_C5orf47	0,3093	0,30275	0,29755	-0,0052	-0,01175	-0,00655	0,67428442	0,608302649	0,975566847	-0,00421613	0,761137817	11,56579074	20,1762199	1,744473885	2,92518E-35	1,18357E-49	1,65305E-64
CG_C5orf48	0,41505	0,4149	0,41275	-0,00215	-0,0023	-0,00015	0,72679632	0,180102256	0,889516548	-0,001753791	0,939232524	1,462608853	1,462608853	-1	0,000145447	0,000145447
CG_C5orf49	0,12455	-0,075	-0,10715	-0,03215	-0,2317	-0,19955	0,003382106	0	0	-0,155288867	0	12,90551671	36,58701979	2,834990695	8,30407E-61	3,2658E-105	4,71388E-96
CG_C6orf182	-0,44185	-0,4433	-0,4438	-0,0005	-0,00195	-0,00145	0,2370843	0,013306384	0,246310778	-0,007993408	0,414955824	2,425738444	3,867335696	1,594292124	5,86218E-63	1,28347E-72	4,80226E-44
CG_C6orf186	0,2008	0,1481	0,152	0,0039	-0,0488	-0,0527	0,168412702	5,72468E-07	0,000182831	-0,045576962	2,58765E-05	17,14205303	29,80180897	1,738520405	3,73675E-33	6,20602E-43	6,65543E-34
CG_C6orf25	0,3538	0,3535	0,3466	-0,0069	-0,0072	-0,0003	0,00114156	0,000108798	0,45326918	-0,043290152	3,18506E-10	5,394285948	5,394285948	-1	1,78602E-29	1,78602E-29
CG_C6orf26	0,3478	0,332	0,31825	-0,01375	-0,02955	-0,0158	0,013743498	0,000102993	0,073514011	-0,053537371	0,000111732	4,706465436	9,784566945	2,078962881	1,59663E-66	2,0731E-103	1,91682E-54
CG_C6orf27	0,14805	0,1323	0,11725	-0,01505	-0,0308	-0,01575	0,072834089	1,81874E-05	0,023281268	-0,031422712	3,57784E-08	7,021289432	15,91995111	2,267382831	1,84184E-55	2,5814E-108	6,17363E-67
CG_C9orf130	-0,4608	-0,4613	-0,46215	-0,00085	-0,00135	-0,0005	0,368715249	0,235104074	0,987366198	0,003508993	0,82915743	2,997857899	5,0906716	1,698103036	9,62711E-69	1,9376E-104	1,25398E-53
CG_CA10	-0,31315	-0,3303	-0,2952	0,0351	0,01795	-0,01715	0	6,56203E-09	4,57557E-07	0,092444715	0	62,05450306	87,41154905	1,408625398	8,39368E-30	2,89622E-32	1,48073E-13
CG_CA11	-0,45225	-0,45215	-0,4524	-0,00025	-0,00015	1E-04	0,275665306	0,480106859	0,933222357	0,010554102	0,491286075	3,995045682	7,545769338	1,888781741	3,40874E-63	1,05979E-89	7,73962E-46
CG_CA12	0,0811	-0,0479	-0,17795	-0,13005	-0,25905	-0,129	0	0	2,30038E-13	-0,191152278	0	17,97873986	88,45771067	4,920128516	4,50281E-67	6,2801E-125	1,38523E-69
CG_CA13	-0,4363	-0,43615	-0,4415	-0,00535	-0,0052	0,00015	0,000110186	3,59911E-06	0,467325062	-0,045016917	1,19256E-05	4,439003973	13,0790695	2,94639734	7,28957E-81	1,5263E-127	5,36506E-68
CG_CA14	-0,1885	-0,3761	-0,40665	-0,03055	-0,21815	-0,1876	0	0	0	-0,333595853	0	5,041202825	29,75648062	5,902654913	1,5734E-80	1,65039E-95	4,4749E-71
CG_CALCA	-0,2429	-0,2502	-0,3247	-0,0745	-0,0818	-0,0073	0	0	4,82533E-05	-0,067228696	0	6,576335948	6,576335948	-1	2,86246E-18	2,86246E-18
CG_CALCB	-0,3351	-0,347	-0,3703	-0,0233	-0,0352	-0,0119	0,000385028	1,41143E-06	0,300920365	0,003783687	0,699797241	18,69986565	24,21028236	1,294676807	4,04042E-25	6,04061E-26	0,000440696
CG_CALCR	-0,3727	-0,3721	-0,37315	-0,00105	-0,00045	0,0006	0,036739556	1,14772E-05	0,05694643	0,019082588	0,017123198	23,13036296	58,58356161	2,532755828	1,93503E-46	2,69265E-77	2,71004E-93
CG_CALML3	0,32385	0,3131	0,2994	-0,0137	-0,02445	-0,01075	0,008233817	1,21503E-05	0,282974137	-0,088479649	5,47784E-13	8156,078807	27563,35724	3,37948638	3,62972E-44	3,68802E-48	1,91831E-24
CG_CALML4	0,34375	0,3338	0,3415	0,0077	-0,00225	-0,00995	0,679399571	0,060358368	0,012351639	-0,01906954	0,16903374	2,391506977	3,551607122	1,485091684	5,40098E-63	1,0873E-111	3,2557E-58
CG_CALML5	0,3068	0,3108	0,3037	-0,0071	-0,0031	0,004	0,111246617	0,911355214	0,48095552	0,007420413	0,54608022	15803,88902	28585,26412	1,808748725	8,91043E-35	1,13821E-36	1,67451E-20
CG_CALML6	0,31045	0,3296	0,34605	0,01645	0,0356	0,01915	0,000312061	6,47258E-11	0,003768487	0,112561867	0	6,848385907	13,10665835	1,913831744	3,72618E-56	3,11963E-80	6,22173E-85
CG_CALR	-0,44	-0,4389	-0,4384	0,0005	0,0016	0,0011	0,053071298	0,134611928	0,850733945	-0,026073446	0,01344738	2,257027505	3,134345028	1,388704843	5,5373E-60	2,4502E-113	1,08499E-61
CG_CALY	-0,4607	-0,4597	-0,4596	1E-04	0,0011	0,001	0,235552994	0,543681818	0,091794817	0,001709287	0,871306153	4,855311981	6,304543887	1,298483787	9,59611E-38	2,04922E-39	2,58422E-05
CG_CANT1	0,274	0,2661	0,24215	-0,02395	-0,03185	-0,0079	0,05399278	0,000775416	0,507658862	-0,01049561	0,189800876	2,257778567	3,047300978	1,349689922	3,22695E-52	2,3071E-100	7,8715E-55
CG_CCNG1	-0,4694	-0,4705	-0,4716	-0,0011	-0,0022	-0,0011	0,002449113	2,53723E-07	0,023994797	-0,003351233	0,777765985	2,967730322	5,001649634	1,685345059	2,84465E-66	1,1015E-101	2,64525E-53
CG_CCNG2	-0,4541	-0,4534	-0,4543	-0,0009	-0,0002	0,0007	0,312540805	0,015960234	0,359314724	-0,028116736	0,017866426	2,542740086	4,016993147	1,579789129	2,41678E-65	2,07008E-93	3,81088E-49
CG_CCNI2	0,03675	-0,0337	-0,1775	-0,1438	-0,21425	-0,07045	5,59737E-07	0	0,000301051	-0,09127963	2,42676E-09	6,587321665	13,00631171	1,974446121	2,55742E-50	6,3828E-105	1,52963E-73
CG_CCT6A	-0,4679	-0,4675	-0,46595	0,00155	0,00195	0,0004	0,100777249	0,048789074	0,492059119	-0,011818099	0,238901452	2,064299071	2,744965468	1,329732454	8,04879E-63	4,9109E-94	1,46441E-43
CG_CCT6B	-0,4596	-0,4597	-0,4607	-0,001	-0,0011	-1E-04	0,029244211	0,17508075	0,708680829	0,00305581	0,755279302	3,734305609	8,035879886	2,151907403	3,5115E-73	1,2908E-107	4,49122E-55
CG_CCT6P1	-0,4248	-0,4256	-0,42485	0,00075	-5E-05	-0,0008	0,23555197	0,338157291	0,812546208	0,000194753	0,985664792	2,787508105	4,730287923	1,696959343	5,60469E-61	7,18813E-78	3,25401E-42
CG_CD164L2	0,2831	0,257	0,11525	-0,14175	-0,16785	-0,0261	0	0	6,58175E-06	-0,215075286	0	62,53881596	96,1463377	1,537386601	4,56473E-42	4,3824E-45	4,87877E-18
CG_CD177	-0,17565	-0,1314	-0,08425	0,04715	0,0914	0,04425	1,25677E-09	0	2,86788E-09	0,154418799	0	81,19730844	227,1277229	2,797232165	4,80571E-43	2,72633E-71	3,79017E-87
CG_CD44	-0,4137	-0,4191	-0,4212	-0,0021	-0,0075	-0,0054	0,006666491	2,78866E-09	0,000606927	-0,051223844	6,52405E-10	3,071152176	5,435482097	1,769851113	7,10795E-66	1,6665E-78	8,75277E-40
CG_CD47	-0,1674	-0,10705	-0,1309	-0,02385	0,0365	0,06035	0,122247078	0,146042507	0,587463822	-0,001304913	0,904181025	2,149772508	3,08705674	1,435992287	1,99596E-64	3,28407E-76	8,32078E-43
CG_CD48	0,1812	0,1133	-0,03225	-0,14555	-0,21345	-0,0679	0	0	2,0429E-06	-0,240622775	0	10,34622094	37,33787715	3,608842046	6,71953E-67	8,6932E-122	7,05751E-66
CG_CDCP1	0,2665	0,21355	0,19275	-0,0208	-0,07375	-0,05295	3,67533E-06	5,98321E-12	1,70646E-07	-0,101192874	0	44,4447159	146,218698	3,28990061	2,37871E-55	3,15996E-88	7,66912E-73
CG_CDCP2	0,04665	0,0497	0,08885	0,03915	0,0422	0,00305	0,71369628	0,298531658	0,917518318	0,014011059	0,597949173	2,37013297	3,56554843	1,504366411	9,73379E-57	4,82909E-76	3,00336E-41
CG_CDH20	0,07455	0,07955	0,11355	0,034	0,039	0,005	0,035706693	0,020723765	0,735807339	0,052081999	0,001351092	28,27815324	47,7170186	1,687416367	8,90538E-26	1,48207E-36	9,55968E-59
CG_CDH23	0,0901	0,1277	0,1473	0,0196	0,0572	0,0376	4,53764E-08	0	1,71385E-12	0,048894156	0	9,532588368	22,0964699	2,317992663	7,36762E-55	4,8028E-107	2,66948E-66
CG_CDO1	-0,11625	-0,1652	-0,3045	-0,1393	-0,18825	-0,04895	0	0	0,000265361	-0,160676388	0	36,70559288	153,2993745	4,176458203	8,39134E-62	3,0228E-105	1,27066E-88
CG_CDON	-0,4376	-0,4416	-0,4441	-0,0025	-0,0065	-0,004	0,698913618	0,035279116	0,219233332	0,013591566	0,306399125	3,660224147	6,89191066	1,882920385	1,81316E-59	2,4351E-103	1,134E-53
CG_CELA2A	0,38	0,37475	0,36725	-0,0075	-0,01275	-0,00525	0,033384763	0,00233929	0,12401838	-0,042545249	0,0234186	1,569485826	1,569485826	-1	0,003547629	0,003547629
CG_CELA2B	0,3718	0,371	0,3564	-0,0146	-0,0154	-0,0008	0,013571598	0,013155653	0,700928866	-0,012082556	0,557001724	1,646227817	1,646227817	-1	5,92326E-07	5,92326E-07
CG_CEP97	-0,4533	-0,4537	-0,4538	-1E-04	-0,0005	-0,0004	0,725227427	0,090941638	0,237037404	-0,005239888	0,659633934	2,942519549	5,154040951	1,751574073	4,93015E-68	1,67288E-88	5,49581E-49
CG_CHP2	-0,3277	-0,3518	-0,32485	0,02695	0,00285	-0,0241	4,86949E-06	0,009872229	0,001326177	0,03510431	0,00622024	155,3941088	218,5894557	1,406677881	5,45185E-28	4,89596E-30	9,5412E-15
CG_CHPF	-0,4192	-0,4218	-0,4213	0,0005	-0,0021	-0,0026	0,790337613	0,195670772	0,541232227	-0,013408939	0,229259541	3,476385324	5,849462243	1,6826277	1,45591E-58	5,36151E-91	2,35125E-43
CG_CHPF2	-0,3172	-0,3465	-0,3753	-0,0288	-0,0581	-0,0293	0,095356852	0,00205412	0,175316509	-0,010729969	0,23413317	3,035747923	4,765157832	1,569681657	2,98983E-53	1,1725E-104	4,49131E-62
CG_CIC	-0,4779	-0,479	-0,47945	-0,00045	-0,00155	-0,0011	0,401980263	0,061885452	0,542516744	-0,016067201	0,355362395	2,217902584	2,943523203	1,327165234	2,74886E-56	8,73647E-69	2,94552E-28
CG_CIT	0,3568	0,3552	0,3509	-0,0043	-0,0059	-0,0016	0,06488967	0,01299953	0,735849017	-0,006267935	0,307710342	3,156662455	5,460632247	1,729875248	8,53991E-65	1,6461E-99	8,65126E-49
CG_CKB	-0,421	-0,4287	-0,4367	-0,008	-0,0157	-0,0077	0,207708646	0,000734415	0,271615151	-0,003361521	0,737638011	12,55118783	41,73645033	3,325298841	1,81416E-64	3,7833E-119	5,08284E-65
CG_CKM	-0,09335	-0,1222	-0,22335	-0,10115	-0,13	-0,02885	4,80551E-09	0	0,00030652	-0,133688118	0	39,21821586	83,00118335	2,116393658	3,39584E-41	1,45124E-64	9,92352E-88
CG_CLEC1B	0,36535	0,3652	0,3616	-0,0036	-0,00375	-0,00015	0,693421994	0,08985704	0,364715584	-0,041013257	0,209494252	6,529334712	6,529334712	-1	3,69494E-09	3,69494E-09
CG_CLGN	-0,455	-0,4602	-0,4637	-0,0035	-0,0087	-0,0052	3,34621E-06	0	6,91361E-06	-0,091894203	0	28,21847269	122,6809982	4,347542106	9,28694E-70	1,6692E-104	4,58614E-92
CG_CLIP3	0,20915	0,1324	0,1012	-0,0312	-0,10795	-0,07675	0,054874977	9,75215E-07	0,006872978	-0,072440499	4,66605E-08	3,968219968	8,885617261	2,239194735	1,77154E-63	8,3079E-111	3,22985E-61
CG_CLIP4	-0,0173	-0,4244	-0,4437	-0,0193	-0,4264	-0,4071	0,001226199	0	0	-0,304317815	0	3,52441546	6,065808701	1,721082196	2,07943E-62	1,25577E-56	4,5338E-33
CG_CNBD1	0,1451	0,1184	0,16075	0,04235	0,01565	-0,0267	0,055978454	0,167218966	0,666786786	0,077679357	0,016864647	6,34357448	6,34357448	-1	4,66684E-18	4,66684E-18
CG_CNO	-0,4762	-0,4765	-0,4777	-0,0012	-0,0015	-0,0003	0,033217737	5,24644E-05	0,037527801	-0,043359557	0,020890519	1,940816876	2,610503332	1,345053912	4,04604E-59	1,7587E-101	4,77091E-53
CG_CNTD1	-0,4479	-0,4476	-0,4489	-0,0013	-0,001	0,0003	0,252121957	0,04007923	0,136077282	-0,024206046	0,048872766	3,827684714	6,365527179	1,66302286	9,81306E-56	1,9849E-99	2,61102E-50
CG_COL23A1	-0,1126	-0,0176	0,0877	0,1053	0,2003	0,095	0	0	0	0,148363993	0	16,58988522	41,65044487	2,510592708	8,24611E-52	5,36322E-93	6,89652E-80
CG_COX10	-0,21995	-0,2349	-0,28755	-0,05265	-0,0676	-0,01495	0,784366416	0,126179463	0,124568259	-0,001504223	0,878067275	1,961536254	2,660283503	1,356224489	4,14244E-55	2,5931E-112	8,03421E-67
CG_COX11	-0,4625	-0,4628	-0,4614	0,0014	0,0011	-0,0003	0,006725136	0,008115684	0,020730733	0,004844378	0,646119783	2,076025263	2,760198457	1,329559185	2,91478E-58	1,08201E-76	2,91351E-40
CG_COX15	-0,4622	-0,4617	-0,4616	1E-04	0,0006	0,0005	0,081161006	0,112128647	0,650330015	-0,008152153	0,439683544	2,004368819	2,682481088	1,338317111	1,03527E-63	7,366E-113	8,63108E-57
CG_COX16	-0,4557	-0,4579	-0,4589	-0,001	-0,0032	-0,0022	0,076246025	2,14822E-07	0,000915796	-0,014751142	0,287406188	1,68022216	2,158091449	1,284408395	3,1432E-62	4,7527E-111	8,05845E-58
CG_COX17	-0,4682	-0,47005	-0,47015	-0,0001	-0,00195	-0,00185	0,921537653	0,028366345	0,012675395	-0,180012656	0	3,281774248	5,036620393	1,53472482	1,36413E-50	3,87306E-94	6,22485E-48
CG_COX18	-0,4669	-0,4676	-0,46795	-0,00035	-0,00105	-0,0007	0,533961549	0,011047102	0,217545773	-0,004680497	0,693448542	1,831137339	2,525036076	1,378944125	1,3211E-64	3,91838E-74	5,82162E-40
CG_COX19	-0,0736	-0,04265	-0,1538	-0,11115	-0,0802	0,03095	0,024494228	9,26189E-05	0,303242128	-0,022201619	0,012186965	2,55270708	3,581520004	1,403028194	1,53157E-55	6,5074E-104	2,80184E-56
CG_CREB1	-0,4733	-0,4739	-0,4738	1E-04	-0,0005	-0,0006	0,764628867	0,136347879	0,40902581	0,002753797	0,816894872	1,749831495	2,442258652	1,395710764	3,51314E-69	3,02403E-67	1,98889E-41
CG_CREB3	-0,4587	-0,4596	-0,46015	-0,00055	-0,00145	-0,0009	0,539773955	0,043739356	0,265887963	-0,043094311	0,001190346	2,808072141	3,928514812	1,399007794	3,92547E-52	3,2123E-99	1,48517E-54
CG_CREB5	-0,0115	0,1349	0,1781	0,0432	0,1896	0,1464	2,25124E-11	0	0	0,098304364	0	7,868845597	27,61560827	3,509486612	1,70259E-73	3,968E-117	5,13025E-66
CG_CREM	-0,1801	-0,2433	-0,3268	-0,0835	-0,1467	-0,0632	0,003885301	3,67035E-08	0,011050219	-0,011138021	0,023858483	4,774348901	7,679838645	1,608562509	4,86381E-46	6,31608E-93	1,19081E-53
CG_CSAD	-0,4754	-0,4756	-0,4762	-0,0006	-0,0008	-0,0002	0,535384779	0,334528962	0,883257614	0,006037369	0,611210669	4,837735859	8,299451536	1,715565252	3,6359E-58	1,64026E-98	1,60389E-48
CG_CSDE1	-0,41615	-0,424	-0,4306	-0,0066	-0,01445	-0,00785	0,00019008	5,14366E-13	2,15335E-05	-0,017488529	0,097394092	2,22280902	2,947688348	1,326109585	3,39261E-43	9,64409E-90	1,0143E-49
CG_CSF1R	0,2809	0,24675	0,24275	-0,004	-0,03815	-0,03415	0,026731461	4,93727E-06	0,000915486	-0,06470104	1,36708E-07	5,450089796	12,99348027	2,38408554	4,77013E-65	1,14306E-95	2,18683E-50
CG_CTDP1	0,4033	0,3994	0,3968	-0,0026	-0,0065	-0,0039	0,274526987	9,60627E-05	0,008799164	-0,00755403	0,178739214	2,08527839	2,846332099	1,364965039	3,4664E-59	3,73222E-91	2,45686E-43
CG_CTH	-0,4623	-0,4634	-0,46255	0,00085	-0,00025	-0,0011	0,239402787	0,028425395	0,198131603	-0,025997478	0,034385622	4,247953577	7,677390337	1,807315028	2,07113E-57	2,69699E-93	2,20399E-46
CG_CUBN	0,32365	0,3306	0,3277	-0,0029	0,00405	0,00695	0,03804579	0,002530958	0,86189319	-0,034983869	0,001707167	6,809949029	15,49179059	2,274876144	1,3863E-59	2,2374E-111	1,82799E-59
CG_CUL1	0,34275	0,3495	0,35045	0,00095	0,0077	0,00675	0,398029032	0,16672049	0,722218094	-0,006924955	0,433948557	1,92804136	2,654337828	1,376701706	4,70281E-57	1,76498E-95	2,15223E-46
CG_CUL3	-0,4189	-0,424	-0,4219	0,0021	-0,003	-0,0051	0,255664821	0,015668436	0,046827686	0,007148675	0,522027115	1,626145107	2,102783034	1,293109099	1,02977E-60	3,01848E-58	3,78253E-35
CG_CUL5	-0,4389	-0,4392	-0,4386	0,0006	0,0003	-0,0003	0,492417585	0,306556655	0,851800475	-0,000310415	0,977817611	1,811890789	2,960375127	1,633859582	1,9253E-82	8,14082E-74	1,96784E-46
CG_CUL7	-0,4276	-0,4288	-0,44175	-0,01295	-0,01415	-0,0012	0,005443841	1,20318E-06	0,044084553	-0,059030882	1,5324E-06	2,721518796	4,217593348	1,549720455	1,63121E-62	3,4073E-115	2,10438E-61
CG_CUL9	-0,31385	-0,2956	-0,33355	-0,03795	-0,0197	0,01825	0,100303195	0,08511506	0,900937705	-0,016522702	0,28112657	2,199829941	3,018533892	1,372166928	1,04371E-59	2,63399E-97	1,32954E-46
CG_CYB5D2	-0,4683	-0,4681	-0,4683	-0,0002	0	0,0002	0,116980264	9,12767E-05	0,00301955	-0,002570133	0,763425171	2,195948165	3,533897021	1,60928071	8,24682E-76	8,4083E-102	1,49735E-51
CG_CYP11A1	0,19915	0,1658	0,0498	-0,116	-0,14935	-0,03335	0	0	1,73661E-11	-0,251899948	0	80,56894727	298,9233945	3,710156389	5,08543E-56	4,10482E-74	5,26321E-76
CG_CYP2D6	0,11465	0,1067	0,1223	0,0156	0,00765	-0,00795	0,062951408	0,372506309	0,734145712	0,007994604	0,622982873	5,31979997	10,49879611	1,97353212	1,28347E-56	3,7939E-109	9,11999E-65
CG_CYTH1	0,35455	0,3406	0,34105	0,00045	-0,0135	-0,01395	0,061051469	2,09244E-05	0,003672495	-0,022237301	0,007084675	2,647128079	3,892151858	1,470330011	2,45632E-52	2,5011E-102	3,83372E-56
CG_CYTH2	-0,46335	-0,4633	-0,4644	-0,0011	-0,00105	5E-05	0,250238545	0,008060522	0,462885973	0,001784689	0,862210847	2,149742706	2,832759259	1,31772014	5,90508E-56	1,09074E-93	6,72377E-44
CG_CYTH3	0,34945	0,3371	0,305	-0,0321	-0,04445	-0,01235	1,96909E-12	0	0,001234159	-0,065787387	0	3,967658893	7,526462784	1,896953087	2,10834E-66	7,4664E-114	8,72381E-58
CG_CYTH4	-0,2673	-0,26	-0,29815	-0,03815	-0,03085	0,0073	6,2339E-13	0	0,065593985	-0,147397776	0	4,906369882	12,17198031	2,480852566	2,08999E-71	6,2444E-115	3,72439E-59
CG_CYTSA	-0,4552	-0,45115	-0,44715	0,004	0,00805	0,00405	0,386771708	0,040449339	0,568968926	-0,016162288	0,223427065	1,88802779	2,457596387	1,301673842	1,41531E-58	1,47652E-97	6,4073E-48
CG_CYTSB	-0,2441	-0,2577	-0,2902	-0,0325	-0,0461	-0,0136	0,081189108	3,79204E-05	0,014562657	0,004635289	0,471586457	4,091177127	9,055887275	2,213516304	8,5061E-78	7,61208E-95	6,31323E-51
CG_DAK	-0,22345	-0,2505	-0,29495	-0,04445	-0,0715	-0,02705	0,516831935	0,070299013	0,410939509	-0,008551403	0,35250382	3,330059604	5,123181488	1,538465402	1,10219E-51	5,5389E-105	1,33849E-61
CG_DAO	0,2611	0,2587	0,2308	-0,0279	-0,0303	-0,0024	0,011458392	0,000741487	0,767051135	-0,087989715	1,82655E-05	3,121154989	4,179330932	1,339033449	2,55562E-39	5,44657E-43	1,11832E-08
CG_DAP	0,12815	0,00685	-0,05435	-0,0612	-0,1825	-0,1213	0,296127934	0,009758293	0,367711114	-0,022683124	0,048469444	2,85244684	4,153892844	1,456256006	1,96132E-52	2,2383E-101	1,39711E-54
CG_DCI	0,3393	0,3268	0,331	0,0042	-0,0083	-0,0125	0,730572857	0,030243977	0,110284725	-0,047470059	6,34073E-05	2,654970811	4,046088847	1,523967356	6,53996E-55	2,1689E-67	3,67684E-31
CG_DCK	-0,4631	-0,462	-0,46195	5E-05	0,00115	0,0011	0,819406129	0,7335838	0,611163596	-0,01278919	0,316001464	2,18594333	3,392610956	1,552012309	2,40125E-62	4,89401E-66	3,20262E-39
CG_DCN	0,32105	0,3065	0,26605	-0,04045	-0,055	-0,01455	0,000504013	6,63651E-09	0,009302205	-0,046540193	2,98735E-05	10,84651746	32,30317353	2,978206934	6,42296E-59	6,8126E-99	2,53445E-51
CG_DCX	-0,2084	-0,1655	-0,0486	0,1169	0,1598	0,0429	0	0	2,0952E-06	0,164123355	0	145,1575699	536,1110273	3,693303956	1,42389E-53	1,59604E-63	2,76482E-47
CG_DCXR	-0,4551	-0,456	-0,45615	-0,00015	-0,00105	-0,0009	0,949844979	0,873564897	0,660629546	-0,004824858	0,705230607	4,423216934	7,220626408	1,632437775	4,97457E-48	1,83992E-95	1,67796E-63
CG_DDX19A	-0,471	-0,4715	-0,4719	-0,0004	-0,0009	-0,0005	0,956491258	0,002030937	0,027218598	-0,005145124	0,737171906	1,968553607	2,56258525	1,301760461	7,59588E-49	3,693E-101	6,73573E-58
CG_DEFB112
CG_DEFB113
CG_DEFB114
CG_DEFB115	-0,2575	-0,25845	-0,25345	0,005	0,00405	-0,00095	0,917131338	0,849537697	0,850368648			-1	-1	-1
CG_DEFB116	-0,1802	-0,1809	-0,1912	-0,0103	-0,011	-0,0007	0,513009664	0,949964388	0,841967368	-0,003739871	0,888062828	-1	-1	-1	0,158631465	0,158631465
CG_DEFB118	-0,2267	-0,19735	-0,2228	-0,02545	0,0039	0,02935	0,16626001	0,39263673	0,035260337	0,036809297	0,109469324	1,446485639	1,446485639	-1	0,002246319	0,002246319
CG_DEFB119	-0,27505	-0,2618	-0,2597	0,0021	0,01535	0,01325	0,401517648	0,057121636	0,262623616	0,092703088	6,31343E-06	1,313212147	1,313212147	-1	0,01467102	0,01467102
CG_DHRS7B	-0,4582	-0,4579	-0,46045	-0,00255	-0,00225	0,0003	0,183253103	0,003822051	0,032679445	-0,010901635	0,432022403	2,964013462	4,344915139	1,465889138	5,28276E-48	5,12448E-98	4,52853E-62
CG_DKFZp779M0652	-0,458	-0,45695	-0,4579	-0,00095	0,0001	0,00105	0,485743958	0,026581753	0,671327204	0,041371705	0,027526974	8,59270282	15,27804457	1,778025481	1,46975E-44	2,41627E-70	2,66958E-96
CG_DMBT1	-0,09255	-0,0334	0,03995	0,07335	0,1325	0,05915	1,24345E-14	0	1,72351E-09	0,218606289	0	667,385254	1568,284951	2,34989452	1,21655E-35	9,43147E-47	1,99376E-68
CG_DNAJC21	-0,4594	-0,46	-0,4628	-0,0028	-0,0034	-0,0006	0,199951783	0,063753185	0,63206725	-0,002632009	0,86370723	2,181299696	3,133024388	1,436310835	3,84446E-52	3,33113E-65	1,82163E-39
CG_DNAJC22	-0,4415	-0,4402	-0,4076	0,0326	0,0339	0,0013	0	0	0,04793322	0,11107985	0	3,159525698	8,066327603	2,553018514	1,43187E-82	2,12052E-84	4,3102E-52
CG_DNAJC24	-0,4556	-0,4553	-0,4579	-0,0026	-0,0023	0,0003	0,040246596	0,020971373	0,883817778	0,000735052	0,943232844	1,875734972	2,629324128	1,401756734	2,30709E-71	3,47784E-75	2,73107E-42
CG_DNAJC25	-0,44	-0,4385	-0,4384	1E-04	0,0016	0,0015	0,834994357	0,57718106	0,593075257	0,001031865	0,959999347	3,565499002	5,518453421	1,547736634	5,99048E-49	1,59464E-94	5,66135E-50
CG_DNAJC27	-0,4444	-0,4452	-0,447	-0,0018	-0,0026	-0,0008	0,845512183	0,408710378	0,7591335	-0,016086658	0,190601681	1,934751127	2,859177131	1,47780099	4,04329E-62	4,70322E-75	1,02052E-42
CG_DNAJC28	-0,4616	-0,461	-0,4615	-0,0005	1E-04	0,0006	0,159541734	0,034532249	0,007197153	0,0008042	0,922435441	2,379390396	3,902633543	1,640182102	2,21806E-65	1,4673E-99	1,02715E-53
CG_DPH1	-0,46145	-0,4616	-0,4621	-0,0005	-0,00065	-0,00015	0,47272164	0,010595146	0,082611879	-0,005025015	0,600233705	2,109001323	3,079790038	1,460307305	6,15978E-62	4,196E-111	3,33978E-58
CG_DPH2	-0,45395	-0,4569	-0,4571	-0,0002	-0,00315	-0,00295	0,529304974	0,000145148	0,007922192	-0,006679113	0,549279289	2,376001917	3,345449345	1,408016265	7,48526E-59	6,4278E-111	2,68086E-60
CG_DPH3	-0,4804	-0,4805	-0,4803	0,0002	1E-04	-1E-04	0,532802614	0,289432293	0,085523468	-0,010055155	0,367298809	2,250940622	3,209525448	1,425859668	2,09856E-54	2,6456E-101	1,60667E-53
CG_DPH5	-0,47	-0,4707	-0,4705	0,0002	-0,0005	-0,0007	0,767515065	0,147608782	0,149980306	-0,00603001	0,588801014	2,260033253	3,245210362	1,435912661	3,25348E-58	8,9652E-111	2,65042E-60
CG_DSG2	-0,0635	-0,21925	-0,3113	-0,09205	-0,2478	-0,15575	0,004450399	9,46447E-06	0,031940219	-0,072464721	0,000114804	8,813017073	152,046416	17,25248173	6,44991E-84	1,6947E-169	2,68448E-90
CG_DSG3	0,2605	0,21245	0,1739	-0,03855	-0,0866	-0,04805	0,317608769	0,000552685	0,024164109	-0,064426991	0,001819985	1225,959836	5704,718567	4,653267097	1,18203E-53	1,01725E-61	3,21534E-47
CG_DSG4	0,0945	0,1198	0,0786	-0,0412	-0,0159	0,0253	0,152993838	0,680713571	0,815122846	0,078437256	0,000640404	5,390966707	5,390966707	-1	2,9769E-06	2,9769E-06
CG_DTD1	-0,4661	-0,46805	-0,4695	-0,00145	-0,0034	-0,00195	0,002323304	1,62268E-08	0,012170962	-0,004671298	0,703900661	1,893201539	2,517814506	1,329924181	1,90047E-63	9,83652E-94	6,12606E-46
CG_DZIP1L	-0,417	-0,42715	-0,4346	-0,00745	-0,0176	-0,01015	1,15606E-06	0	9,19872E-07	-0,06675637	1,08602E-12	2,296135848	3,530361697	1,537523008	1,86698E-68	2,60516E-69	1,58229E-38
CG_EDC3	-0,45805	-0,4603	-0,4607	-0,0004	-0,00265	-0,00225	0,498268105	0,000958244	0,031219837	-0,024070417	0,014069685	2,603275504	3,255908147	1,250696725	9,96348E-45	2,35798E-83	7,23583E-48
CG_EDC4	-0,4536	-0,453	-0,45235	0,00065	0,00125	0,0006	0,919175438	0,088804628	0,095701876	-0,004127744	0,736994591	2,209359211	2,831604945	1,281640817	6,72841E-43	9,32959E-89	4,08648E-49
CG_EDIL3	-0,33515	-0,338	-0,34975	-0,01175	-0,0146	-0,00285	0,114242362	0,014656826	0,245297036	-0,022185381	0,010717492	57,16578441	236,9120878	4,144298732	3,01881E-56	3,6093E-104	1,06467E-75
CG_EEF1A1	-0,4734	-0,47255	-0,4723	0,00025	0,0011	0,00085	0,009042331	0,000235538	0,60463626	-0,014695106	0,201191925	2,783360928	4,158825061	1,494173831	5,83978E-58	2,8969E-108	9,16723E-59
CG_EEF1A2	-0,28455	-0,2574	-0,149	0,1084	0,13555	0,02715	3,33067E-16	0	0,000134748	0,140968909	0	69,36384656	492,5287056	7,100654448	1,99055E-62	1,02E-112	2,28088E-91
CG_EIF4E2	-0,4516	-0,4508	-0,4516	-0,0008	0	0,0008	0,378037614	0,093204222	0,246856117	-0,011210217	0,279171272	1,540937129	1,825940811	1,184954776	9,31434E-56	6,21399E-63	1,53094E-32
CG_EIF4E3	-0,0577	-0,0876	-0,1045	-0,0169	-0,0468	-0,0299	0,007988686	7,47218E-08	0,001696669	-0,031515674	0,000106336	3,985210694	10,1073718	2,536220185	7,98525E-73	3,0464E-106	1,19113E-59
CG_EIF4EBP1	-0,46075	-0,4609	-0,4604	0,0005	0,00035	-0,00015	0,556807935	2,54541E-05	0,001531995	-0,025775234	0,020814541	4,5633079	7,83883903	1,717797528	2,80553E-48	4,3384E-100	7,43354E-59
CG_EIF4EBP3	-0,4718	-0,474	-0,4748	-0,0008	-0,003	-0,0022	0,017660303	6,40861E-09	1,75174E-06	-0,216225076	0	4,08116206	7,845057384	1,922260687	2,48145E-63	1,8275E-113	5,39932E-60
CG_EIF4ENIF1	-0,4747	-0,4765	-0,4778	-0,0013	-0,0031	-0,0018	1,45344E-09	0	7,2317E-11	-0,007962072	0,438813474	1,729098433	2,215782079	1,281466709	7,56494E-56	8,3392E-103	7,58342E-53
CG_ELANE	-0,125	-0,08105	-0,0682	0,01285	0,0568	0,04395	0,016771668	5,87037E-07	6,5066E-06	0,012285017	0,270714242	9,726440964	13,1622662	1,353245884	6,1409E-31	3,35553E-34	1,57214E-11
CG_ELK1	-0,0941	-0,13015	-0,1509	-0,02075	-0,0568	-0,03605	0,259100017	2,36119E-05	0,015721648	-0,022787122	0,035514834	2,243986505	2,924293264	1,303168828	3,28884E-49	1,30126E-97	4,45805E-65
CG_ELK3	0,278	0,2721	0,2238	-0,0483	-0,0542	-0,0059	0,180683103	0,005492863	0,429795326	-0,026707793	0,003057436	3,093131138	5,190480141	1,678066629	1,45503E-56	2,84401E-88	4,4182E-45
CG_ELK4	-0,4516	-0,4526	-0,44935	0,00325	0,00225	-0,001	0,08728124	0,354862616	0,379745912	-0,014348924	0,173804585	2,59450623	3,946046618	1,520923933	1,16806E-57	9,5258E-110	4,40459E-60
CG_ELMO1	-0,1864	-0,1215	0,0306	0,1521	0,217	0,0649	0	0	0	0,115135648	0	6,320348019	15,84087366	2,506329336	3,10229E-72	1,2095E-128	1,32107E-69
CG_ELMO2	-0,4727	-0,473	-0,47305	-5E-05	-0,00035	-0,0003	0,366963182	0,089570133	0,720901911	-0,010020383	0,398754284	2,049829621	2,726246476	1,329986867	1,02417E-50	3,4923E-99	1,06361E-57
CG_ERI1	-0,4783	-0,4795	-0,4794	1E-04	-0,0011	-0,0012	0,718804583	0,220129997	0,030840403	-0,035580465	0,020258511	2,353180522	3,359792185	1,427766443	2,83807E-53	1,54984E-91	1,70643E-49
CG_ERI2	-0,4613	-0,46225	-0,46365	-0,0014	-0,00235	-0,00095	0,644349409	0,191462154	0,868376916	-0,006068802	0,59759059	1,836185737	2,544425588	1,385712533	1,65357E-61	5,09524E-62	7,25441E-37
CG_ERI3	0,1949	0,20565	0,1993	-0,00635	0,0044	0,01075	0,458304164	0,13629189	0,418309082	-0,003905485	0,561775307	2,224442798	3,036396092	1,365014238	3,01355E-55	2,3298E-102	8,36838E-66
CG_ERP44	-0,4336	-0,4365	-0,43995	-0,00345	-0,00635	-0,0029	0,017348935	0,000138843	0,121409468	0,000776835	0,957403094	1,967631423	2,644223272	1,343861072	1,15129E-55	6,3295E-110	1,33826E-61
CG_ESPN	-0,24975	-0,30365	-0,2845	0,01915	-0,03475	-0,0539	0,000138422	8,85958E-14	1,02141E-14	-0,01702748	0,014032985	13,16212023	66,91417702	5,083844841	1,40202E-79	2,1516E-143	2,34098E-82
CG_ETF1	-0,448	-0,4491	-0,4498	-0,0007	-0,0018	-0,0011	0,678525332	0,059587079	0,549806457	-0,001446473	0,906323876	2,014860561	2,830184293	1,404655165	1,01423E-54	1,92027E-95	4,37597E-51
CG_ETNK1	-0,4547	-0,4538	-0,4542	-0,0004	0,0005	0,0009	0,112189365	0,019718736	0,896701932	-0,026431543	0,014788858	1,977311271	3,117202763	1,576485609	1,17359E-54	8,37471E-66	6,68577E-43
CG_ETNK2	-0,0415	-0,1427	-0,1976	-0,0549	-0,1561	-0,1012	0,000311137	5,25135E-14	3,20563E-05	-0,084706062	5,07017E-12	3,46486706	6,054735763	1,747465533	1,0948E-61	1,55756E-62	9,56684E-35
CG_EVL	0,28875	0,3517	0,3223	-0,0294	0,03355	0,06295	4,185E-10	1,53842E-05	0	0,058844104	5,52483E-08	4,583176991	8,234014561	1,796573551	8,94212E-58	8,52259E-93	2,13538E-46
CG_EXOSC10	-0,46605	-0,468	-0,4681	-1E-04	-0,00205	-0,00195	0,645479606	0,114973274	0,224897517	-0,021443991	0,037009338	1,973991804	2,519930597	1,276565886	9,90396E-53	4,3506E-102	6,02304E-55
CG_F2R	-0,152	-0,1319	-0,0569	0,075	0,0951	0,0201	0,00089886	3,36272E-09	0,003022063	0,033482501	0,000871216	8,035790766	26,4266931	3,288623842	9,85761E-71	2,5951E-127	3,24986E-69
CG_FAM102A	-0,23335	-0,219	-0,2506	-0,0316	-0,01725	0,01435	0,034531569	0,067659407	0,404790905	-0,013424287	0,180956472	3,517572113	5,990498242	1,703020734	7,33533E-53	6,1396E-108	5,00459E-62
CG_FAM120AOS	-0,4568	-0,456	-0,45725	-0,00125	-0,00045	0,0008	0,276538204	0,046505395	0,606448967	-0,018235561	0,102649574	1,998331598	2,661589353	1,331905753	6,5134E-58	9,7295E-113	8,1897E-63
CG_FAM122A	-0,4119	-0,4151	-0,41185	0,00325	5E-05	-0,0032	0,065985345	0,063730775	0,080941135	0,013361059	0,411270235	2,059091585	2,817500761	1,368322216	7,8855E-55	8,4906E-113	1,5984E-70
CG_FAM122B	-0,3114	-0,3339	-0,3249	0,009	-0,0135	-0,0225	0,657198171	0,005606071	0,003397894	-0,030824473	0,00049437	2,06320046	2,798100925	1,356194407	1,53414E-54	2,65472E-83	7,95232E-43
CG_FAM122C	-0,3483	-0,3219	-0,3034	0,0185	0,0449	0,0264	0,172831614	2,18536E-05	0,001007607	-0,002664641	0,724497719	2,301464198	3,517084507	1,528194317	4,69967E-63	1,8504E-107	6,08377E-57
CG_FAM136A	-0,4698	-0,4699	-0,4712	-0,0013	-0,0014	-1E-04	0,223153005	0,034540307	0,354951249	0,002203821	0,899127998	1,849695767	2,421458034	1,309111518	6,28932E-60	1,7034E-114	2,09195E-63
CG_FAM159A	0,0837	0,0187	-0,1047	-0,1234	-0,1884	-0,065	0	0	4,59321E-08	-0,217744057	0	12,87042688	36,01534951	2,79830264	3,87021E-62	1,1613E-103	7,64212E-89
CG_FAM176A	-0,29055	-0,4059	-0,41555	-0,00965	-0,125	-0,11535	0,004036389	0	6,66356E-13	-0,081381391	0	3,086029814	6,35443564	2,059097294	8,75092E-69	2,71065E-63	2,82562E-40
CG_FAM176B	-0,0261	-0,1312	-0,2538	-0,1226	-0,2277	-0,1051	6,10623E-15	0	2,22296E-10	-0,179197069	0	3,515885286	6,489700953	1,845822723	2,30726E-76	1,72534E-88	1,06751E-42
CG_FAM190A	-0,1123	-0,0446	0,044	0,0886	0,1563	0,0677	0	0	2,81873E-08	0,059017882	1,5965E-13	12,51806789	52,34892478	4,181869379	1,10759E-66	1,0865E-113	6,30584E-91
CG_FAM196A	0,25825	0,1933	0,10005	-0,09325	-0,1582	-0,06495	1,87142E-05	0	4,79685E-06	-0,067025651	1,15463E-14	47,17609175	84,4379706	1,789846667	1,47861E-34	9,29974E-54	4,15352E-89
CG_FAM196B	0,0607	0,1718	0,2456	0,0738	0,1849	0,1111	2,24568E-09	0	0	0,122617109	0	24,28739746	129,7436391	5,3420149	1,01157E-71	8,1987E-106	2,08085E-88
CG_FAM21A	-0,47275	-0,4723	-0,46955	0,00275	0,0032	0,00045	0,005417664	0,001084677	0,645606806	0,000145495	0,992018292	2,272581447	4,00001109	1,760117815	4,75616E-73	8,10538E-52	9,25645E-30
CG_FAM21B
CG_FAM21C	-0,40695	-0,398	-0,3951	0,0029	0,01185	0,00895	0,271318948	0,045872308	0,217203442	0,003583931	0,796056417	1,757806175	2,552084327	1,451857641	1,08976E-77	1,9778E-104	9,87989E-57
CG_FAM45A	-0,3902	-0,39525	-0,4088	-0,01355	-0,0186	-0,00505	0,003163706	0,000108623	0,807576107	-0,018965586	0,479235069	2,130777571	2,969961028	1,39383907	8,96975E-70	1,22226E-93	7,93811E-45
CG_FAM45B	0,2821	0,3007	0,2943	-0,0064	0,0122	0,0186	0,064008625	0,222218962	0,208811414	0,017258759	0,516243024	2,11783178	3,120722336	1,4735459	2,40955E-70	1,11487E-84	3,63885E-44
CG_FAM59A	-0,4429	-0,4451	-0,4472	-0,0021	-0,0043	-0,0022	0,005266182	6,5304E-06	0,097363252	0,001866387	0,815642659	3,946823489	8,696145023	2,203327574	2,63757E-64	7,08472E-72	1,77326E-41
CG_FAM84A	-0,4015	-0,3887	-0,4064	-0,0177	-0,0049	0,0128	6,22212E-09	0,147339522	4,90751E-05	-0,032392311	0,000431059	38,14769546	92,50862655	2,425012191	4,22904E-47	6,15041E-78	1,53664E-61
CG_FAM84B	-0,4324	-0,4363	-0,4422	-0,0059	-0,0098	-0,0039	3,60054E-06	1,81105E-08	0,008268853	-0,082490078	2,57572E-14	12,48780492	43,88451323	3,514189525	4,08113E-63	3,5078E-114	2,05833E-61
CG_FAM86A	-0,4171	-0,4217	-0,424	-0,0023	-0,0069	-0,0046	0,841364492	0,407642183	0,866929494	-0,014112354	0,268528242	2,187416582	2,951834835	1,349461671	7,59757E-55	1,0972E-100	1,83111E-51
CG_FAM86D	-0,4407	-0,4428	-0,4435	-0,0007	-0,0028	-0,0021	0,342468954	0,016960973	0,118367366	-0,05089538	0,006738174	3,323943824	6,113760342	1,839309166	4,78562E-70	7,68291E-79	2,21298E-35
CG_FAR1	-0,4755	-0,4753	-0,4761	-0,0008	-0,0006	0,0002	0,48421792	0,088247152	0,698035176	-0,00116766	0,921664838	1,988388962	2,934494492	1,475815118	1,57576E-66	5,30865E-64	1,61627E-41
CG_FAR2	0,31615	0,3861	0,4046	0,0185	0,08845	0,06995	2,55351E-15	0	0	0,276360334	0	4,300880361	9,587748064	2,229252446	9,44414E-66	5,03769E-86	9,45273E-51
CG_FBXW4	0,22755	0,23455	0,2136	-0,02095	-0,01395	0,007	0,384538745	0,03536389	0,662903357	-0,006493203	0,572220692	2,836869921	4,109548787	1,448620805	1,96413E-58	1,5971E-107	5,72822E-56
CG_FBXW9	-0,4634	-0,4632	-0,4637	-0,0005	-0,0003	0,0002	0,554666281	0,075734643	0,28640328	-0,024219276	0,057556518	2,419833862	3,513751099	1,452062951	5,69001E-63	2,48565E-76	7,79025E-36
CG_FCER2	-0,2458	-0,1785	-0,1289	0,0496	0,1169	0,0673	5,4213E-07	0	8,83009E-11	0,152490489	0	170,6707481	913,3677244	5,351636029	1,07942E-56	4,82732E-74	2,13003E-67
CG_FCGR2A	0,3517	0,3131	0,3045	-0,0086	-0,0472	-0,0386	0,000172827	1,4766E-14	3,65778E-06	-0,126420727	1,49663E-11	4,35783629	10,11749338	2,321678169	2,36479E-72	3,1048E-115	1,60667E-56
CG_FCGR2B	-0,06845	-0,0475	0,0455	0,093	0,11395	0,02095	0,003555217	0,001329027	0,328186012	0,059319614	0,197802677	8,631911061	19,08982537	2,211541017	7,95525E-57	9,4709E-107	3,44332E-56
CG_FCGR2C	0,46575	0,4625	0,4323	-0,0302	-0,03345	-0,00325	6,44034E-05	7,38835E-08	0,242460377	-0,412355351	0	22,71800116	65,48896838	2,882690599	5,58234E-49	2,93206E-96	2,85428E-61
CG_FGFR1OP	-0,461	-0,46125	-0,4615	-0,00025	-0,0005	-0,00025	0,921129402	0,150819657	0,32498829	-0,008217901	0,535913422	2,604199548	4,086846337	1,569329178	3,32615E-48	3,38413E-91	2,547E-47
CG_FIGLA	-0,26365	-0,23445	-0,2778	-0,04335	-0,01415	0,0292	0,140312014	0,433010199	0,617218829	0,020121572	0,166470146	2,058857529	2,058857529	-1	1,69899E-10	1,69899E-10
CG_FILIP1L	0,37695	0,3546	0,34085	-0,01375	-0,0361	-0,02235	0	0	0	-0,123620421	0	8,716470061	19,76138283	2,267131384	4,45274E-54	1,1054E-105	1,37278E-65
CG_FLJ12825	0,13525	0,1452	0,17245	0,02725	0,0372	0,00995	9,39034E-09	5,30687E-14	0,059259352	0,042950657	2,18218E-09	4,062309049	8,470904354	2,085243701	1,85317E-68	3,077E-127	3,21392E-73
CG_FLJ35220	-0,4693	-0,46925	-0,46895	0,0003	0,00035	5E-05	0,154150475	0,000540249	0,020872042	0,031513451	0,001304021	3,114196546	5,497897461	1,765430466	9,5365E-66	2,0703E-116	2,50061E-61
CG_FLJ39653	-0,1124	-0,123	-0,10815	0,01485	0,00425	-0,0106	0,969626435	0,349908993	0,852170144	0,003581777	0,770750428	2,784719472	4,719807436	1,694895117	1,70648E-70	2,5368E-108	4,88855E-54
CG_FLRT1	0,39505	0,3953	0,392	-0,0033	-0,00305	0,00025	0,013892227	0,025446615	0,710205708	-0,024947763	0,010939052	14,79178238	58,23957813	3,93729279	7,60746E-68	1,7916E-124	8,49092E-75
CG_FLRT2	-0,3124	-0,1262	-0,09735	0,02885	0,21505	0,1862	0	0	0	0,122169835	0	15,06114972	52,50678657	3,486240263	1,09304E-63	2,0556E-120	1,62746E-68
CG_FLRT3	-0,1628	-0,3922	-0,434	-0,0418	-0,2712	-0,2294	0	0	0	-0,185651602	0	24,6401648	151,1850841	6,135717245	4,67012E-77	1,0703E-141	7,27163E-83
CG_FNIP1	-0,4515	-0,4486	-0,44605	0,00255	0,00545	0,0029	0,062334657	0,000145375	0,152193601	-0,006715073	0,493388921	2,026103678	3,134423241	1,547020163	8,55519E-68	1,22585E-66	3,00732E-38
CG_FNIP2	-0,02955	-0,0668	-0,1617	-0,0949	-0,13215	-0,03725	0,01619317	7,72397E-05	0,193473552	-0,0388476	0,00033663	3,140547304	6,221506662	1,981026254	1,81741E-78	1,0648E-109	1,81736E-55
CG_FOSB	-0,4243	-0,4229	-0,4244	-0,0015	-1E-04	0,0014	0,454287889	0,569438501	0,49656373	-0,002393551	0,798735671	25,49721909	57,82365907	2,267841793	4,03693E-45	2,31439E-82	1,92753E-66
CG_FOXO3B	0,3677	0,3707	0,37285	0,00215	0,00515	0,003	0,987230624	0,032635211	0,019261781	0,073431655	0,001392164	2,750755668	4,010538605	1,457977039	4,35472E-55	2,0494E-105	1,87865E-58
CG_FPGT	-0,4505	-0,4523	-0,4535	-0,0012	-0,003	-0,0018	0,549806457	0,023809126	0,208823997	-0,004281862	0,727558397	2,405245241	3,857633274	1,603841973	1,99241E-63	1,63735E-78	1,23516E-46
CG_FRRS1	-0,39095	-0,409	-0,4191	-0,0101	-0,02815	-0,01805	0,031449991	9,78582E-05	0,03322104	-0,061312085	0,002866981	3,30048033	8,041050553	2,436327367	1,35206E-71	1,44437E-96	2,22693E-56
CG_FTCD	0,3082	0,3254	0,35555	0,03015	0,04735	0,0172	3,29926E-08	0	0,001531887	0,10173698	1,33227E-15	20,8185257	39,43836943	1,8943882	4,0364E-40	2,51188E-60	3,29106E-97
CG_FUZ	-0,4598	-0,4622	-0,4618	0,0004	-0,002	-0,0024	0,69725767	6,07282E-05	4,17868E-07	-0,043406691	6,16268E-05	2,65819695	3,888193452	1,462718348	6,59302E-54	3,69838E-88	7,79212E-41
CG_FYB	0,3437	0,2747	0,157	-0,1177	-0,1867	-0,069	0	0	1,88738E-15	-0,11421355	7,77156E-14	6,549496491	17,93527548	2,738420505	9,10115E-72	1,5252E-114	8,86638E-63
CG_FYN	0,3152	0,3162	0,309	-0,0072	-0,0062	0,001	0,003281417	7,86949E-10	0,007146136	-0,030479648	1,44576E-07	2,158510334	3,157362703	1,462750793	7,59855E-70	6,3409E-120	2,86284E-61
CG_G6PC	0,1018	0,0905	0,08555	-0,00495	-0,01625	-0,0113	0,633852327	0,811820711	0,386843319	0,011339148	0,54645774	8,654005274	8,654005274	-1	8,44995E-24	8,44995E-24
CG_G6PD	-0,3915	-0,4092	-0,3382	0,071	0,0533	-0,0177	0	1,81744E-07	1,76451E-07	0,007745784	0,258538129	3,903142134	5,686732727	1,456962757	4,53255E-48	4,75763E-91	1,63958E-49
CG_GANAB	-0,4536	-0,4535	-0,4527	0,0008	0,0009	1E-04	0,807586948	0,041078467	0,213984209	-0,010522223	0,318573598	2,066618371	2,877268787	1,392259368	3,29442E-59	6,8526E-108	1,87116E-56
CG_GAPDHS	0,1192	0,1892	0,2189	0,0297	0,0997	0,07	0,048939665	5,27671E-10	0,00011965	0,070568541	6,36025E-12	7,100477265	36,41305801	5,128254996	8,99605E-78	2,62995E-86	6,95801E-61
CG_GAS2	0,0157	0,1845	0,04125	-0,14325	0,02555	0,1688	0	3,92689E-08	0	-0,011030535	0,216139008	30,18650864	98,63966534	3,267673864	3,97472E-57	3,6734E-99	5,70144E-77
CG_GCAT	-0,46955	-0,46925	-0,4697	-0,00045	-0,00015	0,0003	0,523232961	0,379890553	0,93056058	0,013105527	0,323551807	4,347686755	8,052540435	1,852143654	7,35167E-55	1,02367E-93	2,95788E-48
CG_GCHFR	-0,4452	-0,4547	-0,4543	0,0004	-0,0091	-0,0095	0,843170172	1,97047E-08	1,67405E-07	-0,107723069	6,66134E-15	4,700988007	9,524847539	2,026137383	1,83626E-58	3,5217E-100	3,91311E-50
CG_GCNT1	0,1398	-0,0032	-0,2414	-0,2382	-0,3812	-0,143	1,20109E-05	0	2,29129E-05	-0,095151963	6,09357E-12	3,985000762	10,95750931	2,749688135	7,22875E-81	3,0185E-111	3,20195E-62
CG_GHSR	-0,2765	-0,30725	-0,31475	-0,0075	-0,03825	-0,03075	0,584634717	0,000592009	0,001207489	0,002932997	0,79867544	1,472520787	1,472520787	-1	4,98934E-06	4,98934E-06
CG_GKAP1	-0,3961	-0,4036	-0,4048	-0,0012	-0,0087	-0,0075	0,726084165	0,254811244	0,780460902	0,00084383	0,967297933	4,273458167	10,52768265	2,463504317	1,01089E-77	7,0136E-108	3,13094E-62
CG_GLB1	-0,4573	-0,457	-0,457	0	0,0003	0,0003	0,873264975	0,360000516	0,362780366	-0,002603565	0,756473893	2,347328897	3,318980148	1,413939117	5,73518E-52	6,2345E-101	1,9129E-56
CG_GLRA2	-0,3022	-0,3207	-0,30255	0,01815	-0,00035	-0,0185	0,389126283	0,512352283	0,094503699	0,000867536	0,954895879	287,4071216	574,2837781	1,998154308	1,76376E-34	6,47481E-41	8,36406E-41
CG_GLRA3	-0,4341	-0,4362	-0,4339	0,0023	0,0002	-0,0021	0,024156441	0,100443373	0,003536069	-0,00986501	0,391256606	4,598527602	5,939987932	1,291715185	1,41811E-38	2,68668E-40	2,56416E-05
CG_GLRA4	0,28635	0,2887	0,243	-0,0457	-0,04335	0,00235	4,45999E-05	0,000249246	0,201252204	-0,070539736	3,51917E-07	4,14635603	4,14635603	-1	1,61139E-07	1,61139E-07
CG_GLYCTK	0,2613	0,2598	0,2544	-0,0054	-0,0069	-0,0015	0,583258752	0,0226137	0,368306573	-0,006105526	0,56277309	2,737851125	4,392663543	1,604420161	1,38886E-62	2,6488E-103	2,99164E-52
CG_GMDS	0,3777	0,377	0,379	0,002	0,0013	-0,0007	0,038171384	0,017145959	0,413850263	0,01066423	0,042100625	2,370290689	3,308708054	1,395908134	5,63928E-48	8,2163E-99	1,41093E-56
CG_GNAO1	-0,3472	-0,2615	-0,0322	0,2293	0,315	0,0857	0	0	0	0,129806909	0	4,480426278	25,20133054	5,624761793	2,61941E-78	1,0194E-124	5,1455E-83
CG_GNPAT	-0,4706	-0,471	-0,4708	0,0002	-0,0002	-0,0004	0,736429954	0,45326837	0,690276737	-0,016132734	0,13665075	1,78572757	2,330830348	1,305255285	2,06341E-60	1,55561E-81	9,37298E-42
CG_GOLGA6L1
CG_GOLGA6L5	0,36285	0,3556	0,3638	0,0082	0,00095	-0,00725	0,357412829	0,750363559	0,411464115	-0,029179197	0,37000064	3,953296055	9,299724644	2,352397724	5,50694E-69	7,9942E-110	7,69826E-59
CG_GOLGA6L6	0,0617	0,06265	0,02995	-0,0327	-0,03175	0,00095	0,320267841	0,427994715	0,985224617	-0,034370991	0,290937708	3,465760594	3,465760594	-1	6,22862E-16	6,22862E-16
CG_GPAM	-0,0633	-0,2374	-0,284	-0,0466	-0,2207	-0,1741	0,939587973	0,507865847	0,790143212	-0,011599951	0,345377422	3,325059138	5,248932336	1,57859819	1,6244E-50	1,78708E-84	1,56146E-41
CG_GPC1	0,09495	0,29235	0,2984	0,00605	0,20345	0,1974	0,009071912	0	0	0,139041458	0	10,53098151	26,68564543	2,53401313	1,69561E-56	2,15062E-98	5,54065E-51
CG_GPC2	-0,2597	-0,2579	-0,2993	-0,0414	-0,0396	0,0018	0,02987688	0,004738854	0,200461266	-0,000702538	0,941595481	7,168225387	15,13108986	2,110855761	2,28298E-51	1,4994E-99	2,2971E-54
CG_GPC3	-0,0907	-0,0887	-0,0791	0,0096	0,0116	0,002	7,78268E-06	4,21079E-06	0,540279608	-0,008316361	0,498735897	26,78861335	82,2313153	3,069636873	2,66372E-47	1,31157E-98	5,09378E-72
CG_GPC4	-0,23325	-0,098	-0,11225	-0,01425	0,121	0,13525	0,514636601	0	0	0,114028929	0	11,74292579	74,80630673	6,370329515	2,56516E-78	2,1529E-153	2,10694E-95
CG_GPC5	-0,4227	-0,4157	-0,4271	-0,0114	-0,0044	0,007	0,003806779	1,17684E-14	6,03409E-06	0,069084046	1,74292E-11	35,25588034	71,73791947	2,034778845	3,18965E-39	2,10239E-54	3,71485E-79
CG_GPC6	-0,08905	-0,0225	0,14995	0,17245	0,239	0,06655	0	0	1,84571E-08	0,10666955	0	25,54328199	100,2153713	3,923355321	2,74489E-62	1,1711E-110	9,39306E-61
CG_GPHA2	0,35785	0,34835	0,3405	-0,00785	-0,01735	-0,0095	0,153750643	2,72577E-05	0,003044003	-0,100770616	5,21158E-10	5,255907917	5,255907917	-1	3,45165E-36	3,45165E-36
CG_GPHB5	0,33135	0,3104	0,32995	0,01955	-0,0014	-0,02095	0,418096508	0,836637613	0,219332178	0,051386904	0,006178936	1,303736216	1,303736216	-1	0,032029948	0,032029948
CG_GPR180	-0,4552	-0,4562	-0,456	0,0002	-0,0008	-0,001	0,395502774	0,097101471	0,835747291	-0,015967118	0,193918404	2,60085866	4,857641429	1,867706809	1,79202E-71	9,5559E-91	2,36931E-49
CG_GPR182	0,3952	0,39335	0,37865	-0,0147	-0,01655	-0,00185	2,09712E-08	4,07899E-11	0,340339752	-0,039892755	0,021722775	21,84676862	36,29220983	1,661216377	1,09793E-33	1,79883E-50	2,86747E-78
CG_GPR183	0,3799	0,3706	0,34445	-0,02615	-0,03545	-0,0093	6,02444E-08	1,11022E-16	7,18833E-06	-0,268621512	0	11,49558516	32,63906897	2,839269905	4,59137E-60	2,7913E-114	4,17711E-63
CG_GSC2	-0,40025	-0,4049	-0,4005	0,0044	-0,00025	-0,00465	0,611267807	0,912719023	0,511163252	0,043275946	0,001794528	1,369977311	1,369977311	1	0,000522529	0,000522529
CG_GSTTP1	0,2628	0,2773	0,2558	-0,0215	-0,007	0,0145	0,218668629	0,713626928	0,580161824	0,0346148	0,216052485	1,370972849	1,370972849	-1	0,003865915	0,003865915
CG_GSTTP2	0,33255	0,32495	0,3293	0,00435	-0,00325	-0,0076	0,996483665	0,862981049	0,85650004	0,059983151	0,010783467	2,145164078	2,145164078	-1	2,1438E-13	2,1438E-13
CG_GTF2A1L	0,18855	0,2108	0,2917	0,0809	0,10315	0,02225	5,55112E-16	0	0,126750317	0,163768804	0	7,462339514	21,78972374	2,919958773	1,24E-72	1,0529E-109	2,73837E-93
CG_HAND1	-0,40525	-0,409	-0,41055	-0,00155	-0,0053	-0,00375	0,043600942	0,008928144	0,000228033	0,014985782	0,135320625	5,784595182	7,564559113	1,307707605	1,11E-27	5,5132E-29	7,88428E-05
CG_HAS2AS	-0,3729	-0,4369	-0,4466	-0,0097	-0,0737	-0,064	0	0	0	-0,405638617	0	4,381436652	13,07598752	2,984406385	1,29447E-70	3,5198E-134	4,57031E-79
CG_HBQ1	-0,4582	-0,4628	-0,46775	-0,00495	-0,00955	-0,0046	0,171715424	0,000236765	0,013153509	-0,015255615	0,380189411	21,26469121	56,08083792	2,637274972	1,26204E-56	4,98406E-79	4,40365E-85
CG_HDLBP	-0,3698	-0,3753	-0,38205	-0,00675	-0,01225	-0,0055	0,038904646	1,30367E-07	0,001773982	-0,012202411	0,025351349	1,943450012	2,601940551	1,338825561	8,97494E-62	1,4817E-103	2,26808E-52
CG_HEMGN	0,2692	0,2799	0,2676	-0,0123	-0,0016	0,0107	0,139787708	0,256759004	0,772351054	-0,05187981	0,02402989	10,98135366	15,09505387	1,374607752	8,21966E-31	8,73413E-35	6,53203E-14
CG_HEPH	-0,1834	-0,07845	0,0614	0,13985	0,2448	0,10495	0	0	0	0,263155529	0	10,5224883	23,2988687	2,214197635	9,21309E-47	2,19358E-94	8,5435E-56
CG_HEXA	-0,45745	-0,4585	-0,4588	-0,0003	-0,00135	-0,00105	0,696556841	0,162994194	0,487244703	-0,026471379	0,010034212	3,112763568	4,702643605	1,51076158	2,59743E-57	4,29388E-90	3,69054E-43
CG_HEXDC	0,3147	0,3317	0,3368	0,0051	0,0221	0,017	0,017842326	1,61771E-08	0,000619246	0,035578455	5,84359E-05	3,29884273	5,42707934	1,64514643	1,2332E-63	1,78106E-86	1,96349E-39
CG_HIF1A	-0,4586	-0,4557	-0,457	-0,0013	0,0016	0,0029	0,35947609	0,05773545	0,026541095	-0,042497417	0,005550599	3,007781987	4,488744562	1,492376968	2,80397E-49	8,74643E-87	3,32117E-45
CG_HIST2H2AA3	-0,4485	-0,452	-0,45235	-0,00035	-0,00385	-0,0035	0,576816523	0,005914544	0,017801868	-0,085606256	2,21807E-08	4,479159374	10,00130254	2,232852575	3,17409E-65	1,9989E-105	7,019E-53
CG_HMCN1	-0,2979	-0,3272	-0,38645	-0,05925	-0,08855	-0,0293	1,08753E-08	4,59188E-13	0,000224887	-0,066429538	6,88338E-15	4,596883169	11,80249527	2,567499508	1,3281E-75	8,58283E-75	3,45839E-41
CG_HMGB3	-0,419	-0,4418	-0,45315	-0,01135	-0,03415	-0,0228	1,88823E-10	2,67948E-11	0,032906947	-0,092378091	0	3,671780967	6,381501877	1,737985445	3,60216E-54	6,15242E-84	2,1713E-41
CG_HOXC11	-0,21455	-0,0888	-0,1834	-0,0946	0,03115	0,12575	3,85914E-13	1,74305E-14	7,77156E-16	0,05985473	4,16063E-10	4,809556947	16,90727208	3,515349181	2,09945E-70	2,8827E-100	3,76412E-72
CG_HYALP1	0,2932	0,2936	0,2466	-0,047	-0,0466	0,0004	0,137684238	0,321800821	0,12873249	-0,029216519	0,369642359	1,311923867	1,311923867	-1	0,015389836	0,015389836
CG_ICOSLG	-0,4839	-0,4844	-0,4846	-0,0002	-0,0007	-0,0005	0,356873026	0,001894353	0,00389965	0,051101758	0,000226391	5,804259413	13,61314027	2,345370753	1,84973E-69	2,0073E-115	9,62122E-58
CG_IER5L	-0,4578	-0,4579	-0,4598	-0,0019	-0,002	-1E-04	0,11018075	0,062115442	0,458772824	-0,024730203	0,095838829	4,039845165	7,901529812	1,955899172	4,30353E-65	1,8817E-108	6,35119E-55
CG_IFIH1	-0,4499	-0,4512	-0,4518	-0,0006	-0,0019	-0,0013	0,318098561	0,002762379	0,040123158	-0,023495157	0,106164546	4,349555581	10,37008633	2,384171473	6,57211E-68	1,2981E-104	1,28429E-56
CG_IGF2AS	-0,39325	-0,3982	-0,3839	0,0143	0,00935	-0,00495	1,76403E-12	6,42056E-05	2,26279E-05	0,001496255	0,791511292	21,17913848	29,24122812	1,380661831	8,94589E-26	1,60567E-28	4,08564E-11
CG_IHH	-0,34975	-0,3293	-0,10445	0,22485	0,2453	0,02045	0	0	0,149769139	0,106137427	0	6,601070471	10,56212342	1,600062212	2,20717E-31	1,84762E-55	4,04076E-89
CG_IL12A	-0,44905	-0,4562	-0,4598	-0,0036	-0,01075	-0,00715	0,750061844	0,09484771	0,321970195	-0,009825355	0,40796407	11,01217854	28,37247302	2,576463224	2,24981E-59	1,0047E-102	2,6393E-88
CG_IL12B	-0,1892	-0,2572	-0,1999	0,0573	-0,0107	-0,068	0,002098125	0,000464125	0,015158887	-0,013342075	0,31579169	6,70635103	13,67684917	2,039387606	4,00624E-55	7,36493E-83	1,44866E-90
CG_IL31RA	0,32725	0,2642	0,2519	-0,0123	-0,07535	-0,06305	0,532331421	1,91435E-10	9,81418E-08	-0,090354479	1,07886E-05	83,40049261	205,7664555	2,467209114	5,23411E-41	1,93642E-60	2,06786E-89
CG_INSL4	0,3785	0,37265	0,3645	-0,00815	-0,014	-0,00585	0,907403422	0,684458839	0,919022825	0,005925515	0,855573031	24,89865662	24,89865662	-1	2,34946E-15	2,34946E-15
CG_IRAK1BP1	-0,4524	-0,4546	-0,4572	-0,0026	-0,0048	-0,0022	0,013050047	5,62195E-08	0,011269204	-0,105044241	0	2,618861928	4,343337313	1,658482742	1,04932E-67	8,17556E-82	3,73162E-44
CG_IRF2	0,3556	0,34815	0,3316	-0,01655	-0,024	-0,00745	0,001317079	4,67504E-07	0,274978104	-0,008433331	0,246644774	2,464460743	3,377790849	1,370600388	2,84461E-57	1,93983E-98	5,91581E-48
CG_JAM3	0,00285	0,21335	0,25445	0,0411	0,2516	0,2105	0,0003853	0	0	0,11293877	0	4,582135113	15,78554319	3,445019144	3,30547E-75	4,6865E-151	3,76607E-93
CG_KARS	-0,45945	-0,46185	-0,4621	-0,00025	-0,00265	-0,0024	0,611788089	5,82857E-05	0,000386249	-0,00825903	0,378922803	1,845438935	2,342589227	1,269394063	1,50612E-51	2,0302E-104	9,8885E-59
CG_KAT5	-0,4647	-0,4661	-0,4658	0,0003	-0,0011	-0,0014	0,062753504	5,18918E-13	1,53165E-06	-0,006435596	0,563934998	2,043746132	2,792830466	1,366525139	6,22347E-55	3,881E-108	4,78976E-65
CG_KCNG1	-0,1015	0,0731	0,179	0,1059	0,2805	0,1746	3,10862E-14	0	0	0,149232888	0	15,92917893	88,62095693	5,563435335	1,27756E-71	2,4246E-131	2,55481E-92
CG_KCNG2	0,3075	0,3316	0,35135	0,01975	0,04385	0,0241	1,1337E-11	0	1,03518E-11	0,145606305	0	11,67973794	21,51346498	1,841947574	8,30826E-38	7,71622E-67	5,92632E-88
CG_KCNG3	-0,3594	-0,36745	-0,36465	0,0028	-0,00525	-0,00805	0,409219917	0,430783234	0,162922997	-0,010300038	0,355775566	7,290794308	21,15883075	2,902129706	7,75954E-65	3,8152E-123	9,2134E-70
CG_KCNG4	0,3518	0,3522	0,3766	0,0244	0,0248	0,0004	1,75893E-07	1,82154E-08	0,630694399	0,067219721	1,60731E-09	43,91847333	43,91847333	-1	7,49824E-24	7,49824E-24
CG_KCNIP1	-0,1056	-0,1588	-0,2491	-0,0903	-0,1435	-0,0532	1,54154E-11	0	0,000913136	-0,031985752	1,43557E-06	33,79176964	175,9585735	5,207142903	8,97638E-67	1,1649E-97	1,08416E-90
CG_KCNIP2	-0,3682	-0,379	-0,3882	-0,0092	-0,02	-0,0108	0,178571649	0,000489029	0,041210971	-0,028468655	7,61993E-05	4,980891553	11,39038021	2,286815541	2,35632E-71	2,969E-106	1,36257E-53
CG_KCNIP3	-0,1728	-0,12365	-0,12055	0,0031	0,05225	0,04915	0,045377799	2,5372E-05	0,00025425	0,046764313	1,46892E-08	10,73545922	24,087888	2,243768758	8,7693E-51	4,01063E-80	7,11247E-41
CG_KCNIP4	-0,161	-0,2092	-0,1529	0,0563	0,0081	-0,0482	0	0	8,21476E-12	0,04736362	0	7,396014227	12,86015388	1,738795178	2,20513E-38	4,50553E-83	4,81338E-50
CG_KCNN3	0,1479	0,164	0,15165	-0,01235	0,00375	0,0161	2,57708E-05	1,59779E-08	0,008748427	0,007944572	0,241289872	9,971675948	27,57643392	2,765476342	1,63331E-60	1,3628E-116	9,264E-73
CG_KCNQ4	0,0993	0,1279	0,13855	0,01065	0,03925	0,0286	0,023205246	4,60957E-05	0,012615014	0,011461355	0,140312995	14,86315001	47,88878739	3,22198103	2,01973E-69	1,8658E-103	2,82783E-92
CG_KHDC1L	0,18005	0,13595	0,19985	0,0639	0,0198	-0,0441	0,001991646	0,367531734	0,056797731	0,072389133	0,000113506	14,96026681	22,12792091	1,479112719	2,17687E-32	1,61545E-39	5,90697E-26
CG_KIAA1462	0,0162	0,07875	0,13215	0,0534	0,11595	0,06255	6,5559E-08	0	2,93927E-10	0,073358741	0	6,855852163	12,78333181	1,864586853	1,50338E-46	5,83154E-94	1,38252E-58
CG_KIAA1467	-0,4536	-0,453	-0,45335	-0,00035	0,00025	0,0006	0,754128437	0,373332339	0,732950576	-0,009624697	0,579838143	3,207452722	5,344074055	1,666142737	1,45451E-62	6,3394E-108	7,60943E-54
CG_KIAA1984	-0,24225	-0,20575	-0,17445	0,0313	0,0678	0,0365	0,038545931	0,102994109	0,512204064	0,027034307	0,027812453	4,997366406	10,27070992	2,055224509	1,13657E-57	7,9302E-114	3,28708E-76
CG_KIF14	-0,4462	-0,4471	-0,44785	-0,00075	-0,00165	-0,0009	0,680567477	0,255316958	0,610920794	-0,002665084	0,828351704	3,006489667	5,624777389	1,87087867	2,96815E-77	2,75703E-80	3,43696E-44
CG_KIF16B	-0,4538	-0,4516	-0,4529	-0,0013	0,0009	0,0022	0,192213669	0,172850435	0,038420265	-0,009328349	0,402972448	3,39880596	5,308072221	1,561746179	8,6186E-49	1,19236E-89	4,68706E-47
CG_KIF4A	-0,3614	-0,43095	-0,4373	-0,00635	-0,0759	-0,06955	0,018511818	0	1,13243E-13	-0,115756986	0	2,413562188	3,927752435	1,627367405	1,06207E-68	3,77653E-80	7,02387E-42
CG_KIF4B	-0,1539	-0,1647	-0,1771	-0,0124	-0,0232	-0,0108	0,009544421	0,000601215	0,072768477	-0,11857426	7,51629E-06	2,975904027	4,931956243	1,657296808	6,30129E-62	1,0731E-108	1,91544E-56
CG_KIR3DX1	-0,25915	-0,2435	-0,1257	0,1178	0,13345	0,01565	1,9662E-12	1,44329E-15	0,184896662	0,192195736	0	7,16441049	10,81807575	1,509974305	1,31212E-45	8,77063E-53	1,32738E-20
CG_KLHL11	-0,4684	-0,4685	-0,4667	0,0018	0,0017	-0,0001	0,060866822	0,196769049	0,98200889	0,00166454	0,896171357	2,637545533	4,740344798	1,7972561	5,31601E-71	1,00795E-82	1,04752E-48
CG_KLHL12	-0,466	-0,46565	-0,4633	0,00235	0,0027	0,00035	0,024028392	0,004770258	0,169154653	-0,011049244	0,40524885	1,87164134	2,473592757	1,321616863	4,11723E-63	3,6462E-107	4,40504E-53
CG_KLHL13	-0,2501	-0,12865	-0,1014	0,02725	0,1487	0,12145	0	0	0	0,16296041	0	11,64100734	79,0898142	6,794069611	2,41751E-78	3,2102E-154	1,28716E-97
CG_KLHL17	0,1516	0,1583	0,1474	-0,0109	-0,0042	0,0067	0,3756933	0,064952291	0,588388185	-0,004485374	0,632773831	2,867536798	4,750370371	1,656603107	3,73808E-57	1,1553E-92	1,2039E-47
CG_KLRAQ1	-0,4678	-0,4682	-0,4677	0,0005	1E-04	-0,0004	0,12395679	0,149024842	0,485412626	-0,011277576	0,250011396	1,855222214	2,552643383	1,375923252	6,49277E-58	2,07841E-82	1,13453E-43
CG_KLRD1	0,402	0,3684	0,3265	-0,0419	-0,0755	-0,0336	3,77476E-15	0	0	-0,041585567	0,00172623	14,0181494	54,72529799	3,903888911	1,02893E-72	2,9781E-136	1,63969E-82
CG_KMO	-0,419	-0,414	-0,40615	0,00785	0,01285	0,005	2,24936E-07	1,86517E-14	0,004323809	-0,104955232	2,09112E-08	11,33848515	32,0499011	2,826647536	3,21601E-64	1,4649E-118	2,40884E-64
CG_KRT19	0,0268	-0,0682	-0,0526	0,0156	-0,0794	-0,095	0,533422975	2,10417E-10	1,37157E-11	-0,055938513	1,11973E-06	171,4466613	828,441491	4,832065463	2,67733E-58	1,11116E-80	1,46576E-85
CG_KRT78	0,0644	0,06675	0,05385	-0,0129	-0,01055	0,00235	0,147092772	0,162121088	0,128458924	-0,023098506	0,112197803	872,7036374	1358,24498	1,556364523	5,17125E-34	5,41258E-36	6,42426E-19
CG_KRT79	0,199	0,228	0,24775	0,01975	0,04875	0,029	0,005678764	5,50062E-06	0,003708616	0,081813172	2,43186E-06	365,0474014	861,0946413	2,358857063	5,55129E-38	1,55883E-48	1,1846E-70
CG_KRTAP11-1	0,1305	0,1277	0,0988	-0,0289	-0,0317	-0,0028	0,009931367	0,041442681	0,261343712	0,024253404	0,135789381	8,719999184	8,719999184	1	3,36885E-06	3,36885E-06
CG_KRTAP15-1	0,3332	0,3395	0,3105	-0,029	-0,0227	0,0063	0,008907156	0,068397415	0,097346839	0,034053744	0,199831136	1,32931591	1,32931591	-1	0,016616729	0,016616729
CG_KRTAP19-5	0,4285	0,426	0,424	-0,002	-0,0045	-0,0025	0,358196821	0,544918089	0,369641042	0,006982829	0,792767096	2,344967617	2,344967617	-1	0,000958622	0,000958622
CG_KTELC1	-0,4318	-0,4348	-0,43215	0,00265	-0,00035	-0,003	0,188511188	0,025412737	0,681554665	-0,006067067	0,692401732	2,305992786	3,262984196	1,41500191	9,95623E-58	5,90125E-87	8,9034E-46
CG_KTI12	-0,4533	-0,4528	-0,45485	-0,00205	-0,00155	0,0005	0,005534322	0,000663249	0,220267801	-0,045603524	0,001000498	1,960280355	2,486581987	1,268482838	2,81606E-56	4,5113E-107	1,58904E-58
CG_LCN12	0,3843	0,39105	0,3911	5E-05	0,0068	0,00675	0,353898752	0,038290401	0,76120755	0,078184124	0,00066468	9,096830677	17,26741241	1,898178939	1,79688E-43	4,37878E-77	4,62702E-94
CG_LCN15	0,3228	0,3247	0,3138	-0,0109	-0,009	0,0019	0,089580428	0,535952658	0,160631517	0,044224745	0,031506167	3,794263834	3,794263834	-1	2,04912E-07	2,04912E-07
CG_LEFTY1	0,35365	0,3538	0,3503	-0,0035	-0,00335	0,00015	0,140677906	0,750743273	0,231420049	-0,003536868	0,807862413	7,04148639	13,22485501	1,878134001	3,12895E-50	1,3988E-101	3,67646E-73
CG_LEFTY2	0,3223	0,3042	0,28485	-0,01935	-0,03745	-0,0181	0,05215762	2,25617E-05	0,040019163	-0,052861525	0,001142193	22,26818394	46,98055984	2,109761621	1,42493E-33	1,8623E-46	3,89227E-61
CG_LEUTX	0,0844	0,0994	0,06365	-0,03575	-0,02075	0,015	0,046539548	0,00060631	0,05841283	-0,007030538	0,73255601	1,729745755	1,729745755	-1	0,00016147	0,00016147
CG_LGALS13	-0,4171	-0,4124	-0,4147	-0,0023	0,0024	0,0047	0,472378592	0,686936241	0,543916654	-0,030898042	0,244760783	1,329776696	1,329776696	-1	0,012304627	0,012304627
CG_LGALS14	-0,20975	-0,2071	-0,1926	0,0145	0,01715	0,00265	0,021942565	0,002910581	0,300574239	0,182854266	0	2,33640115	2,33640115	-1	4,72971E-13	4,72971E-13
CG_LIMS3-LOC440895	0,08945	0,044	0,01675	-0,02725	-0,0727	-0,04545	0,103117802	2,73614E-06	0,019063985	-0,076855942	0,003769083	15,59846328	32,19141304	2,063755414	2,17702E-48	4,93193E-79	1,11054E-71
CG_LOC100128023	0,1861	0,1669	0,1558	-0,0111	-0,0303	-0,0192	0,134567691	0,019825667	0,226905135	-0,042200219	0,35978559	2,239946074	2,239946074	-1	5,93802E-26	5,93802E-26
CG_LOC100128292	-0,43795	-0,4393	-0,44025	-0,00095	-0,0023	-0,00135	0,637965199	0,203372041	0,06334983	0,001739331	0,90968387	4,548175738	8,808888547	1,936795993	3,38815E-55	3,6533E-111	2,18487E-65
CG_LOC100129550	0,378	0,38615	0,38995	0,0038	0,01195	0,00815	0,582758189	0,030392324	0,263196599	0,066811053	0,000368561	2,272102626	3,657333025	1,60966894	4,9192E-64	2,0657E-99	2,07364E-55
CG_LOC100132707	-0,41495	-0,4147	-0,4215	-0,0068	-0,00655	0,00025	0,578537784	0,031819542	0,219335	-7,21989E-05	0,997200609	2,77106394	4,905431341	1,770233906	8,93528E-72	5,7077E-99	1,851E-51
CG_LOC100133469	0,2859	0,071	-0,0581	-0,1291	-0,344	-0,2149	0	0	0	-0,399697154	0	7,442813058	706,1818834	94,88104537	1,28605E-87	5,3987E-167	1,13869E-30
CG_LOC115110	0,3613	0,3942	0,39305	-0,00115	0,03175	0,0329	0,50734309	6,07326E-09	6,79811E-10	0,146767921	0	3,785584312	7,509433098	1,983691943	1,24157E-61	4,75178E-80	1,47762E-44
CG_LOC148824	0,01085	-0,0458	-0,01925	0,02655	-0,0301	-0,05665	0,114115995	0,000218162	0,000136211	-0,097559003	1,9152E-07	44,91047264	97,73991874	2,176327992	6,51964E-43	2,81886E-58	2,05127E-77
CG_LOC158572	-0,34795	-0,3758	-0,356	0,0198	-0,00805	-0,02785	0,499405885	0,269229782	0,024385809	-0,011873463	0,391843499	2,254038254	3,395612898	1,506457529	6,2306E-66	4,6832E-107	1,73634E-56
CG_LOC220594
CG_LOC255025	0,41765	0,4081	0,38655	-0,02155	-0,0311	-0,00955	0,008120737	1,11261E-08	0,00405037	-0,387420162	0	15,69772951	15,69772951	-1	2,45091E-06	2,45091E-06
CG_LOC283392	-0,4172	-0,4279	-0,42845	-0,00055	-0,01125	-0,0107	0,716244297	8,00209E-08	1,60432E-07	-0,064215236	8,31704E-09	114,9539317	172,4138667	1,499851846	8,16365E-32	8,24233E-34	2,54371E-11
CG_LOC283663	-0,39705	-0,3958	-0,3757	0,0201	0,02135	0,00125	0,066519129	0,025684677	0,760351671	-0,036557083	0,008359921	35,18713142	85,5919968	2,432480096	1,48566E-40	4,38293E-73	7,99342E-76
CG_LOC285033	0,41705	0,4182	0,41835	0,00015	0,0013	0,00115	0,533881543	0,108233203	0,651416482	0,031055925	0,131080516	1,850947532	2,551475874	1,378470124	2,91872E-55	6,4844E-100	6,75688E-53
CG_LOC338588	0,4192	0,4173	0,415	-0,0023	-0,0042	-0,0019	0,8591915	0,033103271	0,248475889	-0,091559143	0,004827972	1,986284117	1,986284117	-1	2,21513E-09	2,21513E-09
CG_LOC339568	-0,245	-0,2335	-0,2558	-0,0223	-0,0108	0,0115	0,429195369	0,792678965	0,26815773	0,012205126	0,645965374	-1	-1	-1	0,318849266	0,318849266
CG_LOC388152	0,29315	0,29775	0,30705	0,0093	0,0139	0,0046	0,30404687	0,487863239	0,773604757	-0,012857411	0,692879556	4,576180633	8,032805808	1,755351559	6,8137E-52	7,0878E-104	2,70003E-58
CG_LOC388796	-0,19915	-0,2127	-0,2189	-0,0062	-0,01975	-0,01355	0,316934851	0,066561277	0,937776294	-0,016756769	0,045934992	3,361385483	5,422687377	1,613229844	4,09162E-57	9,969E-110	2,90895E-68
CG_LOC388946	0,44165	0,4416	0,4393	-0,0023	-0,00235	-5E-05	0,900486733	0,283638897	0,162198023	-0,000842566	0,964214016	1,636811289	1,636811289	-1	7,03254E-05	7,03254E-05
CG_LOC389332	-0,1885	-0,1666	-0,24775	-0,08115	-0,05925	0,0219	0,001602567	0,038290401	0,686740428	-0,068721514	7,1972E-06	16,84331262	16,84331262	-1	4,74128E-15	4,74128E-15
CG_LOC400940	-0,35275	-0,3583	-0,36345	-0,00515	-0,0107	-0,00555	0,792917468	0,07740771	0,036154332	0,079522106	2,04522E-07	25,18882639	25,18882639	-1	8,60026E-09	8,60026E-09
CG_LOC401093	-0,4564	-0,4555	-0,45575	-0,00025	0,00065	0,0009	0,521746682	0,004103716	0,149043445	-0,044430644	0,000181929	4,00097607	7,037758456	1,759010385	4,42716E-49	1,87657E-94	4,10738E-50
CG_LOC541471	-0,392	-0,4055	-0,4052	0,0003	-0,0132	-0,0135	0,380782256	0,056929338	0,00663992	-0,426908809	0	3,935972116	6,650837399	1,689757245	2,53088E-50	4,30907E-84	2,43322E-42
CG_LOC550112	-0,4602	-0,4616	-0,4625	-0,0009	-0,0023	-0,0014	0,378472752	0,000393803	0,05862499	-0,00657286	0,592860854	3,710814799	5,611863819	1,512299622	1,58807E-44	9,49107E-85	6,68389E-66
CG_LOC572558	-0,1153	-0,15915	-0,14785	0,0113	-0,03255	-0,04385	0,264852081	0,298531658	0,138360752	-0,015365046	0,563186283	8,396103785	8,396103785	-1	8,14023E-27	8,14023E-27
CG_LOC644172	0,29915	0,3124	0,31785	0,00545	0,0187	0,01325	0,872784719	0,39263673	0,704515553	0,048696228	0,03417484	6,18396434	13,07402993	2,11418262	5,24095E-57	8,659E-115	1,02397E-67
CG_LOC645166	0,00345	0,0168	0,05865	0,04185	0,0552	0,01335	4,74694E-08	9,03703E-11	0,00160455	0,115934067	1,33227E-15	4,849244511	9,691365811	1,998531068	4,29285E-51	3,04401E-92	7,94319E-47
CG_LOC652276	-0,07325	-0,2341	-0,3168	-0,0827	-0,24355	-0,16085	0,586944855	0,035232971	0,075666675	-0,032177744	0,001032058	2,510502219	3,844489396	1,531362676	1,37311E-56	1,5062E-99	8,40473E-50
CG_LOC678655	-0,4238	-0,4356	-0,4377	-0,0021	-0,0139	-0,0118	0,110617733	1,97986E-08	1,99748E-06	-0,081885305	4,94138E-12	2,462848697	3,568604451	1,448974293	1,51489E-63	8,12722E-74	1,05009E-35
CG_LOC729799	0,4542	0,4516	0,4521	0,0005	-0,0021	-0,0026	0,29745765	0,061885452	0,159157503	0,014879694	0,392041565	2,800157546	4,322362289	1,543613964	6,99444E-63	7,24802E-98	1,4033E-47
CG_LOC91450	-0,0738	-0,0665	-0,0522	0,0143	0,0216	0,0073	0,978908224	0,078832965	0,152130538	0,013990021	0,421040366	4,461101583	7,750277676	1,737301321	1,41276E-48	1,216E-100	4,55875E-64
CG_LOXHD1	-0,0347	0,016	0,0866	0,0706	0,1213	0,0507	0	0	1,55431E-15	0,145359234	0	6,240441064	11,79667193	1,89035868	3,17526E-47	8,68264E-86	4,7213E-83
CG_LRFN5	-0,41595	-0,4137	-0,4228	-0,0091	-0,00685	0,00225	1,40501E-06	6,66924E-07	0,2352358	-0,033993084	0,000950278	59,71543597	193,2445612	3,236090602	6,52882E-50	2,76421E-79	9,64305E-92
CG_LRP10	-0,4619	-0,4614	-0,4622	-0,0008	-0,0003	0,0005	0,50075668	0,075575826	0,824774577	0,002094146	0,855465981	2,400867857	3,574674797	1,488909432	6,95282E-63	5,2431E-101	4,00081E-49
CG_LRP11	-0,4493	-0,4497	-0,4481	0,0016	0,0012	-0,0004	0,693360085	0,348873366	0,570977867	0,000159987	0,987281813	2,328020884	3,707996803	1,592767844	1,4321E-60	5,43176E-72	2,79008E-38
CG_LRP12	-0,19215	-0,2854	-0,29835	-0,01295	-0,1062	-0,09325	0,407624489	0,153802086	0,226076668	-0,013177256	0,237406731	3,268715921	6,174336022	1,888917903	5,78243E-62	1,55957E-90	1,41377E-47
CG_LRRC20	-0,45475	-0,4576	-0,4579	-0,0003	-0,00315	-0,00285	0,543977888	0,012245988	0,000352834	-0,033872915	2,30778E-05	3,393674036	5,939773837	1,750248779	3,67568E-55	1,06104E-96	5,22564E-52
CG_LRRC25	0,1885	0,1108	-0,0516	-0,1624	-0,2401	-0,0777	3,33067E-16	0	7,5992E-11	-0,215984227	0	5,277197582	13,62628139	2,582105594	7,59253E-72	3,9213E-116	1,00983E-58
CG_LRRC28	-0,4591	-0,4585	-0,45505	0,00345	0,00405	0,0006	0,532126366	0,243627861	0,746699923	-0,009310793	0,52336964	2,432426142	3,233552423	1,329352767	7,83547E-34	1,55071E-71	1,41052E-56
CG_LRRC37A2	0,2606	0,2138	0,20695	-0,00685	-0,05365	-0,0468	0,855165969	0,076846536	0,152349036	-0,068512076	0,152776694	2,581361153	4,272083958	1,654973367	1,66133E-69	6,7317E-107	4,12282E-53
CG_LRRCC1	-0,45975	-0,4606	-0,4615	-0,0009	-0,00175	-0,00085	0,199832784	0,003378251	0,412624025	-0,026921274	0,023351195	2,891239257	6,333153293	2,190463234	1,40327E-75	1,58886E-79	2,80308E-53
CG_LRRN2	-0,279	-0,1964	-0,10725	0,08915	0,17175	0,0826	3,21965E-14	0	1,33712E-11	0,123469008	0	39,85751887	125,2622597	3,142751061	4,72022E-52	2,13574E-95	2,14558E-72
CG_LSR	-0,4449	-0,4477	-0,45505	-0,00735	-0,01015	-0,0028	5,75746E-06	4,54866E-11	0,10920292	-0,089975946	3,15303E-14	12,43370198	38,72861489	3,114809648	3,13353E-67	1,0718E-117	5,45981E-73
CG_LSS	-0,47055	-0,4713	-0,4712	1E-04	-0,00065	-0,00075	0,000125789	2,21848E-08	0,208763559	-0,056587705	3,50474E-09	3,628215127	5,864304433	1,616305601	3,6648E-50	4,59462E-98	5,72911E-67
CG_LY6G6D	0,266	0,26435	0,236	-0,02835	-0,03	-0,00165	1,18141E-07	2,2739E-06	0,838201551	-0,11945216	0	7,90317306	7,90317306	-1	6,37567E-08	6,37567E-08
CG_LY6G6F	0,37275	0,3692	0,3532	-0,016	-0,01955	-0,00355	0,000178314	0,000119958	0,505874664	-0,012345943	0,510898507	2,061479336	2,061479336	-1	1,51529E-14	1,51529E-14
CG_LYSMD3	-0,44185	-0,4427	-0,44265	5E-05	-0,0008	-0,00085	0,896618554	0,760890716	0,58004725	-0,004936813	0,711615858	2,285687229	3,592987709	1,57195073	4,80791E-67	1,20742E-67	1,52187E-39
CG_MAF	-0,4404	-0,443	-0,4424	0,0006	-0,002	-0,0026	0,155130139	2,41419E-08	3,24649E-06	-0,054050768	1,41023E-11	2,6226113	4,468764444	1,703937005	2,57878E-63	6,0919E-102	2,18554E-57
CG_MAF1	-0,4757	-0,4764	-0,4781	-0,0017	-0,0024	-0,0007	3,61169E-06	2,35505E-09	0,291761185	-0,008522406	0,472946135	2,963955936	4,223420809	1,424926989	2,86436E-49	1,00504E-89	1,96598E-70
CG_MAG	0,20815	0,1861	0,11055	-0,07555	-0,0976	-0,02205	2,51068E-11	0	0,010934791	-0,056502094	1,75015E-08	389,1374447	1719,717648	4,419306523	2,10678E-55	2,69221E-69	5,54224E-73
CG_MAGEB6	0,1117	0,0351	-0,0794	-0,1145	-0,1911	-0,0766	0	0	9,21975E-11	-0,209297934	0	31,38797389	68,93706633	2,196289145	6,05124E-51	5,23932E-58	1,56381E-28
CG_MAK	0,32215	0,3399	0,3513	0,0114	0,02915	0,01775	0,336613199	0,000214738	0,041586058	0,049192717	0,032385237	3,935710217	6,546174225	1,663276478	2,08485E-51	3,8526E-100	1,30937E-56
CG_MAX	-0,44575	-0,44685	-0,4471	-0,00025	-0,00135	-0,0011	0,418085379	0,006003153	0,073731216	-0,029940591	0,005783912	1,83557492	2,435091528	1,326609719	1,0665E-63	3,145E-111	6,2649E-57
CG_MAZ	-0,4398	-0,44255	-0,44235	0,0002	-0,00255	-0,00275	0,296924818	0,000149359	0,012490417	-0,044732236	1,34813E-05	2,414285013	3,323602852	1,376640635	2,17083E-52	2,1372E-102	4,4544E-61
CG_MCF2	-0,2638	-0,1627	-0,15835	0,00435	0,10545	0,1011	0,007875792	0	0	0,032142117	0,001784272	150,7857204	364,7277096	2,41884781	3,33154E-43	2,3404E-55	1,15876E-83
CG_MCTP1	-0,2963	-0,2923	-0,22595	0,06635	0,07035	0,004	0,005450265	4,96387E-09	0,000414299	0,076937266	8,66454E-11	4,548213569	12,82045892	2,818789998	1,80656E-73	1,82698E-97	7,71231E-57
CG_MCTP2	-0,0856	0,1982	0,34785	0,14965	0,43345	0,2838	0	0	0	0,439413238	0	10,34498752	51,31141835	4,960027089	4,59753E-74	1,8467E-132	4,16268E-74
CG_MEG3	0,0843	0,03625	0,0878	0,05155	0,0035	-0,04805	0	2,22045E-16	0	0,041958824	2,54137E-10	50,50561905	183,2579531	3,628466625	1,23701E-43	2,02117E-84	6,91337E-89
CG_MEG8	-0,1023	-0,1099	-0,05105	0,05885	0,05125	-0,0076	2,63934E-10	9,16422E-10	0,022142383	0,198995184	0	3,411977186	3,411977186	-1	1,31557E-09	1,31557E-09
CG_METTL2B	-0,4704	-0,4691	-0,4673	0,0018	0,0031	0,0013	0,02660164	0,008109133	0,437000576	0,00444162	0,699249682	2,361841253	3,40571096	1,441972849	5,37229E-59	1,17753E-96	7,85378E-47
CG_MFSD2A	-0,38825	-0,4615	-0,4659	-0,0044	-0,07765	-0,07325	1,38392E-07	0	0	-0,237948821	0	4,369559962	9,737395902	2,228461444	2,30123E-71	1,85906E-76	2,38776E-42
CG_MGAT4C	0,1894	0,0652	0,1727	0,1075	-0,0167	-0,1242	1,55155E-08	0,020334379	5,5972E-09	0,066454639	1,47588E-05	46,73527571	78,79171324	1,685915233	3,65804E-44	4,31415E-48	2,97536E-20
CG_MGC12982	0,10335	0,1645	0,1757	0,0112	0,07235	0,06115	0,012948917	1,16197E-08	8,14073E-10	0,07536603	2,06886E-10	3,167911429	5,867817495	1,852266904	1,43366E-64	2,27471E-82	8,22911E-44
CG_MGC15885	0,3679	0,3528	0,33135	-0,02145	-0,03655	-0,0151	0,008006962	4,81171E-05	0,144252785	-0,217313405	0	6,546373877	6,546373877	-1	1,23457E-23	1,23457E-23
CG_MGC34034	-0,0355	-0,00425	-0,0917	-0,08745	-0,0562	0,03125	0,283685445	0,832988022	0,586184492	0,037985113	0,008983581	1,649393926	1,649393926	-1	0,001634565	0,001634565
CG_MGC45800	-0,31	-0,1211	-0,0272	0,0939	0,2828	0,1889	4,80171E-13	0	0	0,186323703	0	6,988060022	76,40419781	10,93353485	1,11169E-82	1,1565E-188	1,14188E-87
CG_MGST1	-0,0148	0,0934	0,1051	0,0117	0,1199	0,1082	0,004861849	1,35447E-14	2,08056E-13	0,064160866	8,52517E-09	21,41592371	208,7215858	9,746093073	9,67932E-81	2,6436E-156	1,0102E-92
CG_MINPP1	-0,38855	-0,4011	-0,4222	-0,0211	-0,03365	-0,01255	0,000357591	1,00512E-07	0,208919414	-0,024968572	0,021334671	2,896856057	4,19364285	1,447653168	1,86069E-55	3,24308E-63	3,28481E-31
CG_MKI67IP	-0,4681	-0,468	-0,4683	-0,0003	-0,0002	1E-04	0,931659363	0,297701933	0,512639117	-0,001119396	0,941794708	2,149474507	2,976093805	1,384568086	2,61564E-57	2,4303E-105	3,25406E-54
CG_MLANA	0,20145	-0,0181	-0,1209	-0,1028	-0,32235	-0,21955	5,55977E-12	0	0	-0,523734402	0	3,422750188	7,351160394	2,147735006	1,49206E-70	7,48748E-38	2,98578E-29
CG_MND1	-0,4579	-0,4589	-0,4583	0,0006	-0,0004	-0,001	0,780627124	0,397464213	0,854556391	-0,023283959	0,079528471	2,69091347	4,802774258	1,784811853	9,15425E-66	1,55368E-76	7,68034E-41
CG_MNDA	0,211	0,1323	0,0627	-0,0696	-0,1483	-0,0787	0,016835457	3,34634E-07	0,001047223	-0,06555289	0,013517619	4,523990814	13,77885402	3,045729885	4,21735E-82	2,8353E-107	2,74206E-59
CG_MOBP	-0,0202	0,0076	0,09275	0,08515	0,11295	0,0278	1,97697E-12	0	2,30829E-05	0,083680096	0	6,094770936	10,63833155	1,74548505	1,9562E-33	4,58106E-54	1,05097E-86
CG_MOG	0,28235	0,25415	0,2505	-0,00365	-0,03185	-0,0282	0,064658977	7,99361E-15	9,64462E-12	-0,015985642	0,005072557	52,86159313	177,9411042	3,366169911	7,97192E-56	5,47309E-72	2,66901E-61
CG_MOGAT1	-0,3434	-0,3848	-0,41985	-0,03505	-0,07645	-0,0414	2,728E-11	0	0,001040899	-0,07429422	8,0902E-08	3,983597815	4,443461537	1,115439295	6,30443E-41	3,31169E-41	0,083482425
CG_MOGAT2	0,29835	0,3	0,25535	-0,04465	-0,043	0,00165	0,123556678	0,139875094	0,956833633	-0,03891699	0,09058887	4,013263826	4,013263826	-1	3,49464E-15	3,49464E-15
CG_MOGAT3	0,19015	0,1793	0,17545	-0,00385	-0,0147	-0,01085	0,464946444	0,12549937	0,413544091	0,002305068	0,846077121	3,485631364	3,485631364	-1	3,95815E-12	3,95815E-12
CG_MOS	-0,37075	-0,3706	-0,3876	-0,017	-0,01685	0,00015	0,27844421	0,337923133	0,970404195	-0,004175023	0,824065941	1,42275574	1,42275574	-1	0,000415545	0,000415545
CG_MPPED2	0,16465	0,1617	0,02415	-0,13755	-0,1405	-0,00295	4,59902E-09	0	9,73013E-08	-0,034980325	1,10269E-06	4,989710107	18,42519522	3,692638415	1,26974E-79	1,0102E-106	4,25267E-71
CG_MPV17	-0,432	-0,4358	-0,4353	0,0005	-0,0033	-0,0038	0,04580038	0,025553487	0,942721791	-0,004597037	0,751942319	3,122487941	4,479084861	1,434460259	2,22501E-51	8,42272E-97	3,91657E-65
CG_MRPL1	-0,4613	-0,4622	-0,4616	0,0006	-0,0003	-0,0009	0,489246748	0,369737838	0,197162667	-0,000549341	0,968442249	2,09542081	3,00930013	1,436131643	5,42424E-64	6,49135E-72	2,25433E-41
CG_MRPL2	-0,44325	-0,4435	-0,4434	1E-04	-0,00015	-0,00025	0,149719413	1,36966E-06	0,004422163	-0,007062554	0,451803493	3,150183786	4,605596433	1,462008805	1,43426E-48	4,42293E-95	3,5496E-62
CG_MRPL3	-0,4667	-0,46735	-0,4678	-0,00045	-0,0011	-0,00065	0,63194792	0,003798295	0,013039425	-0,002009548	0,879688093	1,995441522	2,535889707	1,270841405	9,36765E-53	1,13378E-96	1,6202E-48
CG_MRPL4	-0,46285	-0,4637	-0,4637	0	-0,00085	-0,00085	0,957061373	0,184452249	0,204486861	-0,001890959	0,865372593	2,566325204	3,494717892	1,361759564	8,7472E-54	4,01428E-74	1,49964E-30
CG_MRPL9	-0,45795	-0,4573	-0,45725	5E-05	0,0007	0,00065	0,087448818	0,001425545	0,340302452	-0,018685162	0,142910695	2,173632437	2,782265313	1,280007266	1,68799E-44	3,06819E-88	1,44923E-71
CG_MS4A12	0,37925	0,3808	0,37705	-0,00375	-0,0022	0,00155	0,987246768	0,951933422	0,992775571	0,05020792	0,122786559	4,471491086	4,471491086	-1	2,51362E-05	2,51362E-05
CG_MS4A15	0,2689	0,2226	0,1324	-0,0902	-0,1365	-0,0463	0	0	2,93795E-07	-0,146676549	0	615,3297775	1147,103617	1,864209501	1,07509E-29	2,56751E-34	5,98496E-29
CG_MSRB3	-0,029	0,02375	0,01595	-0,0078	0,04495	0,05275	7,49671E-07	1,33227E-15	0,000170023	0,026379297	0,001676338	2,876040516	5,935411274	2,06374397	1,17909E-72	2,20775E-83	1,656E-49
CG_MTA1	0,3952	0,3865	0,3798	-0,0067	-0,0154	-0,0087	0,007877295	1,39111E-13	3,72581E-06	-0,022568848	8,85082E-05	2,243930511	3,039040708	1,354338155	2,00471E-53	5,9339E-102	3,17187E-54
CG_MTA2	-0,44805	-0,4494	-0,4481	0,0013	-5E-05	-0,00135	0,652961561	0,154354776	0,512346195	-0,018831559	0,11274705	1,876171877	2,380967619	1,269056235	2,81759E-54	9,6931E-108	9,47057E-60
CG_MTAP	-0,3898	-0,4092	-0,4157	-0,0065	-0,0259	-0,0194	0,2512941	5,01205E-07	0,000767551	-0,153572628	2,10715E-06	3,651537382	6,534170045	1,789429865	3,58912E-58	4,98099E-60	7,4074E-40
CG_MUM1L1	-0,2357	-0,2333	-0,1243	0,109	0,1114	0,0024	7,39929E-11	4,52602E-11	0,251254168	0,316913452	0	144,0801722	384,3582966	2,667669609	2,38258E-43	1,1677E-51	2,84636E-44
CG_MYBPH	0,2722	0,25755	0,2279	-0,02965	-0,0443	-0,01465	0,003155381	2,74974E-08	0,033189971	-0,056105646	0,00279025	27,57689267	54,20462314	1,965581249	1,88048E-32	5,42315E-47	1,46294E-55
CG_MYL1	0,16185	0,12595	0,079	-0,04695	-0,08285	-0,0359	0,016976679	8,19903E-05	0,076782988	0,020206529	0,213976495	85,28452021	85,28452021	-1	5,84913E-06	5,84913E-06
CG_MYL6B	-0,4397	-0,4399	-0,4418	-0,0019	-0,0021	-0,0002	0,285890366	0,018867189	0,296068307	-0,003322501	0,74672611	3,119580417	4,548844129	1,458158958	1,24845E-50	8,5645E-100	9,39151E-58
CG_MYLK2	0,25045	0,2504	0,2535	0,0031	0,00305	-5E-05	0,948547198	0,322298475	0,268820621	-0,011363895	0,281426722	4,813345556	8,332052906	1,731031526	5,08661E-42	4,75658E-83	1,97178E-65
CG_MYLK3	0,2524	0,2492	0,25215	0,00295	-0,00025	-0,0032	0,054856514	0,6270684	0,004134764	-0,014197984	0,354377444	32,47568385	100,8394259	3,105074751	3,06654E-62	7,1432E-94	3,56295E-81
CG_MYLK4	0,381	0,3836	0,3958	0,0122	0,0148	0,0026	5,76699E-06	1,92428E-08	0,364684628	0,095469146	0	4,185592904	7,876245062	1,881751342	6,07985E-65	1,0354E-105	1,85587E-55
CG_N4BP1	-0,4372	-0,4411	-0,4437	-0,0026	-0,0065	-0,0039	0,771692558	0,005601374	0,00376467	-0,001395063	0,889461386	1,553945601	2,066836118	1,330056932	1,64539E-68	2,40189E-96	3,01171E-57
CG_NBEAL1	-0,4492	-0,4491	-0,44475	0,00435	0,00445	1E-04	0,283047424	0,346005224	0,961455638	0,007380433	0,548275385	3,044530994	6,826111594	2,242089704	5,01298E-85	1,1268E-103	2,89346E-59
CG_NCRNA00171	-0,0119	0,0793	0,1323	0,053	0,1442	0,0912	0	0	0	0,081332243	0	2,671155566	4,426946689	1,657315188	1,25902E-68	5,9323E-107	1,5171E-54
CG_NCRNA00173	-0,4613	-0,4642	-0,4662	-0,002	-0,0049	-0,0029	0,002144394	1,09512E-08	0,005989011	-0,15169053	0	6,194758326	14,81337019	2,391274915	2,96056E-63	3,6656E-122	1,37146E-69
CG_NCRNA00175	0,4597	0,4605	0,46035	-0,00015	0,00065	0,0008	0,33616607	0,146024691	0,75284024	-0,018703553	0,222436607	3,302118743	3,302118743	-1	2,55264E-43	2,55264E-43
CG_NCRNA00176	-0,0653	-0,0446	-0,05765	-0,01305	0,00765	0,0207	0,938720787	0,647059548	0,292315469	0,024071299	0,116384818	4,938483193	11,20013332	2,267929824	2,16027E-65	7,391E-120	5,64434E-68
CG_NDOR1	0,1547	0,14235	0,1249	-0,01745	-0,0298	-0,01235	0,286536477	0,122362392	0,984797727	-0,014197063	0,284925547	2,497263403	3,527133055	1,412399289	2,05852E-49	9,61804E-83	9,99023E-39
CG_NFYB	-0,3823	-0,3912	-0,3942	-0,003	-0,0119	-0,0089	0,618694444	0,218732755	0,284170971	-0,01910252	0,168297702	2,420739774	3,570623454	1,475013338	9,42718E-52	2,52828E-80	4,3987E-44
CG_NID1	0,35605	0,32645	0,3038	-0,02265	-0,05225	-0,0296	5,31894E-05	0	0	-0,147270997	0	8,030512154	21,59719432	2,689391898	1,42501E-56	4,9384E-118	2,63213E-70
CG_NID2	-0,07845	-0,1258	-0,23775	-0,11195	-0,1593	-0,04735	3,51674E-12	0	0,000250177	-0,094984395	0	8,109562022	16,46711597	2,030580187	1,32209E-52	1,734E-100	6,25071E-54
CG_NIPA2	-0,4674	-0,4689	-0,4685	0,0004	-0,0011	-0,0015	0,751494991	0,001649221	0,005437936	-0,000282463	0,978640242	1,830274454	2,339622875	1,278290734	1,87214E-52	4,20478E-96	2,40967E-51
CG_NLE1	-0,45335	-0,4545	-0,4526	0,0019	0,00075	-0,00115	0,098586721	0,102179818	0,580237437	0,004631081	0,723896133	2,667861922	4,046402967	1,516721287	1,92996E-58	7,9585E-111	4,03198E-66
CG_NLRP1	0,1743	0,1304	0,0984	-0,032	-0,0759	-0,0439	9,08162E-14	0	0,004872093	-0,111664365	2,74447E-13	7,214122894	19,42727974	2,692951039	5,92323E-64	3,1842E-116	1,7124E-61
CG_NLRP2	-0,089	-0,0343	0,0579	0,0922	0,1469	0,0547	0	0	2,91273E-09	0,208377822	0	43,67718584	230,1074687	5,268367552	1,05057E-63	3,6961E-110	5,85457E-87
CG_NLRP6	0,1403	0,15435	0,14415	-0,0102	0,00385	0,01405	0,222139814	0,012619297	0,200164041	0,016855726	0,14261661	10,28695433	23,56830336	2,291086613	1,62008E-57	3,9397E-103	2,21775E-78
CG_NOB1	0,3057	0,2847	0,28055	-0,00415	-0,02515	-0,021	0,973554655	0,032992539	0,119516897	-0,008283843	0,457649442	2,28923251	3,063880438	1,338387615	5,98588E-52	3,6645E-108	3,48662E-64
CG_NPB	-0,40635	-0,4137	-0,4214	-0,0077	-0,01505	-0,00735	0,014022344	3,2486E-05	0,227656471	-0,077988014	7,85673E-08	13,98228266	35,16518739	2,51498187	1,63712E-48	3,77474E-81	3,55278E-81
CG_NPHP1	-0,45565	-0,45565	-0,456	-0,00035	-0,00035	0	0,865646127	0,187253504	0,27620744	-0,032776503	0,013531103	2,945874561	4,573212635	1,552412549	2,27589E-62	9,71677E-92	1,70915E-48
CG_NPHP3	-0,4564	-0,457	-0,45725	-0,00025	-0,00085	-0,0006	0,926193129	0,792180448	0,903182469	-0,004233215	0,739997288	2,113045745	3,484539478	1,649060124	7,53205E-71	6,44828E-78	6,74867E-49
CG_NPHP4	0,3901	0,3896	0,3857	-0,0039	-0,0044	-0,0005	0,04631526	0,000504166	0,031084045	-0,017266935	0,000149252	4,231684298	6,808533087	1,608941643	2,13332E-49	2,16767E-96	6,33003E-54
CG_NPLOC4	-0,02965	-0,1169	-0,16715	-0,05025	-0,1375	-0,08725	0,055654364	0,000500063	0,090986369	-0,0235199	0,010536586	2,65357992	3,701679529	1,394975709	9,42289E-49	1,10224E-94	4,65189E-68
CG_NPM2	0,1446	0,0875	0,0119	-0,0756	-0,1327	-0,0571	1,5338E-08	0	0	-0,258469653	0	6,862261007	58,75321933	8,561787329	1,7372E-74	2,4932E-169	1,78833E-95
CG_NPM3	-0,4604	-0,4625	-0,46345	-0,00095	-0,00305	-0,0021	0,000144586	8,4695E-09	0,093983466	-0,01570901	0,218114933	2,838443451	4,369269212	1,539318745	7,64966E-58	4,4385E-109	9,38043E-77
CG_NPW	-0,01825	-0,4139	-0,4717	-0,0578	-0,45345	-0,39565	3,33574E-07	0	3,1789E-12	-0,175499661	0	46,61324354	167,6982705	3,597652893	1,73313E-55	1,24055E-89	1,64136E-85
CG_NQO1	-0,4636	-0,466	-0,4674	-0,0014	-0,0038	-0,0024	0,066223146	1,82569E-07	0,001943383	-0,059874954	4,48764E-07	5,741739987	16,34448483	2,846608323	2,97331E-80	1,4844E-125	9,21153E-64
CG_NQO2	-0,4284	-0,428	-0,4269	0,0011	0,0015	0,0004	0,822334747	0,7335838	0,233538674	-0,004898773	0,70093085	4,423732042	7,266617662	1,642644173	8,74366E-56	3,7293E-103	6,95984E-53
CG_NRN1L	0,3006	0,29455	0,3022	0,00765	0,0016	-0,00605	0,281985619	0,686936241	0,455617541	0,001106342	0,933587071	4,809090247	9,700586664	2,017135501	2,65838E-56	1,03954E-98	1,0583E-100
CG_NSDHL	-0,3	-0,29825	-0,2893	0,00895	0,0107	0,00175	0,928705435	0,342829254	0,390189168	-0,001882288	0,844626058	2,289295982	3,225395331	1,408902718	6,44859E-52	9,84431E-95	1,98862E-69
CG_NSMAF	-0,4599	-0,46	-0,4592	0,0008	0,0007	-0,0001	0,034028582	0,000252289	0,326219479	-0,027469176	0,002319071	2,644853843	3,380854666	1,278276558	1,19571E-45	1,01348E-86	3,53711E-44
CG_NT5DC1	-0,432	-0,4349	-0,4347	0,0002	-0,0027	-0,0029	0,264610996	0,012094516	0,603761028	0,004304053	0,646600555	2,523909184	3,861624808	1,530017336	2,78029E-70	2,6113E-104	9,03075E-51
CG_NTAN1	-0,4477	-0,4473	-0,4466	0,0007	0,0011	0,0004	0,313772173	0,700377756	0,727554524	-0,009756609	0,46243312	1,916598308	2,509729712	1,309470901	8,61511E-60	5,05999E-98	4,60564E-48
CG_NTSR1	-0,37105	-0,3573	-0,3738	-0,0165	-0,00275	0,01375	0,001086168	1,83162E-05	0,000184956	-0,00290635	0,788632521	468,2983031	1371,147442	2,927935962	1,47722E-31	9,56598E-54	1,34436E-97
CG_NTSR2	-0,01785	-0,0152	-0,0401	-0,0249	-0,02225	0,00265	0,349454827	0,074200582	0,299046167	-0,01198741	0,347416229	13,18344949	17,25468223	1,308813922	1,57023E-23	5,25853E-25	1,37613E-06
CG_NUBPL	-0,46125	-0,46165	-0,4633	-0,00165	-0,00205	-0,0004	0,318476264	0,230219109	0,338023723	-0,009094858	0,493304224	2,06290302	2,951196534	1,430603623	6,38934E-55	1,46239E-93	2,32283E-50
CG_NUDC	-0,47485	-0,4763	-0,4765	-0,0002	-0,00165	-0,00145	0,609683059	0,006529988	0,134932526	-0,008398108	0,451469031	2,265296666	3,212107107	1,41796311	2,02289E-53	7,8786E-99	3,07524E-67
CG_NUP62	0,1589	0,158	0,1394	-0,0186	-0,0195	-0,0009	0,229222972	0,598096416	0,693029113	-0,002383075	0,803731389	1,751695487	2,148866713	1,226735314	4,7914E-52	1,9E-100	7,859E-54
CG_NXF2B	-0,0807	-0,0167	-0,0575	-0,0408	0,0232	0,064	0,048610828	0,993593009	0,019978342	0,023866764	0,467729074	5,216014933	5,216014933	-1	6,23149E-08	6,23149E-08
CG_OMP	0,38135	0,37625	0,37505	-0,0012	-0,0063	-0,0051	0,952238896	0,465725338	0,78099303	-0,004576186	0,807478274	5,240367538	9,220902743	1,759590845	2,53501E-48	1,41183E-86	4,0839E-101
CG_OR10S1	-0,1884	-0,1537	-0,1475	0,0062	0,0409	0,0347	0,036558009	0,087956138	0,029784566	0,008725438	0,742696519	1,074492937	1,074492937	-1	0,025295427	0,025295427
CG_OR12D2	0,2339	0,2244	0,2162	-0,0082	-0,0177	-0,0095	0,13334822	0,037640146	0,213137046	0,04516629	0,000677124	1,693434281	1,693434281	-1	6,66682E-05	6,66682E-05
CG_OR13A1	0,04865	0,0094	0,2026	0,1932	0,15395	-0,03925	0	0	0,012722499	0,24929178	0	5,312209338	8,509604019	1,60189546	8,72277E-43	4,22388E-58	6,0888E-45
CG_OR13G1
CG_OR1B1	-0,2129	-0,19605	-0,1919	0,00415	0,021	0,01685	0,691043607	0,158976084	0,21323928	0,043087523	0,060955921	1,621800093	1,621800093	-1	4,91676E-07	4,91676E-07
CG_OR1L6	0,2107	0,1892	0,22445	0,03525	0,01375	-0,0215	0,706903494	0,909668513	0,939768253	0,052929606	0,250596182	1,35623953	1,35623953	-1	0,001730799	0,001730799
CG_OR4B1	0,31085	0,3169	0,31155	-0,00535	0,0007	0,00605	0,840863463	0,909668513	0,989500122	0,055567125	0,227725099	-1	-1	-1	0,084142217	0,084142217
CG_OR4C11	-0,1019	-0,1	-0,1213	-0,0213	-0,0194	0,0019	0,506923529	0,634262806	0,95735915	0,010559266	0,83181377	-1	-1	-1	0,08462654	0,08462654
CG_OR4C12	-0,19725	-0,1848	-0,2044	-0,0196	-0,00715	0,01245	0,408167468	0,999555013	0,143028652	0,025044606	0,345815355	1,303457912	1,303457912	-1	0,019834381	0,019834381
CG_OR4C13	-0,279	-0,2519	-0,2752	-0,0233	0,0038	0,0271	0,687140935	0,838456575	0,289023538	0,034165761	0,458507568	1,073096635	1,073096635	-1	0,030650392	0,030650392
CG_OR4D10	0,3406	0,32685	0,3279	0,00105	-0,0127	-0,01375	0,73227413	0,063730775	0,438162822	-0,039697581	0,222521926	1,884225978	1,884225978	-1	1,10206E-06	1,10206E-06
CG_OR51B2	0,01495	-0,05235	0,0415	0,09385	0,02655	-0,0673	3,73845E-05	0,10724493	0,056114234	0,118607131	2,29218E-07	3,133710704	3,133710704	-1	2,03143E-11	2,03143E-11
CG_OR51B4	-0,178	-0,1062	-0,0818	0,0244	0,0962	0,0718	0,346015714	0,000384405	0,002552426	0,191391249	2,9601E-09	27,79774599	27,79774599	-1	1,80968E-22	1,80968E-22
CG_OR51B5	-0,11035	-0,059	-0,0266	0,0324	0,08375	0,05135	0,083282656	0,000168566	0,02109931	0,118726631	2,22861E-07	19,22036729	19,22036729	-1	4,14435E-28	4,14435E-28
CG_OR51B6	-0,21415	-0,2199	-0,1749	0,045	0,03925	-0,00575	0,030111281	0,078283445	0,555111134	0,17602496	5,05214E-08	1,420855657	1,420855657	-1	0,001846006	0,001846006
CG_OR52B2	-0,0072	-0,044	-0,0093	0,0347	-0,0021	-0,0368	0,32246057	0,309955039	0,068743603	0,035842006	0,056282407	1,452856285	1,452856285	-1	4,43638E-08	4,43638E-08
CG_OR52B4	-0,0203	0,0081	-0,007	-0,0151	0,0133	0,0284	0,01295349	0,103304859	0,191311099	0,068860835	0,000241455	1,079300053	1,079300053	-1	0,029421513	0,029421513
CG_OR5K1	0,3701	0,345	0,3511	0,0061	-0,019	-0,0251	0,44333316	0,564506369	0,137271092	0,112876616	0,014039026	1,832691557	1,832691557	-1	3,14562E-19	3,14562E-19
CG_OR5K4	0,2897	0,2774	0,2389	-0,0385	-0,0508	-0,0123	0,106998291	0,132846435	0,500686868	-0,016442942	0,614616798	-1	-1	-1	0,159154667	0,159154667
CG_OR6C3	0,1307	0,0682	-0,0078	-0,076	-0,1385	-0,0625	0,230124079	0,009789223	0,502215162	-0,013456774	0,679340677	3,428943185	3,428943185	-1	1,3297E-06	1,3297E-06
CG_OR7A5	0,29785	0,4215	0,42915	0,00765	0,1313	0,12365	4,6538E-10	0	0	0,474484991	0	17,62447038	187,5750328	10,64287486	1,08984E-79	1,9641E-148	1,4983E-105
CG_OR7C1	-0,097	0,00725	0,0642	0,05695	0,1612	0,10425	0,100386069	5,72468E-07	0,001696086	0,180153867	2,41353E-08	16,96996871	95,06721552	5,602085491	9,6986E-86	1,0677E-119	1,37999E-90
CG_OR7C2	-0,01365	0,0633	0,0479	-0,0154	0,06155	0,07695	0,572722539	0,337572185	0,043770441	0,03216936	0,225875105	1,461935843	1,461935843	-1	0,00080559	0,00080559
CG_OR8D1	0,0068	0,05595	0,15455	0,0986	0,14775	0,04915	8,57046E-06	1,78442E-08	0,128680111	0,249841122	0	2,528181431	2,528181431	-1	3,09122E-12	3,09122E-12
CG_OR8D2	-0,0642	-0,0918	0,04115	0,13295	0,10535	-0,0276	0,009521876	0,012649416	0,844959766	0,170018203	1,43507E-07	1,775493403	1,775493403	-1	6,99539E-09	6,99539E-09
CG_OR8D4	-0,15805	-0,09	-0,12575	-0,03575	0,0323	0,06805	0,580177997	0,474762346	0,229614054	-0,005948797	0,897328684	1,090015009	1,090015009	-1	0,031358749	0,031358749
CG_ORC6L	-0,46815	-0,4684	-0,4688	-0,0004	-0,00065	-0,00025	0,42061869	0,337090202	0,983540193	-0,00226533	0,843797527	3,058736863	4,979952564	1,628107545	4,08102E-67	5,14023E-94	3,20636E-47
CG_ORM1	0,30715	0,28805	0,3162	0,02815	0,00905	-0,0191	0,054407377	0,617446236	0,20965251	0,061044396	0,060543114	144,6156624	159,7420142	1,104596913	4,35776E-21	3,51711E-21	0,084398709
CG_ORM2	0,1175	0,1453	0,09	-0,0553	-0,0275	0,0278	0,13726802	0,812673787	0,072334319	0,026545553	0,41476969	50,09212814	50,09212814	-1	3,80504E-10	3,80504E-10
CG_OSTCL	0,3825	0,3676	0,37335	0,00575	-0,00915	-0,0149	0,929113474	0,766817469	0,853528105	-0,011625336	0,535874693	3,294793391	4,65401545	1,412536356	1,65558E-43	3,27755E-84	1,27666E-43
CG_OSTN	0,4061	0,4025	0,4054	0,0029	-0,0007	-0,0036	0,294154508	0,18037365	0,283646381	0,035896509	0,176703607	8,698652912	8,698652912	-1	2,92012E-08	2,92012E-08
CG_OTUD7B	-0,4643	-0,46405	-0,4639	0,00015	0,0004	0,00025	0,032259925	7,15863E-05	0,336113701	-0,018148776	0,103907666	2,630541845	4,30079689	1,634947149	2,73496E-66	2,5511E-112	1,36174E-55
CG_OXCT1	-0,2954	-0,3546	-0,3882	-0,0336	-0,0928	-0,0592	0,003611966	3,93019E-14	5,96698E-05	-0,047407866	2,34427E-06	3,211875563	5,511939298	1,716112343	3,53333E-55	1,6837E-78	1,2689E-41
CG_OXCT2	0,3427	0,3556	0,3544	-0,0012	0,0117	0,0129	0,000318744	0,007527959	0,015757783	0,104825371	0,001243273	4,136997254	8,877638728	2,145913614	1,32503E-71	4,4003E-121	6,52599E-64
CG_PABPC3	-0,0923	-0,04295	-0,047	-0,00405	0,0453	0,04935	1,36828E-05	6,24184E-06	5,80467E-08	0,043389862	0,000164508	3,321695897	5,403401929	1,626699763	1,68632E-54	9,9246E-106	6,89428E-68
CG_PAF1	-0,4632	-0,464	-0,46405	-5E-05	-0,00085	-0,0008	0,294052831	0,175817243	0,949076025	-0,010957299	0,40954048	2,284698828	2,833615483	1,240257774	6,73912E-46	9,24824E-89	8,6895E-55
CG_PAK1	-0,2161	-0,2612	-0,2863	-0,0251	-0,0702	-0,0451	0,36848027	0,014030449	0,24576482	-0,004873752	0,575069373	5,425680144	8,347221185	1,538465402	2,5978E-32	9,16542E-72	1,18148E-42
CG_PAK2	-0,42235	-0,41985	-0,42065	-0,0008	0,0017	0,0025	0,040916758	1,08074E-06	0,001586823	-0,001869439	0,89772419	1,52916491	2,022461164	1,322591926	8,05968E-73	5,0411E-99	8,16364E-54
CG_PAK3	-0,1913	-0,1698	-0,1848	-0,015	0,0065	0,0215	6,89846E-05	0,033692994	0,000464384	-0,024166738	0,001040713	46,54686183	95,63507956	2,054597793	7,27061E-42	2,50508E-57	5,44533E-79
CG_PAK6	0,0971	0,0231	-0,0832	-0,1063	-0,1803	-0,074	1,50361E-11	0	0	-0,119833974	0	16,55689228	90,19302731	5,447461141	2,16654E-86	1,1065E-138	4,64738E-84
CG_PAK7	-0,3805	-0,3711	-0,375	-0,0039	0,0055	0,0094	0,00175302	6,19025E-05	0,353977859	0,070811698	2,06009E-10	28,93163599	28,93163599	-1	3,5357E-24	3,5357E-24
CG_PALB2	-0,47565	-0,47535	-0,4757	-0,00035	-5E-05	0,0003	0,753349466	0,330594785	0,922908857	0,000340919	0,972260829	1,82105185	2,386049545	1,310258983	2,71374E-57	3,33753E-72	6,75493E-37
CG_PAM	-0,2522	-0,1625	-0,2845	-0,122	-0,0323	0,0897	1,7304E-08	1,27417E-07	1,40981E-05	0,01337148	0,219797868	7,559107991	17,9440296	2,373828978	1,42246E-59	9,8598E-114	2,20836E-62
CG_PANX1	-0,4477	-0,4489	-0,4462	0,0027	0,0015	-0,0012	0,062731387	8,00516E-08	0,00535859	-0,047085273	1,76558E-07	3,179218119	4,80332025	1,510849545	1,73914E-54	1,4431E-104	3,474E-56
CG_PAR-SN	0,2975	0,2808	0,31775	0,03695	0,02025	-0,0167	0,001105004	0,000494523	0,03502575	0,219645846	0	3,032601642	5,698096284	1,878946514	1,34843E-73	4,85284E-70	6,48657E-39
CG_PARP14	-0,4454	-0,4553	-0,45665	-0,00135	-0,01125	-0,0099	0,032464518	0	2,49722E-12	-0,168015814	0	3,683037279	7,220626408	1,96050864	5,8515E-67	6,8625E-100	1,92621E-50
CG_PATL2	0,2978	0,26245	0,2052	-0,05725	-0,0926	-0,03535	9,87028E-10	0	5,0663E-05	-0,213512327	0	9,959932742	29,6097417	2,972885708	5,11188E-65	2,1011E-125	6,95077E-76
CG_PBLD	-0,453	-0,45305	-0,4532	-0,00015	-0,0002	-5E-05	0,911346513	0,773285886	0,98896163	-0,001082539	0,904468911	3,217455065	5,096588944	1,58404355	2,18624E-57	6,6104E-109	1,10196E-58
CG_PCF11	-0,4664	-0,4673	-0,4675	-0,0002	-0,0011	-0,0009	0,144287393	0,048915936	0,71164542	-0,013558755	0,239392874	1,983416964	2,814643103	1,419087945	9,70339E-62	2,03816E-85	1,35139E-47
CG_PDCD1	0,0813	0,04785	0,0369	-0,01095	-0,0444	-0,03345	0,109277063	3,77476E-15	9,12737E-12	-0,023583391	0,013903317	12,65756511	74,95059365	5,921406922	5,57057E-80	1,9218E-151	1,41908E-90
CG_PDCD11	-0,467	-0,4649	-0,4644	0,0005	0,0026	0,0021	0,031307848	0,0017259	0,018278627	0,005322384	0,595841992	2,30132382	3,272787654	1,422132611	1,59435E-60	2,0103E-110	3,99633E-58
CG_PDCD4	-0,4489	-0,4523	-0,4534	-0,0011	-0,0045	-0,0034	0,006083799	0,000610118	0,017739112	-0,058492605	5,43396E-09	5,309868011	8,852837868	1,667242547	1,9029E-50	1,44751E-93	2,70226E-47
CG_PDCD6	0,29	0,2632	0,1963	-0,0669	-0,0937	-0,0268	3,78016E-10	0	0,000236776	-0,040699327	2,8521E-09	2,86264347	3,900405177	1,362518671	3,45906E-50	6,77161E-94	2,47553E-52
CG_PDCD7	-0,4617	-0,4623	-0,463	-0,0007	-0,0013	-0,0006	0,380195898	0,01379757	0,277868064	-0,003198024	0,817606533	1,953519965	2,500658412	1,280078247	1,85318E-51	1,4311E-101	4,17997E-57
CG_PDE9A	-0,0628	0,0884	0,2521	0,1637	0,3149	0,1512	0	0	0	0,219285429	0	6,217006124	40,81218369	6,564604067	1,40195E-88	2,5009E-172	2,4268E-87
CG_PDGFRB	0,26005	0,2392	0,2108	-0,0284	-0,04925	-0,02085	0,001399811	3,80131E-08	0,008006116	-0,058658836	3,28118E-07	5,056531095	10,99680103	2,174771761	1,93166E-58	6,8708E-112	3,67847E-65
CG_PDGFRL	-0,4295	-0,4343	-0,4357	-0,0014	-0,0062	-0,0048	0,686964689	0,004038211	0,043414745	-0,030258484	0,004127143	8,014074937	20,25407088	2,527312389	8,46845E-58	5,9158E-114	1,47015E-66
CG_PDX1	-0,4029	-0,4057	-0,3822	0,0235	0,0207	-0,0028	0	0	7,07031E-05	0,193776111	0	14,81792981	14,81792981	-1	1,34584E-14	1,34584E-14
CG_PDXK	0,023	0,0177	0,01015	-0,00755	-0,01285	-0,0053	0,24403612	0,001083433	0,119445524	-0,006563007	0,419463781	2,26836374	3,228965441	1,423477806	2,97522E-58	2,1311E-110	6,39581E-60
CG_PER2	0,3836	0,3854	0,37585	-0,00955	-0,00775	0,0018	0,132098337	0,249735817	0,555227998	-0,008689761	0,375428386	3,260506283	5,297251479	1,624671452	8,31184E-57	1,8668E-108	1,08419E-58
CG_PERP	-0,4119	-0,4555	-0,4581	-0,0026	-0,0462	-0,0436	0,291020489	2,22045E-15	5,56222E-14	-0,146741212	0	18,15788167	46,30294337	2,550019006	5,75726E-40	1,11863E-78	2,43503E-45
CG_PEX14	0,3746	0,3659	0,3583	-0,0076	-0,0163	-0,0087	0,015203267	6,71768E-08	0,005974382	-0,012453477	0,058018179	2,041911021	2,769681341	1,356416275	8,22402E-60	4,32121E-96	4,63782E-46
CG_PFN2	-0,4622	-0,4658	-0,4657	1E-04	-0,0035	-0,0036	0,17942086	6,81977E-12	8,08088E-08	-0,127886189	0	2,931835177	4,603145356	1,570055981	3,18269E-57	7,23108E-64	1,44469E-35
CG_PFN4	-0,4382	-0,449	-0,45195	-0,00295	-0,01375	-0,0108	0,002707369	0	1,51434E-13	-0,122305253	0	4,570918197	9,301529721	2,034936816	5,72549E-64	4,8474E-117	1,92131E-62
CG_PGA5	0,2099	0,21985	0,1979	-0,02195	-0,012	0,00995	0,239813968	0,139875094	0,401084873	0,016490041	0,473470295	9,946686456	9,946686456	1	2,27771E-19	2,27771E-19
CG_PGBD3	0,4106	0,4133	0,4073	-0,006	-0,0033	0,0027	0,015535883	0,127318084	0,166842019	-0,024741334	0,128090761	2,19017781	3,282274732	1,498633909	1,96475E-61	1,4428E-111	1,10943E-60
CG_PGBD4	-0,4566	-0,4562	-0,4555	0,0007	0,0011	0,0004	0,560914356	0,237983999	0,765101216	0,001814014	0,87857894	2,498731698	3,869609541	1,548629468	1,7038E-64	2,86315E-74	9,16826E-38
CG_PGBD5	0,29565	0,3259	0,3623	0,0364	0,06665	0,03025	0	0	4,88498E-15	0,256054083	0	8,404534992	25,82577969	3,072838618	3,43226E-67	3,4438E-124	2,31228E-68
CG_PGPEP1	-0,4574	-0,46015	-0,46155	-0,0014	-0,00415	-0,00275	0,483445441	3,69048E-05	0,002953865	-0,118801705	0	2,298218553	3,389987609	1,475050145	2,28595E-58	4,8443E-71	2,23238E-33
CG_PIGG	0,4205	0,4155	0,4136	-0,0019	-0,0069	-0,005	0,458356917	1,30796E-05	0,000740459	-0,011088898	0,094917836	2,213160377	2,873067723	1,29817421	8,1243E-49	8,7101E-100	7,96887E-56
CG_PIGQ	0,0051	-0,0221	0,02895	0,05105	0,02385	-0,0272	0,009304897	0,026406645	0,527145855	0,011972596	0,177115533	3,046929248	4,459184831	1,463501272	7,064E-52	9,42163E-81	3,85314E-36
CG_PIK3C2A	0,42965	0,4312	0,43515	0,00395	0,0055	0,00155	0,014709231	8,68649E-05	0,200156726	0,103420149	9,50731E-05	2,799086362	4,56875158	1,632229588	1,83119E-55	2,00793E-70	1,52789E-40
CG_PIK3C2B	0,36215	0,3688	0,36665	-0,00215	0,0045	0,00665	0,173620862	0,018636966	0,037618259	0,038440836	0,00257097	3,507706407	6,006214505	1,712291112	1,38689E-58	4,3273E-104	2,88303E-54
CG_PIK3C3	-0,43725	-0,4391	-0,4414	-0,0023	-0,00415	-0,00185	0,020289145	0,012826387	0,291166249	-0,002546793	0,841816561	2,36624589	3,303886211	1,396256503	1,00113E-53	1,42089E-83	8,5171E-43
CG_PIK3CA	-0,4533	-0,4537	-0,4531	0,0006	0,0002	-0,0004	0,402762635	0,02644213	0,561031953	-0,017746582	0,126480032	1,977843123	3,122055102	1,578515033	4,71613E-57	5,81641E-69	6,29368E-43
CG_PIK3CD	0,1777	0,1153	0,0841	-0,0312	-0,0936	-0,0624	9,26814E-05	0	1,11022E-16	-0,054436678	0	3,3125908	7,350120999	2,218843631	1,11271E-74	5,6207E-109	1,65466E-60
CG_PIK3CG	0,3939	0,3676	0,25925	-0,10835	-0,13465	-0,0263	0	0	0	-0,274498223	0	11,27684823	40,17895119	3,562959291	6,34655E-75	2,0822E-133	2,16687E-73
CG_PISD	0,0988	0,007	-0,05815	-0,06515	-0,15695	-0,0918	5,86372E-05	2,12948E-09	0,07810002	-0,053474687	6,61395E-06	2,113526205	2,795154444	1,322507588	1,01347E-52	8,1998E-105	1,29215E-58
CG_PLEKHA6	0,1167	0,1243	0,1549	0,0306	0,0382	0,0076	4,45962E-06	8,4918E-10	0,070394258	0,04829351	5,29421E-11	8,647841013	57,76389016	6,679573558	9,46458E-92	4,815E-150	3,68378E-77
CG_PLK1S1	-0,4587	-0,4559	-0,4553	0,0006	0,0034	0,0028	0,397524976	0,035490012	0,06726522	-0,000450096	0,97185061	4,328538525	6,700199255	1,547912584	5,90415E-50	1,77091E-95	3,69756E-51
CG_PNKP	-0,45755	-0,45835	-0,4585	-0,00015	-0,00095	-0,0008	0,9230202	0,433010199	0,366684962	0,014803758	0,308718323	3,204261742	4,64924354	1,450956231	3,63938E-49	6,78244E-94	1,01092E-48
CG_PNRC1	-0,4534	-0,454	-0,4555	-0,0015	-0,0021	-0,0006	0,557187231	0,094725774	0,808368491	-0,032576928	0,006075502	2,281090998	3,535367033	1,549857957	2,53882E-69	1,1674E-121	7,70678E-64
CG_PNRC2	-0,4752	-0,47565	-0,47645	-0,0008	-0,00125	-0,00045	0,443139504	0,111335058	0,772435694	-0,00514467	0,698376696	2,247211636	3,162303859	1,407212302	1,07917E-46	1,79117E-89	1,14929E-50
CG_POLR3GL	-0,46545	-0,463	-0,46425	-0,00125	0,0012	0,00245	0,440783019	0,050193312	0,001170198	-0,000188406	0,988214902	1,683859773	2,252826173	1,337894169	9,69632E-70	9,90768E-98	3,9177E-48
CG_POM121L8P	0,2346	0,2486	0,2549	0,0063	0,0203	0,014	0,821695058	0,750363559	0,570926886	-0,003201839	0,921654873	3,364565017	5,320507999	1,581336064	2,11662E-53	2,72879E-72	2,67885E-46
CG_POMT2	-0,4501	-0,4504	-0,4499	0,0005	0,0002	-0,0003	0,717720694	0,007796744	0,086815933	-0,026624562	0,009613907	2,144551557	3,12242734	1,455981475	5,19114E-66	3,1091E-117	1,01638E-61
CG_POMZP3	-0,4456	-0,44745	-0,44175	0,0057	0,00385	-0,00185	0,756791483	0,921628539	0,932019365	0,002892594	0,877586688	3,34544007	6,443801264	1,926144582	2,15185E-67	4,5496E-115	3,95626E-61
CG_PPA1	-0,4627	-0,4623	-0,4622	1E-04	0,0005	0,0004	0,866250712	0,425792754	0,260003414	0,008552494	0,502558231	1,983240997	3,163478959	1,595105669	9,74185E-76	7,7002E-103	2,29548E-56
CG_PPA2	-0,4642	-0,464	-0,46425	-0,00025	-5E-05	0,0002	0,459447008	0,501036973	0,776826534	-0,001955233	0,878169878	1,905492593	2,708826515	1,421588583	2,3821E-72	5,1763E-117	2,77232E-59
CG_PPAN	0,088	0,0911	0,093	0,0019	0,005	0,0031	0,858740783	0,696531232	0,689182858	0,003132188	0,733429025	2,800289531	4,002329653	1,429255657	8,26764E-55	2,25419E-89	1,67447E-39
CG_PPAPDC1B	-0,464	-0,4685	-0,4698	-0,0013	-0,0058	-0,0045	0,207573472	1,22824E-05	0,001903267	-0,112497578	0	3,000202751	4,686243762	1,56197569	2,23131E-59	1,03578E-94	5,28442E-46
CG_PPAT	-0,45205	-0,451	-0,4489	0,0021	0,00315	0,00105	0,439524197	0,155389796	0,948235671	-0,005340054	0,664637945	2,478982351	3,723842357	1,50216574	3,68862E-61	1,55201E-79	1,02159E-40
CG_PPIAL4B	-0,02365	-0,0189	-0,03295	-0,01405	-0,0093	0,00475	0,670289721	0,959779166	0,765508974			-1	-1	-1
CG_PPIAL4G	0,3325	0,3317	0,3127	-0,019	-0,0198	-0,0008	0,629275364	0,658682021	0,884060589	-0,069791624	0,129595218	2,2849839	3,117375622	1,364287784	2,13083E-57	1,6079E-109	2,87581E-59
CG_PPP1CA	-0,42795	-0,4321	-0,43635	-0,00425	-0,0084	-0,00415	0,187332107	0,038213949	0,26803219	-0,009490299	0,368347266	2,883905718	3,990683877	1,383777511	8,07296E-50	1,25847E-92	2,15878E-66
CG_PPP2R2C	-0,19235	-0,1011	-0,0368	0,0643	0,15555	0,09125	0	0	0	0,156410243	0	174,8943654	629,5721882	3,599728252	7,06019E-51	1,35083E-67	6,89444E-84
CG_PPP2R3A	-0,0235	-0,04515	-0,1477	-0,10255	-0,1242	-0,02165	0,008723769	0,001828821	0,136082987	-0,031943582	0,005449998	2,862516482	4,788268324	1,672747862	4,08648E-64	4,73485E-95	5,3368E-49
CG_PPP2R5C	-0,3166	-0,29185	-0,3321	-0,04025	-0,0155	0,02475	0,007081212	6,72068E-09	0,002721609	-0,007570808	0,195002659	1,67550501	2,138981493	1,276618978	2,5207E-67	6,10505E-85	2,42847E-45
CG_PPP6C	-0,4284	-0,4258	-0,4251	0,0007	0,0033	0,0026	0,746011022	0,003228703	0,006757961	-0,010982205	0,633172199	1,651315743	2,109866915	1,277688367	2,45657E-59	2,8426E-119	8,07985E-70
CG_PQLC1	0,3913	0,3871	0,37995	-0,00715	-0,01135	-0,0042	0,611745134	0,09602646	0,453884071	-0,003789803	0,680325108	3,010710521	4,246316774	1,410403539	4,44193E-53	6,19181E-92	5,6593E-43
CG_PQLC3	0,14745	0,2023	0,1644	-0,0379	0,01695	0,05485	0,996533124	0,123641102	0,120628127	0,013332866	0,315356566	2,127843431	3,13145251	1,47165551	2,16388E-59	2,99225E-87	6,07804E-47
CG_PRH1	0,392	0,3964	0,3923	-0,0041	0,0003	0,0044	0,149609958	0,449458394	0,042003396	0,002153803	0,769988034	5,081449186	8,066036868	1,587349705	1,55245E-19	5,88211E-49	2,78173E-44
CG_PRKCD	-0,36735	-0,37265	-0,37845	-0,0058	-0,0111	-0,0053	0,046503597	0,024293565	0,764062237	-0,018493499	0,087949397	2,089572767	3,085721803	1,476723784	7,52058E-65	5,98325E-83	2,80158E-45
CG_PRKCE	0,24485	0,2643	0,283	0,0187	0,03815	0,01945	0,003629977	8,25118E-13	6,3566E-06	0,001490185	0,818841122	2,788783618	4,225997752	1,515355198	6,93911E-57	4,9452E-102	4,00958E-52
CG_PRLR	-0,2859	-0,1999	-0,1552	0,0447	0,1307	0,086	1,81966E-13	0	1,0425E-13	0,11753456	0	53,01688492	226,0634586	4,263989838	6,73358E-63	5,1182E-107	7,13414E-76
CG_PRND	0,28795	0,26235	0,29665	0,0343	0,0087	-0,0256	0,008117615	0,022990433	0,172706383	0,005439749	0,708387481	12,50824953	45,51089333	3,638470213	3,78628E-61	8,1703E-123	1,85509E-84
CG_PRO0628	0,4259	0,42405	0,4226	-0,00145	-0,0033	-0,00185	0,801348935	0,432612326	0,979714356	0,004753775	0,836290967	2,281925988	3,06454311	1,342963412	3,28255E-54	1,9914E-59	9,12822E-12
CG_PROK2	-0,15815	-0,2146	-0,2498	-0,0352	-0,09165	-0,05645	3,22024E-05	3,87137E-09	0,074911195	-0,08077306	2,25417E-10	16,54895254	27,10509203	1,637873573	2,42763E-34	1,18269E-52	1,60545E-85
CG_PRPF3	-0,46225	-0,4652	-0,4671	-0,0019	-0,00485	-0,00295	0,001086333	3,55271E-15	2,27251E-05	-0,011743088	0,397064216	2,185919087	2,888402908	1,321367714	7,34514E-45	2,75621E-90	1,44945E-58
CG_PRPF4	-0,4474	-0,44855	-0,4483	0,00025	-0,0009	-0,00115	0,244166648	3,12178E-06	0,000191253	-0,031416382	0,053311031	1,935357384	2,748415263	1,420107359	4,69068E-60	3,5435E-117	2,18974E-72
CG_PRPF6	-0,338	-0,3511	-0,3461	0,005	-0,0081	-0,0131	0,38048826	0,432278055	0,844294056	-0,010015002	0,307026063	3,091253568	4,219406253	1,364949901	5,24643E-49	6,53099E-83	2,96785E-69
CG_PRPF8	0,2031	0,1731	0,1805	0,0074	-0,0226	-0,03	0,483294649	0,137291762	0,388503349	-0,002362529	0,78951531	1,981020761	2,646100763	1,335725912	2,59366E-54	6,8813E-104	1,31058E-55
CG_PRRG3	-0,1309	-0,0809	0,0443	0,1252	0,1752	0,05	1,9662E-13	0	0,001000314	0,255174309	0	14,94190304	24,62752939	1,64821906	1,34673E-36	1,66982E-45	1,79603E-30
CG_PRRG4	-0,4452	-0,4721	-0,4741	-0,002	-0,0289	-0,0269	0,200079569	0	0	-0,157043998	0	9,221950999	28,97281583	3,14172303	2,75334E-65	3,5115E-119	3,58102E-66
CG_PSAPL1	-0,02945	-0,01085	0,01925	0,0301	0,0487	0,0186	0,005523973	7,37315E-05	0,110346878	0,037373622	0,010152563	1205,89786	1205,89786	-1	5,56559E-21	5,56559E-21
CG_psiTPTE22	-0,3898	-0,3672	-0,3709	-0,0037	0,0189	0,0226	0,103602045	6,06542E-06	7,78157E-06	0,024021701	0,043112985	24,55505247	58,19034926	2,369791282	1,85191E-45	1,17814E-78	3,77248E-68
CG_PSMD10	-0,44715	-0,4442	-0,4532	-0,009	-0,00605	0,00295	4,97849E-07	0,000248282	0,006980733	-0,021323549	0,072493064	1,884147617	2,38409876	1,265346058	9,60783E-49	5,38135E-74	8,60081E-39
CG_PSMD11	-0,4501	-0,4494	-0,4468	0,0026	0,0033	0,0007	0,458399377	0,210296417	0,909746706	0,000521517	0,967386203	1,842366393	2,389611358	1,297033732	4,30996E-49	6,47816E-97	9,4732E-56
CG_PSMD12	-0,4573	-0,45855	-0,4601	-0,00155	-0,0028	-0,00125	0,021984742	9,37464E-05	0,073269082	-0,030423347	0,021911683	2,126746382	2,871697926	1,350277565	4,92201E-61	2,4363E-100	3,98962E-48
CG_PSMD13	-0,4321	-0,4317	-0,4327	-0,001	-0,0006	0,0004	0,665261221	0,243557903	0,095803665	-0,000696717	0,947958569	2,040654581	2,68518223	1,31584358	5,77968E-61	3,8497E-104	1,911E-49
CG_PSMD14	-0,46975	-0,4705	-0,4709	-0,0004	-0,00115	-0,00075	0,482051967	0,61310249	0,928103176	-0,005908501	0,575805845	2,065741885	2,823130854	1,366642597	3,32436E-54	5,3061E-83	1,22034E-42
CG_PTGS1	-0,4665	-0,4753	-0,4753	0	-0,0088	-0,0088	0,658812069	0,069164309	0,113192875	-0,026383854	0,129051724	10,23758837	24,79552729	2,422008621	7,2857E-50	2,8586E-101	6,42674E-60
CG_PTPN13	-0,4579	-0,4623	-0,4642	-0,0019	-0,0063	-0,0044	0,008990127	0	6,10623E-15	-0,123131626	0	3,507317411	7,765441766	2,214068718	8,95694E-79	4,9424E-73	1,81062E-43
CG_PTPRCAP	0,3706	0,2693	0,1001	-0,1692	-0,2705	-0,1013	0	0	0	-0,615315961	0	10,26626855	52,02221779	5,067295633	1,57424E-79	1,0413E-145	4,62536E-87
CG_QRFP	0,31175	0,2982	0,29665	-0,00155	-0,0151	-0,01355	0,376787304	0,228893377	0,441216757	-0,034207632	0,136912986	3,374804663	5,205569478	1,542480232	3,34638E-54	3,08904E-91	2,65416E-91
CG_QSOX1	0,17215	0,1503	0,14685	-0,00345	-0,0253	-0,02185	0,783656969	0,116905361	0,744932332	-0,014694601	0,103221255	2,996171073	4,74039737	1,582151771	5,13865E-54	1,0026E-104	6,20886E-58
CG_RAB11A	-0,4668	-0,468	-0,46775	0,00025	-0,00095	-0,0012	0,679324118	0,00738345	0,098575306	-0,00363527	0,751853467	1,951819985	2,492794577	1,277164184	5,14194E-53	5,9541E-102	6,73768E-55
CG_RAB11B	-0,433	-0,4345	-0,4368	-0,0023	-0,0038	-0,0015	0,784229775	0,073250272	0,403554347	-0,002509577	0,7808099	2,576834712	3,301496233	1,281221577	5,79632E-50	7,57798E-82	2,10916E-36
CG_RAB11FIP1	0,184	0,1544	0,1067	-0,0477	-0,0773	-0,0296	0,003553867	4,1331E-08	2,10028E-06	-0,033951954	1,66146E-05	2,48665093	4,073373202	1,638096104	1,1082E-69	2,059E-116	2,90092E-58
CG_RAB11FIP3	0,3561	0,3562	0,3556	-0,0006	-0,0005	1E-04	0,362526028	4,32915E-07	0,000112819	-0,025894269	1,26603E-06	1,964845671	2,567513745	1,3067254	4,73216E-61	1,34034E-81	2,65164E-40
CG_RAB11FIP5	0,05125	0,1336	0,13855	0,00495	0,0873	0,08235	0,430308101	6,94289E-05	0,008165309	0,021462238	0,070654276	2,998647627	5,586450812	1,86299009	1,52899E-71	1,71606E-90	8,86066E-51
CG_RAB1A	-0,4666	-0,46665	-0,4671	-0,00045	-0,0005	-5E-05	0,836024526	0,57718106	0,791234947	-0,006311278	0,53936342	1,960247745	2,505745687	1,278280102	2,00324E-52	4,65217E-96	1,07834E-48
CG_RAB20	-0,4286	-0,43145	-0,43565	-0,0042	-0,00705	-0,00285	0,000287563	9,54E-06	0,017500834	-0,012931897	0,260647555	6,211595998	14,09426168	2,269024206	6,11283E-66	4,1417E-114	1,56256E-59
CG_RAB24	-0,45585	-0,4524	-0,45575	-0,00335	1E-04	0,00345	0,112327826	1,05361E-05	0,000192898	-0,015924393	0,211831369	2,54519466	3,880546924	1,524656241	2,22822E-58	1,011E-111	3,28143E-65
CG_RAB25	0,37	0,3665	0,34285	-0,02365	-0,02715	-0,0035	2,54966E-09	2,69092E-10	0,284456104	-0,057728381	0,004980967	961,3646864	2134,040736	2,219803542	9,44033E-41	1,61668E-49	1,68766E-82
CG_RAB26	-0,398	-0,4179	-0,42465	-0,00675	-0,02665	-0,0199	0,054618695	0	1,10068E-12	-0,13564601	0	6,992168733	17,17792652	2,456737985	2,14642E-64	1,0763E-118	1,16708E-63
CG_RAB27B	-0,4496	-0,4486	-0,4528	-0,0042	-0,0032	0,001	0,000347569	0,030666052	0,004170185	-0,036579554	0,005847885	25,62194337	57,88830463	2,25932529	1,10786E-52	1,60979E-68	7,53478E-72
CG_RAB2B	-0,4657	-0,468	-0,4683	-0,0003	-0,0026	-0,0023	0,165341828	7,38152E-11	1,07601E-09	-0,004708881	0,58791355	2,391997696	3,102845796	1,297177585	1,33727E-45	3,08906E-92	6,78135E-54
CG_RAB39B	0,18535	-0,18355	-0,2532	-0,06965	-0,43855	-0,3689	7,66606E-06	0	0	-0,311890241	0	6,899309593	25,45660283	3,68973192	6,51431E-78	3,4845E-128	5,67834E-73
CG_RAB7A	-0,2347	-0,28345	-0,33065	-0,0472	-0,09595	-0,04875	0,025534739	1,87084E-05	0,171467316	-0,03479612	0,00015427	1,914404907	2,573971358	1,344528187	7,97647E-46	7,7647E-99	1,524E-57
CG_RABAC1	-0,4552	-0,4554	-0,45765	-0,00225	-0,00245	-0,0002	0,058499416	0,036921999	0,941568417	-0,00878307	0,508242475	3,474631544	5,592789378	1,60960646	1,21176E-58	5,8553E-106	6,51533E-54
CG_RABGAP1L	0,3199	0,3172	0,3166	-0,0006	-0,0033	-0,0027	0,537672372	0,077605257	0,59748081	-0,006753329	0,471852903	2,124883875	3,179535463	1,496333753	2,68829E-74	3,7169E-86	2,76712E-42
CG_RABL5	-0,2685	-0,2852	-0,2926	-0,0074	-0,0241	-0,0167	0,201209356	0,000613791	0,000112846	-0,026099604	0,023175612	2,368917572	3,576717068	1,509852901	9,44866E-62	2,2449E-116	7,22509E-64
CG_RALGAPA1	-0,451	-0,45185	-0,4518	5E-05	-0,0008	-0,00085	0,291995474	0,013328869	0,268955573	-0,009274711	0,406091839	2,095908885	2,966183805	1,415225551	3,34158E-65	5,04031E-84	3,62364E-45
CG_RASEF	-0,16675	-0,2332	-0,3971	-0,1639	-0,23035	-0,06645	2,44249E-15	0	0,025714401	-0,207608756	0	17,27009364	134,6415612	7,796226472	2,0566E-84	1,4758E-135	4,13664E-81
CG_RBL2	-0,4461	-0,4466	-0,44765	-0,00105	-0,00155	-0,0005	0,665648202	0,050193312	0,329301183	-0,003906377	0,759406986	2,125679367	3,266106875	1,536500248	2,98463E-65	3,11182E-74	6,08092E-45
CG_RBMY1E	0,3809	0,37355	0,3499	-0,02365	-0,031	-0,00735	0,27076713	0,155750537	0,490660101	-0,106303235	0,066407969	1,370763802	1,370763802	-1	0,054145041	0,054145041
CG_RBMY1J	0,35785	0,3628	0,3507	-0,0121	-0,00715	0,00495	0,044554469	0,010322174	0,193130616	-0,117171415	2,83964E-05	4,009382336	4,009382336	-1	0,010796462	0,010796462
CG_RDM1	-0,39035	-0,425	-0,4325	-0,0075	-0,04215	-0,03465	5,71001E-10	0	0	-0,138399321	0	3,481545794	9,148073772	2,627589672	4,34868E-82	2,9688E-130	1,71123E-75
CG_RER1	0,32215	0,3075	0,2903	-0,0172	-0,03185	-0,01465	0,015967228	0,000759274	0,228841915	-0,01782019	0,010146581	1,933544543	2,511421185	1,298869061	5,98978E-55	1,90645E-96	1,0929E-47
CG_RFFL	0,2469	0,1212	-0,00915	-0,13035	-0,25605	-0,1257	1,73036E-06	0	4,24228E-07	-0,072325955	2,41176E-11	2,616670016	4,160566563	1,590023403	1,15983E-64	1,4713E-117	4,56843E-63
CG_RFPL1S	0,3458	0,3388	0,3546	0,0158	0,0088	-0,007	0,00225789	0,002755078	0,227715402	0,076642184	3,10954E-08	26,72866728	90,32816526	3,379448901	4,34262E-68	1,0109E-100	9,785E-80
CG_RGPD1	0,14495	0,1426	0,15325	0,01065	0,0083	-0,00235	0,427154036	0,210296417	0,595322364	-0,000263104	0,983544337	3,86447384	6,034072372	1,561421457	1,48621E-53	7,87983E-89	3,03817E-43
CG_RGPD4	0,3454	0,3461	0,3612	0,0151	0,0158	0,0007	0,271589606	0,391843788	0,194784994	-0,013474786	0,360301909	2,160444246	3,116908924	1,442716668	1,2345E-61	5,7999E-70	6,05543E-42
CG_RGPD5	0,06995	0,0573	0,0563	-0,001	-0,01365	-0,01265	0,878815027	0,123613951	0,616422326	-0,016939254	0,244210762	3,373410766	9,374046816	2,778803848	1,06431E-80	9,73572E-86	7,25099E-55
CG_RGPD8	-0,4435	-0,44815	-0,4448	0,00335	-0,0013	-0,00465	0,136817493	0,070299013	0,663054152	0,029117642	0,205525565	44,97240088	44,97240088	-1	2,88517E-22	2,88517E-22
CG_RGS11	-0,09375	-0,0079	0,02315	0,03105	0,1169	0,08585	0,00018856	0	9,99878E-12	0,096545176	4,44089E-16	24,08254573	102,4124997	4,252561205	1,81912E-75	3,9623E-125	8,50801E-79
CG_RGS17	-0,408	-0,4102	-0,42195	-0,01175	-0,01395	-0,0022	0,036451381	0,004705982	0,308361661	-0,009268835	0,406038563	19,15376366	48,09036597	2,510752812	1,20412E-49	2,30567E-81	4,08827E-85
CG_RGS19	-0,464	-0,4644	-0,4645	-0,0001	-0,0005	-0,0004	0,501726964	0,00861932	0,068118526	-0,016864922	0,072389992	2,616735311	3,984150097	1,52256519	5,1481E-60	6,6402E-105	8,7449E-54
CG_RHBDD2	0,2461	0,26625	0,2644	-0,00185	0,0183	0,02015	0,265407518	0,000326492	0,008968888	0,000713321	0,944694898	3,180611141	5,115928141	1,608473313	4,52216E-57	3,8583E-108	1,03755E-60
CG_RHOT1	-0,4682	-0,4686	-0,4688	-0,0002	-0,0006	-0,0004	0,443717849	0,160217386	0,61399454	0,003557215	0,780332965	1,741144573	2,414465752	1,386711816	2,00821E-65	1,09938E-60	4,91094E-37
CG_RIMBP3C	0,22245	0,2655	0,3291	0,0636	0,10665	0,04305	0,000998416	3,05339E-06	0,007638121	0,294939951	6,00271E-11	4,182043302	8,461280428	2,02324075	9,0376E-61	4,0142E-116	3,39726E-67
CG_RIMKLA	-0,4078	-0,4123	-0,4174	-0,0051	-0,0096	-0,0045	0,388558064	0,033814156	0,246515091	0,002640312	0,829909996	6,713662436	24,30329466	3,619975668	6,00469E-80	1,0887E-139	5,96984E-77
CG_RNASET2	-0,4546	-0,4567	-0,4575	-0,0008	-0,0029	-0,0021	0,010656294	7,55661E-05	0,094555703	-0,054767356	7,75894E-05	3,704030556	7,165522959	1,934520477	2,55146E-62	9,4595E-112	1,70391E-59
CG_RNF122	-0,4602	-0,4597	-0,46235	-0,00265	-0,00215	0,0005	0,010501307	0,003516282	0,709394074	-0,03912957	0,004759287	5,002329188	8,644964263	1,728187798	2,46352E-49	1,71285E-98	4,46478E-58
CG_RNF34	-0,4714	-0,4718	-0,4712	0,0006	0,0002	-0,0004	0,691747383	0,554866891	0,46398199	-0,005873607	0,587915779	1,684452796	2,079245342	1,23437436	7,70423E-58	3,3434E-99	1,33246E-50
CG_RNF38	-0,4466	-0,4483	-0,44995	-0,00165	-0,00335	-0,0017	6,3132E-05	6,65654E-06	0,256295741	0,009255012	0,422102237	2,824759418	3,966558977	1,404211258	1,88844E-50	1,03015E-94	1,91524E-48
CG_RNGTT	-0,4499	-0,4532	-0,4562	-0,003	-0,0063	-0,0033	6,96995E-06	2,22045E-16	0,002271969	0,007441934	0,458367077	2,089619116	3,029895423	1,449974974	2,19426E-69	3,17725E-83	3,37885E-44
CG_ROD1	-0,4614	-0,4618	-0,4618	0	-0,0004	-0,0004	0,414386761	0,006717391	0,142731714	-0,025285959	0,099029057	2,400022615	3,324856326	1,385343749	4,78431E-57	8,17188E-83	1,10461E-41
CG_RPL18	-0,4795	-0,4797	-0,4803	-0,0006	-0,0008	-0,0002	0,836398622	0,011375119	0,076124248	-0,002612782	0,809527392	3,486984618	5,465721687	1,567463664	1,69921E-56	5,2392E-106	4,63569E-70
CG_RPL23P8	0,07885	0,13	0,1206	-0,0094	0,04175	0,05115	0,263296414	0,006057322	0,013200168	0,102510181	0,000113336	2,95387341	4,753071157	1,609097783	1,76071E-61	1,0929E-114	2,33628E-72
CG_RPL7A	-0,3438	-0,3758	-0,4064	-0,0306	-0,0626	-0,032	0,245073321	0,000936955	0,106618365	-0,037761844	0,020231322	3,007923759	4,599203392	1,529029244	9,68223E-58	6,3896E-113	1,3438E-66
CG_RPS20	-0,4518	-0,4518	-0,4549	-0,0031	-0,0031	0	0,116836024	0,035662194	0,880519489	-0,009540319	0,392339521	4,143517456	6,294378784	1,519090688	2,74067E-49	4,98531E-88	8,94579E-67
CG_RPS29	-0,4652	-0,4661	-0,4666	-0,0005	-0,0014	-0,0009	0,142653604	0,005200332	0,0563831	0,009828352	0,521467618	2,314627444	3,414229411	1,475066504	1,40197E-59	7,4506E-117	3,40239E-68
CG_RPS6KA1	0,17955	0,09405	0,04445	-0,0496	-0,1351	-0,0855	7,01295E-06	0	7,46214E-12	-0,062946801	1,91143E-11	2,893404446	5,249310731	1,814233312	1,59268E-64	2,8848E-112	5,05359E-60
CG_RPS6KA2	-0,0378	0,2179	0,29925	0,08135	0,33705	0,2557	0	0	0	0,213598135	0	9,355533982	28,48376599	3,044590083	1,50609E-58	9,2396E-118	1,18042E-81
CG_RPS6KA3	-0,3432	-0,3709	-0,3109	0,06	0,0323	-0,0277	0,005467592	0,43327563	0,075766768	-0,00472435	0,69072404	2,748201905	4,18985408	1,524580153	3,35469E-58	2,00915E-83	3,3777E-44
CG_RPS6KA6	-0,3742	-0,3797	-0,41965	-0,03995	-0,04545	-0,0055	8,27491E-07	1,98436E-06	0,513391639	-0,116703	0	37,54893281	66,047864	1,758981123	4,65162E-45	2,35253E-51	4,49136E-32
CG_RPUSD2	-0,4542	-0,4562	-0,4573	-0,0011	-0,0031	-0,002	0,549567336	0,002148745	0,085470629	-0,008083047	0,559950949	2,182043708	2,968043014	1,360212448	1,56409E-55	1,6419E-103	3,44765E-55
CG_RTKN	0,15755	0,1768	0,1538	-0,023	-0,00375	0,01925	6,11625E-05	1,32853E-05	0,032383719	-0,019355471	0,010453013	2,462445851	3,491028174	1,417707591	3,61078E-58	1,83618E-93	2,57247E-44
CG_RUFY1	-0,38045	-0,3627	-0,36725	-0,00455	0,0132	0,01775	0,554046357	3,99774E-07	1,02613E-05	0,018124119	0,007524751	1,843137881	2,346808301	1,273267901	4,08487E-47	2,31098E-97	6,04818E-55
CG_RUFY2	-0,4728	-0,4723	-0,4729	-0,0006	-1E-04	0,0005	0,184854966	0,000140939	0,083362955	0,004723994	0,586772511	2,24834589	3,190255565	1,418934506	5,01294E-60	2,184E-62	2,31641E-38
CG_RUFY3	-0,0175	-0,1224	-0,2381	-0,1157	-0,2206	-0,1049	2,30926E-14	0	3,261E-07	-0,089674896	0	2,384118591	3,581142681	1,502082445	2,40655E-63	5,4063E-96	4,87297E-49
CG_RUNDC1	-0,464	-0,4653	-0,4656	-0,0003	-0,0016	-0,0013	0,57210387	0,010288486	0,086075927	-0,022167875	0,03560948	1,769620496	2,281116296	1,289042652	2,30606E-53	3,03922E-93	1,62619E-47
CG_RUVBL1	-0,4483	-0,4496	-0,4504	-0,0008	-0,0021	-0,0013	0,729752347	0,288974648	0,231796244	-0,006551154	0,557005938	2,108527737	2,954897322	1,401403107	6,68514E-61	1,8535E-116	2,86924E-65
CG_S100A7L2	-0,18785	-0,1712	-0,1928	-0,0216	-0,00495	0,01665	0,005316624	0,661604506	0,079391763			-1	-1	-1
CG_SC65	-0,4566	-0,463	-0,4645	-0,0015	-0,0079	-0,0064	0,023148664	0	2,42584E-12	-0,118711088	0	2,42777715	4,051567005	1,668838099	1,50214E-62	1,81034E-84	7,22838E-46
CG_SCG5	0,29925	0,274	0,24125	-0,03275	-0,058	-0,02525	6,47571E-08	0	1,64112E-05	-0,034098134	0,000677342	19,35985175	40,55556533	2,0948283	4,96079E-41	8,8E-80	1,51315E-63
CG_SCGB1A1	0,3251	0,3135	0,31995	0,00645	-0,00515	-0,0116	0,535874295	0,174411799	0,005650983	-0,015024086	0,571744117	8,298807254	8,298807254	-1	1,26814E-05	1,26814E-05
CG_SCLY	0,16845	0,14555	0,1061	-0,03945	-0,06235	-0,0229	0,501951302	0,003205473	0,126548341	-0,011111815	0,292237846	2,169279577	3,095172895	1,426820649	3,14173E-61	2,0503E-118	7,17857E-67
CG_SCN10A	-0,1338	-0,1433	-0,1117	0,0316	0,0221	-0,0095	0,016569723	0,203372041	0,060208021	0,127446932	2,65772E-08	9,598094384	9,598094384	-1	4,59002E-24	4,59002E-24
CG_SDF4	0,4351	0,4293	0,42795	-0,00135	-0,00715	-0,0058	0,919489582	0,006754826	0,056051806	-0,005559185	0,438859129	2,423896337	3,351446723	1,382669165	4,1968E-53	9,44487E-94	1,87732E-45
CG_SEC22A	-0,4611	-0,4628	-0,4631	-0,0003	-0,002	-0,0017	0,943337571	0,241665473	0,190138435	0,003429059	0,780268603	1,712371821	2,125502565	1,241262288	2,44306E-55	2,21264E-88	9,09101E-48
CG_SEC22B	-0,447	-0,4482	-0,449	-0,0008	-0,002	-0,0012	0,195211101	0,001692218	0,091044151	0,001917595	0,876243342	5,38128979	7,467948611	1,387761838	1,38427E-30	5,33186E-62	3,80195E-61
CG_SELENBP1	0,23255	-0,00645	-0,1222	-0,11575	-0,35475	-0,239	0	0	0	-0,404326997	0	4,919446489	13,90908875	2,827368644	1,18457E-71	3,58668E-76	1,725E-49
CG_SEMA4C	0,0904	0,0111	-0,1178	-0,1289	-0,2082	-0,0793	0	0	0,00120924	-0,109512841	0	4,645609856	8,011764418	1,724588303	7,03864E-54	1,2306E-100	2,12602E-62
CG_SENP5	-0,44495	-0,4458	-0,4457	1E-04	-0,00075	-0,00085	0,613362252	0,632210474	0,620128655	-0,003375556	0,799297375	1,767134683	2,268401476	1,283660774	3,61367E-59	7,90082E-77	6,0128E-42
CG_SETD1A	0,1694	0,1667	0,16255	-0,00415	-0,00685	-0,0027	0,411158038	0,078050674	0,700857448	-0,005931829	0,451935627	2,064882945	2,663013976	1,289668251	1,32606E-52	4,37887E-91	6,99889E-42
CG_SFMBT2	0,0382	0,1946	0,2826	0,088	0,2444	0,1564	1,25825E-11	0	0	0,091476286	0	3,690785771	9,191752805	2,490459586	1,89526E-82	2,66763E-95	7,21724E-54
CG_SH3BP2	-0,0964	-0,0689	-0,1951	-0,1262	-0,0987	0,0275	0	0	7,9712E-07	-0,044518207	1,62537E-13	2,179304819	2,918768927	1,339311923	2,33933E-58	7,9432E-102	6,4097E-52
CG_SH3BP5	0,1653	0,0356	-0,108	-0,1436	-0,2733	-0,1297	0	0	0	-0,116930128	0	5,747649154	11,22584391	1,953119199	5,54961E-63	7,7798E-113	1,40002E-58
CG_SH3GLB1	-0,4466	-0,4475	-0,4481	-0,0006	-0,0015	-0,0009	0,085732246	0,034763797	0,162404518	-0,008738506	0,461764403	2,345162674	3,209231804	1,368447417	1,70553E-47	2,47593E-85	1,1022E-46
CG_SH3PXD2A	0,24375	0,2263	0,1891	-0,0372	-0,05465	-0,01745	1,03891E-07	1,59872E-14	0,003415211	-0,054549973	0	3,113212382	5,169081682	1,660369113	3,12445E-51	7,72907E-94	9,78112E-48
CG_SH3PXD2B	0,2613	0,2478	0,232	-0,0158	-0,0293	-0,0135	0,323158403	0,003103646	0,146549621	-0,02680602	0,000271481	6,667509614	12,29626281	1,844206236	1,91845E-47	1,6309E-93	2,55083E-58
CG_SH3RF1	0,37235	0,3718	0,3707	-0,0011	-0,00165	-0,00055	0,361698538	0,078603955	0,865710656	-0,005427989	0,626560506	2,920064021	4,806237697	1,645935727	4,0925E-55	1,24694E-97	6,13197E-50
CG_SH3RF2	-0,17195	-0,2916	-0,3627	-0,0711	-0,19075	-0,11965	1,29674E-08	0	1,40156E-10	-0,120683153	0	115,1472383	407,894431	3,542372678	1,57479E-49	8,51252E-73	6,5429E-88
CG_SH3RF3	0,02	0,17175	0,2704	0,09865	0,2504	0,15175	0	0	0	0,170412924	0	7,028398537	20,4466984	2,909154667	5,1503E-73	1,1767E-128	3,56811E-71
CG_SHISA2	-0,32515	-0,3797	-0,41645	-0,03675	-0,0913	-0,05455	1,11022E-15	0	1,07236E-08	-0,108795496	0	14,28015764	104,1630653	7,294251786	4,07913E-78	3,1261E-126	1,93273E-71
CG_SHISA3	-0,4108	-0,4081	-0,4079	0,0002	0,0029	0,0027	0,71653711	0,000898486	0,020238033	0,023253864	0,015443773	65,26836525	254,7425244	3,903001453	1,73787E-59	1,49689E-76	3,99128E-68
CG_SHPRH	-0,4683	-0,46825	-0,46765	0,0006	0,00065	5E-05	0,2147222	0,031016938	0,860783333	0,003597759	0,76973942	2,560042924	4,999251128	1,952799729	7,54233E-74	6,60835E-67	9,66432E-43
CG_SKIL	-0,46255	-0,4637	-0,4643	-0,0006	-0,00175	-0,00115	0,364579634	0,099470909	0,422796921	-0,009831424	0,294975962	3,035318693	6,347779435	2,09130575	2,14842E-70	1,41077E-89	2,72445E-52
CG_SLA	0,2468	0,15785	0,0841	-0,07375	-0,1627	-0,08895	0	0	0	-0,148334088	0	5,906240075	19,05645685	3,22649547	5,61155E-75	9,2775E-119	8,37569E-62
CG_SLC12A8	0,17645	0,0709	0,0616	-0,0093	-0,11485	-0,10555	0,33439103	6,4726E-14	1,31061E-11	-0,0738666	2,22045E-16	9,076600125	21,23052291	2,339039135	1,53353E-54	3,154E-108	1,76273E-60
CG_SLC16A10	-0,4525	-0,45655	-0,4573	-0,00075	-0,0048	-0,00405	0,093009806	8,63457E-06	0,008378665	-0,040871275	0,000881223	5,650270749	12,14289069	2,149081209	1,05079E-64	8,76461E-97	2,09736E-50
CG_SLC29A4	-0,04785	-0,0061	0,06765	0,07375	0,1155	0,04175	3,33067E-16	0	4,20474E-09	0,151040738	0	9,057393895	31,71901356	3,502002224	4,11514E-73	3,383E-130	1,10825E-70
CG_SLC30A5	-0,45225	-0,4512	-0,4496	0,0016	0,00265	0,00105	0,064468692	2,25552E-05	0,001907689	0,001886614	0,847405227	1,86836458	2,507872494	1,342282187	8,83983E-63	1,03532E-62	2,14351E-35
CG_SLC35B4	-0,4647	-0,4627	-0,4619	0,0008	0,0028	0,002	0,739301307	0,035662194	0,154390541	-0,010367141	0,352620275	2,388697226	3,47228171	1,4536299	5,4349E-62	8,2787E-114	2,08924E-60
CG_SLC37A3	-0,4425	-0,4486	-0,4504	-0,0018	-0,0079	-0,0061	0,704375569	0,018124602	0,0770976	-0,039027966	0,002232246	2,297893603	3,713151038	1,61589337	8,67139E-65	7,18339E-90	1,37325E-47
CG_SLC39A12	-0,0342	0,049	0,1831	0,1341	0,2173	0,0832	5,63232E-10	0	0,003675989	0,195448768	0	8,733790953	12,60828372	1,443620965	2,31356E-34	1,10581E-41	2,41902E-24
CG_SLC3A1	0,33775	0,3223	0,32715	0,00485	-0,0106	-0,01545	0,920027358	0,108233203	0,027731291	-0,030761893	0,134770228	6,659676044	10,71407949	1,6087989	5,23493E-27	4,14587E-64	2,30141E-57
CG_SLC48A1	-0,45675	-0,45905	-0,46	-0,00095	-0,00325	-0,0023	0,085827305	0,008563415	0,591271394	-0,043501909	0,002770175	2,706664365	4,423351837	1,634244679	2,41426E-68	6,68188E-90	1,28066E-47
CG_SLC7A5	0,3028	0,2344	0,0984	-0,136	-0,2044	-0,0684	0	0	0	-0,131246838	0	4,143977012	9,733347074	2,348793694	3,94926E-75	1,58874E-98	3,9019E-54
CG_SLED1	0,41535	0,4162	0,4145	-0,0017	-0,00085	0,00085	0,983449442	0,870196891	0,522901893	-0,012637698	0,634438631	5,922704057	8,742755178	1,476142501	1,19737E-40	2,13197E-54	3,27157E-37
CG_SLFN12	-0,1828	-0,3812	-0,41055	-0,02935	-0,22775	-0,1984	2,81077E-08	0	0	-0,327343123	0	2,573279204	5,056334824	1,964938284	6,60354E-75	8,18769E-73	1,12476E-48
CG_SLFN12L	-0,12715	-0,0482	-0,0027	0,0455	0,12445	0,07895	3,03568E-10	0	8,32667E-15	0,06091111	2,29283E-12	10,36304449	30,66837881	2,959398548	5,29456E-69	7,0336E-128	8,83712E-83
CG_SLITRK4	-0,2317	-0,195	-0,15435	0,04065	0,07735	0,0367	1,78359E-05	9,99201E-16	0,000125945	0,075323537	2,22045E-16	15,63791212	44,98462215	2,876638634	1,12383E-52	3,67707E-97	7,32427E-90
CG_SLITRK6	0,3058	0,3176	0,28805	-0,02955	-0,01775	0,0118	2,03849E-07	2,50318E-10	0,072540864	-0,127444197	1,84741E-13	99,93734598	811,2754379	8,117840533	3,08118E-68	5,9774E-100	2,89103E-89
CG_SLK	-0,46705	-0,4664	-0,4651	0,0013	0,00195	0,00065	0,164933338	0,068585238	0,825801093	0,010066875	0,488867844	2,457596387	3,958901026	1,61088332	1,09217E-68	1,06676E-83	1,67132E-46
CG_SMARCA1	-0,27805	-0,3514	-0,39285	-0,04145	-0,1148	-0,07335	2,08521E-07	0	2,52007E-11	-0,221601757	0	2,333565561	3,921800097	1,680604206	1,13228E-72	1,5056E-61	3,16546E-38
CG_SMARCA2	-0,4236	-0,4271	-0,42645	0,00065	-0,00285	-0,0035	0,782421655	0,023984924	0,111126163	0,010352477	0,290988529	2,32879557	3,630227595	1,558843396	3,62448E-70	9,56551E-87	6,01033E-45
CG_SMCR7L	-0,4715	-0,471	-0,472	-0,001	-0,0005	0,0005	0,119242258	0,000488728	0,247009113	-0,049817064	1,45248E-05	2,168413659	2,76140788	1,273469141	4,5204E-54	9,939E-102	1,59446E-52
CG_SMNDC1	-0,4623	-0,461	-0,4598	0,0012	0,0025	0,0013	0,100673295	0,002377853	0,242940052	-0,000510368	0,969337789	1,640254865	2,233193094	1,361491523	3,19245E-70	6,04846E-81	7,26401E-40
CG_SMYD2	0,2967	0,3075	0,3263	0,0188	0,0296	0,0108	0,055798656	0,000320563	0,521604611	0,008092398	0,510370066	2,345845502	3,225645736	1,375046112	2,57056E-53	3,99345E-84	3,40027E-45
CG_SMYD3	0,3752	0,3829	0,3751	-0,0078	-1E-04	0,0077	0,002073845	0,368764942	0,008215137	-0,005543683	0,354501375	2,516886223	3,733280734	1,483293405	1,25272E-48	2,04977E-92	7,36813E-48
CG_SMYD5	-0,4295	-0,4289	-0,4289	0	0,0006	0,0006	0,972814555	0,903191235	0,980604634	-0,006175543	0,641814999	2,411281358	3,125614818	1,296246416	3,71884E-44	3,41875E-87	1,60002E-49
CG_SNN	-0,33575	-0,3411	-0,3423	-0,0012	-0,00655	-0,00535	0,150747689	0,009008649	0,669385597	-0,012948481	0,260068138	2,499112765	3,501342033	1,401034032	1,83844E-48	1,795E-99	1,33676E-56
CG_SNORA48	-0,23715	-0,2278	-0,25005	-0,02225	-0,0129	0,00935	0,180630681	0,474762346	0,896943502	-0,016982482	0,460359994	4,189273283	4,189273283	-1	1,70026E-19	1,70026E-19
CG_SNORD17	0,2598	0,23865	0,226	-0,01265	-0,0338	-0,02115	0,646461193	0,02348309	0,322937947	-0,012017713	0,601385319	6,121342111	9,588253152	1,566364529	2,28914E-37	1,58647E-79	1,39296E-57
CG_SNORD88B	0,4198	0,4209	0,4213	0,0004	0,0015	0,0011	0,955824817	0,154635088	0,438526451			-1	-1	-1
CG_SNUPN	-0,3471	-0,3524	-0,3615	-0,0091	-0,0144	-0,0053	0,218939994	0,109295151	0,443306274	-0,012569487	0,344164129	1,900448592	2,454368718	1,291468092	6,96363E-32	4,75011E-69	4,21336E-50
CG_SPANXN3
CG_SPAST	-0,4591	-0,4596	-0,4595	1E-04	-0,0004	-0,0005	0,511819985	0,354016134	0,938978805	0,000649227	0,961021838	2,087083036	2,994634644	1,434842118	2,16443E-59	2,39265E-57	5,41132E-35
CG_SPDYE7P	0,33925	0,3352	0,34205	0,00685	0,0028	-0,00405	0,487329634	0,838456575	0,372709565	-0,004303633	0,925625017	2,578571411	4,220939059	1,636929286	1,17497E-66	2,9341E-111	5,9882E-58
CG_SPINK8	0,39865	0,3961	0,39315	-0,00295	-0,0055	-0,00255	0,542237592	0,740874612	0,511696646	0,009480551	0,721225055	1,534763117	1,534763117	-1	0,000173856	0,000173856
CG_SPRR3	-0,11925	-0,0922	-0,0724	0,0198	0,04685	0,02705	0,46622327	0,00197391	0,053014727	0,028909253	0,123628001	439,7195908	2339,369442	5,320139222	5,87192E-49	3,99687E-57	1,03878E-31
CG_SPRR4	-0,0561	-0,0425	-0,05335	-0,01085	0,00275	0,0136	0,430200564	0,584187582	0,640976688	0,035983773	0,026863234	418,6660143	418,6660143	-1	4,82106E-14	4,82106E-14
CG_SREBF2	-0,4501	-0,44915	-0,4473	0,00185	0,0028	0,00095	0,561445765	0,106586804	0,401223235	-0,009581125	0,36383487	4,44776326	6,959675303	1,564758486	5,33778E-44	8,76761E-92	2,45319E-57
CG_SRF	-0,4597	-0,46035	-0,46025	1E-04	-0,00055	-0,00065	0,035188932	0,005070607	0,38016618	-0,007652884	0,362018199	1,927971867	2,522558978	1,308400304	1,20722E-51	7,8763E-99	3,35143E-52
CG_SRP9	-0,45105	-0,4506	-0,4535	-0,0029	-0,00245	0,00045	0,311564334	0,013990092	0,227280625	-0,013271182	0,317472904	1,964339099	2,566417706	1,306504415	2,78111E-57	1,42614E-62	2,5826E-36
CG_SSPO	0,04945	0,132	0,2192	0,0872	0,16975	0,08255	0	0	0	0,196674137	0	18,16855781	50,03965716	2,754189831	1,30381E-57	1,87317E-89	1,56633E-91
CG_SSRP1	-0,4558	-0,4559	-0,4539	0,002	0,0019	-0,0001	0,296348791	0,015224835	0,066431407	-0,001010608	0,925720005	2,02912255	2,70489389	1,333036238	5,76848E-60	1,1257E-107	1,15743E-54
CG_SSX2IP	-0,4568	-0,4579	-0,4565	0,0014	0,0003	-0,0011	0,056789581	2,03268E-05	0,080694863	-0,002570458	0,797843859	3,010076181	5,273906521	1,752084069	1,38971E-57	1,08581E-75	2,43492E-43
CG_ST8SIA2	-0,3879	-0,3628	-0,36605	-0,00325	0,02185	0,0251	3,36932E-11	0	7,57513E-09	0,105535631	0	114,99888	438,5677751	3,81366997	7,633E-58	1,31336E-77	1,46093E-89
CG_STAC	-0,4048	-0,4056	-0,405	0,0006	-0,0002	-0,0008	0,023901802	0,001232947	0,636657611	0,0419662	0,006506878	27,17183324	63,87661689	2,350839427	2,32394E-44	5,36421E-78	1,03493E-69
CG_SUB1	-0,4511	-0,4538	-0,4558	-0,002	-0,0047	-0,0027	0,228849717	0,000190332	0,06919963	-0,00933556	0,416778091	2,395103499	3,241586341	1,353422239	1,48792E-47	6,60149E-90	7,00426E-47
CG_SYCN	0,1505	0,13545	0,0968	-0,03865	-0,0537	-0,01505	0,002459642	4,32927E-05	0,26300495	0,001775281	0,893662074	1,460343745	1,460343745	-1	0,000466863	0,000466863
CG_SYT15	-0,1431	-0,1372	-0,1084	0,0288	0,0347	0,0059	0,001657349	1,92554E-07	0,213660966	0,027051737	0,027747238	6,838633151	13,1216751	1,918756982	1,5711E-47	4,53041E-96	4,22663E-58
CG_TAF2	-0,4556	-0,4537	-0,45485	-0,00115	0,00075	0,0019	0,002143576	0,213641412	0,036834922	0,004032252	0,734186728	2,252226621	3,14152269	1,394851948	2,40879E-55	1,18048E-61	8,36676E-35
CG_TAF3	-0,33205	-0,3323	-0,3355	-0,0032	-0,00345	-0,00025	0,800697613	0,026913092	0,301101176	0,001239897	0,897348203	1,954007494	2,630811716	1,34636726	4,51815E-63	5,4068E-100	7,39868E-51
CG_TAF4B	-0,4427	-0,4433	-0,44635	-0,00305	-0,00365	-0,0006	0,356224452	0,246449341	0,624951246	-0,016879417	0,16972089	3,280946343	5,658454257	1,724640901	6,64483E-64	1,48557E-92	8,67569E-50
CG_TAF5	-0,4494	-0,4467	-0,4488	-0,0021	0,0006	0,0027	0,851618235	0,061795187	0,2342992	-0,002569307	0,835195509	2,588535314	3,673939833	1,419312232	4,32236E-52	9,04019E-86	1,9621E-42
CG_TAF6	-0,4576	-0,4591	-0,4583	0,0008	-0,0007	-0,0015	0,622508256	0,031396461	0,02178259	-0,002155599	0,846769325	2,54076686	3,383086348	1,331521755	2,62802E-52	1,09673E-97	1,32956E-50
CG_TAF6L	-0,4602	-0,4609	-0,4612	-0,0003	-0,001	-0,0007	0,241743101	0,027189417	0,143235656	-0,003877774	0,679534661	2,675706733	4,01383135	1,500101375	1,0784E-56	2,608E-109	2,11621E-66
CG_TAF9	-0,4665	-0,4667	-0,4665	0,0002	0	-0,0002	0,133840175	0,002815628	0,079229647	-0,001855899	0,764712609	2,124230027	2,867894593	1,350086646	2,32608E-55	6,79103E-85	5,3287E-45
CG_TAGLN	0,366	0,32885	0,27235	-0,0565	-0,09365	-0,03715	0	0	1,37779E-13	-0,124139023	0	5,988306231	14,0997727	2,354551046	1,26247E-56	1,0144E-110	2,21221E-64
CG_tAKR	0,0669	0,0914	0,14245	0,05105	0,07555	0,0245	0,351591627	0,09345773	0,936916221	0,041658699	0,365988998	1,892115293	1,892115293	-1	2,61634E-10	2,61634E-10
CG_TATDN1	-0,4591	-0,45895	-0,458	0,00095	0,0011	0,00015	0,030460492	0,084541595	0,241294171	0,003445395	0,702428686	3,15816818	4,588924275	1,453033535	2,42499E-50	7,56273E-79	1,76528E-37
CG_TAX1BP1	-0,4559	-0,4558	-0,4578	-0,002	-0,0019	0,0001	0,00061892	2,5301E-05	0,322718484	-0,010407557	0,323903143	2,129312948	3,451491664	1,620941472	4,09528E-68	2,31278E-77	6,14932E-48
CG_TBCA	-0,4689	-0,46845	-0,4689	-0,00045	0	0,00045	0,622080759	0,000854503	0,021154996	-0,001406214	0,908912736	2,356216326	3,371437843	1,430869401	1,47062E-53	2,8965E-108	1,6507E-61
CG_TCF21	-0,1617	-0,1532	-0,11445	0,03875	0,04725	0,0085	0,000675669	1,464E-06	2,02569E-06	0,028284184	0,001132484	81,23536377	170,1477189	2,094503072	4,49239E-28	2,85135E-38	3,81631E-53
CG_TDRKH	-0,44555	-0,44755	-0,4523	-0,00475	-0,00675	-0,002	0,001753083	1,40864E-05	0,463638037	-0,049372905	3,61899E-05	2,616844141	4,322386257	1,65175533	4,52037E-62	2,41731E-81	9,97562E-46
CG_TECTB	0,212	0,21975	0,1149	-0,10485	-0,0971	0,00775	0	5,59552E-14	0,08915244	-0,258735833	0	13,01309297	13,01309297	-1	1,09287E-10	1,09287E-10
CG_TGFBR1	-0,17345	-0,1732	-0,2193	-0,0461	-0,04585	0,00025	0,711917186	0,077159303	0,19767278	-0,010768273	0,53565005	2,832162412	4,223432519	1,491239521	6,90058E-64	2,81367E-87	7,7122E-43
CG_THOC3	-0,4858	-0,4867	-0,48685	-0,00015	-0,00105	-0,0009	0,623292698	1,04239E-05	0,000172229	-0,136675619	2,46481E-05	2,519776893	3,644467411	1,446345278	2,49149E-60	1,8174E-111	7,27922E-59
CG_THPO	0,32865	0,311	0,3049	-0,0061	-0,02375	-0,01765	0,166843601	0,00041693	0,008278914	-0,035154042	0,030607262	38,41207515	76,40695174	1,98913887	7,08225E-36	5,95181E-60	4,51948E-90
CG_THRA	-0,0728	-0,1214	-0,1734	-0,052	-0,1006	-0,0486	0,208168164	0,002531825	0,228048665	-0,024002327	0,002068711	3,275293062	5,02808138	1,535154651	1,94454E-51	8,1302E-104	6,46984E-64
CG_TIMM8B	-0,4649	-0,4659	-0,4676	-0,0017	-0,0027	-0,001	0,000501994	0	1,90712E-06	-0,010251589	0,126412305	2,711486524	4,079827063	1,504645893	3,06699E-58	1,1379E-109	9,0531E-63
CG_TJP2	-0,08205	-0,0498	-0,0945	-0,0447	-0,01245	0,03225	0,03925092	0,014226008	0,002654103	0,005993956	0,447212604	5,251800086	9,621034314	1,831949837	8,89107E-56	7,1621E-107	1,78428E-57
CG_TJP3	0,136	0,1887	0,26295	0,07425	0,12695	0,0527	4,82537E-07	3,33067E-15	0,000344072	0,144453144	0	37,56132368	88,1221018	2,346086164	1,11567E-41	2,6477E-62	7,42974E-89
CG_TM2D3	-0,4588	-0,45755	-0,45705	0,0005	0,00175	0,00125	0,955407487	0,832988022	0,92748553	-0,009813394	0,499832094	2,309134167	3,11719412	1,349940668	7,33687E-48	5,9373E-99	6,51837E-56
CG_TMEM101	-0,44985	-0,4505	-0,4509	-0,0004	-0,00105	-0,00065	0,551126678	0,060213511	0,283996049	-0,010761735	0,334594818	2,089057207	2,927302829	1,401255465	5,19082E-56	1,0589E-108	2,11227E-60
CG_TMEM102	-0,4532	-0,4544	-0,45415	0,00025	-0,00095	-0,0012	0,760760475	0,080881726	0,097212488	0,007130188	0,548292221	3,60540168	5,689650364	1,578090562	2,06437E-52	1,6641E-103	8,44764E-58
CG_TMEM173	-0,37585	-0,39885	-0,4127	-0,01385	-0,03685	-0,023	0,282909286	3,40522E-06	0,00101946	-0,090876891	1,72333E-07	2,375106162	3,721726398	1,566972651	3,97861E-65	1,3223E-87	3,61389E-45
CG_TMEM194A	-0,45305	-0,4542	-0,4552	-0,001	-0,00215	-0,00115	0,06309463	0,000727234	0,085533736	-0,00497208	0,67540898	2,61722145	3,770719934	1,440734002	1,51348E-50	6,06867E-89	2,87412E-45
CG_TMEM20	-0,4689	-0,46985	-0,4704	-0,00055	-0,0015	-0,00095	0,671394051	0,150901667	0,587817833	-0,018941635	0,12328779	2,651528031	4,205496107	1,586065114	1,12537E-64	2,67496E-94	9,08273E-47
CG_TMEM219	-0,43045	-0,4307	-0,4315	-0,0008	-0,00105	-0,00025	0,095938361	0,446431058	0,914480061	-0,002043417	0,8939679	2,530390422	3,442164393	1,360329364	1,53009E-47	4,51086E-94	2,1045E-60
CG_TMEM26	0,1613	0,0213	-0,1896	-0,2109	-0,3509	-0,14	0	0	0	-0,219325348	0	8,333323577	22,48807087	2,698571663	4,35826E-56	3,9241E-112	1,24521E-73
CG_TMEM51	-0,4141	-0,4137	-0,41105	0,00265	0,00305	0,0004	0,000855549	3,13272E-12	0,004183975	-0,031082558	1,28826E-07	2,699155325	4,904506577	1,817052369	1,35267E-73	1,98307E-91	5,90315E-51
CG_TMEM54	-0,3706	-0,3805	-0,38745	-0,00695	-0,01685	-0,0099	0,34359464	0,02348309	0,475172525	-0,01439696	0,531416627	4,115500807	8,885395538	2,159007118	2,34896E-66	3,42802E-86	2,37358E-48
CG_TMEM57	-0,4667	-0,4676	-0,4672	0,0004	-0,0005	-0,0009	0,800720587	0,027703759	0,00924013	-0,005058501	0,622798026	1,9928816	2,469385371	1,2391029	2,20411E-38	2,35902E-82	9,90455E-53
CG_TMEM74	-0,3085	-0,27335	-0,1882	0,08515	0,1203	0,03515	0	0	4,00983E-08	0,116030078	0	13,78817873	31,99299166	2,320320347	7,4492E-59	2,37081E-82	1,08685E-92
CG_TMEM79	-0,3799	-0,3894	-0,39545	-0,00605	-0,01555	-0,0095	0,029045095	4,85516E-08	0,002644902	-0,01976299	0,006613954	10,08696324	14,05699194	1,39358017	3,88552E-29	4,65344E-52	1,12253E-55
CG_TMEM86A	-0,4396	-0,4357	-0,43755	-0,00185	0,00205	0,0039	0,955334583	0,7335838	0,735538164	0,002514926	0,843694847	3,682261283	6,365209505	1,728614299	4,90791E-57	1,7194E-113	2,58706E-66
CG_TMEM86B	0,4436	0,441	0,4407	-0,0003	-0,0029	-0,0026	0,978860501	0,750743273	0,973170118	-0,000175559	0,990369092	3,373747494	5,843205385	1,731962868	4,90439E-61	3,6818E-109	8,38013E-56
CG_TNS1	0,1595	0,1905	0,1893	-0,0012	0,0298	0,031	0,000103353	4,80173E-11	2,13518E-06	0,009874153	0,169140242	5,93346973	15,36346792	2,589289002	3,5634E-64	6,9785E-123	1,92652E-70
CG_TOR1A	-0,30035	-0,29675	-0,2692	0,02755	0,03115	0,0036	0,422294301	0,000979801	0,000787017	-0,006703884	0,721105369	1,999251541	2,577785106	1,289375075	6,97443E-52	4,4382E-105	3,10337E-59
CG_TP63	-0,1131	0,0718	0,1134	0,0416	0,2265	0,1849	0,00092516	0	0	0,135438149	0	108,4558453	405,921234	3,742732656	4,20086E-47	8,11986E-84	1,39189E-76
CG_TPCN1	0,1183	0,1047	0,1045	-0,0002	-0,0138	-0,0136	0,84386272	0,29416236	0,473427467	-0,002769705	0,749960681	2,796658312	3,976369985	1,421829034	2,97727E-50	3,6686E-101	4,76655E-58
CG_TPCN2	0,3339	0,326	0,2604	-0,0656	-0,0735	-0,0079	0	0	0,033754592	-0,04677197	9,32987E-12	9,833793089	22,20425097	2,257953851	7,27051E-63	1,54847E-98	4,7968E-68
CG_TPM2	-0,3746	-0,3846	-0,403	-0,0184	-0,0284	-0,01	9,56838E-10	0	7,21943E-05	-0,120395068	4,27349E-09	6,424125156	14,96669738	2,32976429	1,77094E-60	1,33E-118	1,15561E-72
CG_TPM4	-0,29755	-0,3203	-0,3543	-0,034	-0,05675	-0,02275	0,035881641	1,75695E-08	0,006708755	-0,035193273	1,09295E-05	2,966356515	4,320277552	1,456425595	6,11352E-51	4,5844E-103	1,29548E-61
CG_TRAFD1	-0,4434	-0,4426	-0,4433	-0,0007	1E-04	0,0008	0,829734736	0,241761243	0,726574847	-0,00802619	0,446910473	2,110715305	2,91856662	1,382738171	9,96737E-60	1,0727E-114	1,00792E-63
CG_TRHDE	-0,2922	-0,3042	-0,222	0,0822	0,0702	-0,012	0	0	0,254534567	0,07261733	0	432,9066043	923,3846887	2,132988223	7,8446E-33	2,91192E-42	2,22786E-67
CG_TRIM23	-0,4679	-0,4679	-0,4676	0,0003	0,0003	0	0,543183413	0,053780467	0,549801461	-0,036954504	0,000461376	2,005958835	3,12195123	1,556338632	1,1805E-74	5,92266E-65	1,51391E-39
CG_TRIM25	-0,4809	-0,4808	-0,4811	-0,0003	-0,0002	1E-04	0,830011571	0,850712391	0,981998472	-0,011890382	0,316629848	2,19949451	3,004689682	1,36608192	2,41897E-59	5,2811E-108	2,72834E-56
CG_TRIM28	-0,4722	-0,4735	-0,4737	-0,0002	-0,0015	-0,0013	0,601189662	0,027086892	0,259383125	-0,001450403	0,909466842	2,7431167	3,992255349	1,45537204	6,50359E-55	1,1244E-100	3,0506E-53
CG_TRIM29	0,1492	0,17555	0,1697	-0,00585	0,0205	0,02635	0,074856672	8,24063E-05	3,59615E-07	-0,006660728	0,443586187	2298,944624	8594,774065	3,738573768	3,704E-46	3,11668E-60	2,06389E-90
CG_TRIM65	0,2673	0,2769	0,24475	-0,03215	-0,02255	0,0096	0,349633943	0,471900262	0,98856242	-0,018089259	0,127675507	2,114165035	2,872143835	1,35852395	1,7666E-56	1,4466E-99	6,32945E-51
CG_TRPV3	0,2709	0,1999	0,1237	-0,0762	-0,1472	-0,071	1,21014E-14	0	0	-0,170904846	0	19,70054997	64,62408305	3,28031873	1,67746E-59	9,86697E-91	6,47999E-85
CG_TSPAN31	-0,44915	-0,4502	-0,4485	0,0017	0,00065	-0,00105	0,185240897	0,707741002	0,484645283	-0,006977668	0,584342229	4,777513666	6,67076399	1,396283602	1,21955E-30	2,03959E-65	1,0661E-55
CG_TSPAN32	0,0621	0,0389	-0,08765	-0,12655	-0,14975	-0,0232	0	0	8,01396E-07	-0,193604978	0	12,70164986	35,28600021	2,778064316	2,77632E-61	2,6092E-113	5,12078E-73
CG_TSPAN33	-0,43425	-0,44025	-0,4411	-0,00085	-0,00685	-0,006	0,470652288	0,013997473	0,021570793	-0,011592618	0,313282415	3,163417562	6,539951786	2,067369122	2,84205E-81	8,2249E-99	6,65887E-50
CG_TSPYL2	-0,29995	-0,23005	-0,20755	0,0225	0,0924	0,0699	0,240839446	6,45979E-06	0,001080739	-0,000819079	0,936538309	3,18099036	5,146001937	1,617735785	2,05183E-56	1,1542E-113	7,32594E-74
CG_TSPYL5	0,326	0,2718	0,2147	-0,0571	-0,1113	-0,0542	0	0	0	-0,317169373	0	16,47241298	102,8207763	6,241998454	3,07536E-96	2,9493E-145	1,08111E-77
CG_TSSK3	-0,15435	-0,0128	0,12545	0,13825	0,2798	0,14155	0	0	0	0,226218275	0	3,899486077	8,122320748	2,082920823	3,63668E-67	2,0518E-108	3,05849E-55
CG_TTLL8	0,04015	0,05475	0,0284	-0,02635	-0,01175	0,0146	0,005278482	0,0262751	0,194495192	-0,005913834	0,466909828	1,535137626	1,535137626	-1	9,9491E-08	9,9491E-08
CG_TTR	0,35395	0,3534	0,26685	-0,08655	-0,0871	-0,00055	1,85948E-08	3,77476E-14	0,196503022	-0,22618547	0	37,62907708	276,8728921	7,357950649	2,1455E-69	1,0212E-125	1,6408E-102
CG_TTTY4C
CG_TUBA1B	-0,4735	-0,4734	-0,474	-0,0006	-0,0005	1E-04	0,309642725	0,170135413	0,514628714	-0,014050736	0,182897243	2,469316906	3,49703443	1,416195071	1,81685E-54	5,8926E-105	3,12619E-57
CG_TXNDC12	-0,4643	-0,4653	-0,4656	-0,0003	-0,0013	-0,001	0,772200043	0,079196057	0,186155968	-0,011992855	0,167607667	2,016699318	2,601594297	1,290025872	3,03829E-52	2,2459E-101	1,11096E-55
CG_TXNDC17	-0,4726	-0,4738	-0,47415	-0,00035	-0,00155	-0,0012	0,341324892	0,00039584	0,008284729	-0,004782628	0,65030992	2,35922334	3,341176046	1,41621863	3,32978E-52	2,8827E-101	1,38506E-55
CG_UGT3A1	-0,19155	-0,181	-0,19035	-0,00935	0,0012	0,01055	0,080810697	0,022202344	0,751487783	0,03473271	0,0234405	12,268917	12,268917	-1	1,19082E-10	1,19082E-10
CG_USP17	-0,10855	-0,0951	-0,10505	-0,00995	0,0035	0,01345	0,249341151	0,403257872	0,048112454	-0,031573286	0,335889392	1,513482507	1,513482507	-1	0,003542878	0,003542878
CG_USP19	-0,4651	-0,4651	-0,4654	-0,0003	-0,0003	0	0,784794491	0,302275134	0,901817661	-0,016454562	0,140135678	2,064316241	2,749520418	1,331927911	8,66056E-57	3,92731E-98	1,06426E-48
CG_UTP20	-0,4555	-0,4547	-0,4548	-1E-04	0,0007	0,0008	0,763207577	0,063581979	0,152492944	-0,002639315	0,842432516	1,92888616	2,847342417	1,476158872	7,38387E-73	2,04982E-85	5,54307E-46
CG_VAPA	-0,4488	-0,4467	-0,4453	0,0014	0,0035	0,0021	0,143612494	0,000107907	0,032093927	-0,018604259	0,063736759	1,882361867	2,34735493	1,247026393	2,79032E-44	1,34422E-91	2,60048E-52
CG_VAPB	-0,46395	-0,4647	-0,4651	-0,0004	-0,00115	-0,00075	0,266620642	0,059343913	0,657022541	-0,025713187	0,043792306	2,237891358	3,062920667	1,3686637	5,21737E-57	2,4808E-103	2,59755E-52
CG_VAV2	0,26065	0,3576	0,345	-0,0126	0,08435	0,09695	1,19212E-07	0	0	0,153364024	0	2,753418679	5,127245579	1,86213801	1,16123E-69	3,45163E-74	4,08203E-43
CG_VMA21	-0,33265	-0,43035	-0,3946	0,03575	-0,06195	-0,0977	0,170153957	0,007527959	0,009947746	-0,046638021	0,004111014	2,045180251	2,708060556	1,32411828	2,28168E-60	3,99227E-76	3,0583E-40
CG_VPS26A	-0,45595	-0,4583	-0,46195	-0,00365	-0,006	-0,00235	7,78102E-05	4,71517E-09	0,244919572	-0,00853304	0,503495931	1,894976556	2,568531915	1,355442582	3,63163E-73	9,35876E-71	3,95758E-36
CG_VPS26B	-0,4389	-0,4361	-0,4352	0,0009	0,0037	0,0028	0,128692841	4,81171E-05	0,008102728	0,00102134	0,908120803	1,859676914	2,6109304	1,403969894	1,73249E-70	1,3929E-124	9,31034E-67
CG_VPS8	-0,4335	-0,4358	-0,43705	-0,00125	-0,00355	-0,0023	0,419359813	0,184452249	0,532522479	-0,002848482	0,798422841	1,916725847	2,545159377	1,32786824	5,28037E-63	4,35271E-95	5,68459E-47
CG_VSIG8	0,0606	0,06305	0,05155	-0,0115	-0,00905	0,00245	0,259541066	0,319796646	0,622050398	-0,017098659	0,136922914	27,25233611	42,80466114	1,570678601	5,95648E-30	2,67499E-47	1,7108E-103
CG_VTA1	-0,47105	-0,472	-0,4725	-0,0005	-0,00145	-0,00095	0,024920636	2,53644E-06	0,038446809	-0,000894973	0,944061868	2,046779941	2,927562559	1,430325996	1,85206E-62	2,63601E-97	7,91788E-48
CG_WBP5	-0,3946	-0,4075	-0,4039	0,0036	-0,0093	-0,0129	0,058987305	0,003951053	2,14027E-06	-0,084007372	4,23356E-08	2,50475935	3,764608918	1,50298228	6,25341E-58	4,85372E-71	8,95987E-38
CG_WBSCR16	-0,471	-0,4713	-0,4709	0,0004	1E-04	-0,0003	0,602506902	0,140948689	0,100874623	-0,002973342	0,808876263	2,19527245	3,037288603	1,38355884	2,57425E-62	2,7898E-116	5,83791E-65
CG_WDR27	0,4126	0,4122	0,4124	0,0002	-0,0002	-0,0004	0,157799675	0,205716358	0,168554795	-0,000768352	0,867960731	3,337343071	6,215351573	1,862365193	1,83988E-64	7,4974E-120	9,52916E-66
CG_WDR45L	0,3537	0,3377	0,3322	-0,0055	-0,0215	-0,016	0,104944763	0,000255895	0,072682712	-0,021594948	0,046338105	2,076739125	2,673526543	1,287367542	1,47689E-51	9,8384E-99	2,0617E-66
CG_WDR47	-0,46655	-0,4662	-0,4657	0,0005	0,00085	0,00035	0,279645783	0,068958794	0,148381802	0,002130389	0,820455449	2,463326736	3,59249961	1,458393463	2,79369E-57	2,35358E-80	1,73997E-40
CG_WDR70	-0,444	-0,4436	-0,44205	0,00155	0,00195	0,0004	0,042985145	0,064535978	0,996761367	-0,003778885	0,758587489	2,320371814	2,927846665	1,261800651	9,83714E-39	4,40374E-82	8,32147E-46
CG_WDR73	-0,46815	-0,4688	-0,4689	-1E-04	-0,00075	-0,00065	0,461095791	0,027086892	0,475765225	-0,010847354	0,395073063	2,189965284	3,000726851	1,37021663	4,50945E-51	9,1331E-106	1,31545E-61
CG_WDR74	-0,44005	-0,4376	-0,43785	-0,00025	0,0022	0,00245	0,794363289	0,601250603	0,663600246	-0,00453798	0,794074044	2,533184224	3,638066716	1,436163498	6,10163E-56	5,9524E-107	4,30462E-63
CG_WDR75	-0,4631	-0,4628	-0,4639	-0,0011	-0,0008	0,0003	0,011293546	0,08926162	0,595843867	-0,009694559	0,346439436	2,216285899	3,022821942	1,363913357	2,25827E-52	1,15147E-68	2,11428E-37
CG_WDR76	-0,477	-0,4778	-0,4783	-0,0005	-0,0013	-0,0008	0,045175731	1,82569E-07	0,004633473	-0,013690473	0,248900404	2,165409682	3,343177606	1,543900738	1,32976E-69	4,07535E-89	2,29573E-48
CG_WDR77	-0,4625	-0,4642	-0,4647	-0,0005	-0,0022	-0,0017	0,374505115	0,000972397	0,01198208	-0,026186067	0,022732474	2,272991045	2,977455611	1,309928439	8,89472E-52	4,1833E-99	1,44525E-52
CG_WDR78	-0,4292	-0,43	-0,43315	-0,00315	-0,00395	-0,0008	0,154765796	0,089583345	0,410565394	-0,007224417	0,602407283	4,148046307	8,899152813	2,145384153	2,48747E-66	3,94E-116	1,19329E-60
CG_WFDC1	0,0982	0,07635	0,0756	-0,00075	-0,0226	-0,02185	0,000144439	1,1355E-05	0,097900726	-0,041790826	2,3108E-06	133,5588717	825,0604412	6,17750383	3,98776E-67	1,7717E-100	1,9026E-81
CG_WFDC5	-0,00465	-0,0557	-0,05515	0,00055	-0,0505	-0,05105	0,373104724	0,043851967	0,071289078	-0,027693153	0,111114528	1500,966435	1500,966435	-1	1,12145E-22	1,12145E-22
CG_WFDC9	-0,17535	-0,1415	-0,14485	-0,00335	0,0305	0,03385	0,260851248	0,577853781	0,13353476	0,024106081	0,069370755	-1	-1	-1	0,176369516	0,176369516
CG_WIBG	-0,4692	-0,4714	-0,4714	0	-0,0022	-0,0022	0,117605746	0,000688609	0,004030411	-0,01643706	0,019077638	1,865434882	2,402439333	1,287870917	9,85339E-58	2,3973E-109	1,28411E-58
CG_WNT3A	-0,37045	-0,3855	-0,3738	0,0117	-0,00335	-0,01505	0,01578386	0,553515675	0,001647116	0,019677317	0,00923768	12,79552999	22,4956165	1,758083996	1,35551E-36	2,94343E-48	6,59066E-47
CG_XAGE1D	0,0182	-0,0698	0,1013	0,1711	0,0831	-0,088	1,88738E-14	1,50107E-07	0,000127016	0,260635561	4,44089E-16	101,6591315	5358,940193	52,71479419	7,0564E-134	1,7079E-135	4,04396E-42
CG_XCL2	0,33655	0,29715	0,2926	-0,00455	-0,04395	-0,0394	0,192220437	1,63359E-09	2,32689E-05	-0,086369927	0,000168971	9,999860714	46,17768679	4,617832999	5,21709E-76	2,317E-141	2,2625E-90
CG_ZBTB12	0,0817	0,0506	-0,0106	-0,0612	-0,0923	-0,0311	2,02061E-14	0	0,042062718	-0,039683594	1,62537E-13	3,739237221	6,408239199	1,71378247	1,20369E-53	8,7505E-110	1,35746E-64
CG_ZBTB16	-0,18275	-0,1207	-0,0759	0,0448	0,10685	0,06205	1,31983E-09	0	8,88178E-16	0,078787889	0	25,18540455	60,74021037	2,41172264	2,78746E-49	1,0926E-77	3,72624E-90
CG_ZC3H7A	-0,02055	-0,0096	-0,23785	-0,22825	-0,2173	0,01095	0,001680207	0,008060522	0,874762348	-0,043485573	0,034460579	1,907025322	2,607667635	1,367400635	2,158E-65	8,6744E-70	1,02578E-37
CG_ZCCHC18	-0,40205	-0,3998	-0,4056	-0,0058	-0,00355	0,00225	0,062423575	0,000512149	0,00013515	0,043088516	0,000282905	6,052318875	13,51520978	2,233063072	4,96342E-56	3,5956E-114	1,22045E-67
CG_ZFAND3	0,3306	0,33815	0,3415	0,00335	0,0109	0,00755	0,701912054	0,154420892	0,269197898	-0,002629176	0,735174093	2,001514407	2,554696663	1,276381851	1,92271E-51	3,28385E-97	2,20521E-50
CG_ZFAT	0,3761	0,3794	0,3798	0,0004	0,0037	0,0033	0,018683398	0,161474959	0,006889043	0,00770559	0,283337682	1,933389082	2,563551712	1,325936789	1,27044E-42	1,36826E-88	3,46283E-60
CG_ZFP36	-0,464	-0,4652	-0,4658	-0,0006	-0,0018	-0,0012	0,41079903	0,015489192	0,253057565	-0,030581917	0,021219859	5,326293762	10,30873926	1,935443241	9,72745E-58	1,8155E-108	2,22544E-73
CG_ZIC1	0,0001	0,0322	0,062	0,0298	0,0619	0,0321	0	0	6,95333E-13	0,026834469	1,51783E-05	10,13959413	50,64219387	4,994499111	5,35106E-68	3,7648E-113	1,72657E-79
CG_ZMAT2	-0,4392	-0,4413	-0,446	-0,0047	-0,0068	-0,0021	0,001862815	2,98286E-06	0,046776166	-0,014840373	0,244609019	1,929463831	2,492573419	1,291847703	1,47259E-54	6,3109E-106	1,17517E-57
CG_ZNF101	-0,4739	-0,47425	-0,4741	0,00015	-0,0002	-0,00035	0,898968823	0,650951041	0,933027372	-0,002203019	0,892238377	4,481358053	6,225682485	1,389240139	1,03237E-39	1,36877E-75	8,97226E-39
CG_ZNF200	-0,4641	-0,4648	-0,4644	0,0004	-0,0003	-0,0007	0,870374697	0,404177502	0,580355828	-0,007529797	0,306478019	2,239809448	3,041375609	1,35787248	8,17213E-56	1,42647E-89	1,06981E-43
CG_ZNF221	-0,4447	-0,4467	-0,4492	-0,0025	-0,0045	-0,002	0,002471948	2,57634E-09	0,016740629	0,005688434	0,655667942	2,990121277	5,236780009	1,751360405	7,9037E-69	2,6639E-99	5,26723E-51
CG_ZNF229	-0,3905	-0,4159	-0,4314	-0,0155	-0,0409	-0,0254	3,65263E-14	0	1,50878E-11	-0,060545666	5,52999E-08	5,6048043	21,09404693	3,763565291	3,19076E-82	4,5989E-125	2,60742E-72
CG_ZNF267	-0,45115	-0,451	-0,4499	0,0011	0,00125	0,00015	0,933431372	0,390709537	0,853830052	-0,013219063	0,253140914	2,589518742	4,041559256	1,560737596	9,24227E-59	8,25759E-82	3,09697E-45
CG_ZNF329	-0,20755	-0,3184	-0,2944	0,024	-0,08685	-0,11085	0,341301839	1,48699E-10	2,38112E-08	0,036680229	0,005717842	2,131143884	3,362364198	1,577727446	6,79535E-77	3,88884E-67	2,13292E-38
CG_ZNF48	-0,42215	-0,4311	-0,4329	-0,0018	-0,01075	-0,00895	0,679972478	0,044837755	0,052006532	-0,026195589	0,018821941	2,604445052	3,63069062	1,394036176	1,4258E-49	1,25305E-82	1,24837E-41
CG_ZNF485	-0,24525	-0,2505	-0,29525	-0,04475	-0,05	-0,00525	0,002722408	3,63159E-06	0,040027865	-0,030574135	0,010010587	3,37914908	5,855595919	1,732861079	2,98267E-56	1,46929E-84	3,7316E-41
CG_ZNF514	-0,46475	-0,4659	-0,4676	-0,0017	-0,00285	-0,00115	0,599527368	0,056236848	0,217714424	-0,01835778	0,122064225	2,301445055	3,530449793	1,534014373	1,69728E-62	5,9241E-92	2,91993E-47
CG_ZNF517	0,4156	0,4052	0,39995	-0,00525	-0,01565	-0,0104	0,404751732	0,004028919	0,325777908	-0,018311765	0,186701377	3,114965101	4,81906079	1,547067345	8,59129E-54	2,6461E-105	1,24436E-64
CG_ZNF534	0,11005	0,1042	0,1474	0,0432	0,03735	-0,00585	0,021903049	0,03366671	0,894328237	0,028642312	0,280937695	4,563851976	6,988001898	1,531163135	2,75819E-40	1,18763E-82	1,07446E-49
CG_ZNF579	0,3629	0,3578	0,3443	-0,0135	-0,0186	-0,0051	0,447696626	0,120134454	0,792345956	-0,010734141	0,400024865	3,228911726	4,955930652	1,534860991	4,03556E-55	2,6024E-99	4,69942E-49
CG_ZNF611	0,18035	0,2807	0,2845	0,0038	0,10415	0,10035	0,034072612	1,99185E-12	2,49221E-08	0,008523737	0,345908471	1,972695113	3,240966256	1,642912903	3,25023E-78	9,50147E-60	4,80447E-35
CG_ZNF614	-0,4605	-0,4627	-0,459	0,0037	0,0015	-0,0022	0,058425853	0,005200332	0,075543494	-0,108221202	1,44462E-12	2,527438522	4,213000246	1,666905133	1,51798E-69	2,62092E-76	3,11249E-44
CG_ZNF616	-0,44715	-0,4465	-0,4463	0,0002	0,00085	0,00065	0,457920095	0,070715456	0,222601653	0,001319201	0,911550126	2,302191749	3,440828533	1,494588162	3,53397E-62	4,8954E-100	6,28931E-50
CG_ZNF618	0,3951	0,409	0,41265	0,00365	0,01755	0,0139	0,196754697	1,9128E-09	1,38194E-05	0,043615633	0,000385227	3,337842775	5,783200018	1,732616066	1,36202E-63	4,45854E-94	5,50274E-45
CG_ZNF673	-0,4293	-0,4252	-0,4175	0,0077	0,0118	0,0041	0,312400976	0,057688328	0,0788001	-0,032361752	0,0022915	2,012102778	2,749505171	1,366483462	7,14947E-60	1,12557E-76	1,11349E-42
CG_ZNF674	-0,4491	-0,44925	-0,4459	0,00335	0,0032	-0,00015	0,000113025	0,138430287	0,036730318	-0,057126355	6,6069E-07	2,319008326	3,47429438	1,498181072	3,05683E-65	2,97542E-67	7,33214E-40
CG_ZNF675	-0,42255	-0,4226	-0,4265	-0,0039	-0,00395	-5E-05	0,0013828	0,000590397	0,566592747	0,008295005	0,659375116	2,371112312	4,37146243	1,843633643	8,86672E-68	4,59115E-77	1,02453E-49
CG_ZNF775	-0,3269	-0,32495	-0,3628	-0,03785	-0,0359	0,00195	0,604336723	0,149180142	0,749214016	-0,013378942	0,244524969	2,767693145	4,105847376	1,483490821	3,98227E-57	1,88627E-87	1,00528E-40
CG_ZNF778	-0,4472	-0,4528	-0,4529	-0,0001	-0,0057	-0,0056	0,738714264	0,487634863	0,969921724	-0,005359719	0,621008674	2,280445987	3,487516397	1,529313308	4,11658E-71	2,0393E-108	6,10719E-56
CG_ZSCAN12	-0,1942	-0,3757	-0,4282	-0,0525	-0,234	-0,1815	1,11022E-14	0	0	-0,135711352	0	2,989806259	6,691362484	2,238058892	2,74986E-75	2,94969E-94	1,78859E-57
CG_ZSWIM2	-0,3913	-0,3919	-0,4205	-0,0286	-0,0292	-0,0006	6,55032E-15	0	0,345704642	-0,087990783	4,78373E-12	2,211062797	2,211062797	-1	2,80104E-05	2,80104E-05
CG_ZSWIM4	0,3035	0,3013	0,30805	0,00675	0,00455	-0,0022	0,663679215	0,256036193	0,698297506	0,001786229	0,834305017	2,604408947	3,809062605	1,462543971	7,82411E-56	9,4638E-105	3,60744E-56
CG_ZSWIM5	-0,455	-0,45625	-0,4572	-0,00095	-0,0022	-0,00125	0,281368378	0,010274921	0,271873577	-0,02629876	0,018644381	4,186149977	11,22372764	2,681157555	3,82919E-78	4,8748E-101	8,6835E-61
CG_ZWINT	-0,47015	-0,4701	-0,4707	-0,0006	-0,00055	5E-05	0,786164615	0,382803381	0,148617843	-0,023360098	0,108189297	2,365137404	3,613718179	1,52791046	2,58082E-63	7,87313E-87	6,34909E-43
CG_ZYX	-0,44515	-0,4469	-0,445	0,0019	0,00015	-0,00175	0,050618201	0,000692288	0,165257117	-0,045665604	7,29547E-05	4,797384257	7,463581018	1,555760518	4,17677E-42	4,029E-85	2,33701E-57
CG_A2BP1	-0,2717	-0,2462	-0,23815	0,00805	0,03355	0,0255	2,32522E-09	0	2,03615E-13	0,093954695	0	27,91142738	27,91142738	-1	3,30276E-21	2,61719E-21	0,162109173
CG_ACAA1	-0,45895	-0,459	-0,4616	-0,0026	-0,00265	-5E-05	7,68792E-08	3,17553E-10	0,548449412	-0,014188238	0,15739574	2,274491432	3,094203321	1,360393483	7,21168E-56	4,2906E-109	7,07558E-61
CG_ACAA2	-0,4526	-0,4543	-0,4552	-0,0009	-0,0026	-0,0017	0,758963191	0,003516282	0,009174576	-0,035300118	0,010882677	1,913826438	2,740851187	1,432131531	2,99019E-51	8,09601E-69	1,41101E-40
CG_ACTR3B	0,2215	0,2257	0,1962	-0,0295	-0,0253	0,0042	0,035982982	0,112128647	0,747630072	-0,022997675	0,029245622	4,701887433	7,237121538	1,539194981	5,79945E-44	1,99314E-88	1,10231E-60
CG_ACTR3C	0,13415	0,0846	-0,0465	-0,1311	-0,18065	-0,04955	0	0	1,69255E-09	-0,230120699	0	10,03224096	24,70357615	2,462418541	6,11849E-70	2,726E-108	1,05614E-69
CG_ACVR2A	-0,4372	-0,437	-0,43595	0,00105	0,00125	0,0002	0,82176586	0,605729035	0,887239995	-0,010855431	0,293945932	2,916924409	4,135976533	1,417923797	1,01879E-48	7,29748E-83	3,62926E-42
CG_ACVR2B	-0,4481	-0,4511	-0,4505	0,0006	-0,0024	-0,003	0,589738957	0,002020992	0,127378211	-0,024584222	0,014310601	4,158859653	7,04713084	1,694486332	1,78663E-60	4,0571E-112	2,69229E-59
CG_ADAM5P	-0,11505	-0,09875	-0,1315	-0,03275	-0,01645	0,0163	0,091740931	0,250746752	0,371780817	0,061534167	0,00039755	1,515703959	1,515703959	1	0,008648911	0,008648911
CG_ADAMTS20	-0,1172	-0,14265	-0,27035	-0,1277	-0,15315	-0,02545	2,59651E-11	0	0,08988531	-0,145995272	0	31,37553164	80,27795718	2,558616634	6,5856E-52	1,64445E-62	1,02036E-43
CG_ADAP1	0,11215	0,17965	0,2585	0,07885	0,14635	0,0675	0	0	0	0,150877992	0	6,525118038	16,12733331	2,471577252	6,25283E-73	2,8163E-104	3,48983E-52
CG_ADAP2	-0,13555	-0,1567	-0,1776	-0,0209	-0,04205	-0,02115	0,054550266	3,69048E-05	0,084758052	-0,026237336	0,022459052	4,086801013	9,136185859	2,235534794	6,04282E-72	2,782E-121	4,54527E-65
CG_ADIPOR2	-0,4536	-0,4537	-0,4546	-0,0009	-0,001	-1E-04	0,030957452	0,006803433	0,401965037	-0,016887291	0,14187016	2,339071561	3,356738148	1,435072874	2,72373E-55	8,7467E-109	1,71639E-61
CG_AFARP1	0,431	0,4295	0,4275	-0,002	-0,0035	-0,0015	0,107675039	0,086555838	0,825408575	-0,008505636	0,600936513	3,748912101	6,084741611	1,623068625	3,80055E-55	2,3886E-104	3,80289E-61
CG_AGPAT3	0,3831	0,3862	0,38075	-0,00545	-0,00235	0,0031	0,002900715	0,448801374	0,020034046	0,030295937	2,44777E-05	2,601197604	3,609672626	1,387696429	1,13779E-51	2,63121E-70	1,32027E-33
CG_AJAP1	-0,1859	-0,1171	0,0247	0,1418	0,2106	0,0688	0	0	0	0,233835296	0	88,62341406	190,9707666	2,154856802	3,11189E-37	6,17335E-59	1,39962E-80
CG_ALDH1L1	0,06775	-0,0781	-0,1534	-0,0753	-0,22115	-0,14585	9,80814E-11	0	0	-0,168027715	0	66,19305721	364,5032834	5,506669411	2,54772E-67	1,04889E-89	9,27445E-75
CG_ALDH1L2	-0,1636	-0,3241	-0,3813	-0,0572	-0,2177	-0,1605	3,79452E-06	0	7,31699E-11	-0,131944909	0	6,323362818	21,12617971	3,340972251	1,25757E-78	2,9111E-130	1,36798E-68
CG_ALG1	-0,4625	-0,463	-0,4638	-0,0008	-0,0013	-0,0005	0,782082531	0,175967102	0,614903273	-0,028607409	0,054566367	2,492815312	3,509058502	1,407668866	8,16704E-52	1,4E-101	9,57044E-59
CG_ALG2	-0,4402	-0,4368	-0,4365	0,0003	0,0037	0,0034	0,968493517	0,061885452	0,145984871	0,002223979	0,898210324	1,917379616	2,486464787	1,296803599	9,14593E-50	5,5609E-106	2,90997E-65
CG_ALG3	-0,4631	-0,465	-0,4642	0,0008	-0,0011	-0,0019	0,407681237	3,55859E-05	0,001823528	-0,006051221	0,494113543	4,11705294	6,100231529	1,481698588	1,86116E-47	7,78267E-91	4,28913E-65
CG_ALG5	-0,4634	-0,4664	-0,4668	-0,0004	-0,0034	-0,003	0,373096456	3,71803E-08	5,81955E-06	-0,010546248	0,330553017	1,919523204	2,818993204	1,468590324	7,93908E-71	5,2057E-107	1,68057E-54
CG_ALG6	-0,4551	-0,4549	-0,45535	-0,00045	-0,00025	0,0002	0,768428809	0,291719057	0,648061598	-0,001461077	0,909077164	1,996631372	2,823091717	1,413927356	4,20256E-53	9,80565E-97	1,17877E-50
CG_ALG8	-0,46925	-0,4694	-0,4691	0,0003	0,00015	-0,00015	0,000685144	1,16025E-07	0,110364072	0,061797086	1,23771E-06	11,3017635	16,74497132	1,481624644	2,0692E-30	4,83689E-59	2,12806E-50
CG_ALG9	-0,4517	-0,4543	-0,4558	-0,0015	-0,0041	-0,0026	2,09905E-05	0	5,918E-08	-0,012481714	0,143802329	2,365412837	3,484230334	1,472990372	7,68533E-66	3,6715E-122	9,86565E-82
CG_ALS2CR4	-0,45635	-0,4561	-0,4564	-0,0003	-5E-05	0,00025	0,602144096	0,05657001	0,132484233	-0,009765497	0,244778073	2,323970894	3,526429017	1,517415311	3,70886E-60	1,09713E-64	1,04968E-32
CG_ALS2CR8	-0,4777	-0,4783	-0,4779	0,0004	-0,0002	-0,0006	0,4961003	0,298707663	0,055069546	-0,004696765	0,632190061	2,401367155	4,403088982	1,833575917	2,1121E-72	2,0591E-81	3,41625E-50
CG_AMBN	0,3082	0,30345	0,31935	0,0159	0,01115	-0,00475	0,223219903	0,460949798	0,88518882	-2,71778E-05	0,999057651	12,84091409	16,50267509	1,285163578	4,7239E-21	1,10778E-21	0,000786229
CG_AMBP	0,31565	0,3033	0,31135	0,00805	-0,0043	-0,01235	0,137384682	0,752262195	0,594766738	0,010858963	0,636901489	112,1402204	184,6308726	1,646428659	8,82894E-23	2,09584E-29	3,36309E-47
CG_AOX1	0,1032	-0,11665	-0,1893	-0,07265	-0,2925	-0,21985	1,92573E-08	0	0	-0,237739281	0	8,331082705	28,17688064	3,38213911	1,60355E-65	3,2713E-117	1,43619E-61
CG_APC2	-0,2635	-0,1825	0,026	0,2085	0,2895	0,081	0	0	0	0,219534777	0	15,28702747	45,19063737	2,956142877	1,62162E-63	8,9258E-111	6,87159E-80
CG_APCS	-0,06625	-0,06035	-0,0871	-0,02675	-0,02085	0,0059	0,085139606	0,011383056	0,044065787	0,021938172	0,242671512	14,94289734	14,94289734	-1	1,31631E-06	1,31631E-06
CG_APITD1	-0,3565	-0,388	-0,4075	-0,0195	-0,051	-0,0315	6,46239E-06	5,50004E-13	0,00891171	-0,034524709	1,0927E-07	1,984874787	2,95103289	1,486760227	2,20232E-68	1,62679E-83	2,04358E-43
CG_ARIH1	-0,4691	-0,46935	-0,4694	-5E-05	-0,0003	-0,00025	0,143608222	0,076403098	0,250767337	-0,00195935	0,852672187	2,150100357	2,675231982	1,244235867	7,5859E-40	2,82352E-77	5,16884E-41
CG_ARIH2	-0,4574	-0,4572	-0,4586	-0,0014	-0,0012	0,0002	0,15978691	0,470097423	0,830115668	-0,005810812	0,503757031	1,812172134	2,24540549	1,239068546	7,84863E-54	1,24431E-91	9,42667E-46
CG_ARL5A	-0,46635	-0,466	-0,4662	-0,0002	0,00015	0,00035	0,286316237	0,052037495	0,466327085	-0,008103987	0,467473073	1,757148352	2,561150443	1,457560735	1,81154E-69	1,47582E-68	4,16288E-42
CG_ARL5B	-0,4693	-0,4696	-0,4701	-0,0005	-0,0008	-0,0003	0,075599452	0,002377853	0,221586809	0,002744644	0,836217445	2,932770135	5,4690263	1,864798824	7,06444E-76	5,53014E-86	8,02927E-48
CG_ARL5C	0,12415	0,1246	0,11875	-0,00585	-0,0054	0,00045	0,413443435	0,325376322	0,869652818	-0,011012083	0,387934453	2,627895669	3,439121296	1,308697806	3,07953E-58	7,97653E-60	7,26674E-07
CG_ARNTL2	0,23545	0,14305	0,06595	-0,0771	-0,1695	-0,0924	0,010430392	1,63911E-11	3,6139E-05	-0,089778963	1,23483E-11	12,46725546	53,46400466	4,288353988	2,75011E-63	2,6486E-124	2,51882E-73
CG_ARV1	-0,4441	-0,4454	-0,4471	-0,0017	-0,003	-0,0013	0,742697566	0,082348416	0,513814086	-0,006778737	0,581329918	2,178108769	3,176680509	1,458458161	1,05339E-58	7,60909E-93	6,054E-48
CG_ASPSCR1	0,3296	0,32745	0,3263	-0,00115	-0,0033	-0,00215	0,580670661	0,341484537	0,88776586	-0,00046749	0,939355784	3,411523135	4,914484178	1,440554258	2,9668E-52	2,12629E-87	4,44016E-39
CG_AZIN1	-0,4668	-0,467	-0,468	-0,001	-0,0012	-0,0002	0,164152062	0,041426291	0,980141284	-0,001312581	0,909104462	2,356373119	3,270474578	1,387927299	1,2561E-53	6,62086E-71	1,76798E-38
CG_B4GALT1	-0,4184	-0,4112	-0,41315	-0,00195	0,00525	0,0072	0,213719081	8,65357E-05	0,006316645	-0,03933378	0,006825786	2,85455132	4,506751804	1,578795158	3,98415E-60	1,2169E-110	5,39051E-60
CG_B4GALT2	-0,0755	-0,161	-0,1904	-0,0294	-0,1149	-0,0855	0,060767152	0	2,62013E-13	-0,055528154	7,20606E-10	2,397136396	3,487400366	1,45481933	1,14092E-55	3,7797E-102	5,32509E-52
CG_B4GALT3	-0,4422	-0,4416	-0,4421	-0,0005	1E-04	0,0006	0,001184008	0,00041393	0,914898564	-0,003787565	0,766527146	2,746944953	3,64685288	1,327603189	2,56153E-47	4,31139E-94	2,60756E-57
CG_B4GALT4	-0,47235	-0,4729	-0,47375	-0,00085	-0,0014	-0,00055	0,0947681	0,003197106	0,517588743	-0,023235695	0,068467796	2,12251684	2,991622211	1,409469247	1,85078E-61	2,99078E-97	1,18585E-50
CG_B4GALT5	-0,4338	-0,43235	-0,4367	-0,00435	-0,0029	0,00145	0,277748586	0,050193312	0,912210799	-0,033176835	0,009280199	3,061655588	4,504865398	1,471382156	1,52348E-50	3,14327E-98	8,07794E-54
CG_B4GALT6	-0,4078	-0,4225	-0,43015	-0,00765	-0,02235	-0,0147	0,007953928	1,93118E-08	0,003307085	-0,10147436	3,22409E-11	4,529488058	11,14341869	2,460193856	4,23438E-75	1,00576E-86	1,30654E-47
CG_B4GALT7	-0,0466	-0,077	-0,08615	-0,00915	-0,03955	-0,0304	0,818080655	0,372506309	0,717017357	-0,011510165	0,288292359	2,462712132	3,376620399	1,371098292	2,36589E-56	2,07869E-98	1,21111E-46
CG_BCHE	-0,12875	-0,2596	-0,2963	-0,0367	-0,16755	-0,13085	0,000689286	0	0	-0,22971399	0	5,246575259	17,0392272	3,247685655	6,02136E-74	1,43806E-67	4,30273E-45
CG_BCL9L	-0,135	-0,165	-0,1816	-0,0166	-0,0466	-0,03	0,340321203	5,31971E-06	0,002851102	-0,02068743	0,021802017	2,200702303	3,430350517	1,558752636	8,49919E-67	1,6087E-106	8,14446E-54
CG_BDP1	-0,4621	-0,46165	-0,4621	-0,00045	0	0,00045	0,441306762	0,044266917	0,508420379	-0,00244243	0,854036562	2,162505797	3,392093648	1,568594014	4,07086E-69	2,94266E-68	1,2387E-42
CG_BOLL	0,3767	0,3836	0,37185	-0,01175	-0,00485	0,0069	0,2128531	0,000248656	0,029875548	-0,042357182	4,98137E-08	3,664996956	3,664996956	-1	3,77883E-23	3,77883E-23
CG_BRCC3	-0,4416	-0,39865	-0,44675	-0,0481	-0,00515	0,04295	5,91326E-05	0,040449339	0,085452173	-0,083345129	3,20097E-10	1,844569311	2,522607936	1,367586418	1,01822E-64	4,11537E-63	4,57248E-39
CG_C10orf10	-0,01585	-0,101	-0,1447	-0,0437	-0,12885	-0,08515	0,001121118	3,70814E-14	6,87712E-07	-0,073864865	2,09529E-05	5,707393366	14,59117338	2,556538939	6,14741E-64	6,9241E-116	5,77947E-61
CG_C10orf11	0,3477	0,3674	0,3825	0,0151	0,0348	0,0197	1,33227E-15	0	0	0,143279978	0	4,066771691	7,066128572	1,737527727	6,65184E-58	9,63837E-67	2,95175E-34
CG_C10orf12	0,40235	0,40665	0,40545	-0,0012	0,0031	0,0043	0,105164593	1,38674E-05	0,029344896	0,010963829	0,4509329	2,485741028	3,94348731	1,586443344	1,83436E-70	1,5323E-101	5,05906E-54
CG_C10orf18	-0,4562	-0,4569	-0,46	-0,0031	-0,0038	-0,0007	0,037941548	0,001242286	0,134540215	-0,017546146	0,067547109	1,989304329	2,767969411	1,391425822	4,28441E-63	1,64151E-64	2,8621E-35
CG_C10orf32	-0,4599	-0,4603	-0,4628	-0,0025	-0,0029	-0,0004	0,003789089	6,72388E-06	0,400695126	-0,015449964	0,265271238	2,403498661	3,602134373	1,498704547	1,37605E-58	4,44989E-91	9,67521E-49
CG_C10orf35	-0,4145	-0,4205	-0,42785	-0,00735	-0,01335	-0,006	0,014491027	0,000663249	0,176977069	-0,013424727	0,332963955	3,159700904	8,036258658	2,543360559	3,55192E-77	3,55273E-84	5,98355E-55
CG_C13orf30	0,3202	0,314	0,308	-0,006	-0,0122	-0,0062	8,03558E-05	1,22277E-07	0,133750681	0,043061423	0,003058195	42,73718562	111,8874179	2,618034302	1,52229E-47	1,8179E-59	3,14485E-56
CG_C13orf31	-0,4631	-0,465	-0,46515	-0,00015	-0,00205	-0,0019	0,00722227	2,18745E-09	5,03553E-05	-0,052337311	6,03881E-11	2,380261369	4,144574512	1,741226642	6,15214E-75	7,71662E-96	1,55611E-52
CG_C13orf33	0,0911	-0,018	-0,0403	-0,0223	-0,1314	-0,1091	0,005330013	0	0	-0,135834096	0	10,60002675	28,3588672	2,67535808	2,61854E-60	1,9637E-111	8,98798E-59
CG_C13orf34	-0,4733	-0,4745	-0,4749	-0,0004	-0,0016	-0,0012	0,002141052	5,02532E-07	0,00304073	-0,001371804	0,886243152	2,311190213	3,513410139	1,52017351	2,65811E-60	4,9316E-102	1,53097E-54
CG_C13orf35	0,30605	0,2998	0,31555	0,01575	0,0095	-0,00625	0,094329036	0,337090202	0,536894163	0,032635774	0,004519675	13,65101198	13,65101198	-1	1,76487E-28	1,76487E-28
CG_C13orf36	-0,2918	-0,28675	-0,26165	0,0251	0,03015	0,00505	6,39048E-07	3,91935E-07	0,492843474	0,070709553	1,37668E-14	183,7611525	183,7611525	-1	3,79932E-15	3,79932E-15
CG_C13orf37	-0,4723	-0,473	-0,4737	-0,0007	-0,0014	-0,0007	0,0917535	0,000100423	0,060884116	-0,023217121	0,080289192	2,279491453	3,636947247	1,595508174	5,17878E-64	2,11574E-82	9,00193E-46
CG_C13orf38	-0,4117	-0,438	-0,4468	-0,0088	-0,0351	-0,0263	1,44718E-11	0	0	-0,217348766	0	8,207187994	31,2240982	3,804481903	6,60104E-74	2,4057E-137	1,88122E-98
CG_C13orf39	0,3642	0,3499	0,3691	0,0192	0,0049	-0,0143	0,025065142	0,708484379	0,099886389	0,049330065	0,004523073	5,900429606	5,900429606	-1	3,67956E-25	3,67956E-25
CG_C15orf33	-0,3632	-0,40425	-0,4082	-0,00395	-0,045	-0,04105	0,903212599	0,001514295	0,008604447	-0,024280516	0,013269915	3,099904993	5,408917902	1,744865702	6,42416E-59	1,39018E-83	1,19746E-45
CG_C15orf55	0,34315	0,33635	0,34575	0,0094	0,0026	-0,0068	0,590291535	0,613934649	0,326205598	0,033311727	0,076009851	2,882914399	2,882914399	-1	1,52642E-52	1,52642E-52
CG_C16orf70	-0,4664	-0,4669	-0,468	-0,0011	-0,0016	-0,0005	0,518222344	0,00103508	0,000588834	-0,017892908	0,160677893	2,031531874	2,560696018	1,260475433	3,69141E-50	1,1159E-100	3,09157E-61
CG_C1orf150	-0,29945	-0,31555	-0,28755	0,028	0,0119	-0,0161	0,006994486	0,042532136	0,000317041	0,042473422	0,003481762	46,31000475	82,74223371	1,786703201	7,3051E-30	2,00239E-40	1,18138E-72
CG_C1orf151	-0,46565	-0,46685	-0,4681	-0,00125	-0,00245	-0,0012	0,725768847	0,003844652	0,055222975	-0,009996073	0,286899182	2,377194585	3,383949409	1,423505434	1,7183E-63	8,8302E-116	2,07972E-62
CG_C1orf156	-0,4616	-0,45975	-0,4593	0,00045	0,0023	0,00185	0,619156798	0,001810041	0,047120645	-0,002219241	0,867291103	2,093533495	2,943515042	1,406003319	2,84986E-58	1,48191E-81	7,81508E-44
CG_C1orf157	0,3748	0,3665	0,3633	-0,0032	-0,0115	-0,0083	0,096677795	0,064952291	0,867989966	-0,089568064	1,76121E-06	6,036799978	9,248632084	1,532042161	1,55594E-36	1,20721E-45	1,67847E-26
CG_C1orf158	-0,17765	-0,1884	-0,16095	0,02745	0,0167	-0,01075	0,156688304	0,287067682	0,516341189	0,116691309	3,58481E-07	8,885567989	8,885567989	-1	1,3422E-06	1,3422E-06
CG_C1orf159	0,3309	0,3381	0,3334	-0,0047	0,0025	0,0072	0,468355025	0,34786339	0,482199252	0,002972521	0,613637468	2,401114164	3,546175655	1,476887567	1,918E-59	9,43426E-64	7,44395E-30
CG_C1orf210	0,3464	0,3257	0,32505	-0,00065	-0,02135	-0,0207	0,115001148	6,4787E-05	2,91469E-06	-0,105015006	2,22045E-15	73,783995	132,8866163	1,801022244	2,22159E-30	1,4601E-38	7,34621E-53
CG_C1orf212	-0,47405	-0,4751	-0,4755	-0,0004	-0,00145	-0,00105	0,248926761	0,00135982	0,001198552	-0,00124176	0,861074315	1,85164047	2,44554498	1,320745047	1,54774E-69	5,3811E-119	3,31286E-59
CG_C1orf213	-0,4497	-0,4496	-0,4529	-0,0033	-0,0032	1E-04	3,96332E-05	9,45767E-05	0,21227861	-0,033075437	4,08505E-06	3,840260026	7,042267359	1,833799615	9,07253E-56	1,6931E-111	2,26144E-63
CG_C1orf216	-0,35255	-0,3726	-0,38915	-0,01655	-0,0366	-0,02005	0,058977584	0,012445215	0,578291504	-0,021087394	0,08618626	2,14308935	2,962961746	1,382565662	1,78304E-58	2,3438E-102	1,71765E-50
CG_C1RL	-0,143	-0,3575	-0,3918	-0,0343	-0,2488	-0,2145	0,000447701	0	0	-0,139129128	0	3,04736857	6,473652836	2,124341933	1,26508E-71	2,9389E-84	2,95371E-52
CG_C2orf60	-0,4606	-0,46065	-0,4612	-0,00055	-0,0006	-5E-05	0,079329758	0,140194435	0,965756928	-0,018103768	0,071224889	2,181142457	3,202210172	1,468134354	1,42077E-54	2,00898E-73	4,96444E-43
CG_C2orf61	0,38765	0,3854	0,38865	0,00325	0,001	-0,00225	0,853862709	0,883977646	0,631252059	0,005954798	0,653767093	3,545575949	4,989972968	1,407380082	4,0891E-48	3,96871E-59	4,30219E-25
CG_C2orf62	-0,46435	-0,4667	-0,4662	0,0005	-0,00185	-0,00235	0,62310615	0,095731964	0,199081591	-0,023362329	0,256084663	6,48622918	10,45852868	1,612420466	4,26016E-44	1,97081E-75	8,01754E-96
CG_C2orf63	-0,4583	-0,4589	-0,46	-0,0011	-0,0017	-0,0006	0,081874438	3,33799E-06	0,030132062	0,007191265	0,316660842	4,59076951	10,90042137	2,3744214	2,07868E-71	3,7126E-111	1,34339E-61
CG_C2orf64	-0,464	-0,4636	-0,46425	-0,00065	-0,00025	0,0004	0,392973965	0,145293343	0,970880123	-0,0072427	0,492409358	1,662764671	2,205711342	1,32653248	1,25154E-63	1,6366E-99	2,51655E-54
CG_C2orf65	0,2973	0,2634	0,22135	-0,04205	-0,07595	-0,0339	1,83887E-08	0	1,04237E-06	-0,079862601	3,47367E-12	9,98227051	20,44097349	2,047727866	3,77292E-50	8,7379E-100	1,00685E-63
CG_C2orf66	0,29065	0,3459	0,3737	0,0278	0,08305	0,05525	2,59895E-05	6,66134E-16	0,000499979	0,211964919	0	8,262326088	18,06483284	2,186410055	7,14245E-60	4,25353E-93	1,70146E-93
CG_C2orf67	-0,4444	-0,44505	-0,4462	-0,00115	-0,0018	-0,00065	0,751422142	0,467457632	0,29818753	-0,002207453	0,838623143	1,999961184	2,949495075	1,47477616	4,17397E-57	2,64574E-63	1,12671E-37
CG_C2orf68	-0,43265	-0,4363	-0,4367	-0,0004	-0,00405	-0,00365	0,905713114	0,31763903	0,336343095	-0,023734256	0,073779449	1,987055268	2,637479719	1,327330831	4,48015E-54	1,9484E-108	9,31838E-62
CG_C2orf69	-0,3495	-0,36915	-0,3736	-0,00445	-0,0241	-0,01965	0,976304167	0,650459719	0,70016194	-0,01257469	0,439467467	2,363053021	3,613948632	1,529355711	3,96666E-58	9,68807E-77	7,54941E-43
CG_C3orf64	-0,4328	-0,4356	-0,441	-0,0054	-0,0082	-0,0028	2,1758E-08	1,11022E-16	0,007489796	-0,08581315	1,28786E-14	3,312434668	5,6642463	1,709994874	4,76981E-57	5,07244E-89	1,04834E-47
CG_C3orf66	0,0928	0,0841	0,17085	0,08675	0,07805	-0,0087	9,48759E-10	4,78843E-09	0,367722184	0,197813604	5,50671E-14	25,90128915	155,8108619	6,015563974	4,39975E-92	3,14755E-98	3,99483E-47
CG_C4orf22	-0,2231	-0,214	-0,21	0,004	0,0131	0,0091	0,021700397	0,037650001	0,159550033	0,060864239	2,66986E-12	4,47978036	4,47978036	-1	2,33497E-08	2,33497E-08
CG_C4orf26	0,1434	0,08215	0,12725	0,0451	-0,01615	-0,06125	0,001389649	0,198929999	0,000348652	-0,018964886	0,243481149	3,503284127	4,864245352	1,388481543	1,6231E-46	6,20621E-54	4,3994E-16
CG_C4orf27	-0,4711	-0,4722	-0,4738	-0,0016	-0,0027	-0,0011	0,000163259	2,51389E-10	0,004475571	-0,017591286	0,152393832	2,006281439	2,730316123	1,360883907	3,54121E-46	2,25635E-74	7,08307E-42
CG_C5orf27	-0,4323	-0,42485	-0,42	0,00485	0,0123	0,00745	0,244593127	0,432612326	0,765222799	-0,001644355	0,943017736	12,81896608	25,10703919	1,958585352	2,01205E-44	1,22423E-72	4,14754E-80
CG_C6orf168	0,08545	0,0715	-0,0459	-0,1174	-0,13135	-0,01395	1,60805E-05	0,013300771	0,028312161	-0,018696455	0,115326489	3,518362177	8,998197296	2,557496029	1,12767E-83	4,07597E-68	4,18455E-40
CG_C6orf211	-0,4639	-0,4657	-0,4678	-0,0021	-0,0039	-0,0018	0,00012061	2,93587E-12	0,002453608	-0,006079295	0,564452241	3,062997098	4,628934024	1,511243359	1,08305E-50	1,14951E-83	1,33348E-44
CG_C6orf217	-0,4601	-0,4613	-0,4616	-0,0003	-0,0015	-0,0012	0,594948584	0,158340484	0,685032508	0,009211516	0,423333779	4,455687337	7,379627523	1,656226518	8,31723E-51	9,09396E-82	1,7817E-99
CG_C6orf218	-0,0446	-0,1999	-0,28445	-0,08455	-0,23985	-0,1553	2,1505E-05	0	7,60793E-11	-0,227187275	0	7,38527683	20,03640815	2,713020596	2,05392E-69	4,11531E-66	1,21367E-37
CG_C6orf41	-0,2918	-0,3451	-0,3692	-0,0241	-0,0774	-0,0533	0,023260103	2,25617E-05	0,021214186	-0,033316034	0,040459101	4,42206429	8,209782491	1,856549781	2,64534E-62	2,3905E-114	1,29019E-60
CG_C6orf47	-0,43685	-0,4362	-0,4352	0,001	0,00165	0,00065	0,138053306	0,002118996	0,052398307	0,017117391	0,002899686	2,059234315	2,763973914	1,342233807	8,46079E-60	1,3848E-105	1,0065E-52
CG_C6orf48	-0,45875	-0,4596	-0,4594	0,0002	-0,00065	-0,00085	0,238434424	0,039928645	0,356755313	-0,000977627	0,891773302	4,689311119	8,004548338	1,70697745	7,41336E-54	2,4271E-105	3,27917E-64
CG_C7orf50	0,3599	0,3607	0,3525	-0,0082	-0,0074	0,0008	9,27625E-12	3,45269E-09	0,000740227	-0,007270606	0,01191262	3,359661773	5,381662805	1,601846605	1,46268E-55	1,5522E-100	2,41188E-51
CG_C7orf51	0,03655	0,0981	0,1285	0,0304	0,09195	0,06155	0,057805757	7,78706E-08	0,001071848	0,036361866	0,000148569	17,37214507	45,48578984	2,618317408	4,83119E-58	5,6647E-103	8,2046E-67
CG_C7orf52	-0,3627	-0,3126	-0,2215	0,0911	0,1412	0,0501	3,91409E-12	0	0	0,152975386	0	35,23799662	212,7394827	6,037218432	2,25276E-68	3,8549E-113	6,33122E-91
CG_C7orf53	0,3072	0,30135	0,30025	-0,0011	-0,00695	-0,00585	0,073150344	0,249735817	0,218443363	-0,032878877	0,000795167	4,823512149	9,44181359	1,957456165	7,81929E-56	1,388E-108	7,33962E-60
CG_C7orf54	0,41935	0,404	0,41055	0,00655	-0,0088	-0,01535	0,497349865	0,040449339	0,008919271	-0,03949539	0,137002856	3,151415544	4,849392408	1,53879815	3,30399E-47	3,97828E-93	4,29702E-78
CG_C7orf55	-0,47025	-0,4719	-0,4723	-0,0004	-0,00205	-0,00165	0,484939515	0,031759939	0,191409401	-0,023721706	0,015524932	3,197596724	5,110115855	1,598111424	1,87846E-56	2,8055E-107	5,08365E-58
CG_C7orf57	-0,3579	-0,3827	-0,3759	0,0068	-0,018	-0,0248	0,133900688	0,078599319	0,01969021	-0,011332788	0,413765852	10,73501275	23,98452562	2,234233547	1,41603E-53	2,77692E-94	1,17058E-80
CG_C7orf58	-0,2002	-0,111	-0,2422	-0,1312	-0,042	0,0892	5,85865E-13	0,000103558	4,22372E-09	0,002318676	0,768819421	24,99299691	89,43303927	3,578323944	2,54279E-62	4,7893E-116	1,12327E-65
CG_C7orf59	-0,4691	-0,4697	-0,4686	0,0011	0,0005	-0,0006	0,168300224	0,419035871	0,707301252	-0,002571158	0,866813035	2,6588972	3,937904161	1,481029113	1,46697E-62	4,2688E-111	8,94199E-56
CG_C7orf69	0,3082	0,3153	0,30825	-0,00705	5E-05	0,0071	0,573017703	0,868663788	0,633940992	-0,004592042	0,887828889	24,56254253	38,21226845	1,555713071	2,76315E-28	1,36266E-36	1,27254E-30
CG_CA5BP	-0,4369	-0,441	-0,4444	-0,0034	-0,0075	-0,0041	1,36046E-07	3,21965E-15	0,002279741	-0,016926594	0,154068418	2,966134462	4,282983146	1,443961223	4,66464E-54	4,0289E-105	3,26949E-69
CG_CAMLG	-0,4682	-0,4675	-0,4684	-0,0009	-0,0002	0,0007	0,22164735	0,065829429	0,104254759	0,012367281	0,3143712	2,153751797	3,022972804	1,403584577	1,52018E-55	7,1647E-100	4,16372E-52
CG_CAPS2	-0,4409	-0,4422	-0,4432	-0,001	-0,0023	-0,0013	0,33527596	0,431340943	0,448744405	0,004654756	0,62000098	3,615251466	7,438460165	2,057522204	4,34087E-68	7,1288E-101	3,15753E-53
CG_CAPSL	-0,24135	-0,2304	-0,24745	-0,01705	-0,0061	0,01095	0,000285811	0,218732755	0,006416359	0,053760628	0,000104574	5,160604253	5,160604253	-1	1,66283E-08	1,66283E-08
CG_CASP9	-0,4468	-0,4513	-0,4544	-0,0031	-0,0076	-0,0045	0,023518044	4,39985E-09	0,001864472	-0,013163677	0,253235964	2,350187727	3,276864459	1,394299026	1,20271E-47	9,3357E-99	4,61642E-59
CG_CBY1	-0,4714	-0,47175	-0,4726	-0,00085	-0,0012	-0,00035	0,114351771	0,0226137	0,616794691	-0,004141918	0,694631062	2,463285758	3,43299558	1,393665176	4,53255E-49	1,42686E-96	6,24289E-54
CG_CCBL1	-0,47795	-0,47645	-0,4747	0,00175	0,00325	0,0015	0,930505694	0,235845575	0,345345012	0,003123037	0,867920632	2,513552809	4,049916042	1,61123173	3,00782E-65	2,2117E-101	1,15327E-50
CG_CCBL2	0,0516	0,0217	0,02285	0,00115	-0,02875	-0,0299	0,269516148	0,003466585	0,031747305	-0,000415919	0,965401518	2,150726389	3,409698085	1,58537046	1,83584E-76	7,0388E-119	1,84266E-62
CG_CCDC11	-0,4474	-0,45475	-0,4446	0,01015	0,0028	-0,00735	0,531550657	0,219333938	0,791251214	-0,017623958	0,185206844	6,910221713	13,62439252	1,971628855	7,89907E-50	3,3477E-101	3,38979E-63
CG_CCDC12	-0,4221	-0,4253	-0,4228	0,0025	-0,0007	-0,0032	0,716426467	0,129107851	0,655136324	-0,006587637	0,592029736	2,562720249	3,572445494	1,394005255	1,33077E-55	2,9825E-101	3,51277E-64
CG_CCDC13	-0,3722	-0,3737	-0,38295	-0,00925	-0,01075	-0,0015	0,493678073	0,075575826	0,831954535	-0,018937845	0,099506588	7,410115347	14,60149313	1,97048122	8,35972E-53	3,7053E-103	2,51355E-65
CG_CCDC14	-0,4238	-0,4274	-0,4293	-0,0019	-0,0055	-0,0036	0,015841655	0,003632186	0,158485191	-0,029650814	0,025660739	2,780676667	5,076393834	1,825596588	1,54291E-71	6,75522E-94	9,10623E-55
CG_CCDC15	-0,4665	-0,4678	-0,4672	0,0006	-0,0007	-0,0013	0,411573992	0,186172908	0,482073594	-0,018043091	0,128596868	3,318400462	5,571724793	1,679039301	3,99821E-67	8,2055E-112	8,47236E-55
CG_CCDC17	0,35115	0,35785	0,3519	-0,00595	0,00075	0,0067	0,098156939	0,479501372	0,383594437	-0,011302811	0,357802685	5,494377361	10,49574013	1,910269252	4,54588E-55	8,0478E-105	3,11675E-59
CG_CCDC18	-0,45775	-0,4572	-0,4588	-0,0016	-0,00105	0,00055	0,345128528	0,025705237	0,189396749	-0,004412455	0,633939118	3,415460246	7,472940316	2,187974615	5,90415E-69	4,71322E-89	3,26941E-56
CG_CCDC19	0,26925	0,2479	0,21325	-0,03465	-0,056	-0,02135	0,005811856	1,11131E-06	0,040487182	-0,075620232	2,90109E-09	9,835620018	19,29784707	1,962036663	8,71176E-46	1,193E-92	9,80464E-63
CG_CCNE1	-0,4711	-0,4719	-0,47205	-0,00015	-0,00095	-0,0008	0,03415527	0,000179864	0,019056516	-0,023364826	0,014807176	3,496481811	5,369813565	1,535776205	2,8277E-51	3,69149E-92	5,94249E-47
CG_CCNE2	-0,4614	-0,4622	-0,46175	0,00045	-0,00035	-0,0008	0,810168614	0,825812776	0,918204714	-0,008840935	0,523752328	4,308208284	7,58570885	1,760757222	7,90137E-56	5,71199E-81	5,40138E-42
CG_CD63	-0,4578	-0,4564	-0,4589	-0,0025	-0,0011	0,0014	0,105479656	0,026073942	0,383090657	-0,056058949	2,26056E-08	2,689309877	4,313945648	1,604108803	3,11376E-61	7,2204E-99	2,2877E-51
CG_CD68	-0,3437	-0,3313	-0,3315	-0,0002	0,0122	0,0124	0,17161276	0,002910581	0,060986112	-0,056524914	0,001138364	5,415790755	10,99567298	2,030298708	5,17235E-56	1,6104E-103	3,34156E-55
CG_CD69	0,3289	0,255	0,0251	-0,2299	-0,3038	-0,0739	0	0	5,21938E-12	-0,354022712	0	15,93121065	62,05742801	3,895336604	8,2407E-63	5,1335E-125	9,30773E-76
CG_CDC6	-0,4677	-0,4685	-0,4688	-0,0003	-0,0011	-0,0008	0,49645373	0,060750882	0,183403592	-0,01076032	0,364815236	2,491806429	4,258153625	1,708862123	1,11671E-75	6,84705E-78	9,06295E-39
CG_CDC7	-0,4779	-0,4786	-0,4791	-0,0005	-0,0012	-0,0007	0,000542575	1,02139E-08	0,008537611	-0,012844004	0,081085367	2,975128538	4,936949884	1,659407256	6,37623E-64	1,2484E-87	1,45107E-47
CG_CEACAM16	0,28785	0,28095	0,2587	-0,02225	-0,02915	-0,0069	0,019250866	0,00312227	0,056662293	-0,03674213	0,0056366	2,432905022	2,432905022	-1	1,67499E-08	1,67499E-08
CG_CEACAM18	-0,06885	-0,0521	-0,06955	-0,01745	-0,0007	0,01675	0,708807873	0,951933422	0,571762954	-0,088791251	0,006280782	-1	-1	-1	0,083781162	0,083781162
CG_CEACAM19	0,1993	0,2644	0,3215	0,0571	0,1222	0,0651	1,87668E-07	0	1,9956E-06	0,183112893	0	20,26109162	62,30499829	3,075105698	8,95012E-54	7,4938E-97	1,41054E-75
CG_CELA1	0,3827	0,38135	0,3809	-0,00045	-0,0018	-0,00135	0,160643116	0,611309258	0,246560377	0,028225867	0,219755997	4,266047413	4,266047413	1	6,87077E-26	6,87077E-26
CG_CGGBP1	-0,4696	-0,47	-0,4687	0,0013	0,0009	-0,0004	0,260647285	0,203605462	0,720506558	-0,000816341	0,95305562	1,840058967	2,450092131	1,331529138	6,59958E-54	2,20923E-79	1,00116E-43
CG_CHL1	0,0019	-0,1898	-0,3014	-0,1116	-0,3033	-0,1917	4,80337E-08	0	0	-0,084388515	0	4,569879106	22,35565638	4,89195794	2,51975E-81	4,6978E-77	5,42522E-54
CG_CHMP5	-0,4442	-0,4456	-0,44835	-0,00275	-0,00415	-0,0014	0,004395115	0,000155389	0,536170305	-0,00206956	0,892619497	2,075374941	2,966841799	1,429544966	2,60603E-65	4,25743E-81	8,43196E-43
CG_CHODL	-0,3938	-0,37545	-0,3759	-0,00045	0,0179	0,01835	0,404499655	0,305083454	0,024853596	0,016186199	0,266221275	27,6411934	67,31032885	2,435145541	4,67817E-41	7,17314E-74	9,68252E-75
CG_CHRD	0,13215	0,19555	0,2364	0,04085	0,10425	0,0634	1,54553E-07	0	2,24905E-08	0,105049703	0	11,90242803	33,13398912	2,783800838	3,8539E-60	9,0096E-115	4,22134E-70
CG_CHRFAM7A	0,17595	0,3207	0,36825	0,04755	0,1923	0,14475	0,001071982	7,49067E-13	0,000281236	0,080492003	0,002462416	8,138641498	26,89391721	3,304472524	4,23824E-76	7,2318E-138	1,10999E-83
CG_CIDEC	0,3524	0,36445	0,3337	-0,03075	-0,0187	0,01205	7,38539E-05	0,00197391	0,606889882	-0,082060884	1,20281E-05	55,61383807	111,3955661	2,003018853	1,61273E-36	5,14333E-54	4,16536E-80
CG_CLDN1	0,0288	-0,04325	-0,22005	-0,1768	-0,24885	-0,07205	1,35836E-12	0	1,67796E-08	-0,158675447	0	17,35582453	185,1019136	10,66511783	1,87878E-97	2,8151E-158	3,09514E-81
CG_CLDN2	0,2543	0,2379	0,1974	-0,0405	-0,0569	-0,0164	0,000422178	7,38835E-08	0,088168061	-0,079867357	3,45213E-12	31,93618327	59,24181762	1,855006189	1,05545E-37	2,49026E-56	1,30125E-97
CG_CLDN3	-0,40955	-0,4223	-0,4324	-0,0101	-0,02285	-0,01275	0,022898877	3,63085E-06	0,000719377	-0,060033439	1,73151E-07	76,24083422	177,3195751	2,325782199	6,38684E-42	7,56059E-60	1,0839E-86
CG_CLDN4	0,33125	0,3486	0,3027	-0,0459	-0,02855	0,01735	4,72955E-14	0,000862348	4,35791E-06	-0,134777069	0	51,84252207	189,1307324	3,64817769	6,78522E-48	4,07181E-86	7,32046E-71
CG_CLDN5	0,12025	0,0703	0,0275	-0,0428	-0,09275	-0,04995	2,32814E-13	0	2,39676E-11	-0,110807266	0	9,681348418	20,92552625	2,161426833	2,24787E-55	1,2043E-102	1,78867E-55
CG_CLDN6	0,0683	0,056	0,0749	0,0189	0,0066	-0,0123	0,6151608	0,62901277	0,650923124	-0,0467148	0,000247897	11,33945973	17,94253712	1,582309699	1,29329E-24	2,49222E-40	7,87055E-93
CG_CLDN7	0,01315	-0,0296	-0,0617	-0,0321	-0,07485	-0,04275	0,007096392	7,39397E-07	0,003846301	-0,099526364	4,44089E-16	12,49681029	32,93149266	2,635191853	3,74273E-52	1,5637E-102	2,08676E-70
CG_CLDN8	0,4257	0,4223	0,4204	-0,0019	-0,0053	-0,0034	0,132929698	0,020928134	0,386736555	-0,285545396	0	35,63383863	35,63383863	-1	2,17176E-17	2,17176E-17
CG_CLDN9	-0,0251	0,1123	0,18945	0,07715	0,21455	0,1374	0	0	0	0,311835172	0	9,589529283	25,20161004	2,628034108	3,66889E-62	2,9543E-105	8,7142E-102
CG_CLEC3A	-0,1732	-0,1111	-0,14975	-0,03865	0,02345	0,0621	0,004824486	0,136991361	1,37438E-05	0,056323779	0,002718614	5,052368964	5,052368964	-1	4,21393E-05	4,21393E-05
CG_CLEC3B	-0,1199	-0,1207	-0,1331	-0,0124	-0,0132	-0,0008	0,132936998	0,001532965	0,235798142	-0,030954161	0,04343358	10,34295127	24,28537738	2,348012355	3,53211E-60	1,2849E-105	5,38377E-57
CG_CLEC5A	-0,19905	-0,1131	-0,08075	0,03235	0,1183	0,08595	0,000314377	0	5,28656E-07	0,108999303	1,07356E-07	7,478515911	22,55257092	3,015647915	1,49855E-72	7,0617E-113	2,1025E-58
CG_CLK1	-0,47175	-0,4724	-0,4733	-0,0009	-0,00155	-0,00065	0,03524735	0,007537407	0,110064634	-0,023511977	0,000455136	2,550634184	4,31686507	1,692467347	1,29408E-64	3,3421E-85	2,31627E-48
CG_CLK2	0,0675	0,0401	-0,0257	-0,0658	-0,0932	-0,0274	0,007147294	3,42344E-06	0,139950003	-0,02961613	0,00081644	2,174319577	3,211492662	1,477010416	8,53799E-68	2,9297E-121	5,19868E-64
CG_CLK3	-0,4602	-0,4612	-0,4625	-0,0013	-0,0023	-0,001	0,033234114	0,006868513	0,791017012	-0,006590797	0,410297219	1,961335038	2,447546043	1,247897985	1,29813E-48	1,11551E-92	8,35711E-55
CG_CLK4	-0,46715	-0,468	-0,46845	-0,00045	-0,0013	-0,00085	0,090477925	0,013997473	0,331052768	-0,007670248	0,504665412	2,658344356	4,861697061	1,828843976	7,98612E-69	5,13613E-76	5,01081E-42
CG_CLUL1	-0,0229	-0,12245	-0,07445	0,048	-0,05155	-0,09955	0,000448556	1,60396E-08	0,001575748	-0,021724275	0,101730212	15,44358728	116,1527902	7,521101674	1,4821E-90	3,483E-129	2,27706E-73
CG_CMPK1	-0,4562	-0,4553	-0,45625	-0,00095	-5E-05	0,0009	0,737546379	0,729505586	0,980489471	0,004344377	0,817053317	1,965837404	2,826435941	1,437777069	5,13315E-69	1,78892E-84	2,71177E-45
CG_CMPK2	-0,436	-0,4404	-0,4473	-0,0069	-0,0113	-0,0044	0,000257077	3,34793E-08	0,310131727	-0,041444412	0,000479735	7,268491607	20,19799244	2,77884237	1,57596E-64	1,4531E-123	2,45437E-70
CG_CMTM1	0,4508	0,4518	0,4528	0,001	0,002	0,001	0,000515236	1,66457E-05	0,042336745	0,026769214	0,007628586	3,447321854	6,602736168	1,915323387	1,24562E-66	1,6392E-98	9,06854E-56
CG_CMTM2	0,2286	0,1937	0,16255	-0,03115	-0,06605	-0,0349	0,000358421	1,09912E-13	7,28164E-05	-0,086935463	2,21156E-13	5,779032567	9,59702998	1,660663765	4,783E-45	7,74615E-80	5,67294E-79
CG_CMTM3	-0,4706	-0,4726	-0,4731	-0,0005	-0,0025	-0,002	0,020127327	0	2,62557E-11	-0,006808894	0,395027273	2,716595943	3,904570874	1,43730277	1,02361E-48	2,18709E-96	2,23111E-58
CG_CMTM4	-0,4081	-0,4114	-0,4117	-0,0003	-0,0036	-0,0033	0,862045097	0,651524761	0,86052243	0,002926841	0,805316181	2,405512006	3,721860545	1,547221771	1,0346E-65	1,17734E-97	9,00768E-52
CG_CMTM5	0,17455	0,1467	0,0723	-0,0744	-0,10225	-0,02785	2,22045E-15	0	0,015131455	-0,113372355	2,22045E-16	14,30948654	580,2006092	40,54657081	1,14075E-81	3,1162E-171	1,44572E-67
CG_CMTM6	-0,4704	-0,4706	-0,4704	0,0002	0	-0,0002	0,283457609	0,000425327	0,029360572	0,00308906	0,823733918	2,101966971	2,957807168	1,407161582	4,23625E-65	7,34174E-77	1,48835E-41
CG_CMTM7	-0,42915	-0,44245	-0,4449	-0,00245	-0,01575	-0,0133	0,410394711	9,33214E-10	1,41983E-07	-0,101073307	0	3,633157729	5,75792102	1,584825502	8,17904E-52	1,39532E-81	3,88472E-39
CG_CMTM8	-0,20655	-0,31	-0,3995	-0,0895	-0,19295	-0,10345	0,003947706	1,6834E-05	0,054370438	-0,027970386	0,085411124	8,299198419	20,65191986	2,488423438	4,41457E-61	6,5197E-110	3,48861E-60
CG_COL11A1	0,1163	0,07415	-0,20335	-0,2775	-0,31965	-0,04215	0	0	1,01258E-05	-0,335421264	0	25,95808409	346,5443051	13,35014957	5,9649E-79	1,4856E-144	9,70372E-86
CG_COL11A2	0,2252	0,2714	0,2595	-0,0119	0,0343	0,0462	0	0	0	0,002473648	0,41997006	31,91883299	326,4594515	10,22780036	2,55902E-82	1,3454E-146	1,05963E-83
CG_COX5A	-0,4543	-0,4553	-0,45665	-0,00135	-0,00235	-0,001	0,28772497	0,111515791	0,71403815	-0,006034185	0,636182044	2,448923997	3,511121693	1,433740573	2,44012E-57	2,2196E-108	3,92644E-63
CG_COX5B	-0,4603	-0,4613	-0,46095	0,00035	-0,00065	-0,001	0,593103053	0,490256587	0,476081807	0,001836457	0,873498035	4,005959956	6,060042871	1,512756727	2,2366E-50	1,35797E-90	2,69779E-66
CG_COX6B1	-0,4555	-0,4568	-0,4578	-0,001	-0,0023	-0,0013	0,368211843	0,000165527	0,034669373	-0,002436828	0,880882714	3,863434663	5,381453914	1,392919612	1,95842E-48	7,43151E-86	3,69888E-57
CG_COX6B2	-0,4362	-0,43	-0,42515	0,00485	0,01105	0,0062	0,007066796	6,36255E-06	0,118448691	0,048160557	2,78501E-06	11,87503615	22,46015533	1,891375744	4,87913E-50	5,46285E-77	5,30112E-97
CG_CPB1
CG_CPB2	0,3992	0,4055	0,4022	-0,0033	0,003	0,0063	0,100625247	0,002822179	0,189256792	-0,131934497	6,58382E-07	9,847981148	27,70572088	2,813340162	4,78274E-57	1,8413E-112	1,28912E-84
CG_CPSF1	0,38965	0,38755	0,37795	-0,0096	-0,0117	-0,0021	0,00016209	6,26739E-06	0,754062087	-0,012089691	0,088388877	2,631351539	3,648299071	1,38647346	5,77411E-50	4,28316E-83	1,97329E-37
CG_CPSF2	-0,45505	-0,4546	-0,4559	-0,0013	-0,00085	0,00045	0,253480121	0,298531658	0,902459304	-0,006290395	0,635632652	1,937886398	2,637867317	1,361208438	4,71257E-57	6,05803E-85	1,96867E-47
CG_CPSF3	-0,44855	-0,4471	-0,4456	0,0015	0,00295	0,00145	0,376306117	0,303122284	0,727534408	-0,00963422	0,402029142	1,925162198	2,434740475	1,264693686	9,25616E-49	1,43172E-93	6,78342E-49
CG_CPSF4	-0,4681	-0,46915	-0,4686	0,00055	-0,0005	-0,00105	0,011738275	1,21628E-05	0,101371268	-0,002864581	0,780578383	2,578664354	3,508795824	1,360702807	6,78314E-51	2,943E-96	5,44468E-62
CG_CPSF6	-0,447	-0,4475	-0,4489	-0,0014	-0,0019	-0,0005	0,209962837	0,180102256	0,997637328	-0,00312605	0,785695724	1,707166771	2,096931887	1,228311096	4,60759E-47	1,25224E-84	6,61066E-43
CG_CPSF7	-0,4675	-0,4696	-0,46935	0,00025	-0,00185	-0,0021	0,096513417	1,55048E-05	0,003382101	0,001122259	0,924701395	1,952399111	2,492034429	1,276396007	6,86809E-49	1,1055E-102	1,09112E-60
CG_CR1	-0,423	-0,4077	-0,42205	-0,01435	0,00095	0,0153	1,29815E-05	6,86027E-06	0,056963109	-0,092785648	1,62193E-10	20,42782925	71,52818852	3,501507069	6,56448E-67	1,5166E-123	2,44968E-72
CG_CR2	-0,32855	-0,2875	-0,3407	-0,0532	-0,01215	0,04105	1,16242E-07	0,002831692	0,044385015	-0,06104074	4,20822E-06	556,1275506	4799,884582	8,630905944	5,9401E-68	1,51721E-81	9,45302E-58
CG_CRAT	-0,1208	-0,25615	-0,2707	-0,01455	-0,1499	-0,13535	0,164826134	0,00458331	0,002578834	-0,041912481	0,003938629	3,464492421	5,237709335	1,511825889	1,49275E-42	4,55106E-71	2,27458E-36
CG_CRCP	-0,4678	-0,4687	-0,4699	-0,0012	-0,0021	-0,0009	1,89182E-13	0	0,00484741	-0,00758792	0,496298601	1,937526443	2,516244302	1,298689012	2,85392E-61	1,63478E-91	2,68588E-40
CG_CRH	-0,30835	-0,2865	-0,3184	-0,0319	-0,01005	0,02185	0,002134806	0,109288169	0,048640368	-0,016865702	0,155468124	3,341129728	3,341129728	-1	4,39156E-06	4,39156E-06
CG_CRIP1	0,13195	-0,0206	-0,17905	-0,15845	-0,311	-0,15255	0	0	0	-0,468796196	0	6,893573294	19,25669218	2,793426769	5,34828E-69	7,8704E-113	4,8209E-57
CG_CRIP2	-0,37695	-0,4035	-0,41755	-0,01405	-0,0406	-0,02655	0,337508654	0,002030937	0,262985477	-0,010078203	0,273146986	2,892546195	5,15312647	1,781519161	8,35303E-69	1,07482E-74	1,48116E-38
CG_CRIP3	-0,42	-0,4082	-0,4236	-0,0154	-0,0036	0,0118	0,001935543	0,07517635	0,08939422	-0,045241834	0,001856495	24,06305649	49,89211765	2,073390705	4,46618E-39	2,22015E-55	1,67943E-80
CG_CRIPT	-0,4602	-0,4611	-0,4617	-0,0006	-0,0015	-0,0009	0,308999387	0,111335058	0,658069066	-0,025489799	0,054823692	2,150231511	3,02159018	1,405239466	1,53987E-54	1,37141E-88	3,32306E-46
CG_CRK	-0,2599	-0,2915	-0,3254	-0,0339	-0,0655	-0,0316	0,179275666	0,001244363	0,259083014	-0,032910349	0,023609566	1,761235709	2,566296743	1,457100109	7,30282E-67	2,30262E-96	1,11301E-53
CG_CRLF1	-0,3801	-0,3693	-0,33675	0,03255	0,04335	0,0108	0,000282451	1,68826E-11	0,004948273	0,05134577	1,81799E-09	30,0826551	150,5346715	5,004035415	2,74691E-56	4,5752E-98	1,64687E-87
CG_CRLF3	-0,47155	-0,4719	-0,47265	-0,00075	-0,0011	-0,00035	0,400378437	0,00458331	0,08153449	-0,012720411	0,381764173	2,708563661	3,914575856	1,445258943	1,05289E-51	1,74448E-84	1,70182E-43
CG_CRP	0,2049	0,1376	0,20265	0,06505	-0,00225	-0,0673	1,28375E-05	0,269229782	1,89351E-06	0,014872479	0,283459336	29,43514848	29,43514848	-1	1,61086E-18	1,61086E-18
CG_CRX	-0,2692	-0,2829	-0,2769	0,006	-0,0077	-0,0137	0,088373219	0,095731964	0,775444241	-0,02631355	0,200824445	3,645265763	3,645265763	-1	5,22994E-51	3,84916E-51	0,162344063
CG_CRYZL1	-0,4711	-0,4724	-0,4725	-1E-04	-0,0014	-0,0013	0,932178796	0,09910663	0,082271498	-0,004451647	0,658923127	2,0081068	2,781216397	1,384994263	4,11409E-61	6,1621E-109	6,83004E-58
CG_CSF2RB	0,03415	0,0221	0,09465	0,07255	0,0605	-0,01205	2,53145E-05	2,08357E-08	0,02986571	0,080451429	1,78519E-05	7,708723598	22,73532938	2,949298815	2,28616E-69	1,0821E-123	1,1278E-65
CG_CSNK1D	0,3382	0,3334	0,31715	-0,01625	-0,02105	-0,0048	0,000571201	1,01157E-07	0,194794196	-0,016648999	0,011267264	2,172505757	2,814346572	1,295438027	4,4908E-54	8,9021E-102	1,54792E-58
CG_CSNK1E	-0,2893	-0,332	-0,3789	-0,0469	-0,0896	-0,0427	0	0	0	-0,180922868	0	2,327769166	3,185226576	1,368360155	9,91392E-54	9,7447E-106	1,87778E-67
CG_CSPG4	0,26975	0,2387	0,17765	-0,06105	-0,0921	-0,03105	6,00921E-10	0	0,000173711	-0,086609239	0	4,204155408	11,43255536	2,719346516	2,22124E-61	5,39388E-75	7,7458E-44
CG_CSPG5	-0,29055	-0,288	-0,25305	0,03495	0,0375	0,00255	0,632740218	0,169278423	0,328515929	0,007731177	0,501286502	20,13726712	64,15260749	3,185765332	3,62251E-56	5,47E-104	5,16725E-65
CG_CTNS	0,1077	0,0973	0,049	-0,0483	-0,0587	-0,0104	0,447069255	0,013385884	0,111411076	-0,012686441	0,10767791	3,466548632	5,071216967	1,462900858	3,11523E-49	1,59419E-96	1,08354E-67
CG_CYBA	-0,3116	-0,4108	-0,4351	-0,0243	-0,1235	-0,0992	0,000610705	0	9,86977E-12	-0,052058195	4,06667E-07	4,350460139	8,546347624	1,964469815	1,17034E-57	8,3024E-96	4,53671E-48
CG_CYBB	0,2396	0,2421	0,1995	-0,0426	-0,0401	0,0025	0,048403606	0,09345773	0,804618563	0,00328266	0,943235059	6,193865263	19,10454509	3,084430203	7,89666E-87	6,8764E-113	4,68971E-58
CG_CYP19A1	-0,01035	0,0852	0,1653	0,0801	0,17565	0,09555	2,81154E-06	0	9,42887E-08	0,16344057	0	66,15617874	211,2137578	3,192653533	1,30514E-42	1,58284E-71	1,91051E-85
CG_CYP2F1	0,3379	0,32485	0,3323	0,00745	-0,0056	-0,01305	0,619669189	0,076292305	0,450241377	0,026868996	0,028781638	9,015553081	9,015553081	-1	7,17124E-17	7,17124E-17
CG_CYP2S1	-0,3495	-0,3445	-0,3519	-0,0074	-0,0024	0,005	0,013446175	2,30008E-07	0,01635996	-0,081627241	2,89495E-11	6,072606977	15,00342528	2,470672865	1,32006E-65	1,6371E-116	1,39101E-60
CG_CYTL1	-0,02805	-0,3068	-0,38955	-0,08275	-0,3615	-0,27875	3,69987E-09	0	0	-0,170414486	0	11,30489745	83,64109244	7,398659988	1,13428E-80	4,7531E-142	9,57309E-90
CG_DAB2IP	0,2576	0,2634	0,2533	-0,0101	-0,0043	0,0058	0,006346426	0,039943418	0,282635623	0,001658797	0,781706142	2,81302817	4,539168361	1,6136235	1,91104E-69	6,3027E-92	3,82413E-46
CG_DAOA	0,1928	0,2533	0,2063	-0,047	0,0135	0,0605	0,030506908	0,003025243	4,92721E-06	-0,043482035	0,012353828	-1	-1	-1	0,158129762	0,158129762
CG_DBF4	-0,4659	-0,4657	-0,46535	0,00035	0,00055	0,0002	0,528997089	0,6164756	0,862048707	-0,014904148	0,158156961	2,864263062	4,540225645	1,585128721	2,46057E-63	8,15425E-76	3,40575E-43
CG_DCD	-0,10185	-0,0734	-0,07465	-0,00125	0,0272	0,02845	0,835681406	0,065240663	0,042456937	0,013454464	0,513117406	1399,903825	1399,903825	-1	1,30199E-05	1,30199E-05
CG_DCP1A	-0,4502	-0,45045	-0,44855	0,0019	0,00165	-0,00025	0,414583471	0,115885951	0,814312832	0,003341419	0,757874762	1,678801899	2,320140222	1,382021443	5,06726E-69	4,66635E-77	1,01161E-45
CG_DCP1B	-0,456	-0,4537	-0,45495	-0,00125	0,00105	0,0023	0,335821446	0,006326942	0,520522096	-0,009306969	0,365427509	2,087355025	2,652630999	1,270809694	2,33954E-52	1,38067E-97	6,78567E-50
CG_DDX19B	-0,4466	-0,446	-0,4473	-0,0013	-0,0007	0,0006	0,301986976	0,007527959	0,351521206	-0,012878011	0,428388686	1,826133199	2,28365387	1,250540689	1,19377E-44	1,23546E-96	6,63931E-57
CG_DEFB131	-0,1945	-0,19345	-0,1951	-0,00165	-0,0006	0,00105	0,452747611	0,949098245	0,445115339	-0,035354502	0,183952996	2,264762867	2,264762867	-1	1,89302E-10	1,89302E-10
CG_DEFB132	0,2158	0,21305	0,1663	-0,04675	-0,0495	-0,00275	0,000629746	0,00015999	0,66418944	0,022453997	0,2318519	2,257065052	2,257065052	-1	1,24199E-07	1,24199E-07
CG_DEFB134	0,1911	0,2219	0,2029	-0,019	0,0118	0,0308	0,487607589	0,324777613	0,018883681	-0,053637395	0,043587783	1,291367836	1,291367836	-1	0,01297001	0,01297001
CG_DEFB135	0,33925	0,3418	0,32105	-0,02075	-0,0182	0,00255	0,04589011	0,028294623	0,418974545	0,029427512	0,152530431	1,308520022	1,308520022	-1	0,016361689	0,016361689
CG_DEFB136	0,3425	0,34885	0,33895	-0,0099	-0,00355	0,00635	0,455625559	0,876509889	0,787270223	0,049034536	0,008996921	1,35669084	1,35669084	-1	0,000620455	0,000620455
CG_DGKA	-0,3081	-0,34	-0,3499	-0,0099	-0,0418	-0,0319	9,39249E-14	0	5,13804E-05	-0,092977768	0	6,265267032	11,41545137	1,822021521	3,42905E-54	1,2742E-100	3,70552E-52
CG_DGKZ	0,0764	0,0225	-0,0137	-0,0362	-0,0901	-0,0539	0	0	0	-0,063857438	0	2,415075012	3,438206032	1,423643578	9,79298E-60	7,78184E-86	4,56644E-39
CG_DHCR24	0,05745	0,0126	-0,103	-0,1156	-0,16045	-0,04485	0,007309208	0	1,66112E-12	-0,065874295	6,0898E-12	4,134440192	9,508514706	2,299831238	3,03817E-66	4,8359E-65	2,21108E-36
CG_DHRS11	-0,4548	-0,4564	-0,4563	1E-04	-0,0015	-0,0016	0,437000576	0,032635211	0,151762254	-0,027633943	0,016214281	3,043037262	5,453022091	1,791966913	5,58679E-68	1,767E-116	5,71094E-60
CG_DHRS12	-0,4785	-0,4795	-0,4795	0	-0,001	-0,001	0,397629103	0,010595146	0,00352788	0,002262915	0,813432057	2,707204741	4,278271384	1,580327974	1,29401E-63	7,555E-108	1,81566E-54
CG_DHRS13	-0,4484	-0,4504	-0,4499	0,0005	-0,0015	-0,002	0,88864451	0,131327421	0,105370447	-0,017717318	0,10211428	3,347481309	5,552571248	1,658731069	2,85242E-58	3,5972E-102	1,52622E-51
CG_DIS3L2	-0,1357	-0,1622	-0,18695	-0,02475	-0,05125	-0,0265	0,31594456	0,333582072	0,393425776	-0,011195732	0,223465404	2,481843251	3,178063608	1,280525515	4,39365E-51	2,04304E-96	1,39973E-56
CG_DMRTB1	0,3845	0,38425	0,36375	-0,0205	-0,02075	-0,00025	1,28633E-11	9,75243E-11	0,248539348	-0,159128721	0	9,575713578	9,575713578	-1	8,4691E-08	8,4691E-08
CG_DMTF1	-0,4478	-0,4473	-0,44975	-0,00245	-0,00195	0,0005	0,015681453	0,000765206	0,591558695	-0,003394373	0,640613051	2,780322045	4,404200046	1,584061118	5,81663E-59	1,82686E-76	1,9838E-43
CG_DPY19L2P1
CG_DPY19L2P4	-0,4142	-0,4181	-0,4328	-0,0147	-0,0186	-0,0039	4,85332E-05	1,30927E-07	0,075017989	-0,061924191	1,78847E-07	10,82773816	29,56331201	2,730331264	1,10099E-62	3,54402E-93	5,75746E-87
CG_DULLARD	-0,4497	-0,448	-0,44945	-0,00145	0,00025	0,0017	0,059056975	0,052073194	0,075123027	-0,006245192	0,402466136	2,310921094	2,917555297	1,262507536	8,99222E-45	4,15453E-89	8,77548E-50
CG_EAF1	-0,4676	-0,46905	-0,4695	-0,00045	-0,0019	-0,00145	0,022503849	4,43146E-08	0,013705823	-0,014972752	0,193073631	2,060507907	2,684787679	1,302973733	9,4162E-61	2,36469E-83	4,0738E-44
CG_EAF2	-0,4634	-0,4638	-0,4647	-0,0009	-0,0013	-0,0004	0,21126799	0,021902252	0,630712388	-0,023676279	0,047326169	10,20573372	24,46880941	2,397555148	8,05112E-63	1,8107E-118	3,35027E-72
CG_EDAR	0,04855	0,02925	0,1387	0,10945	0,09015	-0,0193	0	3,88578E-15	0,116909617	0,138490783	0	42,11797006	80,9697995	1,922452563	2,03044E-34	7,53709E-46	4,96859E-81
CG_EEF1DP3	0,1024	0,1374	0,1604	0,023	0,058	0,035	0,074273031	0,00030824	0,43928027	0,008494814	0,433200376	3,850420475	6,282487954	1,631636855	5,13685E-54	6,9184E-110	6,97185E-68
CG_EFCAB10	0,0126	-0,1202	-0,09805	0,02215	-0,11065	-0,1328	0,4948383	6,29907E-10	9,75708E-12	-0,060001625	1,48509E-05	4,558186645	7,97283051	1,74912331	5,87271E-52	2,0371E-104	1,10849E-65
CG_EFTUD1	-0,27425	-0,2637	-0,2613	0,0024	0,01295	0,01055	0,405027272	0,026026835	0,492022184	-0,01319166	0,283125678	2,457562317	3,161681409	1,286511185	1,79984E-41	2,29382E-87	9,88211E-53
CG_EFTUD2	-0,44445	-0,4422	-0,4427	-0,0005	0,00175	0,00225	0,506746946	0,31273667	0,472655321	-0,003255327	0,791121047	1,952929677	2,501428127	1,280859294	6,30487E-56	3,1505E-104	3,74044E-54
CG_EGR3	-0,41705	-0,42475	-0,42965	-0,0049	-0,0126	-0,0077	0,036480761	1,46216E-12	6,65511E-07	-0,050769617	6,24274E-08	9,618873868	27,54334742	2,86346903	9,24655E-61	7,4118E-109	3,35111E-60
CG_EHBP1L1	-0,2667	-0,3416	-0,3666	-0,025	-0,0999	-0,0749	0,027434126	0,018686565	0,882392754	-0,033334081	0,000218051	2,402412689	3,528296983	1,468647331	2,35653E-63	2,28505E-98	1,17261E-48
CG_EHMT1	0,4154	0,4155	0,4115	-0,004	-0,0039	1E-04	0,001219627	0,007548702	0,315665637	-0,007534001	0,189963959	2,011321907	2,721994214	1,353335935	1,61505E-55	2,1768E-107	2,20934E-59
CG_EHMT2	0,3447	0,3346	0,3248	-0,0098	-0,0199	-0,0101	1,67882E-06	0	4,61582E-09	-0,011808308	0,00160088	2,626293222	3,713696715	1,414044968	5,82589E-55	2,8717E-101	3,94557E-55
CG_ERBB2IP	-0,44685	-0,4475	-0,4476	-1E-04	-0,00075	-0,00065	0,286560189	0,013575388	0,226135682	0,006596812	0,554457892	2,272468033	3,399427968	1,495918939	6,9989E-59	2,62454E-74	2,73417E-43
CG_ERLIN1	-0,4612	-0,4594	-0,4581	0,0013	0,0031	0,0018	0,020100742	4,32037E-06	0,034733288	0,005938662	0,518457917	2,192930364	3,172904283	1,446878722	1,4011E-66	4,3122E-104	8,12521E-50
CG_ERLIN2	-0,4606	-0,4579	-0,45785	5E-05	0,00275	0,0027	0,000296123	3,57525E-12	0,006003482	0,012710064	0,088389997	2,350089987	3,514101836	1,495305224	2,74094E-58	2,65439E-98	9,75877E-52
CG_EVI5L	0,17095	0,24205	0,2466	0,00455	0,07565	0,0711	0,363075614	0	0	0,082119115	0	2,794170391	4,117566642	1,473627613	1,80731E-49	3,13373E-81	5,17932E-41
CG_FABP12
CG_FAIM2	0,0908	0,0058	-0,0762	-0,082	-0,167	-0,085	3,4639E-14	0	0	-0,274488039	0	19,0937954	53,89516695	2,822653424	1,8351E-54	4,8911E-105	6,80605E-69
CG_FAIM3	0,0037	-0,0646	-0,1457	-0,0811	-0,1494	-0,0683	1,11022E-16	0	1,66533E-15	-0,144675041	0	7,343561933	29,1621261	3,971114613	1,7436E-66	2,0509E-112	3,27529E-66
CG_FAM100A	0,1022	0,0744	0,03045	-0,04395	-0,07175	-0,0278	0,224608627	0,000104993	0,014372553	-0,020381393	0,053349183	3,295076592	4,867780112	1,477288912	7,77824E-48	2,26759E-81	7,19739E-37
CG_FAM100B	-0,4489	-0,45	-0,4499	1E-04	-0,001	-0,0011	0,984808312	0,189297559	0,180017431	-0,01632515	0,239052503	3,612896685	5,278573122	1,461036277	4,24529E-50	1,4229E-96	1,84943E-55
CG_FAM102B	-0,31825	-0,3547	-0,38905	-0,03435	-0,0708	-0,03645	0,158804466	0,002434497	0,2507588	-0,037501592	0,006823043	3,597084374	6,009512657	1,670662134	1,0718E-60	2,26836E-87	5,01997E-44
CG_FAM124A	0,3019	0,3301	0,3204	-0,0097	0,0185	0,0282	0,084460266	0,000659465	0,001860084	0,006655338	0,539206364	5,563219388	11,36627799	2,043111586	1,09289E-57	1,7621E-105	6,41893E-55
CG_FAM124B	0,1937	0,0713	0,0092	-0,0621	-0,1845	-0,1224	7,34268E-12	0	0	-0,233166937	0	4,933091339	9,14320521	1,853443324	7,23696E-59	1,7692E-107	3,32349E-55
CG_FAM126B	-0,44995	-0,4516	-0,4542	-0,0026	-0,00425	-0,00165	6,38712E-05	6,15508E-07	0,09870716	-0,002913726	0,772674281	1,8424328	2,76264847	1,499456844	4,13416E-81	5,49625E-69	1,09173E-41
CG_FAM13A	0,2181	0,0936	-0,067	-0,1606	-0,2851	-0,1245	4,77396E-15	0	0	-0,122849356	0	3,226307615	5,786488011	1,793532639	2,3537E-52	3,94379E-79	5,21797E-43
CG_FAM174A	-0,4483	-0,4487	-0,45	-0,0013	-0,0017	-0,0004	0,054306632	0,063653577	0,81351549	0,004355433	0,687847917	2,181989259	3,233319334	1,481821838	1,7791E-61	9,3053E-109	2,61249E-59
CG_FAM174B	0,19085	0,13805	0,2187	0,08065	0,02785	-0,0528	2,67586E-09	5,85129E-06	1,29396E-07	-0,001076844	0,923090633	4,604026062	9,902247439	2,150780058	2,45859E-58	8,35367E-92	3,76233E-54
CG_FAM192A	-0,4473	-0,4492	-0,4505	-0,0013	-0,0032	-0,0019	0,925236393	0,000154077	0,000886705	-0,018165958	0,077280842	1,59237486	2,03156567	1,275808681	6,88184E-63	4,48457E-95	3,40484E-52
CG_FAM23A
CG_FAM41C	0,09345	0,0705	0,03525	-0,03525	-0,0582	-0,02295	0,082932794	0,000470372	0,186886928	-0,051624907	0,000752882	2,745490654	4,137467559	1,507004787	1,35468E-38	1,3373E-80	2,77255E-56
CG_FAM43A	-0,22825	-0,3302	-0,3576	-0,0274	-0,12935	-0,10195	6,76002E-06	0	6,06759E-08	-0,091254197	0	3,744289539	6,934577564	1,852040953	1,90554E-57	6,4548E-109	8,51838E-59
CG_FAM43B	-0,399	-0,3923	-0,3962	-0,0039	0,0028	0,0067	0,248703652	0,275871924	0,02902626	-0,002271972	0,808755366	11,91299289	30,89428329	2,593326764	9,8413E-54	9,24207E-95	4,65629E-74
CG_FAM66A	-0,05445	-0,03015	-0,0271	0,00305	0,02735	0,0243	0,280395151	0,00610803	0,124961051	0,074926139	4,71159E-06	4,276053786	6,870675754	1,606779544	1,84784E-54	1,35001E-84	8,85005E-98
CG_FAM66D	0,00615	0,05875	0,094	0,03525	0,08785	0,0526	2,04624E-09	0	2,52021E-14	0,144400603	0	9,533830657	24,94405311	2,61637258	2,29183E-59	9,3505E-112	1,55361E-90
CG_FAM78A	0,16605	-0,0464	-0,2672	-0,2208	-0,43325	-0,21245	1,46935E-10	0	0	-0,151040234	0	3,081677734	7,603586093	2,46735277	5,95828E-85	1,6095E-119	1,89862E-69
CG_FAM78B	-0,24415	-0,12075	-0,2241	-0,10335	0,02005	0,1234	3,88365E-06	0	0	0,07012531	7,10543E-15	3,836354395	9,224073444	2,404385125	6,36442E-75	5,9132E-113	6,61823E-62
CG_FBXW8	0,39645	0,3962	0,3937	-0,0025	-0,00275	-0,00025	0,910432544	0,152022174	0,38872613	-0,007463773	0,310738752	2,009365484	2,792002048	1,389494381	1,51358E-59	5,9828E-115	1,69293E-64
CG_FCAMR	0,2927	0,2989	0,27135	-0,02755	-0,02135	0,0062	0,000534015	2,29248E-06	0,382475594	0,060284657	0,000521128	267,5817663	601,6830896	2,248595254	3,35944E-41	7,41813E-48	4,37486E-44
CG_FCN1	-0,1244	-0,04945	0,0417	0,09115	0,1661	0,07495	4,54392E-12	0	3,02083E-08	0,181842963	0	8,840916896	30,01234204	3,394709213	3,13901E-73	3,7258E-110	9,63465E-56
CG_FCN2	-0,09685	-0,071	-0,06175	0,00925	0,0351	0,02585	0,051571638	0,000179107	0,015924409	0,055849949	0,002917491	4,161247216	4,161247216	-1	2,12883E-15	2,12883E-15
CG_FCN3	0,38665	0,3847	0,373	-0,0117	-0,01365	-0,00195	0,011943897	0,012366697	0,780881544	-0,045435571	0,008928378	8,859172815	22,97829742	2,593729448	7,08472E-60	7,4994E-118	3,06643E-73
CG_FECH	-0,45555	-0,45765	-0,4574	0,00025	-0,00185	-0,0021	0,973414929	0,044266917	0,037436489	-0,013069625	0,324879216	2,211424518	3,161085374	1,429433991	3,80457E-62	1,249E-107	2,10766E-54
CG_FGFRL1	-0,4581	-0,4505	-0,4506	-1E-04	0,0075	0,0076	0,427231778	4,72077E-10	4,21885E-15	0,032318662	6,68818E-08	11,91157269	30,55769885	2,565379035	4,84257E-52	7,8604E-101	2,99923E-55
CG_FIG4	-0,4601	-0,4607	-0,4607	0	-0,0006	-0,0006	0,009689942	1,11022E-15	9,39337E-07	-0,000811796	0,91683544	2,64316777	4,027007056	1,523553329	1,85795E-56	1,4336E-106	5,33096E-57
CG_FIGF	0,32775	0,33145	0,3267	-0,00475	-0,00105	0,0037	0,565118514	0,283638897	0,893679232	-0,018298999	0,329812025	6,694090242	18,87603701	2,819806176	8,41371E-60	5,1375E-119	8,29604E-70
CG_FIGN	-0,26245	-0,3161	-0,3462	-0,0301	-0,08375	-0,05365	0,054198247	5,19668E-06	0,025439731	-0,008740572	0,372757695	3,06550339	5,505616039	1,79599085	1,82478E-76	1,93955E-73	5,51757E-37
CG_FKBP9L	-0,3401	-0,3667	-0,3784	-0,0117	-0,0383	-0,0266	0,001077356	1,33227E-14	7,37703E-06	-0,17576965	0	4,5231505	8,196090986	1,812031456	5,63273E-55	8,033E-104	9,74043E-55
CG_FLJ45340	0,39535	0,3966	0,3968	0,0002	0,00145	0,00125	0,562320279	0,703871023	0,984825708	0,002557791	0,901059497	2,873928162	4,498699493	1,565348624	4,0173E-57	4,3387E-109	4,2119E-59
CG_FLJ45983	-0,45035	-0,4478	-0,4473	0,0005	0,00305	0,00255	5,77609E-05	8,76373E-11	0,08238715	-0,032222123	2,61223E-07	6,373951316	9,289571172	1,457427381	1,33425E-33	6,3799E-40	5,3515E-19
CG_FNBP4	-0,4553	-0,4556	-0,4566	-0,001	-0,0013	-0,0003	0,316577872	0,280808408	0,926710547	-0,002599567	0,805379681	2,196709354	3,13565753	1,427433959	5,28644E-66	7,00479E-98	2,66258E-47
CG_FNTB	-0,4673	-0,4671	-0,4672	-1E-04	1E-04	0,0002	0,97765626	0,00496475	0,001575048	-0,014090004	0,2692871	2,996495069	5,039176541	1,681690249	8,06173E-61	2,0891E-119	6,48295E-73
CG_FOSL1	-0,36485	-0,4071	-0,4144	-0,0073	-0,04955	-0,04225	0,040841559	1,62809E-11	7,41301E-10	-0,13009295	0	8,646186765	25,69671436	2,972028602	6,90196E-67	4,76643E-95	1,12114E-49
CG_FOSL2	-0,4619	-0,4625	-0,4616	0,0009	0,0003	-0,0006	0,000186569	1,15935E-11	0,005551619	-0,078145338	6,21725E-15	4,112968435	7,649110556	1,859754257	4,64998E-55	2,5255E-107	1,80637E-60
CG_FOXC1	-0,4428	-0,439	-0,44365	-0,00465	-0,00085	0,0038	4,26234E-05	0,000647562	0,206147823	-0,041168014	0,000523341	6,896211399	14,45110593	2,095513768	5,67324E-53	9,6939E-105	1,17876E-57
CG_FOXC2	-0,40405	-0,39	-0,3885	0,0015	0,01555	0,01405	0,200729725	0,011557208	0,024361769	0,015176035	0,162197675	32,62794002	65,32774789	2,002202647	5,64341E-38	4,43767E-67	3,25479E-76
CG_FOXE1	-0,3546	-0,32315	-0,1616	0,16155	0,193	0,03145	0	0	0,002638816	0,140479939	0	41,97597702	167,5583764	3,991768348	1,38802E-60	1,60246E-73	2,00495E-51
CG_FOXF1	-0,4293	-0,4256	-0,42165	0,00395	0,00765	0,0037	0,002579454	2,02142E-05	0,00055234	-0,008108249	0,318627847	21,16892349	56,99423136	2,692353789	7,54944E-57	3,7315E-100	7,05457E-68
CG_FOXF2	-0,12875	0,065	0,1431	0,0781	0,27185	0,19375	0	0	0	0,198859956	0	8,809841112	48,28181482	5,480441043	1,80472E-81	2,3261E-146	8,70912E-83
CG_FPGS	-0,4491	-0,44915	-0,44975	-0,0006	-0,00065	-5E-05	0,141083965	0,005752512	0,011111527	-0,019233362	0,236871024	2,852699929	4,151889363	1,455424498	2,42844E-47	1,50224E-97	5,74987E-57
CG_FRS2	-0,18	-0,212	-0,2851	-0,0731	-0,1051	-0,032	0,245143392	0,01451801	0,572956385	-0,019302481	0,083568434	4,587156091	6,504616496	1,418006357	3,42409E-29	3,06639E-64	1,65962E-36
CG_FRS3	-0,3856	-0,3897	-0,39475	-0,00505	-0,00915	-0,0041	0,564389966	0,074346365	0,386327549	-0,003058641	0,777815028	2,572822628	3,765715478	1,463651414	2,6184E-56	1,7306E-106	9,37156E-57
CG_FUK	-0,40445	-0,405	-0,40545	-0,00045	-0,001	-0,00055	0,698304207	0,015288314	0,407702778	0,000753473	0,947749914	2,858004128	4,272060268	1,494770503	2,63567E-50	4,0745E-103	1,33993E-58
CG_FUS	-0,47515	-0,4753	-0,4747	0,0006	0,00045	-0,00015	0,640923028	0,259816055	0,767653556	0,000290447	0,979224764	2,07968352	2,767977086	1,330960725	2,19728E-55	8,3229E-104	5,64257E-64
CG_GAB2	0,27785	0,24335	0,19885	-0,0445	-0,079	-0,0345	0,000645631	3,24235E-07	0,014769956	-0,048045547	3,1682E-08	12,29602416	21,20381569	1,724444862	6,63273E-37	8,18705E-72	3,19482E-59
CG_GAB3	-0,37765	-0,3842	-0,3576	0,0266	0,02005	-0,00655	0,022442933	0,000413053	0,004925967	-0,043647392	0,000381458	4,883109061	11,31072891	2,316296598	1,85016E-69	2,3065E-123	5,31185E-66
CG_GABPA	-0,4541	-0,4544	-0,4561	-0,0017	-0,002	-0,0003	0,241788438	0,027142905	0,335387233	-0,002733976	0,800885346	1,84383812	2,915024482	1,580954667	1,28142E-74	5,85664E-66	2,52391E-42
CG_GABRD	-0,01625	0,00545	0,05035	0,0449	0,0666	0,0217	1,20869E-07	0	4,9981E-07	0,093446431	0	7,63320004	17,40565258	2,280256313	1,36426E-63	4,9428E-117	1,62599E-62
CG_GABRE	-0,2784	-0,2395	-0,1588	0,0807	0,1196	0,0389	0	0	6,52895E-06	0,148111555	0	18,26776208	49,31996942	2,699836422	1,10477E-54	9,74723E-95	5,17493E-65
CG_GABRP	0,3597	0,3819	0,3898	0,0079	0,0301	0,0222	0,022029324	2,89192E-07	0,000111728	-0,01269312	0,34674889	28,83785592	181,9285308	6,308670495	1,00999E-72	3,9971E-121	3,20619E-94
CG_GABRQ	-0,0668	-0,13345	-0,09535	0,0381	-0,02855	-0,06665	8,65426E-11	4,33174E-05	3,49132E-10	-0,004027567	0,72611691	19,70164243	48,64946383	2,469310059	2,30414E-57	2,57206E-74	6,28867E-65
CG_GCC1	-0,4552	-0,4533	-0,45285	0,00045	0,00235	0,0019	0,975999626	0,168826351	0,278300381	0,010044646	0,413817344	2,495138675	3,32422953	1,332282475	8,21764E-52	2,0768E-101	1,25181E-59
CG_GCC2	-0,4483	-0,44765	-0,4456	0,00205	0,0027	0,00065	0,000435137	0,002977121	0,835063079	0,002125345	0,862715144	1,89011236	3,513205579	1,85872843	2,75682E-72	6,33785E-82	1,38898E-54
CG_GDI1	-0,12105	-0,1481	-0,16035	-0,01225	-0,0393	-0,02705	0,955334583	0,183925999	0,186845913	-0,008764956	0,491967783	2,129401505	2,942739834	1,381956304	1,2024E-60	1,6583E-109	1,54569E-61
CG_GDI2	-0,47355	-0,47515	-0,4752	-5E-05	-0,00165	-0,0016	0,636837473	0,000439047	0,046641446	-0,013308205	0,33722402	1,718917138	2,371309543	1,379536855	1,46678E-62	1,66697E-96	8,26574E-52
CG_GGTLC1	0,30455	0,3019	0,2944	-0,0075	-0,01015	-0,00265	0,749180921	0,10714321	0,123767216	0,003238518	0,823791745	10,9477311	18,25793882	1,667737236	8,79983E-43	1,80627E-64	1,28923E-89
CG_GGTLC2	0,2366	0,2349	0,2315	-0,0034	-0,0051	-0,0017	0,139539303	0,001293072	0,188072314	0,046398634	0,080599274	10,80341859	27,95634789	2,587731621	1,5503E-56	1,3927E-105	4,39798E-71
CG_GIGYF1	0,384	0,38495	0,3792	-0,00575	-0,0048	0,00095	0,007868487	0,000533595	0,504176934	0,035951191	0,000656606	2,471604662	3,429057271	1,387380969	5,30078E-55	2,0638E-105	1,04288E-58
CG_GIGYF2	-0,4352	-0,4339	-0,4334	0,0005	0,0018	0,0013	0,313113479	0,024853799	0,051628298	-0,009152112	0,340075978	1,771549773	2,293927825	1,29487066	1,34644E-58	4,63366E-93	2,74194E-49
CG_GIN1	-0,454	-0,4535	-0,45335	0,00015	0,00065	0,0005	0,846012706	0,179655977	0,29556514	-0,004683522	0,703162546	1,988284218	2,850739081	1,433768399	2,0706E-68	8,67137E-64	9,0071E-40
CG_GK3P	0,33015	0,3236	0,32575	0,00215	-0,0044	-0,00655	0,630646911	0,457209386	0,988037397	0,01491838	0,468356011	3,614459687	6,29317473	1,741110781	9,33436E-63	4,128E-105	2,0579E-52
CG_GLDC	-0,1429	-0,17195	-0,1995	-0,02755	-0,0566	-0,02905	0,440026104	0,127318084	0,160827104	-0,022994303	0,157304244	16,34298946	74,96327096	4,586876297	3,40708E-66	5,7843E-119	2,12887E-65
CG_GLDN	0,0347	0,0258	0,0241	-0,0017	-0,0106	-0,0089	0,595289038	0,004617945	0,052408312	0,01901778	0,071420606	10,47751005	35,60470514	3,39820291	8,78417E-64	4,8993E-119	6,63859E-80
CG_GLIS1	0,2869	0,3242	0,3294	0,0052	0,0425	0,0373	0,001593133	0	0	0,09279685	0	28,98591253	76,38068747	2,635096873	3,8252E-45	9,38496E-79	3,25141E-91
CG_GLIS2	0,35945	0,3578	0,3605	0,0027	0,00105	-0,00165	0,488255881	0,204600466	0,01302613	0,014293335	0,144851688	4,034830309	7,416548787	1,838131524	2,69649E-54	9,7919E-101	1,70087E-53
CG_GLIS3	0,0876	0,1132	0,1275	0,0143	0,0399	0,0256	0,046053717	0,000814615	0,01493026	-0,001591608	0,842398141	16,42170478	41,04094371	2,499188985	1,63491E-53	5,28295E-96	9,43913E-64
CG_GLO1	-0,46435	-0,4634	-0,4633	1E-04	0,00105	0,00095	0,545697849	0,203605462	0,677584746	0,004546433	0,743013457	2,115936013	3,007415078	1,421316647	2,27476E-56	7,13831E-96	1,535E-49
CG_GNG2	0,20735	0,1356	0,0256	-0,11	-0,18175	-0,07175	0,014004848	1,09138E-07	0,000781732	-0,05373536	2,91151E-06	3,357501397	7,236700174	2,155382625	5,97542E-70	2,98115E-92	2,40178E-56
CG_GNG3	0,0603	-0,0155	-0,11765	-0,10215	-0,17795	-0,0758	0,012051848	2,52841E-05	0,162457087	-0,040138463	4,2094E-05	4,58968773	8,024836507	1,748449345	2,19934E-42	7,97443E-82	9,77943E-65
CG_GNG4	-0,29525	-0,2336	-0,2118	0,0218	0,08345	0,06165	7,94112E-05	2,69571E-10	9,33638E-06	0,035369696	6,15654E-07	7,992860999	26,9632781	3,373420119	5,14305E-75	6,3877E-105	3,51162E-57
CG_GNG5	-0,4734	-0,47515	-0,47515	0	-0,00175	-0,00175	0,969166499	0,040413739	0,079769221	-0,022764426	0,047801881	2,182757714	3,029324233	1,387842642	9,32113E-42	1,7527E-82	8,14483E-63
CG_GNG7	0,0996	0,1916	0,1937	0,0021	0,0941	0,092	0,79226146	0	0	0,059016299	0	6,13025888	12,31117025	2,0082627	2,24593E-61	1,12454E-74	3,18414E-36
CG_GNG8	-0,36635	-0,3828	-0,3542	0,0286	0,01215	-0,01645	0,137441796	0,018007262	0,106159038	-0,00959198	0,641047842	4,134359951	4,134359951	-1	7,1655E-48	6,01891E-48	0,318859114
CG_GOLT1A	-0,28115	-0,3494	-0,3794	-0,03	-0,09825	-0,06825	0	0	0	-0,258458144	0	13,44282084	41,70232748	3,102200644	1,74989E-66	5,08053E-92	1,3428E-76
CG_GOLT1B	-0,46375	-0,4648	-0,46495	-0,00015	-0,0012	-0,00105	0,698104518	0,157586803	0,443016363	-0,00024411	0,982032341	2,759280263	4,081060222	1,479030702	4,61391E-51	7,23755E-78	1,22144E-40
CG_GPBAR1	0,3007	0,3006	0,29975	-0,00085	-0,00095	-1E-04	0,846053356	0,187615084	0,245784002	0,025162193	0,100693172	5,29033837	12,91679287	2,441581608	9,08006E-66	5,3763E-124	1,65281E-71
CG_GPD1L	-0,4493	-0,45125	-0,45635	-0,0051	-0,00705	-0,00195	0,000102846	3,2242E-12	0,00483794	-0,087996411	1,73195E-14	2,770841141	4,466435723	1,611942185	8,98699E-66	1,7236E-108	4,30526E-53
CG_GPER	0,08695	-0,0054	-0,152	-0,1466	-0,23895	-0,09235	0	0	1,14198E-12	-0,135518298	0	8,644365061	22,20535914	2,568766935	1,30932E-57	3,9283E-115	7,81507E-69
CG_GPR55	0,3019	0,2732	0,2423	-0,0309	-0,0596	-0,0287	0,00188789	6,48687E-10	4,16527E-06	-0,003459452	0,842296636	8,55976981	26,16408679	3,056634392	3,29612E-67	2,3761E-127	1,42786E-73
CG_GPR89A	-0,4585	-0,45935	-0,45725	0,0021	0,00125	-0,00085	0,194389311	0,494472821	0,743902223	0,01830717	0,260345085	1,986851434	2,684958892	1,351363693	1,40146E-58	3,387E-111	3,54517E-60
CG_GPR89B	-0,459	-0,4585	-0,4588	-0,0003	0,0002	0,0005	0,992570338	0,940120681	0,933721185	-0,008581963	0,621560565	4,202220892	8,041429569	1,9136142	2,185E-60	5,9705E-107	5,22029E-53
CG_GPS1	0,1893	0,1605	0,14075	-0,01975	-0,04855	-0,0288	0,179307335	6,16104E-05	0,039202608	-0,01587467	0,072849062	2,590962258	3,677935043	1,419524747	3,75075E-51	2,18682E-93	1,43406E-46
CG_GRIA2	-0,3884	-0,40065	-0,4107	-0,01005	-0,0223	-0,01225	3,29313E-05	0	7,97408E-08	-0,087919429	0	623,8675671	1754,723499	2,812653825	3,14946E-46	1,84382E-51	1,74963E-28
CG_GRK1	0,1916	0,1837	0,2011	0,0174	0,0095	-0,0079	0,00081929	0,010595146	0,779649269	0,062827435	5,4249E-11	3,115794317	3,115794317	-1	5,67561E-17	5,67561E-17
CG_GSTZ1	-0,45615	-0,4573	-0,4573	0	-0,00115	-0,00115	0,012651305	2,6484E-05	0,083595263	-0,005185023	0,523594268	3,539368561	6,382952891	1,803415717	1,44139E-61	9,7013E-112	2,65507E-58
CG_GTPBP10	-0,4308	-0,4315	-0,434	-0,0025	-0,0032	-0,0007	0,004738679	0,00025517	0,732799102	-0,008548688	0,521916844	1,862241271	2,530158913	1,358663323	7,53298E-64	4,74101E-67	4,94574E-37
CG_GUSB	-0,3199	-0,3306	-0,35405	-0,02345	-0,03415	-0,0107	0,376602365	0,157586803	0,945274809	-0,016984029	0,117109553	2,554222138	3,779585433	1,4797403	5,35101E-58	1,3007E-107	3,20315E-56
CG_H6PD	0,3202	0,321	0,3206	-0,0004	0,0004	0,0008	0,948222833	0,928167484	0,508078356	-0,002586725	0,750329832	2,342128125	3,457314868	1,476142501	3,26709E-64	1,5068E-105	1,17286E-51
CG_HABP4	-0,4329	-0,4392	-0,4371	0,0021	-0,0042	-0,0063	0,788501287	0,420182221	0,482729226	-0,01331751	0,517415994	2,700487743	4,159886022	1,540420257	4,43661E-60	1,0998E-108	1,02259E-55
CG_HAR1A	-0,3111	-0,2191	-0,0755	0,1436	0,2356	0,092	0	0	0	0,289473462	0	15,61737416	45,1334138	2,889948934	1,66939E-60	4,3897E-101	2,26873E-82
CG_HAR1B	-0,27695	-0,2209	-0,05505	0,16585	0,2219	0,05605	0	0	7,00954E-09	0,264550733	0	20,57099967	43,12307047	2,096304076	2,08423E-46	2,3763E-68	1,20417E-92
CG_HEPACAM2	0,2244	0,2416	0,27995	0,03835	0,05555	0,0172	0,006081973	2,06866E-07	0,005294851	0,075505848	1,23787E-08	3,49247067	5,481368017	1,569481474	7,984E-37	2,0522E-50	5,06399E-36
CG_HGSNAT	-0,4042	-0,4033	-0,40065	0,00265	0,00355	0,0009	0,942460315	0,088671968	0,220539762	-0,001555524	0,902936598	2,094003712	3,135814024	1,497520757	1,89775E-62	2,6507E-104	3,93682E-56
CG_HHIP	-0,3397	-0,3075	-0,2918	0,0157	0,0479	0,0322	2,94866E-05	0	2,33447E-12	0,073599721	5,72875E-14	44,4719574	88,3535379	1,986724738	7,13313E-39	3,0807E-55	9,64475E-78
CG_HIP1	-0,15885	-0,17535	-0,2045	-0,02915	-0,04565	-0,0165	0,491673959	0,060282567	0,570722561	-0,007383505	0,322257198	3,33822223	5,501084257	1,647908341	1,81667E-58	1,8933E-108	6,84943E-57
CG_HIST1H2BI	-0,02365	-0,0625	-0,3014	-0,2389	-0,27775	-0,03885	0	0	0,00071359	-0,290990657	0	2,984315367	2,984315367	-1	3,69464E-43	3,69464E-43
CG_HLA-DQB2	0,0364	0,08855	0,1241	0,03555	0,0877	0,05215	0	0	3,48021E-11	0,11248503	0	8,665506034	41,79191608	4,822790027	4,8279E-78	2,4205E-122	2,28011E-70
CG_HMGN1	-0,3233	-0,33435	-0,3337	0,00065	-0,0104	-0,01105	0,512205567	0,014880791	0,123290926	-0,033599457	0,004665775	2,007099307	2,827839031	1,408918344	2,31608E-61	6,0284E-108	1,17935E-57
CG_HMGN2	-0,4634	-0,4647	-0,4652	-0,0005	-0,0018	-0,0013	0,8853775	0,025503246	0,109225632	-0,023553307	0,034695326	2,08723928	2,903425468	1,391036234	2,00224E-61	9,1681E-112	9,70015E-59
CG_HMGN3	-0,4534	-0,4558	-0,4573	-0,0015	-0,0039	-0,0024	0,01821917	2,59581E-12	1,75829E-06	-0,017152213	0,113547167	2,189091109	3,536651344	1,615579786	3,50031E-71	4,272E-122	3,91018E-65
CG_HMGN4	-0,4551	-0,4555	-0,4555	0	-0,0004	-0,0004	0,261913969	0,222811228	0,470432929	-0,002601985	0,810332299	1,795547725	2,383748449	1,327588465	8,17651E-64	2,75661E-77	3,34686E-41
CG_HMGN5	-0,42995	-0,433	-0,4445	-0,0115	-0,01455	-0,00305	7,91263E-08	1,00361E-10	0,483918634	-0,073972282	8,64331E-12	5,309779679	11,43778669	2,15409817	1,67137E-64	2,9241E-106	7,03912E-53
CG_HMHA1	-0,0517	0,0245	0,0443	0,0198	0,096	0,0762	0,000535233	0	0	0,055287262	1,19904E-13	5,246822557	10,66035813	2,03177409	4,48957E-60	8,7217E-106	2,44311E-53
CG_HPCA	-0,3395	-0,3973	-0,41355	-0,01625	-0,07405	-0,0578	0,005898057	0	8,6009E-13	-0,098712768	0	8,134400364	19,85843463	2,441290537	1,18607E-63	2,1616E-109	6,82399E-82
CG_HPRT1	-0,4279	-0,4257	-0,426	-0,0003	0,0019	0,0022	0,555388896	0,849932245	0,637943741	0,00581814	0,674795396	2,700323026	3,9405691	1,459295448	3,25667E-53	6,5383E-100	2,81286E-52
CG_HS2ST1	-0,4456	-0,4475	-0,4497	-0,0022	-0,0041	-0,0019	0,006288873	1,20391E-06	0,020123327	-0,014905047	0,137438235	2,516035015	3,710979419	1,474931548	2,26046E-55	4,05666E-79	1,67571E-43
CG_HSD17B3	0,3614	0,3618	0,35415	-0,00765	-0,00725	0,0004	0,543244807	0,174411799	0,900575094	-0,056233483	0,034166339	15,11528211	34,20530052	2,262961437	7,90902E-50	2,78246E-73	1,5232E-92
CG_HSF1	0,271	0,26175	0,2566	-0,00515	-0,0144	-0,00925	0,013775543	9,56588E-09	0,013385956	-0,013908973	0,097572548	2,855010398	4,088160961	1,431925069	1,52472E-54	9,6474E-100	9,48283E-53
CG_HSF2	-0,4682	-0,4669	-0,4665	0,0004	0,0017	0,0013	0,386642939	0,151698902	0,712820367	-0,005071022	0,649374913	2,250447642	3,389639862	1,506206942	1,95924E-66	2,74139E-97	3,57223E-47
CG_HSPA1B	-0,45955	-0,4598	-0,4616	-0,0018	-0,00205	-0,00025	0,369789388	0,077430302	0,666967984	0,00437299	0,57937675	9,567964257	15,84676006	1,65623111	1,11966E-39	1,79862E-79	1,23963E-57
CG_HSPA1L	-0,0771	-0,1898	-0,17985	0,00995	-0,10275	-0,1127	0,37235096	0,005656666	0,002099921	-0,016258846	0,002889753	3,266324216	4,692627682	1,436669287	4,83322E-49	4,45778E-98	2,13612E-61
CG_HSPB1	-0,4733	-0,47385	-0,4751	-0,00125	-0,0018	-0,00055	0,086063355	0,068787558	0,257801242	-0,013853434	0,157710868	4,990554077	8,730958233	1,749496769	9,56056E-52	1,1569E-99	1,48372E-60
CG_HSPB3	0,3803	0,3699	0,3461	-0,0238	-0,0342	-0,0104	2,80576E-06	2,125E-07	0,043751317	-0,195244376	0	68,29215715	94,12225629	1,378229364	1,94391E-29	3,95385E-31	3,08269E-09
CG_HSPB6	-0,1803	-0,22245	-0,38955	-0,1671	-0,20925	-0,04215	0	0	2,24539E-11	-0,250201357	0	16,85443079	76,4357681	4,535054851	8,24602E-78	5,6294E-122	1,62148E-75
CG_HSPB8	-0,4552	-0,4455	-0,4568	-0,0113	-0,0016	0,0097	8,54948E-08	0,163802962	3,5241E-05	0,012449479	0,294409133	9,424159785	61,67474754	6,544323203	1,2184E-90	3,9665E-151	4,35877E-79
CG_HSPB9	0,40445	0,39615	0,3906	-0,00555	-0,01385	-0,0083	0,00020104	3,63053E-09	0,001178576	-0,087651955	9,05942E-13	3,676426137	5,959288117	1,620945966	2,92949E-49	1,8821E-103	3,44957E-72
CG_HTATIP2	-0,2279	-0,4699	-0,4754	-0,0055	-0,2475	-0,242	0	0	0	-0,401600274	0	3,327678371	6,112065483	1,836735646	1,02605E-62	1,32349E-68	4,81947E-40
CG_HTT	0,3882	0,3884	0,3825	-0,0059	-0,0057	0,0002	6,1394E-05	2,74327E-05	0,556537948	-0,003212552	0,643057724	2,229920072	2,972803283	1,333143425	4,46465E-56	6,2807E-101	1,49213E-50
CG_IDH3B	-0,46055	-0,4612	-0,4611	1E-04	-0,00055	-0,00065	0,772066991	0,015288314	0,034939006	-0,012227795	0,287504527	2,36996212	3,232745646	1,364049501	1,15512E-55	1,6863E-107	2,0617E-61
CG_IER2	-0,45765	-0,45855	-0,45935	-0,0008	-0,0017	-0,0009	0,325252035	0,214167379	0,844651374	-0,011307119	0,271535824	3,668168724	5,999024818	1,635427721	1,92338E-50	9,7624E-99	9,52276E-64
CG_IFIT1	-0,4085	-0,418	-0,4276	-0,0096	-0,0191	-0,0095	0,009385211	1,64471E-07	0,035554455	-0,099497963	1,27198E-06	10,93917475	29,98672372	2,741223576	2,72387E-60	1,1956E-115	4,63639E-69
CG_IFIT3	-0,42815	-0,4375	-0,4412	-0,0037	-0,01305	-0,00935	0,000986216	0	5,66214E-15	-0,239826199	0	5,742536016	12,26395157	2,135633375	1,59458E-67	5,2054E-117	5,45048E-59
CG_IFIT5	-0,4667	-0,4678	-0,4677	1E-04	-0,001	-0,0011	0,205335625	0,00077934	0,06151828	-0,043930109	0,000931195	3,459002365	5,740562066	1,659600503	7,80007E-61	1,55179E-87	8,87343E-46
CG_IFT81	-0,4685	-0,4687	-0,4687	0	-0,0002	-0,0002	0,830609819	0,10476962	0,483907144	-0,036835698	0,000954096	2,875330911	5,264892229	1,831056109	1,59281E-76	2,45282E-82	2,24966E-41
CG_IGBP1	-0,42125	-0,4315	-0,41485	0,01665	0,0064	-0,01025	0,000126159	0,196769049	0,005667671	0,005927906	0,642110755	2,175127545	3,019077936	1,388000416	4,63953E-56	2,5639E-106	8,64584E-67
CG_IGSF11	-0,0724	-0,1089	-0,1938	-0,0849	-0,1214	-0,0365	3,89933E-06	4,87277E-12	0,06131607	-0,018771193	0,004265582	3,397656489	7,6643742	2,255782545	1,04655E-80	3,2017E-50	5,02094E-30
CG_IL10RB	-0,4621	-0,462	-0,46055	0,00145	0,00155	1E-04	0,020799443	0,012622758	0,622606596	-0,009511907	0,473735144	1,845050111	2,445822996	1,325613316	6,10884E-63	1,61542E-94	1,08777E-48
CG_IL21R	-0,3886	-0,3503	-0,37115	-0,02085	0,01745	0,0383	0,00043435	2,96151E-06	6,14364E-12	-0,012302659	0,149639594	8,217456988	38,38460774	4,671105404	1,0033E-82	7,3188E-139	2,62851E-78
CG_INMT	0,11135	0,1144	0,1851	0,0707	0,07375	0,00305	0,00036641	5,19562E-07	0,071809837	0,093413427	6,22077E-07	12,4573388	36,5092974	2,930746124	3,25744E-67	2,0089E-126	1,26026E-74
CG_INO80B	-0,4688	-0,4699	-0,4702	-0,0003	-0,0014	-0,0011	0,869806322	0,027554653	0,070631236	-0,012005455	0,329765272	3,048729178	5,048042302	1,655785741	2,86119E-56	1,88499E-93	1,83528E-47
CG_INO80C	-0,4687	-0,471	-0,47095	5E-05	-0,00225	-0,0023	0,747360003	0,000469408	0,003355861	-0,004884753	0,680814012	2,31484565	3,166664444	1,367980817	4,12955E-54	3,3009E-102	7,15424E-54
CG_INO80D	-0,4463	-0,4458	-0,4458	0	0,0005	0,0005	0,559929823	0,366433228	0,859494386	-0,000791693	0,946859916	1,913306496	2,592801931	1,355141968	1,8357E-60	1,77528E-66	1,14149E-37
CG_INPP4B	0,0002	0,03155	0,0416	0,01005	0,0414	0,03135	0,372910992	1,11598E-06	0,000680498	0,025109086	0,001705865	3,997926641	8,304078029	2,077096149	2,93808E-64	1,66721E-76	1,98722E-40
CG_INSL3	0,15805	0,1692	0,2575	0,0883	0,09945	0,01115	0	0	0,003564299	0,174848326	0	6,660507	16,69013825	2,505836005	3,38413E-68	1,3032E-111	7,34326E-96
CG_IPO5	0,16785	0,1834	0,16555	-0,01785	-0,0023	0,01555	0,245940047	0,160217386	0,925207069	-0,015955118	0,210988107	2,237419846	3,293386885	1,471957483	7,99025E-66	8,8739E-93	6,78812E-46
CG_IREB2	-0,46385	-0,46345	-0,463	0,00045	0,00085	0,0004	0,618544201	0,700176505	0,915892331	-0,000398518	0,974134304	2,144593179	2,995274035	1,396663043	6,93686E-54	1,62379E-66	2,829E-39
CG_IRF1	-0,4416	-0,43985	-0,4426	-0,00275	-0,001	0,00175	8,88178E-16	0	1,35838E-08	-0,109076652	0	5,243826672	16,68528009	3,181890085	4,43455E-80	5,1805E-144	1,16463E-81
CG_IRF3	-0,4655	-0,4664	-0,467	-0,0006	-0,0015	-0,0009	0,069708488	0,000514506	0,182438279	-0,003824555	0,73167218	2,300296769	3,142846912	1,366278888	9,28889E-57	8,2926E-104	1,19554E-52
CG_IRF4	-0,4042	-0,4273	-0,4408	-0,0135	-0,0366	-0,0231	1,16215E-10	0	8,38908E-06	-0,063599274	1,1435E-08	2,74971863	5,296957745	1,926363551	2,16927E-76	4,07008E-51	1,4352E-34
CG_IRF5	-0,257	-0,3238	-0,30905	0,01475	-0,05205	-0,0668	0	0	5,49671E-13	-0,076548654	0	3,733467054	7,689064066	2,059496965	2,50294E-65	2,8527E-102	9,99511E-57
CG_IRF6	0,1158	-0,0956	-0,2777	-0,1821	-0,3935	-0,2114	0	0	0	-0,347795973	0	34,7788904	206,6457668	5,94170097	1,19651E-66	3,4636E-110	9,2919E-99
CG_IRF7	-0,1966	-0,2086	-0,2132	-0,0046	-0,0166	-0,012	0,73703766	0,020783684	0,106933402	-0,013290956	0,113394787	3,993417751	9,145309531	2,290095878	1,9864E-68	3,7845E-118	1,9786E-62
CG_IRF8	-0,06575	-0,1127	-0,0865	0,0262	-0,02075	-0,04695	0,000497314	0,000104569	2,1721E-05	-0,005660057	0,563819368	9,308701915	31,55559672	3,389903019	2,04434E-65	2,4739E-123	4,2326E-69
CG_IRF9	-0,4443	-0,4414	-0,44275	-0,00135	0,00155	0,0029	0,590848986	0,24680411	0,304399851	-0,00191244	0,876350833	2,692383649	4,513642014	1,676448309	2,38354E-64	8,2412E-109	1,28167E-57
CG_ISCU	-0,4542	-0,4559	-0,4558	0,0001	-0,0016	-0,0017	0,889169998	0,02438666	0,026732592	-0,02092007	0,047374283	1,81280532	2,472913883	1,364136488	2,61812E-68	1,5119E-116	2,44425E-61
CG_ISG15	-0,3223	-0,3687	-0,37725	-0,00855	-0,05495	-0,0464	2,97595E-05	0	0,00016838	-0,076207401	9,11224E-09	10,04635322	26,13639032	2,601579871	2,96587E-60	1,7421E-106	2,74392E-53
CG_ISOC1	-0,466	-0,4669	-0,46755	-0,00065	-0,00155	-0,0009	0,938499245	0,022511946	0,108949026	-0,021150133	0,097247284	2,00988924	2,800087673	1,393155214	6,06787E-57	9,28474E-75	1,10577E-39
CG_ISOC2	-0,4461	-0,4523	-0,4536	-0,0013	-0,0075	-0,0062	0,393238975	0,000929522	0,034283165	-0,033426594	0,008763333	2,803210337	4,067921953	1,451165437	2,51531E-51	1,53687E-82	4,84187E-40
CG_ITK	-0,02895	-0,0298	-0,10165	-0,07185	-0,0727	-0,00085	6,89914E-05	2,64233E-14	4,98167E-06	-0,051572782	0,002993357	9,640820935	41,92968248	4,349181751	1,91863E-75	7,9322E-139	1,78002E-80
CG_JAZF1	0,3058	0,2978	0,2916	-0,0062	-0,0142	-0,008	0,098984661	2,05293E-06	0,007731311	-0,027779856	3,43729E-05	3,060102547	5,468723042	1,787104503	1,93689E-61	1,0956E-87	3,34348E-49
CG_JHDM1D	-0,42835	-0,4279	-0,4243	0,0036	0,00405	0,00045	0,091662472	0,157075285	0,81862966	0,001805808	0,883316896	3,24145153	5,66057261	1,746307961	2,16457E-65	2,73738E-85	1,76382E-44
CG_JMJD4	-0,4323	-0,4332	-0,4384	-0,0052	-0,0061	-0,0009	0,499669725	0,171748663	0,836292931	-0,011012261	0,387926817	2,685219455	3,981499841	1,482746535	5,89453E-56	5,7646E-104	5,67465E-54
CG_KCNC3	-0,4197	-0,4259	-0,42335	0,00255	-0,00365	-0,0062	0,057616699	8,35125E-06	0,035968244	0,022623867	0,018303034	5,379141724	11,19271402	2,080762061	5,18323E-52	6,1956E-107	2,39658E-61
CG_KCNC4	0,0024	0,0356	0,00995	-0,02565	0,00755	0,0332	0,340283809	0,003361517	0,008787508	0,010599285	0,239879627	3,255330451	5,47512537	1,681895418	1,03961E-56	5,4447E-109	5,27969E-61
CG_KCNE1	0,05315	0,0658	0,0341	-0,0317	-0,01905	0,01265	0,01754266	0,00383759	5,30337E-05	0,005607517	0,470633165	25,3760568	78,67318033	3,100291782	1,61711E-57	3,9872E-102	2,39135E-81
CG_KCNE2	0,3756	0,3913	0,39295	0,00165	0,01735	0,0157	0,281266026	0,00060631	0,0033742	0,057075908	0,005495276	3,426025762	6,672854285	1,947695303	9,95324E-64	2,6638E-120	7,98174E-67
CG_KCNE3	0,14225	-0,00795	-0,19475	-0,1868	-0,337	-0,1502	0	0	6,10623E-15	-0,224637372	0	3,182869485	6,713532138	2,10927032	6,98917E-72	2,9669E-110	1,97893E-59
CG_KCTD17	-0,4106	-0,4186	-0,4174	0,0012	-0,0068	-0,008	0,716917964	5,57428E-06	0,000104333	0,061251484	6,43794E-05	3,27042924	7,007287066	2,14261999	1,8824E-67	1,75482E-79	1,37479E-47
CG_KCTD18	-0,41745	-0,41745	-0,4122	0,00525	0,00525	0	0,195431825	0,100154137	0,976592294	0,002001427	0,86179939	1,643746702	2,326117542	1,415131382	2,47265E-76	4,65444E-66	1,46645E-39
CG_KCTD19	-0,1829	-0,2029	-0,2112	-0,0083	-0,0283	-0,02	0,407618862	0,036098972	0,618899517	-0,017773985	0,306722456	3,981455685	8,273099882	2,077908317	6,57949E-66	2,3741E-127	3,10037E-82
CG_KIAA0114	-0,4714	-0,4722	-0,4734	-0,0012	-0,002	-0,0008	0,41845705	0,004770258	0,175844538	-0,086099826	8,17559E-11	4,838393143	8,290964832	1,713578163	3,29375E-53	8,5209E-100	1,07269E-51
CG_KIAA0368	-0,44325	-0,4412	-0,44265	-0,00145	0,0006	0,00205	0,681341331	0,028294623	0,27600668	-0,030056294	0,143951515	1,939724822	2,572651432	1,326297113	2,13757E-43	3,8358E-76	6,58197E-37
CG_KIAA0913	-0,43825	-0,4392	-0,44205	-0,00285	-0,0038	-0,00095	0,480503995	0,134313594	0,84655233	-0,003530351	0,76622496	2,31646358	3,203364574	1,382868525	6,5231E-60	1,4353E-114	9,10191E-69
CG_KIAA1107
CG_KIAA1324L	-0,18305	0,0577	0,1979	0,1402	0,38095	0,24075	0	0	0	0,189154529	0	3,661431994	13,0726163	3,570356167	5,75722E-77	7,0442E-101	7,20037E-70
CG_KIAA1409	-0,22345	-0,1919	-0,14705	0,04485	0,0764	0,03155	0	0	5,94934E-09	0,065115447	0	23,57340083	41,61327705	1,765264051	5,5755E-34	3,14656E-59	4,96241E-65
CG_KIAA1429	-0,4675	-0,4675	-0,4633	0,0042	0,0042	0	5,09128E-05	2,82845E-06	0,643399857	-0,019603505	0,157411051	2,431043991	3,255953284	1,339323063	6,3367E-52	1,77634E-81	4,20895E-40
CG_KIAA1586	-0,4664	-0,4662	-0,4683	-0,0021	-0,0019	0,0002	7,60047E-05	1,05251E-06	0,484914606	-0,037524921	0,009866961	2,792907901	4,53936973	1,625320236	2,76492E-61	1,66538E-75	1,60238E-42
CG_KIAA1644	0,20325	0,2699	0,2747	0,0048	0,07145	0,06665	0,06595902	0	0	0,143919219	0	45,13403948	154,4958205	3,423044387	8,5345E-50	5,78299E-94	2,1992E-68
CG_KIAA1683	0,0918	0,1532	0,1804	0,0272	0,0886	0,0614	0,000154118	0	5,88418E-13	0,179890814	0	11,27134675	26,40193933	2,342394384	4,05064E-54	8,5248E-105	1,43079E-60
CG_KIAA2022	-0,26865	-0,2562	-0,22035	0,03585	0,0483	0,01245	0,002572865	1,38902E-08	0,014618212	0,084919635	7,80043E-13	25,75356054	52,84210378	2,05183682	8,49644E-37	1,51048E-52	1,69449E-81
CG_KIAA2026	-0,4498	-0,4542	-0,4599	-0,0057	-0,0101	-0,0044	8,41774E-09	2,22045E-16	0,043957347	0,008527907	0,678564003	2,281464175	3,487390697	1,528575699	2,25404E-70	2,67658E-75	7,68547E-40
CG_KIN	-0,46235	-0,4618	-0,4622	-0,0004	0,00015	0,00055	0,823069021	0,587798265	0,753419371	-0,002690235	0,814987479	2,568916504	3,644063249	1,418521483	2,35534E-57	3,79444E-90	4,00661E-44
CG_KIT	-0,0963	-0,2359	-0,3643	-0,1284	-0,268	-0,1396	1,39233E-05	0	3,74316E-09	-0,138830691	0	22,28028837	195,15654	8,759156827	5,60721E-79	1,1043E-148	8,2492E-88
CG_KLHL10	0,1297	0,11	0,0812	-0,0288	-0,0485	-0,0197	0,674996299	0,254536358	0,362495153	-0,009139226	0,574356731	2,744371901	3,777657746	1,376510868	1,34086E-48	1,00261E-84	8,3594E-119
CG_KLHL14	-0,00965	-0,0506	-0,1645	-0,1139	-0,15485	-0,04095	0	0	0,000664684	-0,14577039	0	29,3180247	169,7641477	5,790436071	3,14107E-75	3,7998E-118	2,87614E-85
CG_KLHL15	-0,07915	-0,10455	-0,0923	0,01225	-0,01315	-0,0254	0,051026763	0,059381394	0,001576687	-0,02378914	0,086382917	2,437421912	3,473244564	1,424966497	8,65048E-48	2,03722E-76	7,25856E-42
CG_KLHL18	-0,46985	-0,4703	-0,4708	-0,0005	-0,00095	-0,00045	0,501873969	0,013880873	0,219797351	-0,00719863	0,473170351	1,731065123	2,207773239	1,275384276	4,04777E-64	1,8837E-111	5,16155E-57
CG_KLKB1	0,1882	0,2582	0,2898	0,0316	0,1016	0,07	0,000631115	9,99201E-15	2,75631E-07	0,184395443	6,66134E-16	12,24757312	34,57094176	2,822676902	3,42235E-61	6,1914E-110	9,36299E-84
CG_KLRB1	0,42395	0,42305	0,41995	-0,0031	-0,004	-0,0009	0,046011168	0,005752512	0,754153009	0,040986855	0,207849846	7,972697879	32,5432854	4,081841039	1,87881E-69	9,6517E-140	1,04567E-85
CG_KPNA3	-0,45805	-0,4585	-0,457	0,0015	0,00105	-0,00045	0,012957509	0,007709375	0,815434872	0,002633421	0,808074177	1,955660578	2,655118038	1,357657902	4,4768E-61	1,41435E-70	1,64305E-40
CG_KPNA4	-0,4677	-0,4688	-0,4684	0,0004	-0,0007	-0,0011	0,419053999	0,453174457	0,572605033	-0,00151912	0,894913669	1,954337999	2,531850115	1,29550268	6,21907E-58	2,16607E-65	3,90191E-35
CG_KPNA5	-0,4741	-0,4747	-0,4761	-0,0014	-0,002	-0,0006	0,271666919	0,050324547	0,80117176	0,003413174	0,805573832	3,297041394	7,074204869	2,145622097	8,97244E-73	2,52577E-90	1,08844E-53
CG_KPNA6	-0,4621	-0,4612	-0,4595	0,0017	0,0026	0,0009	0,12611379	0,001289714	0,404812733	-0,000394441	0,971790679	1,902288419	2,473990568	1,300533895	8,51847E-58	1,19164E-97	6,22561E-50
CG_KPNA7	0,32595	0,32825	0,3242	-0,00405	-0,00175	0,0023	0,350220647	0,812673787	0,765951593	0,003602225	0,911895556	4,300641876	4,300641876	-1	5,17542E-30	5,17542E-30
CG_KRT10	0,0396	0,0626	0,05305	-0,00955	0,01345	0,023	0,212798874	0,488070868	0,552316775	-0,002026348	0,921558295	261,643027	387,8782312	1,48247112	1,08547E-20	1,00646E-30	7,38639E-58
CG_KRT12	0,3641	0,3755	0,3896	0,0141	0,0255	0,0114	0,000190564	2,46734E-10	0,005010465	0,0521361	0,000174541	25,87796024	93,52965754	3,614259265	8,51337E-63	1,61965E-79	2,35686E-62
CG_KRT13	0,19485	0,1989	0,1772	-0,0217	-0,01765	0,00405	0,164758231	0,691280128	0,553129331	-0,002792453	0,8817929	342,0672085	3912,643636	11,43823067	1,74904E-66	4,41917E-75	2,87541E-38
CG_KRT15	0,07065	0,1039	0,1146	0,0107	0,04395	0,03325	0,222998022	1,98233E-05	1,41303E-06	0,027380081	0,074060007	381,3299405	2266,471021	5,94359577	1,90612E-59	1,04497E-75	3,30954E-65
CG_KRT16	0,0282	0,0251	0,02635	0,00125	-0,00185	-0,0031	0,194607371	0,359106623	0,011647486	0,002321779	0,873165959	14308,65058	137614,408	9,617567167	1,8259E-49	1,40748E-60	1,13383E-54
CG_KRT17	0,027	-0,0282	-0,0207	0,0075	-0,0477	-0,0552	0,815700803	0,000484517	2,85842E-05	-0,065943701	4,92796E-05	4096,579224	27197,52971	6,639083055	8,70852E-47	3,01381E-65	2,53424E-82
CG_KRT33B	0,1999	0,2014	0,1724	-0,029	-0,0275	0,0015	0,45145836	0,065709003	0,573854628	0,024993452	0,442830063	14,09445707	14,09445707	-1	2,98317E-06	2,98317E-06
CG_KRTAP10-1	-0,0901	-0,10055	-0,1017	-0,00115	-0,0116	-0,01045	0,623554844	0,611309258	0,341783824	0,051744187	0,024401769	1,510841167	1,510841167	-1	0,055502653	0,055502653
CG_KRTAP10-2	-0,09875	-0,08245	-0,09905	-0,0166	-0,0003	0,0163	0,154197251	0,283638897	0,003909631	0,03578377	0,056640454	3,141984362	3,141984362	-1	0,004128568	0,004128568
CG_KRTAP10-3	-0,0122	0,00095	-0,00775	-0,0087	0,00445	0,01315	0,117341844	0,537969793	0,195327479	0,05659083	0,002562639	1,66252035	1,66252035	-1	0,043651147	0,043651147
CG_KRTAP10-6	-0,1071	-0,0888	-0,10215	-0,01335	0,00495	0,0183	0,930774995	0,487863239	0,634367254	0,045096196	0,165777435	1,700284305	1,700284305	-1	0,022350792	0,022350792
CG_KRTAP10-7	0,0444	0,03815	0,0247	-0,01345	-0,0197	-0,00625	0,372191649	0,283638897	0,350197244	0,029970637	0,110426875	2,189977428	2,189977428	-1	0,043125833	0,043125833
CG_KRTAP24-1	0,25665	0,2866	0,24995	-0,03665	-0,0067	0,02995	0,000839791	0,07740771	0,006538363	0,027727202	0,070467027	2,122858189	2,122858189	-1	0,019015882	0,019015882
CG_KRTAP3-1	0,3652	0,3835	0,3646	-0,0189	-0,0006	0,0183	0,009913028	0,122674225	0,005672396	-0,00048991	0,983009872	11,19941911	11,19941911	1	0,001846238	0,001846238
CG_KRTAP3-2	0,3271	0,3454	0,3512	0,0058	0,0241	0,0183	0,015481857	6,51091E-07	0,002319214	0,084861063	6,0062E-06	11,96373538	11,96373538	-1	1,4107E-08	1,4107E-08
CG_KRTAP3-3	-0,02895	0,0005	-0,02595	-0,02645	0,003	0,02945	0,935299043	0,122674225	0,16865706	0,030306137	0,510845327	7,156945532	7,156945532	-1	0,000701487	0,000701487
CG_KY	-0,29705	-0,308	-0,38195	-0,07395	-0,0849	-0,01095	2,98874E-09	3,33067E-14	0,401885735	-0,002290816	0,803295981	47,21076646	121,9549072	2,583201171	1,76769E-47	4,6828E-66	1,28644E-81
CG_L1CAM	-0,177	-0,0325	0,0595	0,092	0,2365	0,1445	2,20634E-08	0	2,18916E-09	0,153467222	0	8,203684447	50,91207638	6,206001304	4,27177E-87	1,9975E-100	5,40409E-59
CG_LAD1	-0,1362	-0,2796	-0,3534	-0,0738	-0,2172	-0,1434	1,58762E-14	0	1,20448E-12	-0,141626543	0	54,8141325	264,1321306	4,818686689	4,83177E-54	1,1057E-108	1,28098E-72
CG_LAMB2L	-0,04545	-0,004	0,0125	0,0165	0,05795	0,04145	0,337956979	0,001329027	0,03289536	0,1790576	9,0168E-05	3,670132122	7,185218355	1,957754684	5,87248E-64	3,9105E-119	3,87233E-65
CG_LCA5	-0,4582	-0,45865	-0,462	-0,00335	-0,0038	-0,00045	2,76712E-05	3,23501E-05	0,790885704	-0,000438839	0,969552007	3,275347549	6,304421528	1,924809943	1,67554E-66	6,60929E-92	5,62587E-48
CG_LDLRAD1	0,25595	0,257	0,23645	-0,02055	-0,0195	0,00105	0,030673717	0,143166338	0,038190762	-0,01154085	0,506852641	3,504945473	3,504945473	-1	0,000544815	0,000544815
CG_LDLRAD2	0,3135	0,31	0,29235	-0,01765	-0,02115	-0,0035	0,205347776	0,002304124	0,188480487	-0,048205358	8,60122E-06	9,012928839	16,6943498	1,852266904	7,22117E-44	8,90627E-81	1,87464E-66
CG_LGALS7B	0,3154	0,3058	0,26665	-0,03915	-0,04875	-0,0096	4,57394E-05	4,62258E-07	0,263784766	-0,0752763	1,45091E-05	4115,043597	5829,659883	1,41667026	2,57181E-32	2,90404E-33	3,03166E-12
CG_LGMN	-0,4062	-0,3974	-0,37655	0,02085	0,02965	0,0088	0,000387957	1,0159E-07	0,185545599	-0,011772125	0,291227648	4,151095146	6,695612332	1,612974913	7,2439E-56	1,578E-106	3,22303E-64
CG_LIG1	-0,1788	-0,2294	-0,2329	-0,0035	-0,0541	-0,0506	0,41013276	0,02702279	0,355709129	-0,018499895	0,119200381	2,517353811	3,641497867	1,44655783	9,14281E-58	2,8167E-107	3,66163E-56
CG_LIG4	-0,4684	-0,47	-0,4706	-0,0006	-0,0022	-0,0016	0,000207872	8,53536E-07	0,016263499	-0,003419793	0,622194579	2,20371858	3,614469709	1,64016846	3,8288E-69	1,75646E-77	4,59825E-50
CG_LMAN1L	0,27875	0,268	0,28	0,012	0,00125	-0,01075	0,025685605	0,187253504	0,27385329	0,010298591	0,437903903	5,054008182	6,887020637	1,3626849	2,23783E-25	1,28689E-31	1,44565E-17
CG_LMCD1	-0,2803	-0,3562	-0,3759	-0,0197	-0,0956	-0,0759	0,038665758	3,89533E-07	0,040624928	-0,041880828	2,97822E-05	2,907703169	4,947720487	1,701590637	1,16139E-65	1,38923E-90	2,66728E-49
CG_LMF1	0,3622	0,3996	0,4021	0,0025	0,0399	0,0374	9,82279E-05	0	0	0,13947604	0	4,249119742	7,867994777	1,851676407	7,7849E-62	1,12663E-91	1,77081E-45
CG_LMF2	-0,3873	-0,4027	-0,40525	-0,00255	-0,01795	-0,0154	0,238727977	0,000514506	0,12770774	-0,012613939	0,258062872	3,215992406	4,720854439	1,467930841	1,55296E-48	1,09022E-83	7,69487E-38
CG_LOC100130987	-0,4467	-0,4499	-0,4505	-0,0006	-0,0038	-0,0032	0,738838037	0,074266123	0,137899504	0,000773829	0,903412293	3,010768954	5,022912001	1,66831533	4,3145E-60	2,6022E-103	5,33975E-52
CG_LOC100132724	0,2048	0,19345	0,1747	-0,01875	-0,0301	-0,01135	0,020356658	0,00214683	0,419356469	-0,15106022	2,47206E-05	5,201645209	8,372578515	1,609601997	4,06607E-49	9,67219E-96	7,74266E-68
CG_LOC100133161	0,321	0,3165	0,3139	-0,0026	-0,0071	-0,0045	0,467949398	0,73318485	0,97915893	0,002391682	0,907552582	3,984835034	7,852565109	1,970612345	4,31366E-68	4,512E-116	5,46066E-59
CG_LOC100133985	-0,44975	-0,4503	-0,45065	-0,00035	-0,0009	-0,00055	0,827792949	0,346541004	0,487898055	-0,004775845	0,769026733	7,165960047	16,61934939	2,319207654	6,65419E-60	2,8705E-115	4,60493E-74
CG_LOC100190940	-0,40795	-0,41125	-0,4083	0,00295	-0,00035	-0,0033	0,060005709	0,196735464	0,38495882	-0,013494182	0,378908986	3,535239608	3,535239608	-1	6,03852E-17	6,03852E-17
CG_LOC100240726	0,193	0,19125	0,3064	0,11515	0,1134	-0,00175	8,86938E-07	7,73671E-07	0,802760554	0,186387378	1,58251E-12	13,05704024	18,53289043	1,419379131	1,28236E-45	3,64362E-48	7,20967E-11
CG_LOC100270804	-0,0171	0,01	0,001	-0,009	0,0181	0,0271	0,391790924	0,589623736	0,740269501	-0,007710569	0,657441653	5,088611323	10,77350664	2,117180102	3,93496E-57	1,12E-105	1,45022E-57
CG_LOC257358	-0,35595	-0,4073	-0,41835	-0,01105	-0,0624	-0,05135	0,066722693	7,16993E-11	1,9637E-06	-0,181636329	0	3,949899647	9,513366772	2,408508474	6,23432E-71	1,4702E-102	8,94724E-54
CG_LOC284023	-0,41825	-0,41985	-0,42285	-0,003	-0,0046	-0,0016	0,016235597	2,06235E-06	0,095818161	-0,09249875	1,19574E-08	2,931428767	4,666807632	1,591990801	2,47822E-54	3,4768E-107	5,93423E-75
CG_LOC284551	0,3431	0,3431	0,30715	-0,03595	-0,03595	5,55112E-17	0,000551714	0,00046185	0,315624752	-0,051503169	0,052418318	11,92108794	11,92108794	-1	1,42743E-27	1,42743E-27
CG_LOC285370	-0,20995	-0,1806	-0,2159	-0,0353	-0,00595	0,02935	1,38052E-05	0,287845743	0,001823159	-0,012887797	0,352663426	1,517613061	1,517613061	-1	0,000670386	0,000670386
CG_LOC285375	-0,4394	-0,4375	-0,4458	-0,0083	-0,0064	0,0019	0,529039797	0,63506885	0,739681158	-0,003229631	0,833231328	1,445892205	1,445892205	-1	0,001799125	0,001799125
CG_LOC285548	-0,4213	-0,4289	-0,4398	-0,0109	-0,0185	-0,0076	5,30814E-07	1,11022E-16	6,35803E-08	-0,096504085	4,44089E-16	10,07712366	26,34190906	2,614030547	8,90774E-63	3,44185E-88	6,96236E-83
CG_LOC285954	0,1721	0,1371	0,15795	0,02085	-0,01415	-0,035	0,109665039	0,006405978	0,009029294	-0,012284044	0,143406223	8,521432643	12,50675837	1,467682594	9,30991E-40	2,59021E-48	9,72171E-29
CG_LOC286094	0,3014	0,2196	0,23645	0,01685	-0,06495	-0,0818	0,67029987	0,0057416	0,00024496	-0,016012241	0,436372285	1,442004833	1,442004833	-1	0,001631479	0,001631479
CG_LOC340074	0,1285	0,1297	0,1117	-0,018	-0,0168	0,0012	0,680828415	0,838456575	0,991875938	-0,03285872	0,153090161	1,661501966	1,661501966	-1	0,000530288	0,000530288
CG_LOC374491	-0,0227	-0,0232	-0,01765	0,00555	0,00505	-0,0005	0,547211118	0,203372041	0,84985991	0,103465454	0,024429054	8,761439965	20,79348976	2,373295924	1,86035E-63	3,5372E-117	6,6988E-83
CG_LOC388588	-0,3574	-0,4044	-0,40715	-0,00275	-0,04975	-0,047	0,008754282	1,65705E-06	0,021234226	-0,073991163	1,66255E-09	9,268629298	23,21008659	2,504155237	2,76645E-55	1,12279E-96	5,02638E-50
CG_LOC401588	-0,4492	-0,4461	-0,4508	-0,0047	-0,0016	0,0031	0,041476571	0,101443067	0,204604109	-0,040771103	0,000905741	2,995398608	4,775209404	1,59418162	4,1748E-62	5,6145E-110	1,48091E-56
CG_LOC541473	0,35425	0,3134	0,2521	-0,0613	-0,10215	-0,04085	0,062615457	0,000315798	0,093364362	-0,133892825	4,18668E-07	5,939263334	11,72512989	1,974172424	1,3056E-56	9,1086E-111	4,38831E-75
CG_LOC646813	-0,06845	-0,0687	-0,0611	0,0076	0,00735	-0,00025	0,600445274	0,752262195	0,771214259	0,012603533	0,784550111	1,50713432	1,50713432	-1	0,000136622	0,000136622
CG_LOC646982	0,36875	0,3854	0,3761	-0,0093	0,00735	0,01665	0,131176415	0,342991828	0,022409469	0,003148524	0,8372848	3,131851918	5,121945848	1,63543679	7,42473E-59	2,0084E-111	5,5001E-81
CG_LOC647121	-0,1097	-0,1456	-0,1683	-0,0227	-0,0586	-0,0359	0,090205976	0,001521644	0,193115582	-0,042175178	0,002346196	6,803192917	18,23198832	2,679916406	1,64598E-74	1,6466E-129	9,5216E-69
CG_LOC653566	0,35625	0,3561	0,3519	-0,0042	-0,00435	-0,00015	0,419333763	0,752262195	0,505834295	0,012044706	0,793883217	2,78604778	3,663655879	1,315001094	1,17747E-37	8,63749E-79	1,20693E-63
CG_LOC728190	-0,45825	-0,4616	-0,4554	0,0062	0,00285	-0,00335	0,135527764	1,26812E-05	0,012765702	-0,039657428	0,034829985	2,054614882	2,939103166	1,4304886	6,51671E-63	1,27801E-46	5,4801E-23
CG_LOC90784
CG_LRCH3	-0,4144	-0,4193	-0,41995	-0,00065	-0,00555	-0,0049	0,625416704	6,10653E-05	0,003902094	-0,009362287	0,401351216	2,217847241	3,169194053	1,428950558	3,13369E-62	4,99753E-81	2,4852E-40
CG_LRIT1	0,31345	0,29535	0,2931	-0,00225	-0,02035	-0,0181	0,946577992	0,007355426	0,00754815	0,012454191	0,329003054	1,876895074	1,876895074	-1	3,97159E-07	3,97159E-07
CG_LRRC8A	0,35875	0,3553	0,3596	0,0043	0,00085	-0,00345	0,873745938	0,066054911	0,345671406	-0,00139531	0,89781227	2,657776888	4,077226205	1,534073919	1,54923E-60	1,027E-117	7,949E-67
CG_LRWD1	-0,4575	-0,4593	-0,45905	0,00025	-0,00155	-0,0018	0,599710482	0,07666511	0,340966102	-0,005453288	0,625946333	2,811944266	4,16691595	1,481862923	9,09839E-55	6,75822E-88	1,05481E-40
CG_LTBP1	0,1131	0,16775	0,1555	-0,01225	0,0424	0,05465	0,000198802	1,27768E-05	7,85152E-05	0,014810234	0,020334592	10,82965966	25,22083263	2,328866596	8,48545E-49	4,0089E-99	1,82426E-55
CG_LTBP2	0,1459	0,14715	0,1791	0,03195	0,0332	0,00125	0,065514652	0,005541188	0,000553095	0,007900848	0,302600641	6,747663362	15,70778662	2,32788534	3,74168E-59	1,5415E-109	3,18034E-58
CG_LTBP3	0,11125	0,0868	0,0823	-0,0045	-0,02895	-0,02445	0,706806762	0,001174306	0,012900876	-0,019279543	0,004910274	4,957731018	8,889707805	1,793100064	3,27871E-52	1,5344E-101	4,5199E-55
CG_LTBP4	-0,4062	-0,4154	-0,3927	0,0227	0,0135	-0,0092	1,18627E-10	0,000287725	0,008466633	0,022974218	5,60958E-05	4,992339338	8,556234364	1,713872753	1,0506E-53	1,18749E-90	9,45327E-42
CG_LY75	0,2687	0,1611	-0,0095	-0,1706	-0,2782	-0,1076	0	0	0	-0,337193685	0	9,433361795	38,40930622	4,071645619	5,7615E-78	3,3578E-133	1,19694E-68
CG_MAD1L1	0,3973	0,3991	0,3923	-0,0068	-0,005	0,0018	0	0	0,001388218	-0,030110632	0	4,718420515	8,768997995	1,858460467	8,32362E-59	2,9682E-105	3,6373E-66
CG_MAD2L1BP	-0,4594	-0,4582	-0,4582	0	0,0012	0,0012	0,827167451	0,021244208	0,07261582	-0,028692331	0,000146897	2,448788203	3,536298357	1,444101353	1,14996E-60	5,2157E-117	2,74174E-68
CG_MAGEB1	0,38945	0,3818	0,0971	-0,2847	-0,29235	-0,00765	0	0	0,025811801	-0,439682365	0	660,6342699	861,199696	1,30359525	4,45611E-39	2,56593E-39	0,001418937
CG_MAGEB16	0,177	0,1869	-0,0463	-0,2332	-0,2233	0,0099	0	0	0,923931245	-0,241921188	0	217,2625944	217,2625944	1	3,97451E-22	3,97451E-22
CG_MAGEB2	0,40325	0,3793	0,0876	-0,2917	-0,31565	-0,02395	0	0	9,12418E-11	-0,533508532	0	1261,265252	2818,226793	2,234444173	3,30939E-51	1,05774E-53	9,95229E-21
CG_MAGEB3	0,0355	0,03525	-0,0459	-0,08115	-0,0814	-0,00025	7,28802E-09	5,67768E-12	0,033982688	-0,090294592	3,67506E-09	6,312222238	6,312222238	-1	2,87307E-13	2,87307E-13
CG_MAGEB4	0,26485	0,2247	0,1788	-0,0459	-0,08605	-0,04015	0,090615665	2,87823E-07	2,38553E-05	-0,028249713	0,104112402	1,588102466	1,588102466	-1	4,25837E-05	4,25837E-05
CG_MAGEL2	-0,0772	-0,0789	-0,085	-0,0061	-0,0078	-0,0017	1,56966E-06	4,64535E-07	0,224405278	0,00772539	0,529706228	25,20545338	123,8508535	4,913653072	5,25415E-77	4,4555E-126	1,07437E-82
CG_MAP1LC3A	-0,2311	-0,4624	-0,4714	-0,009	-0,2403	-0,2313	0,022800628	0	0	-0,172726361	0	3,49080556	6,717162823	1,924244335	1,2211E-67	2,84793E-68	7,70781E-38
CG_MAP1LC3C	-0,0576	-0,3224	-0,3374	-0,015	-0,2798	-0,2648	0,263286563	4,36318E-14	2,79511E-08	-0,134721142	4,03024E-09	16,96164278	47,42908069	2,796255134	7,19857E-57	3,14322E-94	4,61879E-84
CG_MARK1	-0,42765	-0,4347	-0,437	-0,0023	-0,00935	-0,00705	0,042169641	5,66897E-10	1,17554E-06	0,026720481	0,016569475	3,38371486	10,66097884	3,150672937	9,36396E-80	1,20262E-97	3,13255E-71
CG_MARK2	-0,0846	-0,1309	-0,16605	-0,03515	-0,08145	-0,0463	0,089488232	2,67379E-06	0,012618641	-0,0296489	3,63537E-05	1,865331443	2,326182036	1,247060969	7,22348E-49	1,46432E-92	8,33784E-48
CG_MARK4	0,3147	0,3337	0,3239	-0,0098	0,0092	0,019	0,497767618	0,056869143	0,29553749	0,002583881	0,858990221	2,656583391	3,554000785	1,337808855	9,04061E-49	2,07026E-94	6,27526E-59
CG_MBD1	-0,456	-0,4587	-0,4611	-0,0024	-0,0051	-0,0027	0,09349228	3,03139E-07	0,000713374	-0,014797922	0,245999735	1,654487051	2,033470413	1,229063964	1,08875E-51	3,5829E-101	6,53261E-55
CG_MBD2	-0,45805	-0,4602	-0,4598	0,0004	-0,00175	-0,00215	0,746666915	3,85765E-06	3,95265E-05	-0,004053918	0,716256524	2,404771806	3,198873629	1,3302192	1,55964E-50	5,0276E-99	2,56129E-53
CG_MBD3	0,3664	0,3639	0,3632	-0,0007	-0,0032	-0,0025	0,673752321	0,046245613	0,463967421	-0,003970275	0,678827649	2,449331422	3,380535975	1,38018724	1,04042E-48	1,41876E-51	4,37637E-24
CG_MBD4	-0,4649	-0,4654	-0,4661	-0,0007	-0,0012	-0,0005	0,619650283	0,007678462	0,246603701	-0,012669506	0,168372373	2,596737173	3,404172159	1,310942129	8,40548E-40	5,78049E-84	6,38324E-48
CG_MBD5	0,38805	0,40675	0,4154	0,00865	0,02735	0,0187	0,000110106	0	3,96712E-07	0,045529183	0,005090984	2,145098655	3,358208953	1,565526577	6,36352E-72	1,61261E-82	1,57099E-45
CG_MBD6	-0,29585	-0,31815	-0,34425	-0,0261	-0,0484	-0,0223	0,034442234	0,000413053	0,432585875	-0,021282912	0,083312661	2,8108374	3,680495481	1,30939466	4,17601E-37	1,43162E-76	2,09645E-56
CG_MCOLN2	-0,35855	-0,3677	-0,3462	0,0215	0,01235	-0,00915	0,642236891	0,114770212	0,403097889	0,002067733	0,844726222	3,409527923	7,322437631	2,147639731	1,14527E-81	7,25105E-88	4,35404E-48
CG_MDM1	-0,4631	-0,4637	-0,4633	0,0004	-0,0002	-0,0006	0,788186518	0,142874004	0,497374982	-0,003601173	0,732844609	2,884329531	4,200473601	1,456308496	1,70596E-40	1,13114E-66	1,86013E-37
CG_MDM2	-0,4677	-0,4684	-0,469	-0,0006	-0,0013	-0,0007	2,97495E-05	1,19541E-09	0,095063374	-0,007435304	0,400804965	9,780661209	16,89003017	1,726880198	3,87849E-39	3,36264E-86	6,42855E-55
CG_MDM4	-0,4378	-0,4381	-0,4368	0,0013	0,001	-0,0003	0,858715696	0,161453717	0,135803897	-0,003073165	0,782959051	2,804321975	4,306572145	1,535691046	4,55653E-61	1,51293E-97	5,62059E-50
CG_MEAF6	-0,47715	-0,47645	-0,47795	-0,0015	-0,0008	0,0007	0,569495393	0,806700363	0,999334053	-0,000509308	0,972065052	1,857213921	2,359066357	1,270217895	3,13177E-55	1,4014E-100	1,0229E-50
CG_METT11D1	-0,4593	-0,4599	-0,4625	-0,0026	-0,0032	-0,0006	0,007146381	0,000514273	0,310698435	-0,006869739	0,493732905	1,979302337	2,758698897	1,393773374	1,87312E-60	9,4244E-117	4,3887E-66
CG_MFSD6L	0,1468	0,1624	0,1395	-0,0229	-0,0073	0,0156	0,003911544	9,75215E-07	0,005813021	0,014662118	0,269398522	12,93126941	21,20410963	1,639754688	1,15104E-38	8,5554E-59	4,97205E-90
CG_MIA2	0,4044	0,3994	0,3992	-0,0002	-0,0052	-0,005	0,532847938	0,065240663	0,031845106	-0,042564536	0,03847005	4,522021966	4,522021966	-1	1,97811E-19	1,97811E-19
CG_MLPH	-0,00865	-0,17025	-0,24725	-0,077	-0,2386	-0,1616	9,88393E-08	0	1,24095E-08	-0,090699932	0	2,432453119	4,77633491	1,963587653	2,4865E-71	1,5781E-45	1,57335E-32
CG_MMAA	-0,46575	-0,4664	-0,4659	0,0005	-0,00015	-0,00065	0,083434279	0,000353296	0,043770441	-0,003962672	0,765336753	2,081339051	3,054812855	1,467715149	9,48174E-72	1,76501E-97	6,53439E-52
CG_MMAB	-0,4715	-0,4719	-0,472	-1E-04	-0,0005	-0,0004	0,684918215	0,417212007	0,932575663	-0,007166436	0,426829496	2,570348535	3,697484245	1,438514736	8,64614E-59	1,1606E-108	9,93477E-58
CG_MMEL1	0,03215	0,04335	0,0462	0,00285	0,01405	0,0112	0,258200031	0,020728247	0,363724442	-0,00573203	0,419178796	18,87692673	85,45186061	4,526788805	3,83678E-74	1,653E-110	4,37676E-84
CG_MPHOSPH10	-0,4655	-0,4641	-0,4638	0,0003	0,0017	0,0014	0,181886644	0,000198518	0,009115125	-0,009725413	0,321201534	1,884189409	2,677064687	1,420804445	4,2605E-56	4,23665E-69	7,01624E-45
CG_MRFAP1	-0,4559	-0,4537	-0,4547	-0,001	0,0012	0,0022	0,713019577	0,560712227	0,15628376	-0,014560178	0,179180618	1,815536582	2,340855694	1,289346476	3,46291E-49	3,15695E-92	2,00426E-47
CG_MRPL20	-0,4672	-0,4671	-0,4702	-0,0031	-0,003	1E-04	0,598325315	0,039822039	0,152995924	-0,010012226	0,470779583	2,003985403	2,636580416	1,315668474	2,72278E-55	6,1565E-101	3,57976E-51
CG_MRPL22	-0,4458	-0,45055	-0,4511	-0,00055	-0,0053	-0,00475	0,010472377	7,70495E-14	8,0389E-08	-0,03435437	0,00964157	2,238505713	3,013717108	1,346307535	1,41073E-53	7,112E-105	2,11382E-57
CG_MRPL23	0,12975	0,1216	0,1097	-0,0119	-0,02005	-0,00815	0,404892752	0,496798279	0,684168379	-0,01064103	0,229701648	3,776097458	5,676430471	1,503253169	6,76992E-47	7,18796E-87	6,61493E-58
CG_MRPL24	-0,451	-0,4516	-0,4521	-0,0005	-0,0011	-0,0006	0,724142737	0,540555655	0,81176498	-0,011189627	0,39934907	3,060942619	4,453241958	1,454859667	1,17858E-50	1,861E-102	6,97535E-67
CG_MRS2P2	0,4318	0,434	0,4372	0,0032	0,0054	0,0022	0,024354703	0,009758293	0,640126566	0,042321392	0,358406561	4,162285714	6,790190264	1,631360923	2,38557E-49	1,02474E-92	8,60072E-86
CG_MSLNL	-0,008	0,01795	0,0041	-0,01385	0,0121	0,02595	0,034232299	0,116240281	0,002046679	-0,006139707	0,550468275	1,890086158	1,890086158	-1	3,08845E-05	3,08845E-05
CG_MSMP	0,40045	0,3948	0,3834	-0,0114	-0,01705	-0,00565	0,006089698	2,62074E-05	0,161543959	-0,208338089	2,22045E-15	68,10382862	105,3349215	1,546681349	3,41297E-22	7,52741E-40	1,71809E-39
CG_MST1P2	-0,06235	-0,0715	-0,07115	0,00035	-0,0088	-0,00915	0,5898578	0,574017202	0,918673219	-0,000954635	0,938100348	7,587454711	20,40829849	2,68974238	4,20936E-65	3,3808E-119	2,00348E-64
CG_MST1P9	0,1549	0,1507	0,1508	1E-04	-0,0041	-0,0042	0,8074372	0,082036358	0,325231445	-0,01140992	0,336582197	7,79579417	19,75404231	2,533935848	4,94842E-63	4,6193E-120	1,03276E-68
CG_MTFR1	-0,465	-0,4657	-0,465	0,0007	0	-0,0007	0,458893936	0,12340919	0,219242181	0,003897206	0,719184418	2,373585469	3,537445693	1,490338452	7,78704E-58	1,8581E-87	3,67372E-45
CG_MTOR	0,1665	0,1443	0,0928	-0,0515	-0,0737	-0,0222	0,21163546	0,000741874	0,027515553	-0,016269893	0,039102031	1,989999406	2,726390096	1,370045684	8,00204E-61	7,8493E-103	1,99248E-53
CG_MX1	0,14105	-0,1331	-0,3433	-0,2102	-0,48435	-0,27415	1,38778E-14	0	0	-0,172427682	0	8,109562022	27,09870492	3,341574409	2,82573E-66	9,8279E-128	3,66944E-74
CG_MX2	0,2152	0,05515	-0,0547	-0,10985	-0,2699	-0,16005	2,21249E-06	0	0	-0,202384639	0	5,695237477	20,87904761	3,666053907	9,33778E-85	9,7457E-126	1,80192E-69
CG_N4BP2	-0,4682	-0,46845	-0,4672	0,00125	0,001	-0,00025	0,453645598	0,500037418	0,923596141	0,000433408	0,964739788	3,666399515	8,470129341	2,310203595	1,64332E-68	3,94374E-80	1,41398E-50
CG_N4BP2L2	-0,4477	-0,4518	-0,45355	-0,00175	-0,00585	-0,0041	0,125439008	2,66986E-12	7,48339E-08	-0,015180652	0,17346929	1,966873264	3,016341971	1,533572105	6,05211E-72	4,192E-77	6,33311E-47
CG_NAALAD2	-0,2033	-0,23675	-0,3785	-0,14175	-0,1752	-0,03345	0	0	0,125470626	-0,156174575	0	28,9129518	54,80045627	1,895360136	6,89782E-33	5,14316E-62	7,38675E-60
CG_NAGPA	-0,4503	-0,4184	-0,40035	0,01805	0,04995	0,0319	0,735339241	0,228070204	0,294352181	0,003966567	0,746923942	2,341745025	3,344957777	1,428403922	8,09699E-55	5,2342E-106	9,724E-58
CG_NAPEPLD	-0,41525	-0,4201	-0,4288	-0,0087	-0,01355	-0,00485	0,016620359	0,000454888	0,616558541	-0,043412004	0,000254437	2,468858239	3,844819845	1,557327101	2,23935E-68	2,29363E-76	3,89291E-41
CG_NAT1	0,17935	0,2776	0,31685	0,03925	0,1375	0,09825	0,000725034	0	8,20225E-09	0,036283662	0,001594079	2,317459297	3,84308264	1,658317212	5,53685E-75	2,67124E-71	4,8353E-43
CG_NAT2	0,25015	0,27545	0,2774	0,00195	0,02725	0,0253	0,219213632	0,16818953	0,251438824	0,042004169	0,06782377	8,424318607	9,230648448	1,095714547	1,06392E-29	6,15669E-30	0,084885702
CG_NAT6	-0,4631	-0,4656	-0,4656	0	-0,0025	-0,0025	0,798677061	0,001719217	0,004447062	-0,007677618	0,44425761	3,099088598	4,545314119	1,46666156	4,79379E-51	1,1728E-102	3,27275E-60
CG_NBPF1	-0,46795	-0,4686	-0,46945	-0,00085	-0,0015	-0,00065	0,723971966	0,499013285	0,558091027	-0,006244681	0,638090358	2,461183115	3,939880849	1,600807687	4,88586E-65	8,344E-118	6,33985E-63
CG_NBPF3	-0,46015	-0,4642	-0,46665	-0,00245	-0,0065	-0,00405	0,008367687	2,7033E-09	0,001935375	-0,049093047	3,51933E-05	2,814799184	5,590060899	1,985953716	1,58209E-75	1,92659E-72	3,84046E-43
CG_NBPF6	0,1917	0,2074	0,2096	0,0022	0,0179	0,0157	0,064132751	0,006717391	0,241399213	0,114058398	0,013059309	16,96112548	58,95180167	3,475701052	9,62793E-86	1,03541E-84	4,51365E-18
CG_NBPF7	0,10715	0,12015	0,138	0,01785	0,03085	0,013	0,722871224	0,501268685	0,928411608	0,009550807	0,611042108	3,019756036	4,750646966	1,573188996	3,15247E-60	2,6347E-103	4,01341E-96
CG_NCRNA00120	-0,45885	-0,4608	-0,4612	-0,0004	-0,00235	-0,00195	0,504011852	0,009213116	0,111417128	-0,029233065	0,027638317	3,754851885	7,120763808	1,896416696	8,17956E-64	1,5153E-107	8,73837E-55
CG_NCRNA00152	-0,44475	-0,4517	-0,45415	-0,00245	-0,0094	-0,00695	0,106665678	5,43143E-06	0,000230002	-0,485732394	0	4,09009967	6,868885329	1,67939314	8,45774E-52	1,17661E-81	3,26314E-40
CG_NCRNA00157	0,1001	0,1042	0,0719	-0,0323	-0,0282	0,0041	0,113803817	0,110872462	0,759458729	0,036432172	0,263459627	2,201709305	2,201709305	-1	0,000287781	0,000287781
CG_NCRNA00158	0,4187	0,4275	0,43115	0,00365	0,01245	0,0088	0,18592097	0,000547918	0,108151716	0,203140983	8,47393E-06	20,64585127	44,17664647	2,139734801	4,81696E-43	2,39577E-69	3,15251E-96
CG_NDRG1	0,0716	0,04785	-0,1311	-0,17895	-0,2027	-0,02375	6,10623E-15	0	0,755844378	-0,0774962	0	11,1659957	30,46641833	2,728499917	8,39877E-59	9,8618E-109	1,60327E-61
CG_NDRG2	-0,2402	-0,294	-0,3724	-0,0784	-0,1322	-0,0538	7,28306E-13	0	0,000281769	-0,106732238	0	5,574351589	10,10322516	1,812448497	2,44851E-51	1,5141E-100	4,03584E-55
CG_NDUFA13	-0,41785	-0,4182	-0,42205	-0,00385	-0,0042	-0,00035	0,146848948	0,065240663	0,302660604	-0,018981071	0,06489631	3,657840075	5,428945496	1,484194329	2,17966E-44	6,61836E-81	3,76649E-52
CG_NISCH	0,33085	0,3267	0,3249	-0,0018	-0,00595	-0,00415	0,662546263	0,018000043	0,195310597	-0,006447111	0,466314738	1,9797963	2,758140596	1,393143626	1,33582E-56	2,0397E-101	4,52421E-53
CG_NKD1	0,22675	0,3312	0,33035	-0,00085	0,1036	0,10445	0,816822446	0	0	0,055243075	4,18101E-10	22,57365304	66,7324238	2,956208447	1,48526E-47	1,2454E-99	3,00922E-57
CG_NKX6-2	-0,456	-0,4546	-0,4527	0,0019	0,0033	0,0014	0,103416324	0,044059173	0,151228309	-0,01367532	0,070615171	1,947430713	1,947430713	-1	0,000768373	0,000768373
CG_NMT1	-0,4258	-0,4255	-0,4279	-0,0024	-0,0021	0,0003	0,396307884	0,010399357	0,418050272	-0,006619053	0,473378934	1,908135998	2,428948666	1,272943159	5,23461E-57	6,66834E-94	1,02704E-44
CG_NOSIP	0,05855	0,0772	0,0698	-0,0074	0,01125	0,01865	0,538898644	0,07150334	0,767867583	0,003614015	0,731928532	2,620481638	3,897281119	1,487238477	2,36788E-56	1,9546E-99	3,01412E-48
CG_NOTCH2	-0,45565	-0,45135	-0,4531	-0,00175	0,00255	0,0043	0,647705722	0,162121088	0,551281221	-0,010093716	0,487663726	5,122641746	7,55772487	1,475356905	1,25175E-36	4,19003E-71	1,54704E-36
CG_NOTCH4	0,0858	0,08945	0,1102	0,02075	0,0244	0,00365	0,000215025	2,74517E-06	0,123099049	0,019622452	3,17366E-08	2,944870105	4,872762815	1,654661374	8,40562E-60	7,0678E-115	3,06068E-66
CG_NPEPPS	-0,01	-0,0584	-0,10035	-0,04195	-0,09035	-0,0484	0,017528313	0,000275729	0,272811168	-0,0479717	0,003160642	1,817082597	2,378546121	1,308991746	1,26938E-66	4,25876E-88	6,16256E-46
CG_NPTX1	-0,36795	-0,3611	-0,3585	0,0026	0,00945	0,00685	2,661E-06	1,11022E-16	0,000137112	0,076285374	6,66134E-15	65,0658214	255,4441347	3,925934219	4,70306E-55	1,67276E-90	4,73885E-75
CG_NPTX2	-0,27825	-0,2558	-0,2068	0,049	0,07145	0,02245	0	0	0,014043719	0,129541626	0	264,5924343	1515,985249	5,729510946	9,48191E-56	3,08367E-88	3,62379E-80
CG_NPTXR	-0,45985	-0,46175	-0,46125	0,0005	-0,0014	-0,0019	2,91095E-05	0	4,0521E-10	0,114325273	3,10862E-15	14,66527277	59,96762786	4,08909052	2,2177E-72	2,4045E-130	1,27316E-71
CG_NR1D2	-0,4673	-0,4669	-0,4669	0	0,0004	0,0004	0,413633785	0,192890991	0,700342621	0,001038739	0,908309338	2,959693949	5,063826587	1,710929128	8,74244E-63	1,62558E-81	4,18319E-44
CG_NR4A1	-0,3714	-0,3822	-0,3956	-0,0134	-0,0242	-0,0108	0,000173179	3,36736E-10	0,044267317	-0,053459437	2,73838E-05	4,833405382	9,382159322	1,941107476	8,95705E-57	1,2362E-104	1,99439E-54
CG_NUDT11	-0,23105	-0,15665	-0,1706	-0,01395	0,06045	0,0744	0,532091416	3,70131E-05	7,04936E-06	0,038843825	0,016883076	14,86529306	57,86295111	3,892486404	2,38295E-78	4,7699E-129	1,14481E-70
CG_NUDT13	-0,16845	-0,3349	-0,3799	-0,045	-0,21145	-0,16645	0,002585623	8,69935E-09	0,002356996	-0,064122403	7,90708E-05	2,991257274	5,349944778	1,788527127	2,49994E-63	1,65788E-94	2,01694E-50
CG_NUP107	-0,4537	-0,4527	-0,4542	-0,0015	-0,0005	0,001	0,772741829	0,33271061	0,609105761	0,021501234	0,091924011	3,27188037	4,48104744	1,36956335	8,08319E-32	5,07667E-69	7,78983E-40
CG_NUP54	-0,4726	-0,473	-0,47275	0,00025	-0,00015	-0,0004	0,366408702	0,005275731	0,002548189	5,83373E-05	0,996089978	1,817919101	2,474834413	1,361355635	5,42513E-68	1,92532E-59	8,21721E-37
CG_OMD
CG_OMG	0,37785	0,3266	0,2055	-0,1211	-0,17235	-0,05125	0	0	1,64313E-14	-0,340010222	0	26,1951533	93,56700697	3,571920572	1,96601E-59	1,53993E-94	2,32551E-85
CG_ONECUT1	-0,3421	-0,1152	0,0478	0,163	0,3899	0,2269	0	0	0	0,314382658	0	11,16398356	62,75802299	5,621472179	2,81383E-84	2,1784E-122	1,72121E-77
CG_ONECUT2	-0,41015	-0,38125	-0,2929	0,08835	0,11725	0,0289	0	0	0	0,248159357	0	20,49158963	79,39300512	3,874419046	1,80883E-65	2,3922E-115	3,74852E-69
CG_OR1A1	-0,15945	-0,13	-0,16725	-0,03725	-0,0078	0,02945	0,014828656	0,961891611	0,082273746	0,062007547	0,002554461	1,313561729	1,313561729	-1	0,02101961	0,02101961
CG_OR2G2	-0,08475	-0,0504	-0,05625	-0,00585	0,0285	0,03435	0,530204547	0,632210474	0,313159547	0,005273805	0,842662858	1,471818731	1,471818731	-1	0,001529551	0,001529551
CG_OR3A1	0,13165	0,1884	0,2236	0,0352	0,09195	0,05675	0,025482781	0,001005984	0,091941798	0,121515104	4,42369E-06	10,64709539	10,64709539	-1	7,17068E-29	7,17068E-29
CG_OR3A2	-0,05	-0,0265	0,0681	0,0946	0,1181	0,0235	6,78328E-05	2,32307E-07	0,238190167	0,226263076	0	37,81209815	59,47287854	1,572853173	6,00053E-35	3,95574E-40	5,36074E-22
CG_OR3A3	0,01035	0	0,0512	0,0512	0,04085	-0,01035	0,002677755	0,095550426	0,127752077	0,212211283	4,29239E-11	6,094432979	6,094432979	-1	1,0235E-10	1,0235E-10
CG_OR3A4	0,01065	0,0325	0,0311	-0,0014	0,02045	0,02185	0,954527784	0,63544261	0,547880671	0,076144338	4,91103E-05	1,503732554	1,503732554	-1	0,000325692	0,000325692
CG_OR4L1	0,0328	0,052	-0,00475	-0,05675	-0,03755	0,0192	0,290636588	0,474762346	0,887131202	0,00265521	0,954071781	-1	-1	-1	0,143965415	0,143965415
CG_OR5L1	0,2561	0,21875	0,1696	-0,04915	-0,0865	-0,03735	0,089602579	0,012649416	0,370396437	-0,020861959	0,521603891	-1	-1	-1	0,158413308	0,158413308
CG_OR6A2	0,2593	0,26945	0,25745	-0,012	-0,00185	0,01015	0,610072977	0,01756081	0,005502856	0,086521537	3,91435E-06	1,810329114	1,810329114	-1	5,12695E-11	5,12695E-11
CG_OR6C75
CG_OR6S1	0,3708	0,3698	0,35365	-0,01615	-0,01715	-0,001	0,050081491	0,262746795	0,695422383	0,120075193	5,74347E-06	1,992610872	1,992610872	-1	5,20282E-10	5,20282E-10
CG_OR7A10	0,41985	0,414	0,4194	0,0054	-0,00045	-0,00585	0,748779493	0,48399942	0,28741689	-0,026065876	0,572148436	-1	-1	-1	0,157970573	0,157970573
CG_OR7A17	0,12325	0,09985	0,09905	-0,0008	-0,0242	-0,0234	0,887131202	0,705935162	0,230295079	0,044668743	0,052058757	1,077646493	1,077646493	-1	0,02890498	0,02890498
CG_OR8H1	0,2648	0,2325	0,22705	-0,00545	-0,03775	-0,0323	0,441644104	0,494930445	0,611379064	0,000470121	0,988503045	-1	-1	-1	0,165242362	0,165242362
CG_OR8H2	0,239	0,19915	0,21745	0,0183	-0,02155	-0,03985	0,523934929	0,321800821	0,324877412	0,074703601	0,021570864	1,333542681	1,333542681	-1	0,019680277	0,019680277
CG_OR8H3	0,24865	0,22495	0,22365	-0,0013	-0,025	-0,0237	0,393740014	0,198929999	0,414703721	0,016934966	0,602910744	1	1	1	0,318849266	0,318849266
CG_P2RY10	0,02755	0,0329	-0,0297	-0,0626	-0,05725	0,00535	0,00089729	6,13503E-07	0,064371291	-0,078381954	0,000136259	13,21330992	57,90965513	4,382675915	1,78522E-72	7,3954E-138	3,17884E-86
CG_PAEP	0,01495	-0,0001	0,0195	0,0196	0,00455	-0,01505	0,003561602	0,005337418	0,703714015	0,034528421	0,193630534	1826,223977	27404,17343	15,00592138	8,74912E-67	1,72135E-88	8,5774E-79
CG_PAGE3	0,168	0,1662	0,1242	-0,042	-0,0438	-0,0018	0,001691703	0,001997035	0,840483652	-0,045772171	0,002914877	2,127129695	2,127129695	-1	0,008922681	0,008922681
CG_PANX2	-0,14915	-0,0423	0,101	0,1433	0,25015	0,10685	3,33067E-16	0	3,2141E-13	0,140262868	0	13,44427451	52,25495717	3,886781481	4,42373E-72	4,4126E-130	7,66756E-74
CG_PAQR5	0,051	0,01035	-0,0258	-0,03615	-0,0768	-0,04065	0,054227365	5,1776E-10	0,000138597	-0,037556814	1,08596E-05	8,286276721	22,70779945	2,740410466	1,3721E-66	1,5569E-123	6,12116E-69
CG_PAR4	-0,14605	-0,1198	-0,12665	-0,00685	0,0194	0,02625	0,749087262	0,038953861	0,00831746	0,131024418	3,75255E-14	2,27096898	2,27096898	-1	1,43434E-05	1,43434E-05
CG_PARK2	-0,011	0,17495	0,2736	0,09865	0,2846	0,18595	0	0	0	0,165211355	0	4,637746615	14,03779076	3,026855912	6,09708E-79	1,3565E-141	6,34822E-81
CG_PARK7	-0,4384	-0,4424	-0,4436	-0,0012	-0,0052	-0,004	0,244729339	0,003090203	0,05025656	-0,000901606	0,935576421	2,173819269	2,857592106	1,314549073	2,30311E-54	3,4008E-101	2,72176E-52
CG_PARN	0,2045	0,21315	0,1806	-0,03255	-0,0239	0,00865	0,211788108	0,802705208	0,851626258	-0,006404626	0,495038141	1,898826383	2,373394629	1,249927139	2,62943E-53	1,1847E-100	2,54157E-52
CG_PARP4	-0,4108	-0,4232	-0,436	-0,0128	-0,0252	-0,0124	0,007246378	8,56677E-07	0,024307935	-0,040695335	0,000398752	2,306830496	3,476645576	1,507109249	5,3317E-65	6,70257E-70	8,41193E-36
CG_PAX2	-0,4298	-0,4347	-0,4118	0,0229	0,018	-0,0049	0	0	0,002551247	0,142496443	0	30,0300714	40,37504605	1,344487181	1,70361E-26	5,84532E-28	4,45335E-07
CG_PC	0,316	0,3134	0,3065	-0,0069	-0,0095	-0,0026	0,012287638	1,40332E-05	0,139392885	-0,008848383	0,077861912	3,562603679	6,282644725	1,763498074	2,76535E-58	3,5586E-105	1,35297E-53
CG_PCDHB11	-0,26	-0,2668	-0,29	-0,0232	-0,03	-0,0068	0,000165626	3,23075E-14	0,000521263	-0,126904901	0	11,13795142	47,18825771	4,236708882	3,62945E-76	1,2999E-137	5,48561E-88
CG_PCDHB13	-0,13	-0,0994	-0,0626	0,0368	0,0674	0,0306	0,00186183	2,5547E-10	0,006932943	0,089598554	2,53531E-12	6,143496574	14,75941873	2,402445994	2,98587E-70	6,8194E-120	2,11671E-62
CG_PCDHB15	-0,2311	-0,24935	-0,2831	-0,03375	-0,052	-0,01825	1,64377E-05	1,52886E-08	0,008434964	-0,023357625	0,042175289	6,748056252	20,03052042	2,968339278	1,07367E-80	8,8254E-135	1,33431E-70
CG_PCDHB16	-0,3246	-0,292	-0,2079	0,0841	0,1167	0,0326	0	0	7,3794E-08	0,161596365	0	7,994545406	34,22000345	4,280418924	1,0493E-87	1,2321E-144	4,31694E-80
CG_PCDHB17	-0,1641	-0,08595	0,01405	0,1	0,17815	0,07815	9,99201E-16	0	8,06442E-10	0,192835393	0	22,00732667	75,49765871	3,430569276	1,1524E-66	3,24687E-92	2,03383E-79
CG_PCDHB18	-0,2303	-0,2329	-0,24885	-0,01595	-0,01855	-0,0026	0,072440963	0,273250278	0,493833032	-0,000328867	0,976724437	10,84772045	29,5540512	2,724448084	1,66849E-59	1,0152E-113	3,44556E-78
CG_PCYT1B	-0,033	-0,1931	-0,2774	-0,0843	-0,2444	-0,1601	0	0	0	-0,260583233	0	10,7699825	46,67195515	4,333521914	1,8053E-71	5,6676E-135	2,5296E-78
CG_PDXP	-0,45965	-0,4611	-0,461	0,0001	-0,00135	-0,00145	0,091424755	0,002377853	0,380867536	-0,034329956	0,009693218	3,999024168	6,734841532	1,684121238	7,07269E-57	2,1685E-105	1,27584E-64
CG_PDZD3	0,278	0,3218	0,28735	-0,03445	0,00935	0,0438	0,005369687	0,425376073	0,00226372	0,002280725	0,93159486	2,584906326	3,339981241	1,292109199	4,88553E-53	1,6988E-54	2,60914E-05
CG_PF4	-0,04065	-0,099	-0,13465	-0,03565	-0,094	-0,05835	0,002578723	7,97905E-11	0,00019952	-0,092614588	2,18279E-11	20,27845734	26,74601409	1,318937316	1,75931E-37	8,88051E-39	2,42576E-06
CG_PGA4	0,1321	0,1451	0,1255	-0,0196	-0,0066	0,013	0,826996019	0,39263673	0,95152233	0,067374565	0,143443914	13,38361551	13,38361551	-1	4,67597E-13	4,67597E-13
CG_PGM5P2	-0,1871	-0,18855	-0,18205	0,0065	0,00505	-0,00145	0,962006431	0,909668513	0,943150887	0,013228104	0,565271421	6,921477322	11,92598068	1,723039769	8,39306E-44	5,4922E-76	5,09538E-90
CG_PHGDH	-0,00635	-0,2936	-0,3788	-0,0852	-0,37245	-0,28725	8,9702E-11	0	0	-0,305804727	0	13,54492031	40,62128576	2,999005151	1,42827E-52	1,0425E-103	2,20558E-62
CG_PHGR1	0,17635	0,1664	0,1506	-0,0158	-0,02575	-0,00995	0,531769606	0,802705208	0,795091731	-0,036392592	0,052559047	2,142251705	2,142251705	-1	8,86658E-05	8,86658E-05
CG_PI4KA	0,28055	0,2883	0,2793	-0,009	-0,00125	0,00775	0,177303198	0,037009733	0,7508846	-0,006485888	0,48958121	3,30178001	4,396818562	1,331650973	2,54019E-35	8,23502E-75	1,45818E-47
CG_PIGT	-0,4743	-0,4745	-0,474	0,0005	0,0003	-0,0002	0,170607855	0,114746228	0,396597925	-0,008319482	0,469286739	2,522125386	3,747062392	1,485676491	1,43086E-62	1,8962E-114	6,39245E-60
CG_PIK3CB	0,42335	0,4143	0,4174	0,0031	-0,00595	-0,00905	0,029971357	0,039479805	0,000284179	-0,003923862	0,834520582	2,455335211	3,946845375	1,607456838	9,43813E-68	1,5918E-115	1,56709E-61
CG_PIM2	-0,4135	-0,4097	-0,3614	0,0483	0,0521	0,0038	2,30305E-05	7,77156E-16	0,000464122	0,001696278	0,882719505	8,319287644	17,64011425	2,120387587	7,52883E-59	5,59523E-97	9,61222E-74
CG_PKN1	0,0092	-0,0623	-0,08435	-0,02205	-0,09355	-0,0715	0,116565545	6,81737E-11	6,35891E-07	-0,046474152	3,04918E-08	2,827235382	4,027945045	1,424693915	8,53494E-54	7,38177E-76	3,33887E-36
CG_PKN3	-0,4392	-0,44085	-0,44175	-0,0009	-0,00255	-0,00165	0,127761352	0,008628334	0,170498253	-0,045769572	0,002827429	3,504158421	6,235995989	1,779598762	2,99414E-64	2,2626E-114	2,67292E-60
CG_PKP3	0,3173	0,2933	0,2154	-0,0779	-0,1019	-0,024	0	0	5,61692E-10	-0,185652359	0	228,6523601	1343,000382	5,873546994	8,13908E-60	3,98872E-85	9,15797E-81
CG_PLA2G4A	0,04025	0,1873	0,25185	0,06455	0,2116	0,14705	0,058282497	2,22706E-09	0,000344716	0,041346046	0,01738302	4,050499979	10,34346747	2,553627335	5,63559E-71	7,59102E-81	3,28269E-48
CG_PLA2G4D	0,2255	0,2175	0,1498	-0,0677	-0,0757	-0,008	1,18829E-09	1,43641E-12	0,629821637	-0,047996588	9,39658E-06	829,2641993	1219,528704	1,470615402	7,81365E-27	1,44009E-28	1,05388E-14
CG_PLA2G4E	0,2769	0,256	0,25835	0,00235	-0,01855	-0,0209	0,533471128	0,004565938	0,033370552	-0,017198469	0,261913716	642,2414639	642,2414639	-1	3,15722E-22	3,15722E-22
CG_PLA2G4F	0,3379	0,33025	0,33095	0,0007	-0,00695	-0,00765	0,382645455	0,076777592	0,012297937	-0,089530235	2,92655E-13	595,0668747	1152,957805	1,937526443	9,20015E-32	4,93243E-36	7,96867E-34
CG_PLOD2	-0,2301	-0,3522	-0,4	-0,0478	-0,1699	-0,1221	1,19195E-11	0	4,83669E-10	-0,12549241	0	4,479345661	9,917276641	2,214001194	1,68403E-71	7,65656E-91	1,82461E-50
CG_PLP1	0,2215	0,1811	0,0931	-0,088	-0,1284	-0,0404	5,77894E-10	0	6,77879E-10	-0,101590448	0	3,169361008	6,474334926	2,042788723	1,57232E-71	1,2046E-40	3,86454E-24
CG_PLP2	-0,312	-0,4297	-0,4008	0,0289	-0,0888	-0,1177	0,000510985	1,16197E-08	0	-0,082359659	3,70792E-12	2,908074038	5,202957778	1,78914213	7,17317E-67	1,12796E-80	1,66047E-45
CG_PMS2L2	-0,4826	-0,4824	-0,4833	-0,0009	-0,0007	0,0002	0,059349601	0,15768959	0,810440326	-0,001793913	0,917816029	2,330261723	3,647156229	1,565127296	4,97009E-67	4,7301E-100	6,29878E-52
CG_PMS2L5	-0,44435	-0,4446	-0,4428	0,0018	0,00155	-0,00025	0,466468224	0,54330632	0,932333624	0,001985673	0,891403323	2,252588831	3,199769539	1,420485397	2,74347E-57	9,6726E-106	1,26099E-54
CG_POLR2H	-0,468	-0,4677	-0,4682	-0,0005	-0,0002	0,0003	0,57783541	0,475547681	0,859247174	-0,0043246	0,666531477	2,177818916	2,861945105	1,314133643	2,22553E-55	4,1101E-103	6,85242E-55
CG_POLR2J2	-0,4652	-0,4644	-0,46255	0,00185	0,00265	0,0008	0,686184405	0,086555838	0,575936518	0,001810213	0,911376549	4,207747111	10,32324047	2,453389	2,59825E-80	4,13881E-79	5,73795E-44
CG_POLR2J3	-0,2044	-0,1954	-0,2089	-0,0135	-0,0045	0,009	0,122686071	0,005752512	0,1542792	-0,003349412	0,918056359	3,476626297	5,684856767	1,635164749	8,9328E-60	7,501E-111	1,49035E-58
CG_PPM1A	-0,4667	-0,4662	-0,4672	-0,001	-0,0005	0,0005	0,003218488	9,9645E-07	0,046411463	0,000468581	0,960189813	1,834689596	2,583738388	1,408270038	1,11541E-63	2,57196E-79	8,75625E-44
CG_PPM1M	-0,0807	-0,2582	-0,3274	-0,0692	-0,2467	-0,1775	6,09298E-06	0	2,02353E-10	-0,173587521	0	2,604531707	4,276516185	1,641952054	1,52679E-72	4,445E-105	5,82183E-55
CG_PPP1R1C	0,37995	0,3628	0,2836	-0,0792	-0,09635	-0,01715	6,7958E-11	1,68754E-14	0,005149189	-0,345358663	0	36,66683917	106,6346134	2,908203047	4,10639E-51	2,95068E-77	4,48731E-87
CG_PPP1R9B	-0,4602	-0,4612	-0,46075	0,00045	-0,00055	-0,001	0,799004464	0,237784273	0,67663113	-0,012901896	0,209566817	2,429783885	3,2041196	1,318685016	1,13919E-45	1,34005E-86	4,08081E-44
CG_PRCD	0,347	0,32385	0,30085	-0,023	-0,04615	-0,02315	6,1969E-09	0	4,32359E-09	-0,178385158	0	5,58045981	17,98392476	3,222660027	1,01864E-76	9,7004E-147	2,2016E-85
CG_PRCP	-0,4575	-0,4592	-0,4596	-0,0004	-0,0021	-0,0017	0,450171486	2,1081E-05	0,00324459	-0,013816164	0,202491601	3,125701479	4,580737845	1,465507143	2,39761E-47	2,62197E-93	1,01039E-56
CG_PRHOXNB	-0,0488	-0,0506	-0,0712	-0,0206	-0,0224	-0,0018	0,150148602	0,076900824	0,928451391	-0,00038385	0,972547857	1	1	-1	0,083412649	0,083412649
CG_PRPF4B	-0,4388	-0,4397	-0,4388	0,0009	5,55112E-17	-0,0009	0,145500736	0,006717391	0,691990804	0,000511429	0,964520921	2,037629851	3,083848731	1,513448937	2,22188E-68	2,15099E-71	1,4961E-43
CG_PRSS50	0,12025	0,1154	0,05905	-0,05635	-0,0612	-0,00485	5,41221E-05	7,39067E-06	0,855012258	-0,097412072	1,92069E-13	156,1655044	315,2498776	2,018690867	3,76031E-31	1,54247E-43	5,23236E-72
CG_PSCA	0,26505	0,25645	0,12315	-0,1333	-0,1419	-0,0086	0	0	0,281306603	-0,292447423	0	79,39124415	329,0484008	4,144643459	3,64364E-49	3,71003E-91	7,21231E-78
CG_PSIMCT-1	-0,03815	-0,0537	-0,06705	-0,01335	-0,0289	-0,01555	6,22898E-05	1,96987E-12	1,26477E-06	-0,179130737	0	2,510669278	3,957792565	1,576389451	8,51036E-59	1,0419E-64	3,52549E-34
CG_PTDSS2	0,3941	0,3936	0,392	-0,0016	-0,0021	-0,0005	0,870271527	0,260598856	0,695586963	-0,002753976	0,645680952	2,667092757	4,099647876	1,537122346	9,26162E-62	1,8949E-113	5,5004E-60
CG_PTH2	-0,3546	-0,3463	-0,3577	-0,0114	-0,0031	0,0083	0,001059475	0,068585238	0,017001333	-0,012480421	0,390811047	1,084212842	1,084212842	-1	0,025853317	0,025853317
CG_PTPN3	0,3128	0,3651	0,3861	0,021	0,0733	0,0523	0,002095218	0	3,01154E-11	0,086589972	4,4853E-14	3,526966811	11,38280333	3,227363324	2,26385E-75	2,50868E-79	1,40478E-55
CG_PTPN6	0,267	0,1651	0,0144	-0,1507	-0,2526	-0,1019	0	0	0	-0,579011161	0	7,863262408	25,41499426	3,232118292	1,66738E-66	1,9585E-126	6,07927E-72
CG_PTPN7	0,28	0,1853	0,02845	-0,15685	-0,25155	-0,0947	0	0	0	-0,435631052	0	8,253259486	30,8973671	3,743656328	8,99122E-76	6,0916E-131	2,33697E-72
CG_PTPN9	-0,4581	-0,4605	-0,461	-0,0005	-0,0029	-0,0024	0,038303266	0,000914872	0,064206023	-0,017924744	0,131122773	2,330869123	3,046794085	1,307149361	2,74426E-31	3,76684E-65	7,15597E-45
CG_PTPRE	-0,1231	-0,0555	0,0182	0,0737	0,1413	0,0676	0	0	0	0,122412905	0	4,423511274	10,76926586	2,434551467	1,77574E-74	2,315E-122	1,46339E-64
CG_PTPRS	0,2561	0,31115	0,3354	0,02425	0,0793	0,05505	2,06501E-14	0	0	0,115335908	0	2,386850159	4,389291241	1,838947127	3,54337E-80	1,40347E-62	2,98804E-35
CG_PYDC1	0,10285	0,0872	0,0404	-0,0468	-0,06245	-0,01565	5,62394E-07	1,00214E-08	0,176084406	-0,063471624	1,70771E-06	143,0964429	143,0964429	-1	2,30464E-16	2,30464E-16
CG_PYDC2	0,09365	0,0741	0,1577	0,0836	0,06405	-0,01955	0,051013793	0,33616607	0,267452033	0,058089653	0,207760308	1,327978694	1,327978694	-1	0,005640742	0,005640742
CG_QKI	-0,0956	-0,25285	-0,26355	-0,0107	-0,16795	-0,15725	0,001754786	0,00636866	0,875528912	-0,002758986	0,769041837	2,657776888	4,203875664	1,581726323	7,73613E-53	3,14932E-80	7,75252E-44
CG_QPCT	-0,20115	-0,35505	-0,3918	-0,03675	-0,19065	-0,1539	0	0	2,71164E-10	-0,182998066	0	6,807815789	28,74007656	4,221629588	5,18072E-79	7,2083E-102	1,19565E-64
CG_RAB10	-0,4684	-0,4691	-0,4692	-1E-04	-0,0008	-0,0007	0,700491079	0,501036973	0,751404563	0,000678893	0,957552693	1,708345762	2,158893387	1,263733276	1,13367E-52	1,0003E-79	5,69911E-43
CG_RAB15	-0,40755	-0,4152	-0,4203	-0,0051	-0,01275	-0,00765	0,103587934	0,000993814	0,185320891	-0,054140774	2,15946E-05	3,870972343	6,960099834	1,798023653	4,70937E-59	1,0928E-104	4,09221E-54
CG_RAB19	0,246	0,2202	0,13575	-0,08445	-0,11025	-0,0258	0	0	4,41339E-05	-0,189011762	0	5,099189664	8,066998569	1,582015791	1,10443E-49	2,15929E-62	2,74413E-36
CG_RAB6A	-0,4718	-0,4732	-0,4737	-0,0005	-0,0019	-0,0014	0,133356175	0,002386007	0,067650751	-0,001942385	0,861764669	2,264323361	3,183849188	1,406092982	8,55009E-57	9,35976E-80	4,20688E-41
CG_RAB6B	-0,289	-0,1349	-0,21	-0,0751	0,079	0,1541	0,036244497	0,000640438	2,38704E-07	0,040268624	2,65343E-05	4,33746465	10,24588004	2,362181795	2,43308E-65	6,2042E-99	2,69965E-55
CG_RAPH1	-0,4501	-0,4502	-0,4503	-1E-04	-0,0002	-1E-04	0,81349014	0,89983645	0,850784192	0,002790861	0,820372585	2,413997195	3,816853993	1,581134394	8,3792E-59	3,6914E-102	4,46872E-52
CG_RASGEF1A	-0,02875	-0,04005	-0,1106	-0,07055	-0,08185	-0,0113	0,000617326	2,37343E-10	4,25762E-05	-0,048325361	8,33459E-08	11,15235125	46,08099617	4,131953447	1,13538E-77	4,7827E-138	2,51819E-76
CG_RASGEF1B	-0,4188	-0,4188	-0,4192	-0,0004	-0,0004	0	0,12838975	0,008855524	0,496786019	-0,008870357	0,355838455	4,06481023	10,57595472	2,601832342	2,46481E-71	2,0662E-120	6,12776E-68
CG_RBM46	0,2638	0,2728	0,2778	0,005	0,014	0,009	0,020271034	0,008421093	0,795212524	0,027005253	0,027992566	18,2993944	38,46099017	2,101763005	2,24046E-38	4,0788E-51	3,66969E-47
CG_RBPJL	0,1116	0,1351	0,15065	0,01555	0,03905	0,0235	0,063314142	2,48796E-05	0,023504654	0,031905653	0,000144646	3,307121386	4,611167269	1,39431449	3,12089E-55	2,03294E-60	3,42138E-14
CG_RC3H1	0,4069	0,40725	0,4092	0,00195	0,0023	0,00035	0,619343517	0,432612326	0,752550563	0,002631694	0,908924145	1,6959998	2,324666887	1,370676392	3,74481E-72	1,1506E-57	1,03008E-34
CG_RCOR1	-0,3817	-0,3902	-0,39725	-0,00705	-0,01555	-0,0085	0,195710127	0,032102102	0,745507179	-0,006723905	0,535250154	2,025502689	2,784418374	1,374680167	9,29354E-59	1,9373E-104	1,33984E-55
CG_RDX	-0,4613	-0,4617	-0,46315	-0,00145	-0,00185	-0,0004	0,005474783	0,000809504	0,649585559	0,000441537	0,964904422	2,702540054	4,472966644	1,655097262	3,23436E-63	7,42692E-73	1,20627E-38
CG_REXO1	0,3545	0,3452	0,34545	0,00025	-0,00905	-0,0093	0,288662255	0,000445968	0,039413076	-0,005453275	0,387932005	2,328272628	3,042902272	1,306935552	3,65453E-49	2,5978E-67	4,13031E-31
CG_REXO2	-0,4667	-0,4678	-0,4687	-0,0009	-0,002	-0,0011	0,163668941	0,008419922	0,552068487	-0,022558638	0,07692498	2,393848747	3,730145743	1,558221148	3,22639E-63	3,2938E-118	1,0706E-64
CG_REXO4	0,0017	-0,0188	-0,0362	-0,0174	-0,0379	-0,0205	0,006613929	4,4305E-08	0,00678764	-0,026266266	0,201635171	1,886222674	2,543727274	1,348582704	1,59179E-59	1,2927E-111	3,90767E-60
CG_RFTN1	0,18185	0,1553	0,0625	-0,0928	-0,11935	-0,02655	1,53211E-14	5,21805E-15	0,001319882	-0,056674615	2,88658E-14	4,991328996	10,27697665	2,05896599	6,84506E-59	3,4886E-117	9,06555E-69
CG_RFX1	-0,1455	-0,1963	-0,22485	-0,02855	-0,07935	-0,0508	0,744498235	0,072415669	0,420158211	-0,012215722	0,132899998	2,393490367	3,054999195	1,276378312	1,00115E-41	3,97066E-64	5,36501E-31
CG_RFX2	0,27845	0,3604	0,3717	0,0113	0,09325	0,08195	5,36632E-05	0	0	0,063301755	0	4,205659352	7,696550541	1,830046111	4,35041E-60	4,7586E-103	4,45943E-53
CG_RG9MTD1	-0,4568	-0,4568	-0,4568	0	0	0	0,902031315	0,289185881	0,056468264	-0,004238764	0,731154711	2,313466166	3,173291381	1,371661029	5,81159E-54	1,69599E-79	1,03079E-41
CG_RHOBTB1	-0,3735	-0,3735	-0,3863	-0,0128	-0,0128	0	2,16562E-05	7,6945E-06	0,37451676	0,008020082	0,201721298	3,263653737	5,588356275	1,712300607	3,79513E-65	1,0668E-102	7,83165E-52
CG_RHOBTB3	-0,45375	-0,4549	-0,45835	-0,00345	-0,0046	-0,00115	0,012134944	3,27608E-06	0,147874928	-0,051217916	3,30346E-07	4,193852145	9,532535509	2,27297844	6,47696E-72	1,7622E-102	2,63775E-55
CG_RIBC1	-0,4522	-0,4529	-0,45135	0,00155	0,00085	-0,0007	0,019017486	0,019429346	0,260894219	-0,005549489	0,580248771	4,07438977	7,128744428	1,749647145	8,79419E-57	6,2842E-109	7,62013E-61
CG_RNF130	-0,1798	-0,16195	-0,20015	-0,0382	-0,02035	0,01785	0,255363034	0,144478032	0,559996076	-0,002671276	0,77599296	2,296097651	3,196160816	1,391996902	1,45086E-60	8,0863E-100	1,94885E-50
CG_RNF133	0,1869	0,34855	0,384	0,03545	0,1971	0,16165	7,59513E-07	0	0	0,306508033	0	3,717312564	6,278813672	1,689073373	4,39734E-60	1,3485E-89	1,26728E-90
CG_RNF139	-0,4747	-0,4745	-0,4753	-0,0008	-0,0006	0,0002	0,008155536	1,68158E-05	0,330508304	-0,004416843	0,692118872	2,023111733	2,665569873	1,317559396	7,84424E-59	2,49153E-83	2,2688E-39
CG_RNF14	-0,4571	-0,4583	-0,4595	-0,0012	-0,0024	-0,0012	0,002220479	1,2656E-06	0,012596705	0,000172106	0,984485241	2,022096713	3,033736955	1,500292709	1,22695E-72	9,8932E-105	5,07112E-54
CG_RNF175	0,18335	-0,0342	-0,3384	-0,3042	-0,52175	-0,21755	0	0	0	-0,338331743	0	29,11365368	289,6269415	9,948148201	3,56431E-94	6,3896E-139	9,39994E-82
CG_RNF216	0,0207	0,0218	-0,0177	-0,0395	-0,0384	0,0011	0,01161711	6,58929E-06	0,026240043	-0,006418394	0,422902666	2,125691154	2,849830274	1,340660551	9,19741E-50	2,55841E-97	3,73427E-64
CG_RNPC3	-0,45105	-0,4498	-0,4509	-0,0011	0,00015	0,00125	0,016836051	0,000954938	0,75034014	0,00013582	0,990285384	3,286718732	5,302350355	1,613265627	3,76981E-58	4,57621E-74	1,30779E-34
CG_ROMO1	-0,4784	-0,4792	-0,4791	1E-04	-0,0007	-0,0008	0,721823852	0,007371966	0,014627515	-0,029559897	0,016189318	3,717302258	5,724033042	1,539835247	7,02293E-49	2,8943E-94	5,6498E-61
CG_ROR1	0,2984	0,3142	0,3112	-0,003	0,0128	0,0158	0,008624924	0,019166494	6,35033E-06	0,014514982	0,021613575	6,130411852	16,747525	2,731875998	8,46908E-73	2,6141E-105	5,06636E-53
CG_ROR2	-0,0187	0,0024	0,0824	0,08	0,1011	0,0211	5,32907E-14	0	0,005083019	0,072040874	0	15,85831959	40,92765208	2,580831585	1,10506E-50	2,584E-102	6,27701E-67
CG_RORA	-0,274	-0,1645	-0,0287	0,1358	0,2453	0,1095	0	0	0	0,135270427	0	6,121053594	15,11352205	2,469104676	3,52387E-61	6,9882E-120	5,49908E-69
CG_RORB	-0,40675	-0,4055	-0,41985	-0,01435	-0,0131	0,00125	5,90224E-06	2,66476E-12	0,011353141	0,066380473	1,64896E-06	25,58886052	65,72544046	2,568517672	3,37119E-54	8,66538E-75	9,27645E-87
CG_RPPH1	-0,4723	-0,4722	-0,473	-0,0008	-0,0007	1E-04	0,81079274	0,648486645	0,95409625	-0,000871673	0,957546457	23,07783529	44,20752314	1,915583614	2,16914E-42	1,45897E-74	4,95523E-64
CG_RPS16	-0,4611	-0,4622	-0,46335	-0,00115	-0,00225	-0,0011	0,621163584	0,33970188	0,781605525	-0,011051909	0,386259111	2,465410704	3,81185172	1,546132543	7,77114E-64	1,791E-120	5,62102E-71
CG_RRN3P1	-0,27655	-0,42085	-0,4511	-0,03025	-0,17455	-0,1443	7,49852E-05	0	1,67496E-08	-0,112809345	3,44169E-12	4,158375388	10,31923416	2,48155426	9,46972E-70	2,6198E-105	9,41015E-59
CG_RTN1	-0,2871	-0,2224	-0,16835	0,05405	0,11875	0,0647	1,63474E-10	0	2,34074E-08	0,063290759	0	18,01052087	60,807105	3,376199136	4,48058E-58	4,0283E-115	5,4685E-67
CG_RTN3	-0,4591	-0,4615	-0,45985	0,00165	-0,00075	-0,0024	0,48818684	3,85518E-05	0,003851538	0,003470093	0,755781883	2,32463466	3,165777802	1,361838854	6,83702E-52	6,9416E-104	2,44176E-59
CG_S100A4	0,24275	0,1146	-0,11775	-0,23235	-0,3605	-0,12815	0	0	0	-0,439220934	0	17,20738544	61,20849541	3,557106082	1,73278E-65	1,4532E-117	4,04684E-66
CG_S100A6	-0,4632	-0,4743	-0,4767	-0,0024	-0,0135	-0,0111	0,000179892	0	0	-0,26853547	0	4,586024302	10,41024416	2,269993238	3,09263E-68	2,90753E-75	1,18724E-40
CG_S100A7	-0,24185	-0,2402	-0,215	0,0252	0,02685	0,00165	0,051675947	0,004258869	0,488315702	0,031832421	0,230776101	18426,62203	42870,45177	2,32654969	1,1607E-38	6,52285E-42	1,35099E-31
CG_SC4MOL	-0,45625	-0,4559	-0,4567	-0,0008	-0,00045	0,00035	0,595218477	0,359999119	0,550095312	-0,01456663	0,146817447	5,606265233	8,712700795	1,554100713	1,06064E-47	2,06288E-91	6,36541E-55
CG_SCARF1	0,32965	0,3104	0,28705	-0,02335	-0,0426	-0,01925	1,06454E-10	0	4,31048E-09	-0,064448349	1,71605E-11	3,887902393	6,785955644	1,74540278	1,17659E-59	2,3129E-111	3,62108E-59
CG_SCGB1C1	-0,04895	-0,0549	-0,0597	-0,0048	-0,01075	-0,00595	0,627869829	0,6270684	0,991997332	0,003290546	0,83005467	1,455815974	1,455815974	-1	0,00268801	0,00268801
CG_SDC1	-0,4614	-0,4641	-0,4643	-0,0002	-0,0029	-0,0027	0,602096902	6,75633E-06	1,96231E-05	-0,024060248	0,001963033	17,88641066	49,08982097	2,744531695	1,13768E-47	2,57711E-97	6,41419E-55
CG_SDC3	0,0181	-0,0379	-0,1397	-0,1018	-0,1578	-0,056	3,97235E-07	4,90719E-14	0,002963591	-0,072796188	8,38184E-10	3,596316517	6,508386825	1,809736934	1,63146E-57	2,3788E-105	1,15714E-54
CG_SEC22C	-0,457	-0,4587	-0,4597	-0,001	-0,0027	-0,0017	0,402971391	0,001600155	0,090863954	0,004005471	0,735868148	1,780758652	2,375758185	1,334126993	2,49772E-70	2,4025E-110	1,7787E-54
CG_SELO	0,24035	0,22475	0,22045	-0,0043	-0,0199	-0,0156	0,181583802	0,000105908	0,056039648	-0,005040312	0,607180153	2,651608899	3,754903939	1,416085132	3,3848E-55	1,09999E-79	3,69641E-38
CG_SEP15	-0,4519	-0,45215	-0,4539	-0,00175	-0,002	-0,00025	0,009310488	2,87338E-11	0,00013098	-0,104255209	0	2,021474493	2,890037074	1,429667841	1,42291E-62	1,04035E-71	1,54771E-40
CG_SERF2	-0,40525	-0,40935	-0,4146	-0,00525	-0,00935	-0,0041	0,605617492	0,002124886	0,009100659	-0,025417237	0,009599762	3,227068049	4,726223975	1,464556651	4,22568E-46	2,70294E-92	3,78988E-60
CG_SERPINA1	0,2082	0,2035	0,17955	-0,02395	-0,02865	-0,0047	3,33033E-08	3,33067E-16	0,000706655	0,031820976	0,002553183	9,111521597	27,3119421	2,997517134	9,57507E-62	1,4562E-101	8,37241E-53
CG_SERPIND1	0,43885	0,4366	0,4336	-0,003	-0,00525	-0,00225	0,064533435	2,7767E-05	0,086483953	-0,116640383	1,27937E-08	81,49027533	198,4340784	2,435064522	2,30069E-44	6,00503E-59	2,60592E-77
CG_SERTAD1	-0,44885	-0,45115	-0,45205	-0,0009	-0,0032	-0,0023	0,884521453	0,182435087	0,37482261	-0,01011138	0,446919557	3,126126156	4,736902575	1,515262769	3,03946E-60	2,5373E-108	5,11833E-55
CG_SFI1	-0,45895	-0,4624	-0,4631	-0,0007	-0,00415	-0,00345	0,797973001	0,000797142	0,011084103	-0,004051182	0,716439737	2,604336739	3,725804564	1,430615522	2,45702E-51	2,47201E-92	1,34385E-45
CG_SFRS4	-0,4479	-0,44905	-0,44855	0,0005	-0,00065	-0,00115	0,58683831	0,069466572	0,590562303	0,000780789	0,944194118	1,755989234	2,160396326	1,230301578	1,1801E-54	4,46893E-98	8,26398E-51
CG_SFTPA2	0,01065	0,01445	0,04095	0,0265	0,0303	0,0038	0,004122645	0,004565938	0,922072394	0,003784471	0,86933328	3387,375014	5210,506844	1,538213756	4,41469E-16	1,16681E-18	3,338E-20
CG_SGCD	0,3102	0,3055	0,26895	-0,03655	-0,04125	-0,0047	9,53619E-10	0	7,93405E-06	-0,086711175	0	4,199984489	9,198151754	2,19004422	2,52108E-73	1,57263E-65	1,27834E-38
CG_SGOL1	-0,4551	-0,4556	-0,4566	-0,001	-0,0015	-0,0005	0,305031226	0,035702785	0,021931793	-0,019019166	0,07928926	2,678245109	4,453809957	1,662958309	8,06949E-72	2,0714E-81	1,91209E-45
CG_SGOL2	-0,44325	-0,4354	-0,4389	-0,0035	0,00435	0,00785	0,676346955	0,530964051	0,517324446	0,001629166	0,906564069	3,216304503	6,531127171	2,030630857	6,39957E-65	9,49923E-84	2,93088E-53
CG_SHE	-0,06985	-0,2059	-0,2795	-0,0736	-0,20965	-0,13605	0,000319608	1,11022E-16	4,38446E-08	-0,085972865	4,44089E-16	9,519092228	21,59653565	2,268759997	2,39357E-56	7,1848E-101	6,86631E-69
CG_SIGLEC1	0,348	0,3388	0,33975	0,00095	-0,00825	-0,0092	0,608059145	0,057121636	0,0466622	0,004750313	0,81739799	5,969756141	16,74645705	2,805216269	1,44773E-72	1,0897E-109	2,18148E-58
CG_SIGLEC6	-0,39665	-0,3744	-0,34685	0,02755	0,0498	0,02225	0,004096785	5,02809E-07	0,021698873	0,018594011	0,418905587	16,72566886	32,80718717	1,961487308	2,12355E-48	4,51234E-69	8,5922E-89
CG_SIGMAR1	-0,4444	-0,4457	-0,44325	0,00245	0,00115	-0,0013	0,008220281	9,78358E-06	0,234907916	-0,020691177	0,314607572	3,079516803	4,743500174	1,540339111	1,52471E-60	9,1048E-113	1,39109E-65
CG_SIPA1L1	0,3701	0,3778	0,37735	-0,00045	0,00725	0,0077	0,001913781	0,017880544	0,002120406	0,009019875	0,392614539	3,818981682	6,469382437	1,694007192	4,1552E-59	2,17197E-89	1,17431E-42
CG_SIPA1L2	0,40715	0,4142	0,4151	0,0009	0,00795	0,00705	0,450591705	0,000104993	0,008976326	0,04799626	5,31318E-06	3,83122034	7,041056894	1,83781048	2,57803E-60	3,78856E-95	3,6476E-49
CG_SIPA1L3	0,3312	0,3266	0,33135	0,00475	0,00015	-0,0046	0,450242992	0,826978653	0,771541139	-0,00368704	0,665896414	2,874390356	4,231742962	1,47222278	1,39223E-53	1,2435E-99	1,74648E-51
CG_SLBP	-0,4618	-0,4623	-0,4629	-0,0006	-0,0011	-0,0005	0,730643852	0,02094059	0,141292598	-0,001363574	0,914872245	2,018931552	2,609794119	1,292661019	4,10216E-51	3,28707E-94	7,9784E-49
CG_SLC15A3	0,24585	0,1487	0,08765	-0,06105	-0,1582	-0,09715	5,08138E-07	0	0	-0,201745124	0	7,399254902	19,7441862	2,668401949	6,02345E-61	5,6502E-115	1,97664E-63
CG_SLC16A14	-0,1809	-0,169	-0,1981	-0,0291	-0,0172	0,0119	0,001400177	0,07216454	0,320832801	-0,006586199	0,554922841	4,856712209	9,249734783	1,904526022	7,5086E-51	2,9976E-101	5,47574E-62
CG_SLC17A4	0,2047	0,1874	0,18585	-0,00155	-0,01885	-0,0173	0,85380833	0,290779768	0,092255712	0,0599448	0,003542404	2,671496265	2,671496265	-1	2,04802E-12	2,04802E-12
CG_SLC17A8	0,1421	0,1263	0,1678	0,0415	0,0257	-0,0158	0,001085133	0,110592583	0,05634432	-0,015585518	0,204926327	5,357425934	5,357425934	-1	1,64951E-32	1,64951E-32
CG_SLC18A3	-0,3954	-0,3928	-0,4066	-0,0138	-0,0112	0,0026	0,001161689	0,001079277	0,214866074	-0,034112818	0,00124863	35,5736228	35,5736228	-1	2,13182E-18	2,13182E-18
CG_SLC25A11	-0,4536	-0,4518	-0,4538	-0,002	-0,0002	0,0018	0,767020961	0,09484771	0,148790106	0,001900811	0,872817484	2,686038531	3,63113357	1,35185461	1,05705E-48	1,40573E-95	3,03056E-55
CG_SLC25A12	-0,4505	-0,451	-0,4499	0,0011	0,0006	-0,0005	0,275316121	0,432517643	0,82593333	-0,00676961	0,581781863	1,986862452	2,720703988	1,369346924	1,04855E-66	8,91418E-90	9,55431E-47
CG_SLC25A14	-0,4401	-0,4469	-0,4438	0,0031	-0,0037	-0,0068	0,507275823	0,200821837	0,249277932	-0,016663608	0,209393802	2,028531914	2,732436559	1,347002007	6,66114E-58	2,13729E-97	2,05415E-47
CG_SLC25A15	-0,33095	-0,3765	-0,4022	-0,0257	-0,07125	-0,04555	0,451283246	0,004258869	0,110865539	-0,013446995	0,311103666	2,385937083	3,617878604	1,516334454	1,96689E-63	3,7214E-115	2,06416E-62
CG_SLC25A16	-0,4336	-0,4342	-0,4327	0,0015	0,0009	-0,0006	0,498219872	0,468261246	0,770875055	-0,000118393	0,993187872	4,779500991	7,673751251	1,605554903	2,19997E-49	2,76279E-93	1,81851E-50
CG_SLC25A17	-0,43795	-0,438	-0,4379	1E-04	5E-05	-5E-05	0,00176014	1,10192E-07	0,118140304	-0,009409494	0,372439162	2,452076519	3,114904646	1,270312987	6,28205E-49	3,65463E-92	1,31657E-49
CG_SLC25A18	0,32875	0,32355	0,3238	0,00025	-0,00495	-0,0052	0,667727773	0,242528101	0,666220388	-0,028453542	0,013309193	5,290954459	8,506985529	1,607835712	7,74084E-42	4,95909E-80	4,99368E-67
CG_SLC25A19	-0,4636	-0,4626	-0,4631	-0,0005	0,0005	0,001	0,906542061	0,958338554	0,69138033	0,000345365	0,976796294	1,996133209	2,951401103	1,478559191	1,86685E-65	1,2591E-110	4,31972E-57
CG_SLC25A36	-0,4679	-0,4682	-0,46855	-0,00035	-0,00065	-0,0003	0,322969421	0,336547398	0,677420758	-0,003447512	0,779360656	1,979071863	2,906389382	1,468561822	2,22992E-66	3,69536E-67	2,0412E-41
CG_SLC25A37	0,2071	0,1797	0,1006	-0,0791	-0,1065	-0,0274	0,137693047	2,21841E-05	0,023002899	-0,030702086	0,001069998	4,406960605	7,095576968	1,610084048	9,33787E-47	6,2581E-95	7,22931E-59
CG_SLC25A39	-0,4833	-0,4836	-0,4839	-0,0003	-0,0006	-0,0003	0,0850894	0,004105737	0,278130854	-0,006115581	0,618786979	3,320526472	4,631719868	1,394875152	1,37712E-46	7,68617E-88	5,82549E-50
CG_SLC26A8	0,2051	0,19235	0,2087	0,01635	0,0036	-0,01275	0,026117784	0,54330632	0,128663194	0,028523318	0,049812372	6,89227373	10,1955804	1,479276767	3,23413E-37	3,40214E-63	8,18403E-96
CG_SLC35B1	-0,4687	-0,4682	-0,46885	-0,00065	-0,00015	0,0005	0,444669945	0,379890553	0,372393304	0,003860395	0,771222497	2,069278747	2,753907305	1,330853714	3,56129E-58	1,863E-113	3,1319E-65
CG_SLC35F1	-0,4185	-0,4221	-0,4293	-0,0072	-0,0108	-0,0036	5,37959E-05	9,48809E-06	0,023201347	-0,012055512	0,158006547	17,85237362	117,6544436	6,590408993	6,56765E-76	7,7719E-145	4,72765E-86
CG_SLC35F2	-0,4498	-0,452	-0,4529	-0,0009	-0,0031	-0,0022	0,058131499	3,30662E-06	0,007375283	0,032594071	0,002006489	4,597775424	17,02472984	3,702818923	2,18832E-78	4,0011E-134	2,77401E-77
CG_SLC35F3	-0,3061	-0,2494	-0,1421	0,1073	0,164	0,0567	0	0	0	0,183971207	0	23,99949261	49,66122693	2,069261535	2,42596E-46	1,3594E-70	1,0271E-103
CG_SLC7A6	-0,4377	-0,4418	-0,4448	-0,003	-0,0071	-0,0041	0,439483439	0,003820774	0,145276506	-0,039263655	0,006931572	2,172397337	2,95791378	1,361589673	1,67608E-59	1,1794E-109	1,05037E-57
CG_SLCO1A2	0,17255	0,2429	0,27025	0,02735	0,0977	0,07035	6,23996E-09	0	6,04428E-07	0,137509683	0	37,81031596	222,3116896	5,879657019	1,82833E-80	9,5608E-97	3,32852E-56
CG_SLMAP	-0,339	-0,3585	-0,37745	-0,01895	-0,03845	-0,0195	0,351521206	0,024293565	0,472089712	-0,023372846	0,031035147	1,860182282	2,516697816	1,352930753	7,8659E-48	9,23094E-64	3,17132E-38
CG_SLN	-0,0082	-0,0159	0,0645	0,0804	0,0727	-0,0077	3,48488E-12	7,57055E-09	0,064231148	0,106641211	0	22,04372302	41,88808428	1,9002273	4,23226E-31	7,48587E-43	2,84181E-59
CG_SLTM	-0,4602	-0,4629	-0,4637	-0,0008	-0,0035	-0,0027	0,860662776	0,187722699	0,328617748	-0,001215018	0,910758605	1,600639037	2,005591796	1,252994429	2,6862E-61	5,54429E-70	1,94357E-39
CG_SLU7	-0,46465	-0,46635	-0,4677	-0,00135	-0,00305	-0,0017	0,400109197	0,009330857	0,248148329	0,000422111	0,973602327	1,955812407	2,75064127	1,4063932	8,34601E-62	4,89565E-69	8,09691E-41
CG_SMAP2	-0,45855	-0,4602	-0,46035	-0,00015	-0,0018	-0,00165	0,041304019	0,000759274	0,040859352	0,028123933	0,042504718	3,343659642	4,881213989	1,459841764	3,81153E-51	2,06851E-95	3,02103E-65
CG_SMARCE1	-0,44775	-0,4503	-0,4513	-0,001	-0,00355	-0,00255	0,329083562	0,040947317	0,609736431	-0,004498102	0,704822676	1,779968858	2,317876983	1,302200863	8,04168E-57	7,31894E-84	1,89384E-44
CG_SMCHD1	-0,463	-0,4635	-0,461	0,0025	0,002	-0,0005	0,104695057	0,010255829	0,201236352	-0,005970279	0,627145805	2,434942999	3,671017521	1,507640023	5,82551E-64	3,21378E-69	2,61034E-37
CG_SMOC1	-0,37675	-0,3424	-0,30615	0,03625	0,0706	0,03435	1,29132E-09	0	1,59761E-13	0,113367086	0	89,16069764	347,2560454	3,894721043	8,39536E-54	4,6984E-86	2,19355E-87
CG_SMPD1	-0,4659	-0,4656	-0,466	-0,0004	-0,0001	0,0003	0,349723509	0,26223609	0,214808607	-0,000209788	0,986382009	3,011929497	4,926134436	1,635541084	2,03707E-58	2,7138E-110	1,98492E-59
CG_SNAR-A3
CG_SND1	0,3554	0,3391	0,3318	-0,0073	-0,0236	-0,0163	0,017967315	1,74416E-13	6,82266E-06	-0,01431399	0,001951871	2,58030928	3,623851909	1,404425406	1,93702E-54	5,0648E-100	1,27903E-51
CG_SNORA27	0,37715	0,37245	0,37365	0,0012	-0,0035	-0,0047	0,36064517	0,052212141	0,347692212	-0,028950724	0,208136948	1,868561438	1,868561438	-1	7,24568E-08	7,24568E-08
CG_SNORA45	-0,1877	-0,19985	-0,19755	0,0023	-0,00985	-0,01215	0,995022839	0,796758174	0,65943463	0,000346182	0,987993898	1,7888842	1,7888842	-1	3,03194E-10	3,03194E-10
CG_SNORD115-20	-0,14765	-0,1387	-0,16035	-0,02165	-0,0127	0,00895	0,041265116	0,263297873	0,819142314			-1	-1	-1
CG_SNORD115-26	-0,0929	-0,07165	-0,078	-0,00635	0,0149	0,02125	0,609332506	0,918928095	0,470216614	0,08861444	1,61123E-05	6,931444314	6,931444314	-1	1,45955E-07	1,45955E-07
CG_SNORD116-20	0,0483	0,0749	0,06865	-0,00625	0,02035	0,0266	0,246367959	1,01639E-06	0,000558208	0,202506445	0	5,197176302	11,77314615	2,265296666	6,23319E-62	4,8008E-110	6,81049E-61
CG_SNRNP70	-0,4002	-0,40575	-0,4102	-0,00445	-0,01	-0,00555	0,459817632	0,004770258	0,265632934	-0,003156369	0,812077594	2,241847277	3,252506635	1,450815436	3,4197E-60	3,0662E-115	1,56352E-73
CG_SNRPD1	-0,473	-0,4742	-0,4743	-1E-04	-0,0013	-0,0012	0,237685919	0,03366671	0,00473861	-0,013599288	0,305655069	2,458271056	3,258942731	1,325705204	3,16384E-48	4,91204E-98	2,21007E-56
CG_SNRPD2	-0,4633	-0,4637	-0,46415	-0,00045	-0,00085	-0,0004	0,150420977	0,073940887	0,394795447	-0,004392257	0,661620559	2,4028257	3,193538847	1,329076365	4,31594E-55	6,7247E-102	1,32651E-59
CG_SNX22	-0,0649	-0,2541	-0,41005	-0,15595	-0,34515	-0,1892	3,33067E-16	0	2,28216E-08	-0,176295324	0	24,5242311	51,09562988	2,083475305	2,80525E-45	9,29397E-71	1,16047E-73
CG_SNX24	-0,4066	-0,4375	-0,448	-0,0105	-0,0414	-0,0309	0,030427178	1,25117E-10	0,000143908	-0,0462422	6,88974E-06	3,646276585	6,81038331	1,867763772	1,24864E-57	3,48242E-78	5,04385E-43
CG_SNX25	-0,0691	-0,1025	-0,1388	-0,0363	-0,0697	-0,0334	0,080824411	0,002420676	0,052804252	-0,024078307	0,022452064	3,169114972	5,019654264	1,583929365	2,55962E-56	2,19171E-97	2,11258E-49
CG_SNX27	-0,4478	-0,44885	-0,4494	-0,00055	-0,0016	-0,00105	0,372190812	0,262109925	0,776618308	-0,00582044	0,562056877	2,029994755	2,68457926	1,322456254	7,61804E-55	2,0515E-105	6,89558E-62
CG_SNX29	0,3929	0,3947	0,3971	0,0024	0,0042	0,0018	0,069112284	0,001124901	0,092917861	0,015615599	0,008542899	3,041890034	4,192445414	1,378237006	3,88392E-49	1,06544E-98	8,54295E-59
CG_SPATA13	0,1431	0,1313	0,0746	-0,0567	-0,0685	-0,0118	0,000224756	6,76046E-06	0,085865645	-0,02976069	3,04835E-06	3,356486873	7,404878172	2,206139471	1,47767E-73	4,11651E-89	2,07089E-48
CG_SPATA17	-0,4456	-0,44695	-0,4482	-0,00125	-0,0026	-0,00135	0,010031829	0,001855888	0,334170825	-0,037353772	0,004929748	6,302446647	15,53523328	2,464952763	1,59736E-65	1,5451E-124	1,26501E-70
CG_SPATA18	-0,0332	-0,1334	-0,29535	-0,16195	-0,26215	-0,1002	0	0	0	-0,167446393	0	15,84381658	92,28600645	5,824733325	4,81763E-93	4,9438E-144	1,27123E-74
CG_SPATS2L	-0,4169	-0,4129	-0,4238	-0,0109	-0,0069	0,004	6,28684E-07	3,05998E-05	0,056585605	-0,016053007	0,004568181	2,482737959	3,397081899	1,368280485	1,27337E-53	3,80419E-98	1,23966E-49
CG_SPG20	-0,4638	-0,46515	-0,4651	5E-05	-0,0013	-0,00135	0,001988493	1,84741E-13	0,000109738	-0,020519683	0,001291589	2,13200083	3,082344255	1,445751902	2,50083E-64	1,22718E-76	2,95413E-41
CG_SPIRE1	-0,4392	-0,4434	-0,44805	-0,00465	-0,00885	-0,0042	6,75035E-06	4,00002E-12	0,032434014	-0,057474147	4,44313E-09	3,040060426	5,149256011	1,693800546	1,52234E-60	2,4052E-99	7,00642E-54
CG_SPRN	-0,2495	-0,23195	-0,2209	0,01105	0,0286	0,01755	0,270372513	0,431508848	0,856906249	-0,001508307	0,935985532	2,923433957	4,200881237	1,436968065	5,34777E-50	3,68751E-98	1,35027E-57
CG_SPTA1	-0,0508	0,2266	0,3409	0,1143	0,3917	0,2774	2,55967E-09	0	0	0,405268748	0	41,22592617	190,2863151	4,615695335	1,43667E-63	6,2594E-100	1,13258E-85
CG_SRA1	-0,4199	-0,4235	-0,423	0,0005	-0,0031	-0,0036	0,973480551	0,103413843	0,109053327	0,002732255	0,830384735	3,10432585	4,33441112	1,396248761	1,12287E-48	5,38157E-98	2,78762E-66
CG_SRPX2	0,2273	0,1894	0,0539	-0,1355	-0,1734	-0,0379	0	0	9,92936E-08	-0,222649505	0	19,62586042	59,22293151	3,017596693	1,21452E-58	4,9783E-107	1,15959E-59
CG_ST6GAL1	-0,391	-0,4136	-0,4265	-0,0129	-0,0355	-0,0226	0,001074008	1,97246E-06	0,133232236	-0,044107736	2,59346E-06	3,417648439	7,072106497	2,069290222	1,03275E-69	6,7519E-89	3,33127E-46
CG_STAM	-0,4583	-0,4581	-0,4586	-0,0005	-0,0003	0,0002	0,117648053	0,001160389	0,35170871	-0,035530367	0,001047504	2,664010927	4,698447082	1,763674103	2,12902E-61	1,6318E-113	1,1988E-60
CG_STXBP5L	-0,376	-0,39425	-0,41415	-0,0199	-0,03815	-0,01825	9,19098E-06	8,54872E-15	0,000567645	-0,073150878	2,68714E-09	96,55854287	226,6138143	2,346905904	1,45931E-39	8,7968E-50	1,63466E-71
CG_SUFU	-0,3856	-0,38125	-0,394	-0,01275	-0,0084	0,00435	0,647368442	0,654101381	0,23602796	-0,007718347	0,34256768	2,461026171	3,534063592	1,436012194	9,3749E-55	8,1179E-107	5,97996E-62
CG_SULT2B1	0,03495	0,12215	0,12705	0,0049	0,0921	0,0872	0,002885235	9,14262E-06	9,31066E-07	0,002629567	0,808316469	173,6506499	620,8134484	3,575071263	3,19997E-41	2,78073E-67	2,66137E-88
CG_SUPV3L1	-0,4655	-0,4642	-0,4654	-0,0012	0,0001	0,0013	0,001354496	0,174069567	0,040634622	-0,03182065	0,007354986	1,894577295	2,541422083	1,341419054	2,02878E-64	2,0934E-115	9,90593E-60
CG_SYNCRIP	-0,4129	-0,4152	-0,42735	-0,01215	-0,01445	-0,0023	2,76882E-08	5,18313E-08	0,266257338	-0,015223881	0,044092295	1,878201697	2,649514458	1,410665565	9,26825E-65	5,5659E-105	5,01835E-53
CG_SYS1-DBNDD2	-0,4274	-0,4301	-0,42725	0,00285	0,00015	-0,0027	0,226755461	0,303702181	0,14920572	0,003783012	0,626463249	3,16172524	6,109151424	1,932220848	1,10538E-65	1,68434E-82	1,60764E-44
CG_TAAR8	0,42175	0,4206	0,4164	-0,0042	-0,00535	-0,00115	0,793101884	0,474762346	0,49963141	0,076351162	0,097205271	4,332548802	4,332548802	-1	1,66346E-08	1,66346E-08
CG_TAF1L	0,2825	0,2912	0,24135	-0,04985	-0,04115	0,0087	0,333491673	0,203372041	0,735924008	-0,071269282	0,121653095	2,329693237	3,465923953	1,48771688	5,09105E-58	1,34296E-88	8,9228E-49
CG_TAOK1	-0,4761	-0,4765	-0,4767	-0,0002	-0,0006	-0,0004	0,68537819	0,02284097	0,14866736	-0,007244157	0,503942467	3,096314464	6,868504448	2,218283875	2,84854E-76	4,71842E-93	1,82887E-59
CG_TBC1D13	-0,45275	-0,4531	-0,4539	-0,0008	-0,00115	-0,00035	0,064132751	0,038290401	0,566764336	-0,010453204	0,49533706	2,446772557	3,453032708	1,411260192	1,26668E-55	8,7356E-109	5,20087E-69
CG_TBC1D15	-0,46015	-0,4608	-0,4618	-0,001	-0,00165	-0,00065	0,178016163	0,062477703	0,050046387	0,001012214	0,90728478	2,027193776	2,712381294	1,337998038	1,67199E-29	2,93199E-56	1,61234E-35
CG_TBC1D17	-0,4661	-0,4662	-0,4669	-0,0007	-0,0008	-1E-04	0,445065456	0,260499778	0,435832864	0,000488578	0,95283487	2,527039123	3,439712534	1,36116315	5,91653E-49	8,55686E-93	2,69597E-54
CG_TBC1D19	-0,438	-0,4408	-0,4388	0,002	-0,0008	-0,0028	0,481028206	0,738471502	0,099438761	0,001604041	0,873015166	2,418975236	3,562475272	1,472720852	2,97143E-59	1,68695E-92	1,99933E-48
CG_TBC1D8B	-0,4144	-0,4197	-0,41915	0,00055	-0,00475	-0,0053	0,178333237	0,030920493	0,496449333	0,019238126	0,209496066	3,160147724	6,535166533	2,067994	1,06836E-75	3,12362E-79	1,02049E-48
CG_TCP11	0,28845	0,2696	0,2198	-0,0498	-0,06865	-0,01885	0	0	0,005726593	-0,216830648	0	37,39672429	66,28010578	1,772350574	1,02522E-32	1,96273E-48	1,26799E-97
CG_TCTEX1D1	0,21405	0,1404	-0,13695	-0,27735	-0,351	-0,07365	0	0	1,11022E-16	-0,509102627	0	36,46680753	82,12104039	2,251939392	6,41996E-46	7,60414E-73	2,32174E-70
CG_TCTEX1D2	-0,4627	-0,4629	-0,4625	0,0004	0,0002	-0,0002	0,693535966	0,50952485	0,90605221	-0,002681145	0,861188442	2,95842229	5,363028797	1,812800294	1,57699E-71	1,1418E-114	1,65536E-58
CG_TCTEX1D4	0,25555	0,1906	0,04785	-0,14275	-0,2077	-0,06495	2,63297E-10	0	6,36801E-05	-0,091783447	5,55334E-13	5,029461708	8,723166943	1,734413631	1,279E-51	7,9741E-100	5,11822E-77
CG_TELO2	0,4022	0,395	0,3895	-0,0055	-0,0127	-0,0072	0,023719225	1,38906E-06	0,039255753	-0,010517202	0,169969747	2,689101107	3,655153515	1,359247335	3,75248E-47	5,84385E-57	1,28874E-25
CG_TERF2IP	-0,46025	-0,46205	-0,46265	-0,0006	-0,0024	-0,0018	0,830105558	0,001362486	0,046882952	-0,002358515	0,847828514	1,795577595	2,409016041	1,341638505	3,09412E-58	1,7022E-101	1,18318E-53
CG_TEX101	0,1521	0,1369	0,0614	-0,0755	-0,0907	-0,0152	0	0	0,368804523	-0,099656564	0	25,22817604	25,22817604	-1	6,44084E-18	6,44084E-18
CG_TEX261	-0,46	-0,4596	-0,45895	0,00065	0,00105	0,0004	0,795626557	0,599030211	0,612442108	-0,009571193	0,436136974	2,092535357	2,771962999	1,324691117	1,79866E-56	1,1824E-101	8,08965E-51
CG_TEX264	-0,4476	-0,44725	-0,4476	-0,00035	0	0,00035	0,273403894	0,961891611	0,255057535	-0,003694169	0,719402138	2,920331206	4,072548839	1,394550327	3,13631E-52	3,22825E-98	1,26783E-52
CG_TEX28	0,40145	0,40355	0,39425	-0,0093	-0,0072	0,0021	0,020185428	0,009213116	0,049745409	3,85809E-19	1	1	1	1
CG_TFAP4	-0,4093	-0,4128	-0,414	-0,0012	-0,0047	-0,0035	0,419970498	0,196563918	0,781198632	-0,008403066	0,316934801	2,344129057	3,312967383	1,413304175	1,11076E-57	8,7002E-101	2,20918E-51
CG_TGM5	0,3277	0,3068	0,2951	-0,0117	-0,0326	-0,0209	0,022251642	1,83322E-06	0,002718431	-0,07042806	1,24764E-06	121,055767	345,7534891	2,856150497	2,41394E-44	1,1203E-55	1,18058E-59
CG_TH1L	-0,4715	-0,4718	-0,4714	0,0004	1E-04	-0,0003	0,410553761	0,373332339	0,507580628	-0,016489961	0,342844519	2,034626527	2,768307107	1,360597176	3,74469E-60	1,0961E-113	9,54083E-63
CG_THEM5	0,2957	0,3044	0,28315	-0,02125	-0,01255	0,0087	1,16373E-05	0,000152739	0,160301838	-0,062111411	1,92164E-05	151,6313234	295,4315308	1,948354233	7,97702E-29	2,24131E-43	1,12557E-98
CG_THRB	-0,19405	-0,1663	-0,1802	-0,0139	0,01385	0,02775	0,002279461	4,80418E-06	0,206329366	0,012355792	0,062648294	18,06107675	64,64576698	3,579286432	4,74883E-65	2,3057E-115	3,64713E-75
CG_TICAM2	0,16785	-0,1969	-0,29615	-0,09925	-0,464	-0,36475	1,43105E-07	0	0	-0,270135524	0	3,474400342	7,157917918	2,060188007	2,64993E-68	9,25147E-52	1,26683E-32
CG_TIMM9	-0,4496	-0,45115	-0,4516	-0,00045	-0,002	-0,00155	0,561594795	0,067243654	0,171133619	-0,009349003	0,43132996	2,081425613	2,913198485	1,39961691	2,75854E-60	1,0019E-114	1,86274E-63
CG_TLE1	-0,1058	-0,1578	-0,1526	0,0052	-0,0468	-0,052	0,205174504	0,015454796	0,000592994	-0,014163126	0,191358561	3,234915438	6,014479957	1,859238695	8,86452E-66	1,15928E-91	1,41714E-48
CG_TLE4	-0,4449	-0,44775	-0,45245	-0,0047	-0,00755	-0,00285	0,000285236	3,57936E-06	0,039503005	0,013493794	0,213144867	10,74379666	29,83975944	2,777394285	2,66911E-64	3,819E-118	3,31547E-63
CG_TM9SF1	-0,4644	-0,4632	-0,46045	0,00275	0,00395	0,0012	0,867378634	0,027935333	0,167421328	-0,008574746	0,470764619	2,093016957	2,81493186	1,344915936	6,89412E-55	5,1408E-107	5,25039E-60
CG_TM9SF3	-0,34905	-0,3747	-0,3372	0,0375	0,01185	-0,02565	0,004069842	2,62074E-05	0,202760035	0,009875504	0,4569965	1,812755059	2,493091789	1,375305382	3,32859E-68	1,11137E-82	1,6E-42
CG_TMEM106A	-0,4385	-0,454	-0,4557	-0,0017	-0,0172	-0,0155	0,461978805	6,66134E-16	4,26548E-12	-0,161468239	0	2,406919681	3,939400237	1,636697837	3,05908E-71	9,60108E-82	2,00883E-46
CG_TMEM106B	-0,4738	-0,474	-0,4754	-0,0014	-0,0016	-0,0002	0,060455484	0,005200332	0,651791492	-0,043316295	0,004703062	3,006806442	4,463625532	1,484507107	2,83757E-53	3,22879E-73	4,57875E-40
CG_TMEM121	-0,36145	-0,34765	-0,37035	-0,0227	-0,0089	0,0138	0,218987451	2,17504E-05	0,026972677	0,018151256	0,139698828	3,612265665	7,266255019	2,01155056	5,68265E-68	4,11483E-73	2,86671E-39
CG_TMEM150C	-0,391	-0,4086	-0,4094	-0,0008	-0,0184	-0,0176	0,783011612	2,40442E-05	0,000356064	-0,028219425	0,082663132	5,280886008	13,83650817	2,620111123	5,55796E-70	7,3047E-134	5,66897E-79
CG_TMEM17	-0,44485	-0,4456	-0,4478	-0,0022	-0,00295	-0,00075	0,042590165	0,005200332	0,405266507	-0,018784903	0,22043128	2,244969742	3,463752867	1,542895124	3,53412E-63	6,46798E-83	6,42244E-44
CG_TMEM175	0,2397	0,2656	0,2709	0,0053	0,0312	0,0259	0,311481699	0,000135468	0,007112122	0,013175419	0,049479308	2,792125908	4,233761499	1,516321841	4,74985E-55	2,87962E-94	1,0292E-46
CG_TMEM180	-0,4571	-0,4619	-0,463	-0,0011	-0,0059	-0,0048	0,055132391	0,001864615	0,05037228	-0,060033419	3,60508E-05	3,498110833	5,339186708	1,526305758	9,97945E-52	1,92386E-88	2,93974E-42
CG_TMEM181	0,02775	-0,02295	-0,0069	0,01605	-0,03465	-0,0507	0,191347822	0,007878941	0,227589843	-0,016565644	0,048462455	2,563210566	3,933026754	1,534414225	1,62015E-62	1,15088E-92	1,69632E-45
CG_TMEM182	0,392	0,399	0,40395	0,00495	0,01195	0,007	0,00268416	2,60189E-07	0,023464558	0,096438463	3,14992E-12	2,564248359	4,265042152	1,663271866	1,33379E-66	1,45186E-77	1,47933E-39
CG_TMEM187	-0,4483	-0,44495	-0,43805	0,0069	0,01025	0,00335	0,117845687	0,00126632	0,404008035	0,007225261	0,461141493	2,789595612	4,110061553	1,473353892	1,72763E-58	8,62598E-96	3,3293E-49
CG_TMEM188	-0,4562	-0,4593	-0,4607	-0,0014	-0,0045	-0,0031	0,011681347	0,000297674	0,017084661	-0,005188266	0,721293133	1,957488728	2,781023624	1,420709905	4,94211E-56	4,53614E-92	8,44911E-52
CG_TMEM88B	0,2922	0,2851	0,2647	-0,0204	-0,0275	-0,0071	0,01341516	0,000113213	0,281321808	-0,167511388	0	6,875782933	6,875782933	-1	6,82154E-09	6,82154E-09
CG_TMIE	-0,2448	-0,2454	-0,2359	0,0095	0,0089	-0,0006	0,915832257	0,217129208	0,175679864	0,007124282	0,591623624	7,939873378	18,78836994	2,36633118	6,76428E-58	4,5862E-110	5,06522E-83
CG_TMUB1	-0,3805	-0,38115	-0,3824	-0,00125	-0,0019	-0,00065	0,000473607	3,27347E-08	0,078234192	-0,036640983	2,42421E-06	2,921740403	4,478339804	1,532764444	1,47897E-57	4,76549E-91	1,71148E-42
CG_TMUB2	-0,4672	-0,4678	-0,4677	1E-04	-0,0005	-0,0006	0,378384365	0,057026092	0,117665768	-0,000550931	0,946814926	1,926187306	2,440654363	1,267090877	2,30123E-49	2,18443E-93	6,2739E-49
CG_TNFAIP8	0,1996	0,13355	-0,0659	-0,19945	-0,2655	-0,06605	0	0	0	-0,130378771	0	6,918292447	16,36212248	2,365052157	1,83548E-61	2,4127E-116	5,30995E-73
CG_TNFRSF19	-0,3805	-0,4012	-0,4141	-0,0129	-0,0336	-0,0207	1,32836E-10	0	2,79543E-06	-0,080083139	0	6,068197326	16,65523725	2,744676278	2,95571E-73	1,68189E-90	1,4137E-43
CG_TNFRSF1A	0,19575	0,17945	0,1003	-0,07915	-0,09545	-0,0163	1,78119E-05	2,69092E-10	0,025264465	-0,044772894	1,32259E-05	2,520252007	3,462466229	1,373857146	1,61982E-54	1,5811E-106	1,32167E-61
CG_TNFRSF1B	0,18185	0,1505	0,12065	-0,02985	-0,0612	-0,03135	0,01829611	1,11895E-09	9,60931E-05	-0,016370215	0,059581892	4,820891632	12,01262884	2,491785703	3,69253E-69	1,4477E-116	1,59782E-58
CG_TNFSF13B	-0,04425	-0,3377	-0,427	-0,0893	-0,38275	-0,29345	0	0	0	-0,401907267	0	10,033604	37,36780716	3,724265693	2,20847E-70	4,8597E-118	7,59132E-62
CG_TOX3	-0,1458	-0,1148	-0,0089	0,1059	0,1369	0,031	2,66454E-15	0	3,00594E-09	0,07430577	0	78,86186916	243,9903028	3,093894494	1,14076E-52	2,18224E-66	5,54161E-62
CG_TPD52L1	-0,1188	-0,411	-0,4361	-0,0251	-0,3173	-0,2922	6,09712E-08	0	0	-0,106672539	0	12,02539185	71,35368335	5,933584889	9,40192E-77	5,1135E-145	1,00409E-86
CG_TPD52L2	-0,405	-0,4076	-0,4104	-0,0028	-0,0054	-0,0026	0,222878308	0,007770091	0,367429767	-0,008033782	0,423413099	2,265975087	3,072838618	1,356077847	6,61776E-45	2,27288E-81	3,98175E-73
CG_TPH1	0,3499	0,3417	0,3646	0,0229	0,0147	-0,0082	0,019402972	0,040449339	0,865373708	0,123207435	3,24245E-06	6,311259745	10,9432397	1,733923201	6,87435E-54	5,17616E-88	2,6796E-99
CG_TPPP3	-0,3236	-0,3776	-0,37525	0,00235	-0,05165	-0,054	0,801784408	5,81957E-05	0,000148245	-0,036269938	0,003158205	9,020578762	19,40370169	2,15104842	4,10965E-52	4,101E-102	1,93715E-58
CG_TPSD1	0,0772	0,1001	0,11975	0,01965	0,04255	0,0229	0,199905689	0,00029509	0,021652221	0,045074906	0,003265481	36,78128556	128,8402897	3,502876198	3,00991E-50	2,08943E-67	1,08618E-64
CG_TPTE2	0,0949	0,1049	0,21025	0,10535	0,11535	0,01	4,28848E-05	1,38127E-06	0,492823232	0,150573115	1,20119E-08	9,103138306	18,89656367	2,07582957	2,44961E-43	1,15941E-61	2,16139E-62
CG_TRIM13	-0,4228	-0,4287	-0,4305	-0,0018	-0,0077	-0,0059	0,228741811	5,96754E-05	0,000585795	-0,014833923	0,130270938	1,9365651	2,740076173	1,414915601	3,20286E-66	3,2745E-102	3,36072E-54
CG_TRIM34	0,1211	0,18255	0,1883	0,00575	0,0672	0,06145	0,138991154	5,02476E-12	7,48064E-08	0,057872511	1,7915E-08	2,778279992	4,832025272	1,739214653	1,03524E-67	3,89541E-88	1,70086E-50
CG_TRIM36	-0,1395	-0,0713	-0,0014	0,0699	0,1381	0,0682	0,005903548	4,67026E-09	0,018643823	0,040003707	8,51585E-07	4,819261213	11,08809793	2,30078791	4,72132E-63	2,00051E-96	4,84333E-53
CG_TRIM60	0,28355	0,27925	0,2343	-0,04495	-0,04925	-0,0043	0,005987021	0,000345411	0,241647639	-0,1792223	0	27,52823103	27,52823103	-1	7,65713E-06	7,65713E-06
CG_TRIM61	-0,238	-0,2185	-0,32695	-0,10845	-0,08895	0,0195	0	0	0,178036152	-0,140165695	0	15,10707028	39,75124112	2,63130047	7,62933E-64	2,99918E-85	2,6492E-83
CG_TRIM62	0,3446	0,3302	0,3275	-0,0027	-0,0171	-0,0144	0,927747878	7,94788E-05	0,000631818	-0,010571526	0,180348167	4,506501903	7,798409967	1,730479679	6,96345E-63	3,0804E-111	1,89863E-58
CG_TRIM66	0,3885	0,39875	0,3991	0,00035	0,0106	0,01025	0,708376053	0,000258056	0,005558544	0,040143043	0,009098221	2,765353664	4,141978314	1,497811426	1,09262E-56	1,9145E-100	6,52088E-53
CG_TRIM67	-0,3146	-0,32575	-0,3267	-0,00095	-0,0121	-0,01115	0,35684183	0,002819387	0,273789182	-0,003057672	0,778036145	38,66059671	116,3129563	3,008565987	3,61313E-50	1,6948E-85	5,20663E-69
CG_TRIM68	-0,43065	-0,433	-0,434	-0,001	-0,00335	-0,00235	0,908964699	0,000103066	0,004888893	-0,016939917	0,154209601	1,946221617	2,736340946	1,405976031	6,6081E-64	8,34877E-72	3,5483E-37
CG_TRIM69	0,2226	0,1511	0,02995	-0,12115	-0,19265	-0,0715	0	0	1,99752E-10	-0,224409141	0	3,594880964	7,314017102	2,034564475	1,58158E-71	6,2258E-118	3,39408E-63
CG_TRMT112	-0,4707	-0,4716	-0,4721	-0,0005	-0,0014	-0,0009	0,033400414	1,81752E-05	0,087056426	-0,022555314	0,024585598	2,743580677	4,039229167	1,472247272	9,67056E-58	2,2572E-106	1,78796E-67
CG_TRMT2B	-0,42285	-0,4336	-0,42755	0,00605	-0,0047	-0,01075	0,006129126	0,210477872	0,00015997	0,001710598	0,874601736	2,151388393	2,892482037	1,34447227	6,47724E-51	4,40342E-89	1,43732E-47
CG_TSPAN10	0,2632	0,2056	0,1542	-0,0514	-0,109	-0,0576	1,7572E-05	0	9,77893E-11	-0,204587739	0	9,940428203	48,08623276	4,83744078	4,29412E-77	1,36483E-96	1,68031E-57
CG_TSPAN12	-0,35595	-0,3427	-0,33205	0,01065	0,0239	0,01325	7,30138E-08	0	6,84583E-08	0,083325329	2,66454E-15	8,017297446	19,63386098	2,448937576	3,15005E-61	1,6756E-112	1,8183E-63
CG_TSPAN13	-0,43495	-0,441	-0,44205	-0,00105	-0,0071	-0,00605	0,070184673	2,19824E-14	2,7285E-08	-0,102471154	0	23,97461928	64,78230967	2,702120477	9,45721E-45	7,11432E-91	1,20366E-71
CG_TSPAN14	-0,2384	-0,2785	-0,317	-0,0385	-0,0786	-0,0401	2,90157E-07	0	7,8886E-11	-0,136249088	0	2,689802041	4,314017414	1,603841973	1,53347E-57	4,5432E-100	8,75499E-52
CG_TSPAN15	-0,3582	-0,4113	-0,4287	-0,0174	-0,0705	-0,0531	0,000111813	1,09912E-13	0,001034066	-0,080176722	1,35041E-11	3,477166137	6,328291254	1,81995654	7,8987E-60	6,8704E-115	4,42773E-64
CG_TSPAN16	0,2801	0,2805	0,2713	-0,0092	-0,0088	0,0004	0,225299612	0,016161598	0,0297678	0,004909401	0,777645779	2,241138797	2,241138797	1	4,04601E-20	4,04601E-20
CG_TSPAN19	-0,2335	-0,3308	-0,37435	-0,04355	-0,14085	-0,0973	2,38059E-09	0	3,15159E-12	-0,146639559	0	12,55571255	22,63670391	1,802900777	2,64111E-44	9,7176E-56	2,33125E-41
CG_TTC14	-0,4371	-0,4373	-0,43815	-0,00085	-0,00105	-0,0002	0,68813498	0,871249543	0,654104304	-0,002975029	0,808784074	2,655905841	4,735904536	1,783159803	1,03272E-70	5,35481E-80	2,46877E-47
CG_TTC23	-0,29715	-0,3304	-0,3653	-0,0349	-0,06815	-0,03325	2,08722E-14	0	3,18065E-07	-0,109741225	0	2,415570568	3,238370381	1,340623381	1,42409E-31	2,21956E-72	2,4787E-47
CG_TTC30A	-0,3884	-0,3897	-0,40755	-0,01785	-0,01915	-0,0013	0,231894939	0,246084025	0,773091297	-0,019762816	0,136557732	2,378038381	3,820729179	1,606672629	9,06246E-74	1,07948E-94	1,19568E-51
CG_TTC30B	-0,46105	-0,45995	-0,4604	-0,00045	0,00065	0,0011	0,923509773	0,658682021	0,565535955	-0,003940302	0,73180284	2,121722532	3,471771506	1,636298552	8,65278E-72	5,27295E-77	1,72426E-42
CG_TTLL2	-0,0675	-0,0328	0,16215	0,19495	0,22965	0,0347	0	0	0,019965214	0,338263083	0	5,833072477	7,76987829	1,332038702	1,5435E-40	6,6011E-43	2,26587E-07
CG_TTLL4	-0,4517	-0,4495	-0,45115	-0,00165	0,00055	0,0022	0,711142374	0,001024835	0,002380434	-0,048859388	3,83422E-05	2,448122924	3,773480974	1,541377247	2,20836E-58	2,1938E-108	3,22772E-57
CG_TTLL5	-0,0341	-0,0957	-0,1837	-0,088	-0,1496	-0,0616	0,088478597	0,000670605	0,196548948	-0,024807917	0,006984456	1,804180899	2,398758635	1,329555499	2,67438E-59	3,4268E-116	7,02123E-66
CG_TTLL6	-0,40425	-0,35	-0,41735	-0,06735	-0,0131	0,05425	0,000476592	0,002469831	1,01908E-08	-0,004332608	0,65137578	54,10042416	265,2638005	4,903174137	1,15647E-62	3,62013E-82	1,46827E-70
CG_TTLL7	-0,2656	-0,3019	-0,32675	-0,02485	-0,06115	-0,0363	0,481149763	0,01377276	0,229104233	-0,041830812	0,001060332	9,442023018	34,02803646	3,603892555	1,35717E-67	3,0935E-121	7,56814E-66
CG_TTLL9	-0,4429	-0,4423	-0,444	-0,0017	-0,0011	0,0006	0,034273578	0,283638897	0,777513157	-0,011346653	0,226763854	3,949505415	6,296665375	1,594292124	2,90195E-49	1,86531E-96	7,63717E-55
CG_TTPA	-0,458	-0,4629	-0,4655	-0,0026	-0,0075	-0,0049	2,46962E-06	1,11022E-16	9,75597E-05	-0,101814802	0	7,977297048	24,22975648	3,037339131	6,08031E-71	4,5899E-120	1,4E-108
CG_TUBA1A	-0,4504	-0,4508	-0,4504	0,0004	0	-0,0004	0,82854666	0,185337594	0,723915468	-0,035732148	0,001911661	3,742732656	6,422059359	1,715874456	1,65002E-58	3,4362E-108	4,06285E-57
CG_TUBA1C	-0,4616	-0,462	-0,4629	-0,0009	-0,0013	-0,0004	0,83154989	0,086785678	0,180796913	-0,047946842	5,47231E-06	3,073758885	4,87539801	1,586135475	1,39952E-54	8,8004E-104	6,01612E-55
CG_TUBA3C	0,34645	0,3125	0,07985	-0,23265	-0,2666	-0,03395	0	0	3,5468E-07	-0,350149526	0	916,2897052	1280,003465	1,396941882	1,66175E-33	5,88978E-35	4,55163E-15
CG_TUBA3E	0,4329	0,43595	0,4293	-0,00665	-0,0036	0,00305	0,027036582	0,401846307	0,624922282	-0,021017188	0,130047268	16,69721981	26,32110223	1,576376339	8,31112E-28	2,06329E-37	1,23249E-42
CG_TWISTNB	-0,4684	-0,4682	-0,47085	-0,00265	-0,00245	0,0002	0,043368452	0,020401711	0,903690209	0,004210188	0,741482656	2,277312064	3,188601929	1,400160294	9,53086E-67	6,44542E-77	9,40322E-40
CG_U2AF1L4	-0,44035	-0,4417	-0,4419	-0,0002	-0,00155	-0,00135	0,497839563	0,508678326	0,873493764	-0,00603707	0,57754671	2,832790675	4,187426884	1,478198485	2,63763E-53	4,4761E-104	3,11247E-66
CG_UBE2MP1	0,0949	0,05915	0,055	-0,00415	-0,0399	-0,03575	0,248986542	0,053627864	0,033592596	-0,015104605	0,353007639	3,083387053	4,369705344	1,417177043	7,38123E-50	9,08716E-93	7,90756E-68
CG_UFSP1	-0,46465	-0,466	-0,4671	-0,0011	-0,00245	-0,00135	0,216788076	0,044383805	0,644089187	-0,002028261	0,864369885	4,212860077	7,402271235	1,757065533	4,21576E-55	1,216E-107	4,90719E-59
CG_UMODL1	0,11545	0,1992	0,2484	0,0492	0,13295	0,08375	1,44784E-10	0	0	0,157972368	0	6,554128688	11,30492879	1,724856092	1,49039E-54	2,31013E-80	2,01266E-98
CG_UNC119B	0,0423	0,00245	-0,02475	-0,0272	-0,06705	-0,03985	0,225498494	0,130987312	0,883928715	-0,008212881	0,392069756	2,042777395	2,992924737	1,465125248	1,98761E-73	4,09071E-92	9,51084E-50
CG_UNG	-0,4682	-0,4695	-0,469	0,0005	-0,0008	-0,0013	0,298660626	0,073200771	0,028699153	-0,006642182	0,386165811	2,358458148	3,144171692	1,333147121	1,24327E-49	7,3657E-107	1,55103E-65
CG_UQCRFS1	-0,45835	-0,4583	-0,4606	-0,0023	-0,00225	5E-05	0,174396574	0,39255307	0,74853239	-0,014371583	0,242837914	2,347810552	3,123873428	1,330547486	4,36805E-51	1,5777E-101	1,65352E-63
CG_USP29	0,1134	0,12335	0,07455	-0,0488	-0,03885	0,00995	0,000325982	0,00366712	0,132239195	-0,06243425	1,83729E-10	1,913667257	1,913667257	-1	9,60596E-10	9,60596E-10
CG_USP6	0,19165	0,16905	0,2183	0,04925	0,02665	-0,0226	1,67793E-06	0,009430417	0,004431918	0,029989623	0,039164444	4,535155443	7,005461041	1,544701418	2,06398E-42	1,51633E-88	2,7618E-51
CG_USP6NL	0,2689	0,27305	0,26665	-0,0064	-0,00225	0,00415	0,010619189	4,46152E-07	0,014126069	-0,024722239	0,000495845	2,309159776	3,604642042	1,561018895	1,32158E-64	3,4448E-101	1,44633E-49
CG_USP9X	-0,4548	-0,45365	-0,4527	0,00095	0,0021	0,00115	0,228290719	0,079631338	0,553905503	-0,006137047	0,644272788	1,794348352	2,489727762	1,38753869	5,05201E-67	3,93064E-82	4,69419E-44
CG_USP9Y
CG_UTP14C	0,4353	0,43885	0,4431	0,00425	0,0078	0,00355	0,026286214	1,36966E-06	0,001743392	0,064829088	0,000548771	2,168678209	3,189291577	1,470615402	1,30808E-63	9,41998E-83	5,43683E-46
CG_UTRN	0,3541	0,36935	0,3828	0,01345	0,0287	0,01525	1,1619E-08	0	1,21744E-06	-0,001784767	0,837350843	3,948399584	7,334201992	1,857512604	1,10172E-60	1,2063E-109	8,46748E-59
CG_VIM	-0,4551	-0,456	-0,4551	0,0009	0	-0,0009	0,015149933	5,88963E-08	0,004736183	-0,076228807	0	2,725173343	4,432448903	1,626483289	2,23142E-70	1,656E-115	7,81636E-57
CG_VIP	-0,3467	-0,3483	-0,31795	0,03035	0,02875	-0,0016	0,000239772	0,000571704	0,732283375	0,054464994	0,001717781	5,6761944	8,311218473	1,464223719	1,69957E-34	2,68471E-42	4,30871E-24
CG_VIT	0,3534	0,3416	0,3376	-0,004	-0,0158	-0,0118	0,677067184	0,027798667	0,24426559	-0,025927823	0,050929298	332,2800808	1305,265884	3,928209844	3,24473E-48	3,67454E-68	1,77681E-90
CG_VMAC	-0,4546	-0,45455	-0,4557	-0,00115	-0,0011	5E-05	0,619644207	0,303122284	0,938668141	-0,006903232	0,548206708	2,21002088	3,222811927	1,458272162	3,46989E-66	4,3114E-113	1,89421E-59
CG_VPS35	-0,4713	-0,4717	-0,4698	0,0019	0,0015	-0,0004	0,00605916	0,001363102	0,343551595	0,003084316	0,775986713	1,670023032	2,252901128	1,349023986	2,75801E-72	2,173E-99	3,15021E-52
CG_VPS39	-0,4515	-0,4515	-0,4525	-0,001	-0,001	0	0,632256886	3,49222E-08	7,93427E-08	-0,029609685	0,041718819	1,7746715	2,243544811	1,264202874	1,68242E-52	2,41571E-82	5,23572E-43
CG_VSX1	-0,01675	-0,0605	-0,1358	-0,0753	-0,11905	-0,04375	1,23138E-08	0	0,000348921	-0,035821663	0,000356079	15,52601843	24,74196194	1,593580612	3,3253E-46	2,1396E-52	9,9057E-23
CG_VSX2	-0,256	-0,2405	-0,249	-0,0085	0,007	0,0155	2,16503E-07	5,17066E-05	0,513999373	-0,025170399	0,003199091	5,044110917	6,690249433	1,326348596	2,19051E-40	5,66388E-43	4,01554E-07
CG_WASH2P	0,10035	0,1059	0,1049	-0,001	0,00455	0,00555	0,495233735	0,034540307	0,490586414	-0,00285881	0,869386476	2,867838933	4,206953874	1,466942172	8,23796E-52	7,06267E-98	6,47967E-51
CG_WASL	-0,4523	-0,45265	-0,44965	0,003	0,00265	-0,00035	0,220213245	0,092182756	0,450627736	-0,010077157	0,366340755	2,089126713	2,921772806	1,398561795	5,59445E-63	5,29406E-76	1,40515E-41
CG_WDR11	-0,457	-0,4575	-0,4561	0,0014	0,0009	-0,0005	0,077383052	0,407642183	0,976285405	0,001425102	0,911039441	1,853720842	2,597334816	1,401146687	7,79336E-70	1,49744E-64	7,61265E-34
CG_WDR12	-0,4533	-0,4529	-0,4555	-0,0026	-0,0022	0,0004	0,00938837	0,001386651	0,516110919	-0,011167821	0,400892156	2,106546847	2,921772806	1,386996359	2,15614E-60	1,04475E-89	1,94983E-44
CG_WDR16	-0,4593	-0,4576	-0,45785	-0,00025	0,00145	0,0017	0,260136789	0,197828568	0,563127654	0,054288762	2,3273E-06	5,100773361	6,792562806	1,331673126	2,19856E-23	3,21664E-27	7,9143E-12
CG_WDR17	-0,4431	-0,4477	-0,4539	-0,0062	-0,0108	-0,0046	0,000168441	2,10953E-09	0,02144965	-0,01126453	0,343389049	6,791960177	39,39924285	5,80086482	2,68388E-82	2,1908E-155	2,37474E-94
CG_WDR19	-0,4747	-0,4757	-0,4763	-0,0006	-0,0016	-0,001	0,358750489	0,000219846	0,04174228	-0,017040539	0,165586901	2,181148505	3,319173399	1,521754888	8,50728E-67	1,91652E-91	3,0688E-44
CG_WDR38	-0,0522	-0,0779	-0,06385	0,01405	-0,01165	-0,0257	0,934723611	0,175886857	0,176338379	-0,013203203	0,481997514	8,069817236	13,00818703	1,611955593	6,35192E-28	3,96867E-41	8,06208E-49
CG_WDR90	0,3564	0,3411	0,3352	-0,0059	-0,0212	-0,0153	0,171377774	2,94043E-12	1,30356E-06	-0,028661838	3,15762E-06	2,796386936	4,335156272	1,550270535	7,49482E-58	2,19041E-82	1,6614E-41
CG_WHSC1	0,4121	0,4159	0,4123	-0,0036	0,0002	0,0038	4,67704E-07	0,073876082	0,000345796	-0,003653934	0,5061448	2,576177501	3,61013303	1,401352596	4,14505E-46	8,20226E-91	2,63193E-51
CG_WISP3	0,3608	0,3493	0,29145	-0,05785	-0,06935	-0,0115	0	0	4,7013E-07	-0,379654677	0	217,7728058	400,7203593	1,840084476	1,53097E-32	6,61036E-42	2,85424E-90
CG_ZBTB10	-0,43365	-0,4372	-0,44345	-0,00625	-0,0098	-0,00355	2,43528E-05	1,57674E-12	0,033020475	-0,089253223	5,01821E-14	4,317020669	7,569993178	1,75352257	5,46194E-57	1,89622E-80	4,65065E-41
CG_ZFP41	0,2027	0,1988	0,2012	0,0024	-0,0015	-0,0039	0,10475976	0,001668846	0,106608707	-0,008374711	0,255373684	2,809956896	4,056883855	1,443753056	3,82085E-52	6,20977E-97	1,64117E-49
CG_ZFP42	-0,0902	-0,1021	-0,1808	-0,0787	-0,0906	-0,0119	7,50555E-12	1,11022E-16	0,058237628	-0,10861242	0	178,7679129	256,9386297	1,437274875	4,55438E-29	1,18425E-31	5,31179E-16
CG_ZKSCAN2	-0,45935	-0,4599	-0,4581	0,0018	0,00125	-0,00055	0,058833979	0,566529029	0,657134847	-0,002765177	0,856950629	2,291315305	3,176460326	1,386304329	3,42596E-54	3,7424E-101	1,91885E-52
CG_ZKSCAN3	-0,4293	-0,4308	-0,42425	0,00655	0,00505	-0,0015	0,214285919	0,116695087	0,518367271	0,001217782	0,933270451	2,459389097	3,703681401	1,505935521	4,60513E-65	4,0402E-113	2,31546E-58
CG_ZKSCAN4	-0,4674	-0,4663	-0,4667	-0,0004	0,0007	0,0011	0,872588923	0,369546783	0,579877327	0,000553887	0,964055961	2,040609318	2,965032668	1,453013392	2,70521E-59	6,6582E-103	3,12301E-51
CG_ZKSCAN5	-0,46835	-0,4677	-0,46775	-5E-05	0,0006	0,00065	0,000225437	3,67806E-12	0,001927284	-0,000693704	0,929904392	1,970355568	2,584934994	1,311912954	1,60259E-52	7,20723E-90	1,02343E-44
CG_ZMYND11	-0,4053	-0,41415	-0,4113	0,00285	-0,006	-0,00885	0,000161287	1,11104E-08	0,01320049	0,003473954	0,65967261	1,916205117	2,755045222	1,437761124	6,18258E-73	1,7243E-60	2,48849E-32
CG_ZMYND19	0,00075	-0,0239	-0,0145	0,0094	-0,01525	-0,02465	0,757839944	0,743584766	0,958789019	0,000997361	0,954252243	2,610785623	3,839184783	1,470509393	3,03453E-62	5,1253E-109	8,07804E-54
CG_ZNF280A	0,3721	0,1345	-0,0386	-0,1731	-0,4107	-0,2376	0	0	0	-0,492103978	0	5,815293472	33,95998696	5,839771823	4,96705E-73	5,1032E-139	9,133E-105
CG_ZNF280B	-0,26985	-0,3718	-0,3934	-0,0216	-0,12355	-0,10195	8,55895E-06	0	4,44089E-16	-0,094028042	1,4877E-13	2,623760436	4,501307114	1,715593791	1,2743E-67	4,14223E-65	1,62203E-36
CG_ZNF280C	-0,06695	-0,0769	-0,08535	-0,00845	-0,0184	-0,00995	0,454789269	0,02211069	0,11335432	-0,025764876	0,020865874	2,168527893	3,038198224	1,401041801	2,56651E-60	7,91696E-78	7,04178E-41
CG_ZNF280D	-0,2141	-0,1929	-0,24495	-0,05205	-0,03085	0,0212	0,220789917	0,19290137	0,275105372	0,009627084	0,50805263	2,192535193	3,3248932	1,516460584	4,8553E-68	1,31672E-75	3,4768E-46
CG_ZNF320	-0,0835	0,1443	0,1855	0,0412	0,269	0,2278	0,052972888	0	1,11022E-15	0,252391072	0	2,683782952	6,116184807	2,278941672	1,72249E-83	3,00998E-76	1,3127E-49
CG_ZNF321	-0,4201	-0,4296	-0,4316	-0,002	-0,0115	-0,0095	0,664320716	0,000331565	0,014131991	0,009506917	0,492964123	3,24311459	5,868224235	1,809440916	8,17811E-61	5,88318E-74	3,5472E-43
CG_ZNF324	-0,35495	-0,34175	-0,3637	-0,02195	-0,00875	0,0132	0,747725198	0,222532654	0,930854732	-0,010021509	0,355181566	2,256827264	2,867966157	1,2707956	4,33602E-44	1,91377E-92	1,12646E-53
CG_ZNF346	-0,4737	-0,4736	-0,473	0,0006	0,0007	1E-04	0,51975616	0,269229782	0,49298292	-0,011144135	0,421582616	2,045151899	2,849008646	1,393054789	5,71909E-63	9,3579E-109	2,62288E-56
CG_ZNF384	-0,4631	-0,4644	-0,46555	-0,00115	-0,00245	-0,0013	0,029559514	8,82998E-08	0,000720492	-0,005698836	0,444917337	2,117773062	2,633358609	1,243456467	1,8205E-44	1,47516E-87	4,09695E-57
CG_ZNF385D	-0,38605	-0,3726	-0,32965	0,04295	0,0564	0,01345	2,85875E-06	6,9722E-14	0,022884468	0,101685804	0	14,50775116	36,57860117	2,521314349	8,19615E-55	2,68522E-90	1,69272E-81
CG_ZNF397OS	-0,4713	-0,4722	-0,4725	-0,0003	-0,0012	-0,0009	0,019799445	3,94766E-05	0,065787058	0,003796341	0,693156976	2,028858149	2,996686161	1,477030892	3,40765E-73	3,86043E-88	3,03409E-48
CG_ZNF419	-0,45755	-0,45955	-0,4603	-0,00075	-0,00275	-0,002	0,164248788	0,002983256	0,105196586	-0,003605579	0,75383005	2,761744775	4,002240879	1,44917116	1,87582E-55	5,20642E-84	6,14032E-41
CG_ZNF469	0,13785	0,2685	0,2977	0,0292	0,15985	0,13065	5,62383E-07	0	0	0,175142555	0	10,97767022	23,1933611	2,112776266	3,40406E-48	2,63409E-96	3,04904E-64
CG_ZNF470	-0,3937	-0,42775	-0,43245	-0,0047	-0,03875	-0,03405	0,100197766	3,27269E-11	2,88673E-06	-0,034765828	0,008807279	2,463859518	4,512716038	1,831563856	6,3124E-72	4,4683E-67	6,46448E-41
CG_ZNF471	-0,3875	-0,4517	-0,4602	-0,0085	-0,0727	-0,0642	6,6674E-07	0	0	-0,268417773	0	5,338194974	20,16688003	3,77784628	3,30225E-80	3,1894E-144	3,028E-87
CG_ZNF473	-0,452	-0,4536	-0,4536	0	-0,0016	-0,0016	0,028443263	0,195670772	0,785743794	-0,006139827	0,581984797	2,275727789	3,19469898	1,403814198	5,10392E-57	3,1237E-103	3,86426E-52
CG_ZNF479	-0,1621	-0,14345	-0,1816	-0,03815	-0,0195	0,01865	0,053388521	0,387337381	0,360651677	-0,052353122	0,271529692	3,066795568	3,066795568	-1	1,65562E-08	1,65562E-08
CG_ZNF641	-0,43935	-0,4401	-0,4427	-0,0026	-0,00335	-0,00075	0,032018974	0,163045698	0,929383223	-0,016479142	0,234650004	2,293717951	3,532290508	1,539984681	1,26781E-54	3,4023E-72	5,76049E-40
CG_ZNF644	-0,45835	-0,45935	-0,4599	-0,00055	-0,00155	-0,001	0,257893077	0,011553278	0,074281863	-0,009325373	0,283330866	2,1105456	3,467067681	1,642735263	5,77212E-68	4,05785E-70	1,1553E-44
CG_ZNF649	-0,4486	-0,4548	-0,45575	-0,00095	-0,00715	-0,0062	0,781203512	3,34989E-11	1,60957E-09	-0,044135554	0,002396601	2,659391172	4,6188958	1,736824521	5,07772E-67	2,2283E-63	2,45417E-38
CG_ZNF653	-0,325	-0,3273	-0,3356	-0,0083	-0,0106	-0,0023	0,608563465	0,832174959	0,500622053	-0,002812542	0,795265336	2,207822209	2,999695376	1,35866709	2,36454E-58	2,11436E-77	5,23045E-34
CG_ZNF655	-0,4629	-0,4635	-0,4649	-0,0014	-0,002	-0,0006	0,006140057	0,000316207	0,031440924	-0,016948299	0,029222775	1,967920582	2,813894033	1,429881906	9,43749E-62	3,2465E-91	1,91887E-51
CG_ZNF664	-0,4454	-0,4451	-0,44305	0,00205	0,00235	0,0003	0,06451946	0,097885722	0,636954506	0,006731553	0,570906059	1,909289671	2,786294977	1,459335909	8,1076E-64	1,27529E-94	3,34864E-48
CG_ZNF671	-0,4283	-0,4637	-0,4656	-0,0019	-0,0373	-0,0354	0,002540431	0	0	-0,091591535	3,61653E-11	2,496100461	4,894712083	1,960943543	9,3628E-69	5,09948E-82	1,81164E-54
CG_ZNF676
CG_ZNF749	-0,4429	-0,44085	-0,4429	-0,00205	0	0,00205	0,156377756	0,012126789	0,361790625	-0,040443918	0,000656285	6,549151477	14,25369447	2,176418505	2,19539E-68	1,1142E-116	7,75044E-74
CG_ZNF784	-0,4194	-0,4254	-0,4237	0,0017	-0,0043	-0,006	0,942539246	0,141425298	0,381429817	0,002337867	0,860231879	2,986227337	4,311757378	1,443881155	8,99894E-55	7,738E-107	1,93573E-60
CG_ZNF786	-0,4453	-0,4439	-0,4442	-0,0003	0,0011	0,0014	0,481930801	0,001600155	0,152391513	-0,003298999	0,781140965	2,228622093	3,013190738	1,35204203	2,80769E-55	2,0528E-100	6,55627E-52
CG_ZNF789	-0,45855	-0,4605	-0,4598	0,0007	-0,00125	-0,00195	0,286801314	0,153802086	0,603431539	-0,011426335	0,305602868	3,214307606	5,117375151	1,592061426	2,57193E-58	3,1377E-110	2,86908E-59
CG_ZNF853	-0,1382	-0,05725	-0,1381	-0,08085	1E-04	0,08095	4,08303E-05	0	2,52687E-13	0,048850119	3,8764E-05	4,991868742	18,50039284	3,706105627	9,91262E-76	7,7209E-115	1,46654E-70
CG_ZNRD1	-0,4636	-0,4652	-0,466	-0,0008	-0,0024	-0,0016	0,051421771	2,95039E-09	0,000262302	-0,00895981	0,113423251	2,517563208	3,560105513	1,414107698	2,46786E-53	3,781E-103	4,77817E-58
CG_ZSCAN1	-0,19995	-0,1881	-0,2388	-0,0507	-0,03885	0,01185	2,85862E-10	1,00364E-07	0,447870277	-0,027054182	0,003263084	14,79338192	26,17620415	1,769453685	3,12626E-42	2,45247E-50	3,24697E-28
CG_A2LD1	0,3997	0,3983	0,39625	-0,00205	-0,00345	-0,0014	0,860480755	0,152767362	0,591553785	-0,002499675	0,844643101	2,510446535	4,185337603	1,667168588	1,07348E-57	8,4613E-99	3,01292E-52
CG_AANAT	-0,1097	-0,0838	-0,091	-0,0072	0,0187	0,0259	0,393520293	0,125677204	0,031362454	0,002597032	0,773376682	3,466587077	5,149241735	1,485392295	1,01626E-54	2,93196E-88	5,31977E-96
CG_ABCA1	0,21925	0,1632	0,10305	-0,06015	-0,1162	-0,05605	0,1397301	1,25836E-05	0,001062223	-0,072556889	2,62717E-10	3,643709645	7,069577511	1,940214287	1,63935E-57	9,7213E-100	2,33235E-57
CG_ABCA3	0,23705	0,3218	0,3605	0,0387	0,12345	0,08475	0	0	0	0,198265317	0	4,411679544	12,97317773	2,940643716	7,92661E-82	2,2217E-106	4,25883E-62
CG_ABCA4	0,3217	0,32	0,3115	-0,0085	-0,0102	-0,0017	0,11899668	0,255923974	0,393466788	-0,040689378	2,18899E-05	39,07418833	84,67099866	2,166929174	1,14598E-40	3,93307E-65	2,11899E-82
CG_ABCA5	-0,4524	-0,4529	-0,4542	-0,0013	-0,0018	-0,0005	0,023409221	0,004605223	0,718958713	-0,048627877	2,60187E-05	3,507259066	7,166178601	2,043241878	5,72765E-65	1,30423E-73	8,29758E-42
CG_ABCA6	0,2841	0,2212	-0,0711	-0,2923	-0,3552	-0,0629	0	0	0,000293303	-0,47654659	0	46,93603279	237,6541855	5,063363292	4,76011E-68	1,1534E-116	6,91869E-77
CG_ABCA7	0,1991	0,3009	0,31585	0,01495	0,11675	0,1018	0,599847019	3,96511E-11	2,72728E-07	0,04245772	3,864E-06	3,903196244	7,440172136	1,906174241	3,88094E-56	5,66084E-79	1,17582E-40
CG_ABCA8	0,34525	0,3379	0,1959	-0,142	-0,14935	-0,00735	0	0	0,522041952	-0,235042495	0	42,91124934	921,3030635	21,46996598	3,9143E-88	3,5963E-159	9,07056E-81
CG_ABCA9	0,3084	0,2559	0,0696	-0,1863	-0,2388	-0,0525	5,83611E-06	4,78843E-09	0,043670566	-0,167524666	2,1538E-10	19,43013474	74,8021587	3,849801338	7,35233E-68	5,4043E-121	1,66866E-73
CG_ADCYAP1	-0,4014	-0,3861	-0,3596	0,0265	0,0418	0,0153	2,89213E-12	0	9,31412E-08	0,075886857	0	15,73476798	41,37042863	2,629236649	1,47934E-56	1,1006E-77	7,53427E-81
CG_AGTRAP	-0,42025	-0,3994	-0,38675	0,01265	0,0335	0,02085	0,593700565	0,020525127	0,125995041	-0,005445271	0,57010695	2,897619178	4,617397706	1,593514338	3,43269E-59	4,6823E-106	8,49827E-54
CG_AKD1	-0,4552	-0,4571	-0,4561	0,001	-0,0009	-0,0019	0,279707778	0,002143041	0,000540572	0,000604852	0,941622451	3,4890832	6,593186998	1,889661731	7,25033E-57	2,2566E-104	6,55926E-59
CG_AKT1S1	-0,4644	-0,46495	-0,4657	-0,00075	-0,0013	-0,00055	0,044143403	5,87843E-05	0,06658305	-0,008198569	0,291581865	2,572665698	3,473504581	1,35015777	2,06385E-46	8,7862E-90	2,72137E-51
CG_ALB	0,0455	0,0264	0,2254	0,199	0,1799	-0,0191	0	0	0,13044787	0,07951677	9,27902E-09	1496,146777	2293,959173	1,533244738	1,70138E-22	7,86526E-25	9,70309E-22
CG_ALDH9A1	-0,47085	-0,4716	-0,4722	-0,0006	-0,00135	-0,00075	0,048402742	0,009330857	0,124374524	-0,00351551	0,782843421	2,211314156	3,236296973	1,463517503	1,0225E-61	5,3431E-106	4,11896E-52
CG_ALK	-0,14745	-0,0808	-0,0611	0,0197	0,08635	0,06665	0,792188392	4,40385E-08	1,82233E-09	0,033083465	1,38348E-06	23,11202877	77,66194855	3,36023935	3,2791E-49	1,2733E-99	4,74223E-57
CG_AMIGO1	-0,4746	-0,4759	-0,4759	0	-0,0013	-0,0013	0,910163361	0,2783939	0,299077026	-0,007272761	0,554036846	3,664041896	8,00319466	2,184253042	4,55409E-73	4,57413E-87	1,55136E-50
CG_AMIGO2	-0,39585	-0,4148	-0,4553	-0,0405	-0,05945	-0,01895	2,45359E-14	0	2,04372E-08	-0,116499118	0	10,39838809	30,99956358	2,981189327	2,38816E-69	2,4351E-125	1,90634E-69
CG_AMIGO3	-0,2271	-0,2058	-0,16785	0,03795	0,05925	0,0213	3,68767E-05	1,04405E-08	0,103533183	0,063621986	4,56098E-09	2,915792389	4,433911578	1,520654075	2,60621E-57	1,8055E-102	1,02389E-52
CG_ANKRA2	-0,4676	-0,4684	-0,4686	-0,0002	-0,001	-0,0008	0,175750427	0,022384962	0,267991984	-4,6899E-05	0,996013869	2,217287736	3,299236046	1,487960264	7,34672E-63	2,26726E-74	9,89783E-39
CG_ANKRD26P1	0,4021	0,402	0,34465	-0,05735	-0,05745	-1E-04	0,000140072	0,000283438	0,437503357	-0,199257444	0	169,7514397	235,8569004	1,389425037	2,19783E-19	4,78529E-22	9,00881E-17
CG_ANKRD33	0,30555	0,29105	0,2657	-0,02535	-0,03985	-0,0145	0,000298942	2,43139E-14	5,68772E-05	-0,116295401	8,88178E-16	6,52056058	6,52056058	-1	1,99296E-33	1,99296E-33
CG_AP4B1	-0,4709	-0,4729	-0,4744	-0,0015	-0,0035	-0,002	2,3803E-07	0	1,98268E-09	-0,03309786	0,005303959	2,126852524	2,946715954	1,385482031	3,39603E-56	1,0361E-109	3,59632E-61
CG_APOOL	-0,40695	-0,4222	-0,4352	-0,013	-0,02825	-0,01525	0,003671863	0,000179107	0,00018858	-0,095087025	3,89672E-07	2,08776018	3,619664543	1,733754948	2,50171E-79	5,71946E-80	8,66598E-46
CG_ARAP2	-0,37725	-0,43255	-0,4414	-0,00885	-0,06415	-0,0553	6,73514E-05	0	1,53279E-09	-0,103821255	0	3,412620527	8,673269871	2,54152778	1,80994E-78	1,38294E-91	4,24525E-55
CG_ARID1A	-0,39785	-0,3996	-0,39985	-0,00025	-0,002	-0,00175	0,820481228	0,448589022	0,463014601	-0,003197718	0,712928315	1,831127185	2,452090116	1,339115129	5,23636E-55	2,14469E-95	7,1252E-51
CG_ARID1B	0,3287	0,3358	0,3244	-0,0114	-0,0043	0,0071	0,003980807	1,30873E-06	0,129327153	-0,012136159	0,01440834	2,127135593	3,034603443	1,426614953	8,54511E-57	9,63418E-93	3,62309E-45
CG_ARNT2	0,29015	0,2836	0,2751	-0,0085	-0,01505	-0,00655	0,272459631	0,000102804	0,001963843	-0,017658455	0,012812451	3,128953026	5,292040124	1,691313382	8,6818E-62	5,65559E-55	9,93323E-32
CG_ARNTL	-0,4422	-0,44155	-0,43685	0,0047	0,00535	0,00065	0,881015706	0,313935851	0,589254825	0,007738128	0,475332656	2,863953363	4,40973512	1,539737056	1,19117E-58	2,74338E-80	1,06527E-39
CG_ARVCF	-0,1149	-0,1577	-0,22075	-0,06305	-0,10585	-0,0428	0,043097885	0,001734394	0,455285794	-0,008906189	0,281913254	3,30081893	5,795656134	1,755823709	1,46514E-62	2,50314E-93	3,65255E-45
CG_ASNSD1	-0,4582	-0,4588	-0,459	-0,0002	-0,0008	-0,0006	0,484415103	0,191462154	0,780548218	-0,001731821	0,88026466	1,722925118	2,262534828	1,313193942	1,84982E-60	4,99211E-66	2,25433E-38
CG_ATIC	-0,46985	-0,471	-0,46995	0,00105	-1E-04	-0,00115	0,251686803	0,044383805	0,170200178	-0,019551662	0,099611629	1,9022515	2,510926851	1,319976276	1,20385E-57	7,9914E-117	4,39918E-70
CG_ATP2C2	0,2842	0,2819	0,2893	0,0074	0,0051	-0,0023	0,357423226	0,145568964	0,142438206	0,00128855	0,880245066	75,3237019	152,430522	2,023672737	2,69677E-35	2,43936E-56	9,85141E-72
CG_ATP6V1A	-0,4501	-0,4513	-0,4538	-0,0025	-0,0037	-0,0012	0,013991362	7,70853E-05	0,247576909	0,000188447	0,98777368	1,759117682	2,463333566	1,40032335	3,76422E-69	1,73588E-96	4,22439E-54
CG_ATP6V1D	-0,457	-0,4572	-0,4582	-0,001	-0,0012	-0,0002	0,415423821	0,088671968	0,632855044	2,32848E-05	0,998543447	2,109317106	2,928065852	1,388158207	1,05918E-55	1,2365E-109	4,80659E-61
CG_ATP6V1F	-0,4685	-0,46985	-0,46915	0,0007	-0,00065	-0,00135	0,308512497	0,015489192	0,154136433	-0,003688468	0,781145874	3,750887518	5,38536452	1,435757402	2,10537E-50	1,14636E-92	1,54034E-60
CG_ATP6V1H	-0,47155	-0,4716	-0,4717	-1E-04	-0,00015	-5E-05	0,000397864	6,0564E-07	0,390809182	-0,002475256	0,733518118	2,441351456	3,38037664	1,384633348	2,73878E-54	4,8916E-105	8,4958E-57
CG_AURKAPS1	0,43985	0,4363	0,4357	-0,0006	-0,00415	-0,00355	0,082740275	0,03272829	0,196908435	-0,055111573	0,007345385	4,298746392	7,603059071	1,768668904	9,56569E-54	1,3101E-103	4,2428E-58
CG_AVL9	-0,4481	-0,4483	-0,4502	-0,0019	-0,0021	-0,0002	0,02581113	0,006660943	0,864144886	-0,008476861	0,523141067	2,006292564	2,946699614	1,468728772	1,47235E-67	4,54424E-84	4,92834E-44
CG_AVPR1A	-0,3624	-0,3419	-0,3677	-0,0258	-0,0053	0,0205	0,00077139	0,055997298	0,091188359	-0,021603316	0,052729539	18,13438608	48,36595565	2,667085362	4,61434E-47	1,46065E-96	3,63189E-62
CG_AVPR1B	-0,1361	-0,1444	-0,28515	-0,14075	-0,14905	-0,0083	8,6398E-07	5,7398E-07	0,774237423	-0,031715785	0,016870511	2,414224769	2,414224769	-1	1,77667E-12	1,77667E-12
CG_BANP	0,4144	0,4145	0,4106	-0,0039	-0,0038	1E-04	1,31121E-05	0,00022079	0,509490217	-0,018064421	4,27747E-07	2,358353526	3,138127567	1,330643405	4,2272E-49	8,24055E-97	4,63677E-58
CG_BAT3	-0,4448	-0,4473	-0,448	-0,0007	-0,0032	-0,0025	4,7464E-05	0	1,6157E-08	-0,008154046	0,056332685	2,523272468	3,493196985	1,384391511	6,37324E-52	5,5822E-99	9,69371E-59
CG_BAT4	-0,4494	-0,4499	-0,4507	-0,0008	-0,0013	-0,0005	0,0284115	0,000493124	0,474462702	-0,010937566	0,021103972	2,076917629	2,940619256	1,41585743	1,23856E-61	2,0092E-116	1,33165E-64
CG_BBC3	-0,467	-0,4668	-0,46745	-0,00065	-0,00045	0,0002	0,232957483	0,000305188	0,001231165	0,031382659	0,000500057	3,803659228	6,484035547	1,704683611	9,16239E-56	1,6069E-104	1,99291E-55
CG_BCAR1	0,099	0,08905	0,0475	-0,04155	-0,0515	-0,00995	0,000724035	1,26669E-09	0,003910242	-0,025320539	3,27087E-07	3,275992377	5,137889989	1,568346137	3,48911E-52	1,15705E-85	3,14195E-40
[truncated: 17,951 more rows]
