# Supplementary material for: EpiMethEx: a tool for large-scale integrated analysis in methylation hotspots linked to genetic regulation
Source: BMC Bioinformatics. 2019 Feb 4;19(Suppl 13):385. doi: 10.1186/s12859-018-2397-6 (PMC7394332; doi:10.1186/s12859-018-2397-6)
Supplement: Supplementary file 3 — Prostate cancer analysis results. CG classified by position, CG data (taken individually), CG islands, CG of genes. (ZIP 18,966 kb) [file 12859_2018_2397_MOESM3_ESM.zip]

Archive with 4 entries (4 files):
- CG_Islands.csv
- CG_data_individually.csv
- CG_by_position.csv
- CG_of_a_genes.csv
