# Supplementary material for: EpiMethEx: a tool for large-scale integrated analysis in methylation hotspots linked to genetic regulation
Source: BMC Bioinformatics. 2019 Feb 4;19(Suppl 13):385. doi: 10.1186/s12859-018-2397-6 (PMC7394332; doi:10.1186/s12859-018-2397-6)
Supplement: Supplementary file 3 — Prostate cancer analysis results. CG classified by position, CG data (taken individually), CG islands, CG of genes. (ZIP 18,966 kb) [file 12859_2018_2397_MOESM3_ESM.zip › CG_Islands.csv]

X	medianDown	medianMedium	medianUP	bd_UPvsMID	bd_UPvsDOWN	bd_MIDvsDOWN	pvalue_UPvsMID	pvalue_UPvsDOWN	pvalue_MIDvsDOWN	pearson_correlation	pvalue_pearson_correlation	fc_UPvsMID.gene.	fc_UPvsDOWN.gene.	fc_MIDvsDOWN.gene.	pvalue_UPvsMID.gene.	pvalue_UPvsDOWN.gene.	pvalue_MIDvsDOWN.gene.
Island_chr19:58858453-58859223_A1BG	0.1139684	0.11044985	0.10528265	-0.00516719999999998	-0.00868574999999999	-0.00351855000000001	0.635139487269883	0.837777479258822	0.968289837864919	-0.114918509407849	0.264886598373612	1.39997947034831	1.56166705603827	1.11549282622675	0.00406286309311598	0.000174590269211609	8.03971964943942e-05
Island_chr19:58861341-58862406_A1BG	0.3376725	0.4630774	0.3743354	-0.088742	0.0366629	0.1254049	0.00923121609977473	0.370702569975768	0.033173073759551	0.187474527452213	0.0244441084099065	1.39997947034831	1.56166705603827	1.11549282622675	0.00406286309311598	0.000174590269211609	8.03971964943942e-05
N_Shelf_chr19:58867397-58868868_A1BG	0.64451875	0.6805529	0.69826005	0.01770715	0.0537413	0.03603415	0.687091197243966	0.0591480284066198	0.248548218323673	0.138440710967037	0.0979675199092261	1.39997947034831	1.56166705603827	1.11549282622675	0.00406286309311598	0.000174590269211609	8.03971964943942e-05
N_Shore_chr16:6068914-6070401_A2BP1	0.38300765	0.40483015	0.38615105	-0.0186791	0.00314339999999996	0.0218225	0.837777479258822	0.433736099701466	0.635139487269883	0.0383002888902383	0.711021253864879	2.01379793074112	48.1241654740462	23.8972166667862	6.12771683233355e-05	2.08085659514572e-05	0.00391398288518042
Island_chr16:6068914-6070401_A2BP1	0.2561768	0.20174365	0.2416292	0.03988555	-0.0145476	-0.05443315	0.146598254510794	0.111854598835424	0.000194080519735795	-0.125759163078837	0.0265774772185994	2.01379793074112	48.1241654740462	23.8972166667862	6.12771683233355e-05	2.08085659514572e-05	0.00391398288518042
S_Shore_chr16:6068914-6070401_A2BP1	0.51475455	0.5333168	0.52591565	-0.00740115000000008	0.0111611	0.0185622500000001	0.952256279729904	0.952256279729904	0.952256279729904	-0.0115103671603538	0.938109179780723	2.01379793074112	48.1241654740462	23.8972166667862	6.12771683233355e-05	2.08085659514572e-05	0.00391398288518042
Island_chr16:6533019-6533983_A2BP1	0.20597305	0.1798724	0.2046794	0.024807	-0.00129364999999998	-0.02610065	0.522069494142809	0.692660139513439	0.370702569975768	-0.0852704761081798	0.309543752276906	2.01379793074112	48.1241654740462	23.8972166667862	6.12771683233355e-05	2.08085659514572e-05	0.00391398288518042
S_Shore_chr16:6533019-6533983_A2BP1	0.60308285	0.56483195	0.5689687	0.00413675000000002	-0.0341141500000001	-0.0382509000000001	0.902400194401253	0.686017125117228	0.902400194401253	-0.143641650388913	0.228681383940518	2.01379793074112	48.1241654740462	23.8972166667862	6.12771683233355e-05	2.08085659514572e-05	0.00391398288518042
N_Shore_chr16:7354333-7354608_A2BP1	0.2217379	0.20071965	0.17542415	-0.0252955	-0.04631375	-0.02101825	0.765931452348224	0.578600141650845	0.765931452348224	-0.0806227474681681	0.381378113655639	2.01379793074112	48.1241654740462	23.8972166667862	6.12771683233355e-05	2.08085659514572e-05	0.00391398288518042
Island_chr16:7354333-7354608_A2BP1	0.1836626	0.14017475	0.13471305	-0.00546170000000001	-0.04894955	-0.04348785	0.999890969658817	0.426293461345495	0.214534631549035	-0.0513811196319684	0.728723123048153	2.01379793074112	48.1241654740462	23.8972166667862	6.12771683233355e-05	2.08085659514572e-05	0.00391398288518042
Island_chr16:7568195-7568413_A2BP1	0.86151605	0.8765626	0.87709185	0.000529250000000037	0.0155757999999999	0.0150465499999999	0.952256279729904	0.716411656683726	0.426293461345495	0.209743851134898	0.152483373003577	2.01379793074112	48.1241654740462	23.8972166667862	6.12771683233355e-05	2.08085659514572e-05	0.00391398288518042
Island_chr16:7703811-7704090_A2BP1	0.8121872	0.82287935	0.822611	-0.000268350000000028	0.0104238	0.01069215	0.902400194401253	0.449036822040911	0.139822579488938	0.368763085780996	0.00143541783205884	2.01379793074112	48.1241654740462	23.8972166667862	6.12771683233355e-05	2.08085659514572e-05	0.00391398288518042
Island_chr13:101184396-101184848_A2LD1	0.93510475	0.9329921	0.9345019	0.00150980000000001	-0.000602850000000044	-0.00211265000000005	0.994161229482218	0.686017125117228	0.902400194401253	0.0224715967485126	0.851375006965308	1.94416832213564	3.13915519987631	1.61465196409949	0.00126520481252134	1.1721547016148e-05	0.00250221923871909
S_Shore_chr13:101184396-101184848_A2LD1	0.5388205	0.6030423	0.51385535	-0.08918695	-0.02496515	0.0642218	0.0878664139416911	0.963945243664875	0.191101594308935	0.00911642401456687	0.894028211961026	1.94416832213564	3.13915519987631	1.61465196409949	0.00126520481252134	1.1721547016148e-05	0.00250221923871909
Island_chr22:43088918-43089668_A4GALT	0.83719565	0.834822	0.8254133	-0.00940869999999994	-0.0117823499999999	-0.00237365	0.639503947176793	0.837777479258822	0.968289837864919	-0.0463552692143825	0.655543823306942	2.01951946743666	4.21088095754406	2.08509055022324	0.00109551336271405	2.54451413329132e-06	3.25639638593217e-05
S_Shore_chr22:43088918-43089668_A4GALT	0.91391525	0.9040762	0.89739415	-0.00668204999999999	-0.0165211000000001	-0.00983905000000007	0.952256279729904	0.952256279729904	0.214534631549035	-0.0486190961672351	0.742792166633919	2.01951946743666	4.21088095754406	2.08509055022324	0.00109551336271405	2.54451413329132e-06	3.25639638593217e-05
N_Shore_chr22:43116151-43117121_A4GALT	0.4814266	0.37698555	0.36814965	-0.00883590000000001	-0.11327695	-0.10444105	0.952256279729904	0.0933262986669721	0.214534631549035	-0.326876991103701	0.0233496564345401	2.01951946743666	4.21088095754406	2.08509055022324	0.00109551336271405	2.54451413329132e-06	3.25639638593217e-05
Island_chr22:43116151-43117121_A4GALT	0.04838095	0.053566345	0.052907595	-0.00065875	0.004526645	0.005185395	0.778949859791899	0.53236630314253	0.475461415060137	0.014201707644881	0.855459330395368	2.01951946743666	4.21088095754406	2.08509055022324	0.00109551336271405	2.54451413329132e-06	3.25639638593217e-05
S_Shore_chr22:43116151-43117121_A4GALT	0.08266213	0.086299085	0.089912635	0.00361355000000001	0.007250505	0.003636955	0.837777479258822	0.433736099701466	0.968289837864919	0.0829976998017297	0.421429408190778	2.01951946743666	4.21088095754406	2.08509055022324	0.00109551336271405	2.54451413329132e-06	3.25639638593217e-05
Island_chr12:53715133-53715516_AAAS	0.08668331	0.080388845	0.078578555	-0.00181029000000001	-0.00810475500000001	-0.006294465	0.956964735555039	0.687091197243966	0.687091197243966	0.0138793314106764	0.868858696866446	7.06701824035855	4.43299938	2.110802658	0.000206999311302293	4.07616162687348e-07	9.4163599284964e-05
S_Shore_chr12:53715133-53715516_AAAS	0.10054723	0.097973065	0.09753281	-0.000440255000000001	-0.00301442	-0.002574165	0.765931452348224	0.990019328883309	0.990019328883309	0.0454619628839024	0.621974955806656	7.06701824035855	4.43299938	2.110802658	0.000206999311302293	4.07616162687348e-07	9.4163599284964e-05
N_Shore_chr12:125549672-125550311_AACS	0.1218307	0.1184976	0.1128341	-0.0056635	-0.00899659999999999	-0.00333309999999999	0.214534631549035	0.0349979775583762	0.952256279729904	-0.252925675938384	0.0828373783781037	1.79953728643831	3.53792607487566	1.96601987718633	6.40244287619131e-05	2.16386375914118e-07	0.000125657774076176
Island_chr12:125549672-125550311_AACS	0.08221219	0.08078359	0.07703801	-0.00374558	-0.00517418	-0.0014286	0.765763173528629	0.963945243664875	0.765763173528629	-0.00304881617094882	0.964467299319365	1.79953728643831	3.53792607487566	1.96601987718633	6.40244287619131e-05	2.16386375914118e-07	0.000125657774076176
S_Shore_chr12:125549672-125550311_AACS	0.1209035	0.128098225	0.11753721	-0.010561015	-0.00336628999999999	0.00719472500000001	0.952256279729904	0.952256279729904	0.952256279729904	-0.0514078001538402	0.728587640708392	1.79953728643831	3.53792607487566	1.96601987718633	6.40244287619131e-05	2.16386375914118e-07	0.000125657774076176
Island_chr12:125569828-125570140_AACS	0.8059471	0.81800925	0.81594595	-0.0020633000000001	0.00999884999999989	0.01206215	0.902400194401253	0.994161229482218	0.994161229482218	0.016174386782377	0.892729653625856	1.79953728643831	3.53792607487566	1.96601987718633	6.40244287619131e-05	2.16386375914118e-07	0.000125657774076176
Island_chr12:125578348-125578588_AACS	0.86634045	0.8593249	0.8699069	0.010582	0.00356645	-0.00701554999999998	0.449036822040911	0.902400194401253	0.686017125117228	0.0593237094849524	0.620596704881335	1.79953728643831	3.53792607487566	1.96601987718633	6.40244287619131e-05	2.16386375914118e-07	0.000125657774076176
S_Shelf_chr12:125578348-125578588_AACS	0.75372785	0.73877935	0.7610845	0.02230515	0.00735664999999996	-0.0149485	0.426293461345495	0.716411656683726	0.952256279729904	-0.0749225339112597	0.612780773166217	1.79953728643831	3.53792607487566	1.96601987718633	6.40244287619131e-05	2.16386375914118e-07	0.000125657774076176
Island_chr12:125599306-125599625_AACS	0.8770245	0.88816105	0.9104357	0.0222746500000001	0.0334112000000001	0.01113655	0.426293461345495	0.426293461345495	0.952256279729904	0.185117668859988	0.207797090013745	1.79953728643831	3.53792607487566	1.96601987718633	6.40244287619131e-05	2.16386375914118e-07	0.000125657774076176
Island_chr4:171010943-171011503_AADAT	0.095497465	0.099560975	0.10071515	0.00115417500000001	0.005217685	0.00406350999999999	0.42815886261543	0.829553062191961	0.42815886261543	0.0329574127298904	0.519640133550893	1.53970300962293	2.10709570520779	1.36850788238948	0.00183921711806698	1.47679166424126e-05	0.000214479308264191
S_Shore_chr4:171010943-171011503_AADAT	0.1106418	0.11257025	0.11537535	0.00280509999999998	0.00473354999999999	0.00192845000000001	0.994161229482218	0.994161229482218	0.994161229482218	-0.0102350616505417	0.931999334622422	1.53970300962293	2.10709570520779	1.36850788238948	0.00183921711806698	1.47679166424126e-05	0.000214479308264191
N_Shore_chr15:67546789-67547410_AAGAB	0.1454921	0.1289821	0.13094935	0.00196725	-0.01454275	-0.01651	0.686017125117228	0.686017125117228	0.0678033517513699	-0.0433614608811637	0.717602390266435	1.27768227070942	1.4284817997436	1.11802584452428	7.07071045755777e-05	4.30102818081093e-05	0.0136986673753506
Island_chr15:67546789-67547410_AAGAB	0.05814294	0.058343505	0.05932966	0.000986154999999996	0.00118672	0.000200565	0.99763882521249	0.241442710376493	0.329116378879816	0.0208991120090932	0.747367474234517	1.27768227070942	1.4284817997436	1.11802584452428	7.07071045755777e-05	4.30102818081093e-05	0.0136986673753506
S_Shore_chr15:67546789-67547410_AAGAB	0.09970919	0.101864065	0.10298745	0.001123385	0.00327826000000001	0.002154875	0.716411656683726	0.952256279729904	0.952256279729904	0.0367271812076216	0.80426623781386	1.27768227070942	1.4284817997436	1.11802584452428	7.07071045755777e-05	4.30102818081093e-05	0.0136986673753506
Island_chr2:69869986-69871716_AAK1	0.078547335	0.079773245	0.08396392	0.004190675	0.005416585	0.00122591	0.860255220526975	0.860255220526975	0.943469817160642	-0.00972033724882419	0.875094274850553	3.60819823823136	4.51746426446568	1.2520000194557	0.0703607409117371	0.026437216828547	0.000473634661190287
N_Shore_chr2:219134787-219135393_AAMP	0.31164641	0.32858481	0.283906135	-0.044678675	-0.027740275	0.0169384	0.426293461345495	0.214534631549035	0.214534631549035	0.00310493970275388	0.983289812049934	1.68019075441955	2.19011083280289	1.30348939669026	0.00384919744589943	0.000113079250890219	0.000436835943366419
Island_chr2:219134787-219135393_AAMP	0.05727298	0.053897185	0.051308735	-0.00258845000000001	-0.00596424500000001	-0.003375795	0.918018425367236	0.722233560535225	0.918018425367236	-0.0475328355271071	0.402761036138608	1.68019075441955	2.19011083280289	1.30348939669026	0.00384919744589943	0.000113079250890219	0.000436835943366419
Island_chr17:74448388-74449424_AANAT	0.052562525	0.05166052	0.05232784	0.000667319999999999	-0.000234684999999998	-0.000902004999999997	0.960171518075768	0.692660139513439	0.960171518075768	0.0218270072834798	0.795116602077595	3.562212771	6.018813651	2.17891384114323	0.000730403927088421	1.37202287127201e-06	0.000339759353512325
S_Shore_chr17:74448388-74449424_AANAT	0.2888442	0.2710406	0.25275715	-0.01828345	-0.03608705	-0.0178036	0.517550843046749	0.248548218323673	0.248548218323673	-0.0462818281060319	0.581745516294925	3.562212771	6.018813651	2.17891384114323	0.000730403927088421	1.37202287127201e-06	0.000339759353512325
N_Shelf_chr17:74467827-74468156_AANAT	0.7869484	0.8018191	0.8010268	-0.000792299999999968	0.0140784	0.0148707	0.892778337250123	0.259056448677873	0.44130663446759	0.146046906020955	0.220900704090022	3.562212771	6.018813651	2.17891384114323	0.000730403927088421	1.37202287127201e-06	0.000339759353512325
S_Shore_chr16:70284892-70285956_AARS	0.872024	0.87703745	0.85749725	-0.0195402	-0.0145267499999999	0.00501345000000009	0.578600141650845	0.765931452348224	0.164972699502243	-0.0451616864457209	0.624280171983185	1.44428799465788	1.71260443407169	1.18577765681517	0.00112502643688934	2.47959442864313e-05	0.000310911260020429
N_Shore_chr16:70323127-70323489_AARS	0.063831265	0.06204521	0.063678425	0.00163321500000001	-0.000152839999999987	-0.00178605499999999	0.999890969658817	0.952256279729904	0.999890969658817	-0.019333041507159	0.896230472220239	1.44428799465788	1.71260443407169	1.18577765681517	0.00112502643688934	2.47959442864313e-05	0.000310911260020429
Island_chr16:70323127-70323489_AARS	0.06000148	0.05409794	0.0597107	0.00561276000000001	-0.00029077999999999	-0.00590354	0.210551632726011	0.941181370674482	0.210551632726011	0.0230528718182827	0.750950523480772	1.44428799465788	1.71260443407169	1.18577765681517	0.00112502643688934	2.47959442864313e-05	0.000310911260020429
S_Shore_chr16:70323127-70323489_AARS	0.08072682	0.078836285	0.079020575	0.000184290000000004	-0.001706245	-0.001890535	0.837777479258822	0.635139487269883	0.999325913718493	-0.0582099569851838	0.573199553802762	1.44428799465788	1.71260443407169	1.18577765681517	0.00112502643688934	2.47959442864313e-05	0.000310911260020429
Island_chr6:44280719-44281198_AARS2	0.1089567	0.11757755	0.11026845	-0.00730910000000001	0.00131175	0.00862085000000001	0.990774650947514	0.943999037865147	0.842628651159718	0.0434954793072405	0.549146836821595	1.50627877230591	1.92308864151591	1.27671495932451	9.77113123935663e-05	2.67782034220091e-07	0.000263316931034761
S_Shore_chr6:44280719-44281198_AARS2	0.2533306	0.30704285	0.30789015	0.000847299999999995	0.05455955	0.05371225	0.918805221412117	0.578600141650845	0.918805221412117	0.0324348795389423	0.725078339786488	1.50627877230591	1.92308864151591	1.27671495932451	9.77113123935663e-05	2.67782034220091e-07	0.000263316931034761
Island_chr17:41116349-41116551_AARSD1	0.073928015	0.06864138	0.078992705	0.010351325	0.00506469	-0.005286635	0.837777479258822	0.837777479258822	0.999325913718493	0.0255101833837277	0.805129819579915	1.63256635975587	1.99230221136474	1.22034991071521	0.00125009948639962	3.38601689323773e-05	0.000755289308135525
N_Shore_chr17:41132462-41133367_AARSD1	0.09228166	0.09483485	0.09860604	0.00377119000000001	0.00632438	0.00255319	0.336404875586981	0.124323157394959	0.794824122019366	-0.0112857380297316	0.815064575622704	1.63256635975587	1.99230221136474	1.22034991071521	0.00125009948639962	3.38601689323773e-05	0.000755289308135525
Island_chr17:41132462-41133367_AARSD1	0.06735	0.0612192	0.06734011	0.00612090999999999	-9.88999999999851e-06	-0.00613079999999999	0.0107841365440374	0.41208554988717	0.00765749580664787	-0.0410555166101703	0.335645072915157	1.63256635975587	1.99230221136474	1.22034991071521	0.00125009948639962	3.38601689323773e-05	0.000755289308135525
N_Shore_chr4:57253468-57253745_AASDH	0.076743685	0.073951285	0.07367518	-0.000276104999999999	-0.003068505	-0.0027924	0.716411656683726	0.426293461345495	0.952256279729904	-0.0651819726382813	0.659822187668118	1.65849970912641	2.40907466798031	1.45256261108978	0.000906351529462647	2.06130118117481e-05	0.000371766094276827
Island_chr4:57253468-57253745_AASDH	0.069629425	0.065657985	0.06969079	0.004032805	6.13650000000077e-05	-0.00397143999999999	0.818621174474496	0.818621174474496	0.818621174474496	-0.00653706049137955	0.919753637330854	1.65849970912641	2.40907466798031	1.45256261108978	0.000906351529462647	2.06130118117481e-05	0.000371766094276827
S_Shore_chr4:57253468-57253745_AASDH	0.1320421	0.16308451	0.14910406	-0.01398045	0.01706196	0.03104241	0.837777479258822	0.999325913718493	0.837777479258822	0.0506820768553002	0.623857036332724	1.65849970912641	2.40907466798031	1.45256261108978	0.000906351529462647	2.06130118117481e-05	0.000371766094276827
N_Shore_chr11:105948097-105948830_AASDHPPT	0.09612727	0.084513925	0.091327075	0.00681315000000002	-0.00480019499999999	-0.011613345	0.621679771286278	0.468149614591152	0.0977863409490218	-0.0738068648117413	0.34170516805637	1.81763719808358	2.47776142084261	1.36317710897148	0.00192627952914859	3.00999603480102e-05	0.000824411176777182
Island_chr11:105948097-105948830_AASDHPPT	0.05505666	0.057846075	0.05868684	0.000840765000000007	0.00363018000000001	0.002789415	0.695856709420763	0.695856709420763	0.969416759512971	-0.0142552757232092	0.749535628230752	1.81763719808358	2.47776142084261	1.36317710897148	0.00192627952914859	3.00999603480102e-05	0.000824411176777182
S_Shore_chr11:105948097-105948830_AASDHPPT	0.13302855	0.1204387	0.1288606	0.0084219	-0.00416795	-0.01258985	0.0933262986669721	0.716411656683726	0.214534631549035	0.072529944347629	0.624202925710117	1.81763719808358	2.47776142084261	1.36317710897148	0.00192627952914859	3.00999603480102e-05	0.000824411176777182
N_Shore_chr7:121783946-121784663_AASS	0.1085491	0.10907375	0.10445905	-0.0046147	-0.00409005000000001	0.000524649999999988	0.686017125117228	0.686017125117228	0.686017125117228	-0.149888548290314	0.208862034891784	1.30374519874948	1.67021219657625	1.28108789829353	0.000129078919751012	5.97112062412278e-07	0.00104654173183243
Island_chr7:121783946-121784663_AASS	0.079426695	0.08070971	0.08002206	-0.000687649999999998	0.000595365000000014	0.00128301500000001	0.691994763585807	0.436004723435495	0.691994763585807	0.019470195692088	0.764112585450556	1.30374519874948	1.67021219657625	1.28108789829353	0.000129078919751012	5.97112062412278e-07	0.00104654173183243
N_Shore_chr17:35305758-35306757_AATF	0.1422745	0.1345701	0.137777825	0.00320772499999999	-0.00449667500000001	-0.0077044	0.952256279729904	0.214534631549035	0.426293461345495	-0.162022604394125	0.27123402249078	1.2885999971148	1.5470676971252	1.2005802425804	0.00027465401633236	1.56231907223405e-06	5.14415168988761e-05
Island_chr17:35305758-35306757_AATF	0.04695916	0.049954525	0.049897965	-5.65599999999972e-05	0.002938805	0.002995365	0.746825762301617	0.943469817160642	0.943469817160642	0.0114230235900065	0.853442796515172	1.2885999971148	1.5470676971252	1.2005802425804	0.00027465401633236	1.56231907223405e-06	5.14415168988761e-05
S_Shore_chr17:35305758-35306757_AATF	0.4921572	0.480220365	0.47998865	-0.000231714999999966	-0.01216855	-0.011936835	0.952256279729904	0.952256279729904	0.716411656683726	-0.00668250444316178	0.964045279356657	1.2885999971148	1.5470676971252	1.2005802425804	0.00027465401633236	1.56231907223405e-06	5.14415168988761e-05
Island_chr17:79093076-79096677_AATK	0.4757789	0.48252945	0.50629875	0.0237693	0.03051985	0.00675055000000002	0.556564954349795	0.1391423972259	0.795570462366146	0.0176384809633853	0.765660164009301	1.55702685181108	1.9368657774248	1.24395142907902	0.0130242657121408	0.000533798783244062	1.60031913431906e-05
S_Shore_chr17:79093076-79096677_AATK	0.7351004	0.73916795	0.73832295	-0.000844999999999985	0.00322254999999994	0.00406754999999992	0.522069494142809	0.692660139513439	0.996921283334837	0.0195710244813516	0.815895158607449	1.55702685181108	1.9368657774248	1.24395142907902	0.0130242657121408	0.000533798783244062	1.60031913431906e-05
N_Shelf_chr17:79102748-79102970_AATK	0.6430183	0.70332745	0.67223125	-0.0310961999999999	0.02921295	0.0603091499999999	0.0177731247716537	0.718743463490112	0.0146259329464367	-0.019507744551883	0.722028068871722	1.55702685181108	1.9368657774248	1.24395142907902	0.0130242657121408	0.000533798783244062	1.60031913431906e-05
Island_chr17:79102748-79102970_AATK	0.7672884	0.75276655	0.7405252	-0.01224135	-0.0267632	-0.0145218499999999	0.426293461345495	0.716411656683726	0.952256279729904	-0.0682498188276703	0.644854168788345	1.55702685181108	1.9368657774248	1.24395142907902	0.0130242657121408	0.000533798783244062	1.60031913431906e-05
N_Shelf_chr17:79109698-79109911_AATK	0.83994355	0.8361087	0.8306855	-0.00542320000000007	-0.00925805000000002	-0.00383484999999995	0.635139487269883	0.635139487269883	0.635139487269883	-0.077582164722835	0.452458444376076	1.55702685181108	1.9368657774248	1.24395142907902	0.0130242657121408	0.000533798783244062	1.60031913431906e-05
N_Shore_chr17:79109698-79109911_AATK	0.86988705	0.834947	0.85320415	0.0182571500000001	-0.0166828999999999	-0.03494005	0.960171518075768	0.85283384171513	0.522069494142809	0.00494079409060651	0.953132793090248	1.55702685181108	1.9368657774248	1.24395142907902	0.0130242657121408	0.000533798783244062	1.60031913431906e-05
Island_chr17:79109698-79109911_AATK	0.42040345	0.4704895	0.46401055	-0.00647894999999998	0.0436071	0.05008605	0.635139487269883	0.0876820974182007	0.160069453002213	0.00935509634129426	0.927920006929601	1.55702685181108	1.9368657774248	1.24395142907902	0.0130242657121408	0.000533798783244062	1.60031913431906e-05
N_Shelf_chr17:79131879-79132084_AATK	0.83196285	0.8400809	0.84760435	0.00752344999999999	0.0156415	0.00811804999999999	0.990019328883309	0.265687140281729	0.265687140281729	0.0376082720502929	0.683413052696556	1.55702685181108	1.9368657774248	1.24395142907902	0.0130242657121408	0.000533798783244062	1.60031913431906e-05
N_Shore_chr17:79131879-79132084_AATK	0.8051281	0.8051807	0.8063022	0.0011215	0.00117409999999996	5.25999999999582e-05	0.902400194401253	0.449036822040911	0.686017125117228	0.00555049922646815	0.96309217000902	1.55702685181108	1.9368657774248	1.24395142907902	0.0130242657121408	0.000533798783244062	1.60031913431906e-05
Island_chr17:79131879-79132084_AATK	0.7732615	0.7768927	0.7376064	-0.0392863	-0.0356551000000001	0.00363119999999995	0.413545100119474	0.276482158694673	0.988788806141877	-0.124869919900893	0.230465652612445	1.55702685181108	1.9368657774248	1.24395142907902	0.0130242657121408	0.000533798783244062	1.60031913431906e-05
Island_chr17:79133094-79133348_AATK	0.81404365	0.82160935	0.81473495	-0.00687439999999995	0.000691300000000061	0.00756570000000001	0.0678033517513699	0.902400194401253	0.0678033517513699	-0.029517400180569	0.805578828866436	1.55702685181108	1.9368657774248	1.24395142907902	0.0130242657121408	0.000533798783244062	1.60031913431906e-05
S_Shore_chr17:79133094-79133348_AATK	0.6238466	0.64930505	0.62055505	-0.0287499999999999	-0.00329155000000003	0.0254584499999999	0.449036822040911	0.994161229482218	0.686017125117228	-0.0180418874394988	0.880430586732446	1.55702685181108	1.9368657774248	1.24395142907902	0.0130242657121408	0.000533798783244062	1.60031913431906e-05
N_Shore_chr17:79139501-79140028_AATK	0.500787	0.50463325	0.5286535	0.02402025	0.0278665	0.00384625000000005	0.635139487269883	0.968289837864919	0.968289837864919	-0.0274378977240856	0.790729266196477	1.55702685181108	1.9368657774248	1.24395142907902	0.0130242657121408	0.000533798783244062	1.60031913431906e-05
Island_chr17:79139501-79140028_AATK	0.16152765	0.16005025	0.1740098	0.01395955	0.01248215	-0.00147739999999999	0.952256279729904	0.716411656683726	0.999890969658817	-0.0239750545929315	0.871503708649203	1.55702685181108	1.9368657774248	1.24395142907902	0.0130242657121408	0.000533798783244062	1.60031913431906e-05
S_Shore_chr17:79139501-79140028_AATK	0.4242449	0.38296685	0.35113735	-0.0318295	-0.07310755	-0.0412780500000001	0.273008062449821	0.0448622764333746	0.837777479258822	-0.137165659851278	0.182647708418028	1.55702685181108	1.9368657774248	1.24395142907902	0.0130242657121408	0.000533798783244062	1.60031913431906e-05
N_Shore_chr16:8768256-8768619_ABAT	0.4000972	0.37801855	0.4115693	0.03355075	0.0114721	-0.02207865	0.837777479258822	0.968289837864919	0.968289837864919	-0.000474224854080221	0.996341258002449	2.08448169826602	2.56289792269522	1.22951327652681	0.000463063146211575	7.58410585338364e-06	0.000688630437475117
Island_chr16:8768256-8768619_ABAT	0.04546537	0.045785475	0.042574965	-0.00321051	-0.002890405	0.000320105000000001	0.517550843046749	0.367626806695193	0.847488453948251	-0.0626117168060074	0.455954862515453	2.08448169826602	2.56289792269522	1.22951327652681	0.000463063146211575	7.58410585338364e-06	0.000688630437475117
S_Shore_chr16:8768256-8768619_ABAT	0.489651445	0.473131345	0.49000853	0.016877185	0.000357084999999979	-0.0165201	0.716411656683726	0.716411656683726	0.214534631549035	-0.00190167420390983	0.989765103269795	2.08448169826602	2.56289792269522	1.22951327652681	0.000463063146211575	7.58410585338364e-06	0.000688630437475117
N_Shore_chr9:107688769-107689046_ABCA1	0.1519766	0.30542045	0.3147935	0.00937304999999999	0.1628169	0.15344385	0.433736099701466	0.968289837864919	0.837777479258822	-0.0213284709558396	0.836586685998946	1.52147680588728	2.46453153645753	1.61982852904569	0.000359927681415356	7.02353167630881e-07	1.11078936653309e-05
Island_chr9:107689847-107690798_ABCA1	0.1058255	0.09317695	0.087007485	-0.00616946500000001	-0.018818015	-0.01264855	0.578600141650845	0.265687140281729	0.765931452348224	-0.00157825106777962	0.986350518990179	1.52147680588728	2.46453153645753	1.61982852904569	0.000359927681415356	7.02353167630881e-07	1.11078936653309e-05
N_Shore_chr7:48494361-48494753_ABCA13	0.8799722	0.85915155	0.8729611	0.0138095499999999	-0.00701110000000005	-0.02082065	0.952256279729904	0.426293461345495	0.952256279729904	-0.140524907567297	0.340762331213297	3.0065391476	6.5729697376	2.61414988201745	3.36802367260524e-05	5.12491919892348e-09	1.04275417040578e-05
Island_chr7:48494361-48494753_ABCA13	0.8401544	0.7991372	0.8309747	0.0318375	-0.0091796999999999	-0.0410171999999999	0.265687140281729	0.935498329619365	0.355811140844081	0.0153085751751524	0.868752084103698	3.0065391476	6.5729697376	2.61414988201745	3.36802367260524e-05	5.12491919892348e-09	1.04275417040578e-05
S_Shore_chr7:48494361-48494753_ABCA13	0.8009478	0.76515995	0.7506371	-0.0145228499999999	-0.0503106999999999	-0.0357878500000001	0.837777479258822	0.0876820974182007	0.273008062449821	-0.162970835827797	0.112628067149503	3.0065391476	6.5729697376	2.61414988201745	3.36802367260524e-05	5.12491919892348e-09	1.04275417040578e-05
N_Shore_chr9:139904435-139904811_ABCA2	0.75704455	0.7483531	0.75092005	0.00256694999999996	-0.00612450000000009	-0.00869145000000004	0.994161229482218	0.99999947973759	0.994161229482218	0.00695479064640372	0.953763588565185	2.61343958397548	10.8984696378959	4.17016322272026	1.51132660749367e-06	7.08239927835212e-05	0.00781073880068059
N_Shore_chr9:139905818-139906459_ABCA2	0.82412165	0.82840965	0.8325713	0.00416165000000002	0.00844965000000009	0.00428800000000007	0.426293461345495	0.426293461345495	0.952256279729904	0.114625552228735	0.437880245780508	2.61343958397548	10.8984696378959	4.17016322272026	1.51132660749367e-06	7.08239927835212e-05	0.00781073880068059
Island_chr9:139905818-139906459_ABCA2	0.83482195	0.84072535	0.83228795	-0.00843740000000004	-0.00253400000000004	0.0059034	0.0299135671226802	0.686017125117228	0.686017125117228	0.0204009733863817	0.864934620777575	2.61343958397548	10.8984696378959	4.17016322272026	1.51132660749367e-06	7.08239927835212e-05	0.00781073880068059
S_Shore_chr9:139905818-139906459_ABCA2	0.88630295	0.91092475	0.8897789	-0.0211458499999999	0.00347595000000012	0.0246218	0.426293461345495	0.999890969658817	0.426293461345495	0.0221326788232381	0.881304362827351	2.61343958397548	10.8984696378959	4.17016322272026	1.51132660749367e-06	7.08239927835212e-05	0.00781073880068059
N_Shore_chr9:139909878-139910267_ABCA2	0.857019	0.8676244	0.86470225	-0.00292214999999996	0.00768325000000003	0.0106054	0.433736099701466	0.837777479258822	0.635139487269883	0.00918852432919502	0.92920007623743	2.61343958397548	10.8984696378959	4.17016322272026	1.51132660749367e-06	7.08239927835212e-05	0.00781073880068059
Island_chr9:139909878-139910267_ABCA2	0.9304623	0.92955705	0.92377065	-0.00578639999999997	-0.00669164999999994	-0.000905249999999969	0.716411656683726	0.952256279729904	0.952256279729904	-0.00101852060982401	0.994518172255862	2.61343958397548	10.8984696378959	4.17016322272026	1.51132660749367e-06	7.08239927835212e-05	0.00781073880068059
Island_chr9:139911509-139912786_ABCA2	0.82405405	0.82260845	0.82560285	0.00299440000000006	0.00154880000000002	-0.00144560000000005	0.968289837864919	0.968289837864919	0.999325913718493	0.0295456282104151	0.775064164503087	2.61343958397548	10.8984696378959	4.17016322272026	1.51132660749367e-06	7.08239927835212e-05	0.00781073880068059
N_Shore_chr9:139914769-139915051_ABCA2	0.80839925	0.8125674	0.80556275	-0.00700465000000006	-0.00283650000000002	0.00416815000000004	0.994161229482218	0.994161229482218	0.994161229482218	0.120448396734423	0.313537823069509	2.61343958397548	10.8984696378959	4.17016322272026	1.51132660749367e-06	7.08239927835212e-05	0.00781073880068059
N_Shore_chr9:139917178-139917492_ABCA2	0.69698045	0.7141054	0.7076953	-0.00641009999999997	0.0107148499999999	0.0171249499999999	0.449036822040911	0.902400194401253	0.449036822040911	0.0256728157841775	0.830497320018776	2.61343958397548	10.8984696378959	4.17016322272026	1.51132660749367e-06	7.08239927835212e-05	0.00781073880068059
N_Shore_chr9:139922197-139923447_ABCA2	0.5531314	0.55964045	0.56013695	0.000496500000000011	0.00700554999999992	0.00650904999999991	0.433736099701466	0.160069453002213	0.968289837864919	0.0510862604295394	0.621089237590132	2.61343958397548	10.8984696378959	4.17016322272026	1.51132660749367e-06	7.08239927835212e-05	0.00781073880068059
Island_chr9:139922197-139923447_ABCA2	0.090810565	0.089440875	0.094436235	0.00499535999999999	0.00362566999999998	-0.00136969000000001	0.215373874154339	0.860255220526975	0.620809867379389	0.01048395621793	0.865371543413412	2.61343958397548	10.8984696378959	4.17016322272026	1.51132660749367e-06	7.08239927835212e-05	0.00781073880068059
N_Shore_chr9:139925243-139925996_ABCA2	0.4708755	0.39197475	0.3987727	0.00679794999999994	-0.0721028	-0.07890075	0.210551632726011	0.699374199935276	0.0366310527071189	-0.14507403901288	0.325201264132413	2.61343958397548	10.8984696378959	4.17016322272026	1.51132660749367e-06	7.08239927835212e-05	0.00781073880068059
N_Shelf_chr16:2334108-2334347_ABCA3	0.7308542	0.7168565	0.7249079	0.00805140000000004	-0.00594629999999996	-0.0139977	0.902400194401253	0.902400194401253	0.686017125117228	0.0706172927189084	0.555554594875952	1.67950206249615	3.03438215443415	1.80671534866966	0.000321570565627493	1.51842784700594e-06	0.00074973412661866
Island_chr16:2334108-2334347_ABCA3	0.6923622	0.73346735	0.7278702	-0.00559714999999994	0.035508	0.0411051499999999	0.635139487269883	0.433736099701466	0.0876820974182007	0.0607124979614385	0.556794996229401	1.67950206249615	3.03438215443415	1.80671534866966	0.000321570565627493	1.51842784700594e-06	0.00074973412661866
S_Shore_chr16:2334108-2334347_ABCA3	0.851675	0.9221838	0.89786755	-0.02431625	0.04619255	0.0705088	0.686017125117228	0.449036822040911	0.449036822040911	0.110493749626874	0.355488847461913	1.67950206249615	3.03438215443415	1.80671534866966	0.000321570565627493	1.51842784700594e-06	0.00074973412661866
Island_chr16:2337991-2338482_ABCA3	0.775496	0.78936965	0.7773466	-0.01202305	0.00185060000000004	0.0138736500000001	0.139822579488938	0.449036822040911	0.0678033517513699	0.018638417890103	0.876507727513404	1.67950206249615	3.03438215443415	1.80671534866966	0.000321570565627493	1.51842784700594e-06	0.00074973412661866
Island_chr16:2339259-2339552_ABCA3	0.823092	0.84367935	0.8247422	-0.01893715	0.00165020000000005	0.02058735	0.837777479258822	0.837777479258822	0.837777479258822	0.00763475540941236	0.941148698525363	1.67950206249615	3.03438215443415	1.80671534866966	0.000321570565627493	1.51842784700594e-06	0.00074973412661866
Island_chr16:2347282-2347636_ABCA3	0.84550975	0.83979745	0.84086825	0.00107079999999993	-0.00464149999999997	-0.00571229999999989	0.837777479258822	0.999325913718493	0.968289837864919	-0.00140953736576048	0.989125423958821	1.67950206249615	3.03438215443415	1.80671534866966	0.000321570565627493	1.51842784700594e-06	0.00074973412661866
S_Shore_chr16:2347282-2347636_ABCA3	0.8137394	0.8038962	0.81668885	0.01279265	0.00294945000000002	-0.00984319999999994	0.952256279729904	0.952256279729904	0.716411656683726	0.0664923737533464	0.653412191399584	1.67950206249615	3.03438215443415	1.80671534866966	0.000321570565627493	1.51842784700594e-06	0.00074973412661866
N_Shore_chr16:2389706-2392164_ABCA3	0.81684735	0.8248319	0.8287051	0.00387320000000002	0.01185775	0.00798454999999998	0.952256279729904	0.716411656683726	0.999890969658817	0.0317199411971953	0.830529036942864	1.67950206249615	3.03438215443415	1.80671534866966	0.000321570565627493	1.51842784700594e-06	0.00074973412661866
Island_chr16:2389706-2392164_ABCA3	0.10303155	0.1036028	0.09778998	-0.00581282	-0.00524157	0.000571249999999995	0.956807674308254	0.85283384171513	0.985165569530267	-0.00161758335554538	0.984702518278663	1.67950206249615	3.03438215443415	1.80671534866966	0.000321570565627493	1.51842784700594e-06	0.00074973412661866
Island_chr17:67322709-67323837_ABCA5	0.08358749	0.07903944	0.083002525	0.00396308500000001	-0.000584965000000007	-0.00454805000000001	0.860255220526975	0.497514386618546	0.386504498274275	0.000914269981739579	0.988203992633994	1.37329851173524	1.71813960534734	1.25110425058014	0.000208397836245645	1.95274342298514e-06	0.00110709016565609
S_Shore_chr17:67322709-67323837_ABCA5	0.2056793	0.1892283	0.1714582	-0.0177701	-0.0342211	-0.016451	0.214534631549035	0.0349979775583762	0.426293461345495	-0.167563137544158	0.254961365130629	1.37329851173524	1.71813960534734	1.25110425058014	0.000208397836245645	1.95274342298514e-06	0.00110709016565609
Island_chr19:1050976-1051234_ABCA7	0.89782635	0.89095215	0.89722855	0.00627640000000007	-0.000597799999999982	-0.00687420000000005	0.994161229482218	0.994161229482218	0.902400194401253	-0.0588768828272972	0.623235534152784	4.4969960731835	8.53302763	3.4710607	0.00013464002127027	1.73630755586744e-06	0.000340247347671207
Island_chr19:1063544-1064265_ABCA7	0.89126085	0.8686041	0.8458035	-0.0228005999999999	-0.04545735	-0.02265675	0.902400194401253	0.0678033517513699	0.262833842015551	-0.0795166983070857	0.506712404022566	4.4969960731835	8.53302763	3.4710607	0.00013464002127027	1.73630755586744e-06	0.000340247347671207
Island_chr19:1064897-1065191_ABCA7	0.067289935	0.060303985	0.0705564	0.010252415	0.003266465	-0.00698594999999999	0.426293461345495	0.716411656683726	0.952256279729904	0.142624856864603	0.333522686744903	4.4969960731835	8.53302763	3.4710607	0.00013464002127027	1.73630755586744e-06	0.000340247347671207
Island_chr19:1039764-1040254_ABCA7	0.080276635	0.08153461	0.08286454	0.00132992999999999	0.002587905	0.00125797500000001	0.778949859791899	0.908752654932866	0.908752654932866	0.0333779546076083	0.667546715724007	4.4969960731835	8.53302763	3.4710607	0.00013464002127027	1.73630755586744e-06	0.000340247347671207
S_Shore_chr19:1039764-1040254_ABCA7	0.07384809	0.075473705	0.0770016	0.001527895	0.00315351	0.001625615	0.952256279729904	0.952256279729904	0.716411656683726	0.0728523411677332	0.622658632328545	4.4969960731835	8.53302763	3.4710607	0.00013464002127027	1.73630755586744e-06	0.000340247347671207
Island_chr19:1046249-1047701_ABCA7	0.84384545	0.8286747	0.85341335	0.0247386499999999	0.00956789999999996	-0.0151707499999999	0.433736099701466	0.968289837864919	0.837777479258822	0.0100963655521609	0.922225786647164	4.4969960731835	8.53302763	3.4710607	0.00013464002127027	1.73630755586744e-06	0.000340247347671207
N_Shore_chr7:87229551-87229890_ABCB1	0.6075822	0.6317142	0.59428335	-0.03743085	-0.01329885	0.024132	0.426293461345495	0.716411656683726	0.952256279729904	-0.120549784749705	0.414408302476913	3.23165888412864	5.08793808987384	1.57440443818553	0.02752163990773	0.0039128543907231	0.000213965177238199
Island_chr7:87229551-87229890_ABCB1	0.1876659	0.26560135	0.23226465	-0.0333366999999999	0.04459875	0.07793545	0.686017125117228	0.139822579488938	0.0299135671226802	0.204006649292643	0.0856352244320283	3.23165888412864	5.08793808987384	1.57440443818553	0.02752163990773	0.0039128543907231	0.000213965177238199
Island_chr7:87230059-87230260_ABCB1	0.1756921	0.22476175	0.1679714	-0.05679035	-0.00772070000000002	0.04906965	0.273008062449821	0.968289837864919	0.273008062449821	-0.0241401666978298	0.815404211579264	3.23165888412864	5.08793808987384	1.57440443818553	0.02752163990773	0.0039128543907231	0.000213965177238199
Island_chr7:87256958-87258444_ABCB1	0.08131986	0.070397035	0.07589304	0.005496005	-0.00542682	-0.010922825	0.623668709624447	0.499876187087101	0.38828192815023	-0.0256901746035258	0.677773134616292	3.23165888412864	5.08793808987384	1.57440443818553	0.02752163990773	0.0039128543907231	0.000213965177238199
N_Shore_chr1:229693772-229695074_ABCB10	0.4060048	0.42911845	0.425307305	-0.00381114499999996	0.019302505	0.02311365	0.952256279729904	0.716411656683726	0.716411656683726	0.00781626967818109	0.957950207273259	2.21926129185883	2.76260452486812	1.2448306718107	0.0103713436234301	0.000677273083642696	0.00261546264098804
Island_chr1:229693772-229695074_ABCB10	0.08697914	0.08173845	0.084604025	0.00286557500000001	-0.00237511500000001	-0.00524069000000002	0.692660139513439	0.960171518075768	0.85283384171513	0.013339403246265	0.873917219901891	2.21926129185883	2.76260452486812	1.2448306718107	0.0103713436234301	0.000677273083642696	0.00261546264098804
Island_chr7:87104723-87105305_ABCB4	0.102203405	0.15120205	0.15309245	0.00189040000000001	0.050889045	0.048998645	0.85283384171513	0.250293072084445	0.161404435232415	0.18589159676426	0.0256984821812466	3.195275748	5.05638913	2.65148780828839	0.000237268038097879	1.44168088318424e-06	0.000352890094143472
S_Shore_chr7:87104723-87105305_ABCB4	0.59389915	0.5454541	0.55090935	0.00545525000000002	-0.0429898000000001	-0.0484450500000001	0.716411656683726	0.214534631549035	0.214534631549035	0.0872975790200863	0.555190122055396	3.195275748	5.05638913	2.65148780828839	0.000237268038097879	1.44168088318424e-06	0.000352890094143472
N_Shelf_chr2:220082991-220084012_ABCB6	0.90973145	0.90689915	0.91263205	0.00573290000000004	0.00290060000000003	-0.00283230000000001	0.426293461345495	0.716411656683726	0.999890969658817	0.00991403846607643	0.946679217161285	1.42343331656444	1.83951036904581	1.2923052647704	0.00324165792533914	2.40677810497855e-05	4.97043271343443e-05
Island_chr2:220082991-220084012_ABCB6	0.076090415	0.073175535	0.07203846	-0.001137075	-0.004051955	-0.00291487999999999	0.860255220526975	0.998875603975576	0.943469817160642	0.000816733251241297	0.989462344685188	1.42343331656444	1.83951036904581	1.2923052647704	0.00324165792533914	2.40677810497855e-05	4.97043271343443e-05
Island_chr7:150725173-150726018_ABCB8	0.08180634	0.080810075	0.080289	-0.00052107500000001	-0.00151734000000001	-0.000996264999999996	0.860255220526975	0.746825762301617	0.497514386618546	-0.0505519981855614	0.41335814292932	3.194934762	4.4797731	2.65933557201088	0.00211433160878465	0.00106202277024557	0.0237308744967249
N_Shelf_chr7:150741095-150741298_ABCB8	0.72236285	0.7067287	0.7011105	-0.00561820000000002	-0.02125235	-0.01563415	0.952256279729904	0.999890969658817	0.952256279729904	-0.0226086267071838	0.878770778334423	3.194934762	4.4797731	2.65933557201088	0.00211433160878465	0.00106202277024557	0.0237308744967249
Island_chr7:150741095-150741298_ABCB8	0.89861275	0.90563905	0.9046042	-0.00103484999999992	0.00599145000000001	0.00702629999999993	0.968289837864919	0.433736099701466	0.433736099701466	0.040168726881294	0.69759216381359	3.194934762	4.4797731	2.65933557201088	0.00211433160878465	0.00106202277024557	0.0237308744967249
N_Shore_chr7:150746002-150746381_ABCB8	0.3068525	0.3447009	0.4169777	0.0722768	0.1101252	0.0378484	0.686017125117228	0.449036822040911	0.994161229482218	0.032885959270547	0.783902446747531	3.194934762	4.4797731	2.65933557201088	0.00211433160878465	0.00106202277024557	0.0237308744967249
Island_chr12:123444211-123444565_ABCB9	0.92054945	0.9254022	0.92691235	0.0015101500000001	0.00636290000000006	0.00485274999999996	0.902400194401253	0.686017125117228	0.902400194401253	0.0694742128836175	0.561987204098689	1.92358308807786	2.40299379238538	1.24922796799309	0.000303071739465889	1.45799441009297e-05	0.000446863775810241
N_Shore_chr12:123450868-123451207_ABCB9	0.687019	0.6268908	0.55252005	-0.0743707499999999	-0.13449895	-0.0601282000000001	0.449036822040911	0.686017125117228	0.902400194401253	-0.0485707634124937	0.68535778928209	1.92358308807786	2.40299379238538	1.24922796799309	0.000303071739465889	1.45799441009297e-05	0.000446863775810241
Island_chr12:123450868-123451207_ABCB9	0.10178375	0.10268889	0.10301145	0.00032256	0.0012277	0.000905139999999999	0.34573267443313	0.34573267443313	0.937502699053248	0.0378782563247374	0.48894937977776	1.92358308807786	2.40299379238538	1.24922796799309	0.000303071739465889	1.45799441009297e-05	0.000446863775810241
S_Shore_chr12:123450868-123451207_ABCB9	0.16308425	0.1636933	0.16864015	0.00494685	0.0055559	0.00060905	0.941181370674482	0.699374199935276	0.941181370674482	-0.0131216191876138	0.856650949786642	1.92358308807786	2.40299379238538	1.24922796799309	0.000303071739465889	1.45799441009297e-05	0.000446863775810241
N_Shore_chr12:123459151-123460032_ABCB9	0.073926975	0.074729015	0.06986471	-0.00486430500000001	-0.00406226500000001	0.000802040000000004	0.716411656683726	0.426293461345495	0.952256279729904	0.00940791375611572	0.949397686262326	1.92358308807786	2.40299379238538	1.24922796799309	0.000303071739465889	1.45799441009297e-05	0.000446863775810241
Island_chr12:123459151-123460032_ABCB9	0.0933261	0.09385403	0.08628397	-0.00757006	-0.00704212999999999	0.00052793000000001	0.00581606930934075	0.036631052707119	0.600256233825177	-0.0412783895960292	0.392089488431909	1.92358308807786	2.40299379238538	1.24922796799309	0.000303071739465889	1.45799441009297e-05	0.000446863775810241
S_Shore_chr12:123459151-123460032_ABCB9	0.089494115	0.097705045	0.08443951	-0.013265535	-0.005054605	0.00821092999999999	0.449036822040911	0.449036822040911	0.686017125117228	-0.114651071289352	0.337565065713581	1.92358308807786	2.40299379238538	1.24922796799309	0.000303071739465889	1.45799441009297e-05	0.000446863775810241
N_Shore_chr16:16043218-16043927_ABCC1	0.23384455	0.2269683	0.2272423	0.000273999999999996	-0.00660224999999998	-0.00687624999999997	0.994161229482218	0.99999947973759	0.99999947973759	-0.0114249590846223	0.924115928735018	1.44920085455165	1.89290661014845	1.30617271181093	0.000197549577244906	5.65772209255922e-07	0.000204947129701437
Island_chr16:16043218-16043927_ABCC1	0.09308381	0.0871798	0.095211655	0.008031855	0.002127845	-0.00590401	0.0970748437978595	0.765931452348224	0.265687140281729	0.00867751395147281	0.925058152464269	1.44920085455165	1.89290661014845	1.30617271181093	0.000197549577244906	5.65772209255922e-07	0.000204947129701437
S_Shelf_chr6:43395188-43395894_ABCC10	0.78916405	0.7811622	0.78461065	0.00344845000000005	-0.00455339999999993	-0.00800184999999998	0.999325913718493	0.968289837864919	0.968289837864919	-0.0297077403374381	0.77386294704526	1.78803599277847	2.98610452893373	1.67004721437042	0.000312556897556084	8.37617844872589e-07	0.000115325222615991
N_Shore_chr17:48712050-48712705_ABCC3	0.30002565	0.2439678	0.1694099	-0.0745579	-0.13061575	-0.05605785	0.449036822040911	0.139822579488938	0.686017125117228	-0.120759214504056	0.31228153028619	2.15528899964309	3.39876646656757	1.57694233447598	0.000601253103972084	3.27966294150776e-05	0.000311896049746114
Island_chr17:48712050-48712705_ABCC3	0.09083253	0.089354445	0.082267695	-0.00708675	-0.00856483499999999	-0.00147808499999999	0.885551910972241	0.26999967167738	0.627167050717532	-0.111589550896276	0.101918956966133	2.15528899964309	3.39876646656757	1.57694233447598	0.000601253103972084	3.27966294150776e-05	0.000311896049746114
N_Shore_chr13:95953337-95954211_ABCC4	0.070165525	0.06521195	0.07232209	0.00711014000000001	0.002156565	-0.00495357500000002	0.449036822040911	0.262833842015551	0.902400194401253	-0.0369064300049796	0.758245528515558	1.97788153061741	2.96777571322833	1.50048203964063	0.00150413041988783	4.8014361051007e-05	9.16638368446057e-05
Island_chr13:95953337-95954211_ABCC4	0.063745895	0.062560085	0.063237245	0.000677159999999996	-0.000508649999999999	-0.00118581	0.847488453948251	0.847488453948251	0.996255192379399	-0.00226049979942284	0.978547775596332	1.97788153061741	2.96777571322833	1.50048203964063	0.00150413041988783	4.8014361051007e-05	9.16638368446057e-05
S_Shore_chr13:95953337-95954211_ABCC4	0.54040385	0.58177535	0.60872705	0.0269516999999999	0.0683231999999999	0.0413715	0.716411656683726	0.214534631549035	0.426293461345495	0.373181901010974	0.0089895302555382	1.97788153061741	2.96777571322833	1.50048203964063	0.00150413041988783	4.8014361051007e-05	9.16638368446057e-05
N_Shore_chr3:183735183-183736103_ABCC5	0.45010345	0.4138354	0.5267255	0.1128901	0.0766220499999999	-0.03626805	0.716411656683726	0.716411656683726	0.999890969658817	0.0844222852762255	0.568340574407918	1.41279434010169	1.73030637306735	1.22474044802784	0.000643261396593849	4.03808836008503e-06	2.00968726229404e-05
Island_chr3:183735183-183736103_ABCC5	0.065946115	0.061991535	0.06699309	0.005001555	0.00104697500000001	-0.00395458	0.860255220526975	0.860255220526975	0.943469817160642	-0.0276558774255205	0.654652606113915	1.41279434010169	1.73030637306735	1.22474044802784	0.000643261396593849	4.03808836008503e-06	2.00968726229404e-05
N_Shore_chr16:18582324-18582652_ABCC6P1	0.80205775	0.80847565	0.7931886	-0.01528705	-0.00886914999999999	0.00641789999999998	0.716411656683726	0.716411656683726	0.952256279729904	-0.118176953713287	0.42372187515673	3.49232033634828	7.61555477	3.20522999	0.000475260220576088	9.16094454816284e-07	0.000283949209607812
N_Shore_chr11:17497463-17498626_ABCC8	0.80055775	0.81181815	0.8187365	0.00691834999999996	0.0181787499999999	0.0112603999999999	0.902400194401253	0.449036822040911	0.449036822040911	0.126635768003572	0.289140657684052	2.52284773637035	25.514122505	10.233637485	0.000639713490633817	5.12728917995032e-06	0.000475789540957484
Island_chr11:17497463-17498626_ABCC8	0.1008129	0.10550195	0.09762634	-0.00787561000000001	-0.00318655999999999	0.00468905000000001	0.34573267443313	0.620876619667336	0.404894150214894	-0.0208348481759415	0.703977911610868	2.52284773637035	25.514122505	10.233637485	0.000639713490633817	5.12728917995032e-06	0.000475789540957484
S_Shore_chr11:17497463-17498626_ABCC8	0.3919151	0.4834083	0.46368815	-0.01972015	0.07177305	0.0914932	0.686017125117228	0.619310054147259	0.241747312614411	0.150714696753277	0.209629951316571	2.52284773637035	25.514122505	10.233637485	0.000639713490633817	5.12728917995032e-06	0.000475789540957484
N_Shelf_chr12:22093954-22095357_ABCC9	0.7728359	0.7757864	0.7602805	-0.0155059000000001	-0.0125554000000001	0.00295049999999997	0.902400194401253	0.686017125117228	0.902400194401253	0.160068299195437	0.179229180204149	1.6788343019679	2.40904502044048	1.4349510357375	0.000285835583541503	1.24260115113676e-06	2.37502579336008e-05
Island_chrX:152988874-152991719_ABCD1	0.12049675	0.12212045	0.1209778	-0.00114265	0.000481049999999997	0.00162369999999999	0.343084586942425	0.9097164761339	0.963945243664875	-0.0182513254668631	0.721454773037649	3.93971078	5.14867474	1.69659889423585	0.00140978949401392	1.01948924383736e-05	0.000863185671108254
N_Shore_chr1:94883525-94884402_ABCD3	0.4384005	0.46137595	0.439985	-0.0213909500000001	0.00158449999999999	0.0229754500000001	0.426293461345495	0.999890969658817	0.716411656683726	-0.00025334697706884	0.998636439571261	1.5041794524678	1.97242106513911	1.31129371691862	0.00165583446602902	5.13040851862661e-05	0.000457412095189608
Island_chr1:94883525-94884402_ABCD3	0.0477498	0.04842579	0.046638675	-0.00178711499999999	-0.00111112499999999	0.000675990000000001	0.997930475419302	0.695337197663355	0.821938997433337	0.00244766849115679	0.969909970383223	1.5041794524678	1.97242106513911	1.31129371691862	0.00165583446602902	5.13040851862661e-05	0.000457412095189608
Island_chr14:74769366-74769815_ABCD4	0.088792715	0.08124885	0.08064508	-0.00060376999999999	-0.00814763499999999	-0.007543865	0.0815188864122096	0.329116378879816	0.436004723435495	-0.0621976921997417	0.33732646676545	2.1039468012913	5.57764211755174	2.65103761850274	0.00104244202118197	1.90626748996305e-06	0.000264290455050389
S_Shore_chr14:74769366-74769815_ABCD4	0.39459005	0.3995199	0.3714986	-0.0280213	-0.02309145	0.00492985000000001	0.902400194401253	0.902400194401253	0.902400194401253	-0.00865510605804405	0.942476953096001	2.1039468012913	5.57764211755174	2.65103761850274	0.00104244202118197	1.90626748996305e-06	0.000264290455050389
N_Shore_chr4:146019163-146019826_ABCE1	0.092017905	0.09028016	0.08898652	-0.00129364	-0.003031385	-0.001737745	0.979361327848521	0.695337197663355	0.695337197663355	-0.0449575173959528	0.488188290801889	1.31983430721694	1.81195861542256	1.3728682498361	0.000318970324832013	1.41566726702484e-05	0.000995907398459084
Island_chr4:146019163-146019826_ABCE1	0.0556477	0.05179896	0.05312071	0.00132175	-0.00252699	-0.00384874	0.860255220526975	0.746825762301617	0.860255220526975	-0.0376987444951852	0.541966249149539	1.31983430721694	1.81195861542256	1.3728682498361	0.000318970324832013	1.41566726702484e-05	0.000995907398459084
N_Shore_chr6:30538983-30539487_ABCF1	0.11135835	0.10493785	0.1078835	0.00294564999999999	-0.00347485	-0.0064205	0.895187663927421	0.792757482233097	0.443211752998283	-0.00858078778083694	0.884718636077808	1.5289761942149	1.77959380853676	1.16391204471993	0.0014865634933919	1.49338291610773e-05	0.000680402992075503
Island_chr6:30538983-30539487_ABCF1	0.050649875	0.048557595	0.049230315	0.000672720000000002	-0.00141956	-0.00209228	0.210551632726012	0.97936311445764	0.415365335523867	0.0178736444394837	0.711047260785569	1.5289761942149	1.77959380853676	1.16391204471993	0.0014865634933919	1.49338291610773e-05	0.000680402992075503
S_Shore_chr6:30538983-30539487_ABCF1	0.64021315	0.64311715	0.63151605	-0.0116011	-0.00869710000000001	0.00290400000000002	0.863105342996529	0.987571553246588	0.863105342996529	-0.00677820238135858	0.912717561144115	1.5289761942149	1.77959380853676	1.16391204471993	0.0014865634933919	1.49338291610773e-05	0.000680402992075503
S_Shelf_chr6:30538983-30539487_ABCF1	0.7063477	0.73043785	0.72157945	-0.00885839999999993	0.01523175	0.0240901499999999	0.994161229482218	0.449036822040911	0.262833842015551	-0.0656484971792809	0.583768507248722	1.5289761942149	1.77959380853676	1.16391204471993	0.0014865634933919	1.49338291610773e-05	0.000680402992075503
Island_chr7:150923880-150924536_ABCF2	0.06677188	0.070641705	0.07035421	-0.000287494999999999	0.00358232999999999	0.00386982499999999	0.960534005689253	0.892778337250123	0.792757482233097	0.0275274535875416	0.64177899985361	1.77765568107859	2.33092955014379	1.31123792698117	0.00416694767200853	3.61159159424481e-05	0.000183486288702619
S_Shore_chr7:150923880-150924536_ABCF2	0.17268695	0.21002845	0.1819463	-0.02808215	0.00925935	0.0373415	0.716411656683726	0.952256279729904	0.952256279729904	-0.0326460979971161	0.825656652091743	1.77765568107859	2.33092955014379	1.31123792698117	0.00416694767200853	3.61159159424481e-05	0.000183486288702619
N_Shore_chr3:183903386-183904495_ABCF3	0.4241306	0.4087174	0.45816335	0.04944595	0.0340327499999999	-0.0154132	0.902400194401253	0.994161229482218	0.994161229482218	-0.0286681088999915	0.81106779860075	2.39112034085529	7.02387677589703	2.93748359540307	0.000710383696607194	1.24024489327423e-05	0.00010138263902125
Island_chr3:183903386-183904495_ABCF3	0.065844475	0.06770886	0.065661515	-0.00204734500000001	-0.000182959999999996	0.00186438500000001	0.818621174474496	0.691994763585807	0.559559771259005	-0.0383665458850411	0.55419438224366	2.39112034085529	7.02387677589703	2.93748359540307	0.000710383696607194	1.24024489327423e-05	0.00010138263902125
N_Shelf_chr21:43638948-43640132_ABCG1	0.88355125	0.88490425	0.8870352	0.00213094999999996	0.0034839499999999	0.00135299999999994	0.00495750427783004	0.44130663446759	0.068433494705288	0.221351838103786	0.0616766884757855	2.82634109389948	4.06235347862269	1.43731890230485	0.0526366529983713	0.0114565736897501	4.58708159784344e-05
N_Shore_chr21:43638948-43640132_ABCG1	0.10546929	0.11172825	0.085451885	-0.026276365	-0.020017405	0.00625896000000001	0.00016963647049284	0.00016963647049284	0.068433494705288	-0.286046491502147	0.0148573882918034	2.82634109389948	4.06235347862269	1.43731890230485	0.0526366529983713	0.0114565736897501	4.58708159784344e-05
Island_chr21:43638948-43640132_ABCG1	0.068753825	0.06715224	0.06218693	-0.00496531	-0.00656689499999999	-0.00160158499999999	0.0265725143617193	0.000922271415014553	0.0330699564947912	-0.058076137123766	0.059213016967697	2.82634109389948	4.06235347862269	1.43731890230485	0.0526366529983713	0.0114565736897501	4.58708159784344e-05
S_Shore_chr21:43638948-43640132_ABCG1	0.80731175	0.80720175	0.7905575	-0.0166442499999999	-0.01675425	-0.000110000000000054	0.00386090824467955	0.0366310527071189	0.210551632726011	-0.655743873963871	4.21986494997832e-07	2.82634109389948	4.06235347862269	1.43731890230485	0.0526366529983713	0.0114565736897501	4.58708159784344e-05
S_Shelf_chr21:43638948-43640132_ABCG1	0.76611045	0.77708545	0.7655363	-0.01154915	-0.000574150000000051	0.010975	0.210551632726011	0.699374199935276	0.210551632726011	0.16948331750586	0.249478269077589	2.82634109389948	4.06235347862269	1.43731890230485	0.0526366529983713	0.0114565736897501	4.58708159784344e-05
Island_chr21:43654846-43655465_ABCG1	0.1655711	0.1520079	0.1591982	0.00719030000000001	-0.00637289999999999	-0.0135632	0.968289837864919	0.968289837864919	0.968289837864919	-0.0356938051067176	0.729902490851316	2.82634109389948	4.06235347862269	1.43731890230485	0.0526366529983713	0.0114565736897501	4.58708159784344e-05
N_Shore_chr4:89079756-89080454_ABCG2	0.3161857	0.38281105	0.2106998	-0.17211125	-0.1054859	0.06662535	9.57023478420638e-06	0.0366310527071189	0.00386090824467955	-0.474028454782437	0.000665375252527908	3.09040603227622	6.73412007060911	2.17904055333763	0.00542758535261995	0.000702169903540501	7.65533723848993e-06
Island_chr4:89079756-89080454_ABCG2	0.073988195	0.10607645	0.097636755	-0.008439695	0.02364856	0.032088255	0.329116378879816	0.329116378879816	0.0219419677594531	0.0315219937307567	0.627032489380036	3.09040603227622	6.73412007060911	2.17904055333763	0.00542758535261995	0.000702169903540501	7.65533723848993e-06
N_Shore_chr11:119019643-119020887_ABCG4	0.6218899	0.6077607	0.63541975	0.02765905	0.0135298500000001	-0.0141292	0.139822579488938	0.449036822040911	0.994161229482218	-0.00728827537232625	0.951549143056327	2.37166401208805	5.90226968813318	2.488661824799	0.000190207949451673	2.28972392735679e-05	0.00351581112238102
Island_chr11:119019643-119020887_ABCG4	0.057529905	0.06318494	0.06124412	-0.00194082	0.003714215	0.005655035	0.855779373437478	0.972698928088537	0.467030988405816	0.000625418003554772	0.989951653635507	2.37166401208805	5.90226968813318	2.488661824799	0.000190207949451673	2.28972392735679e-05	0.00351581112238102
N_Shore_chr2:44058765-44059232_ABCG5	0.7361117	0.72824705	0.75222325	0.0239762	0.0161115500000001	-0.00786464999999992	0.952256279729904	0.999890969658817	0.716411656683726	0.142240598925916	0.334840203232567	2.1180078680656	3.44025300201417	1.62428716809073	0.00172659931840996	2.20118924518813e-05	0.000430677039109388
Island_chr2:44058765-44059232_ABCG5	0.1402688	0.1270428	0.15935575	0.03231295	0.01908695	-0.013226	0.433736099701466	0.433736099701466	0.999325913718493	-0.0201282044984694	0.845665703594844	2.1180078680656	3.44025300201417	1.62428716809073	0.00172659931840996	2.20118924518813e-05	0.000430677039109388
N_Shore_chr2:27346380-27346766_ABHD1	0.57506935	0.61786115	0.65654375	0.0386826	0.0814744000000001	0.0427918	0.952256279729904	0.952256279729904	0.999890969658817	0.0758124411819745	0.608555288700307	2.41274431788034	6.27142820918017	2.5992924997083	0.00206808908263	1.13631530132589e-05	0.00145904312778455
Island_chr2:27346380-27346766_ABHD1	0.07660789	0.07323035	0.06416442	-0.00906593	-0.01244347	-0.00337754	0.956964735555039	0.0995618483147803	0.248548218323673	-0.335202059239566	4.01135036596143e-05	2.41274431788034	6.27142820918017	2.5992924997083	0.00206808908263	1.13631530132589e-05	0.00145904312778455
N_Shore_chr3:111697739-111698143_ABHD10	0.1150435	0.109207425	0.09960191	-0.009605515	-0.01544159	-0.00583607500000001	0.960171518075768	0.250293072084445	0.370702569975768	-0.115498776721287	0.168041591242558	1.23127326284904	1.62355153978126	1.31859562679412	0.000373119785440306	2.06207843598814e-06	0.000475106452825095
Island_chr3:111697739-111698143_ABHD10	0.053892935	0.055174025	0.05674583	0.001571805	0.00285289499999999	0.00128109	0.90479768209012	0.230132793434332	0.617194991474269	0.00162528270320629	0.983318403625956	1.23127326284904	1.62355153978126	1.31859562679412	0.000373119785440306	2.06207843598814e-06	0.000475106452825095
N_Shore_chr7:73152564-73153716_ABHD11	0.8220875	0.82170265	0.8128091	-0.00889355000000003	-0.00927840000000002	-0.000384849999999992	0.774087868038844	0.0359827440986917	0.230132793434332	-0.235545002738711	0.00211505051790576	4.36337205078205	16.6471175074623	3.81519552165593	0.0154685925448176	0.000512611648111111	0.000439385466450746
Island_chr7:73152564-73153716_ABHD11	0.08120894	0.07922632	0.082093425	0.00286710499999999	0.000884485000000004	-0.00198261999999999	0.342206195146071	0.44130663446759	0.342206195146071	-0.0150240428920479	0.799594484686788	4.36337205078205	16.6471175074623	3.81519552165593	0.0154685925448176	0.000512611648111111	0.000439385466450746
S_Shore_chr7:73152564-73153716_ABHD11	0.8402793	0.84887155	0.83482685	-0.0140447	-0.00545244999999994	0.00859225000000008	0.952256279729904	0.952256279729904	0.952256279729904	0.0261607344231941	0.859901630383046	4.36337205078205	16.6471175074623	3.81519552165593	0.0154685925448176	0.000512611648111111	0.000439385466450746
Island_chr20:25370335-25371823_ABHD12	0.083654385	0.081943125	0.07562476	-0.00631836500000001	-0.008029625	-0.00171125999999999	0.860255220526975	0.497514386618546	0.986686861181281	-0.0527416270166381	0.393394391823267	2.1434202250704	3.19023500506585	1.48838523018093	0.00268005661900889	4.08660605801666e-05	0.000267686882709032
Island_chr14:51338712-51339146_ABHD12B	0.5108959	0.4638874	0.39736205	-0.06652535	-0.11353385	-0.0470085	0.0023417592378232	0.0337022412499426	0.847488453948251	-0.203111232258998	0.014622391807421	1.64478255054194	2.19781020468103	1.33623146959874	0.00209160848894086	2.29428609418618e-05	0.000802707315959611
S_Shore_chr14:51338712-51339146_ABHD12B	0.7868653	0.7856355	0.7775413	-0.00809419999999994	-0.009324	-0.00122980000000006	0.26999967167738	0.0878664139416911	0.627167050717532	-0.0759113183022876	0.462281948327392	1.64478255054194	2.19781020468103	1.33623146959874	0.00209160848894086	2.29428609418618e-05	0.000802707315959611
S_Shelf_chr14:51338712-51339146_ABHD12B	0.73648105	0.70970065	0.7053554	-0.00434525000000008	-0.03112565	-0.0267803999999999	0.699374199935276	0.0366310527071189	0.699374199935276	-0.180657884815845	0.219153358524355	1.64478255054194	2.19781020468103	1.33623146959874	0.00209160848894086	2.29428609418618e-05	0.000802707315959611
N_Shore_chr13:108870502-108871328_ABHD13	0.081718915	0.0813541	0.07689425	-0.00445985	-0.00482466500000001	-0.000364815000000004	0.716411656683726	0.716411656683726	0.716411656683726	-0.0519268086185885	0.725953777395451	1.72424790021783	2.18863301058943	1.26932618581872	0.0127481272116785	0.000425472272045589	0.00237957292618187
Island_chr13:108870502-108871328_ABHD13	0.0512943	0.050361655	0.049141075	-0.00122057999999999	-0.00215322499999999	-0.000932645000000003	0.045587821851524	0.343084586942425	0.627167050717532	-0.0117500382759966	0.818472499809953	1.72424790021783	2.18863301058943	1.26932618581872	0.0127481272116785	0.000425472272045589	0.00237957292618187
Island_chr3:52007710-52008248_ABHD14A	0.063140255	0.066014155	0.05629874	-0.00971541500000001	-0.00684151500000001	0.0028739	0.686017125117228	0.902400194401253	0.449036822040911	-0.0137796557398659	0.908537595117185	1.60761973931705	1.79362657039396	1.11570325153878	0.00270789642044813	6.19767511755474e-05	0.00773396835774924
N_Shore_chr3:52008943-52009339_ABHD14A	0.1352747	0.131416	0.12228925	-0.00912674999999998	-0.01298545	-0.00385870000000002	0.418038008789317	0.842628651159718	0.990774650947514	-0.0105054002110042	0.885010485884439	1.60761973931705	1.79362657039396	1.11570325153878	0.00270789642044813	6.19767511755474e-05	0.00773396835774924
Island_chr3:52008943-52009339_ABHD14A	0.086920845	0.08816628	0.08609475	-0.00207153	-0.000826094999999999	0.001245435	0.902400194401253	0.902400194401253	0.994161229482218	-0.0334296808270619	0.780418504032315	1.60761973931705	1.79362657039396	1.11570325153878	0.00270789642044813	6.19767511755474e-05	0.00773396835774924
S_Shore_chr3:52007710-52008248_ABHD14A	0.099183645	0.110653715	0.11249912	0.00184540500000002	0.013315475	0.01147007	0.426293461345495	0.426293461345495	0.716411656683726	-0.155455519001274	0.29139421717332	1.60761973931705	1.79362657039396	1.11570325153878	0.00270789642044813	6.19767511755474e-05	0.00773396835774924
S_Shore_chr3:52008943-52009339_ABHD14A	0.67256045	0.67537	0.67151295	-0.00385705000000003	-0.00104749999999998	0.00280955000000005	0.952256279729904	0.952256279729904	0.999890969658817	-0.0915480717518725	0.53601758381076	1.60761973931705	1.79362657039396	1.11570325153878	0.00270789642044813	6.19767511755474e-05	0.00773396835774924
N_Shore_chr3:52007710-52008248_ABHD14B	0.4399689	0.43516835	0.39536615	-0.0398022	-0.04460275	-0.00480055000000001	0.26999967167738	0.0222179626165252	0.0878664139416911	-0.0335550959531166	0.745517038197037	1.54568811220663	2.27948658927168	1.47473903128974	0.000273554120905047	1.36840377778433e-06	0.000771725723801194
Island_chr3:52007710-52008248_ABHD14B	0.05935266	0.05552423	0.05618517	0.000660939999999999	-0.00316749	-0.00382843	0.551489146762222	0.551489146762222	0.210551632726011	0.0375605098392182	0.604990236017159	1.54568811220663	2.27948658927168	1.47473903128974	0.000273554120905047	1.36840377778433e-06	0.000771725723801194
N_Shore_chr3:52008943-52009339_ABHD14B	0.18608455	0.1702765	0.1828216	0.0125451	-0.00326295000000001	-0.01580805	0.892778337250123	0.892778337250123	0.792757482233097	-0.0118207504216569	0.84168444371991	1.54568811220663	2.27948658927168	1.47473903128974	0.000273554120905047	1.36840377778433e-06	0.000771725723801194
Island_chr3:52008943-52009339_ABHD14B	0.086487655	0.08595803	0.087147965	0.001189935	0.000660309999999997	-0.000529625000000006	0.902400194401253	0.902400194401253	0.994161229482218	0.0619378677203687	0.605254692624344	1.54568811220663	2.27948658927168	1.47473903128974	0.000273554120905047	1.36840377778433e-06	0.000771725723801194
S_Shore_chr3:52007710-52008248_ABHD14B	0.123076915	0.09948157	0.10848135	0.00899978000000001	-0.014595565	-0.023595345	0.716411656683726	0.999890969658817	0.214534631549035	-0.0204107410553287	0.890480285794149	1.54568811220663	2.27948658927168	1.47473903128974	0.000273554120905047	1.36840377778433e-06	0.000771725723801194
N_Shelf_chr17:27893086-27896078_ABHD15	0.8157447	0.83435375	0.81509775	-0.0192559999999999	-0.000646949999999924	0.01860905	0.433736099701466	0.635139487269883	0.635139487269883	-0.062639672661841	0.544317492684579	2.64037744422777	5.63528642721419	2.13427305233716	0.00551611316331751	2.68648063190008e-05	0.000279793636043949
Island_chr17:27893086-27896078_ABHD15	0.1028982	0.09065807	0.090955415	0.000297344999999991	-0.011942785	-0.01224013	0.965898148880028	0.965898148880028	0.630688574422087	-0.00105377708283825	0.987715109027948	2.64037744422777	5.63528642721419	2.13427305233716	0.00551611316331751	2.68648063190008e-05	0.000279793636043949
N_Shore_chr15:89631546-89632209_ABHD2	0.12547815	0.1104254	0.11704	0.0066146	-0.00843815000000001	-0.01505275	0.960171518075768	0.85283384171513	0.522069494142809	-0.00248984143720004	0.976371915789276	2.08330698594037	2.96285033040511	1.42218614462511	0.00198546841557799	0.000182963465110037	9.70714258999821e-05
Island_chr15:89631546-89632209_ABHD2	0.0523998	0.04481517	0.0541779	0.00936273	0.0017781	-0.00758462999999999	0.0935316745352756	0.415365335523867	0.210551632726011	0.0142506099903852	0.844467107924198	2.08330698594037	2.96285033040511	1.42218614462511	0.00198546841557799	0.000182963465110037	9.70714258999821e-05
Island_chr18:19284165-19285052_ABHD3	0.061904095	0.06032403	0.06199185	0.00166782	8.77550000000019e-05	-0.001580065	0.44130663446759	0.991963884966834	0.892778337250123	-0.00183333565217707	0.975287519138902	2.26571506751984	4.10851488630642	1.81334137959536	0.0025753641317365	4.40292619841066e-05	0.000378688063887103
N_Shore_chr14:23067443-23067773_ABHD4	0.099928415	0.1011965	0.10082415	-0.000372349999999994	0.000895735000000009	0.001268085	0.943469817160642	0.998875603975576	0.986686861181281	-0.00109758526067045	0.985839065951326	1.48309138256943	1.99705978558162	1.34655207969838	0.000254339933173349	1.34825395986177e-06	0.000397964297260946
Island_chr14:23067443-23067773_ABHD4	0.061954155	0.060074035	0.054481495	-0.00559253999999999	-0.00747265999999999	-0.00188012	0.686017125117228	0.686017125117228	0.994161229482218	-0.038539993709475	0.747893068137113	1.48309138256943	1.99705978558162	1.34655207969838	0.000254339933173349	1.34825395986177e-06	0.000397964297260946
N_Shore_chr3:43731998-43733108_ABHD5	0.1175629	0.1215822	0.1132001	-0.0083821	-0.0043628	0.0040193	0.952256279729904	0.426293461345495	0.952256279729904	-0.145664762292691	0.323213928351981	1.44679130651467	1.85295664237681	1.28073526156346	0.000408574477465829	3.80394435449666e-06	8.48949562616407e-07
Island_chr3:43731998-43733108_ABHD5	0.07651804	0.071631965	0.076456195	0.00482423000000001	-6.18450000000048e-05	-0.00488607500000002	0.937502699053248	0.980954463958575	0.937502699053248	0.00568671061611643	0.917287190596482	1.44679130651467	1.85295664237681	1.28073526156346	0.000408574477465829	3.80394435449666e-06	8.48949562616407e-07
S_Shore_chr3:43731998-43733108_ABHD5	0.273278335	0.26103897	0.291630085	0.030591115	0.01835175	-0.012239365	0.999890969658817	0.952256279729904	0.426293461345495	0.0479765790448316	0.746077123628967	1.44679130651467	1.85295664237681	1.28073526156346	0.000408574477465829	3.80394435449666e-06	8.48949562616407e-07
N_Shore_chr3:58223101-58224364_ABHD6	0.11865425	0.1125546	0.1140154	0.00146079999999998	-0.00463885000000001	-0.00609965	0.990019328883309	0.990019328883309	0.918805221412117	0.00923570267430678	0.92025285141953	1.88947643695712	4.58294549528942	2.42551079529203	0.000164917955494441	9.23493248935015e-07	0.000685950094191264
Island_chr3:58223101-58224364_ABHD6	0.08295837	0.09018915	0.08059993	-0.00958922	-0.00235844	0.00723077999999999	0.838570126687112	0.699374199935276	0.838570126687112	-0.00352432641069272	0.961305204780461	1.88947643695712	4.58294549528942	2.42551079529203	0.000164917955494441	9.23493248935015e-07	0.000685950094191264
Island_chr19:17403039-17403570_ABHD8	0.4842345	0.5745542	0.52318085	-0.0513733500000001	0.0389463499999999	0.0903197	0.0299135671226802	0.449036822040911	0.000405655934021087	0.048568835792786	0.685369622010333	1.49111022295683	2.16128665420566	1.4494479488712	0.00029514922104393	3.03791749959192e-06	0.000399474925556095
Island_chr19:17404959-17405377_ABHD8	0.6596947	0.73210825	0.7612052	0.02909695	0.1015105	0.07241355	0.999325913718493	0.635139487269883	0.433736099701466	0.061535767117816	0.551447986365353	1.49111022295683	2.16128665420566	1.4494479488712	0.00029514922104393	3.03791749959192e-06	0.000399474925556095
N_Shore_chr19:17412036-17412417_ABHD8	0.8159841	0.82901375	0.83822235	0.0092085999999999	0.02223825	0.0130296500000001	0.952256279729904	0.952256279729904	0.952256279729904	0.0500415839815017	0.735535670300647	1.49111022295683	2.16128665420566	1.4494479488712	0.00029514922104393	3.03791749959192e-06	0.000399474925556095
Island_chr19:17412036-17412417_ABHD8	0.9479187	0.9437667	0.94401315	0.000246449999999898	-0.00390555000000004	-0.00415199999999993	0.902400194401253	0.449036822040911	0.686017125117228	-0.0557288863310732	0.641959463215709	1.49111022295683	2.16128665420566	1.4494479488712	0.00029514922104393	3.03791749959192e-06	0.000399474925556095
Island_chr19:17413733-17414486_ABHD8	0.07560979	0.07802945	0.076730455	-0.001298995	0.00112066500000001	0.00241966	0.559559771259005	0.818621174474496	0.978035935315962	-0.118629473190468	0.0665518081151442	1.49111022295683	2.16128665420566	1.4494479488712	0.00029514922104393	3.03791749959192e-06	0.000399474925556095
N_Shore_chr19:17416304-17417253_ABHD8	0.47060785	0.48199895	0.41605935	-0.0659396	-0.0545485	0.0113911	0.273008062449821	0.433736099701466	0.635139487269883	-0.136757196767516	0.183966557521842	1.49111022295683	2.16128665420566	1.4494479488712	0.00029514922104393	3.03791749959192e-06	0.000399474925556095
Island_chr10:27149166-27150229_ABI1	0.08911303	0.082213185	0.088055655	0.00584247000000002	-0.001057375	-0.00689984500000002	0.554169541931664	0.554169541931664	0.259056448677873	-0.00842153903308072	0.886843652663179	1.824369386874	2.52188545950607	1.38233269953473	0.00681233261492217	0.000454623500629771	0.000208358379910896
S_Shore_chr10:27149166-27150229_ABI1	0.2377561	0.2703366	0.26201455	-0.00832205000000003	0.02425845	0.0325805	0.902400194401253	0.449036822040911	0.262833842015551	0.0613769443650775	0.608532620105136	1.824369386874	2.52188545950607	1.38233269953473	0.00681233261492217	0.000454623500629771	0.000208358379910896
Island_chr2:204192655-204193740_ABI2	0.064303005	0.069429125	0.06685823	-0.00257089500000002	0.00255522499999999	0.00512612000000001	0.695337197663355	0.979361327848521	0.33069624780586	-0.0258307149666195	0.690523347186804	1.35596325106424	1.50886216551142	1.11276036745625	0.00325742637278697	1.8159232530145e-05	0.00156826991720946
S_Shore_chr2:204192655-204193740_ABI2	0.2729138	0.2755565	0.2567563	-0.0188002	-0.0161575	0.0026427	0.952256279729904	0.716411656683726	0.716411656683726	-0.314435436508759	0.0295113982065863	1.35596325106424	1.50886216551142	1.11276036745625	0.00325742637278697	1.8159232530145e-05	0.00156826991720946
Island_chr17:47296969-47297314_ABI3	0.5728927	0.5480569	0.54031515	-0.00774174999999988	-0.0325775499999998	-0.0248358	0.994161229482218	0.262833842015551	0.902400194401253	-0.0673883209084368	0.573815356999339	2.13609565582315	3.1081892852792	1.45507963410068	0.0125856760405229	0.000182633537716798	0.000555922081464916
S_Shore_chr17:47296969-47297314_ABI3	0.75728095	0.7268765	0.70197835	-0.0248981499999998	-0.0553025999999999	-0.03040445	0.952256279729904	0.426293461345495	0.426293461345495	-0.04631455581584	0.754595043276271	2.13609565582315	3.1081892852792	1.45507963410068	0.0125856760405229	0.000182633537716798	0.000555922081464916
Island_chr9:133587865-133588901_ABL1	0.074847955	0.0708986	0.07239816	0.00149956	-0.00244979499999999	-0.00394935499999999	0.555074382770743	0.703573250893562	0.418038008789317	-0.0427835419859163	0.555710430589805	1.3751253492623	1.57991089485839	1.14892136611833	0.00384199804145863	2.5892412890119e-05	0.00177477574161337
S_Shore_chr9:133587865-133588901_ABL1	0.29714575	0.2234572	0.2501371	0.0266799	-0.04700865	-0.07368855	0.464681916032975	0.617194991474269	0.230132793434332	-0.0859249780333042	0.268099655973905	1.3751253492623	1.57991089485839	1.14892136611833	0.00384199804145863	2.5892412890119e-05	0.00177477574161337
N_Shore_chr9:133710260-133711285_ABL1	0.1076213	0.10211695	0.094757605	-0.007359345	-0.012863695	-0.00550435000000001	0.0995618483147803	0.0337022412499426	0.847488453948251	-0.0707001910784078	0.399752973355791	1.3751253492623	1.57991089485839	1.14892136611833	0.00384199804145863	2.5892412890119e-05	0.00177477574161337
Island_chr9:133710260-133711285_ABL1	0.084047885	0.087970935	0.08321932	-0.004751615	-0.000828565000000003	0.00392305	0.248548218323673	0.517550843046749	0.847488453948251	-0.0611892518608646	0.466274155398383	1.3751253492623	1.57991089485839	1.14892136611833	0.00384199804145863	2.5892412890119e-05	0.00177477574161337
N_Shore_chr9:133738154-133738408_ABL1	0.59636535	0.6244176	0.5671873	-0.0572303	-0.0291780499999998	0.0280522500000001	0.426293461345495	0.716411656683726	0.716411656683726	-0.13918440318925	0.345434256803127	1.3751253492623	1.57991089485839	1.14892136611833	0.00384199804145863	2.5892412890119e-05	0.00177477574161337
Island_chr9:133738154-133738408_ABL1	0.82622985	0.82312865	0.80943175	-0.0136968999999999	-0.0167981	-0.00310120000000014	0.716411656683726	0.426293461345495	0.716411656683726	-0.170246083297949	0.247322463470617	1.3751253492623	1.57991089485839	1.14892136611833	0.00384199804145863	2.5892412890119e-05	0.00177477574161337
N_Shore_chr9:133760420-133760879_ABL1	0.79583085	0.80722135	0.79114405	-0.0160773000000001	-0.00468679999999999	0.0113905000000001	0.686017125117228	0.902400194401253	0.902400194401253	-0.0704086184798558	0.556726266761564	1.3751253492623	1.57991089485839	1.14892136611833	0.00384199804145863	2.5892412890119e-05	0.00177477574161337
Island_chr9:133760420-133760879_ABL1	0.7990899	0.805525	0.78554975	-0.0199752500000001	-0.0135401500000001	0.00643510000000003	0.426293461345495	0.214534631549035	0.426293461345495	-0.287247723924559	0.0477496239454844	1.3751253492623	1.57991089485839	1.14892136611833	0.00384199804145863	2.5892412890119e-05	0.00177477574161337
Island_chr1:179198163-179199200_ABL2	0.094595045	0.093801885	0.092870945	-0.000930939999999991	-0.00172409999999999	-0.000793160000000001	0.990774650947514	0.842628651159718	0.555074382770743	-0.0182110820376289	0.802035880213832	2.53191922719621	3.59199151721254	1.41868329709326	0.00729521160267184	0.000437621866058482	0.000516306697972581
S_Shore_chr1:179198163-179199200_ABL2	0.6639463	0.7007428	0.66471985	-0.03602295	0.000773550000000012	0.0367965	0.635139487269883	0.837777479258822	0.837777479258822	-0.0518298866460757	0.616010759414778	2.53191922719621	3.59199151721254	1.41868329709326	0.00729521160267184	0.000437621866058482	0.000516306697972581
Island_chr10:116391466-116391827_ABLIM1	0.1971558	0.1547846	0.21400345	0.05921885	0.01684765	-0.0423712	0.635139487269883	0.968289837864919	0.837777479258822	0.116549558616006	0.258119192684609	1.87414663255901	2.88645805596574	1.54014526175281	0.00207944412453757	3.37011218541885e-05	0.00013730854594228
S_Shore_chr10:116391466-116391827_ABLIM1	0.43277905	0.3915692	0.36985975	-0.02170945	-0.0629193	-0.04120985	0.990019328883309	0.765931452348224	0.990019328883309	-0.062921682590221	0.494774375026442	1.87414663255901	2.88645805596574	1.54014526175281	0.00207944412453757	3.37011218541885e-05	0.00013730854594228
Island_chr4:8087169-8087449_ABLIM2	0.83550335	0.8227724	0.84142315	0.0186507499999999	0.00591980000000003	-0.0127309499999999	0.999325913718493	0.968289837864919	0.999325913718493	-0.0546106894472684	0.597180995078873	2.14932193630736	2.69936109073962	1.25591287426083	0.00979717001175961	0.00014197048840072	0.000606396068075049
N_Shore_chr4:8098825-8099074_ABLIM2	0.8160526	0.8197117	0.8261262	0.00641449999999999	0.0100736000000001	0.00365910000000014	0.968289837864919	0.433736099701466	0.433736099701466	0.025617822020711	0.804323964061116	2.14932193630736	2.69936109073962	1.25591287426083	0.00979717001175961	0.00014197048840072	0.000606396068075049
Island_chr4:8098825-8099074_ABLIM2	0.8890052	0.90623455	0.91039305	0.00415850000000006	0.0213878500000001	0.01722935	0.994161229482218	0.262833842015551	0.449036822040911	0.108284413000338	0.365248704046994	2.14932193630736	2.69936109073962	1.25591287426083	0.00979717001175961	0.00014197048840072	0.000606396068075049
N_Shore_chr4:8154077-8154406_ABLIM2	0.8201885	0.81994705	0.8246053	0.00465824999999997	0.0044168	-0.000241449999999976	0.999890969658817	0.716411656683726	0.952256279729904	0.102851608734655	0.486653207643732	2.14932193630736	2.69936109073962	1.25591287426083	0.00979717001175961	0.00014197048840072	0.000606396068075049
Island_chr4:8154077-8154406_ABLIM2	0.8248116	0.8404689	0.8360903	-0.00437860000000012	0.0112787	0.0156573000000001	0.999999997656384	0.837777479258822	0.968289837864919	0.0906806761117538	0.379586228086366	2.14932193630736	2.69936109073962	1.25591287426083	0.00979717001175961	0.00014197048840072	0.000606396068075049
Island_chr4:8159728-8160893_ABLIM2	0.065600295	0.06931601	0.06903226	-0.000283749999999985	0.00343196500000001	0.00371571499999999	0.987571553246588	0.863105342996529	0.749920881596519	0.000291677434355725	0.99623662465712	2.14932193630736	2.69936109073962	1.25591287426083	0.00979717001175961	0.00014197048840072	0.000606396068075049
S_Shore_chr4:8159728-8160893_ABLIM2	0.28649494	0.281949145	0.315360525	0.03341138	0.028865585	-0.00454579500000002	0.999890969658817	0.716411656683726	0.952256279729904	0.0180514059210456	0.903075626244967	2.14932193630736	2.69936109073962	1.25591287426083	0.00979717001175961	0.00014197048840072	0.000606396068075049
N_Shore_chr5:148520992-148521467_ABLIM3	0.4956252	0.5412699	0.4426879	-0.0985820000000001	-0.0529373	0.0456447000000001	0.153305649224872	0.468149614591152	0.621679771286278	-0.0519212727899056	0.503876281472643	1.77297424911127	3.01184441057205	1.69875248446603	0.000191342980020088	1.09505327187788e-05	0.00015833093593534
Island_chr5:148520992-148521467_ABLIM3	0.1097269	0.1043118	0.096869975	-0.007441825	-0.012856925	-0.00541510000000001	0.559559771259005	0.329116378879816	0.818621174474496	-0.0992911447604878	0.125036043880813	1.77297424911127	3.01184441057205	1.69875248446603	0.000191342980020088	1.09505327187788e-05	0.00015833093593534
Island_chr9:136131001-136131831_ABO	0.8722847	0.8662214	0.87431285	0.00809145	0.00202815000000001	-0.00606329999999999	0.990019328883309	0.765931452348224	0.99992460868065	-0.000589961577842316	0.99489751464603	21.041667686	22.95415234	3.16832638143232	0.0119430488746181	0.00194089968246629	0.000305188117709597
N_Shore_chr9:136150031-136151365_ABO	0.59255185	0.53477145	0.53036045	-0.00441099999999994	-0.0621913999999999	-0.0577804	0.952256279729904	0.0349979775583762	0.0933262986669721	-0.394715557248403	0.0054981941798222	21.041667686	22.95415234	3.16832638143232	0.0119430488746181	0.00194089968246629	0.000305188117709597
Island_chr9:136150031-136151365_ABO	0.3871182	0.37935	0.2178082	-0.1615418	-0.16931	-0.00776819999999995	0.0876820974182007	0.0214116150913461	0.635139487269883	-0.379358738706443	0.000137977828361609	21.041667686	22.95415234	3.16832638143232	0.0119430488746181	0.00194089968246629	0.000305188117709597
Island_chr7:150554419-150554741_ABP1	0.84658365	0.84780315	0.8410908	-0.00671235000000003	-0.00549284999999988	0.00121950000000015	0.994161229482218	0.99999947973759	0.994161229482218	0.0415743139191781	0.728782344308319	17.3807067358546	11.573347056	1.212076938	0.00691654534281189	0.000589669570374534	0.00319298157726283
S_Shore_chr7:150554419-150554741_ABP1	0.8336995	0.82926785	0.8387918	0.00952395000000017	0.00509230000000005	-0.00443165000000012	0.952256279729904	0.952256279729904	0.952256279729904	0.128777385268926	0.383034911378584	17.3807067358546	11.573347056	1.212076938	0.00691654534281189	0.000589669570374534	0.00319298157726283
N_Shelf_chr17:1063942-1064304_ABR	0.8509569	0.85326525	0.8482388	-0.0050264499999999	-0.00271809999999995	0.00230834999999996	0.0222179626165252	0.627167050717532	0.26999967167738	-0.146559950657866	0.154190641776073	2.0729858678496	2.68314416483821	1.29433789513556	0.0343743155016769	0.00341744017907564	0.00387143307541286
N_Shore_chr17:1063942-1064304_ABR	0.7713861	0.7463422	0.7687692	0.022427	-0.00261690000000003	-0.0250439	0.0337022412499426	0.0995618483147803	0.000480738952832405	-0.159797431326395	0.0557263657379684	2.0729858678496	2.68314416483821	1.29433789513556	0.0343743155016769	0.00341744017907564	0.00387143307541286
Island_chr17:1063942-1064304_ABR	0.82895315	0.83220005	0.83727615	0.00507610000000003	0.00832299999999997	0.00324689999999994	0.248548218323673	0.248548218323673	0.517550843046749	-0.0347382329684956	0.679349838779435	2.0729858678496	2.68314416483821	1.29433789513556	0.0343743155016769	0.00341744017907564	0.00387143307541286
S_Shore_chr17:1063942-1064304_ABR	0.8495293	0.859352	0.8548562	-0.00449580000000005	0.00532690000000002	0.00982270000000007	0.210551632726011	0.210551632726011	0.0366310527071189	-0.0449889695170537	0.761409519579618	2.0729858678496	2.68314416483821	1.29433789513556	0.0343743155016769	0.00341744017907564	0.00387143307541286
S_Shelf_chr17:1063942-1064304_ABR	0.8411214	0.8413831	0.8421773	0.000794199999999967	0.0010559	0.000261700000000031	0.699374199935276	0.699374199935276	0.699374199935276	-0.0854257006010272	0.563735022914539	2.0729858678496	2.68314416483821	1.29433789513556	0.0343743155016769	0.00341744017907564	0.00387143307541286
N_Shelf_chr17:1082376-1083833_ABR	0.86808305	0.87737445	0.8599864	-0.0173880500000001	-0.00809665000000015	0.00929139999999995	0.00386090824467955	0.0366310527071189	0.210551632726011	-0.439991333266361	0.00175218608958278	2.0729858678496	2.68314416483821	1.29433789513556	0.0343743155016769	0.00341744017907564	0.00387143307541286
N_Shore_chr17:1082376-1083833_ABR	0.5325798	0.5158614	0.53918145	0.02332005	0.00660165000000013	-0.0167183999999999	0.0878664139416911	0.0878664139416911	0.26999967167738	-0.141159799799824	0.170113195943992	2.0729858678496	2.68314416483821	1.29433789513556	0.0343743155016769	0.00341744017907564	0.00387143307541286
Island_chr17:1082376-1083833_ABR	0.078856275	0.0756596	0.078342965	0.00268336500000001	-0.000513310000000003	-0.00319667500000001	0.759097838492289	0.572654849949571	0.263380632422274	-0.0187315141200994	0.682280749803876	2.0729858678496	2.68314416483821	1.29433789513556	0.0343743155016769	0.00341744017907564	0.00387143307541286
S_Shore_chr17:1082376-1083833_ABR	0.74365225	0.74289475	0.759514	0.01661925	0.01586175	-0.000757499999999967	0.687091197243966	0.517550843046749	0.687091197243966	-0.174856924518735	0.0360668516211215	2.0729858678496	2.68314416483821	1.29433789513556	0.0343743155016769	0.00341744017907564	0.00387143307541286
N_Shelf_chr17:909981-910442_ABR	0.50023505	0.55111225	0.44416565	-0.1069466	-0.0560694	0.0508772000000001	0.164972699502243	0.578600141650845	0.404587405685253	0.102929252830551	0.263265630627246	2.0729858678496	2.68314416483821	1.29433789513556	0.0343743155016769	0.00341744017907564	0.00387143307541286
N_Shore_chr17:909981-910442_ABR	0.328562	0.34150455	0.3068426	-0.03466195	-0.0217194	0.01294255	0.139822579488938	0.262833842015551	0.994161229482218	0.066759515857743	0.577403526159547	2.0729858678496	2.68314416483821	1.29433789513556	0.0343743155016769	0.00341744017907564	0.00387143307541286
Island_chr17:909981-910442_ABR	0.6300035	0.6266997	0.57706535	-0.0496343499999999	-0.0529381499999999	-0.00330379999999997	0.139822579488938	0.686017125117228	0.686017125117228	0.1379853812842	0.247725148909456	2.0729858678496	2.68314416483821	1.29433789513556	0.0343743155016769	0.00341744017907564	0.00387143307541286
S_Shore_chr17:909981-910442_ABR	0.73679555	0.7218918	0.711172	-0.0107198000000002	-0.0256235500000001	-0.0149037499999999	0.999890969658817	0.716411656683726	0.952256279729904	-0.1413089203229	0.338048117517985	2.0729858678496	2.68314416483821	1.29433789513556	0.0343743155016769	0.00341744017907564	0.00387143307541286
N_Shore_chr17:915736-915979_ABR	0.89949715	0.88980355	0.88298	-0.00682355000000001	-0.01651715	-0.00969359999999997	0.994161229482218	0.686017125117228	0.902400194401253	-0.0619489299088739	0.605190125239085	2.0729858678496	2.68314416483821	1.29433789513556	0.0343743155016769	0.00341744017907564	0.00387143307541286
Island_chr17:915736-915979_ABR	0.7604734	0.7444962	0.74140295	-0.00309324999999994	-0.01907045	-0.0159772	0.994161229482218	0.686017125117228	0.902400194401253	-0.0510825817214876	0.670004031742587	2.0729858678496	2.68314416483821	1.29433789513556	0.0343743155016769	0.00341744017907564	0.00387143307541286
S_Shore_chr17:915736-915979_ABR	0.76134385	0.7488295	0.7494052	0.000575699999999957	-0.0119386500000001	-0.01251435	0.994161229482218	0.902400194401253	0.902400194401253	-0.0189693831017492	0.874332531948649	2.0729858678496	2.68314416483821	1.29433789513556	0.0343743155016769	0.00341744017907564	0.00387143307541286
N_Shelf_chr17:926234-926439_ABR	0.90153945	0.90109515	0.9007135	-0.000381650000000011	-0.000825950000000075	-0.000444300000000064	0.902400194401253	0.902400194401253	0.994161229482218	-0.00886186579334888	0.941105214881612	2.0729858678496	2.68314416483821	1.29433789513556	0.0343743155016769	0.00341744017907564	0.00387143307541286
N_Shore_chr17:926234-926439_ABR	0.72130405	0.6621015	0.72912535	0.06702385	0.00782130000000003	-0.05920255	0.952256279729904	0.999890969658817	0.716411656683726	-0.083645517800114	0.571917742719089	2.0729858678496	2.68314416483821	1.29433789513556	0.0343743155016769	0.00341744017907564	0.00387143307541286
Island_chr17:926234-926439_ABR	0.80133355	0.80302055	0.81230045	0.0092798999999999	0.0109668999999999	0.00168699999999999	0.635139487269883	0.837777479258822	0.837777479258822	-0.0143526779652591	0.889614565224323	2.0729858678496	2.68314416483821	1.29433789513556	0.0343743155016769	0.00341744017907564	0.00387143307541286
S_Shore_chr17:926234-926439_ABR	0.9460158	0.94606565	0.9488556	0.00278995000000004	0.00283980000000006	4.98500000000179e-05	0.686017125117228	0.139822579488938	0.262833842015551	-0.185134914205884	0.119489300435557	2.0729858678496	2.68314416483821	1.29433789513556	0.0343743155016769	0.00341744017907564	0.00387143307541286
S_Shelf_chr17:926234-926439_ABR	0.9016491	0.8992593	0.89795825	-0.00130104999999991	-0.00369084999999991	-0.0023898	0.635139487269883	0.837777479258822	0.837777479258822	-0.0587685600123948	0.569518334627198	2.0729858678496	2.68314416483821	1.29433789513556	0.0343743155016769	0.00341744017907564	0.00387143307541286
N_Shelf_chr17:933026-933236_ABR	0.9006606	0.9559081	0.9033857	-0.0525224	0.00272510000000004	0.0552475	0.752902961948235	0.999890969658817	0.752902961948235	-0.0537790015159122	0.71957840665877	2.0729858678496	2.68314416483821	1.29433789513556	0.0343743155016769	0.00341744017907564	0.00387143307541286
N_Shore_chr17:933026-933236_ABR	0.75231795	0.7527422	0.75515745	0.00241524999999998	0.00283949999999999	0.000424250000000015	0.952256279729904	0.952256279729904	0.716411656683726	-0.122448963924558	0.40703896979449	2.0729858678496	2.68314416483821	1.29433789513556	0.0343743155016769	0.00341744017907564	0.00387143307541286
Island_chr17:933026-933236_ABR	0.88431295	0.87979975	0.88446755	0.00466780000000011	0.000154600000000116	-0.00451319999999999	0.160069453002213	0.837777479258822	0.635139487269883	-0.135017913805155	0.189660071978035	2.0729858678496	2.68314416483821	1.29433789513556	0.0343743155016769	0.00341744017907564	0.00387143307541286
Island_chr17:934417-935088_ABR	0.35417425	0.39042475	0.36033405	-0.0300907	0.00615979999999994	0.0362505	0.902400194401253	0.686017125117228	0.449036822040911	0.0510334773698222	0.670302923508275	2.0729858678496	2.68314416483821	1.29433789513556	0.0343743155016769	0.00341744017907564	0.00387143307541286
S_Shore_chr17:934417-935088_ABR	0.7151102	0.76531325	0.7372995	-0.0280137499999999	0.0221893	0.0502030499999999	0.902400194401253	0.902400194401253	0.449036822040911	0.0318037523203137	0.790849344741991	2.0729858678496	2.68314416483821	1.29433789513556	0.0343743155016769	0.00341744017907564	0.00387143307541286
Island_chr17:951746-952265_ABR	0.9219566	0.92627395	0.90884965	-0.0174242999999999	-0.0131069499999998	0.00431735000000011	0.999325913718493	0.874113387880424	0.994870547426661	-0.0790652711244916	0.4487524143578	2.0729858678496	2.68314416483821	1.29433789513556	0.0343743155016769	0.00341744017907564	0.00387143307541286
S_Shore_chr17:951746-952265_ABR	0.92497355	0.9233948	0.92689155	0.00349674999999994	0.00191799999999998	-0.00157874999999996	0.994161229482218	0.686017125117228	0.902400194401253	-0.0460207202064329	0.701076317795491	2.0729858678496	2.68314416483821	1.29433789513556	0.0343743155016769	0.00341744017907564	0.00387143307541286
S_Shelf_chr17:951746-952265_ABR	0.87298745	0.86324685	0.86657965	0.00333280000000002	-0.00640779999999996	-0.00974059999999999	0.716411656683726	0.716411656683726	0.426293461345495	-0.172789930721626	0.240224131654096	2.0729858678496	2.68314416483821	1.29433789513556	0.0343743155016769	0.00341744017907564	0.00387143307541286
N_Shelf_chr17:975592-975902_ABR	0.8268701	0.8150182	0.81440995	-0.000608249999999977	-0.0124601500000001	-0.0118519000000001	0.902400194401253	0.262833842015551	0.686017125117228	-0.114314200598373	0.338995916961203	2.0729858678496	2.68314416483821	1.29433789513556	0.0343743155016769	0.00341744017907564	0.00387143307541286
N_Shore_chr17:975592-975902_ABR	0.80897615	0.8130574	0.8065739	-0.00648349999999998	-0.00240225000000005	0.00408124999999993	0.686017125117228	0.994161229482218	0.686017125117228	0.0922599040116931	0.440827710058031	2.0729858678496	2.68314416483821	1.29433789513556	0.0343743155016769	0.00341744017907564	0.00387143307541286
Island_chr17:981508-981748_ABR	0.9208189	0.9183646	0.91532055	-0.00304404999999996	-0.00549834999999999	-0.00245430000000002	0.837777479258822	0.433736099701466	0.635139487269883	-0.0967750055493606	0.348254385182449	2.0729858678496	2.68314416483821	1.29433789513556	0.0343743155016769	0.00341744017907564	0.00387143307541286
S_Shore_chr17:981508-981748_ABR	0.71320585	0.69936945	0.7029612	0.00359175	-0.01024465	-0.0138364	0.994161229482218	0.99999947973759	0.994161229482218	-0.179852634425499	0.130597978767636	2.0729858678496	2.68314416483821	1.29433789513556	0.0343743155016769	0.00341744017907564	0.00387143307541286
Island_chr17:1011844-1012968_ABR	0.08152562	0.07665473	0.0768498	0.000195069999999992	-0.00467582	-0.00487088999999999	0.918018425367236	0.972543038140173	0.722233560535225	-0.0376250061282565	0.507870561651295	2.0729858678496	2.68314416483821	1.29433789513556	0.0343743155016769	0.00341744017907564	0.00387143307541286
S_Shore_chr17:1011844-1012968_ABR	0.5359773	0.51933685	0.5477273	0.0283904500000001	0.01175	-0.01664045	0.892778337250123	0.674893978560585	0.13892028431882	-0.266985083539198	0.0233830295379035	2.0729858678496	2.68314416483821	1.29433789513556	0.0343743155016769	0.00341744017907564	0.00387143307541286
N_Shore_chr17:1028544-1028972_ABR	0.865741	0.86141165	0.8781381	0.0167264500000001	0.0123970999999999	-0.00432935000000012	0.918805221412117	0.99992460868065	0.99992460868065	-0.0304163821063637	0.741563504393325	2.0729858678496	2.68314416483821	1.29433789513556	0.0343743155016769	0.00341744017907564	0.00387143307541286
Island_chr17:1028544-1028972_ABR	0.8416908	0.82504055	0.820748	-0.00429254999999995	-0.0209428	-0.0166502500000001	0.415365335523867	0.699374199935276	0.699374199935276	-0.208573703837065	0.00369360560382151	2.0729858678496	2.68314416483821	1.29433789513556	0.0343743155016769	0.00341744017907564	0.00387143307541286
S_Shore_chr17:1028544-1028972_ABR	0.7454314	0.7438884	0.75067115	0.00678275000000006	0.0052397500000001	-0.00154299999999996	0.248548218323673	0.517550843046749	0.248548218323673	-0.0306221778436349	0.715597426962908	2.0729858678496	2.68314416483821	1.29433789513556	0.0343743155016769	0.00341744017907564	0.00387143307541286
S_Shelf_chr17:1028544-1028972_ABR	0.85654645	0.84335105	0.85465755	0.0113065	-0.00188889999999997	-0.0131954	0.0366310527071189	0.210551632726011	0.0366310527071189	0.0824762127099227	0.577322051074069	2.0729858678496	2.68314416483821	1.29433789513556	0.0343743155016769	0.00341744017907564	0.00387143307541286
Island_chr6:26596046-26596321_ABT1	0.059473105	0.05933228	0.060223875	0.000891595000000002	0.000750770000000005	-0.000140824999999997	0.902400194401253	0.686017125117228	0.902400194401253	0.135153102507956	0.257657972648862	1.65345345495484	2.45262305189943	1.48333359161079	0.00123650058230186	3.31526505715321e-05	4.59907626576819e-05
Island_chr6:26597125-26597552_ABT1	0.081223145	0.090375535	0.08457657	-0.005798965	0.00335342500000001	0.00915239000000001	0.837777479258822	0.837777479258822	0.837777479258822	0.0167202578780544	0.871550242307057	1.65345345495484	2.45262305189943	1.48333359161079	0.00123650058230186	3.31526505715321e-05	4.59907626576819e-05
Island_chr6:26598108-26598316_ABT1	0.59632345	0.62766165	0.5113724	-0.11628925	-0.08495105	0.0313381999999999	0.449036822040911	0.994161229482218	0.686017125117228	-0.0384453549120724	0.748491634720402	1.65345345495484	2.45262305189943	1.48333359161079	0.00123650058230186	3.31526505715321e-05	4.59907626576819e-05
Island_chr6:26598524-26598758_ABT1	0.59070575	0.65319285	0.63069635	-0.0224964999999999	0.0399906000000001	0.0624871	0.902400194401253	0.902400194401253	0.686017125117228	-0.0289902144603082	0.808984945005035	1.65345345495484	2.45262305189943	1.48333359161079	0.00123650058230186	3.31526505715321e-05	4.59907626576819e-05
Island_chr3:127391011-127392434_ABTB1	0.10889295	0.09446938	0.1005292	0.00605982000000001	-0.00836375	-0.01442357	0.978894643500705	0.152784340126805	0.333784268881491	-0.129681467909445	0.0938564101930571	1.6766682841992	2.50553546871346	1.49435370867657	0.00366380082060444	5.57467901009914e-05	2.15487980988598e-05
S_Shore_chr3:127391011-127392434_ABTB1	0.8935179	0.89463575	0.8939361	-0.000699649999999941	0.000418200000000035	0.00111784999999998	0.210551632726011	0.210551632726011	0.699374199935276	0.126122591314579	0.393000787193865	1.6766682841992	2.50553546871346	1.49435370867657	0.00366380082060444	5.57467901009914e-05	2.15487980988598e-05
S_Shelf_chr3:127391011-127392434_ABTB1	0.895677	0.90087625	0.8782706	-0.02260565	-0.0174064	0.00519924999999999	0.0603931037872405	0.333784268881491	0.333784268881491	-0.0544160355727238	0.483574014145396	1.6766682841992	2.50553546871346	1.49435370867657	0.00366380082060444	5.57467901009914e-05	2.15487980988598e-05
Island_chr11:34195989-34196256_ABTB2	0.1026726	0.099607715	0.09944087	-0.000166845000000013	-0.00323173	-0.00306488499999999	0.990019328883309	0.765931452348224	0.765931452348224	-0.0693947280440859	0.451370023039266	2.06309456509774	3.34182517231914	1.61981192178693	0.00405929305290883	6.1591188029249e-05	5.56411033881159e-05
N_Shore_chr11:34378229-34379993_ABTB2	0.5701927	0.59932015	0.64095845	0.0416383	0.0707657500000001	0.0291274500000001	0.952256279729904	0.716411656683726	0.716411656683726	0.015677148015214	0.915774482495169	2.06309456509774	3.34182517231914	1.61981192178693	0.00405929305290883	6.1591188029249e-05	5.56411033881159e-05
Island_chr11:34378229-34379993_ABTB2	0.068078575	0.066079035	0.061871185	-0.00420785000000001	-0.00620739	-0.00199953999999999	0.554169541931664	0.554169541931664	0.960534005689253	-0.0681632458900647	0.248877770331804	2.06309456509774	3.34182517231914	1.61981192178693	0.00405929305290883	6.1591188029249e-05	5.56411033881159e-05
Island_chr3:38178002-38178750_ACAA1	0.07501908	0.06300126	0.07405456	0.0110533	-0.000964519999999996	-0.01201782	0.131419728340629	0.627167050717532	0.0361258139321343	0.0884738283049007	0.195219864945533	1.85031355518767	2.7410379857425	1.48139107453303	0.00293793275895499	0.000158823475258122	9.6103110912162e-06
N_Shore_chr3:38179857-38180689_ACAA1	0.1045513	0.09003293	0.089157575	-0.000875354999999994	-0.015393725	-0.01451837	0.952256279729904	0.952256279729904	0.952256279729904	-0.127338019444564	0.388419454888548	1.85031355518767	2.7410379857425	1.48139107453303	0.00293793275895499	0.000158823475258122	9.6103110912162e-06
Island_chr3:38179857-38180689_ACAA1	0.08908639	0.1021002	0.10046645	-0.00163374999999999	0.01138006	0.01301381	0.991402670372341	0.908752654932866	0.381063389923618	-0.00421076754136654	0.956929875188349	1.85031355518767	2.7410379857425	1.48139107453303	0.00293793275895499	0.000158823475258122	9.6103110912162e-06
Island_chr18:47339411-47340956_ACAA2	0.08602621	0.09598275	0.09234049	-0.00364226000000001	0.00631428000000001	0.00995654000000001	0.490980372462395	0.885551910972241	0.490980372462395	-0.113446394853369	0.0963098006401247	2.36274363865479	3.65520729638811	1.54701815152031	0.00543848280795666	0.00105064936409422	0.000128072889755604
N_Shelf_chr17:35715796-35716627_ACACA	0.71168	0.71877615	0.7178874	-0.000888750000000105	0.00620739999999997	0.00709615000000008	0.210551632726011	0.0366310527071189	0.210551632726011	0.262333884852638	0.0716576957916601	1.46675750255241	1.9961572998043	1.36093205341076	0.00220714951052527	1.45504362766623e-05	0.000152987382201599
N_Shore_chr17:35715796-35716627_ACACA	0.1408792	0.143749	0.14315895	-0.000590050000000009	0.00227975000000002	0.00286980000000003	0.210551632726011	0.699374199935276	0.0366310527071189	0.0893866661863363	0.545726567717856	1.46675750255241	1.9961572998043	1.36093205341076	0.00220714951052527	1.45504362766623e-05	0.000152987382201599
Island_chr17:35715796-35716627_ACACA	0.05883446	0.05877879	0.05679923	-0.00197956	-0.00203523	-5.56700000000007e-05	0.181891276056881	0.573804018263962	0.342053650454315	0.0025854014196367	0.95167332558066	1.46675750255241	1.9961572998043	1.36093205341076	0.00220714951052527	1.45504362766623e-05	0.000152987382201599
S_Shore_chr17:35715796-35716627_ACACA	0.5168534	0.52516335	0.57251665	0.0473533	0.0556632500000001	0.00830995000000001	0.210551632726011	0.00386090824467955	0.699374199935276	0.477727204505836	0.000595262417644066	1.46675750255241	1.9961572998043	1.36093205341076	0.00220714951052527	1.45504362766623e-05	0.000152987382201599
S_Shelf_chr17:35715796-35716627_ACACA	0.8371815	0.83253645	0.8454297	0.01289325	0.00824819999999993	-0.00464505000000004	0.210551632726011	0.210551632726011	0.699374199935276	-0.0287150283214391	0.846380001200633	1.46675750255241	1.9961572998043	1.36093205341076	0.00220714951052527	1.45504362766623e-05	0.000152987382201599
N_Shelf_chr17:35766664-35767335_ACACA	0.8361987	0.82212275	0.85162925	0.0295065	0.01543055	-0.0140759499999999	0.0366310527071189	0.0366310527071189	0.00386090824467955	0.116346502757957	0.430986733800661	1.46675750255241	1.9961572998043	1.36093205341076	0.00220714951052527	1.45504362766623e-05	0.000152987382201599
Island_chr17:35766664-35767335_ACACA	0.05394396	0.05852524	0.05518082	-0.00334442	0.00123686	0.00458128	0.0562300697480642	0.203188824472845	0.437513715045492	0.00189946228811679	0.972328531694754	1.46675750255241	1.9961572998043	1.36093205341076	0.00220714951052527	1.45504362766623e-05	0.000152987382201599
N_Shore_chr12:109592315-109592633_ACACB	0.39797225	0.40832865	0.3728212	-0.03550745	-0.0251510500000001	0.0103563999999999	0.716411656683726	0.952256279729904	0.999890969658817	-0.085924127138398	0.561453790501477	1.98007938063303	2.22921142687381	1.12581922153097	0.00287278441291142	0.000157616150175083	0.000757577825148737
Island_chr12:109592315-109592633_ACACB	0.09451577	0.083803045	0.08614973	0.00234668500000002	-0.00836603999999999	-0.010712725	0.837777479258822	0.433736099701466	0.160069453002213	-0.0787995644041664	0.445374629491905	1.98007938063303	2.22921142687381	1.12581922153097	0.00287278441291142	0.000157616150175083	0.000757577825148737
S_Shore_chr12:109592315-109592633_ACACB	0.077771365	0.08178779	0.068210305	-0.013577485	-0.00956106	0.004016425	0.139822579488938	0.262833842015551	0.902400194401253	-0.327926368640964	0.00492255432318854	1.98007938063303	2.22921142687381	1.12581922153097	0.00287278441291142	0.000157616150175083	0.000757577825148737
Island_chr12:112123246-112124059_ACAD10	0.065137305	0.064986155	0.06027465	-0.004711505	-0.00486265500000001	-0.000151150000000003	0.504120853489654	0.336404875586981	0.415365335523867	-0.0115807530235835	0.810320893861426	1.36133128495574	1.72853791344743	1.26974082837128	0.000226714696028976	7.29664591286697e-07	4.69741681320163e-05
S_Shore_chr12:112123246-112124059_ACAD10	0.099991155	0.10077148	0.10361605	0.00284457	0.003624895	0.000780324999999998	0.994161229482218	0.994161229482218	0.99999947973759	-0.0170117459602552	0.887211637870584	1.36133128495574	1.72853791344743	1.26974082837128	0.000226714696028976	7.29664591286697e-07	4.69741681320163e-05
Island_chr3:132378558-132378772_ACAD11	0.064038695	0.066904145	0.06612742	-0.000776725000000006	0.00208872499999999	0.00286544999999999	0.517550843046749	0.517550843046749	0.517550843046749	-0.0552598234709797	0.510640018470265	1.60772098128874	1.96040445109818	1.21936858068913	0.00500686009124813	9.42591350762696e-05	0.0047122689487252
N_Shore_chr3:132379083-132379643_ACAD11	0.1000364	0.1028522	0.0966491	-0.0062031	-0.0033873	0.00281580000000001	0.00965589890103458	0.687091197243966	0.0184193488196702	-0.104315882162703	0.213397099875667	1.60772098128874	1.96040445109818	1.21936858068913	0.00500686009124813	9.42591350762696e-05	0.0047122689487252
Island_chr3:132379083-132379643_ACAD11	0.084795355	0.089122935	0.08936937	0.000246435000000003	0.004574015	0.00432758	0.449036822040911	0.902400194401253	0.994161229482218	0.00216606993704159	0.98559253860904	1.60772098128874	1.96040445109818	1.21936858068913	0.00500686009124813	9.42591350762696e-05	0.0047122689487252
Island_chr11:134122762-134122981_ACAD8	0.07019147	0.056721655	0.061863125	0.00514147	-0.00832834500000001	-0.013469815	0.968289837864919	0.467122041862916	0.974972192571513	0.0293078863250817	0.777991897797535	1.65102667902526	3.07094098551932	1.86001899577562	9.7976022882838e-05	2.67937568478672e-06	0.000314367594470473
Island_chr11:134123209-134123996_ACAD8	0.07747789	0.07730005	0.07643867	-0.000861380000000009	-0.00103921999999999	-0.000177839999999985	0.918018425367236	0.830946182847533	0.972543038140173	0.03620466453035	0.524031077177839	1.65102667902526	3.07094098551932	1.86001899577562	9.7976022882838e-05	2.67937568478672e-06	0.000314367594470473
S_Shelf_chr11:134122762-134122981_ACAD8	0.8206423	0.81527545	0.74642595	-0.0688494999999999	-0.07421635	-0.00536685000000015	0.000503943620971281	6.5768913246167e-05	0.918805221412117	-0.423466707183617	1.44261350429313e-06	1.65102667902526	3.07094098551932	1.86001899577562	9.7976022882838e-05	2.67937568478672e-06	0.000314367594470473
N_Shore_chr3:128598176-128598703_ACAD9	0.092005235	0.095736495	0.10039765	0.004661155	0.00839241500000001	0.00373126000000001	0.765931452348224	0.765931452348224	0.918805221412117	0.00992069897395412	0.914359840978078	1.52095850422897	1.87039520436048	1.22974768815843	0.000216533212152595	6.18659951644256e-06	0.000126095944795975
Island_chr3:128598176-128598703_ACAD9	0.047306305	0.047529945	0.04269646	-0.004833485	-0.00460984499999999	0.000223640000000004	0.554169541931664	0.674893978560585	0.892778337250123	-0.0213924916015782	0.717721866801298	1.52095850422897	1.87039520436048	1.22974768815843	0.000216533212152595	6.18659951644256e-06	0.000126095944795975
Island_chr2:211089413-211090176_ACADL	0.067960345	0.06845513	0.06968731	0.00123218	0.001726965	0.000494784999999998	0.956964735555039	0.687091197243966	0.687091197243966	0.0593698163997638	0.479658175635619	2.59586982788894	4.35666562983632	1.67830666354304	0.00235125571630853	0.000215292580476057	0.000178990021867285
S_Shore_chr2:211089413-211090176_ACADL	0.1255535	0.136505	0.1330297	-0.00347529999999999	0.00747619999999999	0.0109515	0.980733323885512	0.645952479465038	0.612331081426197	-0.0449370941203759	0.564179336893013	2.59586982788894	4.35666562983632	1.67830666354304	0.00235125571630853	0.000215292580476057	0.000178990021867285
N_Shore_chr1:76189916-76190730_ACADM	0.7067032	0.7053225	0.71202975	0.00670725000000005	0.00532655000000004	-0.00138070000000001	0.778949859791899	0.999063458359406	0.980733323885512	0.000639874198753128	0.993432050726348	1.45053457799439	1.75724492315634	1.21144642107466	0.00191040653694295	3.44774389434712e-05	0.00545723098581829
Island_chr1:76189916-76190730_ACADM	0.0551323	0.05164487	0.04541154	-0.00623333	-0.00972075999999999	-0.00348742999999999	0.692563323420023	0.269343953999945	0.302730296109154	-0.0270762114322997	0.634317575921484	1.45053457799439	1.75724492315634	1.21144642107466	0.00191040653694295	3.44774389434712e-05	0.00545723098581829
N_Shore_chr12:121163472-121163913_ACADS	0.1743936	0.21288385	0.2009268	-0.01195705	0.0265332	0.03849025	0.635139487269883	0.968289837864919	0.837777479258822	-0.0134868520107677	0.89623531422796	8.94725643025631	6.306429157	1.440911649	0.000649157522466809	2.11526782932482e-05	0.00879529062653101
Island_chr12:121163472-121163913_ACADS	0.067205085	0.09931925	0.091168595	-0.00815065500000001	0.02396351	0.032114165	0.838570126687112	0.0366310527071189	0.0218735064067261	0.100048818429538	0.167361599543007	8.94725643025631	6.306429157	1.440911649	0.000649157522466809	2.11526782932482e-05	0.00879529062653101
S_Shore_chr12:121163472-121163913_ACADS	0.79267035	0.7921354	0.7979291	0.0057936999999999	0.00525874999999987	-0.000534950000000034	0.918805221412117	0.765931452348224	0.990019328883309	0.0362483820005068	0.694279501786668	8.94725643025631	6.306429157	1.440911649	0.000649157522466809	2.11526782932482e-05	0.00879529062653101
N_Shelf_chr12:121177115-121177341_ACADS	0.8562709	0.8574066	0.86066	0.00325339999999996	0.00438910000000003	0.00113570000000007	0.426293461345495	0.999890969658817	0.716411656683726	-0.0203268803826652	0.890927537842045	8.94725643025631	6.306429157	1.440911649	0.000649157522466809	2.11526782932482e-05	0.00879529062653101
N_Shore_chr12:121177115-121177341_ACADS	0.84467315	0.8378761	0.85311045	0.01523435	0.00843729999999998	-0.00679704999999997	0.265687140281729	0.404587405685253	0.918805221412117	0.00379867298367217	0.967154814195605	8.94725643025631	6.306429157	1.440911649	0.000649157522466809	2.11526782932482e-05	0.00879529062653101
Island_chr12:121177115-121177341_ACADS	0.8878804	0.88005895	0.88173295	0.00167399999999995	-0.00614745000000005	-0.00782145000000001	0.837777479258822	0.968289837864919	0.968289837864919	0.0278048036191693	0.787996163278894	8.94725643025631	6.306429157	1.440911649	0.000649157522466809	2.11526782932482e-05	0.00879529062653101
Island_chr10:124767758-124768897_ACADSB	0.095805125	0.08966672	0.09450227	0.00483554999999999	-0.00130285499999999	-0.00613840499999999	0.134370226528611	0.888460402868404	0.134370226528611	-0.0283174334901303	0.592287312496309	1.57955722713254	2.36759526982786	1.49889806406438	0.000270663290941479	1.77682297668386e-06	0.000240004010957898
N_Shore_chr17:7123038-7123718_ACADVL	0.62422125	0.65775935	0.64952725	-0.00823210000000008	0.0253060000000001	0.0335381000000001	0.990019328883309	0.765931452348224	0.990019328883309	0.0614220633913566	0.505135006994328	1.15202320077372	1.34177835069777	1.16471469480528	2.04887894368349e-05	1.20292245494341e-05	0.00210681993234837
Island_chr17:7123038-7123718_ACADVL	0.049554185	0.048099695	0.049288775	0.00118908	-0.000265410000000001	-0.00145449	0.541243098374871	0.652506428095653	0.862506429066396	-0.0365718857131815	0.5040703704542	1.15202320077372	1.34177835069777	1.16471469480528	2.04887894368349e-05	1.20292245494341e-05	0.00210681993234837
S_Shore_chr17:7123038-7123718_ACADVL	0.091474485	0.095813605	0.092610945	-0.00320266	0.00113646000000001	0.00433912	0.635139487269883	0.999325913718493	0.635139487269883	0.0056940399951965	0.956090992450766	1.15202320077372	1.34177835069777	1.16471469480528	2.04887894368349e-05	1.20292245494341e-05	0.00210681993234837
S_Shelf_chr17:7123038-7123718_ACADVL	0.727068	0.72240155	0.7211542	-0.00124735000000009	-0.00591380000000008	-0.00466644999999999	0.578600141650845	0.796478713175771	0.345180212087055	-0.0600847787428378	0.516263442509687	1.15202320077372	1.34177835069777	1.16471469480528	2.04887894368349e-05	1.20292245494341e-05	0.00210681993234837
Island_chr15:89346043-89347203_ACAN	0.13987255	0.1389514	0.1367606	-0.00219079999999999	-0.00311195	-0.000921150000000009	0.699374199935276	0.551489146762222	0.941181370674482	0.0166303182314291	0.818909695912381	4.07329211681176	7.18272610167877	1.76337122300495	1.6745382679244e-06	9.27333332492871e-05	0.00903974020306714
Island_chr17:7253298-7253764_ACAP1	0.2259975	0.2347391	0.1585364	-0.0762027	-0.0674611	0.00874159999999999	0.139822579488938	0.686017125117228	0.902400194401253	-0.0950264078863999	0.42718782898547	9.3384701093149	7.36929772	2.505073262	0.000139900763426773	3.24770923935108e-07	0.000182746792561478
N_Shore_chr3:195162891-195164119_ACAP2	0.2863284	0.2754503	0.25902455	-0.01642575	-0.02730385	-0.0108781	0.214534631549035	0.00301521066092336	0.426293461345495	-0.394868088183991	0.0054784504632528	1.23423213440972	1.43991707581794	1.16665012656359	6.42006841349682e-05	3.14617372712876e-05	0.00324315453544533
Island_chr3:195162891-195164119_ACAP2	0.07524612	0.07310232	0.071561455	-0.001540865	-0.003684665	-0.0021438	0.583243587462469	0.438262270847301	0.95035475385453	-0.0662242180904843	0.30794017490711	1.23423213440972	1.43991707581794	1.16665012656359	6.42006841349682e-05	3.14617372712876e-05	0.00324315453544533
S_Shore_chr3:195162891-195164119_ACAP2	0.37115755	0.374373	0.3858217	0.0114487	0.01466415	0.00321545000000001	0.716411656683726	0.952256279729904	0.716411656683726	-0.00468717974340593	0.974776781057712	1.23423213440972	1.43991707581794	1.16665012656359	6.42006841349682e-05	3.14617372712876e-05	0.00324315453544533
N_Shore_chr1:1228780-1230163_ACAP3	0.85728325	0.85415605	0.86109665	0.00694059999999985	0.00381339999999986	-0.0031272	0.902400194401253	0.994161229482218	0.994161229482218	-0.00723377900738315	0.951910991818772	3.184017924	5.295955364	1.78185513983768	0.000235608983148734	3.09941680007783e-06	0.000623771479777803
Island_chr1:1228780-1230163_ACAP3	0.80171365	0.76162565	0.7854882	0.02386255	-0.0162254499999999	-0.0400879999999999	0.943999037865147	0.703573250893562	0.555074382770743	-0.0280779859916549	0.699055568711312	3.184017924	5.295955364	1.78185513983768	0.000235608983148734	3.09941680007783e-06	0.000623771479777803
S_Shore_chr1:1228780-1230163_ACAP3	0.9200956	0.9272967	0.9264554	-0.000841300000000045	0.00635980000000003	0.00720110000000007	0.781028073983313	0.630775027362973	0.433736099701466	-0.0093494964895426	0.928348243627396	3.184017924	5.295955364	1.78185513983768	0.000235608983148734	3.09941680007783e-06	0.000623771479777803
S_Shelf_chr1:1228780-1230163_ACAP3	0.8038125	0.80732995	0.81570005	0.00837010000000005	0.01188755	0.00351744999999992	0.716411656683726	0.716411656683726	0.716411656683726	0.0359764890970248	0.808190753980846	3.184017924	5.295955364	1.78185513983768	0.000235608983148734	3.09941680007783e-06	0.000623771479777803
N_Shelf_chr1:1242400-1245185_ACAP3	0.7400198	0.7113251	0.7027024	-0.00862270000000009	-0.0373174000000001	-0.0286947	0.621679771286278	0.621679771286278	0.778949859791899	-0.0422198629904096	0.586862219313418	3.184017924	5.295955364	1.78185513983768	0.000235608983148734	3.09941680007783e-06	0.000623771479777803
N_Shore_chr1:1242400-1245185_ACAP3	0.4009749	0.42110025	0.35917105	-0.0619292	-0.04180385	0.02012535	0.426293461345495	0.214534631549035	0.952256279729904	-0.0394118274981907	0.790270902193023	3.184017924	5.295955364	1.78185513983768	0.000235608983148734	3.09941680007783e-06	0.000623771479777803
Island_chr1:1242400-1245185_ACAP3	0.075543555	0.070363805	0.0711394	0.000775595000000004	-0.00440415499999999	-0.00517975	0.862506429066396	0.763383067997456	0.541243098374871	-0.0431672583282318	0.430294466368642	3.184017924	5.295955364	1.78185513983768	0.000235608983148734	3.09941680007783e-06	0.000623771479777803
Island_chr11:107992004-107992731_ACAT1	0.06221277	0.05712113	0.057931635	0.000810505000000003	-0.004281135	-0.00509164	0.918018425367236	0.302730296109154	0.605812715518473	0.00604114764027627	0.915359718367655	1.61629941567415	2.34755729675498	1.45242723841227	0.000661086918861729	8.07258920489518e-06	4.8970271841109e-06
S_Shore_chr11:107992004-107992731_ACAT1	0.634798	0.6062173	0.60464485	-0.00157244999999995	-0.03015315	-0.0285807	0.994161229482218	0.902400194401253	0.902400194401253	-0.0308357888334771	0.797076711935421	1.61629941567415	2.34755729675498	1.45242723841227	0.000661086918861729	8.07258920489518e-06	4.8970271841109e-06
Island_chr6:160182429-160183770_ACAT2	0.09458762	0.09011168	0.08933022	-0.000781459999999998	-0.0052574	-0.00447594	0.563388142511599	0.379740612826693	0.303408407463039	0.0797598075191028	0.107684131700704	2.22699611571014	3.32721944714489	1.49403917845807	0.0163188569249332	0.00125714630206903	0.000118380894622559
S_Shore_chr6:160182429-160183770_ACAT2	0.3039865	0.31161585	0.31637515	0.00475929999999997	0.01238865	0.00762935000000003	0.952256279729904	0.426293461345495	0.716411656683726	-0.000327288296291384	0.998238474229023	2.22699611571014	3.32721944714489	1.49403917845807	0.0163188569249332	0.00125714630206903	0.000118380894622559
N_Shore_chr1:226374035-226374760_ACBD3	0.1692792	0.15899885	0.15429475	-0.00470410000000002	-0.01498445	-0.01028035	0.716411656683726	0.426293461345495	0.426293461345495	-0.126960591900477	0.389838719692039	1.49973133620585	1.69707291243478	1.13158461883458	0.00845082502258476	2.51232935313051e-05	0.000493984059984742
Island_chr1:226374035-226374760_ACBD3	0.0731678	0.069006865	0.06792109	-0.00108577500000001	-0.00524671000000002	-0.004160935	0.830946182847533	0.492983120215651	0.492983120215651	-0.0136343200506892	0.810427463269385	1.49973133620585	1.69707291243478	1.13158461883458	0.00845082502258476	2.51232935313051e-05	0.000493984059984742
S_Shore_chr1:226374035-226374760_ACBD3	0.8503608	0.8425041	0.8586561	0.0161519999999999	0.00829529999999989	-0.00785670000000005	0.426293461345495	0.426293461345495	0.716411656683726	0.0701498380825399	0.63565281062509	1.49973133620585	1.69707291243478	1.13158461883458	0.00845082502258476	2.51232935313051e-05	0.000493984059984742
N_Shore_chr17:43209347-43210746_ACBD4	0.439437465	0.45880042	0.43459515	-0.02420527	-0.00484231500000004	0.019362955	0.426293461345495	0.716411656683726	0.952256279729904	-0.00842285478282202	0.954690186295189	1.64443514922179	2.06303355235145	1.25455452185375	0.00180476393680022	9.45550549874987e-06	3.04402948703902e-05
Island_chr17:43209347-43210746_ACBD4	0.069013205	0.06783968	0.07084197	0.00300229	0.00182876500000001	-0.00117352499999999	0.370138738185771	0.370138738185771	0.963945243664875	-0.00957064635658993	0.888781488358511	1.64443514922179	2.06303355235145	1.25455452185375	0.00180476393680022	9.45550549874987e-06	3.04402948703902e-05
S_Shore_chr17:43209347-43210746_ACBD4	0.10101525	0.09500483	0.10200105	0.00699622000000001	0.000985800000000009	-0.00601042	0.0366310527071189	0.210551632726011	0.00386090824467955	-0.0215386501326875	0.8844681654873	1.64443514922179	2.06303355235145	1.25455452185375	0.00180476393680022	9.45550549874987e-06	3.04402948703902e-05
S_Shelf_chr17:43209347-43210746_ACBD4	0.081682795	0.079021915	0.079477105	0.000455189999999994	-0.00220569000000001	-0.00266088	0.864282779050773	0.544142503082887	0.26999967167738	-0.0146205968566921	0.720790652555251	1.64443514922179	2.06303355235145	1.25455452185375	0.00180476393680022	9.45550549874987e-06	3.04402948703902e-05
N_Shore_chr17:43221927-43222388_ACBD4	0.6502142	0.6453925	0.66594495	0.0205524499999999	0.01573075	-0.00482169999999993	0.913475513339838	0.759097838492289	0.759097838492289	-0.0102192942113212	0.911792466449417	1.64443514922179	2.06303355235145	1.25455452185375	0.00180476393680022	9.45550549874987e-06	3.04402948703902e-05
Island_chr10:27529218-27530102_ACBD5	0.09831894	0.1002018	0.09698896	-0.00321283999999999	-0.00132997999999999	0.00188286	0.268144904972643	0.504120853489654	0.336404875586981	0.0554839850092784	0.24983168847867	1.26085302665572	1.32212164563185	1.04859299036513	0.00714386661298941	4.08902654405574e-05	0.000817829876991161
N_Shore_chr10:27530938-27531363_ACBD5	0.07690986	0.08236154	0.083663765	0.001302225	0.006753905	0.00545168	0.0995618483147803	0.367626806695193	0.0184193488196702	0.111620703411712	0.182879618736041	1.26085302665572	1.32212164563185	1.04859299036513	0.00714386661298941	4.08902654405574e-05	0.000817829876991161
Island_chr10:27530938-27531363_ACBD5	0.07164457	0.0721918	0.06995369	-0.00223811	-0.00169088000000001	0.000547229999999996	0.674893978560585	0.674893978560585	0.13892028431882	0.0161895207583835	0.784416359501902	1.26085302665572	1.32212164563185	1.04859299036513	0.00714386661298941	4.08902654405574e-05	0.000817829876991161
N_Shore_chr1:180471325-180472277_ACBD6	0.16905825	0.1568618	0.1644148	0.007553	-0.00464344999999999	-0.01219645	0.952256279729904	0.952256279729904	0.952256279729904	-0.0210369920047786	0.887141391794703	1.39119717152792	1.80861134177227	1.3000395477989	1.19278869667633e-05	8.93533711386991e-09	8.46867655359949e-06
Island_chr1:180471325-180472277_ACBD6	0.05786539	0.05536167	0.054468435	-0.000893234999999999	-0.003396955	-0.00250372	0.436004723435495	0.919362757292746	0.559559771259005	-0.0283780536340417	0.661804041400908	1.39119717152792	1.80861134177227	1.3000395477989	1.19278869667633e-05	8.93533711386991e-09	8.46867655359949e-06
S_Shore_chr1:180471325-180472277_ACBD6	0.092712095	0.09052501	0.09187035	0.00134534	-0.000841744999999991	-0.00218708499999999	0.262833842015551	0.902400194401253	0.449036822040911	0.00283898637046537	0.981117403152734	1.39119717152792	1.80861134177227	1.3000395477989	1.19278869667633e-05	8.93533711386991e-09	8.46867655359949e-06
Island_chr10:15130386-15130913_ACBD7	0.10024305	0.09342916	0.09701002	0.00358086000000001	-0.00323303	-0.00681389	0.765763173528629	0.885551910972241	0.765763173528629	0.0779102795895856	0.254231162238908	1.44015538275068	1.62607908847041	1.12909975405891	0.00191067324135942	6.91562225192905e-05	0.000357202446964464
S_Shore_chr10:15130386-15130913_ACBD7	0.1093617	0.109924	0.11279105	0.00286705000000001	0.00342935	0.000562299999999988	0.994161229482218	0.994161229482218	0.994161229482218	-0.00466325818064594	0.96898866093921	1.44015538275068	1.62607908847041	1.12909975405891	0.00191067324135942	6.91562225192905e-05	0.000357202446964464
Island_chr17:31618345-31620465_ACCN1	0.1462347	0.1101433	0.1050783	-0.005065	-0.0411564	-0.0360914	0.541243098374871	5.43684397502631e-09	1.35298634962311e-07	-0.0833556474734453	0.127285270219329	1.560081668534	2.11492718325182	1.35565158280412	0.00199026730167753	3.23171084922895e-05	0.00352029684871987
S_Shore_chr17:31618345-31620465_ACCN1	0.4689963	0.469899	0.46694765	-0.00295134999999996	-0.00204864999999999	0.000902699999999979	0.699374199935276	0.0935316745352756	0.415365335523867	-0.00128652557561593	0.985870027191419	1.560081668534	2.11492718325182	1.35565158280412	0.00199026730167753	3.23171084922895e-05	0.00352029684871987
N_Shore_chr17:32366900-32367406_ACCN1	0.7239383	0.7724399	0.77300655	0.000566650000000113	0.0490682500000001	0.0485016	0.449036822040911	0.262833842015551	0.139822579488938	0.0130487943509348	0.913369464606614	1.560081668534	2.11492718325182	1.35565158280412	0.00199026730167753	3.23171084922895e-05	0.00352029684871987
Island_chr17:32366900-32367406_ACCN1	0.4578637	0.45876565	0.4861203	0.02735465	0.0282566	0.00090195000000004	0.952256279729904	0.426293461345495	0.426293461345495	0.0315735390065133	0.831299820899167	1.560081668534	2.11492718325182	1.35565158280412	0.00199026730167753	3.23171084922895e-05	0.00352029684871987
N_Shelf_chr17:32484007-32484280_ACCN1	0.4103521	0.4732944	0.45032795	-0.02296645	0.03997585	0.0629423	0.60412057362244	0.426293461345495	0.0825252409249286	0.118124490302802	0.429067400606461	1.560081668534	2.11492718325182	1.35565158280412	0.00199026730167753	3.23171084922895e-05	0.00352029684871987
N_Shore_chr17:32484007-32484280_ACCN1	0.1967414	0.1746444	0.2184072	0.0437628	0.0216658	-0.022097	0.00817354231903455	0.497514386618546	0.0330699564947912	0.00360109604221226	0.953562694201587	1.560081668534	2.11492718325182	1.35565158280412	0.00199026730167753	3.23171084922895e-05	0.00352029684871987
Island_chr17:32484007-32484280_ACCN1	0.35217085	0.18358145	0.34803475	0.1644533	-0.00413609999999998	-0.1685894	0.00213458428305924	0.996921283334837	0.000955784007423133	-0.0144965266946308	0.863082777534493	1.560081668534	2.11492718325182	1.35565158280412	0.00199026730167753	3.23171084922895e-05	0.00352029684871987
N_Shore_chr12:50451197-50451943_ACCN2	0.1333007	0.1392573	0.1361454	-0.0031119	0.00284470000000001	0.00595660000000001	0.968289837864919	0.968289837864919	0.837777479258822	-0.0261112497453699	0.800632461255882	2.19134622785995	2.93872724175839	1.34106021421742	0.00275230414523069	4.76108852558342e-05	0.000314968582165557
Island_chr12:50451197-50451943_ACCN2	0.077453275	0.0824432	0.081435485	-0.00100771499999999	0.00398221	0.00498992499999999	0.774087868038844	0.464681916032975	0.617194991474269	0.0647676889751303	0.404228154307232	2.19134622785995	2.93872724175839	1.34106021421742	0.00275230414523069	4.76108852558342e-05	0.000314968582165557
Island_chr12:50474869-50475445_ACCN2	0.85120575	0.840472	0.85248655	0.0120145500000001	0.00128080000000008	-0.01073375	0.999325913718493	0.837777479258822	0.968289837864919	-0.0381158396580333	0.712351831199488	2.19134622785995	2.93872724175839	1.34106021421742	0.00275230414523069	4.76108852558342e-05	0.000314968582165557
N_Shore_chr7:150746002-150746381_ACCN3	0.7077473	0.69658665	0.67711265	-0.019474	-0.03063465	-0.01116065	0.229504315494623	0.341403642884008	0.79399399242139	-0.0304594785955932	0.592566923634019	2.68218283175477	5.07172901759407	1.89089608566168	0.00253787410659405	0.000128667274941594	0.000165305939068255
Island_chr7:150746002-150746381_ACCN3	0.87987435	0.87187165	0.86262105	-0.0092506	-0.0172532999999999	-0.00800269999999992	0.686017125117228	0.994161229482218	0.686017125117228	-0.0222750974305525	0.852660015049206	2.68218283175477	5.07172901759407	1.89089608566168	0.00253787410659405	0.000128667274941594	0.000165305939068255
Island_chr7:150747976-150748519_ACCN3	0.3341254	0.33884075	0.31876805	-0.0200727000000001	-0.01535735	0.00471535000000001	0.902400194401253	0.902400194401253	0.902400194401253	-0.0262457072815065	0.826772921457663	2.68218283175477	5.07172901759407	1.89089608566168	0.00253787410659405	0.000128667274941594	0.000165305939068255
S_Shore_chr7:150747976-150748519_ACCN3	0.79798245	0.81677255	0.7998645	-0.0169080500000001	0.00188204999999997	0.0187901	0.0366310527071189	0.999633292157728	0.210551632726011	-0.0315189631481857	0.831587194197941	2.68218283175477	5.07172901759407	1.89089608566168	0.00253787410659405	0.000128667274941594	0.000165305939068255
Island_chr2:220377743-220377946_ACCN4	0.319901	0.3244838	0.2962167	-0.0282671	-0.0236843	0.0045828	0.262833842015551	0.686017125117228	0.902400194401253	-0.139087778418837	0.243930891366207	2.58478560940927	3.77962745980956	1.46225955686644	0.00605958080705746	0.00019031174085033	0.00152615529306232
S_Shore_chr2:220377743-220377946_ACCN4	0.1996212	0.24834195	0.1793107	-0.06903125	-0.0203105	0.04872075	0.0935316745352757	0.0713446499177699	0.075080965950955	-0.0593851541605726	0.219095416635718	2.58478560940927	3.77962745980956	1.46225955686644	0.00605958080705746	0.00019031174085033	0.00152615529306232
S_Shelf_chr2:220377743-220377946_ACCN4	0.70906355	0.7103361	0.67865945	-0.03167665	-0.0304040999999999	0.00127255000000004	0.250293072084445	0.161404435232415	0.85283384171513	-0.0735436446856146	0.381019582157055	2.58478560940927	3.77962745980956	1.46225955686644	0.00605958080705746	0.00019031174085033	0.00152615529306232
N_Shore_chr2:220387075-220388075_ACCN4	0.2048078	0.21194215	0.2032993	-0.00864284999999998	-0.00150849999999997	0.00713435000000001	0.999890969658817	0.999890969658817	0.999890969658817	-0.121066568083692	0.412395524982221	2.58478560940927	3.77962745980956	1.46225955686644	0.00605958080705746	0.00019031174085033	0.00152615529306232
Island_chr2:220387075-220388075_ACCN4	0.31251875	0.25066035	0.2171627	-0.03349765	-0.09535605	-0.0618584	0.902400194401253	0.449036822040911	0.902400194401253	-0.0275984636847109	0.817993836162595	2.58478560940927	3.77962745980956	1.46225955686644	0.00605958080705746	0.00019031174085033	0.00152615529306232
N_Shore_chr2:220404156-220405283_ACCN4	0.60158875	0.6005862	0.6563056	0.0557194000000001	0.05471685	-0.00100255000000005	0.952256279729904	0.716411656683726	0.999890969658817	0.189715164330013	0.196528918514841	2.58478560940927	3.77962745980956	1.46225955686644	0.00605958080705746	0.00019031174085033	0.00152615529306232
N_Shore_chr11:44087518-44088165_ACCS	0.24387845	0.1862941	0.2034989	0.0172048	-0.04037955	-0.05758435	0.738332467803734	0.98635757970796	0.686017125117228	-0.117018845761841	0.331119879633912	1.35830487298626	1.97465421716347	1.45376362585091	4.76045658069467e-05	2.0022625262514e-08	1.42586310849304e-05
Island_chr11:44087518-44088165_ACCS	0.065183455	0.06481446	0.06386076	-0.000953700000000002	-0.001322695	-0.000368994999999997	0.990903256885409	0.343084586942425	0.523945499929975	-0.0861350155239217	0.0918871705114059	1.35830487298626	1.97465421716347	1.45376362585091	4.76045658069467e-05	2.0022625262514e-08	1.42586310849304e-05
Island_chr16:67693451-67695560_ACD	0.07146754	0.06454273	0.06854025	0.00399752	-0.00292729	-0.00692481	0.699374199935276	0.995689189334516	0.415365335523867	0.0259765989384902	0.590273314538559	2.03622331311134	2.51210248141415	1.23370676744471	0.0032045081584472	0.000255705036602773	0.0430438077821566
S_Shore_chr16:67693451-67695560_ACD	0.8208857	0.83285135	0.82977245	-0.0030789	0.00888674999999994	0.0119656499999999	0.918018425367236	0.987004618888015	0.876014379085366	-0.00499211662257681	0.930128647975997	2.03622331311134	2.51210248141415	1.23370676744471	0.0032045081584472	0.000255705036602773	0.0430438077821566
Island_chr17:61553834-61555063_ACE	0.09959328	0.10114835	0.09926962	-0.00187873	-0.000323660000000003	0.00155506999999999	0.562460902363926	0.821938997433337	0.821938997433337	-0.0876283095351066	0.176040099209927	11.32330639	14.02686879	1.94597473509732	0.00414983929174907	0.000169663176142678	0.00454543774642433
Island_chr9:19408498-19409285_ACER2	0.1026131	0.100065595	0.10550135	0.00543575499999999	0.00288824999999999	-0.00254750499999999	0.994161229482218	0.902400194401253	0.994161229482218	0.107140143821735	0.37036729067633	1.31038300056713	1.56082190134418	1.19111885660044	0.000138874514162555	9.37951620755515e-08	3.56747537065733e-05
N_Shore_chr11:76571963-76572291_ACER3	0.57361855	0.61062365	0.68355705	0.0729334	0.1099385	0.0370051	0.433736099701466	0.273008062449821	0.837777479258822	0.0728354090273777	0.480668660945127	3.19251391887191	11.3563432610615	3.55717893473564	0.00814965633048233	0.000464349598339853	0.000203419560307265
Island_chr11:76571963-76572291_ACER3	0.05834958	0.058261825	0.057205515	-0.00105631	-0.001144065	-8.77549999999949e-05	0.902400194401253	0.686017125117228	0.262833842015551	0.0017735773276561	0.988202968785005	3.19251391887191	11.3563432610615	3.55717893473564	0.00814965633048233	0.000464349598339853	0.000203419560307265
Island_chr7:100486729-100488093_ACHE	0.079514805	0.08770905	0.0825181	-0.00519095	0.003003295	0.008194245	0.160069453002213	0.999325913718493	0.160069453002213	0.0818970977725767	0.427634039893909	2.38486772446721	3.71993726711173	1.55980863380705	0.00298802375945509	2.40191639582957e-05	0.00276699124689303
N_Shore_chr7:100489981-100490365_ACHE	0.2432661	0.2501042	0.4297681	0.1796639	0.186502	0.00683810000000001	4.44064926086174e-06	2.09554625207886e-07	0.464681916032975	0.332709626421848	1.05099148896358e-05	2.38486772446721	3.71993726711173	1.55980863380705	0.00298802375945509	2.40191639582957e-05	0.00276699124689303
Island_chr7:100489981-100490365_ACHE	0.85288345	0.8602395	0.8620951	0.00185559999999996	0.00921165000000002	0.00735605000000006	0.968289837864919	0.635139487269883	0.837777479258822	0.0816118055460905	0.429250871901677	2.38486772446721	3.71993726711173	1.55980863380705	0.00298802375945509	2.40191639582957e-05	0.00276699124689303
Island_chr7:100490862-100491203_ACHE	0.77320595	0.7850852	0.7830028	-0.00208240000000004	0.00979684999999997	0.01187925	0.214534631549035	0.426293461345495	0.952256279729904	0.0517697288698628	0.726750596433694	2.38486772446721	3.71993726711173	1.55980863380705	0.00298802375945509	2.40191639582957e-05	0.00276699124689303
N_Shore_chr7:100492217-100494941_ACHE	0.5979247	0.577895	0.58404575	0.00615074999999998	-0.0138789499999999	-0.0200296999999999	0.273008062449821	0.433736099701466	0.999999997656384	0.00791906560219427	0.938961274477671	2.38486772446721	3.71993726711173	1.55980863380705	0.00298802375945509	2.40191639582957e-05	0.00276699124689303
Island_chr7:100492217-100494941_ACHE	0.05751611	0.06168279	0.059854615	-0.001828175	0.002338505	0.00416668000000001	0.159038887097092	0.9097164761339	0.42815886261543	0.047393129997631	0.354339589353118	2.38486772446721	3.71993726711173	1.55980863380705	0.00298802375945509	2.40191639582957e-05	0.00276699124689303
Island_chr14:23528360-23528582_ACIN1	0.88889925	0.88555825	0.8784157	-0.00714255000000008	-0.0104835499999999	-0.00334099999999982	0.952256279729904	0.952256279729904	0.952256279729904	-0.00559328168155292	0.969902811392288	1.19063704844977	1.35476347111503	1.1378475689791	0.000293194269317883	1.0069091739951e-05	0.000623544106021069
S_Shore_chr14:23528360-23528582_ACIN1	0.7247166	0.7145049	0.6954991	-0.0190058	-0.0292175	-0.0102117	0.716411656683726	0.716411656683726	0.999890969658817	-0.078928684775473	0.593858666855622	1.19063704844977	1.35476347111503	1.1378475689791	0.000293194269317883	1.0069091739951e-05	0.000623544106021069
N_Shore_chr14:23563978-23564724_ACIN1	0.08546085	0.08825935	0.089188495	0.000929145000000006	0.003727645	0.0027985	0.716411656683726	0.716411656683726	0.716411656683726	0.074593833546414	0.614344681440425	1.19063704844977	1.35476347111503	1.1378475689791	0.000293194269317883	1.0069091739951e-05	0.000623544106021069
Island_chr14:23563978-23564724_ACIN1	0.062305895	0.059247895	0.06269627	0.003448375	0.000390374999999998	-0.003058	0.302730296109154	0.492983120215651	0.918018425367236	0.0555113839921599	0.328398536322417	1.19063704844977	1.35476347111503	1.1378475689791	0.000293194269317883	1.0069091739951e-05	0.000623544106021069
S_Shore_chr14:23563978-23564724_ACIN1	0.087340545	0.080207205	0.08296494	0.002757735	-0.00437560499999999	-0.00713333999999999	0.097800367758431	0.90479768209012	0.333784268881491	-0.030721829401434	0.692606174477369	1.19063704844977	1.35476347111503	1.1378475689791	0.000293194269317883	1.0069091739951e-05	0.000623544106021069
N_Shore_chr17:40074291-40075380_ACLY	0.29208245	0.2609451	0.2213368	-0.0396083	-0.07074565	-0.03113735	0.716411656683726	0.426293461345495	0.952256279729904	-0.250448131817927	0.085997683816433	1.1572270870003	1.46464986601436	1.26565466922395	0.000147975196079292	7.06651208490064e-05	0.0041646580741387
Island_chr17:40074291-40075380_ACLY	0.06610453	0.065186865	0.065988415	0.000801549999999998	-0.000116115	-0.000917664999999998	0.986686861181281	0.986686861181281	0.860255220526975	-0.00683000784183817	0.912053148350546	1.1572270870003	1.46464986601436	1.26565466922395	0.000147975196079292	7.06651208490064e-05	0.0041646580741387
S_Shore_chr17:40074291-40075380_ACLY	0.10540585	0.100574055	0.098933075	-0.00164097999999999	-0.00647277499999999	-0.004831795	0.994161229482218	0.686017125117228	0.994161229482218	-0.132195973658337	0.268313441408797	1.1572270870003	1.46464986601436	1.26565466922395	0.000147975196079292	7.06651208490064e-05	0.0041646580741387
N_Shore_chr7:96746767-96747190_ACN9	0.5329555	0.48350195	0.393132	-0.0903699499999999	-0.1398235	-0.0494535500000001	0.449036822040911	0.449036822040911	0.449036822040911	-0.099819381456184	0.404135446099623	1.42291574208914	2.41147477717748	1.69474179380215	7.81151882343656e-06	1.02908123770104e-07	0.000374495973618877
Island_chr7:96746767-96747190_ACN9	0.079730315	0.08251038	0.080018475	-0.00249190499999999	0.00028816000000001	0.002780065	0.847488453948251	0.160701630390613	0.847488453948251	-0.0708586454455342	0.398694835339571	1.42291574208914	2.41147477717748	1.69474179380215	7.81151882343656e-06	1.02908123770104e-07	0.000374495973618877
N_Shore_chr9:32384420-32384911_ACO1	0.11841795	0.1203812	0.11501015	-0.00537104999999999	-0.00340779999999999	0.00196325	0.686017125117228	0.994161229482218	0.902400194401253	-0.00116538807140784	0.992248210582722	1.92668964098251	2.31945556895716	1.20385531723436	0.00503344857420245	0.000283372421761098	8.08213736463384e-05
Island_chr9:32384420-32384911_ACO1	0.06344169	0.06708756	0.067637015	0.00054945499999999	0.004195325	0.00364587000000001	0.994161229482218	0.686017125117228	0.902400194401253	0.0382294588916515	0.749857677363868	1.92668964098251	2.31945556895716	1.20385531723436	0.00503344857420245	0.000283372421761098	8.08213736463384e-05
Island_chr22:41864420-41865443_ACO2	0.07432922	0.07559358	0.07731493	0.00172135000000001	0.00298571	0.00126435999999999	0.722233560535225	0.39082059276592	0.918018425367236	0.0358710672778635	0.527864402184297	1.58496748384202	1.9285232572293	1.21675887795154	0.00260452410061616	3.89529737365164e-05	0.00468552714746222
N_Shore_chr14:74004122-74004683_ACOT1	0.44480655	0.448504	0.41420865	-0.03429535	-0.0305979	0.00369744999999999	0.716411656683726	0.426293461345495	0.426293461345495	-0.00381566861895734	0.979465546449093	3.34657658609666	57.8087949477831	17.2740092630629	0.00835520754259031	0.000130128432953861	6.10480781309646e-05
N_Shore_chr5:80689818-80690228_ACOT12	0.2623932	0.27364545	0.37436075	0.1007153	0.11196755	0.01125225	0.716411656683726	0.716411656683726	0.952256279729904	0.0165638924075685	0.911029075761926	9.33721053208344	4.04294177	1.698319526	0.000296856671026269	8.22729543903469e-07	0.000181111255141971
Island_chr5:80689818-80690228_ACOT12	0.15737205	0.1799667	0.3493065	0.1693398	0.19193445	0.02259465	0.029250577912413	0.0971045235165382	0.263380632422274	0.0845743661846703	0.358401454691723	9.33721053208344	4.04294177	1.698319526	0.000296856671026269	8.22729543903469e-07	0.000181111255141971
N_Shore_chr14:74036127-74036662_ACOT2	0.226146	0.19358525	0.2445849	0.05099965	0.0184389	-0.03256075	0.847488453948251	0.956964735555039	0.847488453948251	0.0286131653629642	0.733528817084611	1.71257265859386	2.80825141166848	1.63978526550474	0.000647140958083177	6.38560332565009e-05	0.00413866190948279
Island_chr14:74036127-74036662_ACOT2	0.062242595	0.05917221	0.059119865	-5.23450000000023e-05	-0.00312273	-0.00307038499999999	0.902400194401253	0.686017125117228	0.686017125117228	0.0792255974775468	0.508274344934846	1.71257265859386	2.80825141166848	1.63978526550474	0.000647140958083177	6.38560332565009e-05	0.00413866190948279
S_Shelf_chr14:74036127-74036662_ACOT2	0.53197905	0.53025665	0.54911745	0.0188608	0.0171384	-0.00172240000000001	0.952256279729904	0.716411656683726	0.999890969658817	0.00175477949120471	0.990555660070409	1.71257265859386	2.80825141166848	1.63978526550474	0.000647140958083177	6.38560332565009e-05	0.00413866190948279
N_Shore_chr14:74058400-74059116_ACOT4	0.82606155	0.84084535	0.83093585	-0.00990950000000013	0.0048743	0.0147838000000001	0.968289837864919	0.635139487269883	0.837777479258822	0.0164197159045918	0.87383988693399	2.59691646525484	13.2414705628989	5.09892048514523	0.0015688508713247	1.06865183171614e-05	0.001753135885435
Island_chr14:74058400-74059116_ACOT4	0.10179595	0.09019113	0.09418876	0.00399763	-0.00760719	-0.01160482	0.566538951498637	0.0935316745352756	0.100947310277238	-0.165417579742727	0.0225594943759713	2.59691646525484	13.2414705628989	5.09892048514523	0.0015688508713247	1.06865183171614e-05	0.001753135885435
S_Shore_chr14:74058400-74059116_ACOT4	0.54335095	0.51012195	0.54840155	0.0382796	0.00505060000000002	-0.033229	0.426293461345495	0.214534631549035	0.716411656683726	-0.00785201514165526	0.957758078068148	2.59691646525484	13.2414705628989	5.09892048514523	0.0015688508713247	1.06865183171614e-05	0.001753135885435
S_Shelf_chr14:74079183-74079657_ACOT6	0.71668465	0.70932235	0.714658	0.00533565000000003	-0.00202664999999991	-0.00736229999999993	0.968289837864919	0.968289837864919	0.999325913718493	-0.0304127332465022	0.768645323616805	2.54862776254542	7.25485579	3.82140408	0.000329921201237291	9.24389683773064e-07	0.000489762981143537
S_Shelf_chr1:6320137-6320942_ACOT7	0.85729275	0.8566416	0.85269085	-0.00395075	-0.00460190000000005	-0.000651150000000045	0.716411656683726	0.214534631549035	0.716411656683726	-0.159144636076426	0.279952304483216	1.63750819926061	2.1598804652682	1.31900436666116	0.00250945342615785	0.000213439024281397	1.44830872018208e-05
N_Shelf_chr1:6339948-6340268_ACOT7	0.613576	0.60095985	0.58985795	-0.0111019	-0.02371805	-0.01261615	0.214534631549035	0.214534631549035	0.716411656683726	-0.590808940747768	9.8341092115176e-06	1.63750819926061	2.1598804652682	1.31900436666116	0.00250945342615785	0.000213439024281397	1.44830872018208e-05
N_Shore_chr1:6339948-6340268_ACOT7	0.74229825	0.72113105	0.73367615	0.0125451	-0.00862210000000008	-0.0211672000000001	0.999890969658817	0.426293461345495	0.426293461345495	-0.0656432452824929	0.65756302802592	1.63750819926061	2.1598804652682	1.31900436666116	0.00250945342615785	0.000213439024281397	1.44830872018208e-05
Island_chr1:6339948-6340268_ACOT7	0.84912895	0.8516428	0.8452613	-0.00638150000000004	-0.00386765	0.00251385000000004	0.449036822040911	0.686017125117228	0.686017125117228	-0.147093658114349	0.217573268982007	1.63750819926061	2.1598804652682	1.31900436666116	0.00250945342615785	0.000213439024281397	1.44830872018208e-05
Island_chr1:6341136-6341412_ACOT7	0.90881505	0.911976	0.9111335	-0.000842499999999968	0.00231845000000008	0.00316095000000005	0.898580728239393	0.898580728239393	0.999325913718493	-0.063365160754159	0.541832211933768	1.63750819926061	2.1598804652682	1.31900436666116	0.00250945342615785	0.000213439024281397	1.44830872018208e-05
Island_chr1:6452814-6454185_ACOT7	0.07977011	0.085699385	0.08145717	-0.00424221500000001	0.00168705999999999	0.005929275	0.497514386618546	0.860255220526975	0.746825762301617	-0.0334212116146212	0.588780089572996	1.63750819926061	2.1598804652682	1.31900436666116	0.00250945342615785	0.000213439024281397	1.44830872018208e-05
S_Shore_chr1:6452814-6454185_ACOT7	0.11255725	0.11876295	0.1215668	0.00280385	0.00900955000000001	0.00620570000000001	0.968289837864919	0.273008062449821	0.433736099701466	0.0941837794423842	0.361373228085855	1.63750819926061	2.1598804652682	1.31900436666116	0.00250945342615785	0.000213439024281397	1.44830872018208e-05
S_Shore_chr20:44469288-44469567_ACOT8	0.6857983	0.65108975	0.6856386	0.0345488500000001	-0.000159700000000096	-0.0347085500000002	0.952256279729904	0.716411656683726	0.952256279729904	-0.0991622830025252	0.502499233139329	2.0946809448848	3.79833381909041	1.81332332657436	0.00403541530982407	9.53258490304354e-06	0.000695262546732422
N_Shore_chrX:23761070-23761610_ACOT9	0.14357695	0.14233295	0.13265115	-0.00968180000000002	-0.0109258	-0.00124399999999997	0.426293461345495	0.214534631549035	0.952256279729904	-0.201300578303163	0.170069639817573	1.40921706937925	1.78225445176483	1.26471250632091	0.000470933489384754	4.24844921814465e-05	0.000662333500132716
Island_chrX:23761070-23761610_ACOT9	0.04935797	0.051584615	0.05078727	-0.000797344999999998	0.0014293	0.002226645	0.627167050717532	0.963945243664875	0.26999967167738	0.0129631927350601	0.849762305574532	1.40921706937925	1.78225445176483	1.26471250632091	0.000470933489384754	4.24844921814465e-05	0.000662333500132716
S_Shore_chrX:23761070-23761610_ACOT9	0.1109702	0.1096846	0.10515735	-0.00452724999999998	-0.00581284999999999	-0.00128560000000001	0.968289837864919	0.837777479258822	0.968289837864919	-0.00539265524942305	0.958412960259498	1.40921706937925	1.78225445176483	1.26471250632091	0.000470933489384754	4.24844921814465e-05	0.000662333500132716
S_Shore_chr17:73936881-73937417_ACOX1	0.35118605	0.3619084	0.3695909	0.00768249999999998	0.01840485	0.01072235	0.214534631549035	0.716411656683726	0.426293461345495	-0.103668437935165	0.483180510498256	1.56555212179647	1.94423918264362	1.24188722660515	0.00103244682449315	2.97728755859315e-05	0.000663786925801913
N_Shore_chr17:73974971-73975731_ACOX1	0.05810831	0.055147895	0.05509432	-5.35750000000002e-05	-0.00301398999999999	-0.00296041499999999	0.952256279729904	0.952256279729904	0.952256279729904	-0.024028124895144	0.87122167252959	1.56555212179647	1.94423918264362	1.24188722660515	0.00103244682449315	2.97728755859315e-05	0.000663786925801913
Island_chr17:73974971-73975731_ACOX1	0.05862956	0.05687655	0.053544855	-0.003331695	-0.00508470499999999	-0.00175301	0.652506428095653	0.394753973690674	0.800359219787619	0.00403712166745221	0.941404435179123	1.56555212179647	1.94423918264362	1.24188722660515	0.00103244682449315	2.97728755859315e-05	0.000663786925801913
S_Shore_chr17:73974971-73975731_ACOX1	0.12781915	0.1264367	0.1383431	0.0119064	0.01052395	-0.00138244999999998	0.902400194401253	0.686017125117228	0.686017125117228	-0.0182711151037887	0.878922811851415	1.56555212179647	1.94423918264362	1.24188722660515	0.00103244682449315	2.97728755859315e-05	0.000663786925801913
N_Shelf_chr4:8375042-8375342_ACOX3	0.70633185	0.7207305	0.6768995	-0.043831	-0.02943235	0.01439865	0.449036822040911	0.449036822040911	0.994161229482218	-0.272330435374443	0.0206520543754436	1.71382781930065	2.07417833405246	1.21026062868955	0.00857815318342194	0.000268723434400749	3.2227755187254e-05
N_Shore_chr4:8375042-8375342_ACOX3	0.8253211	0.820738	0.8190989	-0.0016391	-0.00622220000000007	-0.00458310000000006	0.999063458359406	0.621679771286278	0.621679771286278	-0.0585825904734195	0.45067140450959	1.71382781930065	2.07417833405246	1.21026062868955	0.00857815318342194	0.000268723434400749	3.2227755187254e-05
Island_chr4:8375042-8375342_ACOX3	0.856436	0.86191475	0.85139855	-0.0105161999999999	-0.00503744999999989	0.00547874999999998	0.426293461345495	0.716411656683726	0.952256279729904	-0.0701445314646081	0.63567843460627	1.71382781930065	2.07417833405246	1.21026062868955	0.00857815318342194	0.000268723434400749	3.2227755187254e-05
Island_chr4:8376706-8376983_ACOX3	0.93473385	0.924233	0.93374115	0.00950815000000005	-0.000992699999999958	-0.01050085	0.902400194401253	0.994161229482218	0.262833842015551	-0.0451585374733083	0.706419682099286	1.71382781930065	2.07417833405246	1.21026062868955	0.00857815318342194	0.000268723434400749	3.2227755187254e-05
S_Shore_chr4:8376706-8376983_ACOX3	0.78076135	0.7783279	0.789767	0.0114390999999999	0.00900564999999998	-0.00243344999999995	0.952256279729904	0.999890969658817	0.952256279729904	0.00278562100597107	0.985008117041316	1.71382781930065	2.07417833405246	1.21026062868955	0.00857815318342194	0.000268723434400749	3.2227755187254e-05
N_Shelf_chr4:8388395-8388671_ACOX3	0.80438425	0.81050135	0.7979041	-0.01259725	-0.00648015000000002	0.00611709999999999	0.837777479258822	0.968289837864919	0.999325913718493	-0.0626634194340853	0.544164601281767	1.71382781930065	2.07417833405246	1.21026062868955	0.00857815318342194	0.000268723434400749	3.2227755187254e-05
Island_chr4:8388395-8388671_ACOX3	0.92978865	0.92659265	0.92975485	0.00316219999999989	-3.38000000000838e-05	-0.00319599999999998	0.902400194401253	0.686017125117228	0.994161229482218	-0.00788463450056691	0.947590050582681	1.71382781930065	2.07417833405246	1.21026062868955	0.00857815318342194	0.000268723434400749	3.2227755187254e-05
S_Shore_chr4:8388395-8388671_ACOX3	0.82986355	0.832227	0.8329621	0.000735099999999989	0.00309855000000003	0.00236345000000004	0.842628651159718	0.943999037865147	0.999718001090859	-0.0329618812356659	0.64991942989633	1.71382781930065	2.07417833405246	1.21026062868955	0.00857815318342194	0.000268723434400749	3.2227755187254e-05
Island_chr4:8429929-8430441_ACOX3	0.08266065	0.08322506	0.086807645	0.003582585	0.004146995	0.000564410000000001	0.85283384171513	0.692660139513439	0.960171518075768	0.0607997168039438	0.469122252966876	1.71382781930065	2.07417833405246	1.21026062868955	0.00857815318342194	0.000268723434400749	3.2227755187254e-05
N_Shore_chr4:8442433-8443113_ACOX3	0.1472353	0.19658805	0.2512586	0.05467055	0.1040233	0.04935275	0.692660139513439	0.826204147835239	0.996260031155001	0.0360557592435884	0.669001299382938	1.71382781930065	2.07417833405246	1.21026062868955	0.00857815318342194	0.000268723434400749	3.2227755187254e-05
Island_chr4:8442433-8443113_ACOX3	0.067204015	0.06452055	0.068144225	0.00362367500000001	0.000940209999999997	-0.00268346500000001	0.979361327848521	0.979361327848521	0.921957500012161	0.0565615461492527	0.383005712901467	1.71382781930065	2.07417833405246	1.21026062868955	0.00857815318342194	0.000268723434400749	3.2227755187254e-05
S_Shore_chr4:8442433-8443113_ACOX3	0.3426538	0.32650755	0.3886886	0.06218105	0.0460348	-0.01614625	0.262833842015551	0.139822579488938	0.902400194401253	0.215170020410454	0.069500897651644	1.71382781930065	2.07417833405246	1.21026062868955	0.00857815318342194	0.000268723434400749	3.2227755187254e-05
N_Shore_chr2:111489977-111490884_ACOXL	0.3303024	0.34556285	0.2771453	-0.0684175499999999	-0.0531571	0.01526045	0.837777479258822	0.433736099701466	0.968289837864919	-0.0714972904020925	0.488788126252874	2.10791999586936	29.4443111140726	13.9684196609791	2.08481720837629e-05	3.71863912368809e-08	0.000116619099201271
Island_chr2:111489977-111490884_ACOXL	0.09751947	0.09948486	0.096207315	-0.00327754500000001	-0.001312155	0.00196539000000001	0.963945243664875	0.627167050717532	0.963945243664875	-0.0313036684359433	0.76206629732428	2.10791999586936	29.4443111140726	13.9684196609791	2.08481720837629e-05	3.71863912368809e-08	0.000116619099201271
N_Shore_chr2:111875206-111880965_ACOXL	0.2478179	0.2732578	0.29804025	0.02478245	0.05022235	0.0254399	0.837777479258822	0.837777479258822	0.968289837864919	0.0411354187713931	0.690680323482245	2.10791999586936	29.4443111140726	13.9684196609791	2.08481720837629e-05	3.71863912368809e-08	0.000116619099201271
Island_chr2:111875206-111880965_ACOXL	0.5034818	0.4811849	0.51694845	0.03576355	0.01346665	-0.0222969	0.716411656683726	0.952256279729904	0.716411656683726	0.168987359645175	0.250886787510187	2.10791999586936	29.4443111140726	13.9684196609791	2.08481720837629e-05	3.71863912368809e-08	0.000116619099201271
Island_chr2:263400-265238_ACP1	0.04985418	0.0493607	0.04796558	-0.00139512	-0.0018886	-0.000493479999999998	0.227128798881962	0.0733901955814901	0.352034736238373	0.0306564472479438	0.472667699192583	1.66646177996618	1.99325894666142	1.19610240728225	0.00151984963877537	2.27597907786821e-05	0.00103254035037913
N_Shelf_chr11:47270234-47270633_ACP2	0.86475595	0.8618811	0.8628228	0.000941700000000045	-0.00193314999999994	-0.00287484999999998	0.699374199935276	0.210551632726011	0.210551632726011	-0.0869050076891787	0.556977081335964	1.56531383659167	2.0162178184379	1.28805979434005	0.000711916180645323	6.53771950003067e-06	0.000685637188328849
Island_chr11:47270234-47270633_ACP2	0.08255631	0.083330805	0.08530843	0.001977625	0.00275212000000001	0.000774495000000014	0.722233560535225	0.302730296109154	0.39082059276592	0.0487956476605461	0.390365205232196	1.56531383659167	2.0162178184379	1.28805979434005	0.000711916180645323	6.53771950003067e-06	0.000685637188328849
S_Shore_chr11:47270234-47270633_ACP2	0.077229045	0.077483995	0.07984679	0.002362795	0.002617745	0.000254950000000004	0.262833842015551	0.449036822040911	0.686017125117228	0.133278498830372	0.264378917504266	1.56531383659167	2.0162178184379	1.28805979434005	0.000711916180645323	6.53771950003067e-06	0.000685637188328849
N_Shore_chr19:11689417-11689768_ACP5	0.7505134	0.7587048	0.712725	-0.0459797999999999	-0.0377883999999999	0.00819139999999996	0.963945243664875	0.963945243664875	0.963945243664875	-0.0781731713017556	0.449011695304451	6.10448587245663	19.912718992	3.632730752	0.0113806968252007	0.000689777773150134	0.000177615203321258
Island_chr19:11689417-11689768_ACP5	0.4128282	0.51760275	0.3875867	-0.13001605	-0.0252415	0.10477455	0	2.01860713922031e-06	1.4790693114719e-09	-0.368468546419535	6.99103399058167e-17	6.10448587245663	19.912718992	3.632730752	0.0113806968252007	0.000689777773150134	0.000177615203321258
S_Shore_chr19:11689417-11689768_ACP5	0.5960021	0.67728415	0.5478565	-0.12942765	-0.0481456	0.08128205	3.48945772277176e-09	0.0310075916430483	0.00174933513380504	-0.290938153396887	5.03352229001902e-07	6.10448587245663	19.912718992	3.632730752	0.0113806968252007	0.000689777773150134	0.000177615203321258
Island_chr1:147141842-147142918_ACP6	0.065857665	0.0677388	0.066543465	-0.00119533500000001	0.000685799999999986	0.00188113499999999	0.829553062191961	0.829553062191961	0.829553062191961	-0.0162024212154259	0.751632884183276	1.86302330672511	2.95014320513431	1.58352458312514	0.000999480487564098	5.30542609056187e-05	2.83108850226573e-05
S_Shore_chr1:147141842-147142918_ACP6	0.5719937	0.65397145	0.726979	0.07300755	0.1549853	0.0819777500000001	0.902400194401253	0.902400194401253	0.902400194401253	0.0686532507853724	0.566628734522723	1.86302330672511	2.95014320513431	1.58352458312514	0.000999480487564098	5.30542609056187e-05	2.83108850226573e-05
Island_chr3:140949911-140950963_ACPL2	0.05241877	0.051409155	0.056622275	0.00521312	0.004203505	-0.00100961500000001	0.578600141650845	0.404587405685253	0.164972699502243	-0.123459323895801	0.179136339405002	1.51599928879762	2.05668275882376	1.35665153276884	6.95715161914773e-05	6.17914999850158e-07	6.19658878231776e-05
Island_chr3:140951193-140951451_ACPL2	0.080597785	0.078477145	0.079183755	0.000706609999999996	-0.00141403000000001	-0.00212064000000001	0.968289837864919	0.999325913718493	0.968289837864919	-0.00111144314931126	0.99142512103266	1.51599928879762	2.05668275882376	1.35665153276884	6.95715161914773e-05	6.17914999850158e-07	6.19658878231776e-05
N_Shore_chr19:51294876-51295098_ACPT	0.78248715	0.7917101	0.79662735	0.0049172500000001	0.0141402	0.00922294999999995	0.621679771286278	0.231440591801457	0.621679771286278	-0.0241745433940109	0.755767204755443	5.13437917561866	12.92322811	3.3771357	0.00956841790393326	0.000324307889030405	0.000112169282023361
Island_chr19:51294876-51295098_ACPT	0.35322765	0.3688968	0.37049005	0.00159324999999999	0.0172624	0.01566915	0.952256279729904	0.952256279729904	0.952256279729904	-0.0999241116886534	0.49920564064418	5.13437917561866	12.92322811	3.3771357	0.00956841790393326	0.000324307889030405	0.000112169282023361
Island_chr12:6756001-6756679_ACRBP	0.30576555	0.2665558	0.266952	0.000396200000000013	-0.03881355	-0.03920975	0.367626806695193	0.160701630390613	0.248548218323673	-0.0641910481252854	0.444648018964802	6.63610723299796	11.612099279	2.409002919	0.0199034409227724	0.000434292814797308	0.0017401647628609
S_Shore_chr12:6756001-6756679_ACRBP	0.714957	0.7008545	0.7009176	6.31000000000936e-05	-0.0140394	-0.0141025000000001	0.686017125117228	0.686017125117228	0.686017125117228	-0.00658127612356498	0.95624425866702	6.63610723299796	11.612099279	2.409002919	0.0199034409227724	0.000434292814797308	0.0017401647628609
N_Shore_chrX:70798022-70798353_ACRC	0.7850513	0.7903224	0.78950445	-0.000817949999999956	0.00445315000000002	0.00527109999999997	0.433736099701466	0.160069453002213	0.635139487269883	0.132044575064302	0.199687218616418	1.80465739328424	2.3138683131446	1.28216487060387	0.00709564405992206	0.000149973357291639	2.65010990512901e-05
Island_chrX:70798022-70798353_ACRC	0.8839367	0.87907225	0.8904232	0.01135095	0.00648649999999995	-0.00486445000000002	0.0337022412499426	0.0337022412499426	0.248548218323673	0.0504717554318632	0.547996150571648	1.80465739328424	2.3138683131446	1.28216487060387	0.00709564405992206	0.000149973357291639	2.65010990512901e-05
Island_chrX:70823513-70824103_ACRC	0.8327069	0.84197185	0.83011745	-0.0118544	-0.0025894500000001	0.00926494999999994	0.902400194401253	0.994161229482218	0.994161229482218	0.005638951086146	0.962504433263606	1.80465739328424	2.3138683131446	1.28216487060387	0.00709564405992206	0.000149973357291639	2.65010990512901e-05
N_Shore_chr17:48503056-48503887_ACSF2	0.74858625	0.7425371	0.70346205	-0.0390750500000001	-0.0451242000000001	-0.00604914999999995	0.716411656683726	0.214534631549035	0.716411656683726	-0.272335078482112	0.06112022915599	2.5549781053901	12.3217755807666	4.8226540786287	0.000603330458682204	2.69257090377939e-05	2.25474654391128e-05
Island_chr17:48503056-48503887_ACSF2	0.29392195	0.13717105	0.09969998	-0.03747107	-0.19422197	-0.1567509	0.578600141650845	0.054141077480363	0.265687140281729	-0.296930685155257	0.000990294707717099	2.5549781053901	12.3217755807666	4.8226540786287	0.000603330458682204	2.69257090377939e-05	2.25474654391128e-05
Island_chr17:48545570-48546900_ACSF2	0.5327234	0.41775755	0.32399325	-0.0937643	-0.20873015	-0.11496585	0.00480155121269887	7.56023086356805e-08	0.019969889950711	-0.408464001839338	5.23532602944219e-13	2.5549781053901	12.3217755807666	4.8226540786287	0.000603330458682204	2.69257090377939e-05	2.25474654391128e-05
N_Shore_chr16:89160018-89160706_ACSF3	0.59331675	0.59407795	0.58082385	-0.0132540999999999	-0.0124928999999999	0.000761200000000017	0.426293461345495	0.426293461345495	0.716411656683726	0.0192056564002898	0.896910503984027	1.66807741546901	5.22528889973754	3.13252181899985	0.000140078551772254	9.05161068142415e-06	0.00110431259177841
Island_chr16:89160018-89160706_ACSF3	0.046732475	0.048942155	0.05223321	0.003291055	0.00550073500000001	0.00220968000000001	0.44130663446759	0.0985305027543517	0.191764537000304	0.065594670479782	0.267200479457364	1.66807741546901	5.22528889973754	3.13252181899985	0.000140078551772254	9.05161068142415e-06	0.00110431259177841
S_Shore_chr16:89160018-89160706_ACSF3	0.7717257	0.76652235	0.75756075	-0.00896160000000001	-0.01416495	-0.00520334999999994	0.559559771259005	0.978035935315962	0.818621174474496	-0.00683213260663544	0.916144443557308	1.66807741546901	5.22528889973754	3.13252181899985	0.000140078551772254	9.05161068142415e-06	0.00110431259177841
S_Shelf_chr16:89160018-89160706_ACSF3	0.86328475	0.8503938	0.848085	-0.0023088	-0.0151997500000001	-0.0128909500000001	0.26999967167738	0.0878664139416911	0.627167050717532	-0.246724948337806	0.0153792449613863	1.66807741546901	5.22528889973754	3.13252181899985	0.000140078551772254	9.05161068142415e-06	0.00110431259177841
N_Shelf_chr16:89167116-89167482_ACSF3	0.81400005	0.8108255	0.803276	-0.00754949999999988	-0.0107240499999999	-0.00317455	0.0265617323259386	0.000647386476786416	0.541243098374871	-0.0596274580081187	0.27576327535621	1.66807741546901	5.22528889973754	3.13252181899985	0.000140078551772254	9.05161068142415e-06	0.00110431259177841
N_Shore_chr16:89167116-89167482_ACSF3	0.7213605	0.72323825	0.7144565	-0.00878175000000003	-0.00690400000000002	0.00187775000000001	0.44130663446759	0.674893978560585	0.44130663446759	-0.0274228722250087	0.643045562071856	1.66807741546901	5.22528889973754	3.13252181899985	0.000140078551772254	9.05161068142415e-06	0.00110431259177841
Island_chr16:89167116-89167482_ACSF3	0.84048675	0.84538405	0.83602145	-0.0093626	-0.00446529999999989	0.0048973000000001	0.994161229482218	0.902400194401253	0.902400194401253	-0.0314872669196144	0.792884028831676	1.66807741546901	5.22528889973754	3.13252181899985	0.000140078551772254	9.05161068142415e-06	0.00110431259177841
Island_chr16:89167763-89167991_ACSF3	0.8956698	0.9033024	0.7791299	-0.1241725	-0.1165399	0.00763259999999999	0.0678033517513699	0.449036822040911	0.686017125117228	-0.0302066240137186	0.801131241336995	1.66807741546901	5.22528889973754	3.13252181899985	0.000140078551772254	9.05161068142415e-06	0.00110431259177841
S_Shore_chr16:89167116-89167482_ACSF3	0.8679367	0.8695719	0.8569319	-0.01264	-0.0110048	0.00163519999999995	0.918805221412117	0.918805221412117	0.765931452348224	-0.0580033576910566	0.529169403222235	1.66807741546901	5.22528889973754	3.13252181899985	0.000140078551772254	9.05161068142415e-06	0.00110431259177841
S_Shore_chr16:89167763-89167991_ACSF3	0.8152656	0.8328381	0.81955795	-0.01328015	0.00429234999999994	0.0175725	0.716411656683726	0.716411656683726	0.952256279729904	-0.0283438256211084	0.848342412616899	1.66807741546901	5.22528889973754	3.13252181899985	0.000140078551772254	9.05161068142415e-06	0.00110431259177841
N_Shelf_chr16:89173704-89173905_ACSF3	0.85707085	0.86070555	0.8589186	-0.00178695000000006	0.00184775000000004	0.0036347000000001	0.716411656683726	0.952256279729904	0.716411656683726	-0.0921961076036548	0.533123100672643	1.66807741546901	5.22528889973754	3.13252181899985	0.000140078551772254	9.05161068142415e-06	0.00110431259177841
Island_chr16:89173704-89173905_ACSF3	0.93503275	0.940251	0.93747385	-0.00277715000000001	0.00244109999999997	0.00521824999999998	0.902400194401253	0.994161229482218	0.994161229482218	0.0543206481653494	0.650409079612675	1.66807741546901	5.22528889973754	3.13252181899985	0.000140078551772254	9.05161068142415e-06	0.00110431259177841
S_Shelf_chr16:89173704-89173905_ACSF3	0.9121934	0.90996295	0.90577455	-0.00418839999999987	-0.00641884999999998	-0.00223045000000011	0.635139487269883	0.837777479258822	0.837777479258822	-0.0143588293993079	0.88956755332542	1.66807741546901	5.22528889973754	3.13252181899985	0.000140078551772254	9.05161068142415e-06	0.00110431259177841
N_Shelf_chr16:89186198-89186551_ACSF3	0.85667445	0.8564956	0.852074	-0.00442159999999991	-0.00460044999999998	-0.000178850000000064	0.522069494142809	0.522069494142809	0.692660139513439	-0.123961400040986	0.138796413158253	1.66807741546901	5.22528889973754	3.13252181899985	0.000140078551772254	9.05161068142415e-06	0.00110431259177841
N_Shore_chr16:89186198-89186551_ACSF3	0.81575435	0.81453825	0.8147497	0.000211449999999891	-0.00100465000000005	-0.00121609999999994	0.990019328883309	0.990019328883309	0.765931452348224	-0.0304428465527118	0.74134658976032	1.66807741546901	5.22528889973754	3.13252181899985	0.000140078551772254	9.05161068142415e-06	0.00110431259177841
Island_chr16:89186198-89186551_ACSF3	0.8571703	0.85012505	0.85837925	0.0082542000000001	0.0012089500000001	-0.00704525	0.449036822040911	0.902400194401253	0.686017125117228	0.0122885139928819	0.918399153127731	1.66807741546901	5.22528889973754	3.13252181899985	0.000140078551772254	9.05161068142415e-06	0.00110431259177841
S_Shore_chr16:89186198-89186551_ACSF3	0.886535	0.8851462	0.871186	-0.0139602	-0.0153490000000001	-0.00138880000000008	0.686017125117228	0.686017125117228	0.994161229482218	-0.0569829780527749	0.63447269312425	1.66807741546901	5.22528889973754	3.13252181899985	0.000140078551772254	9.05161068142415e-06	0.00110431259177841
S_Shelf_chr16:89186198-89186551_ACSF3	0.71824745	0.7801795	0.7389764	-0.0412031	0.02072895	0.06193205	0.994161229482218	0.902400194401253	0.902400194401253	0.0799286987824062	0.504505986495262	1.66807741546901	5.22528889973754	3.13252181899985	0.000140078551772254	9.05161068142415e-06	0.00110431259177841
Island_chr16:89219333-89219651_ACSF3	0.89613265	0.8908164	0.88875515	-0.00206125000000013	-0.00737750000000004	-0.00531624999999991	0.686017125117228	0.686017125117228	0.902400194401253	-0.0699869605351564	0.559097397146519	1.66807741546901	5.22528889973754	3.13252181899985	0.000140078551772254	9.05161068142415e-06	0.00110431259177841
S_Shore_chr16:89219333-89219651_ACSF3	0.4609026	0.4463466	0.45507375	0.00872714999999996	-0.00582885000000005	-0.014556	0.759097838492289	0.572654849949571	0.572654849949571	-0.0118991833460453	0.897366173172148	1.66807741546901	5.22528889973754	3.13252181899985	0.000140078551772254	9.05161068142415e-06	0.00110431259177841
N_Shelf_chr4:185724434-185724647_ACSL1	0.7255912	0.7356222	0.73607075	0.000448549999999992	0.01047955	0.010031	0.716411656683726	0.952256279729904	0.716411656683726	3.89909102616481e-05	0.999790143591368	1.66932143916876	1.89423836063891	1.13473553756199	0.00248593313084104	4.79386335903662e-05	0.00243019641879485
Island_chr4:185724434-185724647_ACSL1	0.8962989	0.8725126	0.6981238	-0.1743888	-0.1981751	-0.0237862999999999	0.0111993538834297	0.000670046813538439	0.716411656683726	-0.561649907714733	3.27479614932729e-05	1.66932143916876	1.89423836063891	1.13473553756199	0.00248593313084104	4.79386335903662e-05	0.00243019641879485
S_Shelf_chr4:185724434-185724647_ACSL1	0.5189389	0.4704031	0.4450601	-0.0253429999999999	-0.0738788	-0.0485358	0.0825252409249286	0.000444586122664847	0.0933262986669721	-0.394249082579481	0.00610493048530615	1.66932143916876	1.89423836063891	1.13473553756199	0.00248593313084104	4.79386335903662e-05	0.00243019641879485
Island_chr4:185746557-185747827_ACSL1	0.094307535	0.088051345	0.086811275	-0.00124007000000001	-0.00749626	-0.00625618999999999	0.892778337250123	0.342206195146071	0.554169541931664	-0.0676756300102075	0.252287166896981	1.66932143916876	1.89423836063891	1.13473553756199	0.00248593313084104	4.79386335903662e-05	0.00243019641879485
N_Shore_chr2:223725558-223726423_ACSL3	0.077188635	0.074767475	0.07969879	0.00493131500000001	0.002510155	-0.00242116000000001	0.449036822040911	0.902400194401253	0.902400194401253	-0.0740586916670654	0.536403513531853	1.44986785443786	1.91444475909952	1.32042706736318	9.2762011069371e-05	6.32903114389824e-07	0.000917920513953087
Island_chr2:223725558-223726423_ACSL3	0.068416425	0.06694439	0.066467405	-0.000476984999999985	-0.00194902	-0.00147203500000001	0.699374199935276	0.415365335523867	0.941181370674482	0.00235277777607875	0.974162468953523	1.44986785443786	1.91444475909952	1.32042706736318	9.2762011069371e-05	6.32903114389824e-07	0.000917920513953087
Island_chrX:108976162-108976894_ACSL4	0.061979425	0.056571725	0.06260425	0.006032525	0.000624825000000002	-0.00540769999999999	0.691994763585807	0.436004723435495	0.559559771259005	-0.0272784261774772	0.674143959488177	2.03922112479445	3.13567389020822	1.53768213367459	0.00651908432097183	0.00022351587102304	5.8538540010667e-05
Island_chr5:131346892-131347776_ACSL6	0.08366366	0.08237598	0.075452205	-0.00692377499999999	-0.00821145500000001	-0.00128768000000001	0.818621174474496	0.978035935315962	0.919362757292746	-0.00928852179565389	0.886172521260725	1.45968121752422	1.74385489761311	1.19468201459143	0.00040812350003281	7.74316365957627e-06	0.000424514893070778
S_Shore_chr5:131346892-131347776_ACSL6	0.3724171	0.4664752	0.3845331	-0.0819421	0.012116	0.0940581	0.686017125117228	0.686017125117228	0.139822579488938	0.0421375835606745	0.725252443384968	1.45968121752422	1.74385489761311	1.19468201459143	0.00040812350003281	7.74316365957627e-06	0.000424514893070778
Island_chr20:25037707-25039211_ACSS1	0.1167664	0.1127686	0.1088796	-0.003889	-0.00788680000000001	-0.00399780000000001	0.699374199935276	0.210551632726011	0.699374199935276	-0.0237686083990878	0.743484024668215	1.33239752745886	1.71246898163411	1.28525379726584	1.7781783441393e-05	2.70282733205591e-08	3.85535790693428e-05
S_Shore_chr20:25037707-25039211_ACSS1	0.22306385	0.2014834	0.2112789	0.00979550000000001	-0.01178495	-0.02158045	0.172476270330561	0.241442710376493	0.559559771259005	0.00209390757706073	0.974257248348141	1.33239752745886	1.71246898163411	1.28525379726584	1.7781783441393e-05	2.70282733205591e-08	3.85535790693428e-05
N_Shore_chr20:33464156-33464645_ACSS2	0.3966426	0.3584543	0.4106807	0.0522264	0.0140381	-0.0381883	0.248548218323673	0.956964735555039	0.517550843046749	0.0134362918782046	0.873009100171467	1.59238218918188	1.90072857555158	1.19363842955824	0.00133794172918711	2.71297483078464e-05	0.00333648750237198
Island_chr20:33464156-33464645_ACSS2	0.079985515	0.08158645	0.08045373	-0.00113272	0.000468214999999994	0.001600935	0.551489146762222	0.210551632726011	0.415365335523867	0.0546098528245598	0.451860622615547	1.59238218918188	1.90072857555158	1.19363842955824	0.00133794172918711	2.71297483078464e-05	0.00333648750237198
N_Shore_chr12:81471569-81472119_ACSS3	0.43798065	0.32681265	0.1922066	-0.13460605	-0.24577405	-0.111168	0.262833842015551	4.56648330993126e-06	0.0299135671226802	-0.559421577201009	3.25278938659458e-07	1.38592171627712	2.28269640845107	1.64706013452396	0.000152653426859427	2.26008916564986e-08	2.34871206314069e-05
Island_chr12:81471569-81472119_ACSS3	0.4579895	0.37825835	0.14389005	-0.2343683	-0.31409945	-0.07973115	2.09348035573598e-08	0	4.66182022859085e-05	-0.622082657547764	3.0574134384009e-32	1.38592171627712	2.28269640845107	1.64706013452396	0.000152653426859427	2.26008916564986e-08	2.34871206314069e-05
S_Shore_chr12:81471569-81472119_ACSS3	0.5091049	0.3923914	0.3655492	-0.0268422	-0.1435557	-0.1167135	0.426293461345495	0.0111993538834297	0.0349979775583762	-0.463469805565173	0.000908169150214108	1.38592171627712	2.28269640845107	1.64706013452396	0.000152653426859427	2.26008916564986e-08	2.34871206314069e-05
Island_chr1:229567206-229570684_ACTA1	0.17178725	0.1765375	0.16275035	-0.01378715	-0.00903690000000001	0.00475025000000001	0.177718192606401	0.141959868878001	0.922816794589152	-0.091897929910091	0.024379115150962	35.34699355	37.06988518	1.90071519612046	0.178585496582074	0.0699131636799044	0.00115291798942566
N_Shore_chr10:90750293-90751108_ACTA2	0.08527454	0.08249752	0.0866378	0.00414028	0.00136325999999999	-0.00277702000000001	0.468149614591152	0.999999106740106	0.621679771286278	-0.00559023338867548	0.942667728839918	1.63937487321199	2.38156661656318	1.452728509799	0.00222483460794804	2.18216219805564e-05	8.5527944542539e-05
Island_chr10:90750293-90751108_ACTA2	0.097760245	0.09658976	0.09565075	-0.00093900999999999	-0.00210949499999999	-0.001170485	0.490980372462395	0.765763173528629	0.370138738185771	0.00105979922094901	0.987644908739661	1.63937487321199	2.38156661656318	1.452728509799	0.00222483460794804	2.18216219805564e-05	8.5527944542539e-05
S_Shore_chr10:90750293-90751108_ACTA2	0.1052782	0.1065186	0.10747135	0.000952750000000002	0.00219314999999999	0.00124039999999999	0.620809867379389	0.746825762301617	0.292182792174751	-0.00841626378973262	0.891740951497445	1.63937487321199	2.38156661656318	1.452728509799	0.00222483460794804	2.18216219805564e-05	8.5527944542539e-05
N_Shore_chr7:5569062-5570594_ACTB	0.29145975	0.28608665	0.2200498	-0.06603685	-0.07140995	-0.00537310000000002	0.765931452348224	0.404587405685253	0.918805221412117	-0.0370323420457119	0.688007382203439	1.41305808157845	1.69124666822833	1.19686988827744	0.005837931272008	0.000108485790370506	0.00211007124049144
Island_chr7:5569062-5570594_ACTB	0.072471855	0.06959354	0.06988458	0.000291040000000006	-0.002587275	-0.00287831500000001	0.830946182847533	0.918018425367236	0.722233560535225	-0.00394244397707624	0.944704498419891	1.41305808157845	1.69124666822833	1.19686988827744	0.005837931272008	0.000108485790370506	0.00211007124049144
N_Shore_chr17:79478235-79482426_ACTG1	0.18947045	0.20474585	0.1793553	-0.02539055	-0.01011515	0.0152754	0.635139487269883	0.837777479258822	0.999325913718493	-0.00704800630058844	0.945664388352099	1.27128438288264	1.43024547993484	1.12503976230067	0.00237202998767439	5.49478751450677e-06	0.000235618315009809
Island_chr17:79478235-79482426_ACTG1	0.076578295	0.07350484	0.06986388	-0.00364096	-0.00671441499999999	-0.00307345499999999	0.828764750916984	0.342053650454315	0.41208554988717	-0.006999113988611	0.869675102534207	1.27128438288264	1.43024547993484	1.12503976230067	0.00237202998767439	5.49478751450677e-06	0.000235618315009809
N_Shore_chr3:179280362-179281463_ACTL6A	0.4173588	0.42191345	0.4359191	0.01400565	0.0185603	0.00455465000000005	0.716411656683726	0.952256279729904	0.952256279729904	-0.00550893915194676	0.970356451097439	1.17027221008821	1.46750318327397	1.25398447525585	0.000502715924453989	2.8485898538707e-06	0.000281922456713097
Island_chr3:179280362-179281463_ACTL6A	0.08128381	0.080654375	0.08254071	0.00188633499999999	0.00125689999999999	-0.000629434999999998	0.674893978560585	0.991963884966834	0.342206195146071	-0.0316287668492216	0.592955952109234	1.17027221008821	1.46750318327397	1.25398447525585	0.000502715924453989	2.8485898538707e-06	0.000281922456713097
S_Shore_chr3:179280362-179281463_ACTL6A	0.15482825	0.1499049	0.16207365	0.01216875	0.00724540000000001	-0.00492334999999999	0.210551632726011	0.0366310527071189	0.210551632726011	0.0737154526109847	0.618532203227155	1.17027221008821	1.46750318327397	1.25398447525585	0.000502715924453989	2.8485898538707e-06	0.000281922456713097
Island_chr7:100253782-100254150_ACTL6B	0.1677504	0.1655985	0.20046725	0.03486875	0.03271685	-0.00215190000000001	0.404587405685253	0.578600141650845	0.918805221412117	0.00486882811593022	0.957909275725033	22.7513317317962	6.62196503	1.603026726	0.00194700521748449	6.17715671499602e-06	0.000950790734153114
S_Shore_chr7:100253782-100254150_ACTL6B	0.70872615	0.67659545	0.72379175	0.0471963	0.0150656	-0.0321307	0.686017125117228	0.449036822040911	0.994161229482218	0.0895803281592413	0.454268662885249	22.7513317317962	6.62196503	1.603026726	0.00194700521748449	6.17715671499602e-06	0.000950790734153114
Island_chr9:111617320-111618144_ACTL7B	0.85841845	0.8651059	0.8537244	-0.0113815000000002	-0.00469405000000012	0.00668745000000004	0.918805221412117	0.918805221412117	0.918805221412117	-0.0289535121991964	0.753584939563697	9.22682692684765	10.80207962	2.982573474	5.59614485471099e-05	4.73730823894102e-06	0.0001417844121732
S_Shore_chr9:111617320-111618144_ACTL7B	0.830747	0.8310235	0.82002325	-0.0110002499999999	-0.01072375	0.000276499999999902	0.214534631549035	0.426293461345495	0.426293461345495	-0.184506803032743	0.209327694111352	9.22682692684765	10.80207962	2.982573474	5.59614485471099e-05	4.73730823894102e-06	0.0001417844121732
N_Shelf_chr1:18152378-18152842_ACTL8	0.82354345	0.82550565	0.82723735	0.00173170000000011	0.00369390000000003	0.00196219999999991	0.994161229482218	0.994161229482218	0.994161229482218	-0.0827764901412439	0.489391593105579	3.15473447106383	13.9784389892011	4.43093994674213	0.000107346912038361	1.37592920342282e-06	0.00247229351705446
Island_chr1:18152378-18152842_ACTL8	0.41939665	0.4454346	0.41937685	-0.02605775	-1.97999999999587e-05	0.02603795	0.994161229482218	0.994161229482218	0.686017125117228	0.00984522048753832	0.93458359956557	3.15473447106383	13.9784389892011	4.43093994674213	0.000107346912038361	1.37592920342282e-06	0.00247229351705446
Island_chr14:69341427-69341820_ACTN1	0.84841215	0.8123358	0.82137255	0.00903674999999993	-0.0270396000000001	-0.03607635	0.449036822040911	0.686017125117228	0.902400194401253	-0.173971937171855	0.143868377576886	1.99177844764569	2.74272863116781	1.37702495697237	0.00419206364926588	0.000267439636340127	0.000391237649867587
N_Shore_chr14:69444639-69446826_ACTN1	0.5923161	0.53697805	0.4559612	-0.08101685	-0.1363549	-0.05533805	0.00432085032746243	0.000104014342056757	0.262833842015551	-0.630325420815755	2.97055395181797e-09	1.99177844764569	2.74272863116781	1.37702495697237	0.00419206364926588	0.000267439636340127	0.000391237649867587
Island_chr14:69444639-69446826_ACTN1	0.087878605	0.089084495	0.087184085	-0.00190041000000001	-0.000694520000000004	0.00120589	0.830946182847533	0.972543038140173	0.918018425367236	0.0113632290791096	0.841546693654436	1.99177844764569	2.74272863116781	1.37702495697237	0.00419206364926588	0.000267439636340127	0.000391237649867587
N_Shore_chr1:236849472-236850323_ACTN2	0.58330665	0.55243255	0.5910957	0.0386631499999999	0.00778904999999985	-0.0308741	0.990019328883309	0.765931452348224	0.765931452348224	-0.0249742731235181	0.786577048066841	9.69960620607697	18.57248523	3.10280911	0.00175450037124557	0.000190393100493804	0.00110475664676528
Island_chr1:236849472-236850323_ACTN2	0.346235	0.32729965	0.1840696	-0.14323005	-0.1621654	-0.01893535	8.01305947859543e-05	3.19451576569207e-06	0.370138738185771	-0.26991474509079	5.85087308389287e-05	9.69960620607697	18.57248523	3.10280911	0.00175450037124557	0.000190393100493804	0.00110475664676528
Island_chr11:66313169-66313822_ACTN3	0.04813531	0.051166955	0.05135654	0.000189584999999999	0.00322123	0.003031645	0.943999037865147	0.943999037865147	0.943999037865147	-0.0195964187379452	0.787322798570606	3.543779854	6.32279575	29.2937641959255	0.00022354094113811	1.93685131454852e-07	1.95655054623799e-05
N_Shore_chr11:66314207-66314455_ACTN3	0.10003857	0.092156825	0.101905065	0.00974823999999999	0.001866495	-0.007881745	0.716411656683726	0.999890969658817	0.716411656683726	-0.00795250799726927	0.957217949197855	3.543779854	6.32279575	29.2937641959255	0.00022354094113811	1.93685131454852e-07	1.95655054623799e-05
Island_chr11:66314207-66314455_ACTN3	0.20727225	0.1562808	0.1690247	0.0127439	-0.03824755	-0.05099145	0.765931452348224	0.265687140281729	0.0970748437978595	-0.13753889940469	0.134127552851738	3.543779854	6.32279575	29.2937641959255	0.00022354094113811	1.93685131454852e-07	1.95655054623799e-05
S_Shore_chr11:66313169-66313822_ACTN3	0.61297795	0.56709755	0.58441625	0.0173186999999999	-0.0285617	-0.0458803999999999	0.999890969658817	0.716411656683726	0.716411656683726	-0.0580286777895589	0.69523010201771	3.543779854	6.32279575	29.2937641959255	0.00022354094113811	1.93685131454852e-07	1.95655054623799e-05
N_Shore_chr11:66326639-66326840_ACTN3	0.7706149	0.75670375	0.7588176	0.00211384999999997	-0.0117973	-0.01391115	0.686017125117228	0.686017125117228	0.262833842015551	-0.00601709172793755	0.959992027879202	3.543779854	6.32279575	29.2937641959255	0.00022354094113811	1.93685131454852e-07	1.95655054623799e-05
Island_chr11:66326639-66326840_ACTN3	0.4668946	0.334938	0.4405314	0.1055934	-0.0263632	-0.1319566	0.139822579488938	0.994161229482218	0.139822579488938	0.124633720171797	0.296893943629278	3.543779854	6.32279575	29.2937641959255	0.00022354094113811	1.93685131454852e-07	1.95655054623799e-05
S_Shore_chr11:66326639-66326840_ACTN3	0.426033	0.25718125	0.3879526	0.13077135	-0.0380804	-0.16885175	0.0933262986669721	0.716411656683726	0.0349979775583762	0.0276388991455651	0.852071592059916	3.543779854	6.32279575	29.2937641959255	0.00022354094113811	1.93685131454852e-07	1.95655054623799e-05
Island_chr19:39138062-39138570_ACTN4	0.087590455	0.095246845	0.091225955	-0.00402089	0.0036355	0.00765639	0.919362757292746	0.559559771259005	0.978035935315962	-0.00982361026474931	0.879663483957478	1.71539126271376	2.08157238892416	1.21346799075512	0.003574134537859	0.000141010874619712	0.000983880333283093
Island_chr19:39217530-39217857_ACTN4	0.80294875	0.796726	0.8012241	0.00449809999999995	-0.00172464999999999	-0.00622274999999994	0.902400194401253	0.902400194401253	0.686017125117228	-0.0358509174117376	0.764957434267389	1.71539126271376	2.08157238892416	1.21346799075512	0.003574134537859	0.000141010874619712	0.000983880333283093
N_Shore_chr14:58666567-58667198_ACTR10	0.102989665	0.09741106	0.1018867	0.00447564	-0.00110296500000001	-0.00557860500000001	0.994161229482218	0.902400194401253	0.902400194401253	-0.0358046537728897	0.765252019921798	1.73299714386941	2.68830479890799	1.5512459489146	0.000987079812507496	5.12178577054938e-05	0.000163625405747292
Island_chr14:58666567-58667198_ACTR10	0.07322108	0.07539821	0.076500405	0.001102195	0.003279325	0.00217713	0.85283384171513	0.960171518075768	0.85283384171513	-0.0120236428153001	0.886265393272877	1.73299714386941	2.68830479890799	1.5512459489146	0.000987079812507496	5.12178577054938e-05	0.000163625405747292
S_Shore_chr14:58666567-58667198_ACTR10	0.1110038	0.1177868	0.124975	0.00718820000000001	0.0139712	0.006783	0.716411656683726	0.716411656683726	0.716411656683726	0.120971585049631	0.412765045760266	1.73299714386941	2.68830479890799	1.5512459489146	0.000987079812507496	5.12178577054938e-05	0.000163625405747292
N_Shore_chr10:104262224-104262524_ACTR1A	0.087961555	0.08377075	0.083089765	-0.000680984999999995	-0.00487178999999999	-0.00419080499999999	0.686017125117228	0.686017125117228	0.902400194401253	-0.0774598696352491	0.517801268048452	1.26695329990909	1.56339859445367	1.23398281102062	4.99087462362032e-06	3.48090755998915e-08	0.00162730767715977
Island_chr10:104262224-104262524_ACTR1A	0.062340315	0.064208065	0.06393399	-0.000274075000000013	0.001593675	0.00186775000000001	0.42815886261543	0.627167050717532	0.0878664139416911	-0.0055524267636815	0.957181983170564	1.26695329990909	1.56339859445367	1.23398281102062	4.99087462362032e-06	3.48090755998915e-08	0.00162730767715977
N_Shore_chr10:104263676-104264155_ACTR1A	0.072654315	0.07843445	0.07679641	-0.00163803999999999	0.004142095	0.00578013499999999	0.765931452348224	0.918805221412117	0.765931452348224	-0.0629282264613985	0.494729411506494	1.26695329990909	1.56339859445367	1.23398281102062	4.99087462362032e-06	3.48090755998915e-08	0.00162730767715977
Island_chr10:104263676-104264155_ACTR1A	0.088483475	0.08669644	0.086159715	-0.000536725000000002	-0.00232376000000001	-0.00178703500000001	0.980733323885512	0.999063458359406	0.999063458359406	-0.0344871244464877	0.65718797256387	1.26695329990909	1.56339859445367	1.23398281102062	4.99087462362032e-06	3.48090755998915e-08	0.00162730767715977
N_Shore_chr2:98280063-98280871_ACTR1B	0.441988685	0.43211433	0.382294505	-0.049819825	-0.05969418	-0.00987435499999995	0.952256279729904	0.426293461345495	0.952256279729904	-0.027157485217874	0.854620196712989	1.37066728706002	1.78390023633654	1.30148304638018	0.000956486315556747	2.27613507578295e-06	2.28875351111999e-06
Island_chr2:98280063-98280871_ACTR1B	0.05459951	0.05294335	0.05978252	0.00683917	0.00518300999999999	-0.00165616	0.798951361668102	0.798951361668102	0.481954469488156	-0.00335654553643141	0.949396494532636	1.37066728706002	1.78390023633654	1.30148304638018	0.000956486315556747	2.27613507578295e-06	2.28875351111999e-06
N_Shore_chr2:65454553-65455444_ACTR2	0.078777865	0.07954271	0.079679475	0.000136765000000011	0.000901609999999997	0.000764844999999986	0.952256279729904	0.952256279729904	0.952256279729904	0.0686321977811333	0.642998105469856	1.12416518268781	1.27823408808308	1.13705183879374	0.00133093919449134	0.000199389506465885	0.00452916596882422
Island_chr2:65454553-65455444_ACTR2	0.081716265	0.07926356	0.07861283	-0.000650730000000002	-0.003103435	-0.002452705	0.818621174474496	0.818621174474496	0.559559771259005	-0.0195576805224429	0.763084126613483	1.12416518268781	1.27823408808308	1.13705183879374	0.00133093919449134	0.000199389506465885	0.00452916596882422
N_Shore_chr2:114647669-114648312_ACTR3	0.063617525	0.06485294	0.06402762	-0.000825320000000004	0.000410094999999985	0.00123541499999999	0.965898148880028	0.965898148880028	0.888835081546934	-0.0121409297046709	0.859189755580006	1.49771142660391	1.86250246192655	1.24356563543741	0.00107045611403566	5.57846622158823e-06	0.000791999494671497
Island_chr2:114647669-114648312_ACTR3	0.1285946	0.13326485	0.12706235	-0.0062025	-0.00153225000000001	0.00467024999999999	0.160701630390613	0.687091197243966	0.248548218323673	-0.00257380968018212	0.97557531668798	1.49771142660391	1.86250246192655	1.24356563543741	0.00107045611403566	5.57846622158823e-06	0.000791999494671497
N_Shore_chr7:152456740-152457511_ACTR3B	0.27112065	0.2702351	0.26408185	-0.00615325	-0.00703879999999996	-0.000885549999999957	0.968289837864919	0.968289837864919	0.837777479258822	-0.0402142200684588	0.697266328298066	2.50396259995852	4.17578263011811	1.6676697288479	0.00122990768469476	2.25899354777074e-05	0.00014452658604497
Island_chr7:152456740-152457511_ACTR3B	0.04634808	0.042719045	0.04476877	0.002049725	-0.00157931	-0.003629035	0.918805221412117	0.765931452348224	0.765931452348224	-0.0610522369657038	0.507707311751709	2.50396259995852	4.17578263011811	1.6676697288479	0.00122990768469476	2.25899354777074e-05	0.00014452658604497
Island_chr20:37376621-37377430_ACTR5	0.077936985	0.079912395	0.079867615	-4.47799999999943e-05	0.00193063	0.00197541	0.336097341421239	0.468149614591152	0.778949859791899	-0.0108373863260985	0.889115167718695	1.60869202237684	2.31987512640713	1.44208779190657	0.000899672186164392	1.21451694756673e-06	7.80007878249737e-06
Island_chr12:100593253-100593814_ACTR6	0.06996545	0.0657169	0.06957312	0.00385622000000001	-0.000392329999999996	-0.00424855	0.837777479258822	0.433736099701466	0.837777479258822	0.0330870865060139	0.748947953269697	1.55741595154398	1.84894214536685	1.18718582761006	0.0095413093067247	5.2737023214168e-05	0.0011330534456894
N_Shore_chr12:100594486-100594799_ACTR6	0.08817464	0.09001742	0.08744495	-0.00257246999999999	-0.000729690000000005	0.00184277999999999	0.968289837864919	0.968289837864919	0.433736099701466	0.0377345433176327	0.715105150671353	1.55741595154398	1.84894214536685	1.18718582761006	0.0095413093067247	5.2737023214168e-05	0.0011330534456894
Island_chr12:100594486-100594799_ACTR6	0.071151215	0.07143173	0.070492225	-0.000939505000000007	-0.000658990000000012	0.000280514999999995	0.759097838492289	0.400473665960806	0.0546463301138636	-0.100483262051155	0.274840104517907	1.55741595154398	1.84894214536685	1.18718582761006	0.0095413093067247	5.2737023214168e-05	0.0011330534456894
Island_chr3:53915731-53916320_ACTR8	0.04883459	0.04544534	0.0464589	0.00101356	-0.00237569	-0.00338925	0.941181370674482	0.838570126687112	0.699374199935276	-0.0501448664092804	0.489738293089215	1.51345421760136	1.97222249474226	1.30312663033044	0.00035322168217434	1.82451778955807e-06	0.000164636117587324
S_Shore_chr3:53915731-53916320_ACTR8	0.7380226	0.7086961	0.71586205	0.00716594999999998	-0.0221605500000001	-0.0293265	0.968289837864919	0.968289837864919	0.635139487269883	0.00557515533128779	0.957006876533529	1.51345421760136	1.97222249474226	1.30312663033044	0.00035322168217434	1.82451778955807e-06	0.000164636117587324
N_Shore_chr1:2938633-2939043_ACTRT2	0.65623745	0.6710585	0.68082725	0.00976874999999999	0.0245898	0.01482105	0.699374199935276	0.551489146762222	0.838570126687112	-0.0242251193057554	0.738734163867845	8.33155165377347	11.5832018209706	1.39028146284425	0.000104113329996992	0.000284614035200275	0.00527061795484973
Island_chr1:2938633-2939043_ACTRT2	0.7164853	0.7620871	0.7447768	-0.0173103	0.0282915	0.0456018	0.837777479258822	0.999325913718493	0.968289837864919	0.0686417591253505	0.506355312656255	8.33155165377347	11.5832018209706	1.39028146284425	0.000104113329996992	0.000284614035200275	0.00527061795484973
S_Shore_chr1:2938633-2939043_ACTRT2	0.8348886	0.863215	0.8610005	-0.00221450000000001	0.0261119	0.0283264	0.674893978560585	0.44130663446759	0.259056448677873	0.111545263451835	0.35090082055139	8.33155165377347	11.5832018209706	1.39028146284425	0.000104113329996992	0.000284614035200275	0.00527061795484973
N_Shore_chr12:52345531-52345903_ACVR1B	0.06887969	0.071798565	0.07113852	-0.000660045000000012	0.00225883	0.00291887500000002	0.902400194401253	0.686017125117228	0.902400194401253	-0.0439938426190625	0.713660356000776	1.25693571318314	1.58240223804428	1.25893649249325	1.96286643275266e-05	8.65335550562317e-07	0.00268791171749553
Island_chr12:52345531-52345903_ACVR1B	0.08280093	0.08881967	0.085524225	-0.00329544499999998	0.00272329500000001	0.00601873999999999	0.994161229482218	0.902400194401253	0.262833842015551	-0.0210145284218547	0.860912473479096	1.25693571318314	1.58240223804428	1.25893649249325	1.96286643275266e-05	8.65335550562317e-07	0.00268791171749553
N_Shelf_chr2:158453799-158454111_ACVR1C	0.8532658	0.83433105	0.8550047	0.02067365	0.0017389000000001	-0.0189347499999999	0.0366310527071189	0.210551632726011	0.210551632726011	0.0744184110461573	0.615180011142707	18.5143549051391	8.37924283	2.160926158	0.00199123641245784	2.38225523314814e-05	0.00360622186228198
N_Shore_chr2:158453799-158454111_ACVR1C	0.3909129	0.39983605	0.338462	-0.06137405	-0.0524509	0.00892314999999999	0.0878664139416911	0.0878664139416911	0.627167050717532	-0.0978786053782741	0.342758712145199	18.5143549051391	8.37924283	2.160926158	0.00199123641245784	2.38225523314814e-05	0.00360622186228198
Island_chr2:158453799-158454111_ACVR1C	0.1620976	0.1601807	0.1402755	-0.0199052	-0.0218221	-0.0019169	0.0222179626165252	0.131419728340629	0.627167050717532	-0.0186839718780493	0.784831945948253	18.5143549051391	8.37924283	2.160926158	0.00199123641245784	2.38225523314814e-05	0.00360622186228198
S_Shore_chr2:158453799-158454111_ACVR1C	0.5897924	0.6639299	0.63166095	-0.03226895	0.04186855	0.0741375	0.517550843046749	0.517550843046749	0.847488453948251	0.00177967927990242	0.983110014117223	18.5143549051391	8.37924283	2.160926158	0.00199123641245784	2.38225523314814e-05	0.00360622186228198
Island_chr2:158484858-158485695_ACVR1C	0.076691565	0.0745596	0.07724799	0.00268839	0.000556424999999999	-0.002131965	0.627167050717532	0.995066506386701	0.627167050717532	0.0109632066945068	0.872727108841636	18.5143549051391	8.37924283	2.160926158	0.00199123641245784	2.38225523314814e-05	0.00360622186228198
S_Shore_chr2:158484858-158485695_ACVR1C	0.09787838	0.095718225	0.096406365	0.00068813999999999	-0.00147201500000001	-0.002160155	0.426293461345495	0.716411656683726	0.716411656683726	0.020394566138395	0.890566548459228	18.5143549051391	8.37924283	2.160926158	0.00199123641245784	2.38225523314814e-05	0.00360622186228198
Island_chr2:148601280-148602859_ACVR2A	0.08850133	0.08426119	0.08248266	-0.00177852999999999	-0.00601866999999999	-0.00424014	0.39082059276592	0.302730296109154	0.830946182847533	-0.00471790989968254	0.933850843966172	1.63027210978674	2.15525169890132	1.32201961007801	0.000662629970328304	2.52919752170195e-05	2.92358606222951e-05
N_Shore_chr3:38495088-38497151_ACVR2B	0.14289885	0.14389405	0.14330665	-0.000587400000000016	0.000407799999999958	0.000995199999999974	0.902400194401253	0.686017125117228	0.994161229482218	0.00151614375595536	0.989915203242828	2.04362666618736	3.0324348553784	1.48384971949685	0.00135472408480858	9.15504842242337e-05	1.06474412833016e-05
Island_chr3:38495088-38497151_ACVR2B	0.08087222	0.08101174	0.0811682	0.000156459999999997	0.000295980000000001	0.000139520000000004	0.722233560535225	0.918018425367236	0.995166089536843	-0.00817768677991239	0.885603622316231	2.04362666618736	3.0324348553784	1.48384971949685	0.00135472408480858	9.15504842242337e-05	1.06474412833016e-05
Island_chr12:52300801-52301583_ACVRL1	0.33719245	0.37402035	0.3412503	-0.03277005	0.00405785000000003	0.0368279	0.152784340126805	0.978894643500705	0.464681916032975	-0.0881069886924099	0.256090102898546	1.97857174022686	2.63210232791218	1.33030421611621	0.0142893318822162	0.00153880582007265	0.000247666077319524
S_Shore_chr12:52300801-52301583_ACVRL1	0.712016	0.68721005	0.6698418	-0.01736825	-0.0421741999999999	-0.02480595	0.426293461345495	0.0933262986669721	0.952256279729904	-0.494334666440096	0.000355419892987711	1.97857174022686	2.63210232791218	1.33030421611621	0.0142893318822162	0.00153880582007265	0.000247666077319524
N_Shelf_chr12:52309034-52309337_ACVRL1	0.74587975	0.7584273	0.7358381	-0.0225892	-0.01004165	0.01254755	0.00471572395116415	0.329116378879816	0.329116378879816	-0.258281673603979	5.13685755528997e-05	1.97857174022686	2.63210232791218	1.33030421611621	0.0142893318822162	0.00153880582007265	0.000247666077319524
Island_chr12:52309034-52309337_ACVRL1	0.74384055	0.73409075	0.6814812	-0.05260955	-0.06235935	-0.00974980000000003	0.011965431606263	0.0678033517513699	0.686017125117228	-0.268124608058536	0.0227764435507573	1.97857174022686	2.63210232791218	1.33030421611621	0.0142893318822162	0.00153880582007265	0.000247666077319524
Island_chr3:52017056-52017592_ACY1	0.07311075	0.073126965	0.075381865	0.0022549	0.002271115	1.6215e-05	0.956964735555039	0.687091197243966	0.956964735555039	-0.071183292038067	0.396532105107064	2.15134177362261	2.7905259365654	1.29710953916284	0.00258216814279839	8.10756817158221e-05	0.000583416759688662
N_Shore_chr2:54342634-54343088_ACYP2	0.1220994	0.1226826	0.12237835	-0.000304250000000006	0.00027895	0.000583200000000006	0.892778337250123	0.892778337250123	0.892778337250123	0.00132551382976921	0.991183145011144	1.43435627601679	2.44866741338248	1.70715425053421	0.00101885283263191	5.88399101255463e-06	0.000585030137464561
Island_chr2:54342634-54343088_ACYP2	0.043619955	0.05066269	0.05118879	0.000526100000000002	0.007568835	0.00704273499999999	0.400473665960806	0.400473665960806	0.0148931599920888	0.0718757950170212	0.435315314419299	1.43435627601679	2.44866741338248	1.70715425053421	0.00101885283263191	5.88399101255463e-06	0.000585030137464561
N_Shore_chr2:54482924-54483434_ACYP2	0.8368163	0.8486785	0.8513262	0.00264770000000003	0.0145099000000001	0.0118622	0.686017125117228	0.902400194401253	0.686017125117228	0.0418582576694785	0.727002215647119	1.43435627601679	2.44866741338248	1.70715425053421	0.00101885283263191	5.88399101255463e-06	0.000585030137464561
Island_chr2:54482924-54483434_ACYP2	0.8901418	0.88860335	0.88988815	0.00128479999999997	-0.000253650000000105	-0.00153845000000008	0.960171518075768	0.960171518075768	0.999991736274292	-0.034962741595065	0.677392766520521	1.43435627601679	2.44866741338248	1.70715425053421	0.00101885283263191	5.88399101255463e-06	0.000585030137464561
S_Shore_chr2:54482924-54483434_ACYP2	0.84146675	0.82533995	0.83140765	0.00606770000000001	-0.0100590999999999	-0.0161267999999999	0.686017125117228	0.686017125117228	0.449036822040911	-0.0668136063108942	0.577094462181556	1.43435627601679	2.44866741338248	1.70715425053421	0.00101885283263191	5.88399101255463e-06	0.000585030137464561
Island_chr20:43280061-43280727_ADA	0.03767997	0.03760635	0.039506445	0.001900095	0.001826475	-7.36200000000034e-05	0.160701630390613	0.0591480284066198	0.367626806695193	0.0193237637250042	0.818180625645647	2.5070493864864	11.4409689413454	4.56351957125975	0.000725828880701081	6.14471710395221e-06	0.00146082325890116
N_Shore_chr4:123300407-123300805_ADAD1	0.79715105	0.8358654	0.8192523	-0.0166130999999999	0.0221012500000001	0.03871435	0.0465474948380081	0.0985305027543517	0.00100717809934525	0.0927843737065766	0.116148711342543	2.528214328	4.8782343	14.9620105832567	0.000114651148156848	1.02760861797931e-07	6.10693132310329e-05
Island_chr4:123300407-123300805_ADAD1	0.8775032	0.8845311	0.8742635	-0.0102675999999999	-0.00323969999999996	0.00702789999999998	0.036631052707119	0.504120853489654	0.336404875586981	-0.0585345688067647	0.224696405325105	2.528214328	4.8782343	14.9620105832567	0.000114651148156848	1.02760861797931e-07	6.10693132310329e-05
S_Shore_chr4:123300407-123300805_ADAD1	0.84966195	0.8679193	0.85094215	-0.01697715	0.00128020000000006	0.0182573500000001	0.0222179626165252	0.829553062191961	0.159038887097092	0.0040076526334105	0.969087644572243	2.528214328	4.8782343	14.9620105832567	0.000114651148156848	1.02760861797931e-07	6.10693132310329e-05
N_Shore_chr16:84224731-84225085_ADAD2	0.7574254	0.75211945	0.7423157	-0.00980374999999989	-0.0151097	-0.00530595000000011	0.960171518075768	0.692660139513439	0.250293072084445	0.0190310486670119	0.820888209505297	3.5031148493394	4.43899663998592	1.26715703906282	0.0144237366386306	0.00279167838930244	0.0006698875368502
Island_chr16:84224731-84225085_ADAD2	0.8379376	0.81294985	0.81334805	0.000398200000000015	-0.0245895500000001	-0.0249877500000001	0.829553062191961	0.627167050717532	0.159038887097092	0.0709154314072404	0.492341293764712	3.5031148493394	4.43899663998592	1.26715703906282	0.0144237366386306	0.00279167838930244	0.0006698875368502
S_Shelf_chr16:84224731-84225085_ADAD2	0.61059715	0.572209	0.484467	-0.087742	-0.12613015	-0.0383881500000001	0.0349979775583762	0.000119651216703209	0.716411656683726	-0.516652157456908	0.000170309294790619	3.5031148493394	4.43899663998592	1.26715703906282	0.0144237366386306	0.00279167838930244	0.0006698875368502
Island_chr15:43621830-43622953_ADAL	0.071185665	0.069639515	0.074475605	0.00483609	0.00328993999999999	-0.00154615000000001	0.986686861181281	0.986686861181281	0.943469817160642	-0.0312769471800013	0.6129250451123	1.64969435722882	2.36272220563633	1.43221815318885	0.000352476424184136	5.20210103297805e-06	3.44655964406607e-05
S_Shore_chr15:43621830-43622953_ADAL	0.073979905	0.07221596	0.07634167	0.00412571	0.002361765	-0.001763945	0.699374199935276	0.98975567170857	0.838570126687112	0.00604732221959146	0.93365455449263	1.64969435722882	2.36272220563633	1.43221815318885	0.000352476424184136	5.20210103297805e-06	3.44655964406607e-05
Island_chr15:59041081-59042283_ADAM10	0.086222385	0.094712265	0.08255717	-0.012155095	-0.003665215	0.00848988000000001	0.248548218323673	0.248548218323673	0.687091197243966	-0.0905945950814019	0.280194446263102	2.00007156965047	2.4330248444779	1.21646889111227	0.0315451999380201	0.00123845934483239	0.00153260844888045
S_Shore_chr15:59041081-59042283_ADAM10	0.07635743	0.075897775	0.080380295	0.00448251999999999	0.00402286499999999	-0.000459655000000003	0.686017125117228	0.994161229482218	0.902400194401253	-0.0674221637372255	0.573622532158463	2.00007156965047	2.4330248444779	1.21646889111227	0.0315451999380201	0.00123845934483239	0.00153260844888045
Island_chr17:42835776-42836242_ADAM11	0.2122699	0.19345275	0.1496968	-0.04375595	-0.0625731	-0.01881715	0.686017125117228	0.902400194401253	0.902400194401253	-0.144741417917705	0.225100418981378	7.28835930076766	97.9820054993188	13.4436299660746	0.0365943514131418	0.00159097013683193	0.00413675427979693
Island_chr17:42836548-42836932_ADAM11	0.061542655	0.05750335	0.060564165	0.00306081500000001	-0.000978489999999999	-0.00403930500000001	0.686017125117228	0.902400194401253	0.994161229482218	0.0411450096026896	0.731476498497054	7.28835930076766	97.9820054993188	13.4436299660746	0.0365943514131418	0.00159097013683193	0.00413675427979693
Island_chr17:42852305-42853651_ADAM11	0.08305587	0.082687055	0.08357434	0.000887285000000002	0.000518469999999993	-0.000368815000000008	0.635139487269883	0.837777479258822	0.837777479258822	0.122780083722734	0.233359005507219	7.28835930076766	97.9820054993188	13.4436299660746	0.0365943514131418	0.00159097013683193	0.00413675427979693
N_Shore_chr17:42856596-42856847_ADAM11	0.6982724	0.69338185	0.67390355	-0.0194782999999999	-0.02436885	-0.00489055000000005	0.433736099701466	0.635139487269883	0.999325913718493	-0.0125551501352295	0.903367737499857	7.28835930076766	97.9820054993188	13.4436299660746	0.0365943514131418	0.00159097013683193	0.00413675427979693
Island_chr17:42856596-42856847_ADAM11	0.08052754	0.07598926	0.078814375	0.00282511499999999	-0.00171316500000002	-0.00453828000000001	0.449036822040911	0.902400194401253	0.902400194401253	0.0542234999130123	0.650993622279723	7.28835930076766	97.9820054993188	13.4436299660746	0.0365943514131418	0.00159097013683193	0.00413675427979693
N_Shore_chr10:128076155-128077482_ADAM12	0.15342905	0.1484993	0.1270359	-0.0214634	-0.02639315	-0.00492975000000001	0.994161229482218	0.902400194401253	0.902400194401253	-0.0027233672481883	0.981886274221427	1.82389823259982	2.70558766021325	1.48340933274367	0.00943761554917748	3.60635587351951e-05	6.61668786065184e-06
Island_chr10:128076155-128077482_ADAM12	0.143415	0.1567037	0.14041165	-0.01629205	-0.00300335000000002	0.0132887	0.159038887097092	0.523945499929975	0.627167050717532	-0.0106313379162179	0.835496391760294	1.82389823259982	2.70558766021325	1.48340933274367	0.00943761554917748	3.60635587351951e-05	6.61668786065184e-06
Island_chr1:155022988-155024332_ADAM15	0.077114075	0.07799277	0.074659005	-0.003333765	-0.00245507	0.000878694999999999	0.666042653321729	0.76954696275513	0.565429375755721	-0.0230236734111486	0.737119879679261	1.12677278374712	1.30483376100902	1.15802740342178	7.97121037029849e-06	1.03149600250015e-08	0.000705021330249076
S_Shore_chr1:155022988-155024332_ADAM15	0.2244056	0.2036629	0.21153235	0.00786945	-0.01287325	-0.0207427	0.716411656683726	0.426293461345495	0.952256279729904	-0.0461159635082627	0.755614790428462	1.12677278374712	1.30483376100902	1.15802740342178	7.97121037029849e-06	1.03149600250015e-08	0.000705021330249076
Island_chr1:155034925-155036578_ADAM15	0.32719655	0.35508595	0.41533085	0.0602449	0.0881343	0.0278894	0.999890969658817	0.716411656683726	0.716411656683726	0.161136241569144	0.273899708105181	1.12677278374712	1.30483376100902	1.15802740342178	7.97121037029849e-06	1.03149600250015e-08	0.000705021330249076
Island_chr2:9695522-9696606_ADAM17	0.0641526	0.05983209	0.066870645	0.00703855500000001	0.002718045	-0.00432051000000001	0.329116378879816	0.978035935315962	0.559559771259005	0.028276850934998	0.662935986143324	1.41341006901844	1.72514008487632	1.22055171580486	0.0001515602647532	1.08088688373366e-05	0.00032423037883038
S_Shore_chr2:9695522-9696606_ADAM17	0.172394865	0.170359715	0.206869365	0.03650965	0.0344745	-0.00203514999999999	0.426293461345495	0.716411656683726	0.716411656683726	0.0403628492422384	0.785328530971103	1.41341006901844	1.72514008487632	1.22055171580486	0.0001515602647532	1.08088688373366e-05	0.00032423037883038
Island_chr5:157001468-157001756_ADAM19	0.34721505	0.4000314	0.28012735	-0.11990405	-0.0670877	0.05281635	0.139822579488938	0.262833842015551	0.449036822040911	-0.177791500385028	0.135139053198196	1.99571132197721	3.16881811359086	1.58781386801545	0.000161647275792786	3.12624052255379e-06	4.26074100464194e-05
Island_chr5:157002174-157003182_ADAM19	0.1602032	0.1311957	0.1287905	-0.0024052	-0.0314127	-0.0290075	0.0878664139416911	0.000339713353121107	0.0361258139321343	-0.267262272876454	6.95720822191559e-05	1.99571132197721	3.16881811359086	1.58781386801545	0.000161647275792786	3.12624052255379e-06	4.26074100464194e-05
Island_chr7:87563342-87564571_ADAM22	0.06897083	0.06745728	0.063956345	-0.00350093500000001	-0.00501448500000001	-0.00151355	0.862506429066396	0.437513715045492	0.862506429066396	-0.0589059572326321	0.281625337620521	2.32495754408575	3.33753629844046	1.43552569677263	0.012990092937934	0.000692604014951738	0.0013055811017446
N_Shore_chr2:207308266-207308907_ADAM23	0.09878029	0.1048212	0.092237775	-0.012583425	-0.006542515	0.00604091000000001	0.30267225802341	0.555074382770743	0.842628651159718	-0.0335846896195512	0.643755219966223	2.67978262	6.09420808	3.89006750691638	0.000207072710442211	9.06865287497523e-09	3.09540134189522e-05
Island_chr2:207308266-207308907_ADAM23	0.1226494	0.1252874	0.1162638	-0.00902359999999999	-0.00638560000000001	0.00263799999999999	0.13892028431882	0.674893978560585	0.13892028431882	-0.250218538184565	0.0340175408884978	2.67978262	6.09420808	3.89006750691638	0.000207072710442211	9.06865287497523e-09	3.09540134189522e-05
N_Shore_chr1:120439013-120439220_ADAM30	0.7390793	0.73413775	0.73871975	0.00458200000000009	-0.000359549999999986	-0.00494155000000007	0.952256279729904	0.952256279729904	0.716411656683726	0.0289004267731874	0.845400212263187	5.02565399669895	6.56192456	2.31974714	0.00016017439228609	1.81094160446347e-06	6.5967885596115e-05
Island_chr1:120439013-120439220_ADAM30	0.54310055	0.54164025	0.59445755	0.0528173000000001	0.051357	-0.00146030000000008	0.0878664139416911	0.00437498219057109	0.0878664139416911	0.312690006739777	0.00192372980177733	5.02565399669895	6.56192456	2.31974714	0.00016017439228609	1.81094160446347e-06	6.5967885596115e-05
S_Shore_chr1:120439013-120439220_ADAM30	0.86082365	0.8632716	0.86356105	0.000289449999999913	0.0027374	0.00244795000000009	0.918805221412117	0.918805221412117	0.765931452348224	0.0238460995919559	0.796002904215126	5.02565399669895	6.56192456	2.31974714	0.00016017439228609	1.81094160446347e-06	6.5967885596115e-05
N_Shore_chr8:38965013-38965423_ADAM32	0.5383056	0.42354705	0.34316885	-0.0803782	-0.19513675	-0.11475855	0.164972699502243	0.164972699502243	0.578600141650845	-0.128202829610408	0.162877896170964	2.68630065688968	7.72702625552964	2.87645622827504	0.0018629081657877	0.000314932547027672	0.00538680520295579
Island_chr8:38965013-38965423_ADAM32	0.37322175	0.33242385	0.1248657	-0.20755815	-0.24835605	-0.0407979000000001	2.25070349468837e-07	3.92761644174566e-06	0.0366310527071189	-0.43735938332415	2.25281041515121e-10	2.68630065688968	7.72702625552964	2.87645622827504	0.0018629081657877	0.000314932547027672	0.00538680520295579
N_Shelf_chr20:3653190-3654773_ADAM33	0.65529205	0.5865329	0.617088	0.0305550999999999	-0.03820405	-0.06875915	0.686017125117228	0.449036822040911	0.262833842015551	-0.0583015511396208	0.626640255924193	1.2336910498247	1.3256267392483	1.07452083683079	0.000110716491234841	7.55871146082151e-07	0.00121955778112197
Island_chr20:3653190-3654773_ADAM33	0.4397186	0.4896593	0.4736297	-0.0160296	0.0339111	0.0499407000000001	0.837777479258822	0.837777479258822	0.635139487269883	0.11113137803006	0.281060444454281	1.2336910498247	1.3256267392483	1.07452083683079	0.000110716491234841	7.55871146082151e-07	0.00121955778112197
S_Shore_chr20:3653190-3654773_ADAM33	0.3106772	0.32818715	0.3344758	0.00628865000000001	0.0237986	0.01750995	0.994161229482218	0.449036822040911	0.449036822040911	0.18130049939217	0.127477970809378	1.2336910498247	1.3256267392483	1.07452083683079	0.000110716491234841	7.55871146082151e-07	0.00121955778112197
N_Shore_chr20:3662310-3663187_ADAM33	0.4598448	0.36936095	0.37769145	0.00833050000000002	-0.08215335	-0.09048385	0.952256279729904	0.426293461345495	0.426293461345495	-0.195393558920254	0.183217835074947	1.2336910498247	1.3256267392483	1.07452083683079	0.000110716491234841	7.55871146082151e-07	0.00121955778112197
Island_chr20:3662310-3663187_ADAM33	0.073188285	0.07985895	0.081271915	0.001412965	0.00808363000000001	0.00667066500000001	0.956964735555039	0.847488453948251	0.517550843046749	-0.043143444992846	0.607637728582423	1.2336910498247	1.3256267392483	1.07452083683079	0.000110716491234841	7.55871146082151e-07	0.00121955778112197
Island_chr8:39380225-39380533_ADAM3A	0.92246725	0.91621415	0.9251871	0.00897294999999998	0.00271985000000008	-0.0062530999999999	0.214534631549035	0.716411656683726	0.716411656683726	-0.0462371026698833	0.754992706588346	58.6804755087654	6.77359198	2.9234690144	0.000392796145643832	3.29846400159203e-07	2.92366483110075e-06
N_Shore_chr10:135082109-135082406_ADAM8	0.7296731	0.7500551	0.73683165	-0.0132234499999999	0.0071585500000001	0.020382	0.426293461345495	0.716411656683726	0.716411656683726	0.0490672239331093	0.740503725943325	3.16216161	5.14411856	2.30558165275129	0.000233943395120477	5.86156279380904e-06	0.000745060657603451
Island_chr10:135082109-135082406_ADAM8	0.79179255	0.78143045	0.7903404	0.00890995000000006	-0.00145214999999999	-0.0103621	0.968289837864919	0.968289837864919	0.837777479258822	-0.0164018283821692	0.873976193951693	3.16216161	5.14411856	2.30558165275129	0.000233943395120477	5.86156279380904e-06	0.000745060657603451
Island_chr10:135083739-135083962_ADAM8	0.86532705	0.86229245	0.85968195	-0.00261049999999996	-0.00564510000000007	-0.00303460000000011	0.449036822040911	0.686017125117228	0.99999947973759	-0.0752175851562483	0.530028350269324	3.16216161	5.14411856	2.30558165275129	0.000233943395120477	5.86156279380904e-06	0.000745060657603451
S_Shore_chr10:135083739-135083962_ADAM8	0.8852713	0.88929935	0.87624785	-0.0130515	-0.00902345000000004	0.00402804999999995	0.968289837864919	0.999325913718493	0.837777479258822	-0.0266995214888528	0.796237122734334	3.16216161	5.14411856	2.30558165275129	0.000233943395120477	5.86156279380904e-06	0.000745060657603451
N_Shelf_chr10:135089969-135090491_ADAM8	0.9045154	0.9129641	0.90595675	-0.00700734999999986	0.00144135000000012	0.00844869999999998	0.908752654932866	0.908752654932866	0.908752654932866	0.0420799600330745	0.588103418719365	3.16216161	5.14411856	2.30558165275129	0.000233943395120477	5.86156279380904e-06	0.000745060657603451
Island_chr10:135089969-135090491_ADAM8	0.1312852	0.099051025	0.11783775	0.018786725	-0.01344745	-0.032234175	0.517550843046749	0.248548218323673	0.248548218323673	0.0010958525873234	0.989599370994057	3.16216161	5.14411856	2.30558165275129	0.000233943395120477	5.86156279380904e-06	0.000745060657603451
S_Shore_chr10:135089969-135090491_ADAM8	0.70627585	0.7247756	0.70511885	-0.01965675	-0.00115699999999985	0.0184997500000001	0.999325913718493	0.968289837864919	0.968289837864919	0.0305038376294162	0.767971810101338	3.16216161	5.14411856	2.30558165275129	0.000233943395120477	5.86156279380904e-06	0.000745060657603451
Island_chr8:38853700-38855116_ADAM9	0.06094956	0.06421753	0.05866754	-0.00554999	-0.00228202	0.00326797	0.289844137090359	0.864151401204163	0.695856709420763	-0.0338648017377837	0.44809618863281	1.74180049478336	2.23635783342711	1.28393454940732	0.00372538080693883	0.000113991398863435	0.000969894201686498
N_Shelf_chr8:38965013-38965423_ADAM9	0.8166956	0.81333925	0.81680135	0.00346209999999991	0.000105749999999905	-0.00335635000000001	0.699374199935276	0.999633292157728	0.699374199935276	0.0568145762472526	0.701306656164412	1.74180049478336	2.23635783342711	1.28393454940732	0.00372538080693883	0.000113991398863435	0.000969894201686498
N_Shore_chr21:28216558-28218117_ADAMTS1	0.67288105	0.61936155	0.54047075	-0.0788908	-0.1324103	-0.0535194999999999	0.0299135671226802	0.000405655934021087	0.0299135671226802	-0.133534235762684	0.263455133639347	3.07552686222213	7.36109619794767	2.39344233613005	0.0100040764520503	0.00193269883094461	0.000541280135959602
Island_chr21:28216558-28218117_ADAMTS1	0.09083138	0.08834961	0.08988678	0.00153717	-0.00094459999999999	-0.00248176999999999	0.913475513339838	0.759097838492289	0.572654849949571	-0.0299553130269731	0.745345875818358	3.07552686222213	7.36109619794767	2.39344233613005	0.0100040764520503	0.00193269883094461	0.000541280135959602
Island_chr21:28218567-28218801_ADAMTS1	0.1028035	0.09756935	0.098365045	0.000795694999999999	-0.00443845499999999	-0.00523414999999999	0.902400194401253	0.449036822040911	0.902400194401253	-0.164582308309362	0.167116903250608	3.07552686222213	7.36109619794767	2.39344233613005	0.0100040764520503	0.00193269883094461	0.000541280135959602
Island_chr19:8649787-8650524_ADAMTS10	0.7179102	0.67468875	0.75440955	0.0797207999999999	0.03649935	-0.0432214499999999	0.578600141650845	0.918805221412117	0.765931452348224	-0.000422181657326548	0.996348604931977	3.82880313183819	7.476445093	2.363424563	0.000315553172198467	3.50867363205723e-07	3.05273516113567e-05
Island_chr19:8654152-8654512_ADAMTS10	0.7724354	0.7287292	0.7763645	0.0476352999999998	0.00392909999999991	-0.0437061999999999	0.999890969658817	0.952256279729904	0.999890969658817	0.0278957795111616	0.850712276956981	3.82880313183819	7.476445093	2.363424563	0.000315553172198467	3.50867363205723e-07	3.05273516113567e-05
Island_chr19:8656788-8657917_ADAMTS10	0.1834859	0.16040945	0.16989415	0.00948469999999998	-0.01359175	-0.02307645	0.990019328883309	0.265687140281729	0.578600141650845	0.00604854098950064	0.947723741985509	3.82880313183819	7.476445093	2.363424563	0.000315553172198467	3.50867363205723e-07	3.05273516113567e-05
Island_chr19:8661080-8661287_ADAMTS10	0.7327091	0.7590699	0.74945	-0.00961990000000013	0.0167408999999999	0.0263608000000001	0.952256279729904	0.952256279729904	0.716411656683726	0.0446934586629225	0.762931122665254	3.82880313183819	7.476445093	2.363424563	0.000315553172198467	3.50867363205723e-07	3.05273516113567e-05
Island_chr19:8669958-8670209_ADAMTS10	0.8483291	0.85936925	0.85112335	-0.00824590000000003	0.00279425	0.01104015	0.837777479258822	0.968289837864919	0.999325913718493	-0.0425449470101788	0.680647651704313	3.82880313183819	7.476445093	2.363424563	0.000315553172198467	3.50867363205723e-07	3.05273516113567e-05
N_Shore_chr19:8674332-8674764_ADAMTS10	0.36484525	0.40381	0.4372618	0.0334518	0.07241655	0.03896475	0.952256279729904	0.999890969658817	0.952256279729904	0.0197204948619979	0.894162549006342	3.82880313183819	7.476445093	2.363424563	0.000315553172198467	3.50867363205723e-07	3.05273516113567e-05
Island_chr19:8674332-8674764_ADAMTS10	0.2610504	0.23383735	0.2137134	-0.02012395	-0.047337	-0.02721305	0.999890969658817	0.999890969658817	0.999890969658817	-0.0683568438890981	0.644334453966784	3.82880313183819	7.476445093	2.363424563	0.000315553172198467	3.50867363205723e-07	3.05273516113567e-05
Island_chr19:8675333-8675699_ADAMTS10	0.13500685	0.1368477	0.1295746	-0.00727310000000003	-0.00543225000000003	0.00184085	0.716411656683726	0.952256279729904	0.999890969658817	0.0089644608008576	0.951780005544432	3.82880313183819	7.476445093	2.363424563	0.000315553172198467	3.50867363205723e-07	3.05273516113567e-05
S_Shore_chr5:33892191-33892403_ADAMTS12	0.5325302	0.4206395	0.33893025	-0.08170925	-0.19359995	-0.1118907	0.837777479258822	0.0876820974182007	0.433736099701466	-0.198692070126339	0.0522982076377043	3.79802713154704	5.23515597	2.15968794	0.000142067993254069	3.76352855622409e-06	0.000814372303957416
N_Shelf_chr9:136282680-136283483_ADAMTS13	0.82829105	0.8183532	0.82873025	0.01037705	0.000439199999999973	-0.00993785000000003	0.716411656683726	0.716411656683726	0.426293461345495	-0.0300824480727245	0.839158991824762	1.99073461936987	3.16835449298491	1.59155040664727	0.00578908673990211	1.73504459570386e-05	0.000951877382080645
Island_chr9:136282680-136283483_ADAMTS13	0.31447385	0.31444855	0.29448635	-0.0199622	-0.0199875	-2.53000000000059e-05	0.952256279729904	0.716411656683726	0.952256279729904	-0.0163592272204975	0.912124073845631	1.99073461936987	3.16835449298491	1.59155040664727	0.00578908673990211	1.73504459570386e-05	0.000951877382080645
S_Shelf_chr9:136282680-136283483_ADAMTS13	0.51284315	0.52656165	0.5676749	0.04111325	0.05483175	0.0137185	0.0114751977044676	0.00317235395261739	0.464681916032975	0.0818470104537158	0.291558554036161	1.99073461936987	3.16835449298491	1.59155040664727	0.00578908673990211	1.73504459570386e-05	0.000951877382080645
N_Shore_chr9:136293566-136294160_ADAMTS13	0.8019441	0.7904692	0.7811155	-0.00935369999999991	-0.0208286	-0.0114749000000001	0.994161229482218	0.902400194401253	0.686017125117228	-0.012927823649637	0.91416953294327	1.99073461936987	3.16835449298491	1.59155040664727	0.00578908673990211	1.73504459570386e-05	0.000951877382080645
Island_chr9:136293566-136294160_ADAMTS13	0.13890772	0.1462041	0.18585215	0.03964805	0.04694443	0.00729637999999999	0.952256279729904	0.952256279729904	0.952256279729904	0.0172107373973939	0.907569414265496	1.99073461936987	3.16835449298491	1.59155040664727	0.00578908673990211	1.73504459570386e-05	0.000951877382080645
N_Shore_chr9:136324676-136325527_ADAMTS13	0.55640765	0.5114539	0.5274474	0.0159935	-0.0289602499999999	-0.0449537499999999	0.991963884966834	0.068433494705288	0.068433494705288	-0.176178620085312	0.138775010013768	1.99073461936987	3.16835449298491	1.59155040664727	0.00578908673990211	1.73504459570386e-05	0.000951877382080645
N_Shore_chr10:72432242-72432738_ADAMTS14	0.075235455	0.07693378	0.075906215	-0.00102756499999999	0.000670759999999992	0.00169832499999999	0.999890969658817	0.952256279729904	0.999890969658817	0.0453642970120931	0.759478221922326	3.781321148	6.35010562	8.83784618687973	0.000862620604072366	1.60355420656192e-06	0.000251421930134497
Island_chr10:72432242-72432738_ADAMTS14	0.079207765	0.081424235	0.056066475	-0.02535776	-0.02314129	0.00221647	0.000673936195699887	0.0110882658623016	0.468149614591152	-0.144014500882463	0.0625431426275464	3.781321148	6.35010562	8.83784618687973	0.000862620604072366	1.60355420656192e-06	0.000251421930134497
S_Shore_chr10:72432242-72432738_ADAMTS14	0.4293462	0.4582729	0.4036817	-0.0545912	-0.0256645	0.0289267	0.0299135671226802	0.449036822040911	0.449036822040911	-0.0335079434570237	0.779917382659523	3.781321148	6.35010562	8.83784618687973	0.000862620604072366	1.60355420656192e-06	0.000251421930134497
Island_chr11:130318234-130320198_ADAMTS15	0.08963583	0.090827215	0.08806737	-0.00275984499999998	-0.00156845999999999	0.00119138499999999	0.987571553246588	0.623668709624447	0.293379132477727	-0.00917519206851962	0.882046877505661	1.59309332984981	1.95749899249188	1.22874093803181	0.00256761698645322	0.000232035945010425	1.39297185101347e-05
N_Shore_chr11:130342956-130343652_ADAMTS15	0.50914925	0.4844353	0.5024329	0.0179976000000001	-0.00671634999999993	-0.02471395	0.952256279729904	0.716411656683726	0.214534631549035	-0.00243227294493971	0.986909617551951	1.59309332984981	1.95749899249188	1.22874093803181	0.00256761698645322	0.000232035945010425	1.39297185101347e-05
Island_chr11:130342956-130343652_ADAMTS15	0.8358675	0.8307763	0.82950975	-0.00126654999999998	-0.00635775000000005	-0.00509120000000007	0.686017125117228	0.449036822040911	0.902400194401253	-0.115480940404997	0.334056439998612	1.59309332984981	1.95749899249188	1.22874093803181	0.00256761698645322	0.000232035945010425	1.39297185101347e-05
N_Shore_chr5:5139441-5140941_ADAMTS16	0.7759575	0.7761591	0.78003505	0.00387594999999996	0.00407754999999987	0.000201599999999913	0.426293461345495	0.716411656683726	0.952256279729904	-0.164916162616218	0.262651761080755	3.638179808	6.2569167	3.28116286513114	0.000710625607459167	1.97029709473605e-06	0.000113843329381401
Island_chr5:5139441-5140941_ADAMTS16	0.12431725	0.11262215	0.10819225	-0.00442990000000001	-0.016125	-0.0116951	0.897262941153128	0.236903249920147	0.63457636812709	-0.0172353383994372	0.713571870981323	3.638179808	6.2569167	3.28116286513114	0.000710625607459167	1.97029709473605e-06	0.000113843329381401
Island_chr5:5303263-5303489_ADAMTS16	0.8406407	0.8405767	0.8490359	0.00845920000000011	0.00839520000000005	-6.4000000000064e-05	0.837777479258822	0.837777479258822	0.968289837864919	0.0503588250194656	0.626074393461208	3.638179808	6.2569167	3.28116286513114	0.000710625607459167	1.97029709473605e-06	0.000113843329381401
Island_chr15:100533145-100533372_ADAMTS17	0.85413065	0.84234655	0.8340451	-0.00830145000000004	-0.02008555	-0.0117841	0.968289837864919	0.635139487269883	0.968289837864919	-0.0654436324450167	0.526411045569414	2.52555015124936	61.6138688039138	24.3962167108161	5.493162934508e-05	1.24166190866163e-05	0.00488215279495288
Island_chr15:100832225-100832619_ADAMTS17	0.8606128	0.84420055	0.83915385	-0.00504670000000007	-0.02145895	-0.0164122499999999	0.686017125117228	0.449036822040911	0.686017125117228	-0.101449226426583	0.396465688285598	2.52555015124936	61.6138688039138	24.3962167108161	5.493162934508e-05	1.24166190866163e-05	0.00488215279495288
N_Shore_chr15:100880957-100882438_ADAMTS17	0.2905837	0.2353479	0.23905935	0.00371145000000001	-0.05152435	-0.0552358	0.965197972815222	0.692660139513439	0.678939657240867	-0.0286764525341233	0.733871023109521	2.52555015124936	61.6138688039138	24.3962167108161	5.493162934508e-05	1.24166190866163e-05	0.00488215279495288
Island_chr15:100880957-100882438_ADAMTS17	0.05924507	0.06328765	0.062738825	-0.000548825000000003	0.003493755	0.00404258	0.792757482233097	0.44130663446759	0.13892028431882	0.00589242733867919	0.920690646718595	2.52555015124936	61.6138688039138	24.3962167108161	5.493162934508e-05	1.24166190866163e-05	0.00488215279495288
S_Shore_chr15:100880957-100882438_ADAMTS17	0.079861575	0.080452075	0.07752123	-0.002930845	-0.00234034500000001	0.000590499999999994	0.99999947973759	0.994161229482218	0.994161229482218	-0.0242227454694729	0.83994078896014	2.52555015124936	61.6138688039138	24.3962167108161	5.493162934508e-05	1.24166190866163e-05	0.00488215279495288
N_Shore_chr16:77468309-77469074_ADAMTS18	0.3645536	0.30551825	0.3950992	0.08958095	0.0305456	-0.05903535	0.716411656683726	0.214534631549035	0.716411656683726	-0.110357296644417	0.45523928012934	12.09644862	13.60499609	1.60147692966586	0.0253570497828286	0.00206178034347701	0.00112830467125104
Island_chr16:77468309-77469074_ADAMTS18	0.1037086	0.09541679	0.1031275	0.00771071000000001	-0.000581099999999987	-0.00829181	0.774087868038844	0.464681916032975	0.464681916032975	-0.0656271738176482	0.398006896263616	12.09644862	13.60499609	1.60147692966586	0.0253570497828286	0.00206178034347701	0.00112830467125104
S_Shore_chr16:77468309-77469074_ADAMTS18	0.2735602	0.2388134	0.2789374	0.040124	0.00537719999999997	-0.0347468	0.336097341421239	0.998605386539268	0.260139917778849	-0.00567468308953394	0.9421552302966	12.09644862	13.60499609	1.60147692966586	0.0253570497828286	0.00206178034347701	0.00112830467125104
N_Shore_chr5:128795503-128797417_ADAMTS19	0.44860725	0.4998813	0.59339575	0.09351445	0.1447885	0.05127405	0.716411656683726	0.952256279729904	0.952256279729904	0.086017316980362	0.561027752475423	4.589859588	6.71595701	5.0241089293558	0.00377120545305974	1.21373408948066e-05	2.04093177436756e-05
Island_chr5:128795503-128797417_ADAMTS19	0.092949045	0.0964632	0.08638373	-0.01007947	-0.00656531500000002	0.00351415499999999	0.541243098374871	0.34573267443313	0.862506429066396	-0.0558410266263267	0.307460613462286	4.589859588	6.71595701	5.0241089293558	0.00377120545305974	1.21373408948066e-05	2.04093177436756e-05
N_Shore_chr5:178547421-178548701_ADAMTS2	0.52940445	0.52331485	0.56146445	0.0381496	0.03206	-0.00608960000000003	0.716411656683726	0.952256279729904	0.952256279729904	0.00259729232176995	0.986021575842572	2.24502588340422	2.615907275219	1.16520138790222	0.043933220779829	0.000822402492950235	0.00482728406424758
Island_chr5:178547421-178548701_ADAMTS2	0.79157115	0.8539857	0.80329005	-0.05069565	0.0117189	0.06241455	0.0179029607052694	0.996921283334837	0.00923121609977473	0.059212548651198	0.480824714781526	2.24502588340422	2.615907275219	1.16520138790222	0.043933220779829	0.000822402492950235	0.00482728406424758
N_Shore_chr5:178551777-178552120_ADAMTS2	0.6954099	0.7232019	0.6950855	-0.0281164	-0.000324400000000002	0.027792	0.952256279729904	0.716411656683726	0.426293461345495	-0.214111007191124	0.143930436061747	2.24502588340422	2.615907275219	1.16520138790222	0.043933220779829	0.000822402492950235	0.00482728406424758
Island_chr5:178551777-178552120_ADAMTS2	0.88533165	0.91502585	0.90962035	-0.00540549999999995	0.0242886999999999	0.0296941999999999	0.994161229482218	0.262833842015551	0.449036822040911	0.175908826170278	0.139390342607435	2.24502588340422	2.615907275219	1.16520138790222	0.043933220779829	0.000822402492950235	0.00482728406424758
Island_chr5:178564774-178564977_ADAMTS2	0.89159675	0.9012793	0.8972541	-0.00402519999999995	0.00565735000000012	0.00968255000000007	0.426293461345495	0.999890969658817	0.716411656683726	-0.00228464914223904	0.987704059362666	2.24502588340422	2.615907275219	1.16520138790222	0.043933220779829	0.000822402492950235	0.00482728406424758
Island_chr5:178565716-178565918_ADAMTS2	0.59364085	0.55750445	0.54304525	-0.0144591999999999	-0.0505956	-0.0361364000000001	0.952256279729904	0.426293461345495	0.716411656683726	-0.349984649384803	0.0147475703207843	2.24502588340422	2.615907275219	1.16520138790222	0.043933220779829	0.000822402492950235	0.00482728406424758
N_Shore_chr5:178593903-178594656_ADAMTS2	0.55980455	0.6057408	0.54736055	-0.0583802499999999	-0.0124439999999999	0.04593625	0.716411656683726	0.716411656683726	0.716411656683726	-0.0543183017110996	0.713858298637985	2.24502588340422	2.615907275219	1.16520138790222	0.043933220779829	0.000822402492950235	0.00482728406424758
Island_chr5:178593903-178594656_ADAMTS2	0.1744208	0.1791744	0.18284015	0.00366575	0.00841935000000002	0.00475360000000002	0.842628651159718	0.943999037865147	0.943999037865147	-0.00102796300164685	0.98870962078635	2.24502588340422	2.615907275219	1.16520138790222	0.043933220779829	0.000822402492950235	0.00482728406424758
Island_chr5:178651051-178651328_ADAMTS2	0.85012605	0.8477381	0.84507625	-0.00266184999999997	-0.0050498000000001	-0.00238795000000014	0.902400194401253	0.686017125117228	0.449036822040911	0.0449548567640327	0.707684071650319	2.24502588340422	2.615907275219	1.16520138790222	0.043933220779829	0.000822402492950235	0.00482728406424758
S_Shore_chr5:178651051-178651328_ADAMTS2	0.62357165	0.6162379	0.6726153	0.0563773999999999	0.0490436499999999	-0.00733375000000003	0.952256279729904	0.716411656683726	0.214534631549035	0.0768795579495973	0.603504992059882	2.24502588340422	2.615907275219	1.16520138790222	0.043933220779829	0.000822402492950235	0.00482728406424758
S_Shelf_chr5:178651051-178651328_ADAMTS2	0.6451806	0.72694785	0.69590325	-0.0310446	0.05072265	0.08176725	0.999890969658817	0.952256279729904	0.716411656683726	0.0899289223384146	0.543282861621887	2.24502588340422	2.615907275219	1.16520138790222	0.043933220779829	0.000822402492950235	0.00482728406424758
N_Shore_chr5:178684326-178684659_ADAMTS2	0.7088531	0.7357946	0.70588855	-0.0299060499999999	-0.00296454999999995	0.0269415	0.716411656683726	0.716411656683726	0.716411656683726	-0.0666145073527193	0.652816008135409	2.24502588340422	2.615907275219	1.16520138790222	0.043933220779829	0.000822402492950235	0.00482728406424758
Island_chr5:178684326-178684659_ADAMTS2	0.63629775	0.6431616	0.63394815	-0.00921345000000007	-0.00234960000000006	0.00686385	0.273008062449821	0.433736099701466	0.999325913718493	-0.0815243921692572	0.42974696709245	2.24502588340422	2.615907275219	1.16520138790222	0.043933220779829	0.000822402492950235	0.00482728406424758
S_Shelf_chr5:178684326-178684659_ADAMTS2	0.8444144	0.85723895	0.8461279	-0.0111110499999999	0.00171350000000003	0.0128245499999999	0.918805221412117	0.99992460868065	0.765931452348224	-0.0591658578424744	0.52093275171984	2.24502588340422	2.615907275219	1.16520138790222	0.043933220779829	0.000822402492950235	0.00482728406424758
Island_chr5:178770724-178772794_ADAMTS2	0.09482418	0.089379185	0.08856749	-0.000811695000000001	-0.00625669000000001	-0.00544499500000001	0.499876187087101	0.499876187087101	0.863105342996529	0.0137926432433439	0.823495720058537	2.24502588340422	2.615907275219	1.16520138790222	0.043933220779829	0.000822402492950235	0.00482728406424758
S_Shore_chr5:178770724-178772794_ADAMTS2	0.547693	0.56404	0.53459995	-0.0294400499999999	-0.0130930499999999	0.016347	0.952256279729904	0.952256279729904	0.716411656683726	0.0736573564624183	0.618809590821624	2.24502588340422	2.615907275219	1.16520138790222	0.043933220779829	0.000822402492950235	0.00482728406424758
Island_chr12:43944719-43946285_ADAMTS20	0.329573	0.23391885	0.2302069	-0.00371195000000002	-0.0993661	-0.09565415	0.765931452348224	0.00301818407722898	0.0970748437978595	-0.0601855926016792	0.513761687266816	6.002157382	7.15168	1.99627279623177	0.00276105313750989	3.40311830100949e-05	0.00451674218942
S_Shore_chr12:43944719-43946285_ADAMTS20	0.4693034	0.4780183	0.47295905	-0.00505924999999996	0.00365565000000007	0.00871490000000003	0.635139487269883	0.837777479258822	0.837777479258822	0.0169271429765169	0.86997472590253	6.002157382	7.15168	1.99627279623177	0.00276105313750989	3.40311830100949e-05	0.00451674218942
Island_chr4:73433783-73434289_ADAMTS3	0.079578595	0.08147172	0.07942038	-0.00205134	-0.000158215000000003	0.001893125	0.902400194401253	0.902400194401253	0.902400194401253	-0.049072788717252	0.682278676091064	2.02222797195216	2.95930511416545	1.46338847806001	0.000645072599775974	2.37150297167063e-05	0.00495500936216769
N_Shore_chr4:73434855-73435321_ADAMTS3	0.106656	0.1078485	0.1041214	-0.0037271	-0.0025346	0.0011925	0.759097838492289	0.263380632422274	0.913475513339838	-0.0221792231845443	0.809983177017892	2.02222797195216	2.95930511416545	1.46338847806001	0.000645072599775974	2.37150297167063e-05	0.00495500936216769
Island_chr4:73434855-73435321_ADAMTS3	0.06035917	0.0694217	0.066143955	-0.003277745	0.005784785	0.00906253	0.716411656683726	0.426293461345495	0.214534631549035	0.0344551655122059	0.816158258773077	2.02222797195216	2.95930511416545	1.46338847806001	0.000645072599775974	2.37150297167063e-05	0.00495500936216769
N_Shelf_chr1:161171809-161172256_ADAMTS4	0.54025405	0.5987327	0.5210776	-0.0776551	-0.0191764499999999	0.0584786500000001	0.691994763585807	0.559559771259005	0.329116378879816	0.00638996641881624	0.921553446458791	1.18211518712393	1.32359680889206	1.11968514008551	0.00799321141640642	8.66722412678223e-06	2.93965163580964e-05
N_Shore_chr21:28337856-28340237_ADAMTS5	0.6639141	0.6467352	0.6104772	-0.0362579999999999	-0.0534368999999999	-0.0171789	0.404587405685253	0.164972699502243	0.765931452348224	-0.111355217614485	0.225957810088092	2.76672897972342	7.65133417062585	2.76548018497668	0.0008148474831362	1.83740775654582e-05	0.00106317654170667
Island_chr21:28337856-28340237_ADAMTS5	0.16056635	0.1372084	0.12039615	-0.01681225	-0.0401702	-0.02335795	0.305622459358386	0.0164594849236765	0.236490071437079	-0.0785087778126328	0.137090264180228	2.76672897972342	7.65133417062585	2.76548018497668	0.0008148474831362	1.83740775654582e-05	0.00106317654170667
N_Shore_chr15:79056311-79056547_ADAMTS7	0.71116175	0.7052996	0.7266936	0.0213939999999999	0.0155318499999999	-0.00586215000000001	0.837777479258822	0.635139487269883	0.635139487269883	0.0797103182146896	0.440116058673531	4.07331958118037	5.78341806	2.736670068	8.61714929070968e-05	1.19348334088436e-08	1.20087326720208e-05
Island_chr15:79056311-79056547_ADAMTS7	0.7438233	0.75928075	0.76245225	0.00317149999999988	0.01862895	0.0154574500000001	0.686017125117228	0.902400194401253	0.449036822040911	-0.0184456446086981	0.877775108967405	4.07331958118037	5.78341806	2.736670068	8.61714929070968e-05	1.19348334088436e-08	1.20087326720208e-05
Island_chr15:79092538-79092887_ADAMTS7	0.85954735	0.89350625	0.8912402	-0.00226605000000002	0.03169285	0.0339589	0.994161229482218	0.449036822040911	0.902400194401253	0.078529230352366	0.512020796337003	4.07331958118037	5.78341806	2.736670068	8.61714929070968e-05	1.19348334088436e-08	1.20087326720208e-05
Island_chr15:79102715-79104628_ADAMTS7	0.1029395	0.1022612	0.1031845	0.000923300000000002	0.000244999999999995	-0.000678300000000007	0.746825762301617	0.620809867379389	0.943469817160642	0.00112204046968985	0.985523581367357	4.07331958118037	5.78341806	2.736670068	8.61714929070968e-05	1.19348334088436e-08	1.20087326720208e-05
N_Shore_chr11:130297401-130298517_ADAMTS8	0.1140076	0.1238886	0.1342178	0.0103292	0.0202102	0.00988099999999999	0.716411656683726	0.214534631549035	0.426293461345495	0.181015811129224	0.218226359548071	2.43271007398523	2.99653544158103	1.23176841894363	0.0321890188077758	0.00182533609473624	0.00196274576768136
Island_chr11:130297401-130298517_ADAMTS8	0.089785395	0.08996649	0.088643235	-0.001323255	-0.00114215999999999	0.000181095000000006	0.765763173528629	0.765763173528629	0.963945243664875	-0.0376969557735394	0.581626144662986	2.43271007398523	2.99653544158103	1.23176841894363	0.0321890188077758	0.00182533609473624	0.00196274576768136
S_Shore_chr11:130297401-130298517_ADAMTS8	0.1929537	0.2204014	0.1999429	-0.0204585	0.00698919999999997	0.0274477	0.581208151300558	0.987571553246588	0.600095938272509	-0.0467344851949815	0.450423994393696	2.43271007398523	2.99653544158103	1.23176841894363	0.0321890188077758	0.00182533609473624	0.00196274576768136
N_Shore_chr3:64671087-64673957_ADAMTS9	0.49483125	0.4524556	0.2655298	-0.1869258	-0.22930145	-0.04237565	0.000212772476404943	1.73041286319897e-05	0.555074382770743	-0.215279640060423	0.00271076338192666	3.29222256815148	7.60786679620858	2.31086041077722	0.0427061911730298	0.00426272108499663	7.63917696565804e-05
Island_chr3:64671087-64673957_ADAMTS9	0.07776981	0.08396683	0.082824575	-0.00114225500000001	0.005054765	0.00619702000000001	0.69445146233542	0.585969749287592	0.0713447475011074	0.0271289027977672	0.607924010822917	3.29222256815148	7.60786679620858	2.31086041077722	0.0427061911730298	0.00426272108499663	7.63917696565804e-05
Island_chr9:18776758-18777743_ADAMTSL1	0.86079115	0.87058885	0.8638569	-0.00673195000000004	0.00306574999999998	0.00979770000000002	0.686017125117228	0.994161229482218	0.902400194401253	-0.0936923414792214	0.433735002041992	11.3250312973671	15.17328457	3.39928443	0.0358011829746952	0.00107071358189108	0.000561132014122141
N_Shelf_chr9:136399367-136400274_ADAMTSL2	0.78426045	0.7961672	0.8004452	0.004278	0.01618475	0.01190675	0.716411656683726	0.214534631549035	0.214534631549035	0.36015221629676	0.0119220456008844	1.80489915798944	4.40101127430182	2.43836962016443	0.00011833013802249	1.07279845252428e-06	0.00102104405385269
N_Shore_chr9:136399367-136400274_ADAMTSL2	0.5913519	0.61391975	0.6380612	0.02414145	0.0467093	0.0225678499999999	0.716411656683726	0.716411656683726	0.716411656683726	0.125228603557848	0.396390625287367	1.80489915798944	4.40101127430182	2.43836962016443	0.00011833013802249	1.07279845252428e-06	0.00102104405385269
Island_chr9:136399367-136400274_ADAMTSL2	0.12757895	0.1027225	0.11258265	0.00986015000000001	-0.0149963	-0.02485645	0.164079197726652	0.263380632422274	0.400473665960806	-0.0159711728538458	0.862545140322006	1.80489915798944	4.40101127430182	2.43836962016443	0.00011833013802249	1.07279845252428e-06	0.00102104405385269
N_Shore_chr9:136419516-136419785_ADAMTSL2	0.82963665	0.80337095	0.82819745	0.0248265	-0.00143919999999997	-0.0262656999999999	0.426293461345495	0.716411656683726	0.426293461345495	0.15034943182237	0.307725445923795	1.80489915798944	4.40101127430182	2.43836962016443	0.00011833013802249	1.07279845252428e-06	0.00102104405385269
Island_chr9:136427544-136428142_ADAMTSL2	0.7801109	0.7472449	0.7628374	0.0155925	-0.0172734999999999	-0.032866	0.999890969658817	0.999890969658817	0.952256279729904	0.00929219714821458	0.950019298030635	1.80489915798944	4.40101127430182	2.43836962016443	0.00011833013802249	1.07279845252428e-06	0.00102104405385269
N_Shore_chr9:136433380-136433639_ADAMTSL2	0.80837755	0.8277367	0.81615095	-0.0115857500000001	0.00777339999999993	0.01935915	0.716411656683726	0.214534631549035	0.214534631549035	0.172463906374878	0.241126027424205	1.80489915798944	4.40101127430182	2.43836962016443	0.00011833013802249	1.07279845252428e-06	0.00102104405385269
S_Shore_chr9:136433380-136433639_ADAMTSL2	0.82438715	0.820202	0.846208	0.026006	0.02182085	-0.00418514999999997	0.952256279729904	0.716411656683726	0.426293461345495	0.179169978844747	0.223036201971902	1.80489915798944	4.40101127430182	2.43836962016443	0.00011833013802249	1.07279845252428e-06	0.00102104405385269
N_Shore_chr15:84322322-84323771_ADAMTSL3	0.56147705	0.5555509	0.5214065	-0.0341444	-0.04007055	-0.00592615000000007	0.716411656683726	0.716411656683726	0.0933262986669721	-0.0167007805836098	0.91029678876269	2.6023869248622	3.9085421296498	1.50190661208335	0.0199762155293462	0.00155954680083735	2.60646405106979e-06
Island_chr15:84322322-84323771_ADAMTSL3	0.082784595	0.08249349	0.083130855	0.000637365000000001	0.000346260000000001	-0.000291105	0.999633292157728	0.941181370674482	0.838570126687112	-0.0613964922836647	0.397565072149746	2.6023869248622	3.9085421296498	1.50190661208335	0.0199762155293462	0.00155954680083735	2.60646405106979e-06
N_Shore_chr1:150521349-150522368_ADAMTSL4	0.086446475	0.09018825	0.084757615	-0.00543063499999999	-0.00168885999999999	0.003741775	0.686017125117228	0.902400194401253	0.994161229482218	-0.0163700520854864	0.891439796764966	1.40290236044612	4.00072891582223	2.85175150361142	0.000357504742369579	0.000292447920619186	0.00451919500891847
Island_chr1:150521349-150522368_ADAMTSL4	0.11004655	0.1171097	0.11655425	-0.000555449999999999	0.00650770000000001	0.00706315	0.986686861181281	0.860255220526975	0.943469817160642	-0.00674464760328098	0.913147938601812	1.40290236044612	4.00072891582223	2.85175150361142	0.000357504742369579	0.000292447920619186	0.00451919500891847
Island_chr1:150529655-150529904_ADAMTSL4	0.87278615	0.8591357	0.87100075	0.01186505	-0.00178540000000005	-0.0136504500000001	0.578600141650845	0.578600141650845	0.918805221412117	0.10304922540132	0.26270659332952	1.40290236044612	4.00072891582223	2.85175150361142	0.000357504742369579	0.000292447920619186	0.00451919500891847
N_Shore_chr19:1506026-1506268_ADAMTSL5	0.54867145	0.52505985	0.5651457	0.04008585	0.01647425	-0.0236116	0.426293461345495	0.716411656683726	0.716411656683726	-0.0167176163849508	0.910206730264151	8.60268923465271	13.381600049	2.387159559	0.0155583519550041	0.000750456603500311	0.00027417934418309
Island_chr19:1506026-1506268_ADAMTSL5	0.8731385	0.8482777	0.8702672	0.0219895	-0.00287130000000002	-0.0248608	0.999890969658817	0.426293461345495	0.952256279729904	-0.0689514937310878	0.641449894800872	8.60268923465271	13.381600049	2.387159559	0.0155583519550041	0.000750456603500311	0.00027417934418309
Island_chr19:1507917-1508143_ADAMTSL5	0.067262235	0.062018395	0.0519114	-0.010106995	-0.015350835	-0.00524384	0.716411656683726	0.426293461345495	0.426293461345495	-0.0805353215752573	0.586343449988924	8.60268923465271	13.381600049	2.387159559	0.0155583519550041	0.000750456603500311	0.00027417934418309
N_Shore_chr19:1510493-1510725_ADAMTSL5	0.53284925	0.57348655	0.54996465	-0.0235219	0.0171154	0.0406373	0.968289837864919	0.837777479258822	0.968289837864919	0.00118982525264746	0.990820421789308	8.60268923465271	13.381600049	2.387159559	0.0155583519550041	0.000750456603500311	0.00027417934418309
Island_chr19:1510493-1510725_ADAMTSL5	0.51226245	0.5933616	0.50089215	-0.0924694500000001	-0.0113702999999999	0.0810991500000001	0.00951627543895994	0.837777479258822	0.0448622764333746	-0.0507494755438367	0.623395133984462	8.60268923465271	13.381600049	2.387159559	0.0155583519550041	0.000750456603500311	0.00027417934418309
Island_chr19:1512961-1514034_ADAMTSL5	0.11291815	0.10564075	0.10566545	2.46999999999886e-05	-0.0072527	-0.00727739999999999	0.885551910972241	0.0731730763551862	0.321269860712031	-0.0565512015866879	0.410458832846143	8.60268923465271	13.381600049	2.387159559	0.0155583519550041	0.000750456603500311	0.00027417934418309
S_Shore_chr7:936385-936592_ADAP1	0.82782985	0.8189337	0.8103724	-0.00856129999999999	-0.01745745	-0.00889614999999999	0.999325913718493	0.635139487269883	0.968289837864919	-0.119078397589161	0.247861737972664	5.919149425	6.936311115	1.29707571738792	0.0203279073498372	0.000714730326736341	0.00140849702919757
N_Shelf_chr7:942707-942940_ADAP1	0.7044575	0.70506955	0.70270145	-0.00236809999999998	-0.00175605000000001	0.000612049999999975	0.999890969658817	0.952256279729904	0.716411656683726	-0.120892185512906	0.413074086226134	5.919149425	6.936311115	1.29707571738792	0.0203279073498372	0.000714730326736341	0.00140849702919757
Island_chr7:942707-942940_ADAP1	0.7979166	0.7970111	0.8138959	0.0168848	0.0159793	-0.000905500000000004	0.449036822040911	0.902400194401253	0.902400194401253	0.105268863793185	0.378831329624842	5.919149425	6.936311115	1.29707571738792	0.0203279073498372	0.000714730326736341	0.00140849702919757
Island_chr7:943565-943892_ADAP1	0.8039495	0.81306185	0.8257218	0.01265995	0.0217723	0.00911234999999999	0.952256279729904	0.952256279729904	0.716411656683726	0.0538425394751926	0.716259141995117	5.919149425	6.936311115	1.29707571738792	0.0203279073498372	0.000714730326736341	0.00140849702919757
S_Shore_chr7:942707-942940_ADAP1	0.7946351	0.7554465	0.80526915	0.04982265	0.01063405	-0.0391886	0.449036822040911	0.902400194401253	0.902400194401253	0.108851415625955	0.362728461608289	5.919149425	6.936311115	1.29707571738792	0.0203279073498372	0.000714730326736341	0.00140849702919757
N_Shore_chr7:947363-947661_ADAP1	0.4230854	0.45723755	0.46904435	0.0118068	0.04595895	0.03415215	0.716411656683726	0.426293461345495	0.426293461345495	0.327192648165018	0.0232085902862812	5.919149425	6.936311115	1.29707571738792	0.0203279073498372	0.000714730326736341	0.00140849702919757
Island_chr7:947363-947661_ADAP1	0.6820136	0.70490035	0.71714955	0.0122492000000001	0.03513595	0.02288675	0.686017125117228	0.139822579488938	0.449036822040911	0.202873160671856	0.0874267323741149	5.919149425	6.936311115	1.29707571738792	0.0203279073498372	0.000714730326736341	0.00140849702919757
Island_chr7:948294-949168_ADAP1	0.2153589	0.25808435	0.19471025	-0.0633741	-0.02064865	0.04272545	0.426293461345495	0.716411656683726	0.716411656683726	-0.0107822788348744	0.942017187270857	5.919149425	6.936311115	1.29707571738792	0.0203279073498372	0.000714730326736341	0.00140849702919757
S_Shore_chr7:948294-949168_ADAP1	0.7079066	0.68490775	0.68649575	0.00158799999999992	-0.0214108500000001	-0.02299885	0.716411656683726	0.952256279729904	0.952256279729904	0.0333462946685791	0.821977307699447	5.919149425	6.936311115	1.29707571738792	0.0203279073498372	0.000714730326736341	0.00140849702919757
S_Shelf_chr7:948294-949168_ADAP1	0.7763487	0.7759152	0.7769887	0.00107349999999995	0.000639999999999974	-0.000433499999999976	0.999890969658817	0.952256279729904	0.952256279729904	-0.027897934047628	0.850700877761658	5.919149425	6.936311115	1.29707571738792	0.0203279073498372	0.000714730326736341	0.00140849702919757
N_Shelf_chr7:959724-959959_ADAP1	0.30052345	0.2857076	0.26496555	-0.02074205	-0.0355579	-0.01481585	0.716411656683726	0.999890969658817	0.716411656683726	-0.0655471600906306	0.65803337275035	5.919149425	6.936311115	1.29707571738792	0.0203279073498372	0.000714730326736341	0.00140849702919757
N_Shore_chr7:959724-959959_ADAP1	0.6837476	0.7086396	0.7064905	-0.00214910000000001	0.0227428999999999	0.0248919999999999	0.716411656683726	0.426293461345495	0.999890969658817	0.164133916448165	0.264953798223022	5.919149425	6.936311115	1.29707571738792	0.0203279073498372	0.000714730326736341	0.00140849702919757
Island_chr7:959724-959959_ADAP1	0.7775148	0.7663071	0.791363	0.0250559	0.0138482000000001	-0.0112076999999999	0.0678033517513699	0.449036822040911	0.449036822040911	0.203125771801631	0.0870249338764441	5.919149425	6.936311115	1.29707571738792	0.0203279073498372	0.000714730326736341	0.00140849702919757
Island_chr7:960048-960351_ADAP1	0.8022695	0.8232319	0.82551115	0.00227925000000007	0.0232416500000001	0.0209624	0.902400194401253	0.686017125117228	0.902400194401253	0.0847866344644331	0.478868355947467	5.919149425	6.936311115	1.29707571738792	0.0203279073498372	0.000714730326736341	0.00140849702919757
S_Shore_chr7:959724-959959_ADAP1	0.7382594	0.77099945	0.75722135	-0.0137781	0.01896195	0.03274005	0.990019328883309	0.404587405685253	0.765931452348224	0.0673568434179793	0.464800614413974	5.919149425	6.936311115	1.29707571738792	0.0203279073498372	0.000714730326736341	0.00140849702919757
N_Shelf_chr7:965987-966266_ADAP1	0.63892605	0.65959455	0.66367555	0.004081	0.0247495	0.0206685	0.692660139513439	0.960171518075768	0.85283384171513	0.0739055414532202	0.378674183689499	5.919149425	6.936311115	1.29707571738792	0.0203279073498372	0.000714730326736341	0.00140849702919757
N_Shore_chr7:965987-966266_ADAP1	0.75668405	0.7450547	0.73318065	-0.0118740500000001	-0.0235034000000001	-0.01162935	0.686017125117228	0.139822579488938	0.686017125117228	0.0106021035879254	0.92956684657369	5.919149425	6.936311115	1.29707571738792	0.0203279073498372	0.000714730326736341	0.00140849702919757
Island_chr7:965987-966266_ADAP1	0.77176415	0.8222725	0.84736915	0.0250966500000001	0.075605	0.05050835	0.686017125117228	0.449036822040911	0.686017125117228	0.190884157039626	0.108237613958097	5.919149425	6.936311115	1.29707571738792	0.0203279073498372	0.000714730326736341	0.00140849702919757
S_Shore_chr7:965987-966266_ADAP1	0.75639515	0.77878205	0.7784984	-0.00028365000000008	0.0221032499999999	0.0223869	0.990019328883309	0.765931452348224	0.265687140281729	0.109924515117327	0.232014916970188	5.919149425	6.936311115	1.29707571738792	0.0203279073498372	0.000714730326736341	0.00140849702919757
S_Shelf_chr7:965987-966266_ADAP1	0.69730075	0.597562	0.67183005	0.07426805	-0.0254707	-0.09973875	0.716411656683726	0.952256279729904	0.716411656683726	-0.047519280892308	0.748417848526139	5.919149425	6.936311115	1.29707571738792	0.0203279073498372	0.000714730326736341	0.00140849702919757
N_Shelf_chr7:973189-973888_ADAP1	0.8211757	0.78375725	0.79136715	0.00760989999999984	-0.02980855	-0.0374184499999999	0.716411656683726	0.426293461345495	0.952256279729904	-0.0292170755213167	0.843727330487063	5.919149425	6.936311115	1.29707571738792	0.0203279073498372	0.000714730326736341	0.00140849702919757
Island_chr7:973189-973888_ADAP1	0.84264245	0.8395637	0.8318191	-0.0077446000000001	-0.0108233500000001	-0.00307875000000002	0.952256279729904	0.716411656683726	0.426293461345495	0.000833425671235503	0.995514369166642	5.919149425	6.936311115	1.29707571738792	0.0203279073498372	0.000714730326736341	0.00140849702919757
N_Shore_chr7:976647-976894_ADAP1	0.8222741	0.8297439	0.82104165	-0.00870225000000002	-0.00123245000000005	0.00746979999999997	0.918805221412117	0.990019328883309	0.765931452348224	0.0421144409473986	0.647876276874172	5.919149425	6.936311115	1.29707571738792	0.0203279073498372	0.000714730326736341	0.00140849702919757
Island_chr7:976647-976894_ADAP1	0.66140695	0.67094065	0.713504	0.04256335	0.0520970499999999	0.00953369999999987	0.716411656683726	0.426293461345495	0.214534631549035	0.322722413393365	0.0252743833525026	5.919149425	6.936311115	1.29707571738792	0.0203279073498372	0.000714730326736341	0.00140849702919757
Island_chr7:976996-977272_ADAP1	0.6357957	0.65892065	0.70409345	0.0451728	0.0682977499999999	0.0231249499999999	0.139822579488938	0.449036822040911	0.011965431606263	0.23923631126708	0.0429750058600232	5.919149425	6.936311115	1.29707571738792	0.0203279073498372	0.000714730326736341	0.00140849702919757
S_Shore_chr7:976647-976894_ADAP1	0.9590911	0.95459455	0.9555429	0.000948349999999931	-0.0035482	-0.00449654999999993	0.994161229482218	0.686017125117228	0.686017125117228	-0.110199246540286	0.356780447906064	5.919149425	6.936311115	1.29707571738792	0.0203279073498372	0.000714730326736341	0.00140849702919757
Island_chr7:985613-985913_ADAP1	0.708974	0.694134	0.66526365	-0.02887035	-0.04371035	-0.01484	0.765931452348224	0.404587405685253	0.578600141650845	-0.120461907287868	0.19000648044932	5.919149425	6.936311115	1.29707571738792	0.0203279073498372	0.000714730326736341	0.00140849702919757
S_Shore_chr7:985613-985913_ADAP1	0.8549599	0.8603251	0.85449215	-0.00583295000000006	-0.0004677500000001	0.00536519999999996	0.999325913718493	0.837777479258822	0.837777479258822	-0.0112617169246518	0.913281922003982	5.919149425	6.936311115	1.29707571738792	0.0203279073498372	0.000714730326736341	0.00140849702919757
N_Shore_chr7:993401-994574_ADAP1	0.68296655	0.7070765	0.6919741	-0.0151024000000001	0.00900754999999998	0.02410995	0.994161229482218	0.902400194401253	0.902400194401253	0.00635223530128826	0.957765623596132	5.919149425	6.936311115	1.29707571738792	0.0203279073498372	0.000714730326736341	0.00140849702919757
Island_chr7:993401-994574_ADAP1	0.107526	0.11082095	0.11487223	0.00405127999999999	0.00734622999999998	0.00329494999999999	0.952256279729904	0.952256279729904	0.999890969658817	0.027625293689879	0.852143598943483	5.919149425	6.936311115	1.29707571738792	0.0203279073498372	0.000714730326736341	0.00140849702919757
S_Shore_chr7:993401-994574_ADAP1	0.66141525	0.6156261	0.62961	0.0139838999999999	-0.03180525	-0.0457891499999999	0.686017125117228	0.902400194401253	0.902400194401253	-0.0926265979176591	0.439005859658766	5.919149425	6.936311115	1.29707571738792	0.0203279073498372	0.000714730326736341	0.00140849702919757
N_Shore_chr17:29248847-29249926_ADAP2	0.5958934	0.57632315	0.6508684	0.07454525	0.054975	-0.01957025	0.85283384171513	0.85283384171513	0.692660139513439	0.0485210451424765	0.563589390872695	1.7301865212735	2.25587992077798	1.30383625871594	0.00146379767066011	6.59910992422533e-05	7.59469846036189e-05
Island_chr17:29248847-29249926_ADAP2	0.07067308	0.06381282	0.05904322	-0.00476960000000001	-0.01162986	-0.00686025999999999	0.0935316745352756	0.551489146762222	0.415365335523867	-0.0639226271230992	0.378396141469267	1.7301865212735	2.25587992077798	1.30383625871594	0.00146379767066011	6.59910992422533e-05	7.59469846036189e-05
N_Shelf_chr1:154580380-154580797_ADAR	0.5594856	0.52430695	0.5742104	0.0499034500000001	0.0147248	-0.0351786500000001	0.00386090824467955	0.699374199935276	0.0366310527071189	0.055960793873625	0.705590937728553	1.43671662872117	1.56016682822558	1.08592522494453	0.00835843834237939	0.000125193461031948	0.00141938459011313
N_Shore_chr1:154580380-154580797_ADAR	0.09118416	0.089349595	0.08905479	-0.000294805000000009	-0.00212937000000001	-0.001834565	0.847488453948251	0.517550843046749	0.517550843046749	0.0624176478143692	0.457355206666068	1.43671662872117	1.56016682822558	1.08592522494453	0.00835843834237939	0.000125193461031948	0.00141938459011313
Island_chr1:154580380-154580797_ADAR	0.07359546	0.073987635	0.074112755	0.000125120000000006	0.000517295000000001	0.000392174999999995	0.941181370674482	0.699374199935276	0.941181370674482	0.00832408360004998	0.908769561831276	1.43671662872117	1.56016682822558	1.08592522494453	0.00835843834237939	0.000125193461031948	0.00141938459011313
S_Shore_chr1:154580380-154580797_ADAR	0.2366985	0.26008535	0.29084565	0.0307603	0.05414715	0.02338685	0.415365335523867	0.699374199935276	0.415365335523867	-0.00225360783528903	0.975251170618665	1.43671662872117	1.56016682822558	1.08592522494453	0.00835843834237939	0.000125193461031948	0.00141938459011313
Island_chr1:154599763-154600505_ADAR	0.07337147	0.06930307	0.06705493	-0.00224814	-0.00631654	-0.0040684	0.996921283334837	0.960171518075768	0.85283384171513	-0.0142573582840413	0.865320153479202	1.43671662872117	1.56016682822558	1.08592522494453	0.00835843834237939	0.000125193461031948	0.00141938459011313
S_Shore_chr1:154599763-154600505_ADAR	0.2344662	0.188313	0.1904746	0.00216159999999999	-0.0439916	-0.0461532	0.968289837864919	0.273008062449821	0.273008062449821	-0.170550616780337	0.0966423908902289	1.43671662872117	1.56016682822558	1.08592522494453	0.00835843834237939	0.000125193461031948	0.00141938459011313
N_Shore_chr21:46494173-46495472_ADARB1	0.37543255	0.4462935	0.4168981	-0.0293954	0.04146555	0.07086095	0.255675667452122	0.244910476716768	0.033173073759551	0.0633361547883463	0.452353077319039	1.5866771711143	1.87985990624171	1.18477781143187	0.0037530560179179	0.000213154058982204	4.2034894361159e-05
Island_chr21:46494173-46495472_ADARB1	0.088079875	0.071318475	0.085215635	0.01389716	-0.00286423999999999	-0.0167614	0.248548218323673	0.847488453948251	0.847488453948251	-0.0143114749349552	0.864813808125809	1.5866771711143	1.87985990624171	1.18477781143187	0.0037530560179179	0.000213154058982204	4.2034894361159e-05
S_Shore_chr21:46494173-46495472_ADARB1	0.636297	0.51204485	0.49817105	-0.0138738	-0.13812595	-0.12425215	0.847488453948251	0.00965589890103458	0.0995618483147803	-0.130070295618382	0.120220488771634	1.5866771711143	1.87985990624171	1.18477781143187	0.0037530560179179	0.000213154058982204	4.2034894361159e-05
S_Shelf_chr21:46494173-46495472_ADARB1	0.8421145	0.80797875	0.81731115	0.00933240000000013	-0.0248033499999999	-0.03413575	0.210551632726011	0.0366310527071189	0.0366310527071189	0.0382379531820586	0.79638266397266	1.5866771711143	1.87985990624171	1.18477781143187	0.0037530560179179	0.000213154058982204	4.2034894361159e-05
N_Shelf_chr21:46520795-46521295_ADARB1	0.82120255	0.7977491	0.78380855	-0.0139405499999999	-0.0373939999999999	-0.02345345	0.210551632726011	0.0366310527071189	0.00386090824467955	-0.399376957544052	0.00492208958897471	1.5866771711143	1.87985990624171	1.18477781143187	0.0037530560179179	0.000213154058982204	4.2034894361159e-05
N_Shore_chr21:46520795-46521295_ADARB1	0.7603046	0.7213026	0.67970565	-0.04159695	-0.0805989499999999	-0.039002	0.0366310527071189	0.000246819608172966	0.0366310527071189	-0.495747286180923	0.000339751882096685	1.5866771711143	1.87985990624171	1.18477781143187	0.0037530560179179	0.000213154058982204	4.2034894361159e-05
Island_chr21:46520795-46521295_ADARB1	0.88131975	0.85776725	0.8728541	0.0150868500000001	-0.00846564999999988	-0.0235525	0.517550843046749	0.847488453948251	0.517550843046749	0.00466269553983063	0.955768015165185	1.5866771711143	1.87985990624171	1.18477781143187	0.0037530560179179	0.000213154058982204	4.2034894361159e-05
S_Shore_chr21:46520795-46521295_ADARB1	0.56980435	0.536597	0.55591895	0.01932195	-0.0138854	-0.0332073500000001	0.210551632726011	0.699374199935276	0.00386090824467955	0.00931796643565857	0.949880866834861	1.5866771711143	1.87985990624171	1.18477781143187	0.0037530560179179	0.000213154058982204	4.2034894361159e-05
S_Shelf_chr21:46520795-46521295_ADARB1	0.78744115	0.7782206	0.7749356	-0.00328499999999998	-0.01250555	-0.00922054999999999	0.699374199935276	0.210551632726011	0.210551632726011	-0.160717384126594	0.275165400564587	1.5866771711143	1.87985990624171	1.18477781143187	0.0037530560179179	0.000213154058982204	4.2034894361159e-05
N_Shelf_chr21:46553606-46554412_ADARB1	0.6434225	0.5831775	0.5798164	-0.00336110000000012	-0.0636061000000001	-0.060245	0.699374199935276	0.0366310527071189	0.00386090824467955	-0.110556497444935	0.454420888105688	1.5866771711143	1.87985990624171	1.18477781143187	0.0037530560179179	0.000213154058982204	4.2034894361159e-05
N_Shore_chr21:46553606-46554412_ADARB1	0.7943857	0.7628697	0.80866985	0.04580015	0.0142841500000001	-0.031516	0.210551632726011	0.210551632726011	0.210551632726011	0.0492060563426738	0.739795203847985	1.5866771711143	1.87985990624171	1.18477781143187	0.0037530560179179	0.000213154058982204	4.2034894361159e-05
Island_chr21:46553606-46554412_ADARB1	0.84428225	0.832671	0.8303505	-0.00232049999999995	-0.01393175	-0.0116112500000001	0.941181370674482	0.0366310527071189	0.210551632726011	-0.0127953616875276	0.860178309809418	1.5866771711143	1.87985990624171	1.18477781143187	0.0037530560179179	0.000213154058982204	4.2034894361159e-05
S_Shore_chr21:46553606-46554412_ADARB1	0.8506009	0.84046505	0.8410502	0.000585150000000034	-0.00955070000000002	-0.0101358500000001	0.999633292157728	0.00386090824467955	0.00386090824467955	-0.19821796769454	0.176843063711308	1.5866771711143	1.87985990624171	1.18477781143187	0.0037530560179179	0.000213154058982204	4.2034894361159e-05
S_Shelf_chr21:46553606-46554412_ADARB1	0.3488629	0.29828995	0.2846037	-0.01368625	-0.0642592	-0.0505729499999999	0.0366310527071189	0.000246819608172966	9.57023478420638e-06	-0.494390408877588	0.000354789459045706	1.5866771711143	1.87985990624171	1.18477781143187	0.0037530560179179	0.000213154058982204	4.2034894361159e-05
N_Shelf_chr10:1230813-1231214_ADARB2	0.7589136	0.7859625	0.81168765	0.02572515	0.0527740499999999	0.0270488999999999	0.426293461345495	0.426293461345495	0.952256279729904	0.252872172190639	0.0829046515390988	2.7857010729288	15.7004555110456	5.63608768493551	0.000850315423448492	4.43201402250455e-05	0.000158716602419557
N_Shore_chr10:1230813-1231214_ADARB2	0.8560194	0.85989835	0.8742387	0.0143403500000001	0.0182193	0.00387894999999994	0.160069453002213	0.0579999500515871	0.0293774900693442	0.28894849711817	0.00451304226080554	2.7857010729288	15.7004555110456	5.63608768493551	0.000850315423448492	4.43201402250455e-05	0.000158716602419557
Island_chr10:1230813-1231214_ADARB2	0.8045393	0.7919485	0.7911579	-0.000790599999999975	-0.0133814	-0.0125908	0.902400194401253	0.449036822040911	0.902400194401253	0.122181335655854	0.306574917852263	2.7857010729288	15.7004555110456	5.63608768493551	0.000850315423448492	4.43201402250455e-05	0.000158716602419557
S_Shelf_chr10:1230813-1231214_ADARB2	0.4839032	0.48114125	0.3524361	-0.12870515	-0.1314671	-0.00276194999999996	0.737562590504245	0.0122947001220014	0.099563966287185	-0.0781202063178137	0.353718323341021	2.7857010729288	15.7004555110456	5.63608768493551	0.000850315423448492	4.43201402250455e-05	0.000158716602419557
N_Shelf_chr10:1252141-1252505_ADARB2	0.86253455	0.86771425	0.8979989	0.0302846499999999	0.0354643499999999	0.00517970000000001	0.635139487269883	0.273008062449821	0.635139487269883	0.176279084667091	0.0857908728838681	2.7857010729288	15.7004555110456	5.63608768493551	0.000850315423448492	4.43201402250455e-05	0.000158716602419557
N_Shore_chr10:1252141-1252505_ADARB2	0.80568315	0.8060689	0.8264791	0.0204102	0.0207959500000001	0.000385750000000074	0.160069453002213	0.0876820974182007	0.968289837864919	0.0931599490119233	0.366639602539325	2.7857010729288	15.7004555110456	5.63608768493551	0.000850315423448492	4.43201402250455e-05	0.000158716602419557
Island_chr10:1252141-1252505_ADARB2	0.7719593	0.7755783	0.7933796	0.0178012999999999	0.0214202999999999	0.00361900000000004	0.449036822040911	0.262833842015551	0.686017125117228	0.194922268697944	0.100838208350087	2.7857010729288	15.7004555110456	5.63608768493551	0.000850315423448492	4.43201402250455e-05	0.000158716602419557
S_Shore_chr10:1252141-1252505_ADARB2	0.83331535	0.8305671	0.86503235	0.03446525	0.031717	-0.00274825000000001	0.952256279729904	0.952256279729904	0.999890969658817	0.106590749254408	0.470863778092311	2.7857010729288	15.7004555110456	5.63608768493551	0.000850315423448492	4.43201402250455e-05	0.000158716602419557
S_Shelf_chr10:1252141-1252505_ADARB2	0.79483915	0.74281795	0.84153825	0.0987203	0.0466991	-0.0520212	0.00127081434852883	0.0143015480477074	0.918805221412117	0.363909884564647	4.39431147289581e-05	2.7857010729288	15.7004555110456	5.63608768493551	0.000850315423448492	4.43201402250455e-05	0.000158716602419557
Island_chr10:1284151-1284422_ADARB2	0.78489015	0.77648815	0.80668595	0.0301977999999999	0.0217957999999999	-0.00840200000000002	0.011965431606263	0.139822579488938	0.686017125117228	0.228060028413485	0.0540095841266639	2.7857010729288	15.7004555110456	5.63608768493551	0.000850315423448492	4.43201402250455e-05	0.000158716602419557
S_Shore_chr10:1284151-1284422_ADARB2	0.8249188	0.8780303	0.87014665	-0.00788365000000002	0.04522785	0.0531115	0.902400194401253	0.139822579488938	0.139822579488938	0.214262275271715	0.0707141590722791	2.7857010729288	15.7004555110456	5.63608768493551	0.000850315423448492	4.43201402250455e-05	0.000158716602419557
S_Shelf_chr10:1284151-1284422_ADARB2	0.8103489	0.8373047	0.8378801	0.000575400000000004	0.0275312	0.0269558	0.426293461345495	0.426293461345495	0.426293461345495	0.157299145764818	0.285638706736597	2.7857010729288	15.7004555110456	5.63608768493551	0.000850315423448492	4.43201402250455e-05	0.000158716602419557
Island_chr10:1368903-1369891_ADARB2	0.90757675	0.8953662	0.84436875	-0.05099745	-0.063208	-0.01221055	0.0299135671226802	0.000405655934021087	0.449036822040911	-0.658715816402623	3.18182712895096e-10	2.7857010729288	15.7004555110456	5.63608768493551	0.000850315423448492	4.43201402250455e-05	0.000158716602419557
S_Shore_chr10:1368903-1369891_ADARB2	0.79597495	0.83664425	0.8378236	0.00117934999999991	0.0418486499999999	0.0406693	0.716411656683726	0.214534631549035	0.426293461345495	0.266017662467005	0.0676205794628911	2.7857010729288	15.7004555110456	5.63608768493551	0.000850315423448492	4.43201402250455e-05	0.000158716602419557
S_Shore_chr10:1382500-1383006_ADARB2	0.7011978	0.69356175	0.704753	0.01119125	0.00355519999999998	-0.00763605000000001	0.659914634072948	0.430751518520397	0.765931452348224	0.0429764026040541	0.64258813360688	2.7857010729288	15.7004555110456	5.63608768493551	0.000850315423448492	4.43201402250455e-05	0.000158716602419557
N_Shelf_chr10:1404659-1406219_ADARB2	0.7880196	0.80259265	0.8141984	0.01160575	0.0261788000000001	0.0145730500000001	0.265687140281729	0.164972699502243	0.765931452348224	0.116144439863768	0.206495201968207	2.7857010729288	15.7004555110456	5.63608768493551	0.000850315423448492	4.43201402250455e-05	0.000158716602419557
Island_chr10:1404659-1406219_ADARB2	0.77379475	0.78835175	0.8069636	0.0186118500000001	0.03316885	0.0145569999999999	0.635139487269883	0.837777479258822	0.968289837864919	0.0705683855583012	0.49446702685412	2.7857010729288	15.7004555110456	5.63608768493551	0.000850315423448492	4.43201402250455e-05	0.000158716602419557
Island_chr10:1415976-1416249_ADARB2	0.88082145	0.88387085	0.89903735	0.0151665	0.0182159	0.00304939999999998	0.0448622764333746	0.273008062449821	0.968289837864919	0.0985626057162999	0.339380084097194	2.7857010729288	15.7004555110456	5.63608768493551	0.000850315423448492	4.43201402250455e-05	0.000158716602419557
S_Shore_chr10:1415976-1416249_ADARB2	0.8407492	0.83423195	0.84766325	0.0134313	0.00691405	-0.00651725000000003	0.692660139513439	0.960171518075768	0.522069494142809	0.0256431656736681	0.760300444166314	2.7857010729288	15.7004555110456	5.63608768493551	0.000850315423448492	4.43201402250455e-05	0.000158716602419557
N_Shore_chr10:1439621-1440014_ADARB2	0.8015952	0.80663695	0.8167313	0.0100943500000001	0.0151361000000001	0.00504174999999996	0.404587405685253	0.404587405685253	0.765931452348224	0.110531320095067	0.229432158998677	2.7857010729288	15.7004555110456	5.63608768493551	0.000850315423448492	4.43201402250455e-05	0.000158716602419557
S_Shore_chr10:1439621-1440014_ADARB2	0.7866596	0.80304745	0.82993025	0.0268828	0.04327065	0.01638785	0.0349979775583762	0.000670046813538439	0.716411656683726	0.444905685471637	0.00153284386784142	2.7857010729288	15.7004555110456	5.63608768493551	0.000850315423448492	4.43201402250455e-05	0.000158716602419557
S_Shelf_chr10:1439621-1440014_ADARB2	0.858165	0.85915895	0.8624069	0.00324795	0.00424189999999991	0.00099394999999991	0.994161229482218	0.902400194401253	0.994161229482218	0.0543595418232836	0.650175114765559	2.7857010729288	15.7004555110456	5.63608768493551	0.000850315423448492	4.43201402250455e-05	0.000158716602419557
N_Shore_chr10:1506344-1506708_ADARB2	0.6647639	0.73329735	0.78756305	0.0542657	0.12279915	0.06853345	0.273008062449821	0.000533144714363942	0.0876820974182007	0.347190894312372	0.000528922083506418	2.7857010729288	15.7004555110456	5.63608768493551	0.000850315423448492	4.43201402250455e-05	0.000158716602419557
S_Shore_chr10:1506344-1506708_ADARB2	0.46559135	0.62117355	0.61402755	-0.00714599999999987	0.1484362	0.1555822	0.902400194401253	0.00432085032746243	0.011965431606263	0.339724668706063	0.00350507401336586	2.7857010729288	15.7004555110456	5.63608768493551	0.000850315423448492	4.43201402250455e-05	0.000158716602419557
S_Shelf_chr10:1506344-1506708_ADARB2	0.6887209	0.711933	0.7439236	0.0319906	0.0552026999999999	0.0232121	0.199929078459097	0.00906163356117495	0.2115209749688	0.231131986206045	0.00129532936180969	2.7857010729288	15.7004555110456	5.63608768493551	0.000850315423448492	4.43201402250455e-05	0.000158716602419557
Island_chr10:1516979-1517313_ADARB2	0.5844868	0.5652192	0.66487995	0.09966075	0.08039315	-0.0192675999999999	0.273008062449821	0.635139487269883	0.968289837864919	0.107323964201104	0.297972724196212	2.7857010729288	15.7004555110456	5.63608768493551	0.000850315423448492	4.43201402250455e-05	0.000158716602419557
S_Shelf_chr10:1516979-1517313_ADARB2	0.7722283	0.76108295	0.80042915	0.0393462	0.0282008500000001	-0.0111453499999999	0.214534631549035	0.716411656683726	0.716411656683726	0.257578694707272	0.0771486640446414	2.7857010729288	15.7004555110456	5.63608768493551	0.000850315423448492	4.43201402250455e-05	0.000158716602419557
N_Shore_chr10:1583537-1583998_ADARB2	0.6040536	0.63667685	0.6204623	-0.0162145499999999	0.0164087000000001	0.03262325	0.952256279729904	0.952256279729904	0.716411656683726	0.00340292439381506	0.981686376215881	2.7857010729288	15.7004555110456	5.63608768493551	0.000850315423448492	4.43201402250455e-05	0.000158716602419557
Island_chr10:1585174-1585421_ADARB2	0.74268055	0.8500582	0.81887465	-0.0311835500000002	0.0761940999999999	0.10737765	0.686017125117228	0.0678033517513699	0.00432085032746243	0.264064773752925	0.0250004995100157	2.7857010729288	15.7004555110456	5.63608768493551	0.000850315423448492	4.43201402250455e-05	0.000158716602419557
Island_chr10:1595542-1595792_ADARB2	0.69442765	0.7613433	0.78248045	0.0211371499999999	0.0880528	0.0669156500000001	0.578600141650845	0.0143015480477074	0.054141077480363	0.322713712053321	0.000324608897527492	2.7857010729288	15.7004555110456	5.63608768493551	0.000850315423448492	4.43201402250455e-05	0.000158716602419557
S_Shore_chr10:1595542-1595792_ADARB2	0.8038065	0.7875003	0.812473	0.0249727	0.00866650000000002	-0.0163061999999999	0.635139487269883	0.635139487269883	0.968289837864919	0.140606329906812	0.171811206661659	2.7857010729288	15.7004555110456	5.63608768493551	0.000850315423448492	4.43201402250455e-05	0.000158716602419557
N_Shore_chr10:1741424-1744125_ADARB2	0.8311325	0.8396347	0.84474915	0.00511444999999999	0.0136166499999999	0.0085021999999999	0.214534631549035	0.0111993538834297	0.214534631549035	0.377648782888313	0.00813912459899891	2.7857010729288	15.7004555110456	5.63608768493551	0.000850315423448492	4.43201402250455e-05	0.000158716602419557
Island_chr10:1741424-1744125_ADARB2	0.8394655	0.84451625	0.8485077	0.00399145000000001	0.0090422	0.00505074999999999	0.692660139513439	0.161404435232415	0.692660139513439	0.0668880900496491	0.425709992542451	2.7857010729288	15.7004555110456	5.63608768493551	0.000850315423448492	4.43201402250455e-05	0.000158716602419557
N_Shore_chr10:1778784-1780018_ADARB2	0.21656045	0.1935622	0.14788255	-0.04567965	-0.0686779	-0.02299825	0.139822579488938	0.0299135671226802	0.902400194401253	-0.380427209719034	0.000979258917086805	2.7857010729288	15.7004555110456	5.63608768493551	0.000850315423448492	4.43201402250455e-05	0.000158716602419557
Island_chr10:1778784-1780018_ADARB2	0.094377985	0.09116744	0.08837365	-0.00279379	-0.006004335	-0.003210545	0.203188824472845	0.0796486430200632	0.652506428095653	-0.098587406719634	0.0711057461284349	2.7857010729288	15.7004555110456	5.63608768493551	0.000850315423448492	4.43201402250455e-05	0.000158716602419557
S_Shore_chr10:1778784-1780018_ADARB2	0.119732	0.1314567	0.20135355	0.06989685	0.08162155	0.0117247	0.0933262986669721	0.0349979775583762	0.716411656683726	0.328124054907138	0.0227965107968669	2.7857010729288	15.7004555110456	5.63608768493551	0.000850315423448492	4.43201402250455e-05	0.000158716602419557
N_Shore_chr16:75656905-75657360_ADAT1	0.068420225	0.07023608	0.06695065	-0.00328543000000001	-0.001469575	0.00181585500000001	0.716411656683726	0.716411656683726	0.952256279729904	-0.0779675074669104	0.598374947296104	1.69279591929608	2.2718076650784	1.34204462521571	0.00373614023643803	6.67818649674844e-05	0.000106078557801863
Island_chr16:75656905-75657360_ADAT1	0.07722781	0.07274999	0.072922275	0.000172285000000008	-0.004305535	-0.00447782000000001	0.980733323885512	0.153305649224872	0.0977863409490218	-0.0982048183866878	0.205355562329139	1.69279591929608	2.2718076650784	1.34204462521571	0.00373614023643803	6.67818649674844e-05	0.000106078557801863
S_Shore_chr16:75656905-75657360_ADAT1	0.44718085	0.4404949	0.44680576	0.00631085999999997	-0.000375090000000022	-0.00668595	0.952256279729904	0.716411656683726	0.716411656683726	-0.00724415753217492	0.961025581577573	1.69279591929608	2.2718076650784	1.34204462521571	0.00373614023643803	6.67818649674844e-05	0.000106078557801863
N_Shore_chr6:143771610-143772084_ADAT2	0.08498985	0.091690795	0.08924786	-0.00244293499999999	0.00425800999999999	0.00670094499999999	0.686017125117228	0.449036822040911	0.686017125117228	0.0913521090537486	0.445356111845228	2.50356260068561	5.43873659748412	2.17239888309352	0.00596994825397014	6.93956108915522e-05	0.00420817331997132
Island_chr6:143771610-143772084_ADAT2	0.085888825	0.08296818	0.083424805	0.000456624999999988	-0.00246402000000001	-0.002920645	0.986822798393034	0.986822798393034	0.998265735385231	0.0314474372785179	0.552013810886354	2.50356260068561	5.43873659748412	2.17239888309352	0.00596994825397014	6.93956108915522e-05	0.00420817331997132
S_Shore_chr6:143771610-143772084_ADAT2	0.09993498	0.102970225	0.10249032	-0.000479905000000003	0.00255533999999999	0.00303524499999999	0.999890969658817	0.716411656683726	0.426293461345495	0.068055228814256	0.645799529794611	2.50356260068561	5.43873659748412	2.17239888309352	0.00596994825397014	6.93956108915522e-05	0.00420817331997132
N_Shore_chr19:1905106-1905835_ADAT3	0.1963251	0.19717405	0.21104285	0.0138688	0.01471775	0.000848949999999987	0.716411656683726	0.426293461345495	0.999890969658817	0.0648484365570885	0.661457608246923	2.69791997185654	12.3964063218867	4.59480134740849	3.86263149704389e-05	4.57975133831902e-08	8.22050083640023e-05
Island_chr19:1905106-1905835_ADAT3	0.09538988	0.09625016	0.090827455	-0.005422705	-0.00456242499999999	0.000860280000000005	0.370138738185771	0.490980372462395	0.765763173528629	-0.00602743250640922	0.929819776471317	2.69791997185654	12.3964063218867	4.59480134740849	3.86263149704389e-05	4.57975133831902e-08	8.22050083640023e-05
N_Shore_chr19:1908118-1908509_ADAT3	0.4859664	0.4798285	0.46910815	-0.01072035	-0.01685825	-0.00613790000000003	0.999890969658817	0.716411656683726	0.952256279729904	0.171908628285859	0.242667419432826	2.69791997185654	12.3964063218867	4.59480134740849	3.86263149704389e-05	4.57975133831902e-08	8.22050083640023e-05
Island_chr19:1908118-1908509_ADAT3	0.3797438	0.4012521	0.44566615	0.04441405	0.06592235	0.0215083	0.449036822040911	0.011965431606263	0.449036822040911	0.362536142183301	0.00175051721436708	2.69791997185654	12.3964063218867	4.59480134740849	3.86263149704389e-05	4.57975133831902e-08	8.22050083640023e-05
Island_chr19:1911923-1913406_ADAT3	0.79473125	0.786084	0.7907142	0.00463020000000003	-0.00401704999999997	-0.00864725	0.994161229482218	0.686017125117228	0.686017125117228	-0.0301484089361024	0.801506663825035	2.69791997185654	12.3964063218867	4.59480134740849	3.86263149704389e-05	4.57975133831902e-08	8.22050083640023e-05
N_Shore_chr1:33546524-33547243_ADC	0.40579785	0.39369855	0.3629509	-0.03074765	-0.0428469500000001	-0.0120993	0.968289837864919	0.837777479258822	0.837777479258822	0.0124153740623498	0.90443843649711	69.9506853044563	5.47042271	1.3110914762	0.00156288427650377	1.11032563850276e-05	0.002114812351116
Island_chr1:33546524-33547243_ADC	0.0796281	0.084790625	0.086125495	0.00133486999999999	0.00649739499999999	0.005162525	0.888460402868404	0.585969749287592	0.798951361668102	-0.00405196219920652	0.938931004953799	69.9506853044563	5.47042271	1.3110914762	0.00156288427650377	1.11032563850276e-05	0.002114812351116
S_Shore_chr1:33546524-33547243_ADC	0.42376695	0.36066325	0.4040174	0.04335415	-0.01974955	-0.0631037	0.716411656683726	0.952256279729904	0.952256279729904	0.0815884301120564	0.581440680970613	69.9506853044563	5.47042271	1.3110914762	0.00156288427650377	1.11032563850276e-05	0.002114812351116
N_Shore_chr14:78266347-78266735_ADCK1	0.73610195	0.7453407	0.7421027	-0.00323800000000007	0.00600075	0.00923875000000007	0.99992460868065	0.578600141650845	0.918805221412117	0.00204673713560575	0.982299405307303	1.93844257274264	3.936617863084	2.03081479866293	0.00059136314375519	1.07274205438587e-06	0.0001879022456259
Island_chr14:78266347-78266735_ADCK1	0.046601265	0.0537326	0.048843005	-0.004889595	0.00224173999999999	0.007131335	0.837777479258822	0.999325913718493	0.968289837864919	0.0229914936090544	0.824042859040123	1.93844257274264	3.936617863084	2.03081479866293	0.00059136314375519	1.07274205438587e-06	0.0001879022456259
N_Shore_chr7:140372743-140373443_ADCK2	0.14570815	0.12314115	0.13464035	0.0114992	-0.0110678	-0.022567	0.686017125117228	0.99999947973759	0.686017125117228	-0.00319009534326846	0.978782624719118	2.17313246841041	3.16536354361903	1.45659023995643	0.00652095407816224	0.000463677340976211	0.000612376073490848
Island_chr7:140372743-140373443_ADCK2	0.050710675	0.043277435	0.04974641	0.006468975	-0.000964264999999992	-0.00743323999999999	0.699374199935276	0.941181370674482	0.210551632726011	0.00133970696150374	0.985285997839467	2.17313246841041	3.16536354361903	1.45659023995643	0.00652095407816224	0.000463677340976211	0.000612376073490848
S_Shore_chr7:140372743-140373443_ADCK2	0.3618134	0.31889585	0.3201816	0.00128575000000003	-0.0416318	-0.04291755	0.999890969658817	0.952256279729904	0.952256279729904	0.00809843737007409	0.956433642074716	2.17313246841041	3.16536354361903	1.45659023995643	0.00652095407816224	0.000463677340976211	0.000612376073490848
N_Shore_chr19:41220886-41221205_ADCK4	0.47579615	0.4700911	0.49167785	0.0215867499999999	0.0158816999999999	-0.00570504999999999	0.952256279729904	0.999890969658817	0.952256279729904	-0.000697302796890818	0.99624699860673	5.74581585	8.66981421	10.5839823638893	3.50273235062876e-05	2.09144566740538e-06	0.00595605307854759
Island_chr19:41220886-41221205_ADCK4	0.073604195	0.081026665	0.07877101	-0.002255655	0.00516681499999999	0.00742246999999999	0.490980372462395	0.765763173528629	0.765763173528629	0.0124867368503961	0.855222481140533	5.74581585	8.66981421	10.5839823638893	3.50273235062876e-05	2.09144566740538e-06	0.00595605307854759
N_Shore_chr19:41222598-41223162_ADCK4	0.1016478	0.090575555	0.0894091	-0.00116645500000001	-0.0122387	-0.011072245	0.627167050717532	0.26999967167738	0.627167050717532	-0.254459957886098	0.012354408048331	5.74581585	8.66981421	10.5839823638893	3.50273235062876e-05	2.09144566740538e-06	0.00595605307854759
Island_chr19:41222598-41223162_ADCK4	0.16339045	0.1705731	0.1603711	-0.010202	-0.00301935	0.00718265000000001	0.82940457123396	0.699374199935276	0.566538951498637	0.0111617330638857	0.878521803915287	5.74581585	8.66981421	10.5839823638893	3.50273235062876e-05	2.09144566740538e-06	0.00595605307854759
S_Shore_chr19:41222598-41223162_ADCK4	0.10983175	0.099694185	0.10163	0.00193581500000001	-0.00820175000000001	-0.010137565	0.449036822040911	0.994161229482218	0.449036822040911	-0.00532836380823458	0.964568280739005	5.74581585	8.66981421	10.5839823638893	3.50273235062876e-05	2.09144566740538e-06	0.00595605307854759
N_Shore_chr8:145597414-145598588_ADCK5	0.72272605	0.71981505	0.72809685	0.00828180000000001	0.00537080000000001	-0.002911	0.99999947973759	0.99999947973759	0.994161229482218	-0.0012940360404003	0.991392516226976	5.6568455866708	8.02465643	2.78147319	0.00107883673832262	1.84033736219798e-06	2.3402990207957e-06
Island_chr8:145597414-145598588_ADCK5	0.05014911	0.045443325	0.044152125	-0.0012912	-0.005996985	-0.004705785	0.908752654932866	0.908752654932866	0.980733323885512	-0.0186053911224752	0.810815834571864	5.6568455866708	8.02465643	2.78147319	0.00107883673832262	1.84033736219798e-06	2.3402990207957e-06
S_Shore_chr8:145597414-145598588_ADCK5	0.65961815	0.7067007	0.70747395	0.000773249999999948	0.0478558	0.0470825500000001	0.999890969658817	0.952256279729904	0.716411656683726	0.226612953186812	0.121414867943192	5.6568455866708	8.02465643	2.78147319	0.00107883673832262	1.84033736219798e-06	2.3402990207957e-06
Island_chr8:145616814-145619875_ADCK5	0.85159825	0.85712635	0.8487926	-0.00833374999999992	-0.00280564999999999	0.00552809999999992	0.968289837864919	0.968289837864919	0.999325913718493	-0.00862388955763557	0.933540492398166	5.6568455866708	8.02465643	2.78147319	0.00107883673832262	1.84033736219798e-06	2.3402990207957e-06
Island_chr7:45613386-45615504_ADCY1	0.1410054	0.14664755	0.1436783	-0.00296925000000001	0.00267289999999998	0.00564214999999998	0.945483759622715	0.38828192815023	0.749920881596519	0.0485325547310744	0.43228843577822	6.68042606277102	14.453006973169	2.16348580724714	0.0959990104829027	0.0281690422983846	3.61806243955982e-06
Island_chr1:167789396-167789647_ADCY10	0.126246	0.1163175	0.1254331	0.00911560000000003	-0.000812900000000005	-0.00992850000000003	0.686017125117228	0.902400194401253	0.449036822040911	-0.137339743921382	0.249965989411429	6.0844897042	7.74072141	5.78288960105816	0.000958280504506705	2.09217956252539e-05	0.000227573314313268
Island_chr5:7394986-7397022_ADCY2	0.11318725	0.097372895	0.10437735	0.00700445500000001	-0.0088099	-0.015814355	0.908752654932866	0.468149614591152	0.468149614591152	-0.0343406789333055	0.658551974595279	7.06793463901536	8.086080719	1.653253379	0.013524674783246	0.000298209763665343	0.000182664513540389
N_Shore_chr2:25142472-25143689_ADCY3	0.6468225	0.54270545	0.5208878	-0.0218176499999999	-0.1259347	-0.10411705	0.44130663446759	0.00495750427783004	0.0129259319587082	-0.152500773077115	0.00954346059601853	1.91385031036911	2.30324975492516	1.20346389811487	0.016598025527522	0.000827386878673435	0.000217127131100518
Island_chr2:25142472-25143689_ADCY3	0.092861785	0.092064715	0.08775285	-0.00431186500000001	-0.00510893500000001	-0.000797069999999997	0.273008062449821	0.0448622764333746	0.635139487269883	-0.220347581400863	0.0309850379956788	1.91385031036911	2.30324975492516	1.20346389811487	0.016598025527522	0.000827386878673435	0.000217127131100518
N_Shore_chr14:24801680-24802153_ADCY4	0.6822211	0.59673005	0.60030235	0.00357229999999997	-0.08191875	-0.08549105	0.918805221412117	0.265687140281729	0.404587405685253	-0.0692493533262447	0.452320870335466	1.82759701248221	3.82518604489864	2.09301395152935	0.000527405911905275	1.06396324456483e-06	2.67495482625094e-05
Island_chr14:24801680-24802153_ADCY4	0.5928168	0.46943685	0.4448973	-0.02453955	-0.1479195	-0.12337995	0.902400194401253	0.000104014342056757	0.00140135686298115	-0.363000793419582	0.00172501808856703	1.82759701248221	3.82518604489864	2.09301395152935	0.000527405911905275	1.06396324456483e-06	2.67495482625094e-05
Island_chr14:24803678-24804353_ADCY4	0.50999085	0.3690579	0.3463253	-0.0227326	-0.16366555	-0.14093295	0.33069624780586	1.11022302462516e-15	2.44249065417534e-15	-0.523002439213431	2.98404156805328e-18	1.82759701248221	3.82518604489864	2.09301395152935	0.000527405911905275	1.06396324456483e-06	2.67495482625094e-05
S_Shore_chr14:24802927-24803159_ADCY4	0.71712675	0.70145345	0.67821295	-0.0232405	-0.0389138	-0.0156733	0.716411656683726	0.0933262986669721	0.214534631549035	-0.200346877583515	0.172144802148464	1.82759701248221	3.82518604489864	2.09301395152935	0.000527405911905275	1.06396324456483e-06	2.67495482625094e-05
N_Shore_chr3:123166218-123168567_ADCY5	0.6194729	0.6296741	0.6487925	0.0191184	0.0293196	0.0102012	0.716411656683726	0.426293461345495	0.952256279729904	0.197488708244107	0.178473503116902	2.47876768859204	5.85732000312213	2.36299675442725	0.0101510995433905	6.83976587712431e-05	0.000589998978047762
Island_chr3:123166218-123168567_ADCY5	0.2798787	0.2166238	0.2042331	-0.0123907	-0.0756456	-0.0632549000000001	0.623668709624447	0.623668709624447	0.987571553246588	0.0235132351202888	0.703734197079512	2.47876768859204	5.85732000312213	2.36299675442725	0.0101510995433905	6.83976587712431e-05	0.000589998978047762
Island_chr12:49176427-49177154_ADCY6	0.7857172	0.8052018	0.81969745	0.01449565	0.03398025	0.0194846000000001	0.818621174474496	0.172476270330561	0.818621174474496	0.0506303951858073	0.434938622613094	1.46866979244836	1.90440754435972	1.29668871393137	0.0010783900612321	4.92803525140485e-06	9.06241745865015e-05
S_Shore_chr12:49176427-49177154_ADCY6	0.7809712	0.78692775	0.7949028	0.00797504999999998	0.0139316	0.00595655000000006	0.847488453948251	0.0995618483147803	0.517550843046749	0.0374072540396259	0.656225332034377	1.46866979244836	1.90440754435972	1.29668871393137	0.0010783900612321	4.92803525140485e-06	9.06241745865015e-05
N_Shore_chr12:49182421-49182658_ADCY6	0.34685005	0.43457815	0.41560385	-0.0189743	0.0687538	0.0877281	0.902400194401253	0.0678033517513699	0.0299135671226802	0.16489294239402	0.16630608765375	1.46866979244836	1.90440754435972	1.29668871393137	0.0010783900612321	4.92803525140485e-06	9.06241745865015e-05
Island_chr12:49182421-49182658_ADCY6	0.08610718	0.08281116	0.078170335	-0.00464082499999999	-0.007936845	-0.00329602000000001	0.262833842015551	0.0678033517513699	0.902400194401253	-0.117334835071954	0.326301767872527	1.46866979244836	1.90440754435972	1.29668871393137	0.0010783900612321	4.92803525140485e-06	9.06241745865015e-05
N_Shore_chr12:49183049-49183282_ADCY6	0.10274875	0.09512463	0.09250748	-0.00261715	-0.01024127	-0.00762412	0.968289837864919	0.837777479258822	0.837777479258822	-0.0376461996555185	0.715743597592421	1.46866979244836	1.90440754435972	1.29668871393137	0.0010783900612321	4.92803525140485e-06	9.06241745865015e-05
Island_chr12:49183049-49183282_ADCY6	0.1078783	0.10933845	0.1057043	-0.00363415	-0.002174	0.00146015000000001	0.902400194401253	0.902400194401253	0.994161229482218	-0.00707683605957447	0.952953126482941	1.46866979244836	1.90440754435972	1.29668871393137	0.0010783900612321	4.92803525140485e-06	9.06241745865015e-05
N_Shore_chr8:132052203-132054749_ADCY8	0.3483871	0.3688048	0.33193365	-0.03687115	-0.01645345	0.0204177	0.952256279729904	0.716411656683726	0.952256279729904	0.165916385949982	0.259727758295138	3.29166582832745	5.194231863	1.934439843	3.5491980270402e-05	1.37815990183171e-05	0.0030048225589864
Island_chr8:132052203-132054749_ADCY8	0.2511894	0.1870693	0.17419505	-0.01287425	-0.07699435	-0.0641201	0.229504315494623	8.9017050008966e-07	0.00180631177717516	-0.229162192316261	4.38741923409378e-05	3.29166582832745	5.194231863	1.934439843	3.5491980270402e-05	1.37815990183171e-05	0.0030048225589864
N_Shelf_chr16:4015001-4015232_ADCY9	0.6803381	0.6672369	0.6606468	-0.00659010000000004	-0.0196913	-0.0131011999999999	0.716411656683726	0.716411656683726	0.952256279729904	-0.248228257193574	0.0889086032038933	3.187698348	5.810967818	1.84233440504425	0.000763808699041476	9.34340006360571e-07	1.33900146628597e-06
N_Shore_chr16:4015001-4015232_ADCY9	0.7936379	0.77427	0.7773598	0.00308979999999992	-0.0162781000000001	-0.0193679	0.960171518075768	0.960171518075768	0.996921283334837	-0.0871341173854878	0.299049855782634	3.187698348	5.810967818	1.84233440504425	0.000763808699041476	9.34340006360571e-07	1.33900146628597e-06
Island_chr16:4015001-4015232_ADCY9	0.81941805	0.8184908	0.82852495	0.0100341500000001	0.00910690000000003	-0.000927250000000046	0.449036822040911	0.262833842015551	0.994161229482218	0.200329832481957	0.0915541777173207	3.187698348	5.810967818	1.84233440504425	0.000763808699041476	9.34340006360571e-07	1.33900146628597e-06
Island_chr16:4016194-4017043_ADCY9	0.84778485	0.85166485	0.84866145	-0.00300339999999988	0.000876600000000005	0.00387999999999988	0.837777479258822	0.968289837864919	0.837777479258822	-0.0431460915270664	0.676385586349196	3.187698348	5.810967818	1.84233440504425	0.000763808699041476	9.34340006360571e-07	1.33900146628597e-06
Island_chr16:4027422-4027709_ADCY9	0.83613765	0.83938265	0.84161555	0.00223289999999998	0.00547790000000004	0.00324500000000005	0.968289837864919	0.433736099701466	0.968289837864919	0.0356422232159174	0.730277821877248	3.187698348	5.810967818	1.84233440504425	0.000763808699041476	9.34340006360571e-07	1.33900146628597e-06
Island_chr16:4029157-4029413_ADCY9	0.84472655	0.84936865	0.84917745	-0.000191199999999947	0.00445089999999992	0.00464209999999987	0.990019328883309	0.918805221412117	0.990019328883309	0.0206749552113645	0.822651356181619	3.187698348	5.810967818	1.84233440504425	0.000763808699041476	9.34340006360571e-07	1.33900146628597e-06
S_Shelf_chr16:4029157-4029413_ADCY9	0.17356775	0.16371805	0.1672875	0.00356945	-0.00628024999999999	-0.00984969999999999	0.952256279729904	0.952256279729904	0.716411656683726	-0.102996837187743	0.486034826442596	3.187698348	5.810967818	1.84233440504425	0.000763808699041476	9.34340006360571e-07	1.33900146628597e-06
N_Shelf_chr16:4164808-4166258_ADCY9	0.5631835	0.60735985	0.55329065	-0.0540691999999999	-0.00989285000000006	0.0441763499999999	0.426293461345495	0.952256279729904	0.214534631549035	0.0379844386366943	0.797704185018128	3.187698348	5.810967818	1.84233440504425	0.000763808699041476	9.34340006360571e-07	1.33900146628597e-06
N_Shore_chr16:4164808-4166258_ADCY9	0.86567795	0.86483925	0.8668976	0.00205834999999999	0.00121964999999991	-0.000838700000000081	0.837777479258822	0.968289837864919	0.635139487269883	0.0167715899784107	0.871159279905684	3.187698348	5.810967818	1.84233440504425	0.000763808699041476	9.34340006360571e-07	1.33900146628597e-06
Island_chr16:4164808-4166258_ADCY9	0.4460787	0.4711408	0.4539265	-0.0172143	0.00784780000000002	0.0250621	0.988261077643524	0.913475513339838	0.759097838492289	-0.0507237753002633	0.58218938824257	3.187698348	5.810967818	1.84233440504425	0.000763808699041476	9.34340006360571e-07	1.33900146628597e-06
N_Shore_chr16:4166655-4167012_ADCY9	0.059644735	0.05539529	0.051493725	-0.003901565	-0.00815101	-0.004249445	0.994161229482218	0.449036822040911	0.686017125117228	-0.069346684327052	0.562707040399041	3.187698348	5.810967818	1.84233440504425	0.000763808699041476	9.34340006360571e-07	1.33900146628597e-06
Island_chr16:4166655-4167012_ADCY9	0.05000844	0.04528691	0.047341985	0.002055075	-0.002666455	-0.00472153	0.968289837864919	0.968289837864919	0.968289837864919	0.00809573875393597	0.937602214869057	3.187698348	5.810967818	1.84233440504425	0.000763808699041476	9.34340006360571e-07	1.33900146628597e-06
N_Shore_chr18:904578-909574_ADCYAP1	0.24450415	0.18405595	0.2020268	0.01797085	-0.04247735	-0.0604482	0.952256279729904	0.716411656683726	0.214534631549035	-0.145962688433916	0.322214543252628	14.30146147	16.64297202	2.2973960926163	0.0440234738577386	0.00749941405767287	4.42602364852424e-05
Island_chr18:904578-909574_ADCYAP1	0.1946824	0.161686	0.15783045	-0.00385554999999999	-0.03685195	-0.0329964	0.266827704286273	0.000176853977319702	0.000246086118050326	-0.13431734263178	1.88111520870943e-05	14.30146147	16.64297202	2.2973960926163	0.0440234738577386	0.00749941405767287	4.42602364852424e-05
Island_chr7:31091717-31093077_ADCYAP1R1	0.10620975	0.08717817	0.09150404	0.00432587	-0.01470571	-0.01903158	0.250293072084445	0.161404435232415	0.960171518075768	-0.179240740210409	0.0315882303364474	3.87756063958517	23.3464447095128	6.02091027827498	0.000427283818621795	1.10413078362044e-05	4.38613438917236e-05
Island_chr4:2845031-2846258_ADD1	0.08797267	0.08708044	0.07963932	-0.00744112	-0.00833334999999999	-0.000892229999999994	0.691994763585807	0.739605361088817	0.932676618726739	-0.0277688479530392	0.669944855567535	1.40788268880566	1.731751283404	1.23003947500278	3.71614574145537e-05	1.22597693272543e-06	0.000532342858190928
N_Shore_chr4:2928053-2928271_ADD1	0.69262185	0.74435215	0.72534865	-0.0190035	0.0327268000000001	0.0517303	0.716411656683726	0.426293461345495	0.952256279729904	0.0654984616211902	0.658271805668014	1.40788268880566	1.731751283404	1.23003947500278	3.71614574145537e-05	1.22597693272543e-06	0.000532342858190928
Island_chr4:2928053-2928271_ADD1	0.8844417	0.8830882	0.88119785	-0.00189035000000004	-0.00324385000000005	-0.00135350000000001	0.686017125117228	0.449036822040911	0.902400194401253	-0.161979259094324	0.174025876116416	1.40788268880566	1.731751283404	1.23003947500278	3.71614574145537e-05	1.22597693272543e-06	0.000532342858190928
S_Shore_chr4:2928053-2928271_ADD1	0.8733439	0.8771981	0.8726146	-0.00458349999999996	-0.000729300000000044	0.00385419999999992	0.248548218323673	0.248548218323673	0.847488453948251	-0.0968942497025015	0.247960231668208	1.40788268880566	1.731751283404	1.23003947500278	3.71614574145537e-05	1.22597693272543e-06	0.000532342858190928
N_Shelf_chr4:2933644-2933879_ADD1	0.8119125	0.8108376	0.78620545	-0.0246321500000001	-0.0257070500000001	-0.00107489999999999	0.0349979775583762	0.214534631549035	0.952256279729904	-0.40167782023537	0.00465771130277125	1.40788268880566	1.731751283404	1.23003947500278	3.71614574145537e-05	1.22597693272543e-06	0.000532342858190928
Island_chr2:70933288-70933563_ADD2	0.8672184	0.85718845	0.8640778	0.00688935000000002	-0.00314060000000005	-0.0100299500000001	0.0678033517513699	0.449036822040911	0.262833842015551	0.00179052555754494	0.988090245007056	2.32503119507103	5.88153413823849	2.52965816145052	0.00160180757765256	4.10456537337997e-05	0.0094182025692058
Island_chr2:70994447-70995385_ADD2	0.09122517	0.09066229	0.10198005	0.01131776	0.01075488	-0.000562879999999988	0.0359827440986917	0.0603931037872405	0.774087868038844	0.0358097186448865	0.644920936217954	2.32503119507103	5.88153413823849	2.52965816145052	0.00160180757765256	4.10456537337997e-05	0.0094182025692058
S_Shore_chr2:70994447-70995385_ADD2	0.13430805	0.15235195	0.24594755	0.0935956	0.1116395	0.0180439	0.30267225802341	0.0934858637786617	0.943999037865147	0.0509220819191963	0.483025491495075	2.32503119507103	5.88153413823849	2.52965816145052	0.00160180757765256	4.10456537337997e-05	0.0094182025692058
N_Shore_chr10:111767087-111768355_ADD3	0.5772976	0.5225238	0.4497016	-0.0728222	-0.127596	-0.0547738	0.00386090824467955	2.26018720862475e-05	0.0218735064067261	-0.419086257526405	1.44907097866884e-09	1.37116862984186	2.00569647782253	1.46276426850128	6.24631176306111e-05	1.64375908366177e-07	1.79557772930604e-06
Island_chr10:111767087-111768355_ADD3	0.10317895	0.10157185	0.09309238	-0.00847946999999999	-0.01008657	-0.0016071	0.238459009684319	0.379740612826693	0.664921466007687	-0.102058592229854	0.0393468604042912	1.37116862984186	2.00569647782253	1.46276426850128	6.24631176306111e-05	1.64375908366177e-07	1.79557772930604e-06
Island_chr4:100009736-100010129_ADH5	0.058798115	0.060975575	0.06365147	0.002675895	0.004853355	0.00217746000000001	0.691994763585807	0.919362757292746	0.99763882521249	0.0159491043815446	0.805830773557697	2.38192144074218	3.35912019522044	1.41025650038809	0.00629438454293156	0.00123518266515314	0.000393359624589033
S_Shore_chr4:100009736-100010129_ADH5	0.078915325	0.08202554	0.0838458	0.00182025999999999	0.00493047499999999	0.003110215	0.952256279729904	0.952256279729904	0.952256279729904	-0.00910400516863247	0.951030298967535	2.38192144074218	3.35912019522044	1.41025650038809	0.00629438454293156	0.00123518266515314	0.000393359624589033
Island_chr8:67344497-67344989_ADHFE1	0.087788395	0.082282535	0.076786135	-0.00549639999999998	-0.01100226	-0.00550586	0.627167050717532	0.0132900186659473	0.0361258139321343	-0.272625290100997	4.89269977677872e-05	1.36647372538079	1.7938907090096	1.3127882927348	2.11544795903269e-05	2.69291241087836e-07	0.000689315612957077
N_Shelf_chr8:67351287-67351839_ADHFE1	0.70349775	0.70785125	0.6821373	-0.0257139500000001	-0.0213604500000001	0.00435350000000001	0.0933262986669721	0.0111993538834297	0.952256279729904	-0.358745920419084	0.0122827989904159	1.36647372538079	1.7938907090096	1.3127882927348	2.11544795903269e-05	2.69291241087836e-07	0.000689315612957077
N_Shore_chr8:67351287-67351839_ADHFE1	0.44242475	0.4431604	0.3708214	-0.072339	-0.0716033500000001	0.000735649999999977	0.0111993538834297	0.0349979775583762	0.952256279729904	-0.335004734976658	0.0199386174436477	1.36647372538079	1.7938907090096	1.3127882927348	2.11544795903269e-05	2.69291241087836e-07	0.000689315612957077
Island_chr8:67351287-67351839_ADHFE1	0.094089585	0.1262797	0.1482769	0.0219972	0.054187315	0.032190115	0.902400194401253	0.449036822040911	0.686017125117228	0.165024206751606	0.165964333323417	1.36647372538079	1.7938907090096	1.3127882927348	2.11544795903269e-05	2.69291241087836e-07	0.000689315612957077
N_Shore_chr2:3504282-3504628_ADI1	0.8326358	0.81694305	0.82329155	0.00634849999999998	-0.00934425000000005	-0.01569275	0.578600141650845	0.918805221412117	0.164972699502243	-0.0640676106972049	0.486933581073762	1.22251320441971	1.50230366639908	1.22886498155427	0.000199689668584298	1.69316586993805e-06	0.00104236875175041
Island_chr2:3504282-3504628_ADI1	0.84472305	0.85800065	0.84554595	-0.0124546999999999	0.00082289999999996	0.0132775999999999	0.837777479258822	0.999325913718493	0.837777479258822	0.0462020713482208	0.654878767285507	1.22251320441971	1.50230366639908	1.22886498155427	0.000199689668584298	1.69316586993805e-06	0.00104236875175041
S_Shore_chr2:3504282-3504628_ADI1	0.8233617	0.8058719	0.82555535	0.0196834499999999	0.00219365000000005	-0.0174897999999999	0.999890969658817	0.716411656683726	0.952256279729904	-0.0413927927837344	0.7799854390326	1.22251320441971	1.50230366639908	1.22886498155427	0.000199689668584298	1.69316586993805e-06	0.00104236875175041
S_Shelf_chr2:3504282-3504628_ADI1	0.85168315	0.8593242	0.85249695	-0.00682725000000017	0.000813799999999976	0.00764105000000015	0.968289837864919	0.968289837864919	0.999325913718493	-0.0252640747109268	0.80697311943568	1.22251320441971	1.50230366639908	1.22886498155427	0.000199689668584298	1.69316586993805e-06	0.00104236875175041
N_Shore_chr2:3522270-3523617_ADI1	0.402623325	0.29208799	0.30830636	0.01621837	-0.094316965	-0.110535335	0.952256279729904	0.426293461345495	0.716411656683726	-0.060103359713758	0.684890220530529	1.22251320441971	1.50230366639908	1.22886498155427	0.000199689668584298	1.69316586993805e-06	0.00104236875175041
Island_chr2:3522270-3523617_ADI1	0.08087095	0.08102841	0.08055581	-0.00047259999999999	-0.000315139999999992	0.000157459999999998	0.996921283334837	0.85283384171513	0.996921283334837	0.0220560409221443	0.793014859707609	1.22251320441971	1.50230366639908	1.22886498155427	0.000199689668584298	1.69316586993805e-06	0.00104236875175041
S_Shore_chr2:3522270-3523617_ADI1	0.80692075	0.81467435	0.8237094	0.00903505000000004	0.0167886500000001	0.00775360000000003	0.214534631549035	0.426293461345495	0.952256279729904	0.145221496634917	0.32470446266288	1.22251320441971	1.50230366639908	1.22886498155427	0.000199689668584298	1.69316586993805e-06	0.00104236875175041
Island_chr1:202926879-202927476_ADIPOR1	0.05556243	0.06170741	0.06155787	-0.000149539999999997	0.00599544	0.00614497999999999	0.44130663446759	0.395344352008621	0.556027850113827	-0.0210218476284781	0.723343467891979	1.24730134040574	1.54392726863774	1.23781416617055	7.71253491312583e-05	2.35018366604247e-05	0.00269327637161583
S_Shore_chr1:202926879-202927476_ADIPOR1	0.06259539	0.063083905	0.0619066	-0.001177305	-0.000688790000000002	0.000488514999999995	0.830946182847533	0.830946182847533	0.605812715518473	0.0246412699581872	0.664600410763902	1.24730134040574	1.54392726863774	1.23781416617055	7.71253491312583e-05	2.35018366604247e-05	0.00269327637161583
Island_chr12:1799874-1800739_ADIPOR2	0.052737935	0.055337505	0.05300552	-0.002331985	0.000267585000000001	0.00259957	0.921957500012161	0.997930475419302	0.921957500012161	0.0191328963696514	0.768081683776081	1.37296635746652	1.77882559077084	1.29560755884306	9.96292451115155e-05	8.31351806403285e-07	0.000260800013679584
N_Shore_chr10:75910836-75911480_ADK	0.08012914	0.079334875	0.078683685	-0.000651189999999996	-0.001445455	-0.000794265000000002	0.960171518075768	0.960171518075768	0.960171518075768	-0.0090343067934838	0.914416903638774	1.27730690971282	1.68417932888677	1.31853927672358	0.000936340038524104	1.64943478602084e-06	0.000286291463525494
Island_chr10:75910836-75911480_ADK	0.07394307	0.07279599	0.07599536	0.00319937000000001	0.00205229000000001	-0.00114707999999999	0.774087868038844	0.978894643500705	0.978894643500705	-0.0279275101073438	0.719333701110234	1.27730690971282	1.68417932888677	1.31853927672358	0.000936340038524104	1.64943478602084e-06	0.000286291463525494
N_Shore_chr10:75936217-75936726_ADK	0.2708234	0.25080935	0.2669254	0.0161160499999999	-0.00389800000000001	-0.0200140499999999	0.517550843046749	0.517550843046749	0.517550843046749	-0.00312063660343349	0.970388244161608	1.27730690971282	1.68417932888677	1.31853927672358	0.000936340038524104	1.64943478602084e-06	0.000286291463525494
Island_chr10:75936217-75936726_ADK	0.06283962	0.063914185	0.063591525	-0.000322660000000002	0.000751904999999997	0.001074565	0.504120853489654	0.699374199935276	0.600256233825177	-0.000913629778118575	0.984893419122007	1.27730690971282	1.68417932888677	1.31853927672358	0.000936340038524104	1.64943478602084e-06	0.000286291463525494
N_Shore_chr11:10326048-10326590_ADM	0.28720865	0.29245725	0.28467505	-0.00778219999999996	-0.00253359999999991	0.00524860000000005	0.994161229482218	0.902400194401253	0.994161229482218	-0.0401523513616126	0.73771842236253	1.51101813696387	1.91427319344496	1.26687638395351	0.00212537287237709	3.60880686405877e-05	0.00524617330954275
Island_chr11:10326048-10326590_ADM	0.079823215	0.082526185	0.07642304	-0.006103145	-0.00340017500000001	0.00270297	0.438262270847301	0.438262270847301	0.695337197663355	-0.049231341896083	0.447752505765913	1.51101813696387	1.91427319344496	1.26687638395351	0.00212537287237709	3.60880686405877e-05	0.00524617330954275
N_Shore_chr11:10327013-10329831_ADM	0.087765745	0.09505014	0.08541381	-0.00963633	-0.002351935	0.007284395	0.259056448677873	0.44130663446759	0.892778337250123	-0.208709448438332	0.0785103344666134	1.51101813696387	1.91427319344496	1.26687638395351	0.00212537287237709	3.60880686405877e-05	0.00524617330954275
Island_chr11:10327013-10329831_ADM	0.17121575	0.16288555	0.1501034	-0.01278215	-0.02111235	-0.00833020000000001	0.918805221412117	0.918805221412117	0.99992460868065	-0.0681049551829022	0.459844894499453	1.51101813696387	1.91427319344496	1.26687638395351	0.00212537287237709	3.60880686405877e-05	0.00524617330954275
Island_chr22:50919453-50920376_ADM2	0.08976921	0.096492255	0.09089756	-0.005594695	0.00112835	0.006723045	0.78123484650382	0.784798020417293	0.892778337250123	0.106287335724906	0.0721992935890819	1.85142893766779	2.27362763167765	1.22803937295141	0.00430270288125474	0.000193068680361684	0.000101554860659519
S_Shelf_chr22:50919453-50920376_ADM2	0.56573035	0.5636442	0.58670095	0.0230567500000001	0.0209706000000001	-0.00208615000000001	0.716411656683726	0.952256279729904	0.716411656683726	-0.0761833922288252	0.606797641268505	1.85142893766779	2.27362763167765	1.22803937295141	0.00430270288125474	0.000193068680361684	0.000101554860659519
Island_chr20:49547068-49547516_ADNP	0.091026965	0.09467416	0.086738395	-0.00793576500000001	-0.00428857000000001	0.00364719500000001	0.902400194401253	0.902400194401253	0.994161229482218	-0.0814181725925327	0.496570837216457	1.24021877164691	1.4461408263853	1.16603687949743	0.00126172137995687	8.66825877669505e-07	9.96208015027455e-05
N_Shore_chr20:49548194-49548525_ADNP	0.090370515	0.09052599	0.092958195	0.00243220499999999	0.00258767999999999	0.000155475000000002	0.837777479258822	0.968289837864919	0.635139487269883	-0.0109230725401658	0.91587989389698	1.24021877164691	1.4461408263853	1.16603687949743	0.00126172137995687	8.66825877669505e-07	9.96208015027455e-05
Island_chr20:49548194-49548525_ADNP	0.1509767	0.149966	0.1240512	-0.0259148	-0.0269255	-0.0010107	0.902400194401253	0.686017125117228	0.686017125117228	-0.0394663905743265	0.742041741756837	1.24021877164691	1.4461408263853	1.16603687949743	0.00126172137995687	8.66825877669505e-07	9.96208015027455e-05
S_Shore_chr20:49547068-49547516_ADNP	0.5362644	0.5625093	0.47273965	-0.08976965	-0.06352475	0.0262449	0.426293461345495	0.716411656683726	0.952256279729904	-0.097919249881947	0.507896958303274	1.24021877164691	1.4461408263853	1.16603687949743	0.00126172137995687	8.66825877669505e-07	9.96208015027455e-05
N_Shore_chr10:64564435-64565818_ADO	0.078791185	0.087557335	0.080659635	-0.00689769999999999	0.00186844999999999	0.00876614999999999	0.837777479258822	0.999325913718493	0.837777479258822	0.00323690583179395	0.975030533175686	1.49093668679266	2.10910093020744	1.41461468410479	0.00113001534510894	1.45920945692239e-05	0.00293270404941183
Island_chr10:64564435-64565818_ADO	0.09398276	0.100086925	0.08876893	-0.011317995	-0.00521383	0.00610416499999999	0.00170698044560735	0.00198975080538955	0.34284316019742	-0.0870054957571969	0.0799409456481238	1.49093668679266	2.10910093020744	1.41461468410479	0.00113001534510894	1.45920945692239e-05	0.00293270404941183
S_Shore_chr10:64564435-64565818_ADO	0.41735705	0.40299015	0.299395	-0.10359515	-0.11796205	-0.0143669	0.00386090824467955	0.00386090824467955	0.699374199935276	-0.430214191480088	0.00227308210975795	1.49093668679266	2.10910093020744	1.41461468410479	0.00113001534510894	1.45920945692239e-05	0.00293270404941183
S_Shelf_chr10:64564435-64565818_ADO	0.7160411	0.7058243	0.7006214	-0.00520290000000001	-0.0154197	-0.0102168	0.210551632726011	0.210551632726011	0.210551632726011	-0.341607023259321	0.0174867023669688	1.49093668679266	2.10910093020744	1.41461468410479	0.00113001534510894	1.45920945692239e-05	0.00293270404941183
N_Shore_chr1:203097233-203097496_ADORA1	0.36904465	0.32836095	0.3514101	0.02304915	-0.01763455	-0.0406837	0.941181370674482	0.699374199935276	0.699374199935276	-0.0213076262272495	0.76925274701432	1.40544930359709	1.85673510924822	1.32109717831594	0.000806064775694835	1.16851102008035e-05	0.00121698921218963
Island_chr1:203097233-203097496_ADORA1	0.08842306	0.091823935	0.08856193	-0.003262005	0.000138869999999999	0.003400875	0.968289837864919	0.635139487269883	0.635139487269883	-0.0361758511719115	0.726398013493303	1.40544930359709	1.85673510924822	1.32109717831594	0.000806064775694835	1.16851102008035e-05	0.00121698921218963
S_Shore_chr1:203097233-203097496_ADORA1	0.87014445	0.87079765	0.87234485	0.00154719999999986	0.00220039999999999	0.000653200000000131	0.994161229482218	0.994161229482218	0.902400194401253	-0.0103334066918984	0.931347513062724	1.40544930359709	1.85673510924822	1.32109717831594	0.000806064775694835	1.16851102008035e-05	0.00121698921218963
S_Shelf_chr22:24819537-24820810_ADORA2A	0.7942797	0.768758	0.77510415	0.00634614999999994	-0.0191755499999999	-0.0255216999999999	0.674893978560585	0.068433494705288	0.191764537000304	-0.173904571581629	0.00306623828404872	1.46684456403075	2.18550696249991	1.48993766353426	0.00169364947942344	1.83644324166437e-06	2.96183851500289e-05
N_Shore_chr17:15847757-15849513_ADORA2B	0.7382426	0.73870115	0.72531155	-0.0133896	-0.0129310499999999	0.000458550000000058	0.952256279729904	0.716411656683726	0.999890969658817	-0.0400546376834658	0.786929371537012	4.50028003067441	6.74597906	2.86484371	5.36406771496405e-05	3.2370627622066e-07	0.00025006209435829
Island_chr17:15847757-15849513_ADORA2B	0.054862335	0.056632645	0.053278375	-0.00335426999999999	-0.00158396	0.00177031	0.605812715518473	0.492983120215651	0.492983120215651	0.019203525151153	0.735459987499379	4.50028003067441	6.74597906	2.86484371	5.36406771496405e-05	3.2370627622066e-07	0.00025006209435829
Island_chr1:112058184-112058590_ADORA3	0.496639	0.50720365	0.333982	-0.17322165	-0.162657	0.01056465	0.00393063554049955	0.0171654346722092	0.491206197540245	-0.490903743042019	4.40303672215752e-07	1.57676230023872	1.98220674736961	1.25713732949444	0.00723795800869216	8.36791180552289e-05	0.00363990626056504
N_Shore_chr15:73075586-73076663_ADPGK	0.15552265	0.17142045	0.15402465	-0.0173958	-0.001498	0.0158978	0.765931452348224	0.918805221412117	0.99992460868065	-0.0529544834103482	0.565684414476032	1.67399542035488	2.20202739508068	1.31543215011536	0.000138549397948593	1.70512632684667e-06	0.00254085846482346
Island_chr15:73075586-73076663_ADPGK	0.060752045	0.06126778	0.06387977	0.00261199	0.003127725	0.000515734999999996	0.94458017466748	0.627167050717532	0.452522023267376	0.0348353422031211	0.61147933856782	1.67399542035488	2.20202739508068	1.31543215011536	0.000138549397948593	1.70512632684667e-06	0.00254085846482346
S_Shore_chr15:73075586-73076663_ADPGK	0.4270001	0.4100922	0.4566142	0.046522	0.0296141	-0.0169079	0.918805221412117	0.765931452348224	0.918805221412117	0.0335122711502815	0.716329901761308	1.67399542035488	2.20202739508068	1.31543215011536	0.000138549397948593	1.70512632684667e-06	0.00254085846482346
N_Shore_chr3:119298284-119298983_ADPRH	0.17532555	0.1593999	0.1643503	0.00495040000000002	-0.01097525	-0.01592565	0.449036822040911	0.262833842015551	0.139822579488938	-0.281192359959233	0.0167234365984899	1.40160602157352	1.90858689727387	1.36171425343277	0.000136716444767938	9.86939671805562e-07	0.00122044758602099
Island_chr3:119298284-119298983_ADPRH	0.06932864	0.06352294	0.065922965	0.002400025	-0.003405675	-0.0058057	0.765763173528629	0.765763173528629	0.370138738185771	-0.154492383445806	0.023144423808266	1.40160602157352	1.90858689727387	1.36171425343277	0.000136716444767938	9.86939671805562e-07	0.00122044758602099
N_Shelf_chr13:114085423-114085682_ADPRHL1	0.92707735	0.92889415	0.92545285	-0.00344129999999998	-0.00162450000000003	0.00181679999999995	0.994161229482218	0.902400194401253	0.994161229482218	0.0175985972792409	0.883347584401875	2.20735281997006	3.76675611226817	1.70645855895356	0.000763748578385085	2.50491119121943e-05	0.000282313807256037
N_Shore_chr13:114085423-114085682_ADPRHL1	0.8007169	0.78826065	0.7922872	0.00402655000000007	-0.00842969999999998	-0.0124562500000001	0.990019328883309	0.990019328883309	0.918805221412117	0.0171734201069813	0.852311434940993	2.20735281997006	3.76675611226817	1.70645855895356	0.000763748578385085	2.50491119121943e-05	0.000282313807256037
Island_chr13:114085423-114085682_ADPRHL1	0.9404504	0.9346823	0.945106	0.0104237	0.00465559999999998	-0.00576810000000005	0.635139487269883	0.968289837864919	0.968289837864919	0.012370751765038	0.90478028394867	2.20735281997006	3.76675611226817	1.70645855895356	0.000763748578385085	2.50491119121943e-05	0.000282313807256037
S_Shore_chr13:114085423-114085682_ADPRHL1	0.838296	0.82562475	0.8374562	0.01183145	-0.000839799999999946	-0.0126712499999999	0.837777479258822	0.968289837864919	0.837777479258822	0.0533301946240817	0.605819709114046	2.20735281997006	3.76675611226817	1.70645855895356	0.000763748578385085	2.50491119121943e-05	0.000282313807256037
S_Shelf_chr13:114085423-114085682_ADPRHL1	0.80963885	0.81414225	0.81472145	0.000579200000000002	0.00508259999999994	0.00450339999999994	0.996921283334837	0.522069494142809	0.960171518075768	0.0625383320615834	0.456484104251789	2.20735281997006	3.76675611226817	1.70645855895356	0.000763748578385085	2.50491119121943e-05	0.000282313807256037
Island_chr13:114096050-114096317_ADPRHL1	0.90661555	0.9086094	0.91065515	0.00204574999999996	0.00403960000000003	0.00199385000000007	0.994161229482218	0.994161229482218	0.686017125117228	0.051207637096138	0.669243066959697	2.20735281997006	3.76675611226817	1.70645855895356	0.000763748578385085	2.50491119121943e-05	0.000282313807256037
S_Shelf_chr13:114096050-114096317_ADPRHL1	0.58553855	0.6397569	0.61824135	-0.02151555	0.0327028	0.0542183500000001	0.699374199935276	0.210551632726011	0.210551632726011	0.258754892568857	0.0757605653165423	2.20735281997006	3.76675611226817	1.70645855895356	0.000763748578385085	2.50491119121943e-05	0.000282313807256037
N_Shore_chr1:36554325-36554955_ADPRHL2	0.74908105	0.7667016	0.76285785	-0.00384374999999992	0.0137768	0.01762055	0.999991736274292	0.996921283334837	0.960171518075768	0.0141158655823678	0.86664429555174	1.19976073839369	1.61590233783359	1.34685382353573	4.9945279034703e-05	5.36654948668128e-07	0.000451106332893265
Island_chr1:36554325-36554955_ADPRHL2	0.078340215	0.078889215	0.08559391	0.006704695	0.007253695	0.000549000000000008	0.686017125117228	0.686017125117228	0.994161229482218	0.0223736672169978	0.852015369489239	1.19976073839369	1.61590233783359	1.34685382353573	4.9945279034703e-05	5.36654948668128e-07	0.000451106332893265
N_Shore_chr8:26721642-26724566_ADRA1A	0.69341245	0.67070795	0.70015795	0.02945	0.00674549999999985	-0.0227045000000001	0.716411656683726	0.426293461345495	0.952256279729904	0.00112183897266031	0.993962107420671	6.38700216754502	91.5488900705112	14.3336243935705	0.000664962520094417	8.36005546899759e-05	0.00212176304680902
Island_chr8:26721642-26724566_ADRA1A	0.3173193	0.3403041	0.23132575	-0.10897835	-0.08599355	0.0229848	9.38232804781336e-08	1.18855622258662e-05	0.305622459358386	-0.30913821850986	2.06639664337189e-09	6.38700216754502	91.5488900705112	14.3336243935705	0.000664962520094417	8.36005546899759e-05	0.00212176304680902
Island_chr5:159343215-159343574_ADRA1B	0.07964935	0.084621165	0.08619219	0.001571025	0.00654283999999999	0.00497181499999999	0.918805221412117	0.404587405685253	0.765931452348224	-0.0106050561750996	0.908476966127511	8.855936619321	20.9628063809806	2.3670908320692	0.0154604657618387	0.00603424148690768	0.00101404648183231
S_Shore_chr5:159343215-159343574_ADRA1B	0.47410815	0.47195315	0.39724535	-0.0747078	-0.0768628	-0.00215499999999996	0.164079197726652	0.164079197726652	0.759097838492289	-0.058112052042544	0.528396509560004	8.855936619321	20.9628063809806	2.3670908320692	0.0154604657618387	0.00603424148690768	0.00101404648183231
Island_chr5:159399004-159399928_ADRA1B	0.14806945	0.16831645	0.1510952	-0.01722125	0.00302574999999999	0.020247	0.635139487269883	0.837777479258822	0.837777479258822	-0.124334739306311	0.227448196901713	8.855936619321	20.9628063809806	2.3670908320692	0.0154604657618387	0.00603424148690768	0.00101404648183231
Island_chr20:4202148-4202765_ADRA1D	0.54723835	0.51459835	0.54437375	0.0297754000000001	-0.00286459999999988	-0.03264	0.686017125117228	0.902400194401253	0.994161229482218	-0.0956591254717711	0.424102458295785	2074.15875827913	7.53505389	4.36457580826	2.6285137757058e-05	7.65509416634768e-08	0.000580100207039382
Island_chr20:4228532-4230496_ADRA1D	0.13004875	0.1151742	0.1158663	0.000692100000000001	-0.01418245	-0.01487455	0.978894643500705	0.90479768209012	0.99882208604913	0.042823837542071	0.58151769517893	2074.15875827913	7.53505389	4.36457580826	2.6285137757058e-05	7.65509416634768e-08	0.000580100207039382
Island_chr10:112835990-112839303_ADRA2A	0.11082385	0.11189925	0.10682335	-0.00507590000000001	-0.0040005	0.0010754	0.9097164761339	0.627167050717532	0.829553062191961	0.00697342856961762	0.891657723901803	1.76622260214611	2.27129139384834	1.28595987339791	0.0105720165873822	0.000430007822904255	8.77223003450986e-05
S_Shore_chr10:112835990-112839303_ADRA2A	0.7994689	0.7882882	0.79499545	0.00670725000000005	-0.00447344999999988	-0.0111806999999999	0.699374199935276	0.210551632726011	0.0366310527071189	-0.192098118024647	0.190861868957242	1.76622260214611	2.27129139384834	1.28595987339791	0.0105720165873822	0.000430007822904255	8.77223003450986e-05
N_Shelf_chr2:96781406-96782971_ADRA2B	0.76361205	0.75726025	0.7457375	-0.01152275	-0.0178745500000002	-0.00635180000000013	0.699374199935276	0.0366310527071189	0.0366310527071189	-0.0379221799411986	0.798028813166814	1.41237106707463	1.83431440506411	1.29874821697066	8.24028877290767e-05	5.12524929388222e-07	0.000355742110139949
N_Shore_chr2:96781406-96782971_ADRA2B	0.8114294	0.8232688	0.8200393	-0.0032295	0.00860989999999995	0.0118393999999999	0.913475513339838	0.759097838492289	0.572654849949571	-0.0163976946591836	0.858911825417176	1.41237106707463	1.83431440506411	1.29874821697066	8.24028877290767e-05	5.12524929388222e-07	0.000355742110139949
Island_chr2:96781406-96782971_ADRA2B	0.34612545	0.400924	0.3618592	-0.0390648	0.01573375	0.05479855	0.810309270222576	0.999325913718493	0.65695851287439	0.0343063187264392	0.741364260879137	1.41237106707463	1.83431440506411	1.29874821697066	8.24028877290767e-05	5.12524929388222e-07	0.000355742110139949
Island_chr4:3767072-3769789_ADRA2C	0.1928246	0.2148585	0.20481495	-0.01004355	0.01199035	0.0220339	0.605812715518473	0.318219429170236	0.522744205701295	0.0301087501382424	0.596836362610442	2.64876925865394	74.582526957272	28.1574269686192	0.00198424598947209	1.89589563496999e-05	0.000184586541417246
S_Shore_chr4:3767072-3769789_ADRA2C	0.39936465	0.4356327	0.4373623	0.0017296	0.03799765	0.03626805	0.699374199935276	0.210551632726011	0.699374199935276	0.311277971033221	0.031273986389957	2.64876925865394	74.582526957272	28.1574269686192	0.00198424598947209	1.89589563496999e-05	0.000184586541417246
Island_chr10:115803358-115805468_ADRB1	0.100537105	0.09920759	0.10065155	0.00144396000000001	0.000114445000000005	-0.001329515	0.746825762301617	0.620809867379389	0.746825762301617	-0.0499535469308738	0.418916516680465	2.00570028943372	5.52347571587042	2.75388887610416	0.00232275639724585	1.12912118597473e-05	6.58945582890505e-05
S_Shore_chr10:115803358-115805468_ADRB1	0.38181535	0.34070905	0.2969037	-0.04380535	-0.08491165	-0.0411063	0.210551632726011	0.00386090824467955	0.210551632726011	-0.454401173969436	0.00117708702920899	2.00570028943372	5.52347571587042	2.75388887610416	0.00232275639724585	1.12912118597473e-05	6.58945582890505e-05
N_Shore_chr5:148206075-148206482_ADRB2	0.12251435	0.1088231	0.11066035	0.00183724999999998	-0.011854	-0.01369125	0.837777479258822	0.273008062449821	0.837777479258822	-0.0543179040309693	0.599151373546269	1.56845313651831	2.00250052601058	1.27673596321518	0.0025700698599349	1.9915358486931e-05	0.00147243681772562
Island_chr5:148206075-148206482_ADRB2	0.070205035	0.07654799	0.067922625	-0.008625365	-0.00228241	0.006342955	0.131419728340629	0.765763173528629	0.26999967167738	0.0396037417470229	0.562654242912003	1.56845313651831	2.00250052601058	1.27673596321518	0.0025700698599349	1.9915358486931e-05	0.00147243681772562
S_Shore_chr5:148206075-148206482_ADRB2	0.50259045	0.44306145	0.3947064	-0.04835505	-0.10788405	-0.0595290000000001	0.0366310527071189	0.00386090824467955	0.210551632726011	-0.568481783070522	2.49576679140048e-05	1.56845313651831	2.00250052601058	1.27673596321518	0.0025700698599349	1.9915358486931e-05	0.00147243681772562
Island_chr8:37822486-37824008_ADRB3	0.1375477	0.1523661	0.15887515	0.00650905000000002	0.02132745	0.0148184	0.838570126687112	0.142581629290515	0.210551632726011	0.132182964808483	0.0676023149557853	10.4028219011996	5.60517111	2.020623264	1.07454271669005e-05	1.04573615509188e-07	0.000722265071753183
S_Shore_chr8:37822486-37824008_ADRB3	0.288034	0.2523651	0.28918685	0.03682175	0.00115284999999998	-0.0356689	0.00710129679660687	0.142581629290515	0.210551632726011	0.096130564625673	0.184707229505201	10.4028219011996	5.60517111	2.020623264	1.07454271669005e-05	1.04573615509188e-07	0.000722265071753183
N_Shore_chr11:67033675-67034660_ADRBK1	0.44142265	0.4032053	0.43439845	0.03119315	-0.00702420000000004	-0.03821735	0.952256279729904	0.952256279729904	0.716411656683726	5.65338890193169e-05	0.999695723985663	1.61393224081569	2.47965514031614	1.5364059764138	0.000565121125693572	1.07847873439714e-05	0.000389093230692042
Island_chr11:67033675-67034660_ADRBK1	0.048569525	0.054065105	0.056562025	0.00249692	0.0079925	0.00549558	0.908752654932866	0.778949859791899	0.778949859791899	-0.00156032896275882	0.983984986045413	1.61393224081569	2.47965514031614	1.5364059764138	0.000565121125693572	1.07847873439714e-05	0.000389093230692042
N_Shelf_chr11:67052394-67053110_ADRBK1	0.78497915	0.78520845	0.78456285	-0.000645600000000135	-0.000416300000000147	0.000229299999999988	0.960171518075768	0.370702569975768	0.960171518075768	0.00327156140852576	0.968956815668558	1.61393224081569	2.47965514031614	1.5364059764138	0.000565121125693572	1.07847873439714e-05	0.000389093230692042
Island_chr11:67052394-67053110_ADRBK1	0.78774715	0.7953818	0.78717655	-0.00820524999999994	-0.000570599999999977	0.00763464999999997	0.968289837864919	0.999325913718493	0.837777479258822	-0.0403288791399027	0.696445350271459	1.61393224081569	2.47965514031614	1.5364059764138	0.000565121125693572	1.07847873439714e-05	0.000389093230692042
S_Shore_chr11:67052394-67053110_ADRBK1	0.8322942	0.82140055	0.80654	-0.01486055	-0.0257541999999999	-0.01089365	0.952256279729904	0.952256279729904	0.952256279729904	-0.132280907628882	0.370114674629773	1.61393224081569	2.47965514031614	1.5364059764138	0.000565121125693572	1.07847873439714e-05	0.000389093230692042
N_Shore_chr22:25960959-25961368_ADRBK2	0.1383283	0.14059455	0.14186305	0.00126850000000001	0.00353474999999998	0.00226624999999997	0.908752654932866	0.778949859791899	0.980733323885512	0.0333217988629268	0.668072858791965	2.3382796241718	3.29117442284149	1.40751960921149	0.00663722735775821	0.000133587101993478	0.000106640838760919
Island_chr22:25960959-25961368_ADRBK2	0.11485745	0.123469	0.1221667	-0.00130229999999999	0.00730925	0.00861155	0.627167050717532	0.0878664139416911	0.0878664139416911	0.217166175513795	0.0335576931403042	2.3382796241718	3.29117442284149	1.40751960921149	0.00663722735775821	0.000133587101993478	0.000106640838760919
Island_chr20:60877499-60879008_ADRM1	0.085549675	0.082359725	0.082645125	0.000285400000000005	-0.00290454999999999	-0.00318995	0.76954696275513	0.888835081546934	0.888835081546934	-0.0389918456775121	0.568709999228681	1.40100544464923	1.66056137814787	1.18526404339822	0.000848695336828369	1.3877400434393e-05	0.00178509523305856
S_Shore_chr20:60877499-60879008_ADRM1	0.4044553	0.3952958	0.3989894	0.00369360000000007	-0.00546589999999991	-0.00915949999999999	0.999890969658817	0.952256279729904	0.952256279729904	-0.1026249197039	0.487619268249885	1.40100544464923	1.66056137814787	1.18526404339822	0.000848695336828369	1.3877400434393e-05	0.00178509523305856
Island_chr20:60882593-60882900_ADRM1	0.47330975	0.4470595	0.4708428	0.0237833	-0.00246694999999997	-0.02625025	0.303827841355671	0.977355962994133	0.635139487269883	0.015729266224152	0.87974718598984	1.40100544464923	1.66056137814787	1.18526404339822	0.000848695336828369	1.3877400434393e-05	0.00178509523305856
N_Shore_chr22:40742403-40742944_ADSL	0.082338725	0.08335096	0.08440025	0.00104928999999999	0.00206152499999999	0.001012235	0.765931452348224	0.99992460868065	0.918805221412117	-0.0414495209742686	0.653072858288871	1.43878715533626	1.81381001519952	1.26065207662743	0.000629543350208081	1.93971629132782e-06	0.000427082689088038
Island_chr22:40742403-40742944_ADSL	0.08078852	0.080807435	0.076727285	-0.00408014999999999	-0.004061235	1.89149999999944e-05	0.960171518075768	0.85283384171513	0.999991736274292	-0.0264740638594593	0.752780488676477	1.43878715533626	1.81381001519952	1.26065207662743	0.000629543350208081	1.93971629132782e-06	0.000427082689088038
S_Shore_chr22:40742403-40742944_ADSL	0.19865605	0.2128276	0.1876797	-0.0251479	-0.01097635	0.01417155	0.902400194401253	0.902400194401253	0.994161229482218	-0.0103826178887235	0.931021362824758	1.43878715533626	1.81381001519952	1.26065207662743	0.000629543350208081	1.93971629132782e-06	0.000427082689088038
N_Shore_chr1:244614522-244615601_ADSS	0.405898415	0.370348715	0.328761275	-0.04158744	-0.07713714	-0.0355497	0.716411656683726	0.214534631549035	0.426293461345495	-0.0491772436502838	0.739942229998735	1.21813107004811	1.39046246668635	1.1414719654359	0.000229329090123686	1.20804102741362e-07	2.56591445270622e-05
Island_chr1:244614522-244615601_ADSS	0.071891995	0.07380417	0.07366841	-0.000135759999999999	0.00177641500000002	0.00191217500000002	0.554169541931664	0.554169541931664	0.674893978560585	-0.04545942514107	0.442181689179292	1.21813107004811	1.39046246668635	1.1414719654359	0.000229329090123686	1.20804102741362e-07	2.56591445270622e-05
S_Shore_chr1:244614522-244615601_ADSS	0.8667874	0.85152705	0.85466395	0.00313689999999989	-0.01212345	-0.0152603499999999	0.433736099701466	0.968289837864919	0.433736099701466	-0.0685670451903055	0.506819296663806	1.21813107004811	1.39046246668635	1.1414719654359	0.000229329090123686	1.20804102741362e-07	2.56591445270622e-05
Island_chr14:105189927-105190864_ADSSL1	0.05585727	0.049185745	0.05550759	0.00632184499999999	-0.000349680000000005	-0.006671525	0.963945243664875	0.995066506386701	0.963945243664875	0.00304545376920901	0.96450646103936	3.30855818980965	6.47355441989004	1.95660890590607	0.0243714611679127	0.00331106761841351	4.91313470218427e-05
N_Shore_chr7:44152227-44152505_AEBP1	0.6296586	0.5917117	0.5817441	-0.00996760000000008	-0.0479145	-0.0379468999999999	0.952256279729904	0.716411656683726	0.716411656683726	-0.032382912168187	0.827040585024615	1.55308085618229	2.05814148074521	1.3251991823558	0.000566940399872407	4.65604187747755e-06	0.00129904265938232
Island_chr7:44152227-44152505_AEBP1	0.81723655	0.7944018	0.7956161	0.0012143	-0.0216204500000001	-0.0228347500000001	0.952256279729904	0.999890969658817	0.952256279729904	0.0546339387719342	0.712267005076497	1.55308085618229	2.05814148074521	1.3251991823558	0.000566940399872407	4.65604187747755e-06	0.00129904265938232
N_Shore_chr7:44153157-44153501_AEBP1	0.70151395	0.66071355	0.66345765	0.00274410000000003	-0.0380563	-0.0408004000000001	0.952256279729904	0.999890969658817	0.426293461345495	-0.0204003173243354	0.890535876589276	1.55308085618229	2.05814148074521	1.3251991823558	0.000566940399872407	4.65604187747755e-06	0.00129904265938232
Island_chr7:44153157-44153501_AEBP1	0.8913984	0.8831342	0.8818737	-0.0012605	-0.00952470000000005	-0.00826420000000005	0.918805221412117	0.578600141650845	0.578600141650845	-0.0937167164441402	0.308624535987956	1.55308085618229	2.05814148074521	1.3251991823558	0.000566940399872407	4.65604187747755e-06	0.00129904265938232
Island_chr12:19592183-19593685_AEBP2	0.118526	0.1148617	0.11612925	0.00126754999999999	-0.00239674999999999	-0.00366429999999998	0.860255220526975	0.943469817160642	0.943469817160642	-0.0315604534908793	0.609707835952352	1.43335889248885	1.54673434287522	1.07909774096389	0.00102552666063234	1.17010029166731e-05	0.00446729598475602
N_Shore_chr15:89164376-89164952_AEN	0.31808715	0.2704928	0.27439505	0.00390225	-0.0436921	-0.04759435	0.994161229482218	0.449036822040911	0.449036822040911	-0.0809486730164887	0.499065041070626	1.7028342525403	2.08589025026317	1.22495201582387	0.00649578223907169	0.0002495805345559	8.83941331651394e-05
Island_chr15:89164376-89164952_AEN	0.04739248	0.046926415	0.04983532	0.002908905	0.00244284	-0.000466065000000002	0.765763173528629	0.963945243664875	0.963945243664875	0.00792086560249882	0.907859550873225	1.7028342525403	2.08589025026317	1.22495201582387	0.00649578223907169	0.0002495805345559	8.83941331651394e-05
S_Shore_chr15:89164376-89164952_AEN	0.09024172	0.090383545	0.086161405	-0.00422214	-0.004080315	0.000141824999999998	0.716411656683726	0.716411656683726	0.952256279729904	0.010185176675573	0.945223139520664	1.7028342525403	2.08589025026317	1.22495201582387	0.00649578223907169	0.0002495805345559	8.83941331651394e-05
S_Shelf_chr15:89164376-89164952_AEN	0.3735726	0.37723775	0.3446216	-0.0326161500000001	-0.0289510000000001	0.00366515000000001	0.716411656683726	0.716411656683726	0.952256279729904	-0.0961881689837989	0.51546268362519	1.7028342525403	2.08589025026317	1.22495201582387	0.00649578223907169	0.0002495805345559	8.83941331651394e-05
Island_chr19:3061188-3061952_AES	0.101683585	0.09872307	0.090510155	-0.00821291499999999	-0.01117343	-0.002960515	0.578600141650845	0.404587405685253	0.578600141650845	-0.165520119606981	0.0708110848889598	1.34109188290374	1.55377365003208	1.15858851271834	4.61315870880802e-05	4.25074673372466e-07	0.00136543289520989
S_Shore_chr19:3061188-3061952_AES	0.08698808	0.09005368	0.088227505	-0.00182617499999999	0.00123942500000002	0.0030656	0.159038887097092	0.523945499929975	0.627167050717532	-0.0333615152323369	0.514530402216298	1.34109188290374	1.55377365003208	1.15858851271834	4.61315870880802e-05	4.25074673372466e-07	0.00136543289520989
N_Shelf_chr4:7774495-7774769_AFAP1	0.8405563	0.83132175	0.85059715	0.0192753999999999	0.01004085	-0.00923454999999995	0.952256279729904	0.952256279729904	0.952256279729904	0.0645937332994647	0.662707542837211	1.17080236392206	1.31923500506645	1.12677856290549	0.00147240423860297	2.21965791545e-06	0.000190074381487116
N_Shore_chr4:7774495-7774769_AFAP1	0.7689208	0.77785635	0.77220765	-0.00564869999999995	0.00328684999999995	0.0089355499999999	0.426293461345495	0.952256279729904	0.952256279729904	-0.104777641132071	0.478485714971523	1.17080236392206	1.31923500506645	1.12677856290549	0.00147240423860297	2.21965791545e-06	0.000190074381487116
Island_chr4:7774495-7774769_AFAP1	0.71426125	0.7120935	0.7014434	-0.0106501	-0.01281785	-0.00216775000000002	0.994161229482218	0.994161229482218	0.902400194401253	-0.1330813026582	0.265092728094218	1.17080236392206	1.31923500506645	1.12677856290549	0.00147240423860297	2.21965791545e-06	0.000190074381487116
N_Shelf_chr4:7802191-7802440_AFAP1	0.8667404	0.85171775	0.8623105	0.01059275	-0.00442989999999999	-0.01502265	0.692660139513439	0.692660139513439	0.250293072084445	0.0125789443119508	0.88105047998337	1.17080236392206	1.31923500506645	1.12677856290549	0.00147240423860297	2.21965791545e-06	0.000190074381487116
Island_chr4:7802191-7802440_AFAP1	0.8831513	0.8862226	0.88617715	-4.54500000000024e-05	0.00302585	0.0030713	0.968289837864919	0.999325913718493	0.837777479258822	0.00484329319424267	0.962646306959214	1.17080236392206	1.31923500506645	1.12677856290549	0.00147240423860297	2.21965791545e-06	0.000190074381487116
S_Shore_chr4:7802191-7802440_AFAP1	0.8408221	0.83372445	0.83890785	0.00518339999999995	-0.00191425000000001	-0.00709764999999996	0.426293461345495	0.716411656683726	0.426293461345495	0.0719663076112769	0.626906603638605	1.17080236392206	1.31923500506645	1.12677856290549	0.00147240423860297	2.21965791545e-06	0.000190074381487116
N_Shore_chr4:7940563-7941853_AFAP1	0.19760485	0.1412427	0.1850827	0.04384	-0.01252215	-0.05636215	0.765931452348224	0.765931452348224	0.164972699502243	-0.0910873872666227	0.322454287714545	1.17080236392206	1.31923500506645	1.12677856290549	0.00147240423860297	2.21965791545e-06	0.000190074381487116
Island_chr4:7940563-7941853_AFAP1	0.092702015	0.093522925	0.084388465	-0.00913446000000001	-0.00831355	0.000820910000000008	0.627167050717532	0.26999967167738	0.885551910972241	-0.0830932659175471	0.223895444540819	1.17080236392206	1.31923500506645	1.12677856290549	0.00147240423860297	2.21965791545e-06	0.000190074381487116
S_Shore_chr4:7940563-7941853_AFAP1	0.6433995	0.6078861	0.6188802	0.0109941	-0.0245193	-0.0355134	0.686017125117228	0.0678033517513699	0.0299135671226802	-0.376240674434957	0.00112515369885745	1.17080236392206	1.31923500506645	1.12677856290549	0.00147240423860297	2.21965791545e-06	0.000190074381487116
Island_chr5:148650920-148651772_AFAP1L1	0.1032756	0.097795225	0.1083253	0.010530075	0.0050497	-0.00548037499999998	0.918805221412117	0.990019328883309	0.99992460868065	-0.0663947045080393	0.471216997010621	2.39797905918767	4.91018633307946	2.04763520109421	0.00177022554585745	0.000211679840790531	0.00093758576923664
S_Shore_chr5:148650920-148651772_AFAP1L1	0.069122235	0.06952034	0.071190625	0.00167028500000001	0.00206839	0.000398104999999996	0.952256279729904	0.716411656683726	0.952256279729904	0.140521051630404	0.340775713538979	2.39797905918767	4.91018633307946	2.04763520109421	0.00177022554585745	0.000211679840790531	0.00093758576923664
N_Shore_chr10:116163391-116164599_AFAP1L2	0.33166085	0.24483255	0.1935944	-0.05123815	-0.13806645	-0.0868283	0.999890969658817	0.426293461345495	0.426293461345495	-0.0945987999105267	0.52245851615851	1.957463461212	2.90362177090969	1.48335937219071	0.00299070363524793	4.86963275617215e-05	0.000101625987103086
Island_chr10:116163391-116164599_AFAP1L2	0.07999909	0.079858435	0.079396055	-0.000462380000000012	-0.000603035000000002	-0.00014065499999999	0.400473665960806	0.572654849949571	0.759097838492289	-0.129234452984625	0.159492237412024	1.957463461212	2.90362177090969	1.48335937219071	0.00299070363524793	4.86963275617215e-05	0.000101625987103086
S_Shore_chr10:116163391-116164599_AFAP1L2	0.4927413	0.41001765	0.33610255	-0.0739151	-0.15663875	-0.08272365	0.250293072084445	0.00454459878916624	0.00923121609977473	-0.311500903200441	0.000144443032147537	1.957463461212	2.90362177090969	1.48335937219071	0.00299070363524793	4.86963275617215e-05	0.000101625987103086
Island_chr4:87855873-87857204_AFF1	0.05839571	0.06162408	0.062406825	0.000782745000000001	0.004011115	0.00322836999999999	0.630688574422087	0.967122350254218	0.695497031883737	-0.00799638771072904	0.907202075597537	1.21910876390897	1.44920129593517	1.18873831346141	3.96210845055623e-05	3.41542836451986e-06	0.000774808223786826
S_Shore_chr4:87855873-87857204_AFF1	0.083026475	0.080995035	0.079217695	-0.00177733999999999	-0.00380877999999998	-0.00203144	0.837777479258822	0.837777479258822	0.968289837864919	-0.0844575284563709	0.413280348585928	1.21910876390897	1.44920129593517	1.18873831346141	3.96210845055623e-05	3.41542836451986e-06	0.000774808223786826
N_Shore_chr4:87927928-87928667_AFF1	0.070656365	0.070039095	0.069990105	-4.89899999999988e-05	-0.000666260000000002	-0.000617270000000003	0.0995618483147803	0.517550843046749	0.517550843046749	-0.0347003892791522	0.679679938509341	1.21910876390897	1.44920129593517	1.18873831346141	3.96210845055623e-05	3.41542836451986e-06	0.000774808223786826
Island_chr4:87927928-87928667_AFF1	0.061322575	0.05911024	0.06114905	0.00203881	-0.000173525000000001	-0.002212335	0.807924159947443	0.807924159947443	0.807924159947443	-0.0280467165279736	0.520182828826908	1.21910876390897	1.44920129593517	1.18873831346141	3.96210845055623e-05	3.41542836451986e-06	0.000774808223786826
Island_chrX:147581861-147582072_AFF2	0.16240345	0.1356049	0.1382439	0.002639	-0.02415955	-0.02679855	0.692660139513439	0.370702569975768	0.099563966287185	-0.206771802073618	0.012898141362319	3.87961857452678	9.0945024201623	2.34417436803606	0.014410197813602	0.00023890750583362	0.00102042542503631
N_Shore_chrX:147582276-147583283_AFF2	0.1415826	0.1260068	0.12292745	-0.00307934999999999	-0.01865515	-0.0155758	0.999890969658817	0.426293461345495	0.426293461345495	-0.208665701926498	0.1546512979385	3.87961857452678	9.0945024201623	2.34417436803606	0.014410197813602	0.00023890750583362	0.00102042542503631
Island_chrX:147582276-147583283_AFF2	0.14582295	0.13363975	0.1048128	-0.02882695	-0.04101015	-0.0121832	0.160701630390613	0.0337022412499426	0.517550843046749	-0.192820497047878	0.0205881733371916	3.87961857452678	9.0945024201623	2.34417436803606	0.014410197813602	0.00023890750583362	0.00102042542503631
S_Shore_chrX:147581861-147582072_AFF2	0.52682655	0.41640945	0.40902485	-0.00738459999999996	-0.1178017	-0.1104171	0.952256279729904	0.214534631549035	0.716411656683726	-0.195579470108931	0.182793234450528	3.87961857452678	9.0945024201623	2.34417436803606	0.014410197813602	0.00023890750583362	0.00102042542503631
N_Shore_chr2:100720385-100720741_AFF3	0.4053414	0.42859375	0.4351668	0.00657304999999997	0.0298254	0.02325235	0.952256279729904	0.426293461345495	0.952256279729904	-0.0806483817632856	0.585816208749967	1.65472040864857	3.14288677915435	1.89934611474405	2.78705186941684e-06	2.5219970621095e-08	0.000106362401520146
Island_chr2:100720385-100720741_AFF3	0.13606495	0.13686665	0.13287895	-0.00398770000000001	-0.00318599999999999	0.000801700000000016	0.716411656683726	0.716411656683726	0.952256279729904	-0.193904991912508	0.186643058981885	1.65472040864857	3.14288677915435	1.89934611474405	2.78705186941684e-06	2.5219970621095e-08	0.000106362401520146
S_Shore_chr2:100720385-100720741_AFF3	0.52593095	0.41035895	0.3525985	-0.05776045	-0.17333245	-0.115572	0.000567925967793537	7.55027151910781e-11	0.00297571929492924	-0.290260284302257	5.36461403310534e-07	1.65472040864857	3.14288677915435	1.89934611474405	2.78705186941684e-06	2.5219970621095e-08	0.000106362401520146
S_Shelf_chr2:100720385-100720741_AFF3	0.3726799	0.30147445	0.29942665	-0.00204779999999993	-0.0732532499999999	-0.07120545	0.248548218323673	0.0337022412499426	0.0995618483147803	-0.204515868268278	0.0139383382925176	1.65472040864857	3.14288677915435	1.89934611474405	2.78705186941684e-06	2.5219970621095e-08	0.000106362401520146
N_Shore_chr2:100210147-100210491_AFF3	0.870871	0.86605315	0.86190835	-0.00414480000000006	-0.00896264999999996	-0.0048178499999999	0.426293461345495	0.426293461345495	0.426293461345495	-0.269378686070251	0.0640970025921723	1.65472040864857	3.14288677915435	1.89934611474405	2.78705186941684e-06	2.5219970621095e-08	0.000106362401520146
Island_chr2:100210147-100210491_AFF3	0.7980242	0.7531482	0.7566519	0.0035037	-0.0413722999999999	-0.0448759999999999	0.262833842015551	0.449036822040911	0.139822579488938	-0.107214056136692	0.370035352644861	1.65472040864857	3.14288677915435	1.89934611474405	2.78705186941684e-06	2.5219970621095e-08	0.000106362401520146
Island_chr5:132298789-132299740_AFF4	0.05974036	0.065025045	0.06551635	0.000491304999999997	0.00577599	0.005284685	0.517550843046749	0.687091197243966	0.517550843046749	0.0232941745217922	0.781679149839885	1.64078439902045	2.81906330448942	1.71811927647069	8.38049959552765e-05	7.09912357132834e-07	0.00123682658996861
N_Shore_chr16:90038530-90039583_AFG3L1	0.8277592	0.7931676	0.81115655	0.01798895	-0.0166026500000001	-0.0345916000000001	0.85283384171513	0.960171518075768	0.960171518075768	-0.00551708145920507	0.947673622307508	1.53243898577433	2.04391552704466	1.33376633328856	0.000212292768894823	2.35844426136954e-06	0.00206042291781634
Island_chr16:90038530-90039583_AFG3L1	0.071480325	0.07095466	0.07148082	0.000526159999999998	4.95000000003132e-07	-0.000525664999999995	0.987571553246588	0.945483759622715	0.945483759622715	-0.0115428231359066	0.851923346313349	1.53243898577433	2.04391552704466	1.33376633328856	0.000212292768894823	2.35844426136954e-06	0.00206042291781634
Island_chr16:90066317-90066643_AFG3L1	0.8122111	0.81312105	0.8246832	0.0115621499999999	0.0124720999999999	0.000909949999999937	0.686017125117228	0.902400194401253	0.262833842015551	-0.00518389193877596	0.965528373963788	1.53243898577433	2.04391552704466	1.33376633328856	0.000212292768894823	2.35844426136954e-06	0.00206042291781634
N_Shore_chr18:12376538-12377306_AFG3L2	0.64686055	0.54448915	0.60176055	0.0572714000000001	-0.0450999999999999	-0.1023714	0.952256279729904	0.716411656683726	0.214534631549035	-0.0473315263019026	0.749379539557828	1.30010685198213	1.69701475719586	1.3052886803947	9.50890790801896e-05	3.42493755460026e-07	1.82749668479673e-05
Island_chr18:12376538-12377306_AFG3L2	0.05310423	0.05266527	0.05630301	0.00363774	0.00319878	-0.000438960000000002	0.765931452348224	0.578600141650845	0.990019328883309	-0.0210887096375221	0.819162226151097	1.30010685198213	1.69701475719586	1.3052886803947	9.50890790801896e-05	3.42493755460026e-07	1.82749668479673e-05
S_Shore_chr18:12376538-12377306_AFG3L2	0.1919245	0.1938409	0.1714959	-0.022345	-0.0204286	0.00191639999999998	0.692660139513439	0.692660139513439	0.996921283334837	-0.0386804792579561	0.645306157435281	1.30010685198213	1.69701475719586	1.3052886803947	9.50890790801896e-05	3.42493755460026e-07	1.82749668479673e-05
Island_chr17:76183077-76183449_AFMID	0.09675877	0.1032163	0.09701482	-0.00620148	0.000256050000000008	0.00645753	0.00491006441139008	0.722233560535225	0.00300687837573699	0.00663203628138823	0.907116650218752	1.13349767278518	1.30755681698431	1.15355933089077	4.13118011993942e-06	1.01033168540411e-08	9.45638425359168e-05
S_Shore_chr17:76183077-76183449_AFMID	0.27384305	0.29289695	0.31154955	0.0186526	0.0377065	0.0190539000000001	0.837777479258822	0.837777479258822	0.968289837864919	0.0668737663953558	0.517393455125327	1.13349767278518	1.30755681698431	1.15355933089077	4.13118011993942e-06	1.01033168540411e-08	9.45638425359168e-05
Island_chr2:64751141-64752083_AFTPH	0.04692515	0.05296586	0.049489265	-0.00347659500000001	0.002564115	0.00604071	0.818621174474496	0.120083321215629	0.0348445650069703	-0.00341381968085984	0.958042086438566	1.59178765636989	1.88334604707942	1.18316412339472	0.000857532976139125	5.83274644608153e-06	0.00198772104673586
N_Shore_chr4:178363239-178363708_AGA	0.331699595	0.326113455	0.37250586	0.046392405	0.040806265	-0.00558614000000002	0.999890969658817	0.952256279729904	0.952256279729904	0.02129452441844	0.885768900969554	1.44605010813528	1.76336042166082	1.21943244687054	0.000589679361435913	3.38728984756404e-06	0.00143108129431574
Island_chr4:178363239-178363708_AGA	0.102564	0.1034221	0.10282685	-0.000595250000000005	0.000262849999999995	0.000858100000000001	0.449036822040911	0.902400194401253	0.902400194401253	0.0909291695019265	0.447474709182643	1.44605010813528	1.76336042166082	1.21943244687054	0.000589679361435913	3.38728984756404e-06	0.00143108129431574
S_Shore_chr4:178363239-178363708_AGA	0.12861255	0.133116	0.13423125	0.00111524999999998	0.0056187	0.00450345000000002	0.918805221412117	0.765931452348224	0.765931452348224	-0.00660595153717475	0.942913941598404	1.44605010813528	1.76336042166082	1.21943244687054	0.000589679361435913	3.38728984756404e-06	0.00143108129431574
Island_chr2:236401799-236403946_AGAP1	0.11970615	0.1255521	0.13266985	0.00711775000000001	0.0129637	0.00584594999999999	0.892778337250123	0.554169541931664	0.674893978560585	-0.0021748201919608	0.970686371044628	1.81341677980694	2.76794576607516	1.5263704388849	0.000242402544344728	8.52167391408599e-06	0.00382097556066517
N_Shore_chr2:236443815-236444025_AGAP1	0.79865395	0.7936403	0.7832979	-0.0103424	-0.0153560500000001	-0.00501365000000009	0.85283384171513	0.522069494142809	0.522069494142809	0.00730886896646293	0.930716671324361	1.81341677980694	2.76794576607516	1.5263704388849	0.000242402544344728	8.52167391408599e-06	0.00382097556066517
Island_chr2:236443815-236444025_AGAP1	0.7159888	0.65073535	0.6867494	0.0360140500000001	-0.0292393999999999	-0.06525345	0.686017125117228	0.902400194401253	0.139822579488938	0.00677276420945455	0.954972450897941	1.81341677980694	2.76794576607516	1.5263704388849	0.000242402544344728	8.52167391408599e-06	0.00382097556066517
S_Shore_chr2:236443815-236444025_AGAP1	0.74099655	0.64918815	0.6730796	0.0238914499999999	-0.06791695	-0.0918083999999999	0.968289837864919	0.433736099701466	0.273008062449821	-0.00534874593015593	0.958751281623779	1.81341677980694	2.76794576607516	1.5263704388849	0.000242402544344728	8.52167391408599e-06	0.00382097556066517
N_Shore_chr2:236506378-236506728_AGAP1	0.81948275	0.8129026	0.80920965	-0.00369294999999992	-0.0102731	-0.00658015000000012	0.952256279729904	0.952256279729904	0.952256279729904	-0.0451377676311309	0.760643686357289	1.81341677980694	2.76794576607516	1.5263704388849	0.000242402544344728	8.52167391408599e-06	0.00382097556066517
Island_chr2:236506378-236506728_AGAP1	0.9274322	0.9298485	0.9227283	-0.00712020000000013	-0.00470390000000009	0.00241630000000004	0.902400194401253	0.902400194401253	0.902400194401253	0.0268557683928683	0.822811070451852	1.81341677980694	2.76794576607516	1.5263704388849	0.000242402544344728	8.52167391408599e-06	0.00382097556066517
N_Shore_chr2:236578080-236580153_AGAP1	0.5762477	0.5457543	0.55404125	0.00828695000000002	-0.02220645	-0.0304934	0.952256279729904	0.426293461345495	0.952256279729904	0.000284549367375494	0.998468502706802	1.81341677980694	2.76794576607516	1.5263704388849	0.000242402544344728	8.52167391408599e-06	0.00382097556066517
Island_chr2:236578080-236580153_AGAP1	0.095462995	0.1045612	0.2252007	0.1206395	0.129737705	0.009098205	0.0591716697630679	0.555074382770743	0.703573250893562	0.0623277673455069	0.390431718427609	1.81341677980694	2.76794576607516	1.5263704388849	0.000242402544344728	8.52167391408599e-06	0.00382097556066517
N_Shore_chr2:236673303-236673994_AGAP1	0.80850535	0.8044004	0.7996905	-0.00470989999999993	-0.00881484999999993	-0.00410495	0.765931452348224	0.404587405685253	0.578600141650845	-0.100828531852657	0.273185812967791	1.81341677980694	2.76794576607516	1.5263704388849	0.000242402544344728	8.52167391408599e-06	0.00382097556066517
Island_chr2:236673303-236673994_AGAP1	0.6843679	0.69706565	0.7139277	0.01686205	0.0295597999999999	0.01269775	0.902400194401253	0.902400194401253	0.902400194401253	0.0110410549852719	0.92665864178869	1.81341677980694	2.76794576607516	1.5263704388849	0.000242402544344728	8.52167391408599e-06	0.00382097556066517
S_Shore_chr2:236673303-236673994_AGAP1	0.8496909	0.8274368	0.82369155	-0.00374525000000003	-0.02599935	-0.0222540999999999	0.686017125117228	0.139822579488938	0.686017125117228	-0.0868514065714483	0.468186301246866	1.81341677980694	2.76794576607516	1.5263704388849	0.000242402544344728	8.52167391408599e-06	0.00382097556066517
S_Shelf_chr2:236673303-236673994_AGAP1	0.9384223	0.93642025	0.92506355	-0.0113567	-0.0133587500000001	-0.00200205000000009	0.449036822040911	0.262833842015551	0.902400194401253	-0.111736677302917	0.350069601153837	1.81341677980694	2.76794576607516	1.5263704388849	0.000242402544344728	8.52167391408599e-06	0.00382097556066517
N_Shore_chr2:236773883-236774084_AGAP1	0.84072825	0.8340312	0.8279901	-0.00604109999999991	-0.0127381499999999	-0.00669704999999998	0.404587405685253	0.265687140281729	0.918805221412117	-0.0633247967581278	0.492008571260409	1.81341677980694	2.76794576607516	1.5263704388849	0.000242402544344728	8.52167391408599e-06	0.00382097556066517
Island_chr2:236773883-236774084_AGAP1	0.5779821	0.5073861	0.50206595	-0.00532014999999997	-0.0759161500000001	-0.0705960000000001	0.716411656683726	0.00301521066092336	0.0349979775583762	-0.141706830110623	0.336675724568475	1.81341677980694	2.76794576607516	1.5263704388849	0.000242402544344728	8.52167391408599e-06	0.00382097556066517
S_Shore_chr2:236773883-236774084_AGAP1	0.73904405	0.71867945	0.7248305	0.00615104999999994	-0.01421355	-0.0203646	0.999890969658817	0.716411656683726	0.716411656683726	-0.0376244691175905	0.799581597462448	1.81341677980694	2.76794576607516	1.5263704388849	0.000242402544344728	8.52167391408599e-06	0.00382097556066517
S_Shelf_chr2:236773883-236774084_AGAP1	0.8060839	0.7947931	0.79880695	0.00401384999999999	-0.00727695000000006	-0.0112908	0.716411656683726	0.752902961948235	0.450416690519549	-0.0580360501968918	0.698394838750903	1.81341677980694	2.76794576607516	1.5263704388849	0.000242402544344728	8.52167391408599e-06	0.00382097556066517
N_Shore_chr2:236867652-236867906_AGAP1	0.8672568	0.8581603	0.850314	-0.00784629999999997	-0.0169428	-0.00909650000000006	0.765931452348224	0.265687140281729	0.578600141650845	-0.0186986227112755	0.839364137029274	1.81341677980694	2.76794576607516	1.5263704388849	0.000242402544344728	8.52167391408599e-06	0.00382097556066517
Island_chr2:236867652-236867906_AGAP1	0.85976305	0.8376213	0.85378435	0.01616305	-0.0059787	-0.02214175	0.635139487269883	0.968289837864919	0.837777479258822	0.0531849407799609	0.606803114053346	1.81341677980694	2.76794576607516	1.5263704388849	0.000242402544344728	8.52167391408599e-06	0.00382097556066517
S_Shore_chr2:236867652-236867906_AGAP1	0.8597478	0.8589869	0.8576171	-0.00136979999999998	-0.00213070000000004	-0.000760900000000064	0.968289837864919	0.837777479258822	0.968289837864919	-0.0196042162757772	0.849635644439667	1.81341677980694	2.76794576607516	1.5263704388849	0.000242402544344728	8.52167391408599e-06	0.00382097556066517
Island_chr2:237010218-237010450_AGAP1	0.8606277	0.8753942	0.87908085	0.00368665000000012	0.01845315	0.0147664999999999	0.968289837864919	0.968289837864919	0.837777479258822	0.021318310225923	0.836663455423087	1.81341677980694	2.76794576607516	1.5263704388849	0.000242402544344728	8.52167391408599e-06	0.00382097556066517
N_Shore_chr2:237028848-237029121_AGAP1	0.82155615	0.77268535	0.77205735	-0.000627999999999962	-0.0494988	-0.0488708	0.999890969658817	0.426293461345495	0.426293461345495	0.0483376991814171	0.744230293892324	1.81341677980694	2.76794576607516	1.5263704388849	0.000242402544344728	8.52167391408599e-06	0.00382097556066517
Island_chr2:237028848-237029121_AGAP1	0.6727692	0.59725585	0.6765127	0.0792568499999999	0.0037434999999999	-0.07551335	0.449036822040911	0.902400194401253	0.449036822040911	0.0573839965088039	0.632086316251587	1.81341677980694	2.76794576607516	1.5263704388849	0.000242402544344728	8.52167391408599e-06	0.00382097556066517
Island_chr2:237032557-237032856_AGAP1	0.9267782	0.93523605	0.933574	-0.00166205000000008	0.00679580000000002	0.0084578500000001	0.994161229482218	0.99999947973759	0.994161229482218	0.0931259988169274	0.436531498936282	1.81341677980694	2.76794576607516	1.5263704388849	0.000242402544344728	8.52167391408599e-06	0.00382097556066517
S_Shore_chr2:237032557-237032856_AGAP1	0.83534855	0.8354716	0.83410155	-0.00137005000000001	-0.001247	0.000123050000000013	0.990019328883309	0.918805221412117	0.990019328883309	-0.0117973868215144	0.898239461291967	1.81341677980694	2.76794576607516	1.5263704388849	0.000242402544344728	8.52167391408599e-06	0.00382097556066517
N_Shore_chr10:88730554-88731632_AGAP11	0.30624865	0.35221085	0.3740789	0.02186805	0.06783025	0.0459622	0.692660139513439	0.000144597487113263	0.00389037589707542	0.194660932619241	0.020265131545884	2.428724724	4.7489071	4.65604876195718	1.8023630781173e-05	1.91324707305659e-07	5.02464244894528e-05
Island_chr10:88730554-88731632_AGAP11	0.18875735	0.2977666	0.2812384	-0.0165282	0.09248105	0.10900925	0.464681916032975	0.0603931037872405	0.00614223169807282	0.129244858284661	0.0949771137741053	2.428724724	4.7489071	4.65604876195718	1.8023630781173e-05	1.91324707305659e-07	5.02464244894528e-05
N_Shore_chr10:88769434-88769657_AGAP11	0.781239	0.79675475	0.79311375	-0.00364100000000001	0.01187475	0.0155157500000001	0.902400194401253	0.449036822040911	0.902400194401253	0.109397639078142	0.360310680688131	2.428724724	4.7489071	4.65604876195718	1.8023630781173e-05	1.91324707305659e-07	5.02464244894528e-05
N_Shore_chr12:58119909-58121551_AGAP2	0.4375104	0.393848	0.4367502	0.0429022	-0.000760200000000044	-0.0436624	0.952256279729904	0.716411656683726	0.716411656683726	-0.0242994284255339	0.869780108691951	4.52835454006583	7.093578712	2.452464772	0.000416050622109119	3.57965374594657e-06	0.00176103205375456
Island_chr12:58119909-58121551_AGAP2	0.26899155	0.26551275	0.26767125	0.00215850000000006	-0.00132029999999994	-0.0034788	0.493831852826011	0.493831852826011	0.271324479689402	-0.0214420891691292	0.754021957343365	4.52835454006583	7.093578712	2.452464772	0.000416050622109119	3.57965374594657e-06	0.00176103205375456
N_Shore_chr12:58129828-58130361_AGAP2	0.4243751	0.39052025	0.38785755	-0.00266270000000002	-0.03651755	-0.03385485	0.952256279729904	0.952256279729904	0.952256279729904	-0.0293878128448997	0.842825593264805	4.52835454006583	7.093578712	2.452464772	0.000416050622109119	3.57965374594657e-06	0.00176103205375456
Island_chr12:58129828-58130361_AGAP2	0.20678825	0.2200046	0.24723175	0.02722715	0.0404435	0.01321635	0.902400194401253	0.686017125117228	0.686017125117228	0.0842870625975534	0.481472302269445	4.52835454006583	7.093578712	2.452464772	0.000416050622109119	3.57965374594657e-06	0.00176103205375456
Island_chr12:58130870-58132047_AGAP2	0.27247115	0.3131955	0.3044947	-0.00870079999999995	0.03202355	0.04072435	0.661295288412462	0.132229009951876	0.0935316745352756	0.0269149187473663	0.7124145943615	4.52835454006583	7.093578712	2.452464772	0.000416050622109119	3.57965374594657e-06	0.00176103205375456
N_Shore_chr12:58132478-58132734_AGAP2	0.23032995	0.26163305	0.2699115	0.00827844999999994	0.03958155	0.0313031	0.0878664139416911	0.26999967167738	0.0222179626165252	0.0570138119609369	0.581119327861896	4.52835454006583	7.093578712	2.452464772	0.000416050622109119	3.57965374594657e-06	0.00176103205375456
Island_chr12:58132478-58132734_AGAP2	0.19957915	0.1979872	0.2130333	0.0150461	0.01345415	-0.00159194999999998	0.0878664139416911	0.26999967167738	0.26999967167738	0.0456922572280581	0.65844771728428	4.52835454006583	7.093578712	2.452464772	0.000416050622109119	3.57965374594657e-06	0.00176103205375456
S_Shore_chr12:58130870-58132047_AGAP2	0.3753341	0.42298165	0.36375355	-0.0592281	-0.01158055	0.04764755	0.00965589890103458	0.398887162410878	0.340602860143581	0.0340602822167706	0.687386355531371	4.52835454006583	7.093578712	2.452464772	0.000416050622109119	3.57965374594657e-06	0.00176103205375456
S_Shelf_chr12:58130870-58132047_AGAP2	0.4915371	0.55177255	0.48127515	-0.0704974	-0.01026195	0.06023545	0.262833842015551	0.902400194401253	0.262833842015551	-0.00836461209121874	0.944404503471243	4.52835454006583	7.093578712	2.452464772	0.000416050622109119	3.57965374594657e-06	0.00176103205375456
S_Shelf_chr12:58132478-58132734_AGAP2	0.58926675	0.6274399	0.59637115	-0.03106875	0.00710440000000001	0.03817315	0.262833842015551	0.686017125117228	0.686017125117228	-0.0367134790464837	0.759471171177834	4.52835454006583	7.093578712	2.452464772	0.000416050622109119	3.57965374594657e-06	0.00176103205375456
Island_chr7:150783076-150783293_AGAP3	0.084183505	0.08172828	0.08738141	0.00565312999999999	0.003197905	-0.00245522499999999	0.902400194401253	0.902400194401253	0.902400194401253	0.00632869171260265	0.95792201652617	2.68225558443105	4.68404157239494	1.7463069513521	0.0297527911504386	0.00259388859945856	0.00365568918850398
N_Shore_chr7:150783480-150785040_AGAP3	0.08022252	0.08186823	0.07730592	-0.00456231	-0.00291660000000001	0.00164570999999999	0.952256279729904	0.426293461345495	0.716411656683726	0.0306551276096167	0.836138661310807	2.68225558443105	4.68404157239494	1.7463069513521	0.0297527911504386	0.00259388859945856	0.00365568918850398
Island_chr7:150783480-150785040_AGAP3	0.10844775	0.1002883	0.10604315	0.00575485000000001	-0.00240459999999999	-0.00815945	0.918805221412117	0.918805221412117	0.990019328883309	-0.00897798305668382	0.922471145745487	2.68225558443105	4.68404157239494	1.7463069513521	0.0297527911504386	0.00259388859945856	0.00365568918850398
S_Shore_chr7:150783480-150785040_AGAP3	0.15114825	0.1337041	0.14229125	0.00858714999999999	-0.008857	-0.01744415	0.686017125117228	0.449036822040911	0.139822579488938	-0.108879036235778	0.362605964841351	2.68225558443105	4.68404157239494	1.7463069513521	0.0297527911504386	0.00259388859945856	0.00365568918850398
N_Shore_chr7:150817005-150817237_AGAP3	0.9448751	0.9469581	0.94203415	-0.00492395000000001	-0.00284094999999995	0.00208300000000006	0.635139487269883	0.968289837864919	0.635139487269883	-0.00390665089435297	0.969866335247902	2.68225558443105	4.68404157239494	1.7463069513521	0.0297527911504386	0.00259388859945856	0.00365568918850398
Island_chr7:150817005-150817237_AGAP3	0.90080495	0.91145195	0.906242	-0.00520995000000002	0.00543704999999994	0.010647	0.952256279729904	0.952256279729904	0.716411656683726	-0.0294669731879764	0.842407580985434	2.68225558443105	4.68404157239494	1.7463069513521	0.0297527911504386	0.00259388859945856	0.00365568918850398
N_Shore_chr7:150819919-150820764_AGAP3	0.6817131	0.6987598	0.6601033	-0.0386564999999999	-0.0216098	0.0170466999999999	0.578600141650845	0.918805221412117	0.765931452348224	-0.033085856605162	0.719788075371193	2.68225558443105	4.68404157239494	1.7463069513521	0.0297527911504386	0.00259388859945856	0.00365568918850398
Island_chr7:150819919-150820764_AGAP3	0.84381255	0.84816925	0.84187905	-0.00629020000000002	-0.00193350000000003	0.00435669999999999	0.415365335523867	0.699374199935276	0.210551632726011	-0.00234692551661728	0.974226714581106	2.68225558443105	4.68404157239494	1.7463069513521	0.0297527911504386	0.00259388859945856	0.00365568918850398
Island_chr7:150822654-150823387_AGAP3	0.40256445	0.4289864	0.3890437	-0.0399427	-0.01352075	0.02642195	0.160069453002213	0.968289837864919	0.273008062449821	-0.163165339022752	0.112193698857016	2.68225558443105	4.68404157239494	1.7463069513521	0.0297527911504386	0.00259388859945856	0.00365568918850398
N_Shore_chr10:51488963-51489644_AGAP7	0.84009815	0.84831875	0.8453536	-0.00296514999999997	0.00525545000000005	0.00822060000000002	0.262833842015551	0.994161229482218	0.0678033517513699	0.0261355196094381	0.827488964090067	1.86076923237606	2.35751943430299	1.26695959567894	0.00350063184178291	2.99416526682707e-05	0.0021070450922541
Island_chr10:51225000-51225217_AGAP8	0.70527775	0.71793175	0.7161559	-0.00177585000000002	0.0108781499999999	0.0126539999999999	0.952256279729904	0.952256279729904	0.952256279729904	-0.0346497734271291	0.815138010923927	1.54308380038615	2.06086283625782	1.33554822864584	8.63644182333931e-05	1.00455601363752e-06	8.83862401597853e-05
N_Shore_chr11:47736739-47737106_AGBL2	0.22726295	0.17834095	0.2053232	0.02698225	-0.02193975	-0.048922	0.978894643500705	0.90479768209012	0.464681916032975	-0.0516985270983245	0.505710403749272	2.93141298556405	19.8781971156899	6.78109744808442	0.00049928294130918	3.0232584145587e-06	0.00139005340874896
Island_chr11:47736739-47737106_AGBL2	0.07666921	0.08544741	0.082892095	-0.002555315	0.006222885	0.0087782	0.686017125117228	0.449036822040911	0.449036822040911	-0.0557935005445139	0.64157284483783	2.93141298556405	19.8781971156899	6.78109744808442	0.00049928294130918	3.0232584145587e-06	0.00139005340874896
N_Shore_chr7:134671119-134671750_AGBL3	0.1360775	0.13745175	0.1521811	0.01472935	0.0161036	0.00137424999999999	0.716411656683726	0.716411656683726	0.716411656683726	-0.093467708763544	0.527465739744097	3.33670226278113	5.194025454	1.750812044	0.000360988037578234	6.19911520730043e-07	0.000178447490187666
Island_chr7:134671119-134671750_AGBL3	0.082063675	0.08026133	0.0803775	0.000116170000000013	-0.001686175	-0.00180234500000001	0.919362757292746	0.559559771259005	0.559559771259005	-0.0457753719326301	0.480302112655187	3.33670226278113	5.194025454	1.750812044	0.000360988037578234	6.19911520730043e-07	0.000178447490187666
S_Shore_chr7:134671119-134671750_AGBL3	0.1205574	0.1022217	0.111007	0.0087853	-0.0095504	-0.0183357	0.686017125117228	0.686017125117228	0.449036822040911	-0.0140520505625232	0.906737576024578	3.33670226278113	5.194025454	1.750812044	0.000360988037578234	6.19911520730043e-07	0.000178447490187666
N_Shore_chr1:49242371-49242810_AGBL4	0.4720474	0.3016844	0.383588	0.0819036	-0.0884594	-0.170363	0.999890969658817	0.716411656683726	0.214534631549035	-0.00380769701604639	0.979508437403155	4.628277246	6.98412147	3.82694897847432	0.000224975444072959	3.05818684478151e-06	3.12446453046716e-05
Island_chr1:49242371-49242810_AGBL4	0.060237975	0.056312345	0.06453891	0.00822656500000001	0.00430093500000001	-0.00392563	0.273008062449821	0.837777479258822	0.635139487269883	0.259410706507651	0.0107029288033232	4.628277246	6.98412147	3.82694897847432	0.000224975444072959	3.05818684478151e-06	3.12446453046716e-05
S_Shore_chr1:49242371-49242810_AGBL4	0.079858895	0.08095305	0.08288195	0.0019289	0.00302305499999998	0.00109415499999999	0.635139487269883	0.433736099701466	0.968289837864919	0.0089102906808399	0.931338641117031	4.628277246	6.98412147	3.82694897847432	0.000224975444072959	3.05818684478151e-06	3.12446453046716e-05
N_Shelf_chr1:49364554-49364870_AGBL4	0.83027235	0.82448565	0.83109765	0.00661200000000006	0.000825300000000029	-0.00578670000000003	0.952256279729904	0.952256279729904	0.952256279729904	-0.0374046962500497	0.800728369243257	4.628277246	6.98412147	3.82694897847432	0.000224975444072959	3.05818684478151e-06	3.12446453046716e-05
Island_chr1:49364554-49364870_AGBL4	0.6562512	0.60602235	0.6059886	-3.37499999999435e-05	-0.0502626	-0.0502288500000001	0.999325913718493	0.968289837864919	0.837777479258822	-0.0377762404134954	0.714803879846894	4.628277246	6.98412147	3.82694897847432	0.000224975444072959	3.05818684478151e-06	3.12446453046716e-05
N_Shore_chr1:50489417-50489846_AGBL4	0.3038039	0.2236406	0.25404135	0.03040075	-0.04976255	-0.0801633	0.716411656683726	0.999890969658817	0.426293461345495	-0.0098768622418368	0.946878875992855	4.628277246	6.98412147	3.82694897847432	0.000224975444072959	3.05818684478151e-06	3.12446453046716e-05
Island_chr1:50489417-50489846_AGBL4	0.0924753	0.09960929	0.0936842	-0.00592508999999999	0.0012089	0.00713398999999999	0.11914942333256	0.73193112361092	0.045587821851524	-0.0176753698861393	0.729896743124023	4.628277246	6.98412147	3.82694897847432	0.000224975444072959	3.05818684478151e-06	3.12446453046716e-05
S_Shore_chr1:50489417-50489846_AGBL4	0.85403145	0.85152925	0.85070355	-0.00082570000000004	-0.00332790000000005	-0.00250220000000001	0.902400194401253	0.902400194401253	0.902400194401253	-0.00726289450930261	0.951717667468214	4.628277246	6.98412147	3.82694897847432	0.000224975444072959	3.05818684478151e-06	3.12446453046716e-05
Island_chr2:27272846-27273400_AGBL5	0.03538376	0.03505381	0.034420465	-0.000633345	-0.000963295000000003	-0.000329950000000002	0.902400194401253	0.902400194401253	0.902400194401253	-0.0553568317084288	0.644187492817093	1.44665102998834	2.00681550410599	1.38721465129165	0.00121542592609456	1.13154306888699e-06	1.965809942275e-05
N_Shore_chr2:27274165-27274953_AGBL5	0.09075423	0.094560825	0.09127447	-0.003286355	0.000520240000000005	0.00380659500000001	0.994161229482218	0.994161229482218	0.902400194401253	0.00380005986228361	0.974726962080091	1.44665102998834	2.00681550410599	1.38721465129165	0.00121542592609456	1.13154306888699e-06	1.965809942275e-05
Island_chr2:27274165-27274953_AGBL5	0.082230745	0.07580336	0.073866815	-0.001936545	-0.00836392999999999	-0.00642738499999999	0.590166541170155	0.00174933513380504	0.0034507589655064	-0.0633617308066881	0.284706392832806	1.44665102998834	2.00681550410599	1.38721465129165	0.00121542592609456	1.13154306888699e-06	1.965809942275e-05
N_Shore_chr2:228336752-228337875_AGFG1	0.8302906	0.8288508	0.8413014	0.0124506	0.0110108	-0.00143979999999999	0.902400194401253	0.449036822040911	0.902400194401253	0.0448174398880049	0.708537560907925	1.36466386440951	2.52642491479697	1.85131663604953	1.35984449795805e-05	1.62756170652097e-06	0.00122686202512305
Island_chr2:228336752-228337875_AGFG1	0.04913291	0.044465155	0.047697795	0.00323264	-0.001435115	-0.004667755	0.00287326183165337	0.746825762301617	0.0330699564947912	0.00102212835184508	0.986812511959851	1.36466386440951	2.52642491479697	1.85131663604953	1.35984449795805e-05	1.62756170652097e-06	0.00122686202512305
N_Shore_chr7:100136448-100136919_AGFG2	0.158039415	0.15744437	0.138818995	-0.018625375	-0.01922042	-0.000595044999999988	0.952256279729904	0.716411656683726	0.999890969658817	-0.109821852224644	0.457443059744666	2.15063790202437	2.58279037480368	1.20094153105575	0.0122751983176062	0.000879775885241449	2.74377309986644e-05
Island_chr7:100136448-100136919_AGFG2	0.12823535	0.13453485	0.1394432	0.00490835000000001	0.01120785	0.00629949999999999	0.956964735555039	0.367626806695193	0.956964735555039	0.0203815433421837	0.808414370651877	2.15063790202437	2.58279037480368	1.20094153105575	0.0122751983176062	0.000879775885241449	2.74377309986644e-05
N_Shore_chr5:76326120-76326871_AGGF1	0.55906505	0.56865465	0.56075645	-0.00789820000000008	0.0016913999999999	0.00958959999999998	0.918805221412117	0.990019328883309	0.918805221412117	-0.00214558636065698	0.981444685967763	1.51135841647257	2.09797052398355	1.3881356673026	0.00212934205959898	6.50241717818662e-06	4.82839507068509e-05
Island_chr5:76326120-76326871_AGGF1	0.09003635	0.09107519	0.08904251	-0.00203268	-0.000993839999999996	0.00103884	0.210551632726011	0.699374199935276	0.551489146762222	-0.0169543331956999	0.815443947929539	1.51135841647257	2.09797052398355	1.3881356673026	0.00212934205959898	6.50241717818662e-06	4.82839507068509e-05
N_Shore_chr7:141251013-141251472_AGK	0.1121993	0.11598205	0.1102154	-0.00576665000000001	-0.00198390000000001	0.00378275	0.404587405685253	0.265687140281729	0.990019328883309	-0.025699188149277	0.780536564332162	1.34040733441788	1.54408287923538	1.15195048519035	4.55803614746638e-05	5.72635582922521e-07	0.00157728140895677
Island_chr7:141251013-141251472_AGK	0.081242205	0.08122525	0.08439017	0.00316492	0.00314796499999999	-1.69550000000129e-05	0.687091197243966	0.847488453948251	0.996255192379399	-0.0033903549178509	0.967830202020021	1.34040733441788	1.54408287923538	1.15195048519035	4.55803614746638e-05	5.72635582922521e-07	0.00157728140895677
N_Shore_chr1:100315420-100316009_AGL	0.134078535	0.13541928	0.133282405	-0.00213687500000001	-0.000796130000000006	0.001340745	0.837777479258822	0.968289837864919	0.968289837864919	0.0324326465029304	0.753753762999024	1.13971414968353	1.29116364008422	1.13288375023048	0.000236890073708396	6.26324775908307e-05	0.00298453202588085
Island_chr1:100315420-100316009_AGL	0.04243815	0.041372185	0.041250965	-0.000121219999999998	-0.001187185	-0.001065965	0.280415774495319	0.016112976904161	0.503227143047411	0.0112382977249351	0.792388597566236	1.13971414968353	1.29116364008422	1.13288375023048	0.000236890073708396	6.26324775908307e-05	0.00298453202588085
S_Shore_chr1:100315420-100316009_AGL	0.075314005	0.08037106	0.074247885	-0.00612317499999999	-0.00106612	0.00505705499999999	0.191764537000304	0.191764537000304	0.44130663446759	-0.0824652058504	0.162782847295311	1.13971414968353	1.29116364008422	1.13288375023048	0.000236890073708396	6.26324775908307e-05	0.00298453202588085
N_Shore_chr1:15911088-15911608_AGMAT	0.7047794	0.6840814	0.65228095	-0.03180045	-0.0524984500000001	-0.0206980000000001	0.952256279729904	0.952256279729904	0.999890969658817	0.00672199758058933	0.963832929826778	7.88696536946664	21.655508137	3.728080677	0.0315884491114249	0.0029409724383632	9.9078474960575e-06
Island_chr1:15911088-15911608_AGMAT	0.18377785	0.123606	0.100414465	-0.023191535	-0.083363385	-0.06017185	0.686017125117228	0.0299135671226802	0.262833842015551	-0.212642270358532	0.0729215853462386	7.88696536946664	21.655508137	3.728080677	0.0315884491114249	0.0029409724383632	9.9078474960575e-06
S_Shore_chr1:15911088-15911608_AGMAT	0.7374716	0.74285235	0.73471285	-0.00813949999999997	-0.00275875000000003	0.00538074999999993	0.837777479258822	0.968289837864919	0.999325913718493	-0.0128344312316758	0.901228935461431	7.88696536946664	21.655508137	3.728080677	0.0315884491114249	0.0029409724383632	9.9078474960575e-06
S_Shore_chr6:32134460-32135196_AGPAT1	0.78881665	0.77373535	0.754491	-0.01924435	-0.03432565	-0.0150813	0.703573250893562	0.142947584671073	0.555074382770743	-0.186681841070613	0.00952311036976489	2.96867399255204	4.83762523669374	1.62955758996462	0.00396219865839361	0.000604397117438093	0.00100279257949828
S_Shelf_chr6:32134460-32135196_AGPAT1	0.81105885	0.80753205	0.803768	-0.00376405000000002	-0.00729084999999996	-0.00352679999999994	0.76581583423044	0.270496800211798	0.368814663974246	-0.115238779017854	0.0139105652559308	2.96867399255204	4.83762523669374	1.62955758996462	0.00396219865839361	0.000604397117438093	0.00100279257949828
N_Shore_chr9:139580969-139582615_AGPAT2	0.6037588	0.5474002	0.48510125	-0.06229895	-0.11865755	-0.0563586	0.716411656683726	0.214534631549035	0.426293461345495	-0.346007809936743	0.0159984593016174	1.21196717937981	1.68306368448982	1.38870401206003	2.87894335071258e-05	5.08900295762182e-06	0.000407647075784001
Island_chr9:139580969-139582615_AGPAT2	0.33894205	0.3292789	0.26639115	-0.06288775	-0.0725509	-0.00966314999999995	0.635139487269883	0.433736099701466	0.968289837864919	-0.113681608033985	0.270098160563899	1.21196717937981	1.68306368448982	1.38870401206003	2.87894335071258e-05	5.08900295762182e-06	0.000407647075784001
Island_chr21:45363473-45363799_AGPAT3	0.8882056	0.89254645	0.8811486	-0.01139785	-0.00705700000000009	0.00434084999999995	0.426293461345495	0.716411656683726	0.716411656683726	-0.0303140632693251	0.837937167291306	1.82702993149994	3.03006685790755	1.65846590998099	0.000190254689233972	2.29052412577057e-06	0.00206724397677963
Island_chr21:45379516-45379816_AGPAT3	0.8133332	0.8121304	0.828892	0.0167615999999999	0.0155588	-0.00120279999999995	0.0214116150913461	0.00951627543895994	0.837777479258822	0.10770385787675	0.29625584103852	1.82702993149994	3.03006685790755	1.65846590998099	0.000190254689233972	2.29052412577057e-06	0.00206724397677963
Island_chr21:45393392-45393622_AGPAT3	0.784002	0.7860466	0.79179405	0.00574744999999999	0.00779204999999994	0.00204459999999995	0.635139487269883	0.635139487269883	0.999325913718493	0.0530013595752022	0.608047007749096	1.82702993149994	3.03006685790755	1.65846590998099	0.000190254689233972	2.29052412577057e-06	0.00206724397677963
Island_chr21:45402484-45402842_AGPAT3	0.8467549	0.85111775	0.8466789	-0.00443884999999999	-7.6000000000076e-05	0.00436284999999992	0.635139487269883	0.968289837864919	0.968289837864919	0.055294399778486	0.592591113968371	1.82702993149994	3.03006685790755	1.65846590998099	0.000190254689233972	2.29052412577057e-06	0.00206724397677963
Island_chr8:6565314-6566658_AGPAT5	0.068210595	0.06752291	0.07007312	0.00255021	0.001862525	-0.000687684999999993	0.481954469488156	0.481954469488156	0.952477909353765	-0.0445345273798508	0.39952904589601	1.98068486711064	3.49317517062879	1.76361986130813	0.00106150285001616	8.15378413153978e-05	0.000847544891886833
Island_chr8:41435360-41436159_AGPAT6	0.05604588	0.057257935	0.053032785	-0.00422515	-0.003013095	0.001212055	0.468149614591152	0.908752654932866	0.980733323885512	-0.0715903979466096	0.356438015468263	1.3872229757512	1.98199049700592	1.42874687894544	1.00752840132524e-05	8.45320298182836e-07	0.00136949694251145
N_Shore_chr4:84457115-84457860_AGPAT9	0.08905516	0.090765355	0.082185815	-0.00857954	-0.006869345	0.001710195	0.902400194401253	0.902400194401253	0.99999947973759	-0.0249855241624784	0.834970353521369	2.36888730315576	3.0977412293552	1.3076777545426	0.00897366806190564	0.000548011959148587	0.00105555096120866
Island_chr4:84457115-84457860_AGPAT9	0.09053267	0.091114695	0.0883627	-0.00275199499999999	-0.00216996999999999	0.000582025	0.691994763585807	0.818621174474496	0.818621174474496	-0.0910267655090017	0.159801861784297	2.36888730315576	3.0977412293552	1.3076777545426	0.00897366806190564	0.000548011959148587	0.00105555096120866
Island_chr2:178257227-178257892_AGPS	0.204139	0.068432615	0.06376185	-0.00467076499999999	-0.14037715	-0.135706385	0.677646766315861	3.04223313207785e-12	2.39926745138064e-10	-0.485071283046945	2.10136806042145e-18	1.72256300793436	2.30849741902774	1.34015267272923	0.00239865199843464	1.30713239296279e-05	0.000103772413509427
N_Shore_chr1:954768-956343_AGRN	0.17449745	0.16713635	0.1583763	-0.00876004999999999	-0.01612115	-0.00736110000000001	0.952256279729904	0.716411656683726	0.426293461345495	-0.121832207950309	0.409423821757958	1.62761037972883	1.89043202916522	1.16147700500667	0.0180118440572367	0.00123653385925609	0.00283584980741297
Island_chr1:954768-956343_AGRN	0.04801749	0.05037643	0.0502566	-0.000119830000000001	0.00223911	0.00235894	0.997930475419302	0.695337197663355	0.979361327848521	-0.0135994433764229	0.833986573002653	1.62761037972883	1.89043202916522	1.16147700500667	0.0180118440572367	0.00123653385925609	0.00283584980741297
S_Shore_chr1:954768-956343_AGRN	0.7279592	0.6971067	0.70570915	0.00860245000000004	-0.0222500499999999	-0.0308524999999999	0.338616348727413	0.686017125117228	0.996539987841314	-0.0357745629062708	0.767087999588613	1.62761037972883	1.89043202916522	1.16147700500667	0.0180118440572367	0.00123653385925609	0.00283584980741297
N_Shore_chr1:963795-964507_AGRN	0.76204505	0.77644015	0.7646105	-0.01182965	0.00256544999999997	0.0143951	0.716411656683726	0.952256279729904	0.999890969658817	0.0621109295644362	0.674938851686229	1.62761037972883	1.89043202916522	1.16147700500667	0.0180118440572367	0.00123653385925609	0.00283584980741297
Island_chr1:963795-964507_AGRN	0.81977045	0.81828925	0.8149722	-0.00331705000000004	-0.00479825	-0.00148119999999996	0.803278013196484	0.991675036839355	0.837777479258822	-0.0349793590568765	0.736474075688786	1.62761037972883	1.89043202916522	1.16147700500667	0.0180118440572367	0.00123653385925609	0.00283584980741297
Island_chr1:967966-970238_AGRN	0.36973695	0.41010175	0.441186	0.0310842499999999	0.07144905	0.0403648	0.965898148880028	0.493831852826011	0.493831852826011	0.0509618386638966	0.456198353436645	1.62761037972883	1.89043202916522	1.16147700500667	0.0180118440572367	0.00123653385925609	0.00283584980741297
S_Shore_chr1:967966-970238_AGRN	0.72638755	0.7534284	0.7548229	0.00139449999999997	0.02843535	0.02704085	0.999890969658817	0.952256279729904	0.952256279729904	0.108094726851705	0.464590868924094	1.62761037972883	1.89043202916522	1.16147700500667	0.0180118440572367	0.00123653385925609	0.00283584980741297
N_Shore_chr1:975496-980305_AGRN	0.79287575	0.79728875	0.7978181	0.000529349999999984	0.00494234999999998	0.004413	0.999890969658817	0.426293461345495	0.426293461345495	0.0135799725749361	0.927008764767435	1.62761037972883	1.89043202916522	1.16147700500667	0.0180118440572367	0.00123653385925609	0.00283584980741297
Island_chr1:975496-980305_AGRN	0.8225834	0.8209796	0.81897755	-0.00200204999999998	-0.00360584999999991	-0.00160379999999993	0.878181604424589	0.99990425146215	0.980956167606114	-0.00456726846451912	0.924676963899772	1.62761037972883	1.89043202916522	1.16147700500667	0.0180118440572367	0.00123653385925609	0.00283584980741297
Island_chr1:981068-981400_AGRN	0.94594675	0.95041875	0.9438908	-0.00652794999999995	-0.00205595000000003	0.00447199999999992	0.449036822040911	0.686017125117228	0.262833842015551	0.032221508637533	0.788165726015862	1.62761037972883	1.89043202916522	1.16147700500667	0.0180118440572367	0.00123653385925609	0.00283584980741297
Island_chr1:982152-982511_AGRN	0.8580762	0.8647989	0.8620968	-0.00270210000000004	0.00402060000000004	0.00672270000000008	0.635139487269883	0.837777479258822	0.433736099701466	0.0335390368940972	0.745634683220604	1.62761037972883	1.89043202916522	1.16147700500667	0.0180118440572367	0.00123653385925609	0.00283584980741297
N_Shore_chr1:983174-983612_AGRN	0.85220485	0.8476725	0.8458044	-0.00186810000000004	-0.00640045	-0.00453234999999996	0.952256279729904	0.426293461345495	0.952256279729904	0.145100535291177	0.32511195993997	1.62761037972883	1.89043202916522	1.16147700500667	0.0180118440572367	0.00123653385925609	0.00283584980741297
Island_chr1:983174-983612_AGRN	0.8312729	0.83381855	0.828204	-0.00561455	-0.00306890000000004	0.00254564999999995	0.635139487269883	0.635139487269883	0.837777479258822	0.0207151415952045	0.841223415598574	1.62761037972883	1.89043202916522	1.16147700500667	0.0180118440572367	0.00123653385925609	0.00283584980741297
Island_chr1:984206-984429_AGRN	0.7942637	0.8095603	0.82047425	0.01091395	0.0262105500000001	0.0152966000000001	0.999890969658817	0.952256279729904	0.952256279729904	-0.0171987998579278	0.907633247243219	1.62761037972883	1.89043202916522	1.16147700500667	0.0180118440572367	0.00123653385925609	0.00283584980741297
S_Shore_chr1:983174-983612_AGRN	0.9258581	0.9315635	0.9330311	0.00146760000000001	0.00717299999999998	0.00570539999999997	0.686017125117228	0.365488274380237	0.468721668676529	0.110768667308885	0.357771095263072	1.62761037972883	1.89043202916522	1.16147700500667	0.0180118440572367	0.00123653385925609	0.00283584980741297
N_Shelf_chr1:990274-990694_AGRN	0.77719985	0.7692063	0.7810975	0.0118912	0.00389765000000009	-0.0079935499999999	0.902400194401253	0.902400194401253	0.686017125117228	0.0787967095817279	0.510580094301032	1.62761037972883	1.89043202916522	1.16147700500667	0.0180118440572367	0.00123653385925609	0.00283584980741297
N_Shore_chr1:990274-990694_AGRN	0.81036615	0.8138072	0.8244027	0.0105955	0.01403655	0.00344105000000006	0.837777479258822	0.635139487269883	0.837777479258822	0.0385631183617599	0.709126754915754	1.62761037972883	1.89043202916522	1.16147700500667	0.0180118440572367	0.00123653385925609	0.00283584980741297
Island_chr1:990274-990694_AGRN	0.84232595	0.84515315	0.84331795	-0.00183520000000004	0.000991999999999993	0.00282720000000003	0.968289837864919	0.837777479258822	0.837777479258822	0.0145563490520691	0.888058227370508	1.62761037972883	1.89043202916522	1.16147700500667	0.0180118440572367	0.00123653385925609	0.00283584980741297
S_Shore_chr16:67514398-67515345_AGRP	0.7937409	0.81769775	0.7892735	-0.02842425	-0.00446740000000001	0.02395685	0.26999967167738	0.627167050717532	0.627167050717532	-0.0842388125888274	0.414495383304315	1.3559412608167	2.15949311877768	1.59261553666195	7.13774706334103e-05	1.84127912238797e-07	0.0001686429848933
S_Shelf_chr16:67514398-67515345_AGRP	0.8088846	0.8085047	0.79803675	-0.01046795	-0.01084785	-0.000379899999999989	0.00164646362736798	0.00415741705402894	0.424800194328489	-0.0199597493876783	0.748252952942901	1.3559412608167	2.15949311877768	1.59261553666195	7.13774706334103e-05	1.84127912238797e-07	0.0001686429848933
Island_chr9:88356140-88357365_AGTPBP1	0.094921815	0.0899769	0.083791645	-0.006185255	-0.01113017	-0.00494491499999999	0.159038887097092	0.26999967167738	0.627167050717532	-0.0708197112472812	0.49292711903791	2.38088298251725	3.34562296024923	1.40520260122653	0.0218878813419474	0.00236635932417464	2.17823366146305e-05
Island_chr3:148415442-148415932_AGTR1	0.14350195	0.1562358	0.12985595	-0.02637985	-0.013646	0.01273385	0.0337022412499426	0.517550843046749	0.0337022412499426	-0.141740079814097	0.0901468104344056	13.1460421856677	27.9347534734889	2.12495541083417	0.152117553697324	0.108880654608025	0.00018579322992864
S_Shore_chr3:148415442-148415932_AGTR1	0.172878	0.26024535	0.15175095	-0.1084944	-0.02112705	0.08736735	0.262833842015551	0.449036822040911	0.449036822040911	-0.141931132762097	0.234329543917426	13.1460421856677	27.9347534734889	2.12495541083417	0.152117553697324	0.108880654608025	0.00018579322992864
N_Shore_chr1:11795975-11796263_AGTRAP	0.15248805	0.1488207	0.1691142	0.0202935	0.01662615	-0.00366734999999999	0.370702569975768	0.522069494142809	0.692660139513439	-0.0166795020157865	0.842713812357121	2.19492508751618	3.70584431451467	1.68836938244133	0.00176064542482464	2.55847686826169e-05	4.62300380320239e-06
Island_chr1:11795975-11796263_AGTRAP	0.05117021	0.055624775	0.05555209	-7.26850000000029e-05	0.00438188	0.004454565	0.963945243664875	0.131419728340629	0.490980372462395	0.0397155040189872	0.561551511741622	2.19492508751618	3.70584431451467	1.68836938244133	0.00176064542482464	2.55847686826169e-05	4.62300380320239e-06
S_Shore_chr1:11795975-11796263_AGTRAP	0.096790505	0.09690023	0.093274025	-0.00362620499999999	-0.00351647999999999	0.000109725000000005	0.968289837864919	0.968289837864919	0.968289837864919	0.0397694658617975	0.70045413616092	2.19492508751618	3.70584431451467	1.68836938244133	0.00176064542482464	2.55847686826169e-05	4.62300380320239e-06
Island_chr4:109683729-109684362_AGXT2L1	0.066922385	0.07342714	0.075792115	0.00236497499999999	0.00886972999999999	0.006504755	0.941181370674482	0.699374199935276	0.210551632726011	0.00375795272177087	0.958742339656817	2.65578773404359	6.704327317	2.553502987	0.000473105367465394	2.97823417333862e-07	4.47600818431051e-05
S_Shore_chr4:109683729-109684362_AGXT2L1	0.3705454	0.35143835	0.28507675	-0.0663616	-0.08546865	-0.01910705	0.0933262986669721	0.0933262986669721	0.999890969658817	-0.228309759166615	0.118576876513809	2.65578773404359	6.704327317	2.553502987	0.000473105367465394	2.97823417333862e-07	4.47600818431051e-05
N_Shore_chr5:177659197-177659927_AGXT2L2	0.49056725	0.48691325	0.488423355	0.00151010499999998	-0.00214389500000001	-0.00365399999999999	0.0933262986669721	0.426293461345495	0.952256279729904	0.00649378047733293	0.965060057687619	1.26464226926792	1.55364563358117	1.22852578261562	0.000544098146198223	1.10319431191215e-06	9.08344082807044e-06
Island_chr5:177659197-177659927_AGXT2L2	0.060819765	0.061154385	0.05889825	-0.00225613500000001	-0.001921515	0.000334620000000008	0.517550843046749	0.367626806695193	0.517550843046749	0.00830411192749915	0.921310918662186	1.26464226926792	1.55364563358117	1.22852578261562	0.000544098146198223	1.10319431191215e-06	9.08344082807044e-06
S_Shore_chr5:177659197-177659927_AGXT2L2	0.7461665	0.7395485	0.7457399	0.00619140000000007	-0.000426599999999944	-0.00661800000000001	0.990019328883309	0.765931452348224	0.990019328883309	-0.0373690021809003	0.68532037150946	1.26464226926792	1.55364563358117	1.22852578261562	0.000544098146198223	1.10319431191215e-06	9.08344082807044e-06
N_Shore_chr1:247094485-247095667_AHCTF1	0.099334425	0.09696117	0.094954245	-0.00200692500000001	-0.00438018000000001	-0.002373255	0.902400194401253	0.994161229482218	0.994161229482218	-0.0502140213157474	0.675298351291662	1.2790122541397	1.61850093515211	1.26543035839853	3.64527282674584e-05	1.16142931332778e-06	0.00108839140386833
Island_chr1:247094485-247095667_AHCTF1	0.09890863	0.099207425	0.095530335	-0.00367709000000001	-0.003378295	0.000298795000000004	0.617194991474269	0.671940481575503	0.907645293761345	-0.0187152379825279	0.810284788412746	1.2790122541397	1.61850093515211	1.26543035839853	3.64527282674584e-05	1.16142931332778e-06	0.00108839140386833
S_Shore_chr1:247094485-247095667_AHCTF1	0.46804815	0.43649415	0.42319155	-0.0133026000000001	-0.0448566	-0.031554	0.426293461345495	0.716411656683726	0.426293461345495	-0.185833197434492	0.206014241386825	1.2790122541397	1.61850093515211	1.26543035839853	3.64527282674584e-05	1.16142931332778e-06	0.00108839140386833
N_Shelf_chr20:32890559-32891378_AHCY	0.83146065	0.8450058	0.8402839	-0.00472190000000006	0.00882324999999995	0.01354515	0.210551632726011	0.699374199935276	0.0366310527071189	0.232607805935529	0.111613368078127	1.64321766584802	2.68304307660929	1.63279833972857	0.00104251302390969	2.40641310357747e-06	0.000407892885296378
N_Shore_chr20:32890559-32891378_AHCY	0.5930811	0.6187987	0.5931199	-0.0256788	3.88000000000055e-05	0.0257176	0.210551632726011	0.210551632726011	0.0366310527071189	0.0819453080345416	0.579783444648898	1.64321766584802	2.68304307660929	1.63279833972857	0.00104251302390969	2.40641310357747e-06	0.000407892885296378
Island_chr20:32890559-32891378_AHCY	0.081912755	0.084986965	0.083169535	-0.00181742999999999	0.00125678	0.00307420999999999	0.878181604424589	0.878181604424589	0.878181604424589	-0.0109919060892933	0.81979595955808	1.64321766584802	2.68304307660929	1.63279833972857	0.00104251302390969	2.40641310357747e-06	0.000407892885296378
S_Shore_chr20:32890559-32891378_AHCY	0.67884085	0.6703994	0.65475385	-0.0156455499999999	-0.024087	-0.00844145000000007	0.415365335523867	0.0935316745352756	0.415365335523867	-0.0424841485056807	0.558481944684628	1.64321766584802	2.68304307660929	1.63279833972857	0.00104251302390969	2.40641310357747e-06	0.000407892885296378
N_Shore_chr1:110527248-110528026_AHCYL1	0.11516625	0.11161695	0.107982	-0.00363495	-0.00718425	-0.00354930000000001	0.621679771286278	0.999063458359406	0.778949859791899	-0.0132905713874522	0.864234068244385	1.181766133402	1.43796317411988	1.21679165909109	1.64976399655491e-05	3.4620785493339e-06	0.00136898995508701
Island_chr1:110527248-110528026_AHCYL1	0.04905547	0.04899245	0.048365505	-0.000626944999999997	-0.000689964999999994	-6.3019999999997e-05	0.497514386618546	0.746825762301617	0.986686861181281	-0.0491920179450647	0.42605238740696	1.181766133402	1.43796317411988	1.21679165909109	1.64976399655491e-05	3.4620785493339e-06	0.00136898995508701
Island_chr7:128864320-128865655_AHCYL2	0.066075485	0.070972625	0.071537095	0.000564469999999997	0.00546160999999999	0.00489713999999999	0.490980372462395	0.885551910972241	0.885551910972241	0.0461545963362662	0.499831468991098	2.65337938612136	10.093164956	3.941429396	0.000661630089074575	3.55986036487102e-06	4.75436064851422e-05
N_Shelf_chr1:27874417-27874638_AHDC1	0.7253672	0.71777905	0.69714865	-0.0206304000000002	-0.0282185500000001	-0.0075881499999999	0.952256279729904	0.426293461345495	0.952256279729904	-0.126585977467211	0.391250416905128	1.49998110464362	2.15412126073092	1.43609893088801	0.000230011629132112	5.46673208521412e-06	0.00047481667598869
Island_chr1:27874417-27874638_AHDC1	0.85581115	0.8548087	0.85253685	-0.00227184999999996	-0.00327430000000006	-0.0010024500000001	0.968289837864919	0.837777479258822	0.968289837864919	-0.0576250908029722	0.577065706154273	1.49998110464362	2.15412126073092	1.43609893088801	0.000230011629132112	5.46673208521412e-06	0.00047481667598869
S_Shore_chr1:27874417-27874638_AHDC1	0.82568505	0.80634805	0.80275235	-0.00359569999999998	-0.0229327	-0.019337	0.686017125117228	0.0299135671226802	0.262833842015551	-0.0253413494473633	0.832653908698791	1.49998110464362	2.15412126073092	1.43609893088801	0.000230011629132112	5.46673208521412e-06	0.00047481667598869
S_Shelf_chr1:27874417-27874638_AHDC1	0.89196395	0.89129695	0.8867931	-0.00450384999999998	-0.00517085000000006	-0.000667000000000084	0.990019328883309	0.765931452348224	0.918805221412117	-0.0168186621812325	0.855328714196901	1.49998110464362	2.15412126073092	1.43609893088801	0.000230011629132112	5.46673208521412e-06	0.00047481667598869
N_Shore_chr1:27894927-27895524_AHDC1	0.54018455	0.4965829	0.4459693	-0.0506136	-0.09421525	-0.0436016499999999	0.716411656683726	0.0111993538834297	0.0933262986669721	-0.413391963870214	0.00349541652529341	1.49998110464362	2.15412126073092	1.43609893088801	0.000230011629132112	5.46673208521412e-06	0.00047481667598869
Island_chr1:27894927-27895524_AHDC1	0.095529155	0.09696293	0.09355887	-0.00340406	-0.001970285	0.001433775	0.902400194401253	0.449036822040911	0.902400194401253	-0.0153107168553077	0.898426376502979	1.49998110464362	2.15412126073092	1.43609893088801	0.000230011629132112	5.46673208521412e-06	0.00047481667598869
N_Shelf_chr1:27901660-27902688_AHDC1	0.54696395	0.46077215	0.43128165	-0.0294905000000001	-0.1156823	-0.0861918	0.952256279729904	0.214534631549035	0.952256279729904	-0.265763463354159	0.0678932174353423	1.49998110464362	2.15412126073092	1.43609893088801	0.000230011629132112	5.46673208521412e-06	0.00047481667598869
Island_chr1:27901660-27902688_AHDC1	0.2548609	0.2560725	0.2268409	-0.0292316	-0.02802	0.00121160000000003	0.765931452348224	0.404587405685253	0.765931452348224	-0.165451879987741	0.0709289967467832	1.49998110464362	2.15412126073092	1.43609893088801	0.000230011629132112	5.46673208521412e-06	0.00047481667598869
N_Shore_chr1:27929705-27930866_AHDC1	0.1086927	0.1056067	0.10135045	-0.00425624999999999	-0.00734224999999999	-0.00308600000000001	0.902400194401253	0.994161229482218	0.686017125117228	0.0508789190724928	0.671244032808346	1.49998110464362	2.15412126073092	1.43609893088801	0.000230011629132112	5.46673208521412e-06	0.00047481667598869
Island_chr1:27929705-27930866_AHDC1	0.055776885	0.056949375	0.05747946	0.000530085	0.001702575	0.00117249	0.620809867379389	0.746825762301617	0.943469817160642	-0.0113870290089857	0.85389943147118	1.49998110464362	2.15412126073092	1.43609893088801	0.000230011629132112	5.46673208521412e-06	0.00047481667598869
S_Shore_chr1:27929705-27930866_AHDC1	0.80994515	0.8054089	0.81262625	0.00721735000000001	0.00268109999999999	-0.00453625000000002	0.686017125117228	0.902400194401253	0.902400194401253	-0.0957739867106717	0.423543721993428	1.49998110464362	2.15412126073092	1.43609893088801	0.000230011629132112	5.46673208521412e-06	0.00047481667598869
Island_chr6:135818501-135819160_AHI1	0.05715693	0.05039341	0.060158495	0.009765085	0.003001565	-0.00676352	0.39500976278273	0.972543038140173	0.461750205475704	0.00249554013598881	0.965094846917348	1.21423839724599	1.48206199304626	1.22056920322049	8.21827927874107e-05	4.07891684415238e-08	8.09128270921371e-06
S_Shore_chr6:135818501-135819160_AHI1	0.080699585	0.0763592	0.08261547	0.00625627000000001	0.00191588500000001	-0.004340385	0.0970748437978595	0.578600141650845	0.028603070280234	-0.0653842637834966	0.478007097002107	1.21423839724599	1.48206199304626	1.22056920322049	8.21827927874107e-05	4.07891684415238e-08	8.09128270921371e-06
Island_chr11:62211989-62212196_AHNAK	0.54975795	0.57656595	0.4390515	-0.13751445	-0.11070645	0.0268079999999999	0.00951627543895994	0.00951627543895994	0.635139487269883	-0.376320341561144	0.000157606575798256	1.29025077804301	1.42139987755656	1.10164620843126	0.00119994041665393	2.90885426952002e-05	0.000225613222581799
N_Shelf_chr11:62313282-62314314_AHNAK	0.1576293	0.16210685	0.16636985	0.00426299999999996	0.00874054999999999	0.00447755000000002	0.999325913718493	0.968289837864919	0.968289837864919	0.0370953176121551	0.71972914089034	1.29025077804301	1.42139987755656	1.10164620843126	0.00119994041665393	2.90885426952002e-05	0.000225613222581799
N_Shore_chr11:62313282-62314314_AHNAK	0.15115895	0.16588425	0.13693845	-0.0289458	-0.0142205	0.0147253	0.952256279729904	0.716411656683726	0.952256279729904	-0.0515996738973674	0.727613557242523	1.29025077804301	1.42139987755656	1.10164620843126	0.00119994041665393	2.90885426952002e-05	0.000225613222581799
Island_chr11:62313282-62314314_AHNAK	0.099201665	0.10218255	0.10337525	0.0011927	0.00417358500000001	0.002980885	0.837777479258822	0.433736099701466	0.635139487269883	0.00760799512771926	0.941354609367326	1.29025077804301	1.42139987755656	1.10164620843126	0.00119994041665393	2.90885426952002e-05	0.000225613222581799
N_Shore_chr11:62314761-62315054_AHNAK	0.092299975	0.096175205	0.08949441	-0.006680795	-0.00280556500000001	0.00387522999999999	0.426293461345495	0.716411656683726	0.716411656683726	-0.0249158848993448	0.866506146579724	1.29025077804301	1.42139987755656	1.10164620843126	0.00119994041665393	2.90885426952002e-05	0.000225613222581799
Island_chr11:62314761-62315054_AHNAK	0.2500609	0.23280815	0.22000555	-0.0128026	-0.03005535	-0.01725275	0.449036822040911	0.0678033517513699	0.902400194401253	-0.139540258955766	0.242385153444742	1.29025077804301	1.42139987755656	1.10164620843126	0.00119994041665393	2.90885426952002e-05	0.000225613222581799
S_Shore_chr11:62313282-62314314_AHNAK	0.2159709	0.2079009	0.2034724	-0.0044285	-0.0124985	-0.00807000000000002	0.426293461345495	0.952256279729904	0.952256279729904	-0.0167100992353252	0.910246941055139	1.29025077804301	1.42139987755656	1.10164620843126	0.00119994041665393	2.90885426952002e-05	0.000225613222581799
Island_chr14:105444319-105445225_AHNAK2	0.069944355	0.066430145	0.071658185	0.00522804	0.00171383	-0.00351421	0.818621174474496	0.691994763585807	0.691994763585807	-0.0624161128986673	0.335629273193991	2.8365922037784	3.82767006398223	1.34939032085179	0.00184714894314838	0.00019302639015643	0.0031471971178186
N_Shore_chr7:17338252-17339101_AHR	0.3659691	0.38097225	0.3631769	-0.01779535	-0.00279219999999997	0.01500315	0.944151242195191	0.516044286767507	0.918805221412117	0.0100066997582342	0.913987218038953	1.57689544746722	1.82187270673304	1.15535415468369	0.00219924641852639	7.44794675802384e-05	5.38375454029792e-06
Island_chr7:17338252-17339101_AHR	0.06537186	0.06355429	0.06878992	0.00523563000000001	0.00341806	-0.00181757	0.838570126687112	0.838570126687112	0.699374199935276	-0.0100334360794234	0.890143212636224	1.57689544746722	1.82187270673304	1.15535415468369	0.00219924641852639	7.44794675802384e-05	5.38375454029792e-06
N_Shelf_chr5:307286-307592_AHRR	0.79776335	0.80744625	0.80196105	-0.00548519999999986	0.00419769999999997	0.00968289999999983	0.994161229482218	0.994161229482218	0.994161229482218	0.0184451512902461	0.877778352667603	3.58277637	6.05421149	2.55720202760272	1.99895764516594e-05	5.87460446939261e-07	0.000950686477552055
N_Shore_chr5:307286-307592_AHRR	0.8984282	0.8932998	0.89725705	0.00395724999999991	-0.00117115000000001	-0.00512839999999992	0.837777479258822	0.837777479258822	0.999325913718493	0.0612698046051813	0.553172654686288	3.58277637	6.05421149	2.55720202760272	1.99895764516594e-05	5.87460446939261e-07	0.000950686477552055
N_Shore_chr5:309705-310136_AHRR	0.76508045	0.76154645	0.7561831	-0.00536334999999999	-0.00889735000000003	-0.00353400000000004	0.908752654932866	0.980733323885512	0.999063458359406	0.014425495669642	0.852766708414912	3.58277637	6.05421149	2.55720202760272	1.99895764516594e-05	5.87460446939261e-07	0.000950686477552055
Island_chr5:309705-310136_AHRR	0.9417319	0.9474186	0.94774145	0.000322850000000097	0.00600955000000014	0.00568670000000004	0.902400194401253	0.686017125117228	0.686017125117228	0.00452067829670889	0.96993639164662	3.58277637	6.05421149	2.55720202760272	1.99895764516594e-05	5.87460446939261e-07	0.000950686477552055
Island_chr5:320788-323010_AHRR	0.1280968	0.13478395	0.13901355	0.0042296	0.01091675	0.00668714999999998	0.943999037865147	0.943999037865147	0.990774650947514	0.0611601045246445	0.399388076371113	3.58277637	6.05421149	2.55720202760272	1.99895764516594e-05	5.87460446939261e-07	0.000950686477552055
S_Shore_chr5:320788-323010_AHRR	0.82130345	0.80399885	0.80732575	0.00332690000000002	-0.0139777000000001	-0.0173046000000001	0.837777479258822	0.635139487269883	0.968289837864919	0.0327580349577835	0.751363121800023	3.58277637	6.05421149	2.55720202760272	1.99895764516594e-05	5.87460446939261e-07	0.000950686477552055
Island_chr5:343449-344535_AHRR	0.27483985	0.25719415	0.2815128	0.02431865	0.00667295000000001	-0.0176457	0.999325913718493	0.968289837864919	0.968289837864919	0.0539780929194643	0.60144185134866	3.58277637	6.05421149	2.55720202760272	1.99895764516594e-05	5.87460446939261e-07	0.000950686477552055
S_Shore_chr5:343449-344535_AHRR	0.67573035	0.70480195	0.6935138	-0.0112881500000001	0.0177834499999999	0.0290716	0.902400194401253	0.902400194401253	0.686017125117228	0.127918160742527	0.284245127289759	3.58277637	6.05421149	2.55720202760272	1.99895764516594e-05	5.87460446939261e-07	0.000950686477552055
S_Shelf_chr5:343449-344535_AHRR	0.7143188	0.7213845	0.7088653	-0.0125192000000001	-0.0054535	0.00706570000000006	0.426293461345495	0.716411656683726	0.716411656683726	0.0694254621661314	0.639154483079839	3.58277637	6.05421149	2.55720202760272	1.99895764516594e-05	5.87460446939261e-07	0.000950686477552055
Island_chr5:356570-359526_AHRR	0.85903085	0.85068065	0.85001015	-0.000670500000000018	-0.00902069999999999	-0.00835019999999997	0.262833842015551	0.686017125117228	0.0678033517513699	-0.101829596463102	0.394688188272425	3.58277637	6.05421149	2.55720202760272	1.99895764516594e-05	5.87460446939261e-07	0.000950686477552055
N_Shelf_chr5:370185-370422_AHRR	0.9295162	0.91700885	0.91706165	5.2799999999964e-05	-0.01245455	-0.0125073499999999	0.952256279729904	0.0933262986669721	0.0933262986669721	-0.120668703743123	0.413944637582481	3.58277637	6.05421149	2.55720202760272	1.99895764516594e-05	5.87460446939261e-07	0.000950686477552055
N_Shore_chr5:370185-370422_AHRR	0.6838303	0.69170935	0.6933024	0.00159304999999998	0.00947209999999998	0.00787905	0.692660139513439	0.996921283334837	0.85283384171513	-0.00421012858527403	0.96005748497853	3.58277637	6.05421149	2.55720202760272	1.99895764516594e-05	5.87460446939261e-07	0.000950686477552055
Island_chr5:370185-370422_AHRR	0.8483441	0.82041665	0.8296975	0.0092808499999999	-0.0186466000000001	-0.02792745	0.716411656683726	0.716411656683726	0.426293461345495	-0.0888271440438079	0.548253596855544	3.58277637	6.05421149	2.55720202760272	1.99895764516594e-05	5.87460446939261e-07	0.000950686477552055
N_Shore_chr5:373842-374426_AHRR	0.74134805	0.7410173	0.74038645	-0.000630849999999961	-0.000961600000000007	-0.000330750000000046	0.952256279729904	0.426293461345495	0.426293461345495	0.104174455318345	0.481035755064952	3.58277637	6.05421149	2.55720202760272	1.99895764516594e-05	5.87460446939261e-07	0.000950686477552055
Island_chr5:373842-374426_AHRR	0.14750095	0.1495504	0.146941	-0.00260940000000001	-0.000559950000000031	0.00204944999999998	0.968289837864919	0.999325913718493	0.968289837864919	0.097690541308212	0.343691351884773	3.58277637	6.05421149	2.55720202760272	1.99895764516594e-05	5.87460446939261e-07	0.000950686477552055
N_Shelf_chr5:421224-421751_AHRR	0.7338328	0.70530395	0.705036	-0.000267950000000017	-0.0287968000000001	-0.0285288500000001	0.999890969658817	0.952256279729904	0.999890969658817	-0.0313685227558171	0.832379462052866	3.58277637	6.05421149	2.55720202760272	1.99895764516594e-05	5.87460446939261e-07	0.000950686477552055
Island_chr5:421224-421751_AHRR	0.8869602	0.8929457	0.89939575	0.0064500500000001	0.0124355500000001	0.00598549999999998	0.837777479258822	0.837777479258822	0.968289837864919	-0.0500093747192251	0.628475207058848	3.58277637	6.05421149	2.55720202760272	1.99895764516594e-05	5.87460446939261e-07	0.000950686477552055
S_Shore_chr5:421224-421751_AHRR	0.8306492	0.8181938	0.8354165	0.0172227	0.00476729999999992	-0.0124554000000001	0.837777479258822	0.635139487269883	0.968289837864919	0.0336836725388838	0.744575326023345	3.58277637	6.05421149	2.55720202760272	1.99895764516594e-05	5.87460446939261e-07	0.000950686477552055
S_Shelf_chr5:421224-421751_AHRR	0.90940725	0.91222895	0.9005905	-0.0116384500000001	-0.00881675000000004	0.00282170000000004	0.783068820130156	0.906586564187196	0.449036822040911	0.0651655768379078	0.589250196471207	3.58277637	6.05421149	2.55720202760272	1.99895764516594e-05	5.87460446939261e-07	0.000950686477552055
N_Shore_chr14:77923870-77924596_AHSA1	0.076207005	0.06939992	0.067521475	-0.00187844500000001	-0.00868553	-0.00680708499999999	0.426293461345495	0.0349979775583762	0.214534631549035	-0.354892762213154	0.0133195040106679	1.84140015147159	2.45264493630309	1.3319456579511	0.0125351202635355	0.000793146808828114	0.000326535101130566
Island_chr14:77923870-77924596_AHSA1	0.076997145	0.07835568	0.073119015	-0.00523666500000002	-0.00387812999999999	0.00135853500000002	0.674893978560585	0.44130663446759	0.259056448677873	-0.0492296534984674	0.40522475906739	1.84140015147159	2.45264493630309	1.3319456579511	0.0125351202635355	0.000793146808828114	0.000326535101130566
Island_chr2:61404048-61405361_AHSA2	0.05633392	0.04965197	0.05674991	0.00709794	0.000415990000000005	-0.00668195	0.229504315494623	0.830946182847533	0.0887151379910089	-0.0227896224294223	0.688433866283157	1.45914459579691	2.02975644319102	1.39105915139443	0.00216043209406491	6.7805193836034e-06	1.79941007771027e-05
S_Shore_chr2:61404048-61405361_AHSA2	0.63624995	0.62733805	0.6324061	0.00506804999999999	-0.00384384999999998	-0.00891189999999997	0.952256279729904	0.999890969658817	0.999890969658817	0.0845765433062121	0.567631418873265	1.45914459579691	2.02975644319102	1.39105915139443	0.00216043209406491	6.7805193836034e-06	1.79941007771027e-05
Island_chr12:8757750-8758079_AICDA	0.84315495	0.77139255	0.85191075	0.0805182	0.00875580000000009	-0.0717623999999999	0.0678033517513699	0.902400194401253	0.449036822040911	-0.0178025887020776	0.882005057921409	11.4042459188279	10.542521251	1.842155901	0.0406822584381524	0.00116532912323331	0.000700664710772732
S_Shelf_chr12:8757750-8758079_AICDA	0.7785241	0.6683889	0.8272967	0.1589078	0.0487725999999999	-0.1101352	0.262833842015551	0.449036822040911	0.449036822040911	0.00557402858153007	0.962935822395812	11.4042459188279	10.542521251	1.842155901	0.0406822584381524	0.00116532912323331	0.000700664710772732
N_Shore_chr1:222885326-222886230_AIDA	0.068553505	0.0663631	0.065389305	-0.000973794999999986	-0.00316419999999999	-0.00219040500000001	0.952256279729904	0.716411656683726	0.952256279729904	-0.211499394550205	0.149001337184903	1.4866772902765	1.6619686018718	1.11790811142525	0.00188329775516359	3.80290289124291e-06	0.000377416779368192
Island_chr1:222885326-222886230_AIDA	0.08927771	0.09064516	0.08923768	-0.00140748	-4.00299999999965e-05	0.00136745000000001	0.963945243664875	0.963945243664875	0.963945243664875	-0.00984390303168616	0.847525937217304	1.4866772902765	1.6619686018718	1.11790811142525	0.00188329775516359	3.80290289124291e-06	0.000377416779368192
S_Shore_chr1:222885326-222886230_AIDA	0.067695065	0.067263435	0.06654883	-0.000714605000000007	-0.001146235	-0.000431629999999988	0.765931452348224	0.765931452348224	0.99992460868065	-0.033239924674721	0.718537943190224	1.4866772902765	1.6619686018718	1.11790811142525	0.00188329775516359	3.80290289124291e-06	0.000377416779368192
N_Shelf_chr6:31587779-31589024_AIF1	0.78514405	0.76721255	0.76675445	-0.000458099999999906	-0.0183895999999999	-0.0179315	0.759097838492289	0.0546463301138636	0.00332311453110412	-0.240267949353626	0.00821039054786607	1.34919333526769	1.87880071028495	1.3925363112709	0.000160485039585898	4.97609640982412e-08	4.41332324586253e-06
N_Shore_chr9:133971670-133972578_AIF1L	0.36178545	0.3291046	0.34357905	0.01447445	-0.0182064	-0.03268085	0.952256279729904	0.952256279729904	0.952256279729904	0.0295875624655719	0.841770882594236	1.19318716130164	1.30403121059209	1.0928974538827	0.00131026785910072	3.26834178346903e-06	0.000267916938779981
Island_chr9:133971670-133972578_AIF1L	0.103651525	0.11996041	0.13333827	0.01337786	0.029686745	0.016308885	0.716411656683726	0.214534631549035	0.716411656683726	0.0724109039447517	0.624773538168827	1.19318716130164	1.30403121059209	1.0928974538827	0.00131026785910072	3.26834178346903e-06	0.000267916938779981
Island_chrX:129299432-129300105_AIFM1	0.077506715	0.076353765	0.077728915	0.00137515000000001	0.000222199999999992	-0.00115295000000001	0.960534005689253	0.674893978560585	0.44130663446759	-0.0727327975164142	0.218480383604442	1.3320026186774	1.99476150942458	1.49756575659382	0.000137546626229841	3.4826623909403e-07	0.000449321235054135
S_Shore_chrX:129299432-129300105_AIFM1	0.14380839	0.128144845	0.13063404	0.002489195	-0.01317435	-0.015663545	0.952256279729904	0.426293461345495	0.426293461345495	-0.132393605749593	0.369703464350733	1.3320026186774	1.99476150942458	1.49756575659382	0.000137546626229841	3.4826623909403e-07	0.000449321235054135
N_Shelf_chr10:71892092-71892802_AIFM2	0.83248305	0.82468835	0.8222532	-0.00243514999999994	-0.01022985	-0.00779470000000004	0.902400194401253	0.449036822040911	0.139822579488938	-0.103178666544918	0.388422004024467	2.98289956411907	7.166347062	2.682632612	0.00014685010159106	2.52161746573773e-06	4.57711122036669e-05
N_Shore_chr10:71892092-71892802_AIFM2	0.74571535	0.78770765	0.7136852	-0.07402245	-0.03203015	0.0419923	0.214534631549035	0.716411656683726	0.426293461345495	-0.081266811562193	0.582936015557148	2.98289956411907	7.166347062	2.682632612	0.00014685010159106	2.52161746573773e-06	4.57711122036669e-05
Island_chr10:71892092-71892802_AIFM2	0.11759535	0.15561965	0.09928415	-0.0563355	-0.0183112	0.0380243	0.000922271415014553	0.155029863245095	0.215373874154339	-0.0588238103427233	0.341064962934047	2.98289956411907	7.166347062	2.682632612	0.00014685010159106	2.52161746573773e-06	4.57711122036669e-05
S_Shore_chr10:71892092-71892802_AIFM2	0.8320198	0.8417426	0.8119436	-0.029799	-0.0200762000000001	0.00972279999999992	0.686017125117228	0.902400194401253	0.686017125117228	-0.0442202133440336	0.712251054000997	2.98289956411907	7.166347062	2.682632612	0.00014685010159106	2.52161746573773e-06	4.57711122036669e-05
N_Shore_chr22:21319178-21319912_AIFM3	0.3360636	0.3279654	0.3334328	0.00546740000000001	-0.00263080000000004	-0.00809820000000006	0.994161229482218	0.902400194401253	0.686017125117228	0.017148673067705	0.886309819404315	1.83070659582673	2.73598603142077	1.49449728190072	0.00116095661715044	2.3086816390836e-06	0.000231862661343446
Island_chr22:21319178-21319912_AIFM3	0.10879555	0.1038414	0.11248785	0.00864645	0.0036923	-0.00495415	0.99992460868065	0.990019328883309	0.990019328883309	-0.0610124167438346	0.507984683045155	1.83070659582673	2.73598603142077	1.49449728190072	0.00116095661715044	2.3086816390836e-06	0.000231862661343446
S_Shore_chr22:21319178-21319912_AIFM3	0.7348916	0.7457148	0.7544007	0.00868590000000002	0.0195091000000001	0.0108232	0.93493186199284	0.855779373437478	0.931589896963162	0.0294612883319741	0.553899643950965	1.83070659582673	2.73598603142077	1.49449728190072	0.00116095661715044	2.3086816390836e-06	0.000231862661343446
S_Shelf_chr22:21319178-21319912_AIFM3	0.58512775	0.5878181	0.5873991	-0.000419000000000058	0.00227134999999989	0.00269034999999995	0.210551632726011	0.699374199935276	0.699374199935276	0.0535347216938419	0.717813933813131	1.83070659582673	2.73598603142077	1.49449728190072	0.00116095661715044	2.3086816390836e-06	0.000231862661343446
N_Shelf_chr22:21336181-21336939_AIFM3	0.072552515	0.075543745	0.07296934	-0.002574405	0.000416824999999996	0.00299123	0.426293461345495	0.999890969658817	0.426293461345495	-0.158125833632335	0.283082216023431	1.83070659582673	2.73598603142077	1.49449728190072	0.00116095661715044	2.3086816390836e-06	0.000231862661343446
N_Shore_chr22:21336181-21336939_AIFM3	0.7326854	0.7529088	0.7185069	-0.0344019000000001	-0.0141785000000001	0.0202234	0.963945243664875	0.627167050717532	0.829553062191961	0.0224449055930503	0.828160943009477	1.83070659582673	2.73598603142077	1.49449728190072	0.00116095661715044	2.3086816390836e-06	0.000231862661343446
Island_chr6:143381444-143381918_AIG1	0.06677459	0.064206305	0.06781769	0.00361138500000001	0.00104310000000001	-0.002568285	0.999325913718493	0.968289837864919	0.968289837864919	-0.037795485778249	0.714664842534017	1.42486976282432	1.73486081517285	1.21755746415313	0.000513951158813298	2.0512002618826e-06	0.000348325985562131
S_Shore_chr6:143381444-143381918_AIG1	0.073308505	0.071128445	0.07069312	-0.000435325	-0.002615385	-0.00218006	0.415365335523867	0.699374199935276	0.838570126687112	-0.00744959176149035	0.918318590811276	1.42486976282432	1.73486081517285	1.21755746415313	0.000513951158813298	2.0512002618826e-06	0.000348325985562131
Island_chr6:106958232-106958718_AIM1	0.10335955	0.098531685	0.097321415	-0.00121027000000001	-0.006038135	-0.00482786499999999	0.578600141650845	0.404587405685253	0.578600141650845	-0.0379818877165485	0.680438797195472	1.71216213238276	2.81763749757377	1.64566044551666	6.51609635986029e-05	2.8304743057705e-07	0.000175367833751073
N_Shore_chr6:106959764-106960985_AIM1	0.085020075	0.08149147	0.085620345	0.00412887499999999	0.00060027	-0.00352860499999999	0.85283384171513	0.85283384171513	0.85283384171513	-0.0222518711687984	0.791218988857209	1.71216213238276	2.81763749757377	1.64566044551666	6.51609635986029e-05	2.8304743057705e-07	0.000175367833751073
Island_chr6:106959764-106960985_AIM1	0.09428527	0.08712235	0.091623655	0.004501305	-0.00266161500000001	-0.00716292	0.230132793434332	0.333784268881491	0.152784340126805	-0.0438601532784599	0.572400346283456	1.71216213238276	2.81763749757377	1.64566044551666	6.51609635986029e-05	2.8304743057705e-07	0.000175367833751073
Island_chr1:26662538-26663466_AIM1L	0.098047435	0.090156815	0.09629677	0.006139955	-0.001750665	-0.00789062	0.968289837864919	0.968289837864919	0.968289837864919	-0.0206784569664468	0.841500922464541	5.054112192	7.55138194	4.59504482834653	7.1973996500018e-05	3.45198589729034e-07	0.000474594704890665
N_Shelf_chr1:26672445-26672650_AIM1L	0.80640245	0.8222676	0.8211618	-0.00110579999999993	0.0147593500000001	0.01586515	0.815827937458648	0.210551632726011	0.423365881081458	0.21045135830979	0.160364206408385	5.054112192	7.55138194	4.59504482834653	7.1973996500018e-05	3.45198589729034e-07	0.000474594704890665
N_Shore_chr1:26672445-26672650_AIM1L	0.747796	0.78798075	0.76262395	-0.0253568	0.0148279500000001	0.0401847500000001	0.273008062449821	0.837777479258822	0.273008062449821	-0.137733483289911	0.180825792058858	5.054112192	7.55138194	4.59504482834653	7.1973996500018e-05	3.45198589729034e-07	0.000474594704890665
[truncated: 21,348 more rows]
