# Supplementary material for: EpiMethEx: a tool for large-scale integrated analysis in methylation hotspots linked to genetic regulation
Source: BMC Bioinformatics. 2019 Feb 4;19(Suppl 13):385. doi: 10.1186/s12859-018-2397-6 (PMC7394332; doi:10.1186/s12859-018-2397-6)
Supplement: Supplementary file 3 — Prostate cancer analysis results. CG classified by position, CG data (taken individually), CG islands, CG of genes. (ZIP 18,966 kb) [file 12859_2018_2397_MOESM3_ESM.zip › CG_data_individually.csv]

	medianDown	medianMedium	medianUP	bd_UPvsMID	bd_UPvsDOWN	bd_MIDvsDOWN	pvalue_UPvsMID	pvalue_UPvsDOWN	pvalue_MIDvsDOWN	pearson_correlation	pvalue_pearson_correlation	fc_UPvsMID(gene)	fc_UPvsDOWN(gene)	fc_MIDvsDOWN(gene)	pvalue_UPvsMID(gene)	pvalue_UPvsDOWN(gene)	pvalue_MIDvsDOWN(gene)	island
cg03123289_Body_A1BG	0.19933875	0.19510495	0.1956871	0.000582150000000003	-0.00365165000000001	-0.00423380000000001	0.98010878010878	0.66013986013986	1	-0.249207595489113	0.240262744748399	1.39997947034831	1.56166705603827	1.11549282622675	0.00406286309311598	0.000174590269211609	8.03971964943942e-05	Island_chr19:58858453-58859223
cg22286978_Body_A1BG	0.106091815	0.059319895	0.045349195	-0.0139707	-0.06074262	-0.04677192	0.66013986013986	0.282672882672883	0.66013986013986	-0.276154720765152	0.19147453906066	1.39997947034831	1.56166705603827	1.11549282622675	0.00406286309311598	0.000174590269211609	8.03971964943942e-05	Island_chr19:58858453-58859223
cg10734734_Body_A1BG	0.04137103	0.052947755	0.04438561	-0.008562145	0.00301458	0.011576725	0.282672882672883	0.98010878010878	0.282672882672883	-0.0553240306861219	0.797364804805794	1.39997947034831	1.56166705603827	1.11549282622675	0.00406286309311598	0.000174590269211609	8.03971964943942e-05	Island_chr19:58858453-58859223
cg11001216_Body_A1BG	0.1139684	0.1130893	0.11232235	-0.000766950000000002	-0.00164605	-0.000879099999999994	0.98010878010878	0.98010878010878	1	-0.159903019637521	0.455446633400511	1.39997947034831	1.56166705603827	1.11549282622675	0.00406286309311598	0.000174590269211609	8.03971964943942e-05	Island_chr19:58858453-58859223
cg14222245_Body_A1BG	0.3196481	0.45798695	0.34797895	-0.110008	0.02833085	0.13833885	0.0870240870240873	0.66013986013986	0.0870240870240873	0.0882078630728892	0.681908343503358	1.39997947034831	1.56166705603827	1.11549282622675	0.00406286309311598	0.000174590269211609	8.03971964943942e-05	Island_chr19:58861341-58862406
cg03630821_Body_A1BG	0.2777579	0.4207973	0.30431325	-0.11648405	0.02655535	0.1430394	0.66013986013986	0.98010878010878	0.282672882672883	0.152281736066513	0.477481410726365	1.39997947034831	1.56166705603827	1.11549282622675	0.00406286309311598	0.000174590269211609	8.03971964943942e-05	Island_chr19:58861341-58862406
cg25623524_Body_A1BG	0.228814	0.2697934	0.28017905	0.01038565	0.05136505	0.0409793999999999	0.282672882672883	0.282672882672883	0.66013986013986	0.316630299628153	0.131694506890362	1.39997947034831	1.56166705603827	1.11549282622675	0.00406286309311598	0.000174590269211609	8.03971964943942e-05	Island_chr19:58861341-58862406
cg08389151_Body_A1BG	0.3813643	0.41064695	0.40006525	-0.0105817	0.01870095	0.02928265	0.66013986013986	0.66013986013986	0.98010878010878	0.204113256017979	0.338724087312489	1.39997947034831	1.56166705603827	1.11549282622675	0.00406286309311598	0.000174590269211609	8.03971964943942e-05	Island_chr19:58861341-58862406
cg12461677_Body_A1BG	0.34268765	0.36177435	0.36356375	0.00178939999999994	0.0208761	0.0190867	0.66013986013986	0.66013986013986	0.98010878010878	0.240248013246778	0.258139516863988	1.39997947034831	1.56166705603827	1.11549282622675	0.00406286309311598	0.000174590269211609	8.03971964943942e-05	Island_chr19:58861341-58862406
cg22889142_Body_A1BG	0.48773055	0.550763	0.5117877	-0.0389753	0.02405715	0.06303245	0.66013986013986	0.66013986013986	0.282672882672883	0.306757471039295	0.144841830382206	1.39997947034831	1.56166705603827	1.11549282622675	0.00406286309311598	0.000174590269211609	8.03971964943942e-05	Island_chr19:58861341-58862406
cg22568540_5'UTR_A1BG	0.58416645	0.62917665	0.577016	-0.05216065	-0.00715045000000003	0.0450102	0.66013986013986	0.98010878010878	0.66013986013986	0.141760300839013	0.508768510920609	1.39997947034831	1.56166705603827	1.11549282622675	0.00406286309311598	0.000174590269211609	8.03971964943942e-05	N_Shelf_chr19:58867397-58868868
cg22568540_1stExon_A1BG	0.58416645	0.62917665	0.577016	-0.05216065	-0.00715045000000003	0.0450102	0.66013986013986	0.98010878010878	0.66013986013986	0.141760300839013	0.508768510920609	1.39997947034831	1.56166705603827	1.11549282622675	0.00406286309311598	0.000174590269211609	8.03971964943942e-05	N_Shelf_chr19:58867397-58868868
cg02957155_TSS200_A1BG	0.68617325	0.7326437	0.7581088	0.0254651	0.0719355500000001	0.0464704500000001	0.66013986013986	0.0870240870240873	0.66013986013986	0.310973581587293	0.139117665141125	1.39997947034831	1.56166705603827	1.11549282622675	0.00406286309311598	0.000174590269211609	8.03971964943942e-05	N_Shelf_chr19:58867397-58868868
cg04269689_TSS200_A1BG	0.6000785	0.6251736	0.68529225	0.0601186500000001	0.0852137500000001	0.0250951	0.282672882672883	0.00248640248640264	0.282672882672883	0.343881943352265	0.099895506770964	1.39997947034831	1.56166705603827	1.11549282622675	0.00406286309311598	0.000174590269211609	8.03971964943942e-05	N_Shelf_chr19:58867397-58868868
cg17498272_TSS200_A1BG	0.6933099	0.6789137	0.7646586	0.0857448999999999	0.0713486999999999	-0.0143962	0.282672882672883	0.0870240870240873	0.66013986013986	0.137896327195628	0.520503816239999	1.39997947034831	1.56166705603827	1.11549282622675	0.00406286309311598	0.000174590269211609	8.03971964943942e-05	N_Shelf_chr19:58867397-58868868
cg07739758_TSS1500_A1BG	0.7611934	0.7697775	0.7661988	-0.00357870000000005	0.00500539999999994	0.00858409999999998	0.98010878010878	0.66013986013986	0.98010878010878	0.0490504335463941	0.819952753940352	1.39997947034831	1.56166705603827	1.11549282622675	0.00406286309311598	0.000174590269211609	8.03971964943942e-05	N_Shelf_chr19:58867397-58868868
cg10162823_TSS1500_A1BG	0.849351	0.85057985	0.8496211	-0.000958750000000008	0.000270100000000051	0.00122885000000006	0.98010878010878	0.66013986013986	0.66013986013986	-0.0827786355775354	0.700575882892133	1.39997947034831	1.56166705603827	1.11549282622675	0.00406286309311598	0.000174590269211609	8.03971964943942e-05	N_Shore_chr19:58867397-58868868
cg27394794_Body_A1CF	0.4420491	0.6385024	0.5719954	-0.066507	0.1299463	0.1964533	0.282672882672883	0.282672882672883	0.98010878010878	0.259654925071344	0.220466664907159	1.99886993273046	3.61099339878196	1.8065174425078	0.000125346720112544	2.606609832641e-07	0.000150927976586901	_
cg10222734_5'UTR_A1CF	0.54708165	0.65683905	0.63445105	-0.022388	0.0873694	0.1097574	0.66013986013986	0.282672882672883	0.98010878010878	0.314013014476158	0.135092772420417	1.99886993273046	3.61099339878196	1.8065174425078	0.000125346720112544	2.606609832641e-07	0.000150927976586901	_
cg10222734_Body_A1CF	0.54708165	0.65683905	0.63445105	-0.022388	0.0873694	0.1097574	0.66013986013986	0.282672882672883	0.98010878010878	0.314013014476158	0.135092772420417	1.99886993273046	3.61099339878196	1.8065174425078	0.000125346720112544	2.606609832641e-07	0.000150927976586901	_
cg03817621_5'UTR_A1CF	0.5372127	0.52498885	0.52870995	0.00372110000000003	-0.00850275	-0.01222385	0.98010878010878	0.98010878010878	0.98010878010878	0.109297847822436	0.611178995667031	1.99886993273046	3.61099339878196	1.8065174425078	0.000125346720112544	2.606609832641e-07	0.000150927976586901	_
cg03817621_1stExon_A1CF	0.5372127	0.52498885	0.52870995	0.00372110000000003	-0.00850275	-0.01222385	0.98010878010878	0.98010878010878	0.98010878010878	0.109297847822436	0.611178995667031	1.99886993273046	3.61099339878196	1.8065174425078	0.000125346720112544	2.606609832641e-07	0.000150927976586901	_
cg24411946_5'UTR_A1CF	0.49111115	0.5059029	0.54735495	0.0414520500000001	0.0562438	0.0147917499999999	0.66013986013986	0.98010878010878	0.98010878010878	0.222365912779164	0.296319120139151	1.99886993273046	3.61099339878196	1.8065174425078	0.000125346720112544	2.606609832641e-07	0.000150927976586901	_
cg24411946_1stExon_A1CF	0.49111115	0.5059029	0.54735495	0.0414520500000001	0.0562438	0.0147917499999999	0.66013986013986	0.98010878010878	0.98010878010878	0.222365912779164	0.296319120139151	1.99886993273046	3.61099339878196	1.8065174425078	0.000125346720112544	2.606609832641e-07	0.000150927976586901	_
cg16531903_TSS1500_A1CF	0.48770875	0.51993325	0.5013059	-0.01862735	0.0135971499999999	0.0322245	0.66013986013986	0.66013986013986	0.98010878010878	0.0286376113072364	0.894325915468981	1.99886993273046	3.61099339878196	1.8065174425078	0.000125346720112544	2.606609832641e-07	0.000150927976586901	_
cg06447474_TSS1500_A2BP1	0.787508	0.8098686	0.81644255	0.00657395000000005	0.02893455	0.0223606	0.98010878010878	0.282672882672883	0.282672882672883	0.364578421408172	0.079846306921104	2.01379793074112	48.1241654740462	23.8972166667862	6.12771683233355e-05	2.08085659514572e-05	0.00391398288518042	N_Shore_chr16:6068914-6070401
cg08255211_TSS1500_A2BP1	0.6176065	0.7236009	0.73474515	0.01114425	0.11713865	0.1059944	0.98010878010878	0.0870240870240873	0.282672882672883	0.285295187547655	0.176590778507891	2.01379793074112	48.1241654740462	23.8972166667862	6.12771683233355e-05	2.08085659514572e-05	0.00391398288518042	N_Shore_chr16:6068914-6070401
cg03586879_TSS1500_A2BP1	0.18830975	0.177232	0.2095891	0.0323571	0.02127935	-0.01107775	0.282672882672883	0.282672882672883	0.66013986013986	-0.103317573357614	0.630929043586101	2.01379793074112	48.1241654740462	23.8972166667862	6.12771683233355e-05	2.08085659514572e-05	0.00391398288518042	N_Shore_chr16:6068914-6070401
cg19378133_TSS1500_A2BP1	0.2191982	0.2330727	0.20060185	-0.03247085	-0.01859635	0.0138745	0.66013986013986	0.98010878010878	0.98010878010878	-0.0842235254182217	0.69559088400473	2.01379793074112	48.1241654740462	23.8972166667862	6.12771683233355e-05	2.08085659514572e-05	0.00391398288518042	N_Shore_chr16:6068914-6070401
cg02230017_TSS200_A2BP1	0.23991165	0.10726943	0.1424964	0.03522697	-0.09741525	-0.13264222	0.66013986013986	0.313131313131313	0.66013986013986	-0.171174757277713	0.434840521130553	2.01379793074112	48.1241654740462	23.8972166667862	6.12771683233355e-05	2.08085659514572e-05	0.00391398288518042	Island_chr16:6068914-6070401
cg08545287_TSS200_A2BP1	0.23848325	0.1511561	0.2278591	0.076703	-0.01062415	-0.08732715	0.282672882672883	0.98010878010878	0.0186480186480187	0.00757125357371991	0.971990668453584	2.01379793074112	48.1241654740462	23.8972166667862	6.12771683233355e-05	2.08085659514572e-05	0.00391398288518042	Island_chr16:6068914-6070401
cg03934713_5'UTR_A2BP1	0.1938222	0.2099752	0.23886095	0.02888575	0.04503875	0.016153	0.98010878010878	0.66013986013986	0.98010878010878	0.103502899333948	0.630313211847923	2.01379793074112	48.1241654740462	23.8972166667862	6.12771683233355e-05	2.08085659514572e-05	0.00391398288518042	Island_chr16:6068914-6070401
cg03934713_1stExon_A2BP1	0.1938222	0.2099752	0.23886095	0.02888575	0.04503875	0.016153	0.98010878010878	0.66013986013986	0.98010878010878	0.103502899333948	0.630313211847923	2.01379793074112	48.1241654740462	23.8972166667862	6.12771683233355e-05	2.08085659514572e-05	0.00391398288518042	Island_chr16:6068914-6070401
cg01610605_5'UTR_A2BP1	0.2666657	0.21818945	0.2578821	0.03969265	-0.0087836	-0.04847625	0.98010878010878	0.98010878010878	0.66013986013986	-0.147899132799268	0.49039339577153	2.01379793074112	48.1241654740462	23.8972166667862	6.12771683233355e-05	2.08085659514572e-05	0.00391398288518042	Island_chr16:6068914-6070401
cg01610605_1stExon_A2BP1	0.2666657	0.21818945	0.2578821	0.03969265	-0.0087836	-0.04847625	0.98010878010878	0.98010878010878	0.66013986013986	-0.147899132799268	0.49039339577153	2.01379793074112	48.1241654740462	23.8972166667862	6.12771683233355e-05	2.08085659514572e-05	0.00391398288518042	Island_chr16:6068914-6070401
cg02119348_5'UTR_A2BP1	0.3766251	0.3317809	0.31485735	-0.01692355	-0.06176775	-0.0448442	0.282672882672883	0.66013986013986	0.66013986013986	-0.210684034833527	0.323060666780727	2.01379793074112	48.1241654740462	23.8972166667862	6.12771683233355e-05	2.08085659514572e-05	0.00391398288518042	Island_chr16:6068914-6070401
cg02119348_1stExon_A2BP1	0.3766251	0.3317809	0.31485735	-0.01692355	-0.06176775	-0.0448442	0.282672882672883	0.66013986013986	0.66013986013986	-0.210684034833527	0.323060666780727	2.01379793074112	48.1241654740462	23.8972166667862	6.12771683233355e-05	2.08085659514572e-05	0.00391398288518042	Island_chr16:6068914-6070401
cg03072621_5'UTR_A2BP1	0.2806109	0.1691049	0.17863505	0.00953015000000001	-0.10197585	-0.111506	0.98010878010878	0.66013986013986	0.282672882672883	-0.147500595000971	0.491576154860173	2.01379793074112	48.1241654740462	23.8972166667862	6.12771683233355e-05	2.08085659514572e-05	0.00391398288518042	Island_chr16:6068914-6070401
cg03072621_1stExon_A2BP1	0.2806109	0.1691049	0.17863505	0.00953015000000001	-0.10197585	-0.111506	0.98010878010878	0.66013986013986	0.282672882672883	-0.147500595000971	0.491576154860173	2.01379793074112	48.1241654740462	23.8972166667862	6.12771683233355e-05	2.08085659514572e-05	0.00391398288518042	Island_chr16:6068914-6070401
cg08582701_5'UTR_A2BP1	0.2787059	0.21038695	0.28978715	0.0794002	0.01108125	-0.06831895	0.66013986013986	0.98010878010878	0.66013986013986	-0.0458398900372789	0.831567393276419	2.01379793074112	48.1241654740462	23.8972166667862	6.12771683233355e-05	2.08085659514572e-05	0.00391398288518042	Island_chr16:6068914-6070401
cg08015447_5'UTR_A2BP1	0.2273021	0.1216672	0.14749745	0.02583025	-0.07980465	-0.1056349	0.98010878010878	0.66013986013986	0.282672882672883	-0.573336448788057	0.00340253911051071	2.01379793074112	48.1241654740462	23.8972166667862	6.12771683233355e-05	2.08085659514572e-05	0.00391398288518042	Island_chr16:6068914-6070401
cg05107500_5'UTR_A2BP1	0.1926313	0.14244695	0.16849065	0.0260437	-0.02414065	-0.05018435	0.282672882672883	0.66013986013986	0.282672882672883	-0.132165127253895	0.538145434403123	2.01379793074112	48.1241654740462	23.8972166667862	6.12771683233355e-05	2.08085659514572e-05	0.00391398288518042	Island_chr16:6068914-6070401
cg27083740_5'UTR_A2BP1	0.55020365	0.55344925	0.52607775	-0.0273715	-0.0241259	0.00324559999999996	0.282672882672883	0.98010878010878	0.98010878010878	-0.303208580296314	0.14978855295827	2.01379793074112	48.1241654740462	23.8972166667862	6.12771683233355e-05	2.08085659514572e-05	0.00391398288518042	S_Shore_chr16:6068914-6070401
cg02909809_5'UTR_A2BP1	0.400401	0.4562411	0.4397195	-0.0165216	0.0393185	0.0558401	0.66013986013986	0.66013986013986	0.66013986013986	0.098292081366483	0.647718317367982	2.01379793074112	48.1241654740462	23.8972166667862	6.12771683233355e-05	2.08085659514572e-05	0.00391398288518042	S_Shore_chr16:6068914-6070401
cg06035708_5'UTR_A2BP1	0.33289685	0.4436147	0.40190125	-0.04171345	0.0690044	0.11071785	0.282672882672883	0.66013986013986	0.282672882672883	0.225552736119288	0.289270721911813	2.01379793074112	48.1241654740462	23.8972166667862	6.12771683233355e-05	2.08085659514572e-05	0.00391398288518042	S_Shelf_chr16:6068914-6070401
cg08390979_5'UTR_A2BP1	0.6505246	0.72641305	0.6686416	-0.0577714500000001	0.0181169999999999	0.07588845	0.66013986013986	0.98010878010878	0.66013986013986	-0.0951535548946811	0.658289411253923	2.01379793074112	48.1241654740462	23.8972166667862	6.12771683233355e-05	2.08085659514572e-05	0.00391398288518042	_
cg00884800_5'UTR_A2BP1	0.1381249	0.15364715	0.1574572	0.00381005000000001	0.0193323	0.01552225	0.98010878010878	0.282672882672883	0.66013986013986	0.224674337847342	0.291202928329834	2.01379793074112	48.1241654740462	23.8972166667862	6.12771683233355e-05	2.08085659514572e-05	0.00391398288518042	_
cg06941009_5'UTR_A2BP1	0.7398922	0.72862635	0.7575413	0.0289149499999999	0.0176491	-0.0112658499999999	0.66013986013986	0.66013986013986	0.98010878010878	0.268093774842157	0.205293739886366	2.01379793074112	48.1241654740462	23.8972166667862	6.12771683233355e-05	2.08085659514572e-05	0.00391398288518042	_
cg01680674_5'UTR_A2BP1	0.21829875	0.24462325	0.27109865	0.0264754	0.0527999	0.0263245	0.66013986013986	0.66013986013986	0.98010878010878	0.171111390967024	0.424033378818649	2.01379793074112	48.1241654740462	23.8972166667862	6.12771683233355e-05	2.08085659514572e-05	0.00391398288518042	_
cg02008627_5'UTR_A2BP1	0.7370476	0.8011952	0.69261825	-0.10857695	-0.0444293499999999	0.0641476000000001	0.282672882672883	0.98010878010878	0.282672882672883	-0.0157878961908054	0.941631107874485	2.01379793074112	48.1241654740462	23.8972166667862	6.12771683233355e-05	2.08085659514572e-05	0.00391398288518042	_
cg10013324_5'UTR_A2BP1	0.6167211	0.6493932	0.58992655	-0.0594666500000001	-0.02679455	0.0326721000000001	0.66013986013986	0.98010878010878	0.98010878010878	-0.145162842575998	0.498542576705134	2.01379793074112	48.1241654740462	23.8972166667862	6.12771683233355e-05	2.08085659514572e-05	0.00391398288518042	_
cg02217063_5'UTR_A2BP1	0.65778675	0.76684715	0.79003225	0.0231851	0.1322455	0.1090604	0.66013986013986	0.66013986013986	0.66013986013986	0.081559798887065	0.70479033312658	2.01379793074112	48.1241654740462	23.8972166667862	6.12771683233355e-05	2.08085659514572e-05	0.00391398288518042	_
cg00691081_5'UTR_A2BP1	0.7577221	0.82741795	0.7849265	-0.0424914500000001	0.0272044	0.0696958500000001	0.66013986013986	1	0.66013986013986	0.0412678232207527	0.848166207268015	2.01379793074112	48.1241654740462	23.8972166667862	6.12771683233355e-05	2.08085659514572e-05	0.00391398288518042	_
cg08996613_5'UTR_A2BP1	0.8147625	0.8215526	0.81881385	-0.00273875000000001	0.0040513499999999	0.00679009999999991	0.98010878010878	0.98010878010878	1	0.0327173749503839	0.879371897380034	2.01379793074112	48.1241654740462	23.8972166667862	6.12771683233355e-05	2.08085659514572e-05	0.00391398288518042	_
cg07115206_5'UTR_A2BP1	0.36901675	0.33183155	0.4594822	0.12765065	0.0904654499999999	-0.0371852	0.282672882672883	0.0870240870240873	0.66013986013986	0.290290738036215	0.16880448940136	2.01379793074112	48.1241654740462	23.8972166667862	6.12771683233355e-05	2.08085659514572e-05	0.00391398288518042	_
cg05497273_5'UTR_A2BP1	0.6760288	0.7456833	0.7183736	-0.0273097	0.0423448000000001	0.0696545000000001	1	0.66013986013986	0.66013986013986	0.0912642285273828	0.671477800372798	2.01379793074112	48.1241654740462	23.8972166667862	6.12771683233355e-05	2.08085659514572e-05	0.00391398288518042	N_Shelf_chr16:6533019-6533983
cg06233376_5'UTR_A2BP1	0.3570633	0.25109645	0.25148035	0.000383899999999993	-0.10558295	-0.10596685	0.66013986013986	0.0186480186480187	0.00248640248640264	-0.577357937962501	0.00313537578983911	2.01379793074112	48.1241654740462	23.8972166667862	6.12771683233355e-05	2.08085659514572e-05	0.00391398288518042	N_Shore_chr16:6533019-6533983
cg14642432_5'UTR_A2BP1	0.2806324	0.22681945	0.27298345	0.046164	-0.00764894999999999	-0.05381295	0.66013986013986	0.98010878010878	0.98010878010878	-0.0118925554465127	0.956016640080794	2.01379793074112	48.1241654740462	23.8972166667862	6.12771683233355e-05	2.08085659514572e-05	0.00391398288518042	Island_chr16:6533019-6533983
cg27376707_5'UTR_A2BP1	0.2290197	0.1763636	0.2635877	0.0872241	0.034568	-0.0526561	0.66013986013986	0.98010878010878	0.98010878010878	-0.0440020580741929	0.838231625110976	2.01379793074112	48.1241654740462	23.8972166667862	6.12771683233355e-05	2.08085659514572e-05	0.00391398288518042	Island_chr16:6533019-6533983
cg03169041_5'UTR_A2BP1	0.2891408	0.25459935	0.23099325	-0.0236061	-0.05814755	-0.03454145	0.98010878010878	0.98010878010878	0.66013986013986	-0.105200052392021	0.624684780105919	2.01379793074112	48.1241654740462	23.8972166667862	6.12771683233355e-05	2.08085659514572e-05	0.00391398288518042	Island_chr16:6533019-6533983
cg27256528_5'UTR_A2BP1	0.1354631	0.11104965	0.13127765	0.020228	-0.00418544999999998	-0.02441345	0.282672882672883	0.98010878010878	0.282672882672883	-0.176532579617337	0.409274058137882	2.01379793074112	48.1241654740462	23.8972166667862	6.12771683233355e-05	2.08085659514572e-05	0.00391398288518042	Island_chr16:6533019-6533983
cg12310850_5'UTR_A2BP1	0.1691407	0.1600364	0.16718075	0.00714434999999997	-0.00195994999999999	-0.00910429999999995	0.66013986013986	0.66013986013986	0.282672882672883	-0.365314822632252	0.0791937899381319	2.01379793074112	48.1241654740462	23.8972166667862	6.12771683233355e-05	2.08085659514572e-05	0.00391398288518042	Island_chr16:6533019-6533983
cg00853103_5'UTR_A2BP1	0.1724859	0.19204875	0.1444489	-0.04759985	-0.028037	0.01956285	0.98010878010878	0.98010878010878	0.98010878010878	-0.103360948283422	0.630784888840967	2.01379793074112	48.1241654740462	23.8972166667862	6.12771683233355e-05	2.08085659514572e-05	0.00391398288518042	Island_chr16:6533019-6533983
cg04862340_5'UTR_A2BP1	0.65119125	0.56483195	0.5848725	0.02004055	-0.06631875	-0.0863593	0.98010878010878	0.66013986013986	0.282672882672883	-0.342617146960356	0.101231518639359	2.01379793074112	48.1241654740462	23.8972166667862	6.12771683233355e-05	2.08085659514572e-05	0.00391398288518042	S_Shore_chr16:6533019-6533983
cg10072526_5'UTR_A2BP1	0.722106	0.73451405	0.7241313	-0.01038275	0.00202530000000001	0.01240805	0.98010878010878	0.98010878010878	0.98010878010878	-0.0785319354178618	0.71529627542165	2.01379793074112	48.1241654740462	23.8972166667862	6.12771683233355e-05	2.08085659514572e-05	0.00391398288518042	S_Shore_chr16:6533019-6533983
cg08466740_5'UTR_A2BP1	0.4920689	0.52384415	0.4531779	-0.0706662499999999	-0.038891	0.0317752499999999	0.66013986013986	0.66013986013986	0.282672882672883	-0.212026053998712	0.31991649430131	2.01379793074112	48.1241654740462	23.8972166667862	6.12771683233355e-05	2.08085659514572e-05	0.00391398288518042	S_Shore_chr16:6533019-6533983
cg00019838_5'UTR_A2BP1	0.7855577	0.7983402	0.7927156	-0.00562459999999998	0.00715789999999994	0.0127824999999999	0.98010878010878	0.98010878010878	0.98010878010878	0.138921079484377	0.517378948181886	2.01379793074112	48.1241654740462	23.8972166667862	6.12771683233355e-05	2.08085659514572e-05	0.00391398288518042	_
cg08249698_5'UTR_A2BP1	0.732487	0.738223	0.71777495	-0.0204480500000001	-0.01471205	0.00573600000000007	0.98010878010878	0.98010878010878	0.98010878010878	-0.0990240881025183	0.645262171903316	2.01379793074112	48.1241654740462	23.8972166667862	6.12771683233355e-05	2.08085659514572e-05	0.00391398288518042	_
cg07849944_5'UTR_A2BP1	0.079253175	0.09292005	0.11721465	0.0242946	0.037961475	0.013666875	0.0186480186480187	0.0870240870240873	0.282672882672883	0.585826201835568	0.00263039171108913	2.01379793074112	48.1241654740462	23.8972166667862	6.12771683233355e-05	2.08085659514572e-05	0.00391398288518042	_
cg04671611_5'UTR_A2BP1	0.1092189	0.1121805	0.1139488	0.00176829999999999	0.0047299	0.00296160000000001	0.98010878010878	0.98010878010878	0.98010878010878	0.0912859726717766	0.671403801177448	2.01379793074112	48.1241654740462	23.8972166667862	6.12771683233355e-05	2.08085659514572e-05	0.00391398288518042	_
cg16427239_5'UTR_A2BP1	0.3735273	0.4336947	0.4457809	0.0120862	0.0722536	0.0601674	0.66013986013986	0.66013986013986	0.282672882672883	0.238790377222097	0.261126840227752	2.01379793074112	48.1241654740462	23.8972166667862	6.12771683233355e-05	2.08085659514572e-05	0.00391398288518042	_
cg01914555_5'UTR_A2BP1	0.68099555	0.6752047	0.706778	0.0315733	0.02578245	-0.00579085000000001	0.0870240870240873	0.66013986013986	0.66013986013986	0.126347536746855	0.556333270348347	2.01379793074112	48.1241654740462	23.8972166667862	6.12771683233355e-05	2.08085659514572e-05	0.00391398288518042	_
cg06560026_5'UTR_A2BP1	0.722609	0.70552145	0.7403664	0.03484495	0.0177573999999999	-0.0170875500000001	0.282672882672883	0.66013986013986	0.98010878010878	0.273658683653966	0.195683676159297	2.01379793074112	48.1241654740462	23.8972166667862	6.12771683233355e-05	2.08085659514572e-05	0.00391398288518042	_
cg07891288_5'UTR_A2BP1	0.6896202	0.7561357	0.79470315	0.0385674500000001	0.10508295	0.0665154999999999	0.66013986013986	0.0186480186480187	0.66013986013986	0.414116372579261	0.0442409233627668	2.01379793074112	48.1241654740462	23.8972166667862	6.12771683233355e-05	2.08085659514572e-05	0.00391398288518042	_
cg16396980_5'UTR_A2BP1	0.82773525	0.8222913	0.837641	0.0153496999999999	0.00990575000000005	-0.00544394999999986	0.282672882672883	0.66013986013986	0.282672882672883	0.138192731200916	0.519599036561083	2.01379793074112	48.1241654740462	23.8972166667862	6.12771683233355e-05	2.08085659514572e-05	0.00391398288518042	_
cg09243507_5'UTR_A2BP1	0.73802395	0.71649455	0.74737925	0.0308847000000001	0.00935530000000007	-0.0215294	0.282672882672883	0.66013986013986	0.282672882672883	-0.0530076309285724	0.805687594922717	2.01379793074112	48.1241654740462	23.8972166667862	6.12771683233355e-05	2.08085659514572e-05	0.00391398288518042	_
cg04383979_5'UTR_A2BP1	0.6679943	0.62639145	0.60209915	-0.0242922999999999	-0.0658951499999999	-0.04160285	0.98010878010878	0.66013986013986	0.66013986013986	-0.158327692857262	0.459957073375856	2.01379793074112	48.1241654740462	23.8972166667862	6.12771683233355e-05	2.08085659514572e-05	0.00391398288518042	_
cg04973802_5'UTR_A2BP1	0.82065335	0.7858992	0.83593265	0.0500334499999999	0.0152793	-0.0347541499999999	0.282672882672883	0.66013986013986	0.66013986013986	0.0201385806714354	0.925585095980091	2.01379793074112	48.1241654740462	23.8972166667862	6.12771683233355e-05	2.08085659514572e-05	0.00391398288518042	_
cg06705265_5'UTR_A2BP1	0.68948985	0.7175962	0.75746315	0.03986695	0.0679733	0.0281063500000001	0.0870240870240873	0.66013986013986	0.66013986013986	0.349468899957047	0.0941499612815869	2.01379793074112	48.1241654740462	23.8972166667862	6.12771683233355e-05	2.08085659514572e-05	0.00391398288518042	_
cg02042823_5'UTR_A2BP1	0.82945065	0.85523595	0.8467485	-0.00848744999999995	0.0172978499999999	0.0257852999999999	0.98010878010878	0.98010878010878	0.98010878010878	0.293246708847086	0.164311668803684	2.01379793074112	48.1241654740462	23.8972166667862	6.12771683233355e-05	2.08085659514572e-05	0.00391398288518042	_
cg03312587_5'UTR_A2BP1	0.34735425	0.4212648	0.41900395	-0.00226084999999998	0.0716497	0.07391055	0.98010878010878	0.66013986013986	0.66013986013986	0.0480054736027145	0.823729151110139	2.01379793074112	48.1241654740462	23.8972166667862	6.12771683233355e-05	2.08085659514572e-05	0.00391398288518042	_
ch.16.296248R_5'UTR_A2BP1	0.1203764	0.1358635	0.131341	-0.00452250000000001	0.0109646	0.0154871	0.66013986013986	0.282672882672883	0.0870240870240873	0.218061323223883	0.306007791801868	2.01379793074112	48.1241654740462	23.8972166667862	6.12771683233355e-05	2.08085659514572e-05	0.00391398288518042	_
cg06332950_5'UTR_A2BP1	0.80706705	0.85045325	0.8530122	0.00255895000000006	0.04594515	0.0433861999999999	0.98010878010878	0.66013986013986	0.282672882672883	0.228009438143612	0.283909475560713	2.01379793074112	48.1241654740462	23.8972166667862	6.12771683233355e-05	2.08085659514572e-05	0.00391398288518042	_
cg08661450_5'UTR_A2BP1	0.9449656	0.9514364	0.9504	-0.00103640000000005	0.00543439999999995	0.0064708	0.98010878010878	0.66013986013986	0.282672882672883	0.327017345018645	0.118814442624074	2.01379793074112	48.1241654740462	23.8972166667862	6.12771683233355e-05	2.08085659514572e-05	0.00391398288518042	_
cg00491523_5'UTR_A2BP1	0.4004985	0.49697495	0.4329545	-0.0640204500000001	0.032456	0.09647645	0.282672882672883	0.66013986013986	0.0870240870240873	0.187916906602349	0.379223891903111	2.01379793074112	48.1241654740462	23.8972166667862	6.12771683233355e-05	2.08085659514572e-05	0.00391398288518042	_
cg03623568_5'UTR_A2BP1	0.70114235	0.72754245	0.74874045	0.0211980000000001	0.0475981	0.0264000999999999	0.98010878010878	0.66013986013986	0.98010878010878	0.324941553415741	0.121311928193989	2.01379793074112	48.1241654740462	23.8972166667862	6.12771683233355e-05	2.08085659514572e-05	0.00391398288518042	_
cg00962147_5'UTR_A2BP1	0.44781195	0.5592081	0.49570585	-0.06350225	0.0478939	0.11139615	0.98010878010878	0.66013986013986	0.66013986013986	0.0927053780584328	0.666579747702146	2.01379793074112	48.1241654740462	23.8972166667862	6.12771683233355e-05	2.08085659514572e-05	0.00391398288518042	_
cg01597629_5'UTR_A2BP1	0.29115815	0.381081	0.35128855	-0.02979245	0.0601304	0.08992285	0.66013986013986	0.66013986013986	0.0870240870240873	0.180145200694027	0.399598683665288	2.01379793074112	48.1241654740462	23.8972166667862	6.12771683233355e-05	2.08085659514572e-05	0.00391398288518042	_
cg16716449_5'UTR_A2BP1	0.3392256	0.34787355	0.3285309	-0.01934265	-0.0106947000000001	0.00864794999999996	0.66013986013986	0.98010878010878	0.66013986013986	0.0672717458453511	0.75479463254556	2.01379793074112	48.1241654740462	23.8972166667862	6.12771683233355e-05	2.08085659514572e-05	0.00391398288518042	_
cg04006565_5'UTR_A2BP1	0.79677045	0.82511945	0.8149261	-0.01019335	0.01815565	0.028349	0.98010878010878	0.98010878010878	0.66013986013986	0.169303225245772	0.42901969388463	2.01379793074112	48.1241654740462	23.8972166667862	6.12771683233355e-05	2.08085659514572e-05	0.00391398288518042	_
cg03529595_5'UTR_A2BP1	0.80031705	0.8363046	0.8395205	0.00321589999999983	0.0392034499999998	0.03598755	0.98010878010878	0.66013986013986	0.98010878010878	0.180933580013115	0.397504384527155	2.01379793074112	48.1241654740462	23.8972166667862	6.12771683233355e-05	2.08085659514572e-05	0.00391398288518042	_
cg10413513_Body_A2BP1	0.75062795	0.8014582	0.80508055	0.00362235	0.0544526000000001	0.0508302500000001	0.98010878010878	0.66013986013986	0.66013986013986	0.199486155312569	0.350021129435624	2.01379793074112	48.1241654740462	23.8972166667862	6.12771683233355e-05	2.08085659514572e-05	0.00391398288518042	_
cg06212175_Body_A2BP1	0.30010745	0.16376545	0.2163026	0.05253715	-0.08380485	-0.136342	0.98010878010878	0.66013986013986	0.66013986013986	-0.132500236143849	0.537106288160929	2.01379793074112	48.1241654740462	23.8972166667862	6.12771683233355e-05	2.08085659514572e-05	0.00391398288518042	_
cg04056343_Body_A2BP1	0.32001275	0.16806825	0.2192451	0.05117685	-0.10076765	-0.1519445	0.66013986013986	0.66013986013986	0.282672882672883	-0.026109389053535	0.903610777894982	2.01379793074112	48.1241654740462	23.8972166667862	6.12771683233355e-05	2.08085659514572e-05	0.00391398288518042	_
cg06271387_Body_A2BP1	0.68313145	0.66693095	0.7230856	0.05615465	0.03995415	-0.0162005	0.66013986013986	0.66013986013986	0.98010878010878	0.30999353199238	0.140433581769909	2.01379793074112	48.1241654740462	23.8972166667862	6.12771683233355e-05	2.08085659514572e-05	0.00391398288518042	_
cg00099017_Body_A2BP1	0.80991425	0.86116025	0.82028925	-0.0408709999999999	0.010375	0.0512459999999999	0.282672882672883	1	0.66013986013986	0.101749486706678	0.636149249603184	2.01379793074112	48.1241654740462	23.8972166667862	6.12771683233355e-05	2.08085659514572e-05	0.00391398288518042	_
cg09696486_Body_A2BP1	0.7389896	0.79940315	0.7793469	-0.02005625	0.0403572999999999	0.0604135499999999	0.98010878010878	0.66013986013986	0.66013986013986	0.0862017302685026	0.688785730089932	2.01379793074112	48.1241654740462	23.8972166667862	6.12771683233355e-05	2.08085659514572e-05	0.00391398288518042	_
cg00036119_Body_A2BP1	0.3628986	0.3805461	0.4209352	0.0403891	0.0580366	0.0176475	0.282672882672883	0.282672882672883	0.66013986013986	0.472558631335488	0.0197086410873282	2.01379793074112	48.1241654740462	23.8972166667862	6.12771683233355e-05	2.08085659514572e-05	0.00391398288518042	_
cg02789526_Body_A2BP1	0.71364855	0.7847117	0.76676915	-0.01794255	0.0531206	0.07106315	0.98010878010878	0.66013986013986	0.282672882672883	0.177916429934239	0.405552599684117	2.01379793074112	48.1241654740462	23.8972166667862	6.12771683233355e-05	2.08085659514572e-05	0.00391398288518042	N_Shelf_chr16:7354333-7354608
cg03998719_Body_A2BP1	0.37408035	0.3548059	0.3058962	-0.0489097	-0.06818415	-0.01927445	0.282672882672883	0.0870240870240873	0.98010878010878	-0.231632877907542	0.276117018126339	2.01379793074112	48.1241654740462	23.8972166667862	6.12771683233355e-05	2.08085659514572e-05	0.00391398288518042	N_Shore_chr16:7354333-7354608
cg07283511_Body_A2BP1	0.1508705	0.14915245	0.1387745	-0.01037795	-0.012096	-0.00171805	0.66013986013986	0.282672882672883	0.98010878010878	-0.271428540131182	0.199497388929188	2.01379793074112	48.1241654740462	23.8972166667862	6.12771683233355e-05	2.08085659514572e-05	0.00391398288518042	N_Shore_chr16:7354333-7354608
cg27282264_Body_A2BP1	0.36423225	0.26219105	0.3189223	0.05673125	-0.04530995	-0.1020412	0.66013986013986	0.66013986013986	0.282672882672883	-0.106408911203168	0.620688081186807	2.01379793074112	48.1241654740462	23.8972166667862	6.12771683233355e-05	2.08085659514572e-05	0.00391398288518042	N_Shore_chr16:7354333-7354608
cg27199384_Body_A2BP1	0.09349045	0.07040043	0.065836535	-0.004563895	-0.027653915	-0.02309002	0.98010878010878	0.282672882672883	0.66013986013986	-0.443014181945501	0.0301520238985433	2.01379793074112	48.1241654740462	23.8972166667862	6.12771683233355e-05	2.08085659514572e-05	0.00391398288518042	N_Shore_chr16:7354333-7354608
cg00590139_Body_A2BP1	0.23199145	0.17939635	0.17542415	-0.00397219999999998	-0.0565673	-0.0525951	0.98010878010878	0.66013986013986	0.66013986013986	0.0357507994356237	0.868278742945199	2.01379793074112	48.1241654740462	23.8972166667862	6.12771683233355e-05	2.08085659514572e-05	0.00391398288518042	N_Shore_chr16:7354333-7354608
cg00982312_Body_A2BP1	0.16336875	0.11418235	0.1096864	-0.00449595000000001	-0.05368235	-0.0491864	0.98010878010878	0.66013986013986	0.66013986013986	-0.00972439699032385	0.964029727250056	2.01379793074112	48.1241654740462	23.8972166667862	6.12771683233355e-05	2.08085659514572e-05	0.00391398288518042	Island_chr16:7354333-7354608
cg00470955_Body_A2BP1	0.21157665	0.1555345	0.16523065	0.00969614999999996	-0.046346	-0.05604215	0.98010878010878	0.282672882672883	0.282672882672883	-0.0999455273811126	0.64217552346042	2.01379793074112	48.1241654740462	23.8972166667862	6.12771683233355e-05	2.08085659514572e-05	0.00391398288518042	Island_chr16:7354333-7354608
cg07027430_Body_A2BP1	0.4454462	0.29431115	0.2856398	-0.00867135000000002	-0.1598064	-0.15113505	0.98010878010878	0.282672882672883	0.282672882672883	-0.359862945299824	0.0841213294405108	2.01379793074112	48.1241654740462	23.8972166667862	6.12771683233355e-05	2.08085659514572e-05	0.00391398288518042	S_Shore_chr16:7354333-7354608
cg04892758_Body_A2BP1	0.6093891	0.64664125	0.681449	0.0348077499999999	0.0720599	0.03725215	0.98010878010878	0.66013986013986	0.66013986013986	0.0237238840171481	0.912382788070112	2.01379793074112	48.1241654740462	23.8972166667862	6.12771683233355e-05	2.08085659514572e-05	0.00391398288518042	S_Shelf_chr16:7354333-7354608
cg02236847_Body_A2BP1	0.47174465	0.47470225	0.4809522	0.00624995000000006	0.00920755000000006	0.0029576	0.98010878010878	0.98010878010878	0.98010878010878	0.00710201707069417	0.973725973668577	2.01379793074112	48.1241654740462	23.8972166667862	6.12771683233355e-05	2.08085659514572e-05	0.00391398288518042	_
cg16696400_Body_A2BP1	0.39316305	0.43623455	0.3755982	-0.06063635	-0.01756485	0.0430715	0.0870240870240873	0.66013986013986	0.282672882672883	0.0507661453468032	0.813760764787757	2.01379793074112	48.1241654740462	23.8972166667862	6.12771683233355e-05	2.08085659514572e-05	0.00391398288518042	_
cg03391464_Body_A2BP1	0.211517	0.22821645	0.2111702	-0.01704625	-0.000346800000000008	0.01669945	0.66013986013986	0.98010878010878	0.66013986013986	0.0768831450985263	0.721038474891884	2.01379793074112	48.1241654740462	23.8972166667862	6.12771683233355e-05	2.08085659514572e-05	0.00391398288518042	_
cg09508665_Body_A2BP1	0.4168207	0.3758255	0.43379925	0.05797375	0.01697855	-0.0409952	0.282672882672883	0.98010878010878	0.66013986013986	0.10413085145551	0.628228326102867	2.01379793074112	48.1241654740462	23.8972166667862	6.12771683233355e-05	2.08085659514572e-05	0.00391398288518042	_
cg09508665_TSS1500_A2BP1	0.4168207	0.3758255	0.43379925	0.05797375	0.01697855	-0.0409952	0.282672882672883	0.98010878010878	0.66013986013986	0.10413085145551	0.628228326102867	2.01379793074112	48.1241654740462	23.8972166667862	6.12771683233355e-05	2.08085659514572e-05	0.00391398288518042	_
cg07944396_Body_A2BP1	0.6567499	0.7499588	0.7123049	-0.0376538999999999	0.055555	0.0932088999999999	0.66013986013986	0.98010878010878	0.66013986013986	-0.0285619154321541	0.894603718125616	2.01379793074112	48.1241654740462	23.8972166667862	6.12771683233355e-05	2.08085659514572e-05	0.00391398288518042	_
cg07944396_TSS1500_A2BP1	0.6567499	0.7499588	0.7123049	-0.0376538999999999	0.055555	0.0932088999999999	0.66013986013986	0.98010878010878	0.66013986013986	-0.0285619154321541	0.894603718125616	2.01379793074112	48.1241654740462	23.8972166667862	6.12771683233355e-05	2.08085659514572e-05	0.00391398288518042	_
cg07568233_Body_A2BP1	0.73671645	0.76566125	0.72837265	-0.0372885999999999	-0.00834380000000001	0.0289447999999999	0.98010878010878	0.98010878010878	0.98010878010878	-0.0120552485790665	0.955415515575209	2.01379793074112	48.1241654740462	23.8972166667862	6.12771683233355e-05	2.08085659514572e-05	0.00391398288518042	_
cg07568233_TSS1500_A2BP1	0.73671645	0.76566125	0.72837265	-0.0372885999999999	-0.00834380000000001	0.0289447999999999	0.98010878010878	0.98010878010878	0.98010878010878	-0.0120552485790665	0.955415515575209	2.01379793074112	48.1241654740462	23.8972166667862	6.12771683233355e-05	2.08085659514572e-05	0.00391398288518042	_
cg00480381_Body_A2BP1	0.5900436	0.6287012	0.6094071	-0.0192941000000001	0.0193635	0.0386576000000001	0.98010878010878	0.98010878010878	0.98010878010878	0.0918598404654777	0.669451899471068	2.01379793074112	48.1241654740462	23.8972166667862	6.12771683233355e-05	2.08085659514572e-05	0.00391398288518042	_
cg00480381_5'UTR_A2BP1	0.5900436	0.6287012	0.6094071	-0.0192941000000001	0.0193635	0.0386576000000001	0.98010878010878	0.98010878010878	0.98010878010878	0.0918598404654777	0.669451899471068	2.01379793074112	48.1241654740462	23.8972166667862	6.12771683233355e-05	2.08085659514572e-05	0.00391398288518042	_
cg00480381_1stExon_A2BP1	0.5900436	0.6287012	0.6094071	-0.0192941000000001	0.0193635	0.0386576000000001	0.98010878010878	0.98010878010878	0.98010878010878	0.0918598404654777	0.669451899471068	2.01379793074112	48.1241654740462	23.8972166667862	6.12771683233355e-05	2.08085659514572e-05	0.00391398288518042	_
cg27623406_Body_A2BP1	0.5938615	0.6460817	0.64579585	-0.000285849999999921	0.05193435	0.0522201999999999	0.66013986013986	0.66013986013986	0.282672882672883	-0.00642368167307626	0.976234759640459	2.01379793074112	48.1241654740462	23.8972166667862	6.12771683233355e-05	2.08085659514572e-05	0.00391398288518042	_
cg27623406_5'UTR_A2BP1	0.5938615	0.6460817	0.64579585	-0.000285849999999921	0.05193435	0.0522201999999999	0.66013986013986	0.66013986013986	0.282672882672883	-0.00642368167307626	0.976234759640459	2.01379793074112	48.1241654740462	23.8972166667862	6.12771683233355e-05	2.08085659514572e-05	0.00391398288518042	_
cg27623406_1stExon_A2BP1	0.5938615	0.6460817	0.64579585	-0.000285849999999921	0.05193435	0.0522201999999999	0.66013986013986	0.66013986013986	0.282672882672883	-0.00642368167307626	0.976234759640459	2.01379793074112	48.1241654740462	23.8972166667862	6.12771683233355e-05	2.08085659514572e-05	0.00391398288518042	_
cg09683476_Body_A2BP1	0.84625815	0.83655165	0.83902795	0.00247629999999999	-0.00723019999999996	-0.00970649999999995	0.98010878010878	0.98010878010878	0.98010878010878	0.0723856411693268	0.736775540778531	2.01379793074112	48.1241654740462	23.8972166667862	6.12771683233355e-05	2.08085659514572e-05	0.00391398288518042	_
cg09790780_Body_A2BP1	0.6692337	0.6929314	0.7232421	0.0303107	0.0540084	0.0236976999999999	0.98010878010878	1	0.98010878010878	0.0682234804405635	0.751431417640969	2.01379793074112	48.1241654740462	23.8972166667862	6.12771683233355e-05	2.08085659514572e-05	0.00391398288518042	_
cg08230268_Body_A2BP1	0.68446715	0.7562079	0.71513205	-0.0410758499999999	0.0306649	0.0717407499999999	0.66013986013986	0.98010878010878	0.66013986013986	-0.0534038324882734	0.804262570196402	2.01379793074112	48.1241654740462	23.8972166667862	6.12771683233355e-05	2.08085659514572e-05	0.00391398288518042	_
cg06719334_Body_A2BP1	0.62049525	0.7861062	0.70132465	-0.08478155	0.0808293999999999	0.16561095	0.98010878010878	0.98010878010878	0.282672882672883	0.194791179612404	0.36170802137182	2.01379793074112	48.1241654740462	23.8972166667862	6.12771683233355e-05	2.08085659514572e-05	0.00391398288518042	_
cg07196505_Body_A2BP1	0.45646565	0.60018975	0.5297691	-0.07042065	0.07330345	0.1437241	0.66013986013986	0.66013986013986	0.0870240870240873	0.265453991077095	0.209962027270852	2.01379793074112	48.1241654740462	23.8972166667862	6.12771683233355e-05	2.08085659514572e-05	0.00391398288518042	N_Shelf_chr16:7568195-7568413
cg06844984_Body_A2BP1	0.85193975	0.8689112	0.8579122	-0.010999	0.00597245000000002	0.01697145	0.282672882672883	0.66013986013986	0.66013986013986	0.0818424951282998	0.703812079961097	2.01379793074112	48.1241654740462	23.8972166667862	6.12771683233355e-05	2.08085659514572e-05	0.00391398288518042	N_Shore_chr16:7568195-7568413
cg26488009_Body_A2BP1	0.8538957	0.85332175	0.8709374	0.01761565	0.0170416999999999	-0.000573950000000045	0.282672882672883	0.66013986013986	0.98010878010878	0.198521027320164	0.3524051680332	2.01379793074112	48.1241654740462	23.8972166667862	6.12771683233355e-05	2.08085659514572e-05	0.00391398288518042	Island_chr16:7568195-7568413
cg00499781_Body_A2BP1	0.9230434	0.9351341	0.9366927	0.00155860000000008	0.0136493	0.0120906999999999	0.66013986013986	0.98010878010878	0.66013986013986	0.241829330915494	0.254923733498967	2.01379793074112	48.1241654740462	23.8972166667862	6.12771683233355e-05	2.08085659514572e-05	0.00391398288518042	Island_chr16:7568195-7568413
cg01446270_Body_A2BP1	0.7273186	0.7714059	0.75344595	-0.0179599500000001	0.0261273499999999	0.0440872999999999	0.98010878010878	0.98010878010878	0.98010878010878	0.150539373212504	0.48259392114677	2.01379793074112	48.1241654740462	23.8972166667862	6.12771683233355e-05	2.08085659514572e-05	0.00391398288518042	S_Shelf_chr16:7568195-7568413
cg09599971_Body_A2BP1	0.6704471	0.71414225	0.6732509	-0.04089135	0.00280379999999991	0.0436951499999999	0.98010878010878	0.98010878010878	0.66013986013986	-0.000234768663406424	0.999131323685307	2.01379793074112	48.1241654740462	23.8972166667862	6.12771683233355e-05	2.08085659514572e-05	0.00391398288518042	_
cg27449328_Body_A2BP1	0.8052012	0.81879465	0.82130645	0.00251179999999995	0.0161052500000001	0.0135934500000001	0.66013986013986	0.98010878010878	0.66013986013986	0.0935938718298011	0.663566571366294	2.01379793074112	48.1241654740462	23.8972166667862	6.12771683233355e-05	2.08085659514572e-05	0.00391398288518042	_
cg06524192_Body_A2BP1	0.73815135	0.8035535	0.8113124	0.00775890000000001	0.0731610500000001	0.06540215	0.98010878010878	0.66013986013986	0.66013986013986	0.117440815641918	0.584706061797113	2.01379793074112	48.1241654740462	23.8972166667862	6.12771683233355e-05	2.08085659514572e-05	0.00391398288518042	_
cg06580966_Body_A2BP1	0.36823075	0.4285517	0.38732205	-0.04122965	0.0190913	0.06032095	0.66013986013986	0.282672882672883	0.282672882672883	0.170711114399059	0.425134482151678	2.01379793074112	48.1241654740462	23.8972166667862	6.12771683233355e-05	2.08085659514572e-05	0.00391398288518042	_
cg10338848_Body_A2BP1	0.73626525	0.84237305	0.81847685	-0.0238962	0.0822115999999999	0.1061078	0.66013986013986	0.98010878010878	0.282672882672883	0.114425394158413	0.594451386993415	2.01379793074112	48.1241654740462	23.8972166667862	6.12771683233355e-05	2.08085659514572e-05	0.00391398288518042	N_Shelf_chr16:7703811-7704090
cg02576228_Body_A2BP1	0.59378405	0.65000485	0.6915855	0.04158065	0.09780145	0.0562208	0.66013986013986	0.66013986013986	0.66013986013986	0.224231247979385	0.292180644036373	2.01379793074112	48.1241654740462	23.8972166667862	6.12771683233355e-05	2.08085659514572e-05	0.00391398288518042	N_Shore_chr16:7703811-7704090
cg00514665_Body_A2BP1	0.8167341	0.87184325	0.8307813	-0.04106195	0.0140472	0.0551091500000001	0.66013986013986	0.66013986013986	0.66013986013986	0.439713836430147	0.0315510300454205	2.01379793074112	48.1241654740462	23.8972166667862	6.12771683233355e-05	2.08085659514572e-05	0.00391398288518042	Island_chr16:7703811-7704090
cg03986562_Body_A2BP1	0.82996235	0.8970408	0.9159551	0.0189142999999998	0.08599275	0.0670784500000001	0.66013986013986	0.282672882672883	0.66013986013986	0.40857049404158	0.0474558495284767	2.01379793074112	48.1241654740462	23.8972166667862	6.12771683233355e-05	2.08085659514572e-05	0.00391398288518042	Island_chr16:7703811-7704090
cg01050225_Body_A2BP1	0.73493335	0.76272805	0.77110745	0.00837940000000004	0.0361741000000001	0.0277947000000001	0.66013986013986	0.66013986013986	0.282672882672883	0.352675049472541	0.0909660690645723	2.01379793074112	48.1241654740462	23.8972166667862	6.12771683233355e-05	2.08085659514572e-05	0.00391398288518042	Island_chr16:7703811-7704090
cg08160063_Body_A2BP1	0.6920147	0.75160835	0.7316331	-0.0199752499999999	0.0396184000000001	0.0595936499999999	0.66013986013986	0.66013986013986	0.282672882672883	0.265717040199279	0.209493664795349	2.01379793074112	48.1241654740462	23.8972166667862	6.12771683233355e-05	2.08085659514572e-05	0.00391398288518042	S_Shore_chr16:7703811-7704090
cg07936456_Body_A2BP1	0.78553185	0.7950749	0.82235355	0.0272786500000001	0.0368217	0.00954304999999989	0.98010878010878	0.98010878010878	0.98010878010878	0.0823843131413835	0.701938426271349	2.01379793074112	48.1241654740462	23.8972166667862	6.12771683233355e-05	2.08085659514572e-05	0.00391398288518042	S_Shelf_chr16:7703811-7704090
cg10316291_Body_A2BP1	0.4099324	0.3712189	0.3970219	0.025803	-0.0129104999999999	-0.0387135	0.735664335664336	0.98010878010878	0.735664335664336	-0.140519206833228	0.522490952103084	2.01379793074112	48.1241654740462	23.8972166667862	6.12771683233355e-05	2.08085659514572e-05	0.00391398288518042	_
cg00205756_3'UTR_A2BP1	0.6113877	0.69636385	0.65061935	-0.0457445000000001	0.0392316499999998	0.0849761499999999	0.0870240870240873	0.66013986013986	0.282672882672883	0.00855580846093903	0.968350050347216	2.01379793074112	48.1241654740462	23.8972166667862	6.12771683233355e-05	2.08085659514572e-05	0.00391398288518042	_
cg17371841_3'UTR_A2LD1	0.89483935	0.88643395	0.8939955	0.00756154999999992	-0.00084385000000009	-0.00840540000000001	0.282672882672883	0.98010878010878	0.282672882672883	0.220632312947091	0.300197848665361	1.94416832213564	3.13915519987631	1.61465196409949	0.00126520481252134	1.1721547016148e-05	0.00250221923871909	N_Shore_chr13:101184396-101184848
cg14888445_Body_A2LD1	0.94077105	0.9329921	0.9376028	0.00461070000000008	-0.00316824999999987	-0.00777894999999995	0.0870240870240873	0.66013986013986	0.282672882672883	0.0811669744845063	0.706150431929823	1.94416832213564	3.13915519987631	1.61465196409949	0.00126520481252134	1.1721547016148e-05	0.00250221923871909	Island_chr13:101184396-101184848
cg02735500_Body_A2LD1	0.86268105	0.85728195	0.8641974	0.00691545000000005	0.00151635000000006	-0.00539909999999999	0.66013986013986	0.98010878010878	0.66013986013986	0.279325989865861	0.186216635302446	1.94416832213564	3.13915519987631	1.61465196409949	0.00126520481252134	1.1721547016148e-05	0.00250221923871909	Island_chr13:101184396-101184848
cg17902007_5'UTR_A2LD1	0.9419267	0.94220185	0.9405579	-0.00164395000000006	-0.00136880000000006	0.000275150000000002	0.282672882672883	0.66013986013986	0.98010878010878	-0.193622346795102	0.364652453999199	1.94416832213564	3.13915519987631	1.61465196409949	0.00126520481252134	1.1721547016148e-05	0.00250221923871909	Island_chr13:101184396-101184848
cg02425595_5'UTR_A2LD1	0.837544	0.8402956	0.8372526	-0.00304300000000002	-0.000291400000000053	0.00275159999999997	0.66013986013986	0.66013986013986	0.66013986013986	-0.0628073394141377	0.770627687804707	1.94416832213564	3.13915519987631	1.61465196409949	0.00126520481252134	1.1721547016148e-05	0.00250221923871909	S_Shore_chr13:101184396-101184848
cg13776095_5'UTR_A2LD1	0.36798925	0.42431425	0.3835961	-0.04071815	0.01560685	0.056325	0.282672882672883	0.98010878010878	0.66013986013986	0.0718899116641995	0.738516559895005	1.94416832213564	3.13915519987631	1.61465196409949	0.00126520481252134	1.1721547016148e-05	0.00250221923871909	S_Shore_chr13:101184396-101184848
cg13776095_1stExon_A2LD1	0.36798925	0.42431425	0.3835961	-0.04071815	0.01560685	0.056325	0.282672882672883	0.98010878010878	0.66013986013986	0.0718899116641995	0.738516559895005	1.94416832213564	3.13915519987631	1.61465196409949	0.00126520481252134	1.1721547016148e-05	0.00250221923871909	S_Shore_chr13:101184396-101184848
cg01723761_TSS200_A2LD1	0.38443565	0.46076385	0.3860201	-0.07474375	0.00158444999999996	0.0763282	0.0870240870240873	0.98010878010878	0.66013986013986	0.156128473919153	0.466292496442841	1.94416832213564	3.13915519987631	1.61465196409949	0.00126520481252134	1.1721547016148e-05	0.00250221923871909	S_Shore_chr13:101184396-101184848
cg19815813_TSS200_A2LD1	0.47261325	0.58880375	0.50501385	-0.0837899000000001	0.0324006	0.1161905	0.282672882672883	0.98010878010878	0.282672882672883	0.19009080328083	0.373633055735377	1.94416832213564	3.13915519987631	1.61465196409949	0.00126520481252134	1.1721547016148e-05	0.00250221923871909	S_Shore_chr13:101184396-101184848
cg07218357_TSS200_A2LD1	0.5063807	0.6030423	0.4890005	-0.1140418	-0.0173802000000001	0.0966616	0.282672882672883	0.98010878010878	0.66013986013986	0.0511312774365032	0.812444388831438	1.94416832213564	3.13915519987631	1.61465196409949	0.00126520481252134	1.1721547016148e-05	0.00250221923871909	S_Shore_chr13:101184396-101184848
cg02923162_TSS1500_A2LD1	0.78128345	0.82158585	0.68426195	-0.1373239	-0.0970215	0.0403024	0.0870240870240873	0.66013986013986	0.66013986013986	-0.188119819972551	0.378700023501444	1.94416832213564	3.13915519987631	1.61465196409949	0.00126520481252134	1.1721547016148e-05	0.00250221923871909	S_Shore_chr13:101184396-101184848
cg00336946_TSS1500_A2LD1	0.64233745	0.7133097	0.5673402	-0.1459695	-0.07499725	0.0709722500000001	0.282672882672883	0.66013986013986	0.66013986013986	-0.0308916547060498	0.886059273472812	1.94416832213564	3.13915519987631	1.61465196409949	0.00126520481252134	1.1721547016148e-05	0.00250221923871909	S_Shore_chr13:101184396-101184848
cg18100153_TSS1500_A2LD1	0.7690655	0.76013685	0.7750638	0.0149269500000001	0.00599830000000012	-0.00892864999999998	0.282672882672883	0.66013986013986	0.66013986013986	0.0836435811582729	0.697590287486676	1.94416832213564	3.13915519987631	1.61465196409949	0.00126520481252134	1.1721547016148e-05	0.00250221923871909	S_Shore_chr13:101184396-101184848
cg25710107_TSS1500_A2LD1	0.81770315	0.81444695	0.8022133	-0.01223365	-0.01548985	-0.00325620000000004	0.98010878010878	0.66013986013986	0.66013986013986	-0.161912835326877	0.449725957670273	1.94416832213564	3.13915519987631	1.61465196409949	0.00126520481252134	1.1721547016148e-05	0.00250221923871909	S_Shelf_chr13:101184396-101184848
cg24533804_3'UTR_A2M	0.57832345	0.59146385	0.5634555	-0.02800835	-0.01486795	0.0131404000000001	0.66013986013986	0.66013986013986	0.66013986013986	-0.28246536437899	0.181110177424244	1.56982862617812	2.16959761858293	1.38206017039261	0.00257432642705843	7.95918718390894e-05	4.03560948269906e-05	S_Shelf_chr12:9217328-9217715
cg12417807_Body_A2M	0.7822881	0.8181552	0.8124604	-0.00569480000000011	0.0301722999999999	0.0358671	0.282672882672883	0.0186480186480187	0.66013986013986	0.270140363084192	0.201723115909077	1.56982862617812	2.16959761858293	1.38206017039261	0.00257432642705843	7.95918718390894e-05	4.03560948269906e-05	_
cg11139127_Body_A2M	0.75337925	0.7631149	0.77064765	0.00753275000000009	0.0172684	0.00973564999999987	0.66013986013986	0.282672882672883	0.66013986013986	0.332733377270011	0.112131099526091	1.56982862617812	2.16959761858293	1.38206017039261	0.00257432642705843	7.95918718390894e-05	4.03560948269906e-05	_
cg08012045_Body_A2M	0.85133835	0.8291097	0.84219595	0.01308625	-0.00914239999999999	-0.02222865	0.66013986013986	0.98010878010878	0.66013986013986	0.114281799193426	0.594917177854015	1.56982862617812	2.16959761858293	1.38206017039261	0.00257432642705843	7.95918718390894e-05	4.03560948269906e-05	_
cg27166707_Body_A2M	0.50473615	0.50615525	0.53626785	0.0301126	0.0315316999999999	0.0014190999999999	0.0870240870240873	0.282672882672883	0.98010878010878	0.235587082241314	0.267769556667229	1.56982862617812	2.16959761858293	1.38206017039261	0.00257432642705843	7.95918718390894e-05	4.03560948269906e-05	_
cg26665904_Body_A2M	0.7240865	0.73242865	0.768176	0.03574735	0.0440894999999999	0.00834214999999994	0.66013986013986	0.66013986013986	0.98010878010878	0.216069190699597	0.310556942224338	1.56982862617812	2.16959761858293	1.38206017039261	0.00257432642705843	7.95918718390894e-05	4.03560948269906e-05	_
cg16314263_Body_A2M	0.6739221	0.7245828	0.73029365	0.00571085000000005	0.05637155	0.0506607	0.98010878010878	0.282672882672883	0.282672882672883	0.265348716958399	0.210149666539703	1.56982862617812	2.16959761858293	1.38206017039261	0.00257432642705843	7.95918718390894e-05	4.03560948269906e-05	_
cg00141925_Body_A2M	0.73965645	0.76517355	0.8282107	0.06303715	0.0885542500000001	0.0255171000000001	0.282672882672883	0.0186480186480187	0.66013986013986	0.301968465171871	0.151545035390763	1.56982862617812	2.16959761858293	1.38206017039261	0.00257432642705843	7.95918718390894e-05	4.03560948269906e-05	_
cg15688197_Body_A2M	0.79075825	0.78434485	0.82335315	0.0390082999999999	0.0325948999999999	-0.00641340000000001	0.282672882672883	0.0870240870240873	0.98010878010878	0.084178861687882	0.69574479599952	1.56982862617812	2.16959761858293	1.38206017039261	0.00257432642705843	7.95918718390894e-05	4.03560948269906e-05	_
cg12187098_Body_A2M	0.86228795	0.8663297	0.8702124	0.00388269999999991	0.00792444999999997	0.00404175000000007	0.98010878010878	0.98010878010878	0.66013986013986	-0.0234430991392012	0.913415966862921	1.56982862617812	2.16959761858293	1.38206017039261	0.00257432642705843	7.95918718390894e-05	4.03560948269906e-05	_
cg08300930_Body_A2M	0.8364848	0.81554025	0.80843445	-0.00710579999999994	-0.02805035	-0.0209445500000001	0.98010878010878	0.66013986013986	0.98010878010878	-0.102091386130894	0.635009611970048	1.56982862617812	2.16959761858293	1.38206017039261	0.00257432642705843	7.95918718390894e-05	4.03560948269906e-05	_
cg12058490_1stExon_A2M	0.6818664	0.7281435	0.7272319	-0.000911600000000012	0.0453654999999999	0.0462771	0.98010878010878	0.66013986013986	0.66013986013986	0.0302298164164424	0.888485389907336	1.56982862617812	2.16959761858293	1.38206017039261	0.00257432642705843	7.95918718390894e-05	4.03560948269906e-05	_
cg00134295_TSS1500_A2M	0.3362834	0.3624259	0.43173195	0.06930605	0.09544855	0.0261425	0.282672882672883	0.0186480186480187	0.66013986013986	0.295977377507772	0.160236309794771	1.56982862617812	2.16959761858293	1.38206017039261	0.00257432642705843	7.95918718390894e-05	4.03560948269906e-05	_
cg00146928_TSS1500_A2M	0.6087344	0.6407357	0.70702225	0.0662865500000001	0.0982878500000001	0.0320013	0.282672882672883	0.0870240870240873	0.98010878010878	0.260723758139903	0.218504697399456	1.56982862617812	2.16959761858293	1.38206017039261	0.00257432642705843	7.95918718390894e-05	4.03560948269906e-05	_
cg12168926_TSS1500_A2ML1	0.8274564	0.80361365	0.8137596	0.0101459500000001	-0.0136968	-0.02384275	0.66013986013986	0.66013986013986	0.0186480186480187	-0.291190856288286	0.167427413490191	2.18233566640931	6.45785807679515	2.95914976609466	0.000241162189810345	8.48918696100096e-07	0.00018240288829255	_
cg23546356_TSS1500_A2ML1	0.41951935	0.47375175	0.4765308	0.00277905000000001	0.0570114500000001	0.0542324000000001	0.66013986013986	0.0870240870240873	0.00248640248640264	0.405794782906787	0.0491320063121544	2.18233566640931	6.45785807679515	2.95914976609466	0.000241162189810345	8.48918696100096e-07	0.00018240288829255	_
cg15769388_TSS1500_A2ML1	0.27134125	0.32192895	0.335704	0.01377505	0.06436275	0.0505877	0.66013986013986	0.0870240870240873	0.282672882672883	0.350590872443149	0.0930264727812688	2.18233566640931	6.45785807679515	2.95914976609466	0.000241162189810345	8.48918696100096e-07	0.00018240288829255	_
cg03490200_1stExon_A2ML1	0.72215365	0.69460565	0.6588678	-0.03573785	-0.06328585	-0.027548	0.66013986013986	0.0870240870240873	0.66013986013986	-0.275253538557987	0.192987021699792	2.18233566640931	6.45785807679515	2.95914976609466	0.000241162189810345	8.48918696100096e-07	0.00018240288829255	_
cg03490200_5'UTR_A2ML1	0.72215365	0.69460565	0.6588678	-0.03573785	-0.06328585	-0.027548	0.66013986013986	0.0870240870240873	0.66013986013986	-0.275253538557987	0.192987021699792	2.18233566640931	6.45785807679515	2.95914976609466	0.000241162189810345	8.48918696100096e-07	0.00018240288829255	_
cg13863204_1stExon_A2ML1	0.740283	0.70580065	0.69373995	-0.0120607	-0.04654305	-0.03448235	0.66013986013986	0.66013986013986	0.282672882672883	-0.248972005764589	0.240722144689495	2.18233566640931	6.45785807679515	2.95914976609466	0.000241162189810345	8.48918696100096e-07	0.00018240288829255	_
cg13863204_5'UTR_A2ML1	0.740283	0.70580065	0.69373995	-0.0120607	-0.04654305	-0.03448235	0.66013986013986	0.66013986013986	0.282672882672883	-0.248972005764589	0.240722144689495	2.18233566640931	6.45785807679515	2.95914976609466	0.000241162189810345	8.48918696100096e-07	0.00018240288829255	_
cg27653134_Body_A2ML1	0.5713719	0.5650569	0.55793315	-0.00712374999999998	-0.0134387500000001	-0.00631500000000007	0.98010878010878	0.66013986013986	0.98010878010878	-0.0405203387377063	0.850886095256702	2.18233566640931	6.45785807679515	2.95914976609466	0.000241162189810345	8.48918696100096e-07	0.00018240288829255	_
cg21416544_Body_A2ML1	0.7881525	0.74121395	0.7259418	-0.01527215	-0.0622107000000001	-0.04693855	0.98010878010878	0.0870240870240873	0.0870240870240873	-0.400223403324584	0.0526354577332706	2.18233566640931	6.45785807679515	2.95914976609466	0.000241162189810345	8.48918696100096e-07	0.00018240288829255	_
cg04884118_Body_A2ML1	0.6876007	0.72018205	0.6826805	-0.03750155	-0.00492019999999993	0.0325813500000001	0.66013986013986	0.66013986013986	0.282672882672883	-0.138809357148652	0.517719193800271	2.18233566640931	6.45785807679515	2.95914976609466	0.000241162189810345	8.48918696100096e-07	0.00018240288829255	_
cg05589691_Body_A2ML1	0.8038128	0.7954305	0.800444	0.00501349999999989	-0.00336880000000006	-0.00838229999999995	0.66013986013986	0.282672882672883	0.0870240870240873	-0.149308608554057	0.486221873419944	2.18233566640931	6.45785807679515	2.95914976609466	0.000241162189810345	8.48918696100096e-07	0.00018240288829255	_
cg13209739_Body_A2ML1	0.77085025	0.712838	0.73076265	0.01792465	-0.0400876000000001	-0.0580122500000001	0.282672882672883	0.66013986013986	0.282672882672883	-0.138960210691546	0.517259801215164	2.18233566640931	6.45785807679515	2.95914976609466	0.000241162189810345	8.48918696100096e-07	0.00018240288829255	_
cg27629124_Body_A2ML1	0.8800119	0.86312	0.85996215	-0.00315785000000002	-0.02004975	-0.0168919	0.66013986013986	0.0186480186480187	0.0186480186480187	-0.282285395983181	0.18140027172652	2.18233566640931	6.45785807679515	2.95914976609466	0.000241162189810345	8.48918696100096e-07	0.00018240288829255	_
cg03314100_Body_A2ML1	0.86225975	0.8582137	0.85094375	-0.00726995000000008	-0.011316	-0.00404604999999991	0.282672882672883	0.0186480186480187	0.282672882672883	-0.505547483762018	0.0117314692761603	2.18233566640931	6.45785807679515	2.95914976609466	0.000241162189810345	8.48918696100096e-07	0.00018240288829255	_
cg15384867_Body_A2ML1	0.900374	0.8932558	0.89062125	-0.0026345499999999	-0.00975274999999998	-0.00711820000000007	0.98010878010878	0.66013986013986	0.98010878010878	-0.239348675931665	0.259980031213342	2.18233566640931	6.45785807679515	2.95914976609466	0.000241162189810345	8.48918696100096e-07	0.00018240288829255	_
cg24309769_Body_A2ML1	0.666401	0.66285955	0.282663495	-0.380196055	-0.383737505	-0.00354145000000006	0.0870240870240873	0.0870240870240873	0.98010878010878	-0.419181339391171	0.0414564153526628	2.18233566640931	6.45785807679515	2.95914976609466	0.000241162189810345	8.48918696100096e-07	0.00018240288829255	_
cg11641391_Body_A2ML1	0.5038431	0.57503595	0.5900736	0.01503765	0.0862305	0.07119285	0.66013986013986	0.0870240870240873	0.282672882672883	0.352309033764905	0.0913254177258317	2.18233566640931	6.45785807679515	2.95914976609466	0.000241162189810345	8.48918696100096e-07	0.00018240288829255	_
cg11756734_3'UTR_A2ML1	0.7811584	0.7695827	0.75741815	-0.0121645499999999	-0.02374025	-0.0115757000000001	0.282672882672883	0.0186480186480187	0.282672882672883	-0.299044192340111	0.155744569313396	2.18233566640931	6.45785807679515	2.95914976609466	0.000241162189810345	8.48918696100096e-07	0.00018240288829255	_
cg02053339_3'UTR_A4GALT	0.8312392	0.82896695	0.8106887	-0.0182782499999999	-0.0205504999999999	-0.00227224999999998	0.0870240870240873	0.0186480186480187	0.66013986013986	-0.36879891447451	0.0761610902500368	2.01951946743666	4.21088095754406	2.08509055022324	0.00109551336271405	2.54451413329132e-06	3.25639638593217e-05	N_Shore_chr22:43088918-43089668
cg23234820_Body_A4GALT	0.8090848	0.8207238	0.80937585	-0.01134795	0.00029105000000007	0.0116390000000001	0.282672882672883	0.98010878010878	0.66013986013986	-0.261341829215036	0.217375494811806	2.01951946743666	4.21088095754406	2.08509055022324	0.00109551336271405	2.54451413329132e-06	3.25639638593217e-05	Island_chr22:43088918-43089668
cg02454750_Body_A4GALT	0.6922483	0.69657305	0.67799805	-0.018575	-0.01425025	0.00432474999999999	0.282672882672883	0.282672882672883	0.98010878010878	-0.311355962756579	0.138606641843599	2.01951946743666	4.21088095754406	2.08509055022324	0.00109551336271405	2.54451413329132e-06	3.25639638593217e-05	Island_chr22:43088918-43089668
cg06381725_Body_A4GALT	0.8545735	0.8438272	0.8454355	0.00160830000000001	-0.00913799999999998	-0.0107463	0.98010878010878	0.66013986013986	0.0870240870240873	-0.468294712365878	0.0210021112193024	2.01951946743666	4.21088095754406	2.08509055022324	0.00109551336271405	2.54451413329132e-06	3.25639638593217e-05	Island_chr22:43088918-43089668
cg01337197_Body_A4GALT	0.8952575	0.9010182	0.8885541	-0.0124641	-0.00670340000000003	0.00576069999999995	0.421756021756022	0.910489510489511	0.282672882672883	0.23863789488153	0.272823554763809	2.01951946743666	4.21088095754406	2.08509055022324	0.00109551336271405	2.54451413329132e-06	3.25639638593217e-05	Island_chr22:43088918-43089668
cg01091698_Body_A4GALT	0.84987145	0.8361995	0.8332061	-0.00299340000000003	-0.01666535	-0.01367195	0.98010878010878	0.66013986013986	0.66013986013986	-0.180043959926075	0.399868072189977	2.01951946743666	4.21088095754406	2.08509055022324	0.00109551336271405	2.54451413329132e-06	3.25639638593217e-05	S_Shore_chr22:43088918-43089668
cg26158235_Body_A4GALT	0.950827	0.9449444	0.94273685	-0.00220755000000006	-0.00809015000000002	-0.00588259999999996	0.66013986013986	0.66013986013986	0.0186480186480187	-0.187148818195548	0.381210643043094	2.01951946743666	4.21088095754406	2.08509055022324	0.00109551336271405	2.54451413329132e-06	3.25639638593217e-05	S_Shore_chr22:43088918-43089668
cg03328754_5'UTR_A4GALT	0.8050523	0.789123	0.75925985	-0.0298631499999999	-0.04579245	-0.0159293	0.66013986013986	0.0870240870240873	0.66013986013986	-0.561036003424946	0.00434218368123456	2.01951946743666	4.21088095754406	2.08509055022324	0.00109551336271405	2.54451413329132e-06	3.25639638593217e-05	S_Shelf_chr22:43088918-43089668
cg11858499_5'UTR_A4GALT	0.8301333	0.82367815	0.8060332	-0.01764495	-0.0241001	-0.00645514999999997	0.66013986013986	0.0870240870240873	0.282672882672883	-0.539827880614286	0.00647421012907794	2.01951946743666	4.21088095754406	2.08509055022324	0.00109551336271405	2.54451413329132e-06	3.25639638593217e-05	N_Shelf_chr22:43116151-43117121
cg09744051_5'UTR_A4GALT	0.55761025	0.47094605	0.44042895	-0.0305171	-0.1171813	-0.0866642	0.66013986013986	0.0186480186480187	0.282672882672883	-0.59754344114015	0.0020466326495439	2.01951946743666	4.21088095754406	2.08509055022324	0.00109551336271405	2.54451413329132e-06	3.25639638593217e-05	N_Shore_chr22:43116151-43117121
cg00241712_5'UTR_A4GALT	0.2898957	0.16876515	0.17520375	0.00643860000000002	-0.11469195	-0.12113055	0.98010878010878	0.0186480186480187	0.0186480186480187	-0.477228620113177	0.0183669365691891	2.01951946743666	4.21088095754406	2.08509055022324	0.00109551336271405	2.54451413329132e-06	3.25639638593217e-05	N_Shore_chr22:43116151-43117121
cg12824719_5'UTR_A4GALT	0.03896721	0.049204955	0.04562069	-0.003584265	0.00665348	0.010237745	0.66013986013986	0.282672882672883	0.282672882672883	0.0285387601463139	0.894688700058822	2.01951946743666	4.21088095754406	2.08509055022324	0.00109551336271405	2.54451413329132e-06	3.25639638593217e-05	Island_chr22:43116151-43117121
cg19778944_5'UTR_A4GALT	0.034566195	0.033933225	0.035426505	0.00149328	0.000860309999999996	-0.000632970000000004	0.66013986013986	0.66013986013986	0.66013986013986	0.186860473028709	0.381958012635823	2.01951946743666	4.21088095754406	2.08509055022324	0.00109551336271405	2.54451413329132e-06	3.25639638593217e-05	Island_chr22:43116151-43117121
cg22721007_5'UTR_A4GALT	0.033664165	0.037015605	0.0369727	-4.29050000000028e-05	0.003308535	0.00335144	0.98010878010878	0.66013986013986	0.66013986013986	0.321294912268454	0.125791449051794	2.01951946743666	4.21088095754406	2.08509055022324	0.00109551336271405	2.54451413329132e-06	3.25639638593217e-05	Island_chr22:43116151-43117121
cg18877862_TSS200_A4GALT	0.2206117	0.2415993	0.22539585	-0.01620345	0.00478414999999999	0.0209876	0.282672882672883	0.282672882672883	0.0870240870240873	0.0619609256679902	0.773639761810339	2.01951946743666	4.21088095754406	2.08509055022324	0.00109551336271405	2.54451413329132e-06	3.25639638593217e-05	Island_chr22:43116151-43117121
cg14286439_TSS200_A4GALT	0.04630439	0.05317283	0.052907595	-0.000265235000000003	0.006603205	0.00686844	0.98010878010878	0.0870240870240871	0.0242424242424244	0.354142596061869	0.0973318200690571	2.01951946743666	4.21088095754406	2.08509055022324	0.00109551336271405	2.54451413329132e-06	3.25639638593217e-05	Island_chr22:43116151-43117121
cg20706071_TSS200_A4GALT	0.056874235	0.062445645	0.06144181	-0.00100383499999999	0.004567575	0.00557140999999999	0.98010878010878	0.66013986013986	0.66013986013986	0.262703224024036	0.21490203772088	2.01951946743666	4.21088095754406	2.08509055022324	0.00109551336271405	2.54451413329132e-06	3.25639638593217e-05	Island_chr22:43116151-43117121
cg26705472_TSS1500_A4GALT	0.066439555	0.062976755	0.067255385	0.00427863000000001	0.000815830000000003	-0.0034628	0.0870240870240873	0.98010878010878	0.0870240870240873	-0.00642777167670547	0.976219632309723	2.01951946743666	4.21088095754406	2.08509055022324	0.00109551336271405	2.54451413329132e-06	3.25639638593217e-05	Island_chr22:43116151-43117121
cg05727648_TSS1500_A4GALT	0.059199655	0.071472355	0.0723697	0.000897345000000022	0.013170045	0.0122727	0.98010878010878	0.0870240870240873	0.282672882672883	0.35522469090155	0.0884921281988726	2.01951946743666	4.21088095754406	2.08509055022324	0.00109551336271405	2.54451413329132e-06	3.25639638593217e-05	S_Shore_chr22:43116151-43117121
cg24713215_TSS1500_A4GALT	0.082218325	0.086331805	0.092434855	0.00610305000000001	0.01021653	0.00411347999999999	0.282672882672883	0.0870240870240873	0.66013986013986	0.28248391791781	0.181080288856825	2.01951946743666	4.21088095754406	2.08509055022324	0.00109551336271405	2.54451413329132e-06	3.25639638593217e-05	S_Shore_chr22:43116151-43117121
cg01268859_TSS1500_A4GALT	0.081338455	0.083734985	0.083229635	-0.000505350000000002	0.00189117999999999	0.00239652999999999	0.98010878010878	0.98010878010878	0.98010878010878	0.123446241449127	0.565506601874625	2.01951946743666	4.21088095754406	2.08509055022324	0.00109551336271405	2.54451413329132e-06	3.25639638593217e-05	S_Shore_chr22:43116151-43117121
cg07393322_TSS1500_A4GALT	0.12617995	0.1294622	0.12982855	0.000366349999999988	0.0036486	0.00328225000000001	0.98010878010878	0.66013986013986	0.282672882672883	0.0500708422989584	0.81626882506851	2.01951946743666	4.21088095754406	2.08509055022324	0.00109551336271405	2.54451413329132e-06	3.25639638593217e-05	S_Shore_chr22:43116151-43117121
cg09866565_Body_A4GNT	0.60870865	0.6420794	0.6039945	-0.0380849000000001	-0.00471415000000008	0.03337075	0.66013986013986	0.98010878010878	0.98010878010878	-0.0887383657404062	0.680093758542738	1.59269511294307	2.70890516185556	1.70083096246205	0.00199118682138906	6.78794200164101e-06	9.51273815846284e-06	_
cg17687282_5'UTR_A4GNT	0.69934865	0.7114686	0.63691625	-0.0745523499999999	-0.0624323999999999	0.01211995	0.0870240870240873	0.0870240870240873	0.98010878010878	-0.145416343560926	0.497784801077738	1.59269511294307	2.70890516185556	1.70083096246205	0.00199118682138906	6.78794200164101e-06	9.51273815846284e-06	_
cg17687282_1stExon_A4GNT	0.69934865	0.7114686	0.63691625	-0.0745523499999999	-0.0624323999999999	0.01211995	0.0870240870240873	0.0870240870240873	0.98010878010878	-0.145416343560926	0.497784801077738	1.59269511294307	2.70890516185556	1.70083096246205	0.00199118682138906	6.78794200164101e-06	9.51273815846284e-06	_
cg23669440_TSS1500_A4GNT	0.6318802	0.55805605	0.587621	0.0295649499999999	-0.0442592000000001	-0.07382415	0.0870240870240873	0.66013986013986	0.66013986013986	0.0151947488730705	0.943820572974539	1.59269511294307	2.70890516185556	1.70083096246205	0.00199118682138906	6.78794200164101e-06	9.51273815846284e-06	_
cg18931888_TSS1500_A4GNT	0.86334805	0.86268195	0.85983515	-0.00284680000000004	-0.00351290000000004	-0.000666100000000003	0.66013986013986	0.66013986013986	0.98010878010878	-0.0891521746672359	0.67867951913533	1.59269511294307	2.70890516185556	1.70083096246205	0.00199118682138906	6.78794200164101e-06	9.51273815846284e-06	_
cg19734045_TSS1500_A4GNT	0.7623996	0.74628295	0.7856592	0.03937625	0.0232596	-0.01611665	0.0870240870240873	0.282672882672883	0.66013986013986	0.294519426048914	0.16240328004141	1.59269511294307	2.70890516185556	1.70083096246205	0.00199118682138906	6.78794200164101e-06	9.51273815846284e-06	_
cg03382549_Body_AAA1	0.54654295	0.55497475	0.5236407	-0.0313340499999999	-0.0229022499999999	0.00843179999999999	0.98010878010878	0.98010878010878	1	0.0158706899308577	0.941325526346137	1.99353386427025	18.1035141892209	9.08111696203757	3.28192133061011e-06	7.72716937277162e-08	0.000106284436207046	_
cg23862011_Body_AAA1	0.64807865	0.7548992	0.7268192	-0.02808	0.07874055	0.10682055	0.98010878010878	0.66013986013986	0.0870240870240873	0.322190631274295	0.124680219405265	1.99353386427025	18.1035141892209	9.08111696203757	3.28192133061011e-06	7.72716937277162e-08	0.000106284436207046	_
cg20495677_Body_AAA1	0.6402083	0.6836451	0.70349895	0.01985385	0.0632906499999999	0.0434367999999999	0.98010878010878	0.66013986013986	0.66013986013986	0.293851667395488	0.163402609084314	1.99353386427025	18.1035141892209	9.08111696203757	3.28192133061011e-06	7.72716937277162e-08	0.000106284436207046	_
cg19194095_Body_AAA1	0.65331555	0.77092475	0.73599665	-0.0349281000000001	0.0826810999999998	0.1176092	0.98010878010878	0.66013986013986	0.66013986013986	0.194056501056659	0.363557144881417	1.99353386427025	18.1035141892209	9.08111696203757	3.28192133061011e-06	7.72716937277162e-08	0.000106284436207046	_
cg00081087_Body_AAA1	0.4318498	0.57971985	0.47815825	-0.1015616	0.0463084500000001	0.14787005	0.66013986013986	0.282672882672883	0.282672882672883	0.268702963497556	0.204226472604608	1.99353386427025	18.1035141892209	9.08111696203757	3.28192133061011e-06	7.72716937277162e-08	0.000106284436207046	_
cg17744825_TSS200_AAA1	0.83478365	0.85964215	0.85345995	-0.00618220000000003	0.0186763	0.0248585	0.66013986013986	0.282672882672883	0.282672882672883	0.240400502586979	0.257828279031357	1.99353386427025	18.1035141892209	9.08111696203757	3.28192133061011e-06	7.72716937277162e-08	0.000106284436207046	_
cg20842782_TSS200_AAA1	0.8208135	0.8500992	0.8528054	0.00270619999999999	0.0319919000000001	0.0292857000000001	0.98010878010878	0.66013986013986	0.98010878010878	0.288550265237555	0.171489576560196	1.99353386427025	18.1035141892209	9.08111696203757	3.28192133061011e-06	7.72716937277162e-08	0.000106284436207046	_
cg03538079_TSS1500_AAA1	0.8150102	0.83653735	0.823898	-0.0126393499999999	0.0088878	0.0215271499999999	0.282672882672883	0.66013986013986	0.98010878010878	0.147312105907905	0.49213603824152	1.99353386427025	18.1035141892209	9.08111696203757	3.28192133061011e-06	7.72716937277162e-08	0.000106284436207046	_
cg05399607_TSS1500_AAA1	0.4808058	0.6818326	0.55887825	-0.12295435	0.07807245	0.2010268	0.66013986013986	0.282672882672883	0.0870240870240873	0.328943024641147	0.116531260985206	1.99353386427025	18.1035141892209	9.08111696203757	3.28192133061011e-06	7.72716937277162e-08	0.000106284436207046	_
cg08251685_TSS1500_AAA1	0.8512348	0.85512345	0.8551753	5.18499999999644e-05	0.0039404999999999	0.00388864999999994	0.98010878010878	0.66013986013986	0.98010878010878	0.235503486433837	0.267944342707996	1.99353386427025	18.1035141892209	9.08111696203757	3.28192133061011e-06	7.72716937277162e-08	0.000106284436207046	_
cg05843946_Body_AAAS	0.83830535	0.8572036	0.849866	-0.00733759999999994	0.0115606500000001	0.01889825	0.575174825174825	0.507692307692308	0.0870240870240871	0.152721440307602	0.497447813897127	7.06701824035855	4.43299938	2.110802658	0.000206999311302293	4.07616162687348e-07	9.4163599284964e-05	N_Shelf_chr12:53715133-53715516
cg22373810_Body_AAAS	0.11005215	0.1097368	0.10968225	-5.45499999999866e-05	-0.000369899999999979	-0.000315349999999992	0.98010878010878	0.98010878010878	0.98010878010878	-0.143438045043546	0.50371351204672	7.06701824035855	4.43299938	2.110802658	0.000206999311302293	4.07616162687348e-07	9.4163599284964e-05	N_Shore_chr12:53715133-53715516
cg23032316_1stExon_AAAS	0.19969845	0.1800494	0.2026702	0.0226208	0.00297175000000002	-0.01964905	0.282672882672883	1	0.0870240870240873	0.0563855206701111	0.793557976056854	7.06701824035855	4.43299938	2.110802658	0.000206999311302293	4.07616162687348e-07	9.4163599284964e-05	Island_chr12:53715133-53715516
cg02299189_1stExon_AAAS	0.08668331	0.080388845	0.078578555	-0.00181029000000001	-0.00810475500000001	-0.006294465	0.98010878010878	0.66013986013986	0.66013986013986	-0.0996726650720748	0.643088964952208	7.06701824035855	4.43299938	2.110802658	0.000206999311302293	4.07616162687348e-07	9.4163599284964e-05	Island_chr12:53715133-53715516
cg02299189_5'UTR_AAAS	0.08668331	0.080388845	0.078578555	-0.00181029000000001	-0.00810475500000001	-0.006294465	0.98010878010878	0.66013986013986	0.66013986013986	-0.0996726650720748	0.643088964952208	7.06701824035855	4.43299938	2.110802658	0.000206999311302293	4.07616162687348e-07	9.4163599284964e-05	Island_chr12:53715133-53715516
cg10765909_TSS200_AAAS	0.1331031	0.15747545	0.1572735	-0.000201950000000006	0.0241704	0.02437235	0.66013986013986	0.0870240870240873	0.66013986013986	0.340428081989756	0.103575034575831	7.06701824035855	4.43299938	2.110802658	0.000206999311302293	4.07616162687348e-07	9.4163599284964e-05	Island_chr12:53715133-53715516
cg12104984_TSS200_AAAS	0.04426986	0.04534444	0.049355025	0.004010585	0.005085165	0.00107458	0.0870240870240873	0.282672882672883	0.66013986013986	0.177898000754115	0.405602035662454	7.06701824035855	4.43299938	2.110802658	0.000206999311302293	4.07616162687348e-07	9.4163599284964e-05	Island_chr12:53715133-53715516
cg02427438_TSS200_AAAS	0.061389215	0.05244413	0.051860525	-0.000583604999999994	-0.00952868999999999	-0.008945085	0.66013986013986	0.0186480186480187	0.0870240870240873	-0.358372691178685	0.0855075515915181	7.06701824035855	4.43299938	2.110802658	0.000206999311302293	4.07616162687348e-07	9.4163599284964e-05	Island_chr12:53715133-53715516
cg08253513_TSS200_AAAS	0.083577585	0.07592328	0.08332786	0.00740457999999999	-0.000249725000000006	-0.007654305	0.282672882672883	0.98010878010878	0.66013986013986	-0.0774165666818669	0.719179123193371	7.06701824035855	4.43299938	2.110802658	0.000206999311302293	4.07616162687348e-07	9.4163599284964e-05	S_Shore_chr12:53715133-53715516
cg00559473_TSS200_AAAS	0.10054723	0.099286345	0.09753281	-0.001753535	-0.00301442	-0.001260885	0.66013986013986	0.98010878010878	0.98010878010878	-0.102482765990038	0.633706030164472	7.06701824035855	4.43299938	2.110802658	0.000206999311302293	4.07616162687348e-07	9.4163599284964e-05	S_Shore_chr12:53715133-53715516
cg22861965_TSS1500_AAAS	0.07285424	0.07585181	0.072310795	-0.00354101499999999	-0.000543445000000004	0.00299756999999999	0.66013986013986	0.66013986013986	0.66013986013986	0.0761307722329742	0.72366363357708	7.06701824035855	4.43299938	2.110802658	0.000206999311302293	4.07616162687348e-07	9.4163599284964e-05	S_Shore_chr12:53715133-53715516
cg05224385_TSS1500_AAAS	0.12208205	0.11163055	0.13293755	0.021307	0.0108555	-0.0104515	0.0870240870240873	0.282672882672883	0.282672882672883	0.237056550286244	0.264709022001158	7.06701824035855	4.43299938	2.110802658	0.000206999311302293	4.07616162687348e-07	9.4163599284964e-05	S_Shore_chr12:53715133-53715516
cg10448052_TSS1500_AAAS	0.147805	0.16545485	0.15582495	-0.00962989999999997	0.00801995000000003	0.01764985	0.66013986013986	0.98010878010878	0.66013986013986	0.104564654737382	0.626789648684034	7.06701824035855	4.43299938	2.110802658	0.000206999311302293	4.07616162687348e-07	9.4163599284964e-05	S_Shore_chr12:53715133-53715516
cg05303448_TSS1500_AACS	0.1281599	0.12928735	0.1197246	-0.00956274999999999	-0.00843529999999999	0.00112745	0.0870240870240873	0.0870240870240873	1	-0.278322965767078	0.187868782300664	1.79953728643831	3.53792607487566	1.96601987718633	6.40244287619131e-05	2.16386375914118e-07	0.000125657774076176	N_Shore_chr12:125549672-125550311
cg00649906_TSS1500_AACS	0.11570415	0.114865	0.11191695	-0.00294804999999999	-0.0037872	-0.000839150000000011	0.66013986013986	0.66013986013986	0.98010878010878	-0.358611291637027	0.0852844611848502	1.79953728643831	3.53792607487566	1.96601987718633	6.40244287619131e-05	2.16386375914118e-07	0.000125657774076176	N_Shore_chr12:125549672-125550311
cg06844689_TSS200_AACS	0.04692756	0.04153056	0.04615674	0.00462618	-0.000770819999999998	-0.005397	0.282672882672883	0.98010878010878	0.282672882672883	0.176947277818588	0.408156872148096	1.79953728643831	3.53792607487566	1.96601987718633	6.40244287619131e-05	2.16386375914118e-07	0.000125657774076176	Island_chr12:125549672-125550311
cg15709169_TSS200_AACS	0.08787449	0.08961408	0.09766635	0.00805227	0.00979186	0.00173959	0.66013986013986	0.98010878010878	0.66013986013986	0.30772565218566	0.143512748925917	1.79953728643831	3.53792607487566	1.96601987718633	6.40244287619131e-05	2.16386375914118e-07	0.000125657774076176	Island_chr12:125549672-125550311
cg06604102_TSS200_AACS	0.12213725	0.1222055	0.11825175	-0.00395374999999999	-0.0038855	6.82499999999919e-05	0.282672882672883	0.282672882672883	1	-0.0696240312060959	0.746490178353054	1.79953728643831	3.53792607487566	1.96601987718633	6.40244287619131e-05	2.16386375914118e-07	0.000125657774076176	Island_chr12:125549672-125550311
cg08332330_TSS200_AACS	0.042230865	0.03898747	0.03643436	-0.00255311	-0.00579650500000001	-0.00324339500000001	0.66013986013986	0.0186480186480187	0.282672882672883	-0.266475167113052	0.208147746839569	1.79953728643831	3.53792607487566	1.96601987718633	6.40244287619131e-05	2.16386375914118e-07	0.000125657774076176	Island_chr12:125549672-125550311
cg27037969_1stExon_AACS	0.17139885	0.1630986	0.17553495	0.01243635	0.00413610000000003	-0.00830025000000001	0.282672882672883	0.98010878010878	0.282672882672883	-0.0995545983817514	0.643484363964906	1.79953728643831	3.53792607487566	1.96601987718633	6.40244287619131e-05	2.16386375914118e-07	0.000125657774076176	Island_chr12:125549672-125550311
cg27037969_5'UTR_AACS	0.17139885	0.1630986	0.17553495	0.01243635	0.00413610000000003	-0.00830025000000001	0.282672882672883	0.98010878010878	0.282672882672883	-0.0995545983817514	0.643484363964906	1.79953728643831	3.53792607487566	1.96601987718633	6.40244287619131e-05	2.16386375914118e-07	0.000125657774076176	Island_chr12:125549672-125550311
cg19405302_1stExon_AACS	0.08011308	0.074901085	0.068404945	-0.00649614000000001	-0.011708135	-0.005211995	0.66013986013986	0.282672882672883	0.66013986013986	-0.148483633189402	0.488661324388986	1.79953728643831	3.53792607487566	1.96601987718633	6.40244287619131e-05	2.16386375914118e-07	0.000125657774076176	Island_chr12:125549672-125550311
cg19405302_5'UTR_AACS	0.08011308	0.074901085	0.068404945	-0.00649614000000001	-0.011708135	-0.005211995	0.66013986013986	0.282672882672883	0.66013986013986	-0.148483633189402	0.488661324388986	1.79953728643831	3.53792607487566	1.96601987718633	6.40244287619131e-05	2.16386375914118e-07	0.000125657774076176	Island_chr12:125549672-125550311
cg12661452_1stExon_AACS	0.065187305	0.061889695	0.06541197	0.00352227500000001	0.000224664999999999	-0.00329761000000001	0.282672882672883	0.282672882672883	0.282672882672883	0.164551889680615	0.442272145081243	1.79953728643831	3.53792607487566	1.96601987718633	6.40244287619131e-05	2.16386375914118e-07	0.000125657774076176	Island_chr12:125549672-125550311
cg03013422_Body_AACS	0.070837335	0.07541899	0.065706595	-0.00971239499999998	-0.00513073999999999	0.00458165499999999	0.66013986013986	0.66013986013986	0.66013986013986	-0.12523712083605	0.559836206874692	1.79953728643831	3.53792607487566	1.96601987718633	6.40244287619131e-05	2.16386375914118e-07	0.000125657774076176	S_Shore_chr12:125549672-125550311
cg16118089_Body_AACS	0.1862279	0.20832755	0.18729275	-0.0210348	0.00106485000000001	0.02209965	0.66013986013986	0.98010878010878	0.66013986013986	-0.229564773831745	0.28054783450058	1.79953728643831	3.53792607487566	1.96601987718633	6.40244287619131e-05	2.16386375914118e-07	0.000125657774076176	S_Shore_chr12:125549672-125550311
cg20460709_Body_AACS	0.90988605	0.8983908	0.9063255	0.00793469999999996	-0.00356055	-0.01149525	0.66013986013986	0.66013986013986	0.282672882672883	-0.118184289483698	0.582313946897499	1.79953728643831	3.53792607487566	1.96601987718633	6.40244287619131e-05	2.16386375914118e-07	0.000125657774076176	S_Shelf_chr12:125549672-125550311
cg02302082_Body_AACS	0.8572676	0.8513178	0.86086275	0.00954494999999989	0.00359514999999999	-0.00594979999999989	0.66013986013986	0.98010878010878	0.66013986013986	0.102768769449818	0.632754096867716	1.79953728643831	3.53792607487566	1.96601987718633	6.40244287619131e-05	2.16386375914118e-07	0.000125657774076176	_
cg21881338_Body_AACS	0.8053673	0.7779188	0.8351902	0.0572714	0.0298229	-0.0274485	0.0870240870240873	0.282672882672883	0.66013986013986	0.302825919279646	0.150329001252053	1.79953728643831	3.53792607487566	1.96601987718633	6.40244287619131e-05	2.16386375914118e-07	0.000125657774076176	N_Shelf_chr12:125569828-125570140
cg22334618_Body_AACS	0.7858768	0.79704675	0.79250845	-0.00453830000000011	0.00663164999999988	0.01116995	0.98010878010878	0.66013986013986	0.98010878010878	0.173052061026203	0.41871691773291	1.79953728643831	3.53792607487566	1.96601987718633	6.40244287619131e-05	2.16386375914118e-07	0.000125657774076176	N_Shore_chr12:125569828-125570140
cg03625512_Body_AACS	0.7667598	0.76609985	0.76523765	-0.000862200000000035	-0.00152215	-0.000659949999999965	0.66013986013986	0.98010878010878	1	-0.0860863744197482	0.689181925334139	1.79953728643831	3.53792607487566	1.96601987718633	6.40244287619131e-05	2.16386375914118e-07	0.000125657774076176	Island_chr12:125569828-125570140
cg23914255_Body_AACS	0.8018609	0.81800925	0.81594595	-0.0020633000000001	0.0140850499999998	0.0161483499999999	0.98010878010878	0.66013986013986	0.66013986013986	0.0391615539033575	0.855834542402154	1.79953728643831	3.53792607487566	1.96601987718633	6.40244287619131e-05	2.16386375914118e-07	0.000125657774076176	Island_chr12:125569828-125570140
cg12688781_Body_AACS	0.8779091	0.86530665	0.87585775	0.0105511	-0.00205135000000001	-0.01260245	0.66013986013986	0.98010878010878	0.66013986013986	0.0824923563109552	0.70156500461669	1.79953728643831	3.53792607487566	1.96601987718633	6.40244287619131e-05	2.16386375914118e-07	0.000125657774076176	Island_chr12:125569828-125570140
cg06758781_Body_AACS	0.86728925	0.8766064	0.87883585	0.00222944999999997	0.0115466	0.00931715	0.66013986013986	0.66013986013986	0.66013986013986	0.130847333622766	0.542240882901097	1.79953728643831	3.53792607487566	1.96601987718633	6.40244287619131e-05	2.16386375914118e-07	0.000125657774076176	S_Shore_chr12:125569828-125570140
cg02473376_Body_AACS	0.8523772	0.8602188	0.8775986	0.0173798000000001	0.0252213999999999	0.00784159999999989	0.282672882672883	0.282672882672883	0.282672882672883	0.284972403935033	0.17710229606016	1.79953728643831	3.53792607487566	1.96601987718633	6.40244287619131e-05	2.16386375914118e-07	0.000125657774076176	S_Shelf_chr12:125569828-125570140
cg06413043_Body_AACS	0.8028259	0.79294785	0.80509455	0.0121467	0.00226864999999998	-0.00987804999999997	0.66013986013986	0.98010878010878	0.282672882672883	1.79301820636156e-05	0.99993365585042	1.79953728643831	3.53792607487566	1.96601987718633	6.40244287619131e-05	2.16386375914118e-07	0.000125657774076176	N_Shelf_chr12:125578348-125578588
cg02812487_Body_AACS	0.6866809	0.7342842	0.77776825	0.04348405	0.09108735	0.0476033	0.66013986013986	0.282672882672883	0.0870240870240873	0.48409193566703	0.0165307395359302	1.79953728643831	3.53792607487566	1.96601987718633	6.40244287619131e-05	2.16386375914118e-07	0.000125657774076176	N_Shore_chr12:125578348-125578588
cg02591564_Body_AACS	0.9439819	0.9439533	0.94555525	0.00160194999999996	0.00157334999999992	-2.86000000000453e-05	0.282672882672883	0.66013986013986	0.66013986013986	0.146222109960524	0.495379962609053	1.79953728643831	3.53792607487566	1.96601987718633	6.40244287619131e-05	2.16386375914118e-07	0.000125657774076176	Island_chr12:125578348-125578588
cg01392656_Body_AACS	0.86634045	0.8593249	0.8699069	0.010582	0.00356645	-0.00701554999999998	0.282672882672883	0.66013986013986	0.66013986013986	0.0949929112376055	0.658832220813618	1.79953728643831	3.53792607487566	1.96601987718633	6.40244287619131e-05	2.16386375914118e-07	0.000125657774076176	Island_chr12:125578348-125578588
cg00417147_Body_AACS	0.8116396	0.79648085	0.8272994	0.03081855	0.0156598	-0.01515875	0.0186480186480187	0.282672882672883	0.0870240870240873	0.338804157866127	0.105339257267804	1.79953728643831	3.53792607487566	1.96601987718633	6.40244287619131e-05	2.16386375914118e-07	0.000125657774076176	Island_chr12:125578348-125578588
cg27488738_Body_AACS	0.86416075	0.84977355	0.86634615	0.0165726	0.0021854	-0.0143872	0.0186480186480187	0.98010878010878	0.00248640248640264	-0.0999084993319469	0.64229945011379	1.79953728643831	3.53792607487566	1.96601987718633	6.40244287619131e-05	2.16386375914118e-07	0.000125657774076176	S_Shore_chr12:125578348-125578588
cg17297045_Body_AACS	0.52105325	0.5496273	0.4375479	-0.1120794	-0.08350535	0.02857405	0.0870240870240873	0.282672882672883	0.66013986013986	-0.325301130277554	0.120876593618912	1.79953728643831	3.53792607487566	1.96601987718633	6.40244287619131e-05	2.16386375914118e-07	0.000125657774076176	S_Shelf_chr12:125578348-125578588
cg08572757_Body_AACS	0.86434055	0.87017465	0.87597165	0.00579700000000005	0.0116311	0.00583409999999995	0.66013986013986	0.282672882672883	0.66013986013986	0.076400939543866	0.722720623565184	1.79953728643831	3.53792607487566	1.96601987718633	6.40244287619131e-05	2.16386375914118e-07	0.000125657774076176	S_Shelf_chr12:125578348-125578588
cg14519501_Body_AACS	0.87271145	0.85791875	0.87441575	0.016497	0.0017043000000001	-0.0147926999999999	0.282672882672883	0.66013986013986	0.0870240870240873	-0.113661477854209	0.596931143800144	1.79953728643831	3.53792607487566	1.96601987718633	6.40244287619131e-05	2.16386375914118e-07	0.000125657774076176	_
cg26476844_Body_AACS	0.83453795	0.82963935	0.8357566	0.00611725000000007	0.00121864999999999	-0.00489860000000009	0.66013986013986	0.66013986013986	0.98010878010878	0.0236524622585907	0.912645579278165	1.79953728643831	3.53792607487566	1.96601987718633	6.40244287619131e-05	2.16386375914118e-07	0.000125657774076176	_
cg24740325_Body_AACS	0.77039015	0.76548035	0.76740195	0.00192159999999997	-0.0029882	-0.00490979999999996	0.98010878010878	0.66013986013986	0.98010878010878	-0.251625003525124	0.235581989203269	1.79953728643831	3.53792607487566	1.96601987718633	6.40244287619131e-05	2.16386375914118e-07	0.000125657774076176	_
cg26964704_Body_AACS	0.782243	0.7786771	0.7814	0.00272289999999997	-0.000843000000000038	-0.00356590000000001	0.98010878010878	0.98010878010878	0.98010878010878	0.0637752006268839	0.767187367627666	1.79953728643831	3.53792607487566	1.96601987718633	6.40244287619131e-05	2.16386375914118e-07	0.000125657774076176	_
cg08118942_Body_AACS	0.8473408	0.84085485	0.85573175	0.0148769000000001	0.00839095000000001	-0.00648595000000007	0.66013986013986	0.66013986013986	0.66013986013986	0.0293777063280214	0.891610418419823	1.79953728643831	3.53792607487566	1.96601987718633	6.40244287619131e-05	2.16386375914118e-07	0.000125657774076176	_
cg12247826_Body_AACS	0.84048085	0.83534315	0.84060995	0.00526680000000002	0.000129099999999882	-0.00513770000000013	0.66013986013986	0.98010878010878	0.66013986013986	-0.179961386848125	0.400087863583308	1.79953728643831	3.53792607487566	1.96601987718633	6.40244287619131e-05	2.16386375914118e-07	0.000125657774076176	_
cg26352502_Body_AACS	0.8263045	0.83548395	0.8391241	0.00364015000000006	0.0128196	0.00917944999999998	0.66013986013986	0.282672882672883	0.66013986013986	0.217527890270673	0.307221868955245	1.79953728643831	3.53792607487566	1.96601987718633	6.40244287619131e-05	2.16386375914118e-07	0.000125657774076176	_
cg21564514_Body_AACS	0.8634966	0.8536667	0.8595613	0.00589459999999997	-0.00393529999999997	-0.00982989999999995	0.282672882672883	0.66013986013986	0.0870240870240873	0.113995782276947	0.595845416041608	1.79953728643831	3.53792607487566	1.96601987718633	6.40244287619131e-05	2.16386375914118e-07	0.000125657774076176	_
cg06413794_Body_AACS	0.4654099	0.40514335	0.4530325	0.0478891499999999	-0.0123774	-0.06026655	0.282672882672883	0.98010878010878	0.282672882672883	0.170039155201497	0.42698643200435	1.79953728643831	3.53792607487566	1.96601987718633	6.40244287619131e-05	2.16386375914118e-07	0.000125657774076176	N_Shelf_chr12:125599306-125599625
cg11893139_Body_AACS	0.8407886	0.8337716	0.83328995	-0.00048165	-0.00749865000000005	-0.00701700000000005	0.98010878010878	0.98010878010878	0.66013986013986	0.00405458055732005	0.984998314114729	1.79953728643831	3.53792607487566	1.96601987718633	6.40244287619131e-05	2.16386375914118e-07	0.000125657774076176	N_Shore_chr12:125599306-125599625
cg20959480_Body_AACS	0.9134816	0.9143194	0.9306271	0.0163076999999999	0.0171454999999999	0.0008378	0.0870240870240873	0.0870240870240873	0.98010878010878	0.550980630225492	0.00526445167137458	1.79953728643831	3.53792607487566	1.96601987718633	6.40244287619131e-05	2.16386375914118e-07	0.000125657774076176	Island_chr12:125599306-125599625
cg13348062_Body_AACS	0.8527533	0.85420275	0.8667459	0.0125431499999999	0.0139925999999999	0.00144944999999996	0.282672882672883	0.0870240870240873	0.66013986013986	0.33781008744682	0.10643008987212	1.79953728643831	3.53792607487566	1.96601987718633	6.40244287619131e-05	2.16386375914118e-07	0.000125657774076176	Island_chr12:125599306-125599625
cg27102469_Body_AACS	0.82736355	0.8386357	0.83136405	-0.00727164999999996	0.00400049999999996	0.0112721499999999	0.98010878010878	0.66013986013986	0.66013986013986	0.037401429500281	0.862252414664382	1.79953728643831	3.53792607487566	1.96601987718633	6.40244287619131e-05	2.16386375914118e-07	0.000125657774076176	S_Shore_chr12:125599306-125599625
cg02591554_Body_AACS	0.82180005	0.82323175	0.8313465	0.00811474999999995	0.00954644999999998	0.00143170000000004	0.66013986013986	0.282672882672883	0.66013986013986	0.0782933849872226	0.716126150832136	1.79953728643831	3.53792607487566	1.96601987718633	6.40244287619131e-05	2.16386375914118e-07	0.000125657774076176	S_Shelf_chr12:125599306-125599625
cg13947385_Body_AACS	0.806889	0.8082063	0.82425925	0.0160529500000001	0.01737025	0.00131729999999997	0.66013986013986	0.282672882672883	0.98010878010878	0.0824473023685095	0.70172071310032	1.79953728643831	3.53792607487566	1.96601987718633	6.40244287619131e-05	2.16386375914118e-07	0.000125657774076176	_
cg24304880_Body_AACS	0.79773545	0.8294136	0.817119	-0.0122946	0.01938355	0.0316781500000001	0.66013986013986	0.66013986013986	0.282672882672883	0.25404484373182	0.230957015236459	1.79953728643831	3.53792607487566	1.96601987718633	6.40244287619131e-05	2.16386375914118e-07	0.000125657774076176	_
cg20999795_Body_AACS	0.9062041	0.9119958	0.9155499	0.0035541	0.00934580000000007	0.00579170000000007	0.507692307692308	0.66013986013986	0.798601398601399	0.146025746614317	0.50615359291912	1.79953728643831	3.53792607487566	1.96601987718633	6.40244287619131e-05	2.16386375914118e-07	0.000125657774076176	_
cg25312822_Body_AACS	0.7871536	0.76733535	0.8075052	0.0401698500000001	0.0203516	-0.01981825	0.0186480186480187	0.282672882672883	0.66013986013986	0.158180465821271	0.460379794630697	1.79953728643831	3.53792607487566	1.96601987718633	6.40244287619131e-05	2.16386375914118e-07	0.000125657774076176	_
cg25626298_Body_AACS	0.8633189	0.84999835	0.85945735	0.00945900000000011	-0.00386154999999999	-0.0133205500000001	0.0870240870240873	0.98010878010878	0.0870240870240873	-0.0339900773696125	0.874714855565848	1.79953728643831	3.53792607487566	1.96601987718633	6.40244287619131e-05	2.16386375914118e-07	0.000125657774076176	_
cg25104118_Body_AACS	0.9626529	0.9562642	0.96413225	0.00786805000000002	0.0014793500000001	-0.00638869999999991	0.0186480186480187	0.66013986013986	0.0870240870240873	0.109313988475398	0.611126036883732	1.79953728643831	3.53792607487566	1.96601987718633	6.40244287619131e-05	2.16386375914118e-07	0.000125657774076176	_
cg25124228_Body_AACS	0.95185265	0.949726	0.95177305	0.00204705000000005	-7.95999999999575e-05	-0.00212665000000001	0.372804972804973	0.98010878010878	0.910489510489511	-0.105510740493363	0.631843004538036	1.79953728643831	3.53792607487566	1.96601987718633	6.40244287619131e-05	2.16386375914118e-07	0.000125657774076176	_
cg00522288_Body_AACS	0.72546435	0.70011845	0.7605315	0.0604130500000001	0.03506715	-0.0253459	0.0870240870240873	0.282672882672883	0.282672882672883	0.0744635445393494	0.729491624191446	1.79953728643831	3.53792607487566	1.96601987718633	6.40244287619131e-05	2.16386375914118e-07	0.000125657774076176	_
cg05341575_Body_AACS	0.82911155	0.80986655	0.84990665	0.0400401	0.0207951	-0.0192450000000001	0.0870240870240873	0.282672882672883	0.0870240870240873	-0.0318091470609052	0.882697646381135	1.79953728643831	3.53792607487566	1.96601987718633	6.40244287619131e-05	2.16386375914118e-07	0.000125657774076176	_
cg21269045_Body_AACS	0.87881495	0.84074475	0.89334285	0.0525981	0.0145279	-0.0380701999999999	0.0870240870240873	0.0870240870240873	0.282672882672883	0.1997335995237	0.349411434258249	1.79953728643831	3.53792607487566	1.96601987718633	6.40244287619131e-05	2.16386375914118e-07	0.000125657774076176	_
cg06287003_Body_AACS	0.8719343	0.8664339	0.8638477	-0.00258620000000009	-0.00808659999999994	-0.00550039999999985	0.282672882672883	0.66013986013986	0.98010878010878	-0.206878384772033	0.332078220300456	1.79953728643831	3.53792607487566	1.96601987718633	6.40244287619131e-05	2.16386375914118e-07	0.000125657774076176	_
cg06987292_Body_AACS	0.70904445	0.7286777	0.71660505	-0.0120726499999999	0.00756060000000014	0.01963325	0.98010878010878	0.98010878010878	0.66013986013986	0.0861165625856409	0.689078234954638	1.79953728643831	3.53792607487566	1.96601987718633	6.40244287619131e-05	2.16386375914118e-07	0.000125657774076176	_
cg02766259_3'UTR_AACS	0.82184855	0.81650165	0.839865	0.0233633500000001	0.0180164500000001	-0.00534690000000004	0.66013986013986	0.66013986013986	0.98010878010878	0.36851730393812	0.0764028938199111	1.79953728643831	3.53792607487566	1.96601987718633	6.40244287619131e-05	2.16386375914118e-07	0.000125657774076176	_
cg09839279_3'UTR_AACS	0.8321211	0.83651195	0.8435203	0.00700835	0.0113992000000001	0.00439085000000006	0.282672882672883	0.282672882672883	0.98010878010878	0.129938234887669	0.545074583028466	1.79953728643831	3.53792607487566	1.96601987718633	6.40244287619131e-05	2.16386375914118e-07	0.000125657774076176	_
cg04196933_Body_AACSL	0.8908319	0.91662105	0.89898905	-0.0176320000000001	0.00815714999999995	0.02578915	0.282672882672883	0.282672882672883	0.66013986013986	0.1854335196801	0.385668853054029	1.28760654971533	1.47730359994542	1.1473253225312	4.4689070605534e-05	2.66427095907736e-07	0.000111810973633528	_
cg21227060_Body_AACSL	0.7872249	0.79831945	0.7796088	-0.0187106499999998	-0.0076160999999999	0.0110945499999999	0.98010878010878	0.98010878010878	0.66013986013986	0.198884806907114	0.351505447806071	1.28760654971533	1.47730359994542	1.1473253225312	4.4689070605534e-05	2.66427095907736e-07	0.000111810973633528	_
cg00261325_Body_AACSL	0.94842705	0.9520003	0.94962075	-0.00237955000000001	0.00119369999999996	0.00357324999999997	0.66013986013986	0.98010878010878	0.98010878010878	0.192050422272909	0.368634203052616	1.28760654971533	1.47730359994542	1.1473253225312	4.4689070605534e-05	2.66427095907736e-07	0.000111810973633528	_
cg01834305_Body_AACSL	0.85731495	0.87317565	0.8666007	-0.00657494999999997	0.00928574999999998	0.0158606999999999	0.98010878010878	0.66013986013986	0.0870240870240873	0.254501358130666	0.230091267020349	1.28760654971533	1.47730359994542	1.1473253225312	4.4689070605534e-05	2.66427095907736e-07	0.000111810973633528	_
cg21473545_TSS200_AACSL	0.6788283	0.7325024	0.70197585	-0.03052655	0.0231475499999999	0.0536740999999999	0.282672882672883	0.282672882672883	0.0870240870240873	0.211206732945661	0.321833834891078	1.28760654971533	1.47730359994542	1.1473253225312	4.4689070605534e-05	2.66427095907736e-07	0.000111810973633528	_
cg15296538_TSS200_AACSL	0.8613622	0.85790715	0.85900385	0.00109670000000006	-0.00235835000000006	-0.00345505000000013	0.66013986013986	0.98010878010878	0.98010878010878	0.0658984224996294	0.75965526217281	1.28760654971533	1.47730359994542	1.1473253225312	4.4689070605534e-05	2.66427095907736e-07	0.000111810973633528	_
cg25314111_TSS1500_AACSL	0.84629015	0.84826505	0.85081435	0.00254930000000009	0.00452420000000009	0.0019749	0.66013986013986	0.98010878010878	0.98010878010878	0.0216206761503866	0.920125008916514	1.28760654971533	1.47730359994542	1.1473253225312	4.4689070605534e-05	2.66427095907736e-07	0.000111810973633528	_
cg03228145_TSS1500_AACSL	0.7688532	0.7838911	0.7650781	-0.018813	-0.00377510000000003	0.0150378999999999	0.282672882672883	0.98010878010878	0.282672882672883	-0.157266063322682	0.463009764823834	1.28760654971533	1.47730359994542	1.1473253225312	4.4689070605534e-05	2.66427095907736e-07	0.000111810973633528	_
cg27597459_TSS1500_AACSL	0.7653924	0.77280705	0.74384345	-0.0289636	-0.02154895	0.00741464999999997	0.66013986013986	0.66013986013986	0.66013986013986	-0.249073466793925	0.240524225217208	1.28760654971533	1.47730359994542	1.1473253225312	4.4689070605534e-05	2.66427095907736e-07	0.000111810973633528	_
cg13001012_TSS1500_AADAC	0.7870415	0.7987826	0.7871124	-0.0116702	7.09000000000959e-05	0.0117411000000001	0.66013986013986	0.98010878010878	0.66013986013986	0.0106483510035452	0.9606145179583	2.180495140599	16.0300647394274	7.35157095329448	0.000110659639061574	1.67853263011747e-07	0.000129763975810873	_
cg05564657_TSS1500_AADAC	0.8090616	0.81576595	0.8128733	-0.00289265000000005	0.00381170000000008	0.00670435000000014	0.98010878010878	0.98010878010878	0.66013986013986	0.0540605536029369	0.801901864208727	2.180495140599	16.0300647394274	7.35157095329448	0.000110659639061574	1.67853263011747e-07	0.000129763975810873	_
cg10110884_1stExon_AADAC	0.81833625	0.83904425	0.8150854	-0.02395885	-0.00325085000000003	0.0207079999999999	0.0870240870240873	0.66013986013986	0.66013986013986	-0.284311878591013	0.178152231728036	2.180495140599	16.0300647394274	7.35157095329448	0.000110659639061574	1.67853263011747e-07	0.000129763975810873	_
cg12136764_Body_AADAC	0.87551	0.8767343	0.8661007	-0.0106336	-0.00940930000000006	0.00122429999999996	0.282672882672883	0.282672882672883	0.98010878010878	-0.193138175183274	0.36587620817039	2.180495140599	16.0300647394274	7.35157095329448	0.000110659639061574	1.67853263011747e-07	0.000129763975810873	_
cg25159668_TSS1500_AADACL2	0.7961764	0.807514	0.7930045	-0.0145095	-0.00317190000000001	0.0113375999999999	0.66013986013986	0.98010878010878	0.282672882672883	0.0623881197128852	0.772119136794561	2.21779573	4.47946203	3.39584116792943	3.62244142928422e-05	9.97262766263747e-08	4.66945564198338e-05	_
cg26295774_Body_AADACL2	0.6759853	0.7096422	0.7157148	0.00607259999999998	0.0397295	0.0336569	0.66013986013986	0.66013986013986	0.66013986013986	0.236007454886101	0.266891726402707	2.21779573	4.47946203	3.39584116792943	3.62244142928422e-05	9.97262766263747e-08	4.66945564198338e-05	_
cg04505750_TSS1500_AADACL3	0.6124318	0.69360825	0.60399575	-0.0896125000000001	-0.00843605000000003	0.0811764500000001	0.0870240870240873	0.98010878010878	0.0870240870240873	-0.079348415333936	0.712458256640933	3.797393506	4.41121001	1.4392877850457	0.000238473904906494	3.28108503296686e-06	0.00530301328401734	_
cg19620994_TSS1500_AADACL3	0.6471129	0.7910932	0.7749552	-0.0161380000000001	0.1278423	0.1439803	0.66013986013986	0.282672882672883	0.0870240870240873	0.407873790789402	0.0478723016875881	3.797393506	4.41121001	1.4392877850457	0.000238473904906494	3.28108503296686e-06	0.00530301328401734	_
cg26433816_TSS1500_AADACL3	0.6190231	0.73707045	0.7204317	-0.01663875	0.1014086	0.11804735	0.282672882672883	0.282672882672883	0.00248640248640264	0.342261203769591	0.101609877737744	3.797393506	4.41121001	1.4392877850457	0.000238473904906494	3.28108503296686e-06	0.00530301328401734	_
cg01097325_TSS1500_AADACL3	0.7173066	0.75863345	0.76443485	0.00580139999999996	0.04712825	0.04132685	0.98010878010878	0.0870240870240873	0.0870240870240873	0.424818636477852	0.0385214442096731	3.797393506	4.41121001	1.4392877850457	0.000238473904906494	3.28108503296686e-06	0.00530301328401734	_
cg12377113_TSS200_AADACL3	0.72244475	0.79425995	0.78365205	-0.0106079	0.0612073000000001	0.0718152000000001	0.66013986013986	0.0870240870240873	0.0186480186480187	0.349142416335276	0.0944787774138077	3.797393506	4.41121001	1.4392877850457	0.000238473904906494	3.28108503296686e-06	0.00530301328401734	_
cg00254956_5'UTR_AADACL3	0.60534075	0.61696285	0.5444803	-0.0724825499999999	-0.06086045	0.0116221	0.66013986013986	0.66013986013986	0.98010878010878	-0.159628329686199	0.456231448577631	3.797393506	4.41121001	1.4392877850457	0.000238473904906494	3.28108503296686e-06	0.00530301328401734	_
cg00254956_1stExon_AADACL3	0.60534075	0.61696285	0.5444803	-0.0724825499999999	-0.06086045	0.0116221	0.66013986013986	0.66013986013986	0.98010878010878	-0.159628329686199	0.456231448577631	3.797393506	4.41121001	1.4392877850457	0.000238473904906494	3.28108503296686e-06	0.00530301328401734	_
cg12639866_5'UTR_AADACL3	0.6901214	0.72960415	0.6724592	-0.05714495	-0.0176622	0.03948275	0.66013986013986	0.98010878010878	0.98010878010878	-0.196378718160533	0.357731088934289	3.797393506	4.41121001	1.4392877850457	0.000238473904906494	3.28108503296686e-06	0.00530301328401734	_
cg12639866_1stExon_AADACL3	0.6901214	0.72960415	0.6724592	-0.05714495	-0.0176622	0.03948275	0.66013986013986	0.98010878010878	0.98010878010878	-0.196378718160533	0.357731088934289	3.797393506	4.41121001	1.4392877850457	0.000238473904906494	3.28108503296686e-06	0.00530301328401734	_
cg22803477_5'UTR_AADACL3	0.78678315	0.82874855	0.81418955	-0.014559	0.0274064000000001	0.0419654	0.66013986013986	0.282672882672883	0.0186480186480187	0.357790778753704	0.086053475620357	3.797393506	4.41121001	1.4392877850457	0.000238473904906494	3.28108503296686e-06	0.00530301328401734	_
cg22803477_Body_AADACL3	0.78678315	0.82874855	0.81418955	-0.014559	0.0274064000000001	0.0419654	0.66013986013986	0.282672882672883	0.0186480186480187	0.357790778753704	0.086053475620357	3.797393506	4.41121001	1.4392877850457	0.000238473904906494	3.28108503296686e-06	0.00530301328401734	_
cg15092772_Body_AADACL3	0.68125945	0.74839035	0.73149225	-0.0168980999999999	0.0502328000000001	0.0671309	0.282672882672883	0.66013986013986	0.0186480186480187	0.27258862915197	0.197507300001739	3.797393506	4.41121001	1.4392877850457	0.000238473904906494	3.28108503296686e-06	0.00530301328401734	_
cg04291383_3'UTR_AADACL3	0.5929468	0.7863492	0.7528632	-0.0334860000000001	0.1599164	0.1934024	0.66013986013986	0.282672882672883	0.0186480186480187	0.335240675155307	0.109288144143268	3.797393506	4.41121001	1.4392877850457	0.000238473904906494	3.28108503296686e-06	0.00530301328401734	_
cg11157076_TSS1500_AADACL4	0.7578891	0.8040473	0.7534638	-0.0505835	-0.00442530000000008	0.0461581999999999	0.282672882672883	0.98010878010878	0.282672882672883	0.0243681321014101	0.910012729617753	2.87007554053969	6.00875638917206	2.09358823637171	0.0210515348539982	0.000319771157539833	0.00677992120662416	_
cg09518518_TSS1500_AADACL4	0.75423595	0.8002179	0.74290845	-0.05730945	-0.0113274999999999	0.04598195	0.282672882672883	0.98010878010878	0.282672882672883	0.0256765389362237	0.905201677303663	2.87007554053969	6.00875638917206	2.09358823637171	0.0210515348539982	0.000319771157539833	0.00677992120662416	_
cg06751920_TSS1500_AADACL4	0.6884841	0.74524345	0.7078365	-0.03740695	0.0193524	0.0567593500000001	0.282672882672883	0.98010878010878	0.282672882672883	0.0895847501725187	0.67720226692168	2.87007554053969	6.00875638917206	2.09358823637171	0.0210515348539982	0.000319771157539833	0.00677992120662416	_
cg01040782_TSS200_AADACL4	0.86092605	0.85828	0.8641032	0.00582320000000003	0.00317714999999996	-0.00264605000000007	0.66013986013986	0.66013986013986	0.66013986013986	0.127683402575148	0.552132348884182	2.87007554053969	6.00875638917206	2.09358823637171	0.0210515348539982	0.000319771157539833	0.00677992120662416	_
cg22673583_Body_AADACL4	0.11060685	0.11258285	0.1070548	-0.00552804999999999	-0.00355205	0.00197599999999999	0.66013986013986	0.66013986013986	0.98010878010878	-0.280576297016025	0.184171186797579	2.87007554053969	6.00875638917206	2.09358823637171	0.0210515348539982	0.000319771157539833	0.00677992120662416	_
cg22455725_3'UTR_AADACL4	0.71585965	0.7704937	0.7327942	-0.0376995	0.01693455	0.05463405	0.0870240870240873	0.66013986013986	0.00248640248640264	0.037898220096708	0.860440112204129	2.87007554053969	6.00875638917206	2.09358823637171	0.0210515348539982	0.000319771157539833	0.00677992120662416	_
cg00309402_3'UTR_AADAT	0.78846815	0.7866755	0.800428	0.0137524999999998	0.0119598499999999	-0.00179264999999995	0.282672882672883	0.66013986013986	0.66013986013986	0.221755221337112	0.297681897543006	1.53970300962293	2.10709570520779	1.36850788238948	0.00183921711806698	1.47679166424126e-05	0.000214479308264191	_
cg25628542_Body_AADAT	0.8454807	0.8591128	0.8502257	-0.00888710000000004	0.004745	0.0136321	0.282672882672883	0.98010878010878	0.0870240870240873	0.226106899262426	0.288055874368995	1.53970300962293	2.10709570520779	1.36850788238948	0.00183921711806698	1.47679166424126e-05	0.000214479308264191	_
cg09639094_Body_AADAT	0.1077449	0.10649385	0.11245465	0.00596079999999999	0.00470974999999998	-0.00125105	0.282672882672883	0.66013986013986	0.98010878010878	0.333269498647058	0.111518697867747	1.53970300962293	2.10709570520779	1.36850788238948	0.00183921711806698	1.47679166424126e-05	0.000214479308264191	N_Shore_chr4:171010943-171011503
cg08247450_5'UTR_AADAT	0.086357005	0.09153294	0.08915406	-0.00237888	0.00279705500000001	0.00517593500000001	0.98010878010878	0.98010878010878	0.66013986013986	0.0043012828635347	0.984085640883836	1.53970300962293	2.10709570520779	1.36850788238948	0.00183921711806698	1.47679166424126e-05	0.000214479308264191	Island_chr4:171010943-171011503
cg08247450_1stExon_AADAT	0.086357005	0.09153294	0.08915406	-0.00237888	0.00279705500000001	0.00517593500000001	0.98010878010878	0.98010878010878	0.66013986013986	0.0043012828635347	0.984085640883836	1.53970300962293	2.10709570520779	1.36850788238948	0.00183921711806698	1.47679166424126e-05	0.000214479308264191	Island_chr4:171010943-171011503
cg18729308_5'UTR_AADAT	0.088325025	0.093975785	0.09421639	0.000240604999999991	0.005891365	0.00565076	0.98010878010878	0.282672882672883	0.66013986013986	0.308486847126822	0.142473933679342	1.53970300962293	2.10709570520779	1.36850788238948	0.00183921711806698	1.47679166424126e-05	0.000214479308264191	Island_chr4:171010943-171011503
cg18729308_TSS200_AADAT	0.088325025	0.093975785	0.09421639	0.000240604999999991	0.005891365	0.00565076	0.98010878010878	0.282672882672883	0.66013986013986	0.308486847126822	0.142473933679342	1.53970300962293	2.10709570520779	1.36850788238948	0.00183921711806698	1.47679166424126e-05	0.000214479308264191	Island_chr4:171010943-171011503
cg12506971_5'UTR_AADAT	0.10295635	0.10353295	0.11538395	0.011851	0.0124276	0.000576599999999997	0.282672882672883	0.282672882672883	0.98010878010878	0.209062798221187	0.326883895212917	1.53970300962293	2.10709570520779	1.36850788238948	0.00183921711806698	1.47679166424126e-05	0.000214479308264191	Island_chr4:171010943-171011503
cg12506971_TSS200_AADAT	0.10295635	0.10353295	0.11538395	0.011851	0.0124276	0.000576599999999997	0.282672882672883	0.282672882672883	0.98010878010878	0.209062798221187	0.326883895212917	1.53970300962293	2.10709570520779	1.36850788238948	0.00183921711806698	1.47679166424126e-05	0.000214479308264191	Island_chr4:171010943-171011503
cg07678449_TSS1500_AADAT	0.10563195	0.1083904	0.1078874	-0.000503000000000003	0.00225544999999999	0.00275845	0.66013986013986	0.66013986013986	0.66013986013986	0.0666352782124702	0.757046184216914	1.53970300962293	2.10709570520779	1.36850788238948	0.00183921711806698	1.47679166424126e-05	0.000214479308264191	Island_chr4:171010943-171011503
cg07678449_TSS200_AADAT	0.10563195	0.1083904	0.1078874	-0.000503000000000003	0.00225544999999999	0.00275845	0.66013986013986	0.66013986013986	0.66013986013986	0.0666352782124702	0.757046184216914	1.53970300962293	2.10709570520779	1.36850788238948	0.00183921711806698	1.47679166424126e-05	0.000214479308264191	Island_chr4:171010943-171011503
cg18716979_TSS1500_AADAT	0.12362095	0.11247165	0.1220795	0.00960785	-0.00154145	-0.0111493	0.66013986013986	0.98010878010878	0.66013986013986	-0.0186049359851335	0.931238522864915	1.53970300962293	2.10709570520779	1.36850788238948	0.00183921711806698	1.47679166424126e-05	0.000214479308264191	Island_chr4:171010943-171011503
cg18716979_TSS200_AADAT	0.12362095	0.11247165	0.1220795	0.00960785	-0.00154145	-0.0111493	0.66013986013986	0.98010878010878	0.66013986013986	-0.0186049359851335	0.931238522864915	1.53970300962293	2.10709570520779	1.36850788238948	0.00183921711806698	1.47679166424126e-05	0.000214479308264191	Island_chr4:171010943-171011503
cg14239811_TSS1500_AADAT	0.033532655	0.031020435	0.030978825	-4.16099999999975e-05	-0.00255382999999999	-0.00251222	0.98010878010878	0.66013986013986	0.66013986013986	-0.119351794178873	0.578566123629042	1.53970300962293	2.10709570520779	1.36850788238948	0.00183921711806698	1.47679166424126e-05	0.000214479308264191	Island_chr4:171010943-171011503
cg14239811_TSS200_AADAT	0.033532655	0.031020435	0.030978825	-4.16099999999975e-05	-0.00255382999999999	-0.00251222	0.98010878010878	0.66013986013986	0.66013986013986	-0.119351794178873	0.578566123629042	1.53970300962293	2.10709570520779	1.36850788238948	0.00183921711806698	1.47679166424126e-05	0.000214479308264191	Island_chr4:171010943-171011503
cg06339629_TSS1500_AADAT	0.050603075	0.048952455	0.05968715	0.010734695	0.009084075	-0.00165062	0.282672882672883	0.282672882672883	1	0.265079196866396	0.210630569903497	1.53970300962293	2.10709570520779	1.36850788238948	0.00183921711806698	1.47679166424126e-05	0.000214479308264191	Island_chr4:171010943-171011503
cg06339629_TSS200_AADAT	0.050603075	0.048952455	0.05968715	0.010734695	0.009084075	-0.00165062	0.282672882672883	0.282672882672883	1	0.265079196866396	0.210630569903497	1.53970300962293	2.10709570520779	1.36850788238948	0.00183921711806698	1.47679166424126e-05	0.000214479308264191	Island_chr4:171010943-171011503
cg00150882_TSS1500_AADAT	0.13647925	0.1390766	0.137078	-0.00199859999999999	0.000598750000000009	0.00259735	0.98010878010878	0.66013986013986	0.98010878010878	0.0311551464819188	0.885093660512031	1.53970300962293	2.10709570520779	1.36850788238948	0.00183921711806698	1.47679166424126e-05	0.000214479308264191	Island_chr4:171010943-171011503
cg00150882_TSS200_AADAT	0.13647925	0.1390766	0.137078	-0.00199859999999999	0.000598750000000009	0.00259735	0.98010878010878	0.66013986013986	0.98010878010878	0.0311551464819188	0.885093660512031	1.53970300962293	2.10709570520779	1.36850788238948	0.00183921711806698	1.47679166424126e-05	0.000214479308264191	Island_chr4:171010943-171011503
cg01654582_TSS1500_AADAT	0.07527917	0.074380135	0.076426225	0.00204609	0.00114705499999999	-0.000899035000000006	0.98010878010878	0.98010878010878	0.98010878010878	-0.135667445214203	0.527331614816835	1.53970300962293	2.10709570520779	1.36850788238948	0.00183921711806698	1.47679166424126e-05	0.000214479308264191	S_Shore_chr4:171010943-171011503
cg02602915_TSS1500_AADAT	0.1106418	0.11257025	0.11537535	0.00280509999999998	0.00473354999999999	0.00192845000000001	0.66013986013986	0.66013986013986	0.66013986013986	-0.0712462841877104	0.740778862402543	1.53970300962293	2.10709570520779	1.36850788238948	0.00183921711806698	1.47679166424126e-05	0.000214479308264191	S_Shore_chr4:171010943-171011503
cg24120085_TSS1500_AADAT	0.79691875	0.80998345	0.79268855	-0.0172949	-0.00423019999999996	0.0130647	0.98010878010878	0.98010878010878	0.98010878010878	-0.218113672135589	0.305888806855394	1.53970300962293	2.10709570520779	1.36850788238948	0.00183921711806698	1.47679166424126e-05	0.000214479308264191	S_Shore_chr4:171010943-171011503
cg07462279_3'UTR_AAGAB	0.6657447	0.6499172	0.56599205	-0.08392515	-0.0997526500000001	-0.0158275000000001	0.66013986013986	0.66013986013986	0.98010878010878	-0.402036980582893	0.0514743658907991	1.27768227070942	1.4284817997436	1.11802584452428	7.07071045755777e-05	4.30102818081093e-05	0.0136986673753506	_
cg20367788_Body_AAGAB	0.6731944	0.65302315	0.65792135	0.00489819999999996	-0.0152730500000001	-0.0201712500000001	0.66013986013986	0.66013986013986	0.282672882672883	-0.0589756476183865	0.78428832449703	1.27768227070942	1.4284817997436	1.11802584452428	7.07071045755777e-05	4.30102818081093e-05	0.0136986673753506	_
cg22940988_Body_AAGAB	0.854093	0.86316505	0.8586856	-0.00447944999999994	0.00459260000000006	0.00907205	0.282672882672883	0.66013986013986	0.0870240870240873	0.0723753325525314	0.736811732239511	1.27768227070942	1.4284817997436	1.11802584452428	7.07071045755777e-05	4.30102818081093e-05	0.0136986673753506	_
cg14437562_Body_AAGAB	0.8336321	0.85207135	0.84657355	-0.0054978	0.01294145	0.01843925	0.66013986013986	0.98010878010878	0.66013986013986	0.168437348124369	0.431418666782721	1.27768227070942	1.4284817997436	1.11802584452428	7.07071045755777e-05	4.30102818081093e-05	0.0136986673753506	N_Shelf_chr15:67546789-67547410
cg04286959_Body_AAGAB	0.1667848	0.14809555	0.1513679	0.00327234999999998	-0.0154169	-0.01868925	0.98010878010878	0.282672882672883	0.282672882672883	-0.0748232694819534	0.728232920621013	1.27768227070942	1.4284817997436	1.11802584452428	7.07071045755777e-05	4.30102818081093e-05	0.0136986673753506	N_Shore_chr15:67546789-67547410
cg21209998_Body_AAGAB	0.1551529	0.13649815	0.1485834	0.01208525	-0.00656949999999998	-0.01865475	0.0870240870240873	0.66013986013986	0.0870240870240873	-0.157810035670782	0.461444274435812	1.27768227070942	1.4284817997436	1.11802584452428	7.07071045755777e-05	4.30102818081093e-05	0.0136986673753506	N_Shore_chr15:67546789-67547410
cg21279015_Body_AAGAB	0.05014259	0.04924595	0.051115725	0.001869775	0.000973135	-0.000896640000000004	0.66013986013986	0.98010878010878	0.98010878010878	-0.359712880337005	0.0842601480566794	1.27768227070942	1.4284817997436	1.11802584452428	7.07071045755777e-05	4.30102818081093e-05	0.0136986673753506	N_Shore_chr15:67546789-67547410
cg20940607_1stExon_AAGAB	0.08843116	0.089567375	0.089389805	-0.000177570000000016	0.00095864499999998	0.001136215	0.98010878010878	0.98010878010878	0.98010878010878	0.0185468880258741	0.931452568330922	1.27768227070942	1.4284817997436	1.11802584452428	7.07071045755777e-05	4.30102818081093e-05	0.0136986673753506	Island_chr15:67546789-67547410
cg20940607_5'UTR_AAGAB	0.08843116	0.089567375	0.089389805	-0.000177570000000016	0.00095864499999998	0.001136215	0.98010878010878	0.98010878010878	0.98010878010878	0.0185468880258741	0.931452568330922	1.27768227070942	1.4284817997436	1.11802584452428	7.07071045755777e-05	4.30102818081093e-05	0.0136986673753506	Island_chr15:67546789-67547410
cg16926284_1stExon_AAGAB	0.03462927	0.041589245	0.04171045	0.000121204999999999	0.00708117999999999	0.00695997499999999	0.98010878010878	0.0186480186480187	0.0870240870240873	0.293895281750498	0.163337207127491	1.27768227070942	1.4284817997436	1.11802584452428	7.07071045755777e-05	4.30102818081093e-05	0.0136986673753506	Island_chr15:67546789-67547410
cg16926284_5'UTR_AAGAB	0.03462927	0.041589245	0.04171045	0.000121204999999999	0.00708117999999999	0.00695997499999999	0.98010878010878	0.0186480186480187	0.0870240870240873	0.293895281750498	0.163337207127491	1.27768227070942	1.4284817997436	1.11802584452428	7.07071045755777e-05	4.30102818081093e-05	0.0136986673753506	Island_chr15:67546789-67547410
cg04197313_TSS200_AAGAB	0.05599495	0.06125215	0.06272511	0.00147296	0.00673016	0.0052572	0.66013986013986	0.282672882672883	0.98010878010878	0.113081484067978	0.59881678505463	1.27768227070942	1.4284817997436	1.11802584452428	7.07071045755777e-05	4.30102818081093e-05	0.0136986673753506	Island_chr15:67546789-67547410
cg26519500_TSS200_AAGAB	0.06726849	0.07172738	0.06979684	-0.00193054000000001	0.00252835000000001	0.00445889000000002	0.282672882672883	0.98010878010878	0.282672882672883	0.127701796999573	0.552074604865049	1.27768227070942	1.4284817997436	1.11802584452428	7.07071045755777e-05	4.30102818081093e-05	0.0136986673753506	Island_chr15:67546789-67547410
cg01549820_TSS200_AAGAB	0.06137531	0.06230484	0.063405965	0.00110112500000001	0.00203065500000001	0.000929529999999998	0.66013986013986	0.98010878010878	0.66013986013986	0.0561958649374651	0.794237806813041	1.27768227070942	1.4284817997436	1.11802584452428	7.07071045755777e-05	4.30102818081093e-05	0.0136986673753506	Island_chr15:67546789-67547410
cg00110192_TSS200_AAGAB	0.053059015	0.056649245	0.053127445	-0.00352180000000001	6.84299999999943e-05	0.00359023	0.282672882672883	0.98010878010878	0.282672882672883	-0.143226850139549	0.504348477098056	1.27768227070942	1.4284817997436	1.11802584452428	7.07071045755777e-05	4.30102818081093e-05	0.0136986673753506	Island_chr15:67546789-67547410
cg19257834_TSS200_AAGAB	0.050392095	0.053656295	0.053027285	-0.000629009999999999	0.00263519	0.0032642	0.98010878010878	0.98010878010878	0.66013986013986	-0.232648154889749	0.27395816849206	1.27768227070942	1.4284817997436	1.11802584452428	7.07071045755777e-05	4.30102818081093e-05	0.0136986673753506	Island_chr15:67546789-67547410
cg10140153_TSS1500_AAGAB	0.055370395	0.054178715	0.05536891	0.001190195	-1.48500000000246e-06	-0.00119168	0.66013986013986	0.66013986013986	0.98010878010878	-0.0896471142522667	0.676989387645455	1.27768227070942	1.4284817997436	1.11802584452428	7.07071045755777e-05	4.30102818081093e-05	0.0136986673753506	Island_chr15:67546789-67547410
cg12499126_TSS1500_AAGAB	0.07443397	0.07826608	0.076088685	-0.002177395	0.00165471500000001	0.00383211000000001	0.98010878010878	0.98010878010878	0.66013986013986	-0.024625746594333	0.909065225257604	1.27768227070942	1.4284817997436	1.11802584452428	7.07071045755777e-05	4.30102818081093e-05	0.0136986673753506	S_Shore_chr15:67546789-67547410
cg02527919_TSS1500_AAGAB	0.12985815	0.13181195	0.1381578	0.00634584999999999	0.00829964999999999	0.00195380000000001	0.282672882672883	0.66013986013986	0.66013986013986	0.290021987913602	0.169217172844997	1.27768227070942	1.4284817997436	1.11802584452428	7.07071045755777e-05	4.30102818081093e-05	0.0136986673753506	S_Shore_chr15:67546789-67547410
cg11423556_Body_AAK1	0.4641253	0.45933485	0.49595215	0.0366173	0.0318268500000001	-0.00479044999999995	0.66013986013986	0.66013986013986	0.98010878010878	0.123192726749188	0.566311363994434	3.60819823823136	4.51746426446568	1.2520000194557	0.0703607409117371	0.026437216828547	0.000473634661190287	_
cg07546078_Body_AAK1	0.77825275	0.7993361	0.78944725	-0.00988885000000006	0.0111945	0.0210833500000001	0.66013986013986	0.98010878010878	0.282672882672883	-0.231054339029647	0.277352014026678	3.60819823823136	4.51746426446568	1.2520000194557	0.0703607409117371	0.026437216828547	0.000473634661190287	_
cg02046218_Body_AAK1	0.86628665	0.87295675	0.8685251	-0.0044316499999999	0.00223845000000011	0.00667010000000001	0.98010878010878	0.98010878010878	0.66013986013986	0.445652140320156	0.0290698046595581	3.60819823823136	4.51746426446568	1.2520000194557	0.0703607409117371	0.026437216828547	0.000473634661190287	_
cg16473117_Body_AAK1	0.8559656	0.86280995	0.8676964	0.0048864500000001	0.0117308	0.00684434999999994	0.66013986013986	0.282672882672883	0.66013986013986	0.200642059469455	0.347178397316304	3.60819823823136	4.51746426446568	1.2520000194557	0.0703607409117371	0.026437216828547	0.000473634661190287	_
cg03953874_Body_AAK1	0.86776555	0.86345915	0.8668278	0.00336865000000008	-0.000937749999999959	-0.00430640000000004	0.98010878010878	0.66013986013986	0.66013986013986	-0.274505385864371	0.194248853847909	3.60819823823136	4.51746426446568	1.2520000194557	0.0703607409117371	0.026437216828547	0.000473634661190287	_
cg01773642_Body_AAK1	0.8714434	0.87402345	0.86362615	-0.0103973000000001	-0.00781725	0.00258005000000006	0.66013986013986	0.66013986013986	0.66013986013986	0.214551190797957	0.314051088545193	3.60819823823136	4.51746426446568	1.2520000194557	0.0703607409117371	0.026437216828547	0.000473634661190287	_
cg06880767_Body_AAK1	0.8392347	0.8525142	0.8557628	0.00324859999999993	0.0165280999999999	0.0132795	0.98010878010878	0.282672882672883	0.282672882672883	0.111682435464724	0.603375587331868	3.60819823823136	4.51746426446568	1.2520000194557	0.0703607409117371	0.026437216828547	0.000473634661190287	_
cg18992153_Body_AAK1	0.7421237	0.7716817	0.7275201	-0.0441616	-0.0146036	0.029558	0.98010878010878	0.282672882672883	0.66013986013986	0.119599744168227	0.57777153544152	3.60819823823136	4.51746426446568	1.2520000194557	0.0703607409117371	0.026437216828547	0.000473634661190287	_
cg17101703_Body_AAK1	0.6681995	0.70516025	0.71955295	0.0143926999999999	0.0513534499999999	0.03696075	0.282672882672883	0.282672882672883	0.282672882672883	0.0450521858922729	0.834422365605288	3.60819823823136	4.51746426446568	1.2520000194557	0.0703607409117371	0.026437216828547	0.000473634661190287	_
cg09446896_Body_AAK1	0.8772361	0.8925651	0.89052965	-0.00203545000000005	0.01329355	0.015329	0.66013986013986	0.00248640248640264	0.0870240870240873	0.240389474951479	0.25785077882719	3.60819823823136	4.51746426446568	1.2520000194557	0.0703607409117371	0.026437216828547	0.000473634661190287	_
cg17149911_Body_AAK1	0.587239	0.70597385	0.70140945	-0.00456440000000002	0.11417045	0.11873485	0.98010878010878	0.98010878010878	1	-0.181447092728495	0.396143574363727	3.60819823823136	4.51746426446568	1.2520000194557	0.0703607409117371	0.026437216828547	0.000473634661190287	_
cg22059413_Body_AAK1	0.7212002	0.7361715	0.71527835	-0.02089315	-0.00592185000000001	0.0149713	0.282672882672883	0.66013986013986	0.98010878010878	0.0692804630704967	0.747701421665185	3.60819823823136	4.51746426446568	1.2520000194557	0.0703607409117371	0.026437216828547	0.000473634661190287	_
cg19289072_Body_AAK1	0.48270145	0.5367286	0.5594064	0.0226778000000001	0.0767049500000001	0.05402715	0.66013986013986	0.0870240870240873	0.282672882672883	0.581464912713369	0.00288107844328966	3.60819823823136	4.51746426446568	1.2520000194557	0.0703607409117371	0.026437216828547	0.000473634661190287	_
cg01604601_Body_AAK1	0.5134115	0.5576959	0.5545064	-0.00318950000000007	0.0410948999999999	0.0442844	1	0.66013986013986	0.282672882672883	0.294409553869719	0.162567413022138	3.60819823823136	4.51746426446568	1.2520000194557	0.0703607409117371	0.026437216828547	0.000473634661190287	_
cg27117980_Body_AAK1	0.80925115	0.8103618	0.80757065	-0.00279114999999996	-0.00168050000000008	0.00111064999999988	0.98010878010878	0.98010878010878	0.98010878010878	0.075394052441003	0.726237108960045	3.60819823823136	4.51746426446568	1.2520000194557	0.0703607409117371	0.026437216828547	0.000473634661190287	_
cg24171555_Body_AAK1	0.60737165	0.59055675	0.53202105	-0.0585357	-0.0753505999999999	-0.0168149	0.66013986013986	0.282672882672883	0.98010878010878	-0.620749348030439	0.00120932432042494	3.60819823823136	4.51746426446568	1.2520000194557	0.0703607409117371	0.026437216828547	0.000473634661190287	_
cg04694389_Body_AAK1	0.7109008	0.7207359	0.65630755	-0.06442835	-0.05459325	0.00983509999999999	0.66013986013986	0.66013986013986	0.98010878010878	-0.0823863510605735	0.701931382141627	3.60819823823136	4.51746426446568	1.2520000194557	0.0703607409117371	0.026437216828547	0.000473634661190287	_
cg18643383_Body_AAK1	0.79817325	0.7477598	0.73649025	-0.0112695500000001	-0.0616830000000002	-0.0504134500000001	0.98010878010878	0.0870240870240873	0.0870240870240873	-0.761832235999501	1.52396192856582e-05	3.60819823823136	4.51746426446568	1.2520000194557	0.0703607409117371	0.026437216828547	0.000473634661190287	_
cg25929198_Body_AAK1	0.69671145	0.66821295	0.67420855	0.00599559999999999	-0.0225029	-0.0284985	1	0.0870240870240873	0.0186480186480187	-0.579647628433098	0.00299135728113001	3.60819823823136	4.51746426446568	1.2520000194557	0.0703607409117371	0.026437216828547	0.000473634661190287	N_Shelf_chr2:69869986-69871716
cg03186986_Body_AAK1	0.091231775	0.093805395	0.095849325	0.00204393	0.00461755	0.00257362	0.98010878010878	0.98010878010878	0.98010878010878	0.664575018810057	0.000396761441743608	3.60819823823136	4.51746426446568	1.2520000194557	0.0703607409117371	0.026437216828547	0.000473634661190287	N_Shore_chr2:69869986-69871716
cg25804718_Body_AAK1	0.078547335	0.07413435	0.07735699	0.00322264	-0.001190345	-0.00441298499999999	0.66013986013986	0.282672882672883	0.282672882672883	-0.277164985715173	0.189788641705788	3.60819823823136	4.51746426446568	1.2520000194557	0.0703607409117371	0.026437216828547	0.000473634661190287	Island_chr2:69869986-69871716
cg01850785_Body_AAK1	0.1197938	0.11145345	0.1132364	0.00178294999999999	-0.0065574	-0.00834035	0.98010878010878	0.98010878010878	0.66013986013986	-0.0429469172493072	0.842062622906202	3.60819823823136	4.51746426446568	1.2520000194557	0.0703607409117371	0.026437216828547	0.000473634661190287	Island_chr2:69869986-69871716
cg15906181_5'UTR_AAK1	0.09258371	0.08800968	0.08603506	-0.00197462000000001	-0.00654865	-0.00457402999999999	0.282672882672883	0.66013986013986	0.66013986013986	0.16284169562165	0.44709493977525	3.60819823823136	4.51746426446568	1.2520000194557	0.0703607409117371	0.026437216828547	0.000473634661190287	Island_chr2:69869986-69871716
cg10313637_1stExon_AAK1	0.036034845	0.03874437	0.04106386	0.00231949	0.005029015	0.002709525	0.98010878010878	0.282672882672883	0.66013986013986	0.252040874281398	0.234782843595742	3.60819823823136	4.51746426446568	1.2520000194557	0.0703607409117371	0.026437216828547	0.000473634661190287	Island_chr2:69869986-69871716
cg10313637_5'UTR_AAK1	0.036034845	0.03874437	0.04106386	0.00231949	0.005029015	0.002709525	0.98010878010878	0.282672882672883	0.66013986013986	0.252040874281398	0.234782843595742	3.60819823823136	4.51746426446568	1.2520000194557	0.0703607409117371	0.026437216828547	0.000473634661190287	Island_chr2:69869986-69871716
cg24925546_TSS200_AAK1	0.1027504	0.103691	0.10285805	-0.000832949999999999	0.000107650000000015	0.000940600000000014	0.282672882672883	0.66013986013986	0.98010878010878	0.00273682333715464	0.989873628548765	3.60819823823136	4.51746426446568	1.2520000194557	0.0703607409117371	0.026437216828547	0.000473634661190287	Island_chr2:69869986-69871716
cg16062558_TSS200_AAK1	0.11572095	0.1190594	0.1157428	-0.00331659999999999	2.18500000000038e-05	0.00333844999999999	0.66013986013986	0.98010878010878	0.98010878010878	-0.0998546822919735	0.642479583208326	3.60819823823136	4.51746426446568	1.2520000194557	0.0703607409117371	0.026437216828547	0.000473634661190287	Island_chr2:69869986-69871716
cg00864384_TSS200_AAK1	0.1287913	0.1331172	0.12689495	-0.00622224999999998	-0.00189634999999999	0.00432589999999999	0.66013986013986	0.98010878010878	0.282672882672883	-0.179308381872362	0.401828396641498	3.60819823823136	4.51746426446568	1.2520000194557	0.0703607409117371	0.026437216828547	0.000473634661190287	Island_chr2:69869986-69871716
cg11223003_TSS1500_AAK1	0.057712915	0.05328304	0.0592137	0.00593065999999999	0.00150078499999999	-0.004429875	0.66013986013986	0.66013986013986	0.66013986013986	0.0129249479684526	0.952202526407428	3.60819823823136	4.51746426446568	1.2520000194557	0.0703607409117371	0.026437216828547	0.000473634661190287	Island_chr2:69869986-69871716
cg21174435_TSS1500_AAK1	0.07454702	0.0758374	0.07974314	0.00390573999999999	0.00519612	0.00129038000000001	0.66013986013986	0.98010878010878	0.98010878010878	-0.0426638325612311	0.843091040282926	3.60819823823136	4.51746426446568	1.2520000194557	0.0703607409117371	0.026437216828547	0.000473634661190287	Island_chr2:69869986-69871716
cg01272601_TSS1500_AAK1	0.062914875	0.06177433	0.064394845	0.002620515	0.00147997	-0.00114054500000001	0.282672882672883	0.66013986013986	0.98010878010878	-0.00715612985429484	0.973525850635541	3.60819823823136	4.51746426446568	1.2520000194557	0.0703607409117371	0.026437216828547	0.000473634661190287	Island_chr2:69869986-69871716
cg11232947_TSS1500_AAK1	0.09544425	0.095759125	0.1063867	0.010627575	0.01094245	0.000314874999999992	0.282672882672883	0.282672882672883	0.98010878010878	0.386520151092557	0.0620787247414259	3.60819823823136	4.51746426446568	1.2520000194557	0.0703607409117371	0.026437216828547	0.000473634661190287	S_Shore_chr2:69869986-69871716
cg01851632_Body_AAMP	0.7402947	0.7644789	0.73587675	-0.0286021500000001	-0.00441795	0.0241842000000001	0.66013986013986	0.98010878010878	0.282672882672883	-0.0804224777409474	0.708730539419695	1.68019075441955	2.19011083280289	1.30348939669026	0.00384919744589943	0.000113079250890219	0.000436835943366419	N_Shelf_chr2:219134787-219135393
cg21613754_Body_AAMP	0.6032764	0.6628275	0.6287721	-0.0340554000000001	0.0254956999999999	0.0595511	0.0870240870240873	0.282672882672883	0.0186480186480187	0.129895366274446	0.545208374939459	1.68019075441955	2.19011083280289	1.30348939669026	0.00384919744589943	0.000113079250890219	0.000436835943366419	N_Shore_chr2:219134787-219135393
cg15099667_1stExon_AAMP	0.049204305	0.044246915	0.038421465	-0.00582545	-0.01078284	-0.00495739000000001	0.0870240870240873	0.0186480186480187	0.282672882672883	-0.661781077688962	0.000428231150678305	1.68019075441955	2.19011083280289	1.30348939669026	0.00384919744589943	0.000113079250890219	0.000436835943366419	N_Shore_chr2:219134787-219135393
cg12224394_1stExon_AAMP	0.08003952	0.07712391	0.082477725	0.00535381500000001	0.002438205	-0.00291561000000001	0.66013986013986	0.66013986013986	0.98010878010878	-0.00967793399754906	0.964201485009767	1.68019075441955	2.19011083280289	1.30348939669026	0.00384919744589943	0.000113079250890219	0.000436835943366419	Island_chr2:219134787-219135393
cg10640646_1stExon_AAMP	0.029621615	0.02918415	0.02563812	-0.00354603	-0.003983495	-0.000437465000000001	0.282672882672883	0.282672882672883	0.98010878010878	-0.277758962726582	0.188802192937398	1.68019075441955	2.19011083280289	1.30348939669026	0.00384919744589943	0.000113079250890219	0.000436835943366419	Island_chr2:219134787-219135393
cg10640646_5'UTR_AAMP	0.029621615	0.02918415	0.02563812	-0.00354603	-0.003983495	-0.000437465000000001	0.282672882672883	0.282672882672883	0.98010878010878	-0.277758962726582	0.188802192937398	1.68019075441955	2.19011083280289	1.30348939669026	0.00384919744589943	0.000113079250890219	0.000436835943366419	Island_chr2:219134787-219135393
cg13576809_TSS200_AAMP	0.02626405	0.024845005	0.027069385	0.00222438	0.000805335000000001	-0.001419045	0.66013986013986	0.98010878010878	0.282672882672883	-0.314934155237889	0.133889663805341	1.68019075441955	2.19011083280289	1.30348939669026	0.00384919744589943	0.000113079250890219	0.000436835943366419	Island_chr2:219134787-219135393
cg18615052_TSS200_AAMP	0.035809405	0.03621147	0.032724005	-0.003487465	-0.0030854	0.000402064999999993	0.66013986013986	0.66013986013986	1	0.0214506666835027	0.920751156007443	1.68019075441955	2.19011083280289	1.30348939669026	0.00384919744589943	0.000113079250890219	0.000436835943366419	Island_chr2:219134787-219135393
cg23003295_TSS200_AAMP	0.062259285	0.06762436	0.05460481	-0.01301955	-0.00765447499999999	0.005365075	0.0870240870240873	0.282672882672883	0.66013986013986	-0.296396175791231	0.159617619983667	1.68019075441955	2.19011083280289	1.30348939669026	0.00384919744589943	0.000113079250890219	0.000436835943366419	Island_chr2:219134787-219135393
cg00379302_TSS200_AAMP	0.07366849	0.07701597	0.07423345	-0.00278252	0.000564960000000003	0.00334748	0.66013986013986	0.66013986013986	0.66013986013986	-0.081880055560273	0.703682138627566	1.68019075441955	2.19011083280289	1.30348939669026	0.00384919744589943	0.000113079250890219	0.000436835943366419	Island_chr2:219134787-219135393
cg20019365_TSS200_AAMP	0.03670477	0.03325688	0.03371961	0.000462729999999995	-0.00298516	-0.00344789	0.98010878010878	0.282672882672883	0.282672882672883	-0.0682512637926484	0.751333303156934	1.68019075441955	2.19011083280289	1.30348939669026	0.00384919744589943	0.000113079250890219	0.000436835943366419	Island_chr2:219134787-219135393
cg14059350_TSS200_AAMP	0.1096376	0.1154028	0.100595865	-0.014806935	-0.009041735	0.0057652	0.0186480186480187	0.282672882672883	0.0870240870240873	-0.16114286372521	0.451913090807313	1.68019075441955	2.19011083280289	1.30348939669026	0.00384919744589943	0.000113079250890219	0.000436835943366419	Island_chr2:219134787-219135393
cg09073080_TSS200_AAMP	0.1160371	0.1142231	0.1124919	-0.00173119999999999	-0.0035452	-0.00181400000000001	0.98010878010878	0.282672882672883	0.98010878010878	-0.0962857711463368	0.654468452460833	1.68019075441955	2.19011083280289	1.30348939669026	0.00384919744589943	0.000113079250890219	0.000436835943366419	Island_chr2:219134787-219135393
cg13925683_TSS1500_AAMP	0.04596759	0.04634418	0.0420042	-0.00433998	-0.00396339	0.000376589999999996	0.0870240870240873	0.00248640248640264	0.98010878010878	-0.512747134401746	0.0104056277131126	1.68019075441955	2.19011083280289	1.30348939669026	0.00384919744589943	0.000113079250890219	0.000436835943366419	Island_chr2:219134787-219135393
cg02949469_TSS1500_AAMP	0.059533235	0.053185635	0.053004945	-0.000180689999999997	-0.00652829000000001	-0.00634760000000001	0.98010878010878	0.0870240870240873	0.66013986013986	-0.532030502593485	0.00745125379534176	1.68019075441955	2.19011083280289	1.30348939669026	0.00384919744589943	0.000113079250890219	0.000436835943366419	Island_chr2:219134787-219135393
cg15987975_TSS1500_AAMP	0.080656175	0.07978561	0.077737785	-0.002047825	-0.00291838999999999	-0.00087056499999999	0.98010878010878	0.98010878010878	1	0.0314221843650379	0.884115214105406	1.68019075441955	2.19011083280289	1.30348939669026	0.00384919744589943	0.000113079250890219	0.000436835943366419	Island_chr2:219134787-219135393
cg07092894_TSS1500_AAMP	0.083962145	0.07915573	0.07869764	-0.000458089999999994	-0.00526450499999999	-0.00480641499999999	0.66013986013986	0.66013986013986	0.66013986013986	-0.079175081541417	0.713060442942482	1.68019075441955	2.19011083280289	1.30348939669026	0.00384919744589943	0.000113079250890219	0.000436835943366419	S_Shore_chr2:219134787-219135393
cg18673409_TSS1500_AANAT	0.3003465	0.32314585	0.2630282	-0.06011765	-0.0373182999999999	0.0227993500000001	0.0870240870240873	0.0870240870240873	0.66013986013986	-0.336896367816601	0.107440071575785	3.562212771	6.018813651	2.17891384114323	0.000730403927088421	1.37202287127201e-06	0.000339759353512325	N_Shore_chr17:74448388-74449424
cg06513659_TSS1500_AANAT	0.093884715	0.1110769	0.1050239	-0.006053	0.011139185	0.017192185	0.66013986013986	0.282672882672883	0.282672882672883	0.257468935876943	0.224515790078419	3.562212771	6.018813651	2.17891384114323	0.000730403927088421	1.37202287127201e-06	0.000339759353512325	Island_chr17:74448388-74449424
cg04631389_TSS1500_AANAT	0.054742655	0.0550363	0.05502948	-6.81999999999072e-06	0.000286825000000004	0.000293644999999995	1	0.98010878010878	0.98010878010878	0.106320985634455	0.620978429393376	3.562212771	6.018813651	2.17891384114323	0.000730403927088421	1.37202287127201e-06	0.000339759353512325	Island_chr17:74448388-74449424
cg02624680_TSS1500_AANAT	0.112819	0.11694625	0.118522	0.00157575	0.005703	0.00412725	0.66013986013986	0.282672882672883	0.66013986013986	0.249500508669395	0.239692365658513	3.562212771	6.018813651	2.17891384114323	0.000730403927088421	1.37202287127201e-06	0.000339759353512325	Island_chr17:74448388-74449424
cg26369505_TSS200_AANAT	0.04046643	0.03934823	0.040137865	0.000789634999999997	-0.000328565000000003	-0.0011182	0.98010878010878	0.98010878010878	0.98010878010878	-0.068003226949785	0.752209355752398	3.562212771	6.018813651	2.17891384114323	0.000730403927088421	1.37202287127201e-06	0.000339759353512325	Island_chr17:74448388-74449424
cg09524080_TSS200_AANAT	0.030648435	0.027950825	0.032480385	0.00452956	0.00183195	-0.00269761	0.282672882672883	0.66013986013986	0.282672882672883	0.0668413814516806	0.756316867727317	3.562212771	6.018813651	2.17891384114323	0.000730403927088421	1.37202287127201e-06	0.000339759353512325	Island_chr17:74448388-74449424
cg17549546_TSS200_AANAT	0.05028458	0.050731135	0.050693725	-3.74099999999947e-05	0.000409145000000007	0.000446555000000001	0.98010878010878	0.98010878010878	0.98010878010878	-0.184753813887968	0.387443624951927	3.562212771	6.018813651	2.17891384114323	0.000730403927088421	1.37202287127201e-06	0.000339759353512325	Island_chr17:74448388-74449424
cg10399944_5'UTR_AANAT	0.08381497	0.079178185	0.08084135	0.00166316500000001	-0.00297361999999998	-0.00463678499999999	0.66013986013986	0.98010878010878	0.98010878010878	-0.206021614273078	0.33412899815871	3.562212771	6.018813651	2.17891384114323	0.000730403927088421	1.37202287127201e-06	0.000339759353512325	S_Shore_chr17:74448388-74449424
cg10399944_1stExon_AANAT	0.08381497	0.079178185	0.08084135	0.00166316500000001	-0.00297361999999998	-0.00463678499999999	0.66013986013986	0.98010878010878	0.98010878010878	-0.206021614273078	0.33412899815871	3.562212771	6.018813651	2.17891384114323	0.000730403927088421	1.37202287127201e-06	0.000339759353512325	S_Shore_chr17:74448388-74449424
cg04582695_5'UTR_AANAT	0.5128885	0.48132525	0.42226315	-0.0590621	-0.0906253499999999	-0.03156325	0.282672882672883	0.0870240870240873	0.0870240870240873	-0.274132700513989	0.194879519642511	3.562212771	6.018813651	2.17891384114323	0.000730403927088421	1.37202287127201e-06	0.000339759353512325	S_Shore_chr17:74448388-74449424
cg04582695_1stExon_AANAT	0.5128885	0.48132525	0.42226315	-0.0590621	-0.0906253499999999	-0.03156325	0.282672882672883	0.0870240870240873	0.0870240870240873	-0.274132700513989	0.194879519642511	3.562212771	6.018813651	2.17891384114323	0.000730403927088421	1.37202287127201e-06	0.000339759353512325	S_Shore_chr17:74448388-74449424
cg00912149_5'UTR_AANAT	0.2888442	0.2710406	0.25275715	-0.01828345	-0.03608705	-0.0178036	0.66013986013986	0.282672882672883	0.98010878010878	-0.134985349005688	0.529429553635278	3.562212771	6.018813651	2.17891384114323	0.000730403927088421	1.37202287127201e-06	0.000339759353512325	S_Shore_chr17:74448388-74449424
cg00912149_1stExon_AANAT	0.2888442	0.2710406	0.25275715	-0.01828345	-0.03608705	-0.0178036	0.66013986013986	0.282672882672883	0.98010878010878	-0.134985349005688	0.529429553635278	3.562212771	6.018813651	2.17891384114323	0.000730403927088421	1.37202287127201e-06	0.000339759353512325	S_Shore_chr17:74448388-74449424
cg08499881_5'UTR_AANAT	0.33512525	0.33501025	0.3510303	0.0160200500000001	0.01590505	-0.000115000000000087	0.66013986013986	0.282672882672883	0.98010878010878	0.312840874537195	0.136634915597419	3.562212771	6.018813651	2.17891384114323	0.000730403927088421	1.37202287127201e-06	0.000339759353512325	_
cg14699839_5'UTR_AANAT	0.6616995	0.69457315	0.730833	0.0362598500000001	0.0691335000000001	0.03287365	0.66013986013986	0.282672882672883	0.282672882672883	0.205418594308144	0.335576937342633	3.562212771	6.018813651	2.17891384114323	0.000730403927088421	1.37202287127201e-06	0.000339759353512325	_
cg22853140_5'UTR_AANAT	0.084300505	0.084486905	0.08681422	0.002327315	0.002513715	0.000186400000000003	0.66013986013986	0.98010878010878	0.98010878010878	0.00732886068134753	0.97288705790592	3.562212771	6.018813651	2.17891384114323	0.000730403927088421	1.37202287127201e-06	0.000339759353512325	_
cg22853140_TSS1500_AANAT	0.084300505	0.084486905	0.08681422	0.002327315	0.002513715	0.000186400000000003	0.66013986013986	0.98010878010878	0.98010878010878	0.00732886068134753	0.97288705790592	3.562212771	6.018813651	2.17891384114323	0.000730403927088421	1.37202287127201e-06	0.000339759353512325	_
cg13261623_Body_AANAT	0.1516986	0.15585295	0.14496215	-0.0108908	-0.00673645	0.00415434999999997	0.282672882672883	0.98010878010878	0.98010878010878	-0.115166960116544	0.592048379748074	3.562212771	6.018813651	2.17891384114323	0.000730403927088421	1.37202287127201e-06	0.000339759353512325	_
cg13261623_TSS1500_AANAT	0.1516986	0.15585295	0.14496215	-0.0108908	-0.00673645	0.00415434999999997	0.282672882672883	0.98010878010878	0.98010878010878	-0.115166960116544	0.592048379748074	3.562212771	6.018813651	2.17891384114323	0.000730403927088421	1.37202287127201e-06	0.000339759353512325	_
cg14864603_Body_AANAT	0.77029945	0.77112165	0.7430412	-0.02808045	-0.02725825	0.000822199999999995	0.66013986013986	0.66013986013986	0.66013986013986	-0.0213762461569026	0.921025262180089	3.562212771	6.018813651	2.17891384114323	0.000730403927088421	1.37202287127201e-06	0.000339759353512325	_
cg14864603_TSS1500_AANAT	0.77029945	0.77112165	0.7430412	-0.02808045	-0.02725825	0.000822199999999995	0.66013986013986	0.66013986013986	0.66013986013986	-0.0213762461569026	0.921025262180089	3.562212771	6.018813651	2.17891384114323	0.000730403927088421	1.37202287127201e-06	0.000339759353512325	_
cg24247667_TSS200_AANAT	0.78320235	0.7835086	0.79326355	0.00975495000000004	0.0100612	0.000306249999999952	0.66013986013986	0.98010878010878	1	-0.0399902172663577	0.852816062031751	3.562212771	6.018813651	2.17891384114323	0.000730403927088421	1.37202287127201e-06	0.000339759353512325	_
cg24247667_Body_AANAT	0.78320235	0.7835086	0.79326355	0.00975495000000004	0.0100612	0.000306249999999952	0.66013986013986	0.98010878010878	1	-0.0399902172663577	0.852816062031751	3.562212771	6.018813651	2.17891384114323	0.000730403927088421	1.37202287127201e-06	0.000339759353512325	_
cg07143841_TSS200_AANAT	0.803832	0.81088695	0.81676205	0.00587510000000002	0.01293005	0.00705495	0.98010878010878	0.0870240870240873	0.66013986013986	0.155883003108487	0.467002421678772	3.562212771	6.018813651	2.17891384114323	0.000730403927088421	1.37202287127201e-06	0.000339759353512325	_
cg07143841_Body_AANAT	0.803832	0.81088695	0.81676205	0.00587510000000002	0.01293005	0.00705495	0.98010878010878	0.0870240870240873	0.66013986013986	0.155883003108487	0.467002421678772	3.562212771	6.018813651	2.17891384114323	0.000730403927088421	1.37202287127201e-06	0.000339759353512325	_
cg16081441_TSS200_AANAT	0.51034035	0.5617289	0.57330915	0.0115802500000001	0.0629688	0.05138855	0.98010878010878	0.282672882672883	0.66013986013986	0.191705731817739	0.369510667648987	3.562212771	6.018813651	2.17891384114323	0.000730403927088421	1.37202287127201e-06	0.000339759353512325	_
cg16081441_Body_AANAT	0.51034035	0.5617289	0.57330915	0.0115802500000001	0.0629688	0.05138855	0.98010878010878	0.282672882672883	0.66013986013986	0.191705731817739	0.369510667648987	3.562212771	6.018813651	2.17891384114323	0.000730403927088421	1.37202287127201e-06	0.000339759353512325	_
cg26142132_TSS200_AANAT	0.6023715	0.6373628	0.65140455	0.01404175	0.0490330499999999	0.0349912999999999	0.98010878010878	0.282672882672883	0.66013986013986	0.246384137123576	0.245806351938822	3.562212771	6.018813651	2.17891384114323	0.000730403927088421	1.37202287127201e-06	0.000339759353512325	_
cg26142132_Body_AANAT	0.6023715	0.6373628	0.65140455	0.01404175	0.0490330499999999	0.0349912999999999	0.98010878010878	0.282672882672883	0.66013986013986	0.246384137123576	0.245806351938822	3.562212771	6.018813651	2.17891384114323	0.000730403927088421	1.37202287127201e-06	0.000339759353512325	_
cg09382492_Body_AANAT	0.513232	0.51717915	0.55247985	0.0353007	0.03924785	0.00394715000000001	0.282672882672883	0.66013986013986	0.98010878010878	0.0485553227083681	0.821741564132396	3.562212771	6.018813651	2.17891384114323	0.000730403927088421	1.37202287127201e-06	0.000339759353512325	_
cg09382492_1stExon_AANAT	0.513232	0.51717915	0.55247985	0.0353007	0.03924785	0.00394715000000001	0.282672882672883	0.66013986013986	0.98010878010878	0.0485553227083681	0.821741564132396	3.562212771	6.018813651	2.17891384114323	0.000730403927088421	1.37202287127201e-06	0.000339759353512325	_
cg09382492_5'UTR_AANAT	0.513232	0.51717915	0.55247985	0.0353007	0.03924785	0.00394715000000001	0.282672882672883	0.66013986013986	0.98010878010878	0.0485553227083681	0.821741564132396	3.562212771	6.018813651	2.17891384114323	0.000730403927088421	1.37202287127201e-06	0.000339759353512325	_
cg22572454_Body_AANAT	0.8425435	0.8482735	0.84604135	-0.00223214999999999	0.00349785000000002	0.00573000000000001	0.66013986013986	0.282672882672883	0.282672882672883	0.212370203961402	0.319113205291482	3.562212771	6.018813651	2.17891384114323	0.000730403927088421	1.37202287127201e-06	0.000339759353512325	_
cg22572454_1stExon_AANAT	0.8425435	0.8482735	0.84604135	-0.00223214999999999	0.00349785000000002	0.00573000000000001	0.66013986013986	0.282672882672883	0.282672882672883	0.212370203961402	0.319113205291482	3.562212771	6.018813651	2.17891384114323	0.000730403927088421	1.37202287127201e-06	0.000339759353512325	_
cg22572454_5'UTR_AANAT	0.8425435	0.8482735	0.84604135	-0.00223214999999999	0.00349785000000002	0.00573000000000001	0.66013986013986	0.282672882672883	0.282672882672883	0.212370203961402	0.319113205291482	3.562212771	6.018813651	2.17891384114323	0.000730403927088421	1.37202287127201e-06	0.000339759353512325	_
cg16484912_Body_AANAT	0.7696652	0.7799717	0.78605695	0.00608525000000015	0.0163917500000001	0.0103065	0.98010878010878	0.98010878010878	0.66013986013986	0.209104775936317	0.326784559483112	3.562212771	6.018813651	2.17891384114323	0.000730403927088421	1.37202287127201e-06	0.000339759353512325	N_Shelf_chr17:74467827-74468156
cg16484912_5'UTR_AANAT	0.7696652	0.7799717	0.78605695	0.00608525000000015	0.0163917500000001	0.0103065	0.98010878010878	0.98010878010878	0.66013986013986	0.209104775936317	0.326784559483112	3.562212771	6.018813651	2.17891384114323	0.000730403927088421	1.37202287127201e-06	0.000339759353512325	N_Shelf_chr17:74467827-74468156
cg22748024_Body_AANAT	0.82378	0.8317507	0.83655655	0.00480585000000011	0.0127765500000001	0.0079707	0.66013986013986	0.66013986013986	0.282672882672883	0.0342000607432464	0.873946873055261	3.562212771	6.018813651	2.17891384114323	0.000730403927088421	1.37202287127201e-06	0.000339759353512325	N_Shelf_chr17:74467827-74468156
cg14615946_3'UTR_AANAT	0.7229302	0.7145463	0.7281714	0.0136251000000001	0.00524120000000006	-0.0083839	0.282672882672883	0.66013986013986	0.98010878010878	0.247469459632886	0.243665639463701	3.562212771	6.018813651	2.17891384114323	0.000730403927088421	1.37202287127201e-06	0.000339759353512325	N_Shore_chr17:74467827-74468156
cg08750807_3'UTR_AARS	0.7440001	0.7099571	0.7272136	0.0172565	-0.0167865	-0.034043	0.282672882672883	0.66013986013986	0.282672882672883	-0.228984268422735	0.281799563078865	1.44428799465788	1.71260443407169	1.18577765681517	0.00112502643688934	2.47959442864313e-05	0.000310911260020429	S_Shore_chr16:70284892-70285956
cg10246473_3'UTR_AARS	0.872024	0.87703745	0.85749725	-0.0195402	-0.0145267499999999	0.00501345000000009	0.0870240870240873	0.0870240870240873	0.66013986013986	-0.433014306312024	0.0345499106451696	1.44428799465788	1.71260443407169	1.18577765681517	0.00112502643688934	2.47959442864313e-05	0.000310911260020429	S_Shore_chr16:70284892-70285956
cg16356516_3'UTR_AARS	0.93237265	0.93287005	0.92640185	-0.00646820000000004	-0.00597080000000005	0.000497399999999981	0.282672882672883	0.66013986013986	0.98010878010878	-0.287762861748799	0.172714042695856	1.44428799465788	1.71260443407169	1.18577765681517	0.00112502643688934	2.47959442864313e-05	0.000310911260020429	S_Shore_chr16:70284892-70285956
cg03247595_3'UTR_AARS	0.9406806	0.9380395	0.9380354	-4.10000000006239e-06	-0.00264520000000001	-0.00264109999999995	0.98010878010878	0.98010878010878	0.98010878010878	0.0318062888855405	0.882708115513443	1.44428799465788	1.71260443407169	1.18577765681517	0.00112502643688934	2.47959442864313e-05	0.000310911260020429	S_Shore_chr16:70284892-70285956
cg09029538_Body_AARS	0.75436035	0.68388195	0.723005	0.0391230499999999	-0.0313553500000001	-0.0704784000000001	0.282672882672883	0.0870240870240873	0.0186480186480187	-0.105737044403166	0.622908114347432	1.44428799465788	1.71260443407169	1.18577765681517	0.00112502643688934	2.47959442864313e-05	0.000310911260020429	S_Shore_chr16:70284892-70285956
cg05322632_Body_AARS	0.84332775	0.85697985	0.84663535	-0.0103445	0.00330759999999997	0.0136520999999999	0.282672882672883	0.66013986013986	0.66013986013986	-0.10392637672326	0.628906907992358	1.44428799465788	1.71260443407169	1.18577765681517	0.00112502643688934	2.47959442864313e-05	0.000310911260020429	S_Shelf_chr16:70284892-70285956
ch.16.1565572R_Body_AARS	0.054958585	0.05415835	0.054974055	0.000815705000000007	1.54699999999966e-05	-0.00080023500000001	0.98010878010878	0.98010878010878	0.98010878010878	-0.0468842045957767	0.827785546395823	1.44428799465788	1.71260443407169	1.18577765681517	0.00112502643688934	2.47959442864313e-05	0.000310911260020429	_
cg06733215_5'UTR_AARS	0.8528751	0.84631445	0.8529106	0.00659615000000002	3.54999999999661e-05	-0.00656065000000006	0.66013986013986	1	0.282672882672883	0.0266373608496843	0.901670755475724	1.44428799465788	1.71260443407169	1.18577765681517	0.00112502643688934	2.47959442864313e-05	0.000310911260020429	_
cg07992340_5'UTR_AARS	0.79005555	0.7790854	0.7760264	-0.00305900000000003	-0.0140291499999999	-0.0109701499999999	0.98010878010878	0.282672882672883	0.66013986013986	-0.337226546717269	0.107074296845181	1.44428799465788	1.71260443407169	1.18577765681517	0.00112502643688934	2.47959442864313e-05	0.000310911260020429	N_Shelf_chr16:70323127-70323489
cg25432323_5'UTR_AARS	0.066997575	0.07312365	0.07177468	-0.00134896999999999	0.004777105	0.00612607499999999	0.98010878010878	0.282672882672883	0.66013986013986	-0.0409353617030784	0.849375736470801	1.44428799465788	1.71260443407169	1.18577765681517	0.00112502643688934	2.47959442864313e-05	0.000310911260020429	N_Shore_chr16:70323127-70323489
cg01299282_5'UTR_AARS	0.057992815	0.056564205	0.058830195	0.00226599	0.000837379999999999	-0.00142861	0.98010878010878	0.66013986013986	0.98010878010878	-0.0147207377482034	0.945570559128795	1.44428799465788	1.71260443407169	1.18577765681517	0.00112502643688934	2.47959442864313e-05	0.000310911260020429	N_Shore_chr16:70323127-70323489
cg27551423_5'UTR_AARS	0.084399	0.0822554	0.085805515	0.00355011499999999	0.001406515	-0.0021436	0.282672882672883	0.98010878010878	0.282672882672883	0.0695951596999827	0.746591941962491	1.44428799465788	1.71260443407169	1.18577765681517	0.00112502643688934	2.47959442864313e-05	0.000310911260020429	Island_chr16:70323127-70323489
cg01439854_1stExon_AARS	0.04154699	0.038554565	0.044739075	0.00618451	0.003192085	-0.00299242500000001	0.282672882672883	0.66013986013986	0.66013986013986	0.16839660517634	0.431531725775979	1.44428799465788	1.71260443407169	1.18577765681517	0.00112502643688934	2.47959442864313e-05	0.000310911260020429	Island_chr16:70323127-70323489
cg01439854_5'UTR_AARS	0.04154699	0.038554565	0.044739075	0.00618451	0.003192085	-0.00299242500000001	0.282672882672883	0.66013986013986	0.66013986013986	0.16839660517634	0.431531725775979	1.44428799465788	1.71260443407169	1.18577765681517	0.00112502643688934	2.47959442864313e-05	0.000310911260020429	Island_chr16:70323127-70323489
cg08369870_TSS200_AARS	0.066714715	0.063065015	0.06195571	-0.001109305	-0.00475900500000001	-0.00364970000000001	0.98010878010878	0.66013986013986	0.66013986013986	-0.18745805602708	0.380410049616619	1.44428799465788	1.71260443407169	1.18577765681517	0.00112502643688934	2.47959442864313e-05	0.000310911260020429	Island_chr16:70323127-70323489
cg26862620_TSS200_AARS	0.05295971	0.04994498	0.058022975	0.008077995	0.005063265	-0.00301473	0.0870240870240873	0.98010878010878	0.282672882672883	0.208583759378526	0.328018780065983	1.44428799465788	1.71260443407169	1.18577765681517	0.00112502643688934	2.47959442864313e-05	0.000310911260020429	Island_chr16:70323127-70323489
cg04424379_TSS200_AARS	0.03492346	0.03254756	0.032731155	0.000183594999999995	-0.00219230500000001	-0.0023759	0.98010878010878	0.98010878010878	0.66013986013986	-0.0762763702715428	0.723155379900696	1.44428799465788	1.71260443407169	1.18577765681517	0.00112502643688934	2.47959442864313e-05	0.000310911260020429	Island_chr16:70323127-70323489
cg06920390_TSS200_AARS	0.08099806	0.07318759	0.079008355	0.00582076500000001	-0.00198970499999999	-0.00781047	0.282672882672883	0.98010878010878	0.282672882672883	0.102804875529869	0.632633961636782	1.44428799465788	1.71260443407169	1.18577765681517	0.00112502643688934	2.47959442864313e-05	0.000310911260020429	Island_chr16:70323127-70323489
cg06767762_TSS200_AARS	0.074242555	0.068275985	0.081005355	0.01272937	0.0067628	-0.00596657	0.282672882672883	0.282672882672883	0.282672882672883	0.0726238471233312	0.735939399403106	1.44428799465788	1.71260443407169	1.18577765681517	0.00112502643688934	2.47959442864313e-05	0.000310911260020429	Island_chr16:70323127-70323489
cg07837642_TSS200_AARS	0.051853395	0.05300773	0.053416475	0.000408745000000002	0.00156308000000001	0.00115433500000001	1	0.66013986013986	0.98010878010878	-0.0470569662142776	0.827160268551693	1.44428799465788	1.71260443407169	1.18577765681517	0.00112502643688934	2.47959442864313e-05	0.000310911260020429	S_Shore_chr16:70323127-70323489
cg03818826_TSS1500_AARS	0.093344585	0.091389185	0.093512175	0.00212299000000001	0.000167589999999995	-0.00195540000000001	0.98010878010878	0.98010878010878	0.98010878010878	-0.0738250069341888	0.731727582090469	1.44428799465788	1.71260443407169	1.18577765681517	0.00112502643688934	2.47959442864313e-05	0.000310911260020429	S_Shore_chr16:70323127-70323489
cg09102714_TSS1500_AARS	0.07030533	0.072807765	0.066294065	-0.0065137	-0.004011265	0.002502435	0.0870240870240873	0.0186480186480187	0.66013986013986	-0.3628274440221	0.0814141321918797	1.44428799465788	1.71260443407169	1.18577765681517	0.00112502643688934	2.47959442864313e-05	0.000310911260020429	S_Shore_chr16:70323127-70323489
cg05523882_TSS1500_AARS	0.3249193	0.30167095	0.2950714	-0.00659955000000001	-0.0298479	-0.02324835	0.98010878010878	0.66013986013986	0.66013986013986	-0.34846032674852	0.0951684999221608	1.44428799465788	1.71260443407169	1.18577765681517	0.00112502643688934	2.47959442864313e-05	0.000310911260020429	S_Shore_chr16:70323127-70323489
cg10131297_3'UTR_AARS2	0.7471448	0.73867745	0.748795	0.01011755	0.00165019999999994	-0.0084673500000001	0.98010878010878	0.98010878010878	0.98010878010878	-0.0956378166538388	0.656654121016229	1.50627877230591	1.92308864151591	1.27671495932451	9.77113123935663e-05	2.67782034220091e-07	0.000263316931034761	S_Shore_chr6:44264970-44265711
cg10192145_3'UTR_AARS2	0.8614496	0.85586395	0.86094865	0.00508470000000005	-0.000500949999999944	-0.00558565	0.66013986013986	0.98010878010878	0.282672882672883	-0.0407840213846934	0.849926437514654	1.50627877230591	1.92308864151591	1.27671495932451	9.77113123935663e-05	2.67782034220091e-07	0.000263316931034761	S_Shelf_chr6:44264970-44265711
cg04228998_Body_AARS2	0.80584705	0.8047368	0.81514705	0.0104102500000001	0.00929999999999997	-0.00111025000000009	0.98010878010878	0.98010878010878	0.98010878010878	0.143777950317571	0.502692399349411	1.50627877230591	1.92308864151591	1.27671495932451	9.77113123935663e-05	2.67782034220091e-07	0.000263316931034761	N_Shelf_chr6:44280719-44281198
cg00115567_Body_AARS2	0.7961967	0.818504	0.79239225	-0.02611175	-0.00380445000000007	0.0223072999999999	0.0870240870240873	0.66013986013986	0.0870240870240873	-0.0311517683283745	0.885106039361408	1.50627877230591	1.92308864151591	1.27671495932451	9.77113123935663e-05	2.67782034220091e-07	0.000263316931034761	N_Shore_chr6:44280719-44281198
cg17354807_Body_AARS2	0.10122934	0.123542	0.10358755	-0.01995445	0.00235821	0.02231266	0.0870240870240873	0.98010878010878	0.282672882672883	-0.0316047614301269	0.883446332850526	1.50627877230591	1.92308864151591	1.27671495932451	9.77113123935663e-05	2.67782034220091e-07	0.000263316931034761	Island_chr6:44280719-44281198
cg02083029_1stExon_AARS2	0.09085318	0.08340216	0.08716083	0.00375866999999999	-0.00369235000000001	-0.00745102	0.282672882672883	0.282672882672883	0.282672882672883	0.0752479796542461	0.726747706183511	1.50627877230591	1.92308864151591	1.27671495932451	9.77113123935663e-05	2.67782034220091e-07	0.000263316931034761	Island_chr6:44280719-44281198
cg01524091_1stExon_AARS2	0.1852757	0.177978	0.1890699	0.0110919	0.00379420000000003	-0.00729769999999999	0.282672882672883	0.98010878010878	0.66013986013986	0.332767827063249	0.11209167419653	1.50627877230591	1.92308864151591	1.27671495932451	9.77113123935663e-05	2.67782034220091e-07	0.000263316931034761	Island_chr6:44280719-44281198
cg21389025_TSS200_AARS2	0.03650564	0.03803378	0.033549945	-0.00448383500000001	-0.002955695	0.00152814	0.282672882672883	0.98010878010878	0.66013986013986	-0.119552172773193	0.577923947170907	1.50627877230591	1.92308864151591	1.27671495932451	9.77113123935663e-05	2.67782034220091e-07	0.000263316931034761	Island_chr6:44280719-44281198
cg19940332_TSS200_AARS2	0.11135075	0.11378605	0.11299495	-0.000791100000000003	0.0016442	0.0024353	0.98010878010878	1	0.98010878010878	-0.00347589869200636	0.987139212790866	1.50627877230591	1.92308864151591	1.27671495932451	9.77113123935663e-05	2.67782034220091e-07	0.000263316931034761	Island_chr6:44280719-44281198
cg04911280_TSS200_AARS2	0.14078675	0.13969495	0.14479515	0.00510020000000003	0.0040084	-0.00109180000000003	0.98010878010878	0.98010878010878	0.98010878010878	-0.0446661370176892	0.835822313479525	1.50627877230591	1.92308864151591	1.27671495932451	9.77113123935663e-05	2.67782034220091e-07	0.000263316931034761	Island_chr6:44280719-44281198
cg19291355_TSS200_AARS2	0.077013795	0.07975858	0.08261893	0.00286035000000001	0.00560513500000001	0.002744785	0.98010878010878	0.66013986013986	0.98010878010878	0.216609726354367	0.309318516337459	1.50627877230591	1.92308864151591	1.27671495932451	9.77113123935663e-05	2.67782034220091e-07	0.000263316931034761	Island_chr6:44280719-44281198
cg05917988_TSS200_AARS2	0.14394045	0.15518995	0.15454215	-0.000647800000000004	0.0106017	0.0112495	0.66013986013986	0.66013986013986	0.282672882672883	0.265760616099748	0.209416145295443	1.50627877230591	1.92308864151591	1.27671495932451	9.77113123935663e-05	2.67782034220091e-07	0.000263316931034761	Island_chr6:44280719-44281198
cg02118776_TSS200_AARS2	0.1065195	0.11084085	0.10812315	-0.00271769999999999	0.00160365	0.00432134999999999	0.66013986013986	0.98010878010878	0.66013986013986	-0.104115603614954	0.62827891841228	1.50627877230591	1.92308864151591	1.27671495932451	9.77113123935663e-05	2.67782034220091e-07	0.000263316931034761	S_Shore_chr6:44280719-44281198
cg01122755_TSS200_AARS2	0.1072946	0.1131606	0.1214821	0.00832150000000001	0.0141875	0.005866	0.282672882672883	0.0186480186480187	0.66013986013986	0.496298860399573	0.0136358839357331	1.50627877230591	1.92308864151591	1.27671495932451	9.77113123935663e-05	2.67782034220091e-07	0.000263316931034761	S_Shore_chr6:44280719-44281198
cg22760420_TSS1500_AARS2	0.63970235	0.64098505	0.6416652	0.00068014999999999	0.00196285000000007	0.00128270000000008	0.66013986013986	0.98010878010878	0.66013986013986	-0.159769287446874	0.455828630619822	1.50627877230591	1.92308864151591	1.27671495932451	9.77113123935663e-05	2.67782034220091e-07	0.000263316931034761	S_Shore_chr6:44280719-44281198
cg00910127_TSS1500_AARS2	0.2533306	0.30704285	0.30789015	0.000847299999999995	0.05455955	0.05371225	0.98010878010878	0.66013986013986	0.66013986013986	0.206512142066977	0.332953936652353	1.50627877230591	1.92308864151591	1.27671495932451	9.77113123935663e-05	2.67782034220091e-07	0.000263316931034761	S_Shore_chr6:44280719-44281198
cg05920345_TSS1500_AARS2	0.7911277	0.84668745	0.85730295	0.0106155	0.06617525	0.05555975	0.66013986013986	0.282672882672883	0.282672882672883	0.418770906241344	0.0416767847326599	1.50627877230591	1.92308864151591	1.27671495932451	9.77113123935663e-05	2.67782034220091e-07	0.000263316931034761	S_Shore_chr6:44280719-44281198
cg06050065_Body_AARSD1	0.7782469	0.7659094	0.7765458	0.0106364000000001	-0.00170110000000001	-0.0123375000000001	0.66013986013986	0.98010878010878	0.282672882672883	0.035639509577755	0.868685313994287	1.63256635975587	1.99230221136474	1.22034991071521	0.00125009948639962	3.38601689323773e-05	0.000755289308135525	N_Shelf_chr17:41116349-41116551
cg17324776_Body_AARSD1	0.084497815	0.091916635	0.09074923	-0.001167405	0.006251415	0.00741881999999999	0.98010878010878	0.282672882672883	0.66013986013986	0.150031562814103	0.484089145134406	1.63256635975587	1.99230221136474	1.22034991071521	0.00125009948639962	3.38601689323773e-05	0.000755289308135525	N_Shore_chr17:41116349-41116551
cg20848987_Body_AARSD1	0.09480177	0.09224582	0.095060895	0.002815075	0.000259124999999999	-0.00255595	0.98010878010878	0.98010878010878	0.98010878010878	-0.00334403606502069	0.987627065982224	1.63256635975587	1.99230221136474	1.22034991071521	0.00125009948639962	3.38601689323773e-05	0.000755289308135525	Island_chr17:41116349-41116551
cg25104488_Body_AARSD1	0.05955284	0.062536055	0.06931673	0.00678067499999999	0.00976388999999999	0.002983215	0.282672882672883	0.0870240870240873	0.66013986013986	0.600775523643642	0.00190654887182736	1.63256635975587	1.99230221136474	1.22034991071521	0.00125009948639962	3.38601689323773e-05	0.000755289308135525	Island_chr17:41116349-41116551
cg18658096_Body_AARSD1	0.030832725	0.029896895	0.030855945	0.000959050000000003	2.32200000000009e-05	-0.000935830000000002	0.98010878010878	0.98010878010878	0.98010878010878	-0.100750631094147	0.639483272252124	1.63256635975587	1.99230221136474	1.22034991071521	0.00125009948639962	3.38601689323773e-05	0.000755289308135525	Island_chr17:41116349-41116551
cg16143763_Body_AARSD1	0.10539995	0.10508445	0.10384875	-0.00123569999999999	-0.00155119999999999	-0.000315499999999996	0.98010878010878	0.98010878010878	1	-0.0219752485233095	0.918819262821831	1.63256635975587	1.99230221136474	1.22034991071521	0.00125009948639962	3.38601689323773e-05	0.000755289308135525	Island_chr17:41116349-41116551
cg17863217_Body_AARSD1	0.078753955	0.074269655	0.076058935	0.00178927999999999	-0.00269502000000001	-0.0044843	0.66013986013986	0.98010878010878	0.66013986013986	-0.178217342327365	0.404745880738758	1.63256635975587	1.99230221136474	1.22034991071521	0.00125009948639962	3.38601689323773e-05	0.000755289308135525	S_Shore_chr17:41116349-41116551
cg22396850_3'UTR_AARSD1	0.42050575	0.4010492	0.39312825	-0.00792094999999998	-0.0273775	-0.01945655	0.98010878010878	0.282672882672883	0.98010878010878	-0.0541391814628979	0.801619334035093	1.63256635975587	1.99230221136474	1.22034991071521	0.00125009948639962	3.38601689323773e-05	0.000755289308135525	_
cg22396850_Body_AARSD1	0.42050575	0.4010492	0.39312825	-0.00792094999999998	-0.0273775	-0.01945655	0.98010878010878	0.282672882672883	0.98010878010878	-0.0541391814628979	0.801619334035093	1.63256635975587	1.99230221136474	1.22034991071521	0.00125009948639962	3.38601689323773e-05	0.000755289308135525	_
cg16981346_Body_AARSD1	0.80999665	0.80643655	0.823516	0.0170794499999999	0.0135193499999999	-0.00356009999999995	0.66013986013986	0.282672882672883	0.66013986013986	0.291749910768424	0.166576085829755	1.63256635975587	1.99230221136474	1.22034991071521	0.00125009948639962	3.38601689323773e-05	0.000755289308135525	N_Shelf_chr17:41132462-41133367
cg11492403_Body_AARSD1	0.6622689	0.6412603	0.64480095	0.00354065000000003	-0.0174679499999999	-0.0210085999999999	0.98010878010878	0.66013986013986	0.282672882672883	-0.356398914848104	0.0873698732697983	1.63256635975587	1.99230221136474	1.22034991071521	0.00125009948639962	3.38601689323773e-05	0.000755289308135525	N_Shore_chr17:41132462-41133367
cg02980075_5'UTR_AARSD1	0.36473415	0.3862465	0.3096367	-0.0766098	-0.05509745	0.02151235	0.66013986013986	0.66013986013986	0.66013986013986	-0.102931071598826	0.632214142129262	1.63256635975587	1.99230221136474	1.22034991071521	0.00125009948639962	3.38601689323773e-05	0.000755289308135525	N_Shore_chr17:41132462-41133367
cg02980075_1stExon_AARSD1	0.36473415	0.3862465	0.3096367	-0.0766098	-0.05509745	0.02151235	0.66013986013986	0.66013986013986	0.66013986013986	-0.102931071598826	0.632214142129262	1.63256635975587	1.99230221136474	1.22034991071521	0.00125009948639962	3.38601689323773e-05	0.000755289308135525	N_Shore_chr17:41132462-41133367
cg02980075_Body_AARSD1	0.36473415	0.3862465	0.3096367	-0.0766098	-0.05509745	0.02151235	0.66013986013986	0.66013986013986	0.66013986013986	-0.102931071598826	0.632214142129262	1.63256635975587	1.99230221136474	1.22034991071521	0.00125009948639962	3.38601689323773e-05	0.000755289308135525	N_Shore_chr17:41132462-41133367
cg23946400_1stExon_AARSD1	0.1064144	0.1034069	0.1078216	0.00441470000000001	0.00140720000000001	-0.0030075	0.282672882672883	0.98010878010878	0.98010878010878	0.218364237918509	0.305319685636258	1.63256635975587	1.99230221136474	1.22034991071521	0.00125009948639962	3.38601689323773e-05	0.000755289308135525	N_Shore_chr17:41132462-41133367
cg23946400_TSS200_AARSD1	0.1064144	0.1034069	0.1078216	0.00441470000000001	0.00140720000000001	-0.0030075	0.282672882672883	0.98010878010878	0.98010878010878	0.218364237918509	0.305319685636258	1.63256635975587	1.99230221136474	1.22034991071521	0.00125009948639962	3.38601689323773e-05	0.000755289308135525	N_Shore_chr17:41132462-41133367
cg03930837_1stExon_AARSD1	0.090535125	0.091070325	0.09223352	0.00116319499999999	0.00169839500000001	0.000535200000000013	1	0.98010878010878	0.98010878010878	0.279368341758705	0.186147095114305	1.63256635975587	1.99230221136474	1.22034991071521	0.00125009948639962	3.38601689323773e-05	0.000755289308135525	N_Shore_chr17:41132462-41133367
cg03930837_TSS200_AARSD1	0.090535125	0.091070325	0.09223352	0.00116319499999999	0.00169839500000001	0.000535200000000013	1	0.98010878010878	0.98010878010878	0.279368341758705	0.186147095114305	1.63256635975587	1.99230221136474	1.22034991071521	0.00125009948639962	3.38601689323773e-05	0.000755289308135525	N_Shore_chr17:41132462-41133367
cg02965250_1stExon_AARSD1	0.11265145	0.1066086	0.10452955	-0.00207905	-0.0081219	-0.00604285	0.66013986013986	0.98010878010878	0.282672882672883	-0.247139706924527	0.244314758294969	1.63256635975587	1.99230221136474	1.22034991071521	0.00125009948639962	3.38601689323773e-05	0.000755289308135525	N_Shore_chr17:41132462-41133367
cg02965250_TSS200_AARSD1	0.11265145	0.1066086	0.10452955	-0.00207905	-0.0081219	-0.00604285	0.66013986013986	0.98010878010878	0.282672882672883	-0.247139706924527	0.244314758294969	1.63256635975587	1.99230221136474	1.22034991071521	0.00125009948639962	3.38601689323773e-05	0.000755289308135525	N_Shore_chr17:41132462-41133367
cg21824162_1stExon_AARSD1	0.07974448	0.07856417	0.08654295	0.00797878	0.00679847	-0.00118031	0.282672882672883	0.66013986013986	0.98010878010878	0.302479783406479	0.150819052863951	1.63256635975587	1.99230221136474	1.22034991071521	0.00125009948639962	3.38601689323773e-05	0.000755289308135525	N_Shore_chr17:41132462-41133367
cg21824162_TSS200_AARSD1	0.07974448	0.07856417	0.08654295	0.00797878	0.00679847	-0.00118031	0.282672882672883	0.66013986013986	0.98010878010878	0.302479783406479	0.150819052863951	1.63256635975587	1.99230221136474	1.22034991071521	0.00125009948639962	3.38601689323773e-05	0.000755289308135525	N_Shore_chr17:41132462-41133367
cg16502437_1stExon_AARSD1	0.08743117	0.0867394	0.089790225	0.00305082500000001	0.002359055	-0.000691770000000008	0.66013986013986	0.66013986013986	0.98010878010878	0.053555619651976	0.803716794742708	1.63256635975587	1.99230221136474	1.22034991071521	0.00125009948639962	3.38601689323773e-05	0.000755289308135525	N_Shore_chr17:41132462-41133367
cg16502437_TSS1500_AARSD1	0.08743117	0.0867394	0.089790225	0.00305082500000001	0.002359055	-0.000691770000000008	0.66013986013986	0.66013986013986	0.98010878010878	0.053555619651976	0.803716794742708	1.63256635975587	1.99230221136474	1.22034991071521	0.00125009948639962	3.38601689323773e-05	0.000755289308135525	N_Shore_chr17:41132462-41133367
cg16502437_5'UTR_AARSD1	0.08743117	0.0867394	0.089790225	0.00305082500000001	0.002359055	-0.000691770000000008	0.66013986013986	0.66013986013986	0.98010878010878	0.053555619651976	0.803716794742708	1.63256635975587	1.99230221136474	1.22034991071521	0.00125009948639962	3.38601689323773e-05	0.000755289308135525	N_Shore_chr17:41132462-41133367
cg04429140_1stExon_AARSD1	0.07923621	0.07648496	0.074318265	-0.002166695	-0.00491794500000001	-0.00275125000000001	0.98010878010878	0.282672882672883	0.66013986013986	-0.256071662589193	0.227129691140418	1.63256635975587	1.99230221136474	1.22034991071521	0.00125009948639962	3.38601689323773e-05	0.000755289308135525	N_Shore_chr17:41132462-41133367
cg04429140_TSS1500_AARSD1	0.07923621	0.07648496	0.074318265	-0.002166695	-0.00491794500000001	-0.00275125000000001	0.98010878010878	0.282672882672883	0.66013986013986	-0.256071662589193	0.227129691140418	1.63256635975587	1.99230221136474	1.22034991071521	0.00125009948639962	3.38601689323773e-05	0.000755289308135525	N_Shore_chr17:41132462-41133367
cg04429140_5'UTR_AARSD1	0.07923621	0.07648496	0.074318265	-0.002166695	-0.00491794500000001	-0.00275125000000001	0.98010878010878	0.282672882672883	0.66013986013986	-0.256071662589193	0.227129691140418	1.63256635975587	1.99230221136474	1.22034991071521	0.00125009948639962	3.38601689323773e-05	0.000755289308135525	N_Shore_chr17:41132462-41133367
cg10814338_1stExon_AARSD1	0.074071	0.07524063	0.077881135	0.002640505	0.00381013500000001	0.00116963	0.66013986013986	0.66013986013986	0.98010878010878	0.0711697542491966	0.741047998541357	1.63256635975587	1.99230221136474	1.22034991071521	0.00125009948639962	3.38601689323773e-05	0.000755289308135525	Island_chr17:41132462-41133367
cg10814338_TSS1500_AARSD1	0.074071	0.07524063	0.077881135	0.002640505	0.00381013500000001	0.00116963	0.66013986013986	0.66013986013986	0.98010878010878	0.0711697542491966	0.741047998541357	1.63256635975587	1.99230221136474	1.22034991071521	0.00125009948639962	3.38601689323773e-05	0.000755289308135525	Island_chr17:41132462-41133367
cg10814338_5'UTR_AARSD1	0.074071	0.07524063	0.077881135	0.002640505	0.00381013500000001	0.00116963	0.66013986013986	0.66013986013986	0.98010878010878	0.0711697542491966	0.741047998541357	1.63256635975587	1.99230221136474	1.22034991071521	0.00125009948639962	3.38601689323773e-05	0.000755289308135525	Island_chr17:41132462-41133367
cg06150940_1stExon_AARSD1	0.080396505	0.069574445	0.07870772	0.00913327500000001	-0.001688785	-0.01082206	0.0870240870240873	0.66013986013986	0.0870240870240873	-0.0315921368206733	0.883492581329366	1.63256635975587	1.99230221136474	1.22034991071521	0.00125009948639962	3.38601689323773e-05	0.000755289308135525	Island_chr17:41132462-41133367
cg06150940_TSS1500_AARSD1	0.080396505	0.069574445	0.07870772	0.00913327500000001	-0.001688785	-0.01082206	0.0870240870240873	0.66013986013986	0.0870240870240873	-0.0315921368206733	0.883492581329366	1.63256635975587	1.99230221136474	1.22034991071521	0.00125009948639962	3.38601689323773e-05	0.000755289308135525	Island_chr17:41132462-41133367
cg06150940_5'UTR_AARSD1	0.080396505	0.069574445	0.07870772	0.00913327500000001	-0.001688785	-0.01082206	0.0870240870240873	0.66013986013986	0.0870240870240873	-0.0315921368206733	0.883492581329366	1.63256635975587	1.99230221136474	1.22034991071521	0.00125009948639962	3.38601689323773e-05	0.000755289308135525	Island_chr17:41132462-41133367
cg11807584_1stExon_AARSD1	0.071535715	0.073787525	0.07492004	0.001132515	0.00338432499999999	0.00225180999999999	0.98010878010878	0.98010878010878	0.98010878010878	-0.0979233807731189	0.648956794126691	1.63256635975587	1.99230221136474	1.22034991071521	0.00125009948639962	3.38601689323773e-05	0.000755289308135525	Island_chr17:41132462-41133367
cg11807584_TSS1500_AARSD1	0.071535715	0.073787525	0.07492004	0.001132515	0.00338432499999999	0.00225180999999999	0.98010878010878	0.98010878010878	0.98010878010878	-0.0979233807731189	0.648956794126691	1.63256635975587	1.99230221136474	1.22034991071521	0.00125009948639962	3.38601689323773e-05	0.000755289308135525	Island_chr17:41132462-41133367
cg11807584_5'UTR_AARSD1	0.071535715	0.073787525	0.07492004	0.001132515	0.00338432499999999	0.00225180999999999	0.98010878010878	0.98010878010878	0.98010878010878	-0.0979233807731189	0.648956794126691	1.63256635975587	1.99230221136474	1.22034991071521	0.00125009948639962	3.38601689323773e-05	0.000755289308135525	Island_chr17:41132462-41133367
cg05832119_1stExon_AARSD1	0.05736354	0.05594372	0.059230835	0.00328711499999999	0.001867295	-0.00141982	0.282672882672883	0.98010878010878	0.66013986013986	-0.0428769096283814	0.842316930096096	1.63256635975587	1.99230221136474	1.22034991071521	0.00125009948639962	3.38601689323773e-05	0.000755289308135525	Island_chr17:41132462-41133367
cg05832119_TSS1500_AARSD1	0.05736354	0.05594372	0.059230835	0.00328711499999999	0.001867295	-0.00141982	0.282672882672883	0.98010878010878	0.66013986013986	-0.0428769096283814	0.842316930096096	1.63256635975587	1.99230221136474	1.22034991071521	0.00125009948639962	3.38601689323773e-05	0.000755289308135525	Island_chr17:41132462-41133367
cg05832119_5'UTR_AARSD1	0.05736354	0.05594372	0.059230835	0.00328711499999999	0.001867295	-0.00141982	0.282672882672883	0.98010878010878	0.66013986013986	-0.0428769096283814	0.842316930096096	1.63256635975587	1.99230221136474	1.22034991071521	0.00125009948639962	3.38601689323773e-05	0.000755289308135525	Island_chr17:41132462-41133367
cg10935720_TSS200_AARSD1	0.044658465	0.04430667	0.041145535	-0.003161135	-0.00351293	-0.000351794999999995	0.66013986013986	0.66013986013986	0.66013986013986	-0.184302059580102	0.388625752015716	1.63256635975587	1.99230221136474	1.22034991071521	0.00125009948639962	3.38601689323773e-05	0.000755289308135525	Island_chr17:41132462-41133367
cg10935720_TSS1500_AARSD1	0.044658465	0.04430667	0.041145535	-0.003161135	-0.00351293	-0.000351794999999995	0.66013986013986	0.66013986013986	0.66013986013986	-0.184302059580102	0.388625752015716	1.63256635975587	1.99230221136474	1.22034991071521	0.00125009948639962	3.38601689323773e-05	0.000755289308135525	Island_chr17:41132462-41133367
cg12578182_TSS200_AARSD1	0.06306377	0.05627323	0.061526145	0.005252915	-0.00153762499999999	-0.00679053999999999	0.98010878010878	0.98010878010878	0.66013986013986	-0.110487420065666	0.607280994257436	1.63256635975587	1.99230221136474	1.22034991071521	0.00125009948639962	3.38601689323773e-05	0.000755289308135525	Island_chr17:41132462-41133367
cg12578182_TSS1500_AARSD1	0.06306377	0.05627323	0.061526145	0.005252915	-0.00153762499999999	-0.00679053999999999	0.98010878010878	0.98010878010878	0.66013986013986	-0.110487420065666	0.607280994257436	1.63256635975587	1.99230221136474	1.22034991071521	0.00125009948639962	3.38601689323773e-05	0.000755289308135525	Island_chr17:41132462-41133367
cg18426444_TSS200_AARSD1	0.04613638	0.03203106	0.043033485	0.011002425	-0.003102895	-0.01410532	0.282672882672883	0.98010878010878	0.282672882672883	-0.0572516138925206	0.790455281015576	1.63256635975587	1.99230221136474	1.22034991071521	0.00125009948639962	3.38601689323773e-05	0.000755289308135525	Island_chr17:41132462-41133367
cg18426444_TSS1500_AARSD1	0.04613638	0.03203106	0.043033485	0.011002425	-0.003102895	-0.01410532	0.282672882672883	0.98010878010878	0.282672882672883	-0.0572516138925206	0.790455281015576	1.63256635975587	1.99230221136474	1.22034991071521	0.00125009948639962	3.38601689323773e-05	0.000755289308135525	Island_chr17:41132462-41133367
cg23649161_TSS200_AARSD1	0.07383588	0.0612192	0.069805025	0.00858582499999999	-0.004030855	-0.01261668	0.66013986013986	0.98010878010878	0.282672882672883	-0.0139937736384283	0.948254886039868	1.63256635975587	1.99230221136474	1.22034991071521	0.00125009948639962	3.38601689323773e-05	0.000755289308135525	Island_chr17:41132462-41133367
cg23649161_TSS1500_AARSD1	0.07383588	0.0612192	0.069805025	0.00858582499999999	-0.004030855	-0.01261668	0.66013986013986	0.98010878010878	0.282672882672883	-0.0139937736384283	0.948254886039868	1.63256635975587	1.99230221136474	1.22034991071521	0.00125009948639962	3.38601689323773e-05	0.000755289308135525	Island_chr17:41132462-41133367
cg04307927_TSS1500_AARSD1	0.027137785	0.028383515	0.02286847	-0.005515045	-0.004269315	0.00124573	0.282672882672883	0.66013986013986	0.98010878010878	-0.337301411909129	0.106991488310277	1.63256635975587	1.99230221136474	1.22034991071521	0.00125009948639962	3.38601689323773e-05	0.000755289308135525	Island_chr17:41132462-41133367
cg17252669_TSS1500_AARSD1	0.04584539	0.05285405	0.04813993	-0.00471412	0.00229454	0.00700866	0.0870240870240873	0.282672882672883	0.282672882672883	-0.178519407113156	0.403936970610311	1.63256635975587	1.99230221136474	1.22034991071521	0.00125009948639962	3.38601689323773e-05	0.000755289308135525	Island_chr17:41132462-41133367
cg22501899_TSS1500_AARSD1	0.074565035	0.07546446	0.071562165	-0.003902295	-0.00300287	0.000899424999999995	0.66013986013986	0.66013986013986	0.98010878010878	-0.246243430638085	0.246084779202057	1.63256635975587	1.99230221136474	1.22034991071521	0.00125009948639962	3.38601689323773e-05	0.000755289308135525	Island_chr17:41132462-41133367
cg00016255_TSS1500_AARSD1	0.2060961	0.2148921	0.21179465	-0.00309745	0.00569855	0.008796	0.66013986013986	0.98010878010878	0.98010878010878	-0.155412928209189	0.468363477950174	1.63256635975587	1.99230221136474	1.22034991071521	0.00125009948639962	3.38601689323773e-05	0.000755289308135525	S_Shore_chr17:41132462-41133367
cg21475003_Body_AASDH	0.87066025	0.86815565	0.8686077	0.000452050000000037	-0.00205254999999993	-0.00250459999999997	0.66013986013986	0.98010878010878	0.282672882672883	0.15483887294449	0.470028364913107	1.65849970912641	2.40907466798031	1.45256261108978	0.000906351529462647	2.06130118117481e-05	0.000371766094276827	_
ch.4.1169037R_Body_AASDH	0.104150315	0.10359975	0.097002545	-0.00659720499999999	-0.00714777	-0.000550565000000003	0.282672882672883	0.282672882672883	0.98010878010878	-0.288500087407638	0.17156742577942	1.65849970912641	2.40907466798031	1.45256261108978	0.000906351529462647	2.06130118117481e-05	0.000371766094276827	_
cg02373435_5'UTR_AASDH	0.06888311	0.070564705	0.06422609	-0.00633861500000001	-0.00465702	0.00168159500000001	0.66013986013986	0.0870240870240873	0.98010878010878	-0.294335794168283	0.16267766448253	1.65849970912641	2.40907466798031	1.45256261108978	0.000906351529462647	2.06130118117481e-05	0.000371766094276827	N_Shore_chr4:57253468-57253745
cg25660405_5'UTR_AASDH	0.079043805	0.07974218	0.081830235	0.00208805500000001	0.00278643000000001	0.000698375000000001	0.66013986013986	0.66013986013986	0.98010878010878	0.12988035083249	0.54525524135713	1.65849970912641	2.40907466798031	1.45256261108978	0.000906351529462647	2.06130118117481e-05	0.000371766094276827	N_Shore_chr4:57253468-57253745
cg11834140_5'UTR_AASDH	0.03822522	0.037919865	0.03390539	-0.004014475	-0.00431983	-0.000305355000000007	0.282672882672883	0.282672882672883	0.98010878010878	-0.41965546647231	0.0412029900648814	1.65849970912641	2.40907466798031	1.45256261108978	0.000906351529462647	2.06130118117481e-05	0.000371766094276827	Island_chr4:57253468-57253745
cg23250374_5'UTR_AASDH	0.050860185	0.052218575	0.05504593	0.002827355	0.004185745	0.00135839	0.98010878010878	0.66013986013986	0.66013986013986	-0.113533186919558	0.597348019192669	1.65849970912641	2.40907466798031	1.45256261108978	0.000906351529462647	2.06130118117481e-05	0.000371766094276827	Island_chr4:57253468-57253745
cg23250374_1stExon_AASDH	0.050860185	0.052218575	0.05504593	0.002827355	0.004185745	0.00135839	0.98010878010878	0.66013986013986	0.66013986013986	-0.113533186919558	0.597348019192669	1.65849970912641	2.40907466798031	1.45256261108978	0.000906351529462647	2.06130118117481e-05	0.000371766094276827	Island_chr4:57253468-57253745
cg02426410_5'UTR_AASDH	0.06975833	0.071222375	0.07303239	0.001810015	0.00327406	0.001464045	0.98010878010878	0.66013986013986	0.98010878010878	0.080632999963441	0.708000642741438	1.65849970912641	2.40907466798031	1.45256261108978	0.000906351529462647	2.06130118117481e-05	0.000371766094276827	Island_chr4:57253468-57253745
cg02426410_1stExon_AASDH	0.06975833	0.071222375	0.07303239	0.001810015	0.00327406	0.001464045	0.98010878010878	0.66013986013986	0.98010878010878	0.080632999963441	0.708000642741438	1.65849970912641	2.40907466798031	1.45256261108978	0.000906351529462647	2.06130118117481e-05	0.000371766094276827	Island_chr4:57253468-57253745
cg08497199_TSS200_AASDH	0.071658285	0.0654502	0.071997825	0.006547625	0.000339539999999999	-0.006208085	0.282672882672883	0.66013986013986	0.0870240870240873	-0.505453719919754	0.0117496127464797	1.65849970912641	2.40907466798031	1.45256261108978	0.000906351529462647	2.06130118117481e-05	0.000371766094276827	Island_chr4:57253468-57253745
cg09999563_TSS200_AASDH	0.23154265	0.23696125	0.2401425	0.00318124999999997	0.00859984999999996	0.0054186	0.66013986013986	0.66013986013986	0.98010878010878	0.311081905669867	0.138972761559913	1.65849970912641	2.40907466798031	1.45256261108978	0.000906351529462647	2.06130118117481e-05	0.000371766094276827	Island_chr4:57253468-57253745
cg08423350_TSS200_AASDH	0.03650613	0.03282291	0.032751035	-7.1874999999999e-05	-0.003755095	-0.00368322	0.98010878010878	0.282672882672883	0.282672882672883	-0.307164798916192	0.144281602451285	1.65849970912641	2.40907466798031	1.45256261108978	0.000906351529462647	2.06130118117481e-05	0.000371766094276827	Island_chr4:57253468-57253745
cg13939352_TSS200_AASDH	0.08472696	0.082833185	0.08599431	0.003161125	0.00126735000000001	-0.00189377499999999	0.98010878010878	0.66013986013986	0.98010878010878	0.174577342415233	0.414564150449113	1.65849970912641	2.40907466798031	1.45256261108978	0.000906351529462647	2.06130118117481e-05	0.000371766094276827	Island_chr4:57253468-57253745
cg08415281_TSS200_AASDH	0.082732115	0.078595795	0.07968907	0.001093275	-0.00304304499999999	-0.00413632	1	0.66013986013986	0.66013986013986	-0.217317370685353	0.307701820054394	1.65849970912641	2.40907466798031	1.45256261108978	0.000906351529462647	2.06130118117481e-05	0.000371766094276827	Island_chr4:57253468-57253745
cg03289369_TSS200_AASDH	0.057154285	0.059931365	0.054819695	-0.00511167	-0.00233459	0.00277708	0.66013986013986	0.66013986013986	0.98010878010878	-0.16482977095644	0.441491135693021	1.65849970912641	2.40907466798031	1.45256261108978	0.000906351529462647	2.06130118117481e-05	0.000371766094276827	S_Shore_chr4:57253468-57253745
cg06649691_TSS1500_AASDH	0.084804585	0.086501125	0.08448866	-0.002012465	-0.000315925000000009	0.00169654	0.98010878010878	0.66013986013986	0.66013986013986	-0.163566180186676	0.445048486249814	1.65849970912641	2.40907466798031	1.45256261108978	0.000906351529462647	2.06130118117481e-05	0.000371766094276827	S_Shore_chr4:57253468-57253745
cg12283482_TSS1500_AASDH	0.2732026	0.3109856	0.28564005	-0.02534555	0.01243745	0.037783	0.98010878010878	0.98010878010878	0.98010878010878	0.313868415465998	0.135282337102805	1.65849970912641	2.40907466798031	1.45256261108978	0.000906351529462647	2.06130118117481e-05	0.000371766094276827	S_Shore_chr4:57253468-57253745
cg04573661_TSS1500_AASDH	0.3784798	0.42210245	0.3636706	-0.05843185	-0.0148092	0.04362265	0.282672882672883	0.98010878010878	0.282672882672883	0.174226740387518	0.415516697452888	1.65849970912641	2.40907466798031	1.45256261108978	0.000906351529462647	2.06130118117481e-05	0.000371766094276827	S_Shore_chr4:57253468-57253745
cg26869362_TSS1500_AASDHPPT	0.101681655	0.08843936	0.111291	0.02285164	0.00960934500000001	-0.013242295	0.282672882672883	0.98010878010878	0.282672882672883	0.131552609683072	0.540047224147257	1.81763719808358	2.47776142084261	1.36317710897148	0.00192627952914859	3.00999603480102e-05	0.000824411176777182	N_Shore_chr11:105948097-105948830
cg09590193_TSS1500_AASDHPPT	0.082196975	0.081411905	0.078565645	-0.00284626	-0.00363133	-0.000785069999999999	0.66013986013986	0.66013986013986	0.98010878010878	-0.327152260488903	0.118653426333636	1.81763719808358	2.47776142084261	1.36317710897148	0.00192627952914859	3.00999603480102e-05	0.000824411176777182	N_Shore_chr11:105948097-105948830
cg27196691_TSS1500_AASDHPPT	0.1067507	0.09508761	0.10126279	0.00617518	-0.00548791000000001	-0.01166309	0.66013986013986	0.66013986013986	0.282672882672883	-0.149305271713609	0.486231728100784	1.81763719808358	2.47776142084261	1.36317710897148	0.00192627952914859	3.00999603480102e-05	0.000824411176777182	N_Shore_chr11:105948097-105948830
cg03915167_TSS1500_AASDHPPT	0.1097678	0.1117784	0.101960395	-0.00981800499999999	-0.00780740499999999	0.0020106	0.0870240870240873	0.282672882672883	0.98010878010878	-0.368427581665034	0.0764800555276663	1.81763719808358	2.47776142084261	1.36317710897148	0.00192627952914859	3.00999603480102e-05	0.000824411176777182	N_Shore_chr11:105948097-105948830
cg23373072_TSS1500_AASDHPPT	0.054943675	0.046631415	0.05057179	0.00394037500000001	-0.00437188499999999	-0.00831226	0.98010878010878	0.0870240870240873	0.0870240870240873	-0.172037091694768	0.421492859627577	1.81763719808358	2.47776142084261	1.36317710897148	0.00192627952914859	3.00999603480102e-05	0.000824411176777182	N_Shore_chr11:105948097-105948830
cg04891917_TSS1500_AASDHPPT	0.08420787	0.075315225	0.08221726	0.006902035	-0.00199061	-0.008892645	0.66013986013986	0.66013986013986	0.0870240870240873	-0.0989096006487969	0.645646081923097	1.81763719808358	2.47776142084261	1.36317710897148	0.00192627952914859	3.00999603480102e-05	0.000824411176777182	N_Shore_chr11:105948097-105948830
cg24378945_TSS1500_AASDHPPT	0.1032448	0.093300765	0.09467029	0.001369525	-0.00857450999999999	-0.00994403499999999	1	0.282672882672883	0.282672882672883	-0.408802071813462	0.0473180533230156	1.81763719808358	2.47776142084261	1.36317710897148	0.00192627952914859	3.00999603480102e-05	0.000824411176777182	N_Shore_chr11:105948097-105948830
cg21913974_TSS200_AASDHPPT	0.04808443	0.04434995	0.045749465	0.001399515	-0.00233496499999999	-0.00373448	0.66013986013986	0.282672882672883	0.0870240870240873	-0.0557449108905101	0.795854857829419	1.81763719808358	2.47776142084261	1.36317710897148	0.00192627952914859	3.00999603480102e-05	0.000824411176777182	Island_chr11:105948097-105948830
cg22024876_TSS200_AASDHPPT	0.099751785	0.1011835	0.094997475	-0.006186025	-0.00475431	0.001431715	0.282672882672883	0.282672882672883	0.98010878010878	-0.343138369847427	0.100679354695425	1.81763719808358	2.47776142084261	1.36317710897148	0.00192627952914859	3.00999603480102e-05	0.000824411176777182	Island_chr11:105948097-105948830
cg09602562_TSS200_AASDHPPT	0.04829586	0.043016945	0.049728235	0.00671129	0.00143237500000001	-0.005278915	0.0870240870240873	0.66013986013986	0.66013986013986	0.232992964119613	0.273227424828711	1.81763719808358	2.47776142084261	1.36317710897148	0.00192627952914859	3.00999603480102e-05	0.000824411176777182	Island_chr11:105948097-105948830
cg19285119_TSS200_AASDHPPT	0.03217515	0.026408875	0.031566775	0.00515790000000001	-0.000608374999999994	-0.005766275	0.282672882672883	0.66013986013986	0.0870240870240873	-0.0290710617638301	0.892735392274361	1.81763719808358	2.47776142084261	1.36317710897148	0.00192627952914859	3.00999603480102e-05	0.000824411176777182	Island_chr11:105948097-105948830
cg05032994_TSS200_AASDHPPT	0.040072765	0.03834611	0.0370555	-0.00129061	-0.00301726499999999	-0.00172665499999999	0.98010878010878	0.66013986013986	0.282672882672883	-0.26950786361087	0.202822093231862	1.81763719808358	2.47776142084261	1.36317710897148	0.00192627952914859	3.00999603480102e-05	0.000824411176777182	Island_chr11:105948097-105948830
cg03993926_1stExon_AASDHPPT	0.03213288	0.03500143	0.031244855	-0.003756575	-0.000888025000000001	0.00286855	0.282672882672883	0.98010878010878	0.66013986013986	-0.269619811438701	0.202627287513461	1.81763719808358	2.47776142084261	1.36317710897148	0.00192627952914859	3.00999603480102e-05	0.000824411176777182	Island_chr11:105948097-105948830
cg03993926_5'UTR_AASDHPPT	0.03213288	0.03500143	0.031244855	-0.003756575	-0.000888025000000001	0.00286855	0.282672882672883	0.98010878010878	0.66013986013986	-0.269619811438701	0.202627287513461	1.81763719808358	2.47776142084261	1.36317710897148	0.00192627952914859	3.00999603480102e-05	0.000824411176777182	Island_chr11:105948097-105948830
cg26602100_1stExon_AASDHPPT	0.072275	0.07032611	0.07400259	0.00367648000000001	0.00172759	-0.00194889000000001	0.66013986013986	0.98010878010878	0.66013986013986	0.214357463796235	0.314498734186722	1.81763719808358	2.47776142084261	1.36317710897148	0.00192627952914859	3.00999603480102e-05	0.000824411176777182	Island_chr11:105948097-105948830
cg26602100_5'UTR_AASDHPPT	0.072275	0.07032611	0.07400259	0.00367648000000001	0.00172759	-0.00194889000000001	0.66013986013986	0.98010878010878	0.66013986013986	0.214357463796235	0.314498734186722	1.81763719808358	2.47776142084261	1.36317710897148	0.00192627952914859	3.00999603480102e-05	0.000824411176777182	Island_chr11:105948097-105948830
cg26289824_1stExon_AASDHPPT	0.05437518	0.055863285	0.053804435	-0.00205885	-0.000570744999999998	0.001488105	0.282672882672883	0.98010878010878	0.282672882672883	-0.286573680991508	0.174574799566096	1.81763719808358	2.47776142084261	1.36317710897148	0.00192627952914859	3.00999603480102e-05	0.000824411176777182	Island_chr11:105948097-105948830
cg16737213_1stExon_AASDHPPT	0.07839849	0.07302257	0.075199485	0.00217691500000002	-0.00319900499999999	-0.00537592000000001	0.98010878010878	0.66013986013986	0.0870240870240873	-0.256115008171271	0.227048302015164	1.81763719808358	2.47776142084261	1.36317710897148	0.00192627952914859	3.00999603480102e-05	0.000824411176777182	Island_chr11:105948097-105948830
cg24931592_1stExon_AASDHPPT	0.11618195	0.1168861	0.1143081	-0.002578	-0.00187385000000001	0.000704149999999987	0.66013986013986	0.98010878010878	0.98010878010878	-0.0964882786867781	0.653785921155573	1.81763719808358	2.47776142084261	1.36317710897148	0.00192627952914859	3.00999603480102e-05	0.000824411176777182	Island_chr11:105948097-105948830
cg02453779_1stExon_AASDHPPT	0.1750582	0.1691442	0.1775807	0.00843650000000001	0.00252250000000001	-0.005914	0.98010878010878	0.66013986013986	0.98010878010878	0.0473293636917734	0.826174584756608	1.81763719808358	2.47776142084261	1.36317710897148	0.00192627952914859	3.00999603480102e-05	0.000824411176777182	Island_chr11:105948097-105948830
cg08268160_1stExon_AASDHPPT	0.036602555	0.03677977	0.038682175	0.001902405	0.00207962	0.000177215000000001	0.66013986013986	0.98010878010878	0.98010878010878	0.263468049642686	0.213520767603378	1.81763719808358	2.47776142084261	1.36317710897148	0.00192627952914859	3.00999603480102e-05	0.000824411176777182	Island_chr11:105948097-105948830
cg09213347_1stExon_AASDHPPT	0.034518235	0.03642672	0.03714472	0.000718000000000003	0.002626485	0.00190848499999999	0.66013986013986	0.66013986013986	0.66013986013986	0.0657576117302502	0.76015413919385	1.81763719808358	2.47776142084261	1.36317710897148	0.00192627952914859	3.00999603480102e-05	0.000824411176777182	Island_chr11:105948097-105948830
cg11188633_1stExon_AASDHPPT	0.08057861	0.08759078	0.081529085	-0.00606169500000001	0.000950475000000006	0.00701217000000001	0.66013986013986	0.98010878010878	0.282672882672883	-0.176396804271168	0.409640200570358	1.81763719808358	2.47776142084261	1.36317710897148	0.00192627952914859	3.00999603480102e-05	0.000824411176777182	Island_chr11:105948097-105948830
cg16086925_1stExon_AASDHPPT	0.082187465	0.081272855	0.07801061	-0.003262245	-0.00417685499999999	-0.000914609999999996	0.282672882672883	0.66013986013986	0.282672882672883	-0.120131487226414	0.5760691077792	1.81763719808358	2.47776142084261	1.36317710897148	0.00192627952914859	3.00999603480102e-05	0.000824411176777182	Island_chr11:105948097-105948830
cg12561217_Body_AASDHPPT	0.09572523	0.08787346	0.095206855	0.00733339500000001	-0.000518374999999988	-0.00785176999999999	0.66013986013986	0.66013986013986	0.282672882672883	-0.0538278372685149	0.802738215037706	1.81763719808358	2.47776142084261	1.36317710897148	0.00192627952914859	3.00999603480102e-05	0.000824411176777182	Island_chr11:105948097-105948830
cg17615744_Body_AASDHPPT	0.044886725	0.04472924	0.04301478	-0.00171446	-0.001871945	-0.000157484999999999	0.98010878010878	0.66013986013986	0.98010878010878	-0.0554180575250071	0.797027413374384	1.81763719808358	2.47776142084261	1.36317710897148	0.00192627952914859	3.00999603480102e-05	0.000824411176777182	Island_chr11:105948097-105948830
cg17568129_Body_AASDHPPT	0.076744485	0.07806184	0.07183527	-0.00622656999999999	-0.00490921499999999	0.00131735499999999	0.66013986013986	0.98010878010878	0.66013986013986	-0.146445404735488	0.494714554054343	1.81763719808358	2.47776142084261	1.36317710897148	0.00192627952914859	3.00999603480102e-05	0.000824411176777182	Island_chr11:105948097-105948830
cg16794596_Body_AASDHPPT	0.03374874	0.03434475	0.033716735	-0.000628015000000003	-3.20050000000016e-05	0.000596010000000001	1	0.66013986013986	0.66013986013986	-0.30646126625586	0.145250194339406	1.81763719808358	2.47776142084261	1.36317710897148	0.00192627952914859	3.00999603480102e-05	0.000824411176777182	Island_chr11:105948097-105948830
cg09063734_Body_AASDHPPT	0.1437574	0.12040805	0.13190735	0.0114993	-0.01185005	-0.02334935	0.282672882672883	0.66013986013986	0.282672882672883	0.0462914376537221	0.829931723242109	1.81763719808358	2.47776142084261	1.36317710897148	0.00192627952914859	3.00999603480102e-05	0.000824411176777182	S_Shore_chr11:105948097-105948830
cg14449251_Body_AASDHPPT	0.1324255	0.12303265	0.1288606	0.00582795	-0.00356490000000001	-0.00939285000000001	0.66013986013986	0.98010878010878	0.66013986013986	0.110980534433583	0.605668184725874	1.81763719808358	2.47776142084261	1.36317710897148	0.00192627952914859	3.00999603480102e-05	0.000824411176777182	S_Shore_chr11:105948097-105948830
cg19292625_Body_AASDHPPT	0.7440782	0.7946795	0.77146425	-0.02321525	0.0273860500000001	0.0506013000000001	0.66013986013986	0.66013986013986	0.0186480186480187	0.12835236456028	0.550034110214755	1.81763719808358	2.47776142084261	1.36317710897148	0.00192627952914859	3.00999603480102e-05	0.000824411176777182	S_Shelf_chr11:105948097-105948830
cg11420761_Body_AASDHPPT	0.2379632	0.22840885	0.21040755	-0.0180013	-0.02755565	-0.00955434999999999	0.66013986013986	0.66013986013986	0.98010878010878	-0.00486205289717213	0.982011150385744	1.81763719808358	2.47776142084261	1.36317710897148	0.00192627952914859	3.00999603480102e-05	0.000824411176777182	_
cg14546955_Body_AASDHPPT	0.84079715	0.8608659	0.8572438	-0.00362210000000007	0.01644665	0.0200687500000001	0.66013986013986	0.282672882672883	0.0186480186480187	0.295059790565682	0.161597745954273	1.81763719808358	2.47776142084261	1.36317710897148	0.00192627952914859	3.00999603480102e-05	0.000824411176777182	_
cg09688422_Body_AASDHPPT	0.80969955	0.83990395	0.8173427	-0.0225612500000001	0.00764315000000004	0.0302044000000001	0.0870240870240873	0.98010878010878	0.0870240870240873	-0.171279340509882	0.423571836088987	1.81763719808358	2.47776142084261	1.36317710897148	0.00192627952914859	3.00999603480102e-05	0.000824411176777182	_
cg06081147_3'UTR_AASS	0.846834	0.84839515	0.8412768	-0.00711835000000005	-0.00555720000000004	0.00156115000000001	0.98010878010878	0.66013986013986	0.98010878010878	-0.163207770156555	0.446060266627429	1.30374519874948	1.67021219657625	1.28108789829353	0.000129078919751012	5.97112062412278e-07	0.00104654173183243	_
cg26336087_Body_AASS	0.81921805	0.8139598	0.81818815	0.00422834999999999	-0.00102990000000003	-0.00525825000000002	0.98010878010878	0.98010878010878	0.98010878010878	0.0817284183237931	0.704206781057554	1.30374519874948	1.67021219657625	1.28108789829353	0.000129078919751012	5.97112062412278e-07	0.00104654173183243	_
cg11738782_Body_AASS	0.7979937	0.78500505	0.7864645	0.00145945000000003	-0.0115292	-0.01298865	0.66013986013986	0.66013986013986	0.282672882672883	-0.133526823123335	0.533928773352521	1.30374519874948	1.67021219657625	1.28108789829353	0.000129078919751012	5.97112062412278e-07	0.00104654173183243	_
cg26798304_Body_AASS	0.78377085	0.7594171	0.7861062	0.0266890999999999	0.00233534999999996	-0.02435375	0.282672882672883	0.98010878010878	0.282672882672883	-0.112103308016754	0.602002647500938	1.30374519874948	1.67021219657625	1.28108789829353	0.000129078919751012	5.97112062412278e-07	0.00104654173183243	_
cg01748703_Body_AASS	0.77642885	0.76476905	0.7792694	0.0145003500000001	0.00284054999999994	-0.0116598000000001	0.66013986013986	1	0.98010878010878	0.0649462694393299	0.763030437495072	1.30374519874948	1.67021219657625	1.28108789829353	0.000129078919751012	5.97112062412278e-07	0.00104654173183243	_
cg11685489_Body_AASS	0.8320163	0.82452755	0.8159618	-0.00856575000000004	-0.0160545000000001	-0.00748875000000004	0.66013986013986	0.66013986013986	0.282672882672883	-0.25912255896939	0.221448253541943	1.30374519874948	1.67021219657625	1.28108789829353	0.000129078919751012	5.97112062412278e-07	0.00104654173183243	_
cg03238396_Body_AASS	0.84997525	0.84624985	0.839435	-0.00681485000000004	-0.01054025	-0.00372539999999999	0.98010878010878	0.98010878010878	0.66013986013986	-0.18705201008616	0.3814614694506	1.30374519874948	1.67021219657625	1.28108789829353	0.000129078919751012	5.97112062412278e-07	0.00104654173183243	_
cg06667406_5'UTR_AASS	0.8843804	0.8732428	0.8727809	-0.000461900000000015	-0.0115995	-0.0111376	0.66013986013986	0.0870240870240873	0.66013986013986	-0.284288213400116	0.17818992838338	1.30374519874948	1.67021219657625	1.28108789829353	0.000129078919751012	5.97112062412278e-07	0.00104654173183243	_
cg13561372_5'UTR_AASS	0.4572788	0.44255945	0.47150745	0.0289480000000001	0.0142286500000001	-0.01471935	0.66013986013986	0.66013986013986	0.66013986013986	0.0939952572179633	0.662206994775707	1.30374519874948	1.67021219657625	1.28108789829353	0.000129078919751012	5.97112062412278e-07	0.00104654173183243	N_Shelf_chr7:121783946-121784663
cg04893558_5'UTR_AASS	0.14866955	0.11553225	0.11272085	-0.00281140000000001	-0.0359487	-0.0331373	0.66013986013986	0.282672882672883	0.282672882672883	-0.337464861681672	0.106810860116973	1.30374519874948	1.67021219657625	1.28108789829353	0.000129078919751012	5.97112062412278e-07	0.00104654173183243	N_Shore_chr7:121783946-121784663
cg07577900_5'UTR_AASS	0.11263395	0.1166925	0.10837705	-0.00831545	-0.00425689999999999	0.00405855000000001	0.66013986013986	0.98010878010878	0.98010878010878	-0.170715294888443	0.425122974207989	1.30374519874948	1.67021219657625	1.28108789829353	0.000129078919751012	5.97112062412278e-07	0.00104654173183243	N_Shore_chr7:121783946-121784663
cg00185170_5'UTR_AASS	0.081290025	0.08168062	0.081682125	1.50499999998499e-06	0.000392099999999992	0.000390595000000007	1	0.66013986013986	0.98010878010878	0.203344349106001	0.340586124026744	1.30374519874948	1.67021219657625	1.28108789829353	0.000129078919751012	5.97112062412278e-07	0.00104654173183243	N_Shore_chr7:121783946-121784663
cg03286969_5'UTR_AASS	0.05024006	0.05378906	0.05418788	0.000398820000000001	0.00394782	0.003549	0.98010878010878	0.282672882672883	0.98010878010878	0.11793528919888	0.583114627826882	1.30374519874948	1.67021219657625	1.28108789829353	0.000129078919751012	5.97112062412278e-07	0.00104654173183243	Island_chr7:121783946-121784663
cg02315971_1stExon_AASS	0.063760635	0.06710509	0.068174175	0.001069085	0.00441353999999999	0.003344455	0.66013986013986	0.282672882672883	0.66013986013986	0.192160547339834	0.368354435350953	1.30374519874948	1.67021219657625	1.28108789829353	0.000129078919751012	5.97112062412278e-07	0.00104654173183243	Island_chr7:121783946-121784663
cg02315971_5'UTR_AASS	0.063760635	0.06710509	0.068174175	0.001069085	0.00441353999999999	0.003344455	0.66013986013986	0.282672882672883	0.66013986013986	0.192160547339834	0.368354435350953	1.30374519874948	1.67021219657625	1.28108789829353	0.000129078919751012	5.97112062412278e-07	0.00104654173183243	Island_chr7:121783946-121784663
cg25741731_TSS200_AASS	0.08610897	0.089861255	0.082991885	-0.00686937	-0.00311708500000001	0.00375228499999999	0.0870240870240873	0.66013986013986	0.66013986013986	-0.0281756355464904	0.896021545701799	1.30374519874948	1.67021219657625	1.28108789829353	0.000129078919751012	5.97112062412278e-07	0.00104654173183243	Island_chr7:121783946-121784663
cg22684968_TSS200_AASS	0.085299245	0.083747045	0.085317675	0.00157063000000002	1.84300000000137e-05	-0.0015522	0.66013986013986	0.98010878010878	0.98010878010878	-0.0231554277644407	0.914474626412307	1.30374519874948	1.67021219657625	1.28108789829353	0.000129078919751012	5.97112062412278e-07	0.00104654173183243	Island_chr7:121783946-121784663
cg06017917_TSS200_AASS	0.10111885	0.099453285	0.095732595	-0.00372069	-0.00538625500000001	-0.00166556500000001	0.0870240870240873	0.66013986013986	0.98010878010878	-0.148275544246894	0.489277610233455	1.30374519874948	1.67021219657625	1.28108789829353	0.000129078919751012	5.97112062412278e-07	0.00104654173183243	Island_chr7:121783946-121784663
cg24133836_TSS200_AASS	0.048615785	0.04458102	0.052408805	0.007827785	0.00379302	-0.004034765	0.0870240870240873	0.0870240870240873	0.98010878010878	0.199040982698152	0.351119600555221	1.30374519874948	1.67021219657625	1.28108789829353	0.000129078919751012	5.97112062412278e-07	0.00104654173183243	Island_chr7:121783946-121784663
cg08105781_TSS200_AASS	0.095821	0.090750935	0.09180761	0.00105667499999999	-0.00401339000000001	-0.005070065	0.282672882672883	0.66013986013986	0.282672882672883	0.0258014002358059	0.904742724901746	1.30374519874948	1.67021219657625	1.28108789829353	0.000129078919751012	5.97112062412278e-07	0.00104654173183243	Island_chr7:121783946-121784663
cg17200919_TSS1500_AASS	0.10174235	0.096969815	0.10100906	0.00403924500000001	-0.000733289999999998	-0.00477253500000001	0.66013986013986	0.98010878010878	0.66013986013986	-0.0138787821693079	0.948679544697262	1.30374519874948	1.67021219657625	1.28108789829353	0.000129078919751012	5.97112062412278e-07	0.00104654173183243	Island_chr7:121783946-121784663
cg17174775_TSS1500_AASS	0.06185556	0.06879259	0.064661105	-0.00413148499999999	0.00280554499999999	0.00693702999999998	0.66013986013986	0.66013986013986	0.66013986013986	0.00252972841997874	0.990639855179824	1.30374519874948	1.67021219657625	1.28108789829353	0.000129078919751012	5.97112062412278e-07	0.00104654173183243	Island_chr7:121783946-121784663
cg00600521_TSS1500_AASS	0.8029893	0.80568155	0.79756145	-0.00812009999999996	-0.0054278499999999	0.00269225000000006	0.98010878010878	0.98010878010878	0.98010878010878	0.152993927628173	0.475399634469374	1.30374519874948	1.67021219657625	1.28108789829353	0.000129078919751012	5.97112062412278e-07	0.00104654173183243	S_Shore_chr7:121783946-121784663
cg11262262_TSS1500_AATF	0.24151615	0.2146543	0.19316825	-0.02148605	-0.0483479	-0.02686185	0.66013986013986	0.0186480186480187	0.0870240870240873	-0.405647736039392	0.0492220737493996	1.2885999971148	1.5470676971252	1.2005802425804	0.00027465401633236	1.56231907223405e-06	5.14415168988761e-05	N_Shore_chr17:35305758-35306757
cg05012946_TSS1500_AATF	0.10181325	0.097191925	0.09616175	-0.00103017500000001	-0.0056515	-0.004621325	0.98010878010878	0.0870240870240873	0.282672882672883	-0.238223275308914	0.262295056488986	1.2885999971148	1.5470676971252	1.2005802425804	0.00027465401633236	1.56231907223405e-06	5.14415168988761e-05	N_Shore_chr17:35305758-35306757
cg11857445_TSS1500_AATF	0.1084306	0.1023945	0.10525735	0.00286285	-0.00317325	-0.0060361	0.98010878010878	0.98010878010878	0.66013986013986	-0.160784315658517	0.452933464761505	1.2885999971148	1.5470676971252	1.2005802425804	0.00027465401633236	1.56231907223405e-06	5.14415168988761e-05	Island_chr17:35305758-35306757
cg06971602_TSS200_AATF	0.050988965	0.05431231	0.05228858	-0.00202373	0.001299615	0.00332334500000001	0.66013986013986	0.98010878010878	0.282672882672883	0.0143244901935943	0.947033640295313	1.2885999971148	1.5470676971252	1.2005802425804	0.00027465401633236	1.56231907223405e-06	5.14415168988761e-05	Island_chr17:35305758-35306757
cg12740148_TSS200_AATF	0.04829304	0.04833808	0.048146265	-0.000191815000000005	-0.000146774999999995	4.50400000000101e-05	0.98010878010878	1	0.66013986013986	0.0165201861012522	0.938928597702785	1.2885999971148	1.5470676971252	1.2005802425804	0.00027465401633236	1.56231907223405e-06	5.14415168988761e-05	Island_chr17:35305758-35306757
cg06385152_TSS200_AATF	0.1099484	0.1102085	0.1045676	-0.00564089999999999	-0.00538079999999999	0.000260099999999999	0.98010878010878	0.98010878010878	0.66013986013986	-0.0940865948591472	0.661897759380199	1.2885999971148	1.5470676971252	1.2005802425804	0.00027465401633236	1.56231907223405e-06	5.14415168988761e-05	Island_chr17:35305758-35306757
cg14974722_TSS200_AATF	0.1174689	0.10994725	0.115501	0.00555375	-0.00196790000000001	-0.00752165	0.66013986013986	1	0.66013986013986	0.0276927714123815	0.897794316500086	1.2885999971148	1.5470676971252	1.2005802425804	0.00027465401633236	1.56231907223405e-06	5.14415168988761e-05	Island_chr17:35305758-35306757
cg03252536_TSS200_AATF	0.035219205	0.0344808	0.037405635	0.00292483499999999	0.00218643	-0.000738404999999998	0.282672882672883	0.98010878010878	0.66013986013986	0.122346934810918	0.568999951778235	1.2885999971148	1.5470676971252	1.2005802425804	0.00027465401633236	1.56231907223405e-06	5.14415168988761e-05	Island_chr17:35305758-35306757
cg12996119_5'UTR_AATF	0.03419467	0.034894055	0.03309985	-0.001794205	-0.00109482	0.000699385000000004	0.282672882672883	0.98010878010878	0.66013986013986	0.147072125597137	0.492849329882705	1.2885999971148	1.5470676971252	1.2005802425804	0.00027465401633236	1.56231907223405e-06	5.14415168988761e-05	Island_chr17:35305758-35306757
cg12996119_1stExon_AATF	0.03419467	0.034894055	0.03309985	-0.001794205	-0.00109482	0.000699385000000004	0.282672882672883	0.98010878010878	0.66013986013986	0.147072125597137	0.492849329882705	1.2885999971148	1.5470676971252	1.2005802425804	0.00027465401633236	1.56231907223405e-06	5.14415168988761e-05	Island_chr17:35305758-35306757
cg02282317_5'UTR_AATF	0.040800155	0.042377245	0.045031035	0.00265379	0.00423087999999999	0.00157709	0.98010878010878	0.282672882672883	0.66013986013986	0.306779298948678	0.144811769628163	1.2885999971148	1.5470676971252	1.2005802425804	0.00027465401633236	1.56231907223405e-06	5.14415168988761e-05	Island_chr17:35305758-35306757
cg02282317_1stExon_AATF	0.040800155	0.042377245	0.045031035	0.00265379	0.00423087999999999	0.00157709	0.98010878010878	0.282672882672883	0.66013986013986	0.306779298948678	0.144811769628163	1.2885999971148	1.5470676971252	1.2005802425804	0.00027465401633236	1.56231907223405e-06	5.14415168988761e-05	Island_chr17:35305758-35306757
cg00138525_Body_AATF	0.09516826	0.093531815	0.09347823	-5.35849999999949e-05	-0.00169003000000001	-0.00163644500000001	0.98010878010878	0.98010878010878	0.66013986013986	-0.0344839488982079	0.872908770642587	1.2885999971148	1.5470676971252	1.2005802425804	0.00027465401633236	1.56231907223405e-06	5.14415168988761e-05	Island_chr17:35305758-35306757
cg25742201_Body_AATF	0.09196433	0.089115935	0.087892745	-0.00122319000000001	-0.004071585	-0.00284839499999999	0.98010878010878	0.98010878010878	0.66013986013986	-0.219165201800619	0.303504805038262	1.2885999971148	1.5470676971252	1.2005802425804	0.00027465401633236	1.56231907223405e-06	5.14415168988761e-05	S_Shore_chr17:35305758-35306757
cg11414044_Body_AATF	0.87338245	0.86865855	0.8650131	-0.00364544999999983	-0.00836934999999994	-0.00472390000000011	0.66013986013986	0.66013986013986	0.282672882672883	-0.288543940569991	0.171499387715402	1.2885999971148	1.5470676971252	1.2005802425804	0.00027465401633236	1.56231907223405e-06	5.14415168988761e-05	S_Shore_chr17:35305758-35306757
cg02975268_Body_AATF	0.8239719	0.81522645	0.80269075	-0.0125357	-0.02128115	-0.00874544999999993	0.98010878010878	0.282672882672883	0.98010878010878	-0.0551381840127281	0.798031771917553	1.2885999971148	1.5470676971252	1.2005802425804	0.00027465401633236	1.56231907223405e-06	5.14415168988761e-05	S_Shelf_chr17:35305758-35306757
cg04703476_Body_AATF	0.8356486	0.8403995	0.84223005	0.00183054999999999	0.00658144999999999	0.0047509	0.98010878010878	0.98010878010878	0.98010878010878	-0.159500776035404	0.456596121690847	1.2885999971148	1.5470676971252	1.2005802425804	0.00027465401633236	1.56231907223405e-06	5.14415168988761e-05	_
cg04920416_Body_AATF	0.8087438	0.81795215	0.8002151	-0.01773705	-0.00852870000000006	0.00920834999999998	0.282672882672883	0.66013986013986	0.66013986013986	-0.264101143648131	0.212381919606764	1.2885999971148	1.5470676971252	1.2005802425804	0.00027465401633236	1.56231907223405e-06	5.14415168988761e-05	_
cg05443407_Body_AATF	0.87248665	0.87318875	0.87117165	-0.00201709999999999	-0.00131500000000007	0.000702099999999928	0.66013986013986	0.98010878010878	0.98010878010878	-0.206461392907567	0.333075391303107	1.2885999971148	1.5470676971252	1.2005802425804	0.00027465401633236	1.56231907223405e-06	5.14415168988761e-05	_
cg10760240_3'UTR_AATF	0.8376475	0.8410666	0.83580965	-0.00525694999999993	-0.00183785000000003	0.0034190999999999	0.98010878010878	0.98010878010878	0.98010878010878	-0.0788012888302233	0.714359617844939	1.2885999971148	1.5470676971252	1.2005802425804	0.00027465401633236	1.56231907223405e-06	5.14415168988761e-05	_
cg20151045_3'UTR_AATF	0.9206707	0.9194533	0.9187102	-0.000743099999999997	-0.00196049999999992	-0.00121739999999992	0.66013986013986	0.98010878010878	1	0.0594639231784304	0.782544007409024	1.2885999971148	1.5470676971252	1.2005802425804	0.00027465401633236	1.56231907223405e-06	5.14415168988761e-05	_
cg11873161_3'UTR_AATK	0.79720965	0.79003895	0.7860562	-0.00398275000000003	-0.0111534500000001	-0.00717070000000009	0.98010878010878	0.98010878010878	0.66013986013986	-0.121163095275121	0.57277260928306	1.55702685181108	1.9368657774248	1.24395142907902	0.0130242657121408	0.000533798783244062	1.60031913431906e-05	N_Shore_chr17:79093076-79096677
cg03809847_Body_AATK	0.1615191	0.15759345	0.18095715	0.0233637	0.01943805	-0.00392565	0.0870240870240873	0.0870240870240873	0.98010878010878	0.0409654991031491	0.849266079876317	1.55702685181108	1.9368657774248	1.24395142907902	0.0130242657121408	0.000533798783244062	1.60031913431906e-05	Island_chr17:79093076-79096677
cg06971227_Body_AATK	0.50173185	0.55557335	0.5804249	0.0248515499999999	0.0786930499999999	0.0538415	0.66013986013986	0.282672882672883	0.98010878010878	0.053211800703595	0.804953178859167	1.55702685181108	1.9368657774248	1.24395142907902	0.0130242657121408	0.000533798783244062	1.60031913431906e-05	Island_chr17:79093076-79096677
cg02460935_Body_AATK	0.7842193	0.78379365	0.79114695	0.0073532999999999	0.00692764999999995	-0.000425649999999944	0.66013986013986	0.66013986013986	0.98010878010878	0.141373469876475	0.509937518624983	1.55702685181108	1.9368657774248	1.24395142907902	0.0130242657121408	0.000533798783244062	1.60031913431906e-05	Island_chr17:79093076-79096677
cg25508376_Body_AATK	0.7960049	0.8192802	0.8058942	-0.0133859999999999	0.00988929999999999	0.0232752999999999	0.0870240870240873	0.98010878010878	0.282672882672883	-0.240878841109811	0.256853538586342	1.55702685181108	1.9368657774248	1.24395142907902	0.0130242657121408	0.000533798783244062	1.60031913431906e-05	Island_chr17:79093076-79096677
cg04105716_Body_AATK	0.797023	0.82374535	0.77897035	-0.044775	-0.01805265	0.02672235	0.0870240870240873	0.66013986013986	0.66013986013986	0.0568242885330887	0.791985749814276	1.55702685181108	1.9368657774248	1.24395142907902	0.0130242657121408	0.000533798783244062	1.60031913431906e-05	Island_chr17:79093076-79096677
cg20541344_Body_AATK	0.2934952	0.29555005	0.3206828	0.02513275	0.0271876000000001	0.00205485000000005	0.282672882672883	0.282672882672883	0.98010878010878	0.0695519919065054	0.746744103466064	1.55702685181108	1.9368657774248	1.24395142907902	0.0130242657121408	0.000533798783244062	1.60031913431906e-05	Island_chr17:79093076-79096677
cg05292376_Body_AATK	0.5630431	0.60828645	0.6072406	-0.00104585000000001	0.0441975	0.04524335	0.66013986013986	0.282672882672883	0.98010878010878	0.140890547993955	0.511398746044057	1.55702685181108	1.9368657774248	1.24395142907902	0.0130242657121408	0.000533798783244062	1.60031913431906e-05	Island_chr17:79093076-79096677
cg13781408_Body_AATK	0.48487715	0.50520475	0.4862829	-0.01892185	0.00140574999999998	0.0203276	0.98010878010878	0.66013986013986	0.66013986013986	0.0240421403201948	0.911211895649129	1.55702685181108	1.9368657774248	1.24395142907902	0.0130242657121408	0.000533798783244062	1.60031913431906e-05	Island_chr17:79093076-79096677
cg17279079_Body_AATK	0.4436904	0.4330284	0.471548	0.0385196	0.0278576	-0.0106620000000001	0.66013986013986	0.98010878010878	0.98010878010878	-0.0465248264814146	0.829086572017431	1.55702685181108	1.9368657774248	1.24395142907902	0.0130242657121408	0.000533798783244062	1.60031913431906e-05	Island_chr17:79093076-79096677
cg03709925_Body_AATK	0.45031185	0.450514	0.4726234	0.0221094000000001	0.02231155	0.000202149999999957	0.66013986013986	0.66013986013986	1	0.122861755015853	0.567362775561332	1.55702685181108	1.9368657774248	1.24395142907902	0.0130242657121408	0.000533798783244062	1.60031913431906e-05	Island_chr17:79093076-79096677
cg02546490_Body_AATK	0.40906085	0.43254475	0.4477472	0.01520245	0.03868635	0.0234838999999999	0.282672882672883	0.0870240870240873	0.66013986013986	0.0625138474833371	0.771671755320716	1.55702685181108	1.9368657774248	1.24395142907902	0.0130242657121408	0.000533798783244062	1.60031913431906e-05	Island_chr17:79093076-79096677
cg22497856_Body_AATK	0.4037943	0.42900825	0.44051255	0.0115043	0.03671825	0.02521395	0.66013986013986	0.0870240870240873	0.66013986013986	0.0374992865259904	0.861895376568367	1.55702685181108	1.9368657774248	1.24395142907902	0.0130242657121408	0.000533798783244062	1.60031913431906e-05	Island_chr17:79093076-79096677
cg15761799_Body_AATK	0.534432	0.47165925	0.55750875	0.0858495	0.02307675	-0.06277275	0.282672882672883	0.98010878010878	0.66013986013986	0.0148319378894123	0.945160000745937	1.55702685181108	1.9368657774248	1.24395142907902	0.0130242657121408	0.000533798783244062	1.60031913431906e-05	S_Shore_chr17:79093076-79096677
cg23499929_Body_AATK	0.63787	0.56369645	0.6658057	0.10210925	0.0279357	-0.0741735499999999	0.282672882672883	0.66013986013986	0.66013986013986	0.0210950722641666	0.922060962215435	1.55702685181108	1.9368657774248	1.24395142907902	0.0130242657121408	0.000533798783244062	1.60031913431906e-05	S_Shore_chr17:79093076-79096677
cg24750674_Body_AATK	0.7765668	0.67722975	0.7360787	0.05884895	-0.0404881	-0.09933705	0.66013986013986	0.98010878010878	0.66013986013986	-0.0903402437639467	0.674625014284696	1.55702685181108	1.9368657774248	1.24395142907902	0.0130242657121408	0.000533798783244062	1.60031913431906e-05	S_Shore_chr17:79093076-79096677
cg02113284_Body_AATK	0.72668105	0.73324155	0.720175	-0.01306655	-0.00650605000000004	0.00656049999999997	0.98010878010878	0.66013986013986	0.66013986013986	0.154529567574833	0.470926677411844	1.55702685181108	1.9368657774248	1.24395142907902	0.0130242657121408	0.000533798783244062	1.60031913431906e-05	S_Shore_chr17:79093076-79096677
cg08317891_Body_AATK	0.82164385	0.82425445	0.832168	0.00791355000000005	0.0105241500000001	0.00261060000000002	0.66013986013986	0.98010878010878	0.98010878010878	-0.0246905577651726	0.908826869098535	1.55702685181108	1.9368657774248	1.24395142907902	0.0130242657121408	0.000533798783244062	1.60031913431906e-05	S_Shore_chr17:79093076-79096677
cg09591867_Body_AATK	0.91023155	0.9141357	0.90243185	-0.0117038500000001	-0.00779970000000008	0.00390415	0.98010878010878	0.98010878010878	0.98010878010878	0.162761206775609	0.447322603560331	1.55702685181108	1.9368657774248	1.24395142907902	0.0130242657121408	0.000533798783244062	1.60031913431906e-05	S_Shore_chr17:79093076-79096677
cg04935521_Body_AATK	0.74656685	0.73893985	0.74269705	0.00375720000000002	-0.00386980000000003	-0.00762700000000005	1	0.98010878010878	0.98010878010878	0.0671814913846541	0.755113797012384	1.55702685181108	1.9368657774248	1.24395142907902	0.0130242657121408	0.000533798783244062	1.60031913431906e-05	N_Shelf_chr17:79102748-79102970
cg18609037_Body_AATK	0.7160242	0.7134263	0.73277245	0.01934615	0.01674825	-0.00259789999999993	0.66013986013986	0.66013986013986	0.846620046620047	0.278190088277445	0.198686655926039	1.55702685181108	1.9368657774248	1.24395142907902	0.0130242657121408	0.000533798783244062	1.60031913431906e-05	N_Shelf_chr17:79102748-79102970
cg02317955_Body_AATK	0.7060234	0.7371854	0.7118957	-0.0252897	0.00587229999999994	0.0311619999999999	0.66013986013986	0.98010878010878	0.66013986013986	0.00387542336763425	0.985661116229297	1.55702685181108	1.9368657774248	1.24395142907902	0.0130242657121408	0.000533798783244062	1.60031913431906e-05	N_Shelf_chr17:79102748-79102970
cg26766064_Body_AATK	0.49623215	0.54668155	0.50074705	-0.0459345	0.00451489999999999	0.0504494	0.66013986013986	0.98010878010878	0.282672882672883	0.00244843317955806	0.990940640158111	1.55702685181108	1.9368657774248	1.24395142907902	0.0130242657121408	0.000533798783244062	1.60031913431906e-05	N_Shelf_chr17:79102748-79102970
cg18637486_Body_AATK	0.65024325	0.70275345	0.6828735	-0.01987995	0.0326302500000001	0.0525102000000001	0.66013986013986	0.98010878010878	0.66013986013986	-0.0387882464923077	0.857194991698209	1.55702685181108	1.9368657774248	1.24395142907902	0.0130242657121408	0.000533798783244062	1.60031913431906e-05	N_Shelf_chr17:79102748-79102970
cg06807993_Body_AATK	0.5716659	0.6305453	0.59402365	-0.0365216500000001	0.0223577500000001	0.0588794000000001	0.98010878010878	0.66013986013986	0.282672882672883	0.0302926378021313	0.88825506197742	1.55702685181108	1.9368657774248	1.24395142907902	0.0130242657121408	0.000533798783244062	1.60031913431906e-05	N_Shelf_chr17:79102748-79102970
cg21473782_Body_AATK	0.6083826	0.67712035	0.66430505	-0.0128153	0.0559224500000001	0.06873775	0.282672882672883	0.0870240870240873	0.0870240870240873	0.222087966218685	0.296938884672021	1.55702685181108	1.9368657774248	1.24395142907902	0.0130242657121408	0.000533798783244062	1.60031913431906e-05	N_Shelf_chr17:79102748-79102970
cg06869212_Body_AATK	0.73547465	0.7004907	0.69738765	-0.00310305	-0.038087	-0.03498395	0.98010878010878	0.282672882672883	0.98010878010878	-0.373610193507879	0.0721189343672826	1.55702685181108	1.9368657774248	1.24395142907902	0.0130242657121408	0.000533798783244062	1.60031913431906e-05	N_Shelf_chr17:79102748-79102970
cg23295826_Body_AATK	0.61578075	0.69229375	0.6419685	-0.05032525	0.0261877499999998	0.0765129999999998	0.66013986013986	0.98010878010878	0.66013986013986	-0.105348992851963	0.624191799026965	1.55702685181108	1.9368657774248	1.24395142907902	0.0130242657121408	0.000533798783244062	1.60031913431906e-05	N_Shelf_chr17:79102748-79102970
cg11600078_Body_AATK	0.5387794	0.56344345	0.5450259	-0.01841755	0.00624650000000004	0.02466405	0.282672882672883	0.98010878010878	0.98010878010878	-0.198989238919024	0.351247410860316	1.55702685181108	1.9368657774248	1.24395142907902	0.0130242657121408	0.000533798783244062	1.60031913431906e-05	N_Shelf_chr17:79102748-79102970
cg06332842_Body_AATK	0.70054355	0.7964503	0.735732	-0.0607183	0.03518845	0.09590675	0.282672882672883	0.98010878010878	0.0870240870240873	-0.18174599850958	0.395352679237929	1.55702685181108	1.9368657774248	1.24395142907902	0.0130242657121408	0.000533798783244062	1.60031913431906e-05	N_Shelf_chr17:79102748-79102970
cg23176214_Body_AATK	0.7705202	0.8095051	0.77926375	-0.0302413499999999	0.00874355000000004	0.0389849	0.0870240870240873	0.98010878010878	0.282672882672883	-0.122770185518089	0.567653821629025	1.55702685181108	1.9368657774248	1.24395142907902	0.0130242657121408	0.000533798783244062	1.60031913431906e-05	N_Shelf_chr17:79102748-79102970
cg26068527_Body_AATK	0.73818355	0.75253625	0.7230855	-0.02945075	-0.01509805	0.0143527	0.66013986013986	0.98010878010878	0.66013986013986	-0.298948623398078	0.155883186362394	1.55702685181108	1.9368657774248	1.24395142907902	0.0130242657121408	0.000533798783244062	1.60031913431906e-05	N_Shelf_chr17:79102748-79102970
cg24085713_Body_AATK	0.428934	0.4881318	0.49946835	0.01133655	0.07053435	0.0591978	0.98010878010878	0.282672882672883	0.66013986013986	0.27353548462658	0.195893049587294	1.55702685181108	1.9368657774248	1.24395142907902	0.0130242657121408	0.000533798783244062	1.60031913431906e-05	N_Shelf_chr17:79102748-79102970
cg17975663_Body_AATK	0.8307373	0.8360855	0.8333265	-0.00275900000000007	0.00258919999999996	0.00534820000000003	0.98010878010878	0.98010878010878	0.66013986013986	0.140482951947667	0.512633632162693	1.55702685181108	1.9368657774248	1.24395142907902	0.0130242657121408	0.000533798783244062	1.60031913431906e-05	N_Shore_chr17:79102748-79102970
cg24545728_Body_AATK	0.8093989	0.79869485	0.79971905	0.00102420000000003	-0.00967984999999993	-0.01070405	0.66013986013986	0.66013986013986	0.66013986013986	-0.111416403603075	0.604244091851203	1.55702685181108	1.9368657774248	1.24395142907902	0.0130242657121408	0.000533798783244062	1.60031913431906e-05	Island_chr17:79102748-79102970
cg02182592_Body_AATK	0.68134485	0.6950968	0.64651985	-0.04857695	-0.034825	0.01375195	0.0870240870240873	0.282672882672883	0.98010878010878	-0.227043957776063	0.286008925981488	1.55702685181108	1.9368657774248	1.24395142907902	0.0130242657121408	0.000533798783244062	1.60031913431906e-05	Island_chr17:79102748-79102970
cg06310712_Body_AATK	0.8119541	0.8002182	0.78613035	-0.01408785	-0.0258237499999999	-0.0117358999999999	0.66013986013986	0.282672882672883	0.282672882672883	-0.140531603491873	0.512486157569388	1.55702685181108	1.9368657774248	1.24395142907902	0.0130242657121408	0.000533798783244062	1.60031913431906e-05	S_Shore_chr17:79102748-79102970
cg14312860_Body_AATK	0.8571089	0.84656845	0.85156295	0.00499450000000001	-0.00554595000000013	-0.0105404500000001	0.98010878010878	0.98010878010878	0.66013986013986	0.130866418441417	0.542181467998779	1.55702685181108	1.9368657774248	1.24395142907902	0.0130242657121408	0.000533798783244062	1.60031913431906e-05	S_Shelf_chr17:79102748-79102970
cg13466409_Body_AATK	0.88421485	0.87641445	0.86331645	-0.0130980000000001	-0.0208984000000001	-0.00780040000000004	0.282672882672883	0.0870240870240873	0.66013986013986	-0.3398833007953	0.104164431013304	1.55702685181108	1.9368657774248	1.24395142907902	0.0130242657121408	0.000533798783244062	1.60031913431906e-05	N_Shelf_chr17:79109698-79109911
cg02004044_Body_AATK	0.80991975	0.8208587	0.8099631	-0.0108956	4.33500000001086e-05	0.0109389500000001	0.282672882672883	0.98010878010878	0.66013986013986	-0.0991937011982608	0.644693571032971	1.55702685181108	1.9368657774248	1.24395142907902	0.0130242657121408	0.000533798783244062	1.60031913431906e-05	N_Shelf_chr17:79109698-79109911
cg24688837_Body_AATK	0.80756755	0.809518	0.80490985	-0.00460814999999992	-0.00265769999999999	0.00195044999999994	0.66013986013986	0.66013986013986	0.98010878010878	-0.103049951716048	0.631818761591983	1.55702685181108	1.9368657774248	1.24395142907902	0.0130242657121408	0.000533798783244062	1.60031913431906e-05	N_Shelf_chr17:79109698-79109911
cg23535449_Body_AATK	0.8577572	0.84462495	0.83914715	-0.00547779999999998	-0.0186100499999999	-0.01313225	0.282672882672883	0.282672882672883	0.0870240870240873	-0.162475475005172	0.448131294528307	1.55702685181108	1.9368657774248	1.24395142907902	0.0130242657121408	0.000533798783244062	1.60031913431906e-05	N_Shelf_chr17:79109698-79109911
cg11236755_Body_AATK	0.7342314	0.7410678	0.7189739	-0.0220939	-0.0152575	0.00683639999999996	0.66013986013986	0.66013986013986	0.66013986013986	-0.157093211472781	0.463507788492964	1.55702685181108	1.9368657774248	1.24395142907902	0.0130242657121408	0.000533798783244062	1.60031913431906e-05	N_Shore_chr17:79109698-79109911
cg20273576_Body_AATK	0.8032793	0.70407805	0.78407775	0.0799997	-0.01920155	-0.09920125	0.66013986013986	0.66013986013986	0.282672882672883	0.0679172545843062	0.752513074809112	1.55702685181108	1.9368657774248	1.24395142907902	0.0130242657121408	0.000533798783244062	1.60031913431906e-05	N_Shore_chr17:79109698-79109911
cg26998842_Body_AATK	0.7209278	0.72179045	0.74457035	0.0227799	0.02364255	0.000862650000000076	0.98010878010878	0.66013986013986	0.98010878010878	0.131368409544262	0.540619753266606	1.55702685181108	1.9368657774248	1.24395142907902	0.0130242657121408	0.000533798783244062	1.60031913431906e-05	N_Shore_chr17:79109698-79109911
cg17517390_Body_AATK	0.8845878	0.87745095	0.86633685	-0.0111141000000001	-0.0182509500000001	-0.00713684999999997	0.66013986013986	0.282672882672883	0.98010878010878	-0.0385791291649251	0.857957253516632	1.55702685181108	1.9368657774248	1.24395142907902	0.0130242657121408	0.000533798783244062	1.60031913431906e-05	N_Shore_chr17:79109698-79109911
cg26729669_Body_AATK	0.9303013	0.93318535	0.93284035	-0.00034500000000004	0.00253904999999999	0.00288405000000003	0.98010878010878	0.66013986013986	0.66013986013986	0.00915818029553355	0.966122939890392	1.55702685181108	1.9368657774248	1.24395142907902	0.0130242657121408	0.000533798783244062	1.60031913431906e-05	N_Shore_chr17:79109698-79109911
cg26011846_Body_AATK	0.9399229	0.93228035	0.9280564	-0.00422395000000009	-0.0118665	-0.00764254999999991	0.98010878010878	0.0870240870240873	0.282672882672883	-0.35116384050773	0.0924566033429978	1.55702685181108	1.9368657774248	1.24395142907902	0.0130242657121408	0.000533798783244062	1.60031913431906e-05	N_Shore_chr17:79109698-79109911
cg08380391_Body_AATK	0.38466225	0.42221155	0.42884055	0.006629	0.0441783	0.0375493	0.98010878010878	0.282672882672883	0.66013986013986	0.0331526339950513	0.877778763558262	1.55702685181108	1.9368657774248	1.24395142907902	0.0130242657121408	0.000533798783244062	1.60031913431906e-05	Island_chr17:79109698-79109911
cg24924502_Body_AATK	0.51912775	0.6407573	0.6045633	-0.0361940000000001	0.0854355499999999	0.12162955	0.66013986013986	0.0870240870240873	0.282672882672883	0.0813023901626284	0.705681475513658	1.55702685181108	1.9368657774248	1.24395142907902	0.0130242657121408	0.000533798783244062	1.60031913431906e-05	Island_chr17:79109698-79109911
cg16067628_Body_AATK	0.4351494	0.5648805	0.46517135	-0.09970915	0.03002195	0.1297311	0.282672882672883	0.66013986013986	0.66013986013986	-0.0782624459115415	0.716233805360933	1.55702685181108	1.9368657774248	1.24395142907902	0.0130242657121408	0.000533798783244062	1.60031913431906e-05	Island_chr17:79109698-79109911
cg00591333_Body_AATK	0.4070006	0.44959285	0.4212858	-0.02830705	0.0142852	0.04259225	0.66013986013986	0.66013986013986	0.282672882672883	0.0212266961076641	0.921576112257579	1.55702685181108	1.9368657774248	1.24395142907902	0.0130242657121408	0.000533798783244062	1.60031913431906e-05	Island_chr17:79109698-79109911
cg02271139_Body_AATK	0.5562802	0.6292902	0.6139507	-0.0153395000000001	0.0576705	0.07301	0.66013986013986	0.282672882672883	0.66013986013986	0.104035539558405	0.628544597464522	1.55702685181108	1.9368657774248	1.24395142907902	0.0130242657121408	0.000533798783244062	1.60031913431906e-05	S_Shore_chr17:79109698-79109911
cg20287221_Body_AATK	0.7167501	0.79039385	0.78204555	-0.00834830000000009	0.0652954499999999	0.07364375	0.66013986013986	0.0870240870240873	0.0870240870240873	0.337145405026925	0.107164101119295	1.55702685181108	1.9368657774248	1.24395142907902	0.0130242657121408	0.000533798783244062	1.60031913431906e-05	_
cg16276209_Body_AATK	0.91761325	0.9110659	0.90910695	-0.00195895000000001	-0.00850630000000008	-0.00654735000000006	0.98010878010878	0.98010878010878	0.98010878010878	0.173371223655086	0.417846080247678	1.55702685181108	1.9368657774248	1.24395142907902	0.0130242657121408	0.000533798783244062	1.60031913431906e-05	_
cg08373023_Body_AATK	0.93141415	0.92961695	0.94087505	0.0112581	0.00946090000000011	-0.00179719999999994	0.66013986013986	0.66013986013986	1	0.236478248290836	0.265910793905367	1.55702685181108	1.9368657774248	1.24395142907902	0.0130242657121408	0.000533798783244062	1.60031913431906e-05	_
cg11684549_Body_AATK	0.5309335	0.55305205	0.61578615	0.0627340999999999	0.08485265	0.0221185500000001	0.66013986013986	0.66013986013986	0.98010878010878	0.254594704153417	0.22991450728401	1.55702685181108	1.9368657774248	1.24395142907902	0.0130242657121408	0.000533798783244062	1.60031913431906e-05	_
cg20558091_Body_AATK	0.6966224	0.70366305	0.7449235	0.04126045	0.0483011	0.00704064999999998	0.98010878010878	0.66013986013986	0.98010878010878	0.231182504739404	0.277078119953108	1.55702685181108	1.9368657774248	1.24395142907902	0.0130242657121408	0.000533798783244062	1.60031913431906e-05	_
cg17737776_Body_AATK	0.7946359	0.8020044	0.78787465	-0.0141297499999999	-0.00676125000000005	0.00736849999999989	0.66013986013986	0.98010878010878	0.66013986013986	0.143544118258174	0.503394747235968	1.55702685181108	1.9368657774248	1.24395142907902	0.0130242657121408	0.000533798783244062	1.60031913431906e-05	_
ch.17.2196713R_Body_AATK	0.060017495	0.053467655	0.059024125	0.00555646999999999	-0.000993370000000007	-0.00654984	0.66013986013986	0.98010878010878	0.66013986013986	0.132982307362805	0.535613070505787	1.55702685181108	1.9368657774248	1.24395142907902	0.0130242657121408	0.000533798783244062	1.60031913431906e-05	_
cg01383934_Body_AATK	0.6884589	0.6663199	0.70753745	0.04121755	0.01907855	-0.022139	0.66013986013986	0.66013986013986	0.98010878010878	0.132253984007663	0.537869805238454	1.55702685181108	1.9368657774248	1.24395142907902	0.0130242657121408	0.000533798783244062	1.60031913431906e-05	_
cg07971007_Body_AATK	0.6866257	0.6847433	0.70439215	0.0196488499999999	0.01776645	-0.00188239999999995	0.98010878010878	0.66013986013986	0.98010878010878	0.309833291981954	0.140649580234296	1.55702685181108	1.9368657774248	1.24395142907902	0.0130242657121408	0.000533798783244062	1.60031913431906e-05	_
cg04813159_Body_AATK	0.8425316	0.82106335	0.8348151	0.0137517500000001	-0.00771650000000002	-0.0214682500000001	0.66013986013986	0.98010878010878	0.66013986013986	0.0597182140421915	0.781635979895258	1.55702685181108	1.9368657774248	1.24395142907902	0.0130242657121408	0.000533798783244062	1.60031913431906e-05	_
cg20814202_Body_AATK	0.73017075	0.825945	0.82703265	0.00108765000000011	0.0968619000000001	0.0957742499999999	0.98010878010878	0.66013986013986	0.66013986013986	0.0520541128925393	0.809119581983593	1.55702685181108	1.9368657774248	1.24395142907902	0.0130242657121408	0.000533798783244062	1.60031913431906e-05	N_Shelf_chr17:79131879-79132084
cg26783127_Body_AATK	0.831852	0.85640625	0.8581552	0.00174894999999997	0.0263032	0.02455425	1	0.282672882672883	0.282672882672883	0.24449549519382	0.249560696067143	1.55702685181108	1.9368657774248	1.24395142907902	0.0130242657121408	0.000533798783244062	1.60031913431906e-05	N_Shelf_chr17:79131879-79132084
cg16732654_Body_AATK	0.737319	0.72695395	0.7421648	0.0152108500000001	0.00484580000000012	-0.01036505	0.66013986013986	0.98010878010878	0.66013986013986	-0.0118799555742091	0.956063195522157	1.55702685181108	1.9368657774248	1.24395142907902	0.0130242657121408	0.000533798783244062	1.60031913431906e-05	N_Shelf_chr17:79131879-79132084
cg23334433_Body_AATK	0.8386934	0.84110315	0.8371945	-0.00390864999999996	-0.00149889999999986	0.0024097500000001	0.98010878010878	0.66013986013986	0.98010878010878	-0.105813701768975	0.622654655638431	1.55702685181108	1.9368657774248	1.24395142907902	0.0130242657121408	0.000533798783244062	1.60031913431906e-05	N_Shelf_chr17:79131879-79132084
cg13618516_Body_AATK	0.8679871	0.86410955	0.87165355	0.007544	0.00366644999999999	-0.00387755000000001	0.98010878010878	0.98010878010878	0.98010878010878	0.149098378374431	0.486842941686233	1.55702685181108	1.9368657774248	1.24395142907902	0.0130242657121408	0.000533798783244062	1.60031913431906e-05	N_Shelf_chr17:79131879-79132084
cg11190498_Body_AATK	0.7990008	0.8041361	0.7978135	-0.00632260000000007	-0.0011873	0.00513530000000006	0.66013986013986	0.66013986013986	0.66013986013986	0.0786161944753091	0.715003227545064	1.55702685181108	1.9368657774248	1.24395142907902	0.0130242657121408	0.000533798783244062	1.60031913431906e-05	N_Shore_chr17:79131879-79132084
cg13484848_Body_AATK	0.7975647	0.7911786	0.7889006	-0.002278	-0.00866409999999995	-0.00638609999999995	0.66013986013986	0.66013986013986	0.66013986013986	-0.134305513812936	0.531524457308302	1.55702685181108	1.9368657774248	1.24395142907902	0.0130242657121408	0.000533798783244062	1.60031913431906e-05	N_Shore_chr17:79131879-79132084
cg11451039_Body_AATK	0.87966795	0.8682084	0.88116875	0.0129603500000001	0.00150080000000008	-0.01145955	0.282672882672883	1	0.0870240870240873	0.111785603431399	0.603038919168285	1.55702685181108	1.9368657774248	1.24395142907902	0.0130242657121408	0.000533798783244062	1.60031913431906e-05	N_Shore_chr17:79131879-79132084
cg01215717_Body_AATK	0.756628	0.7591766	0.7001085	-0.0590681	-0.0565194999999999	0.00254860000000001	0.575174825174825	0.372804972804973	0.584615384615385	-0.182046849332737	0.417456348911905	1.55702685181108	1.9368657774248	1.24395142907902	0.0130242657121408	0.000533798783244062	1.60031913431906e-05	Island_chr17:79131879-79132084
cg20887396_Body_AATK	0.7060542	0.70376715	0.67724335	-0.0265238	-0.0288108499999999	-0.00228704999999996	0.98010878010878	0.66013986013986	0.98010878010878	-0.192996774089684	0.366234051537055	1.55702685181108	1.9368657774248	1.24395142907902	0.0130242657121408	0.000533798783244062	1.60031913431906e-05	Island_chr17:79131879-79132084
cg15614883_Body_AATK	0.76650325	0.77928195	0.71431655	-0.0649654000000001	-0.0521867	0.0127787	0.0870240870240873	0.0870240870240873	0.66013986013986	-0.245817843539172	0.246928173373407	1.55702685181108	1.9368657774248	1.24395142907902	0.0130242657121408	0.000533798783244062	1.60031913431906e-05	Island_chr17:79131879-79132084
cg25986678_Body_AATK	0.84523165	0.8368025	0.85033915	0.0135366499999999	0.00510749999999993	-0.00842915	0.98010878010878	0.98010878010878	0.66013986013986	0.00293807235737767	0.989129039358532	1.55702685181108	1.9368657774248	1.24395142907902	0.0130242657121408	0.000533798783244062	1.60031913431906e-05	Island_chr17:79131879-79132084
cg16046227_Body_AATK	0.81071115	0.81913985	0.81122545	-0.00791439999999999	0.000514300000000079	0.00842870000000007	0.98010878010878	1	0.66013986013986	-0.0569034073722722	0.791702328710951	1.55702685181108	1.9368657774248	1.24395142907902	0.0130242657121408	0.000533798783244062	1.60031913431906e-05	Island_chr17:79133094-79133348
cg25854943_Body_AATK	0.80668065	0.81488645	0.8017624	-0.0131240499999999	-0.00491825000000001	0.00820579999999993	0.00248640248640264	0.98010878010878	0.0186480186480187	0.042504239986943	0.843670933404851	1.55702685181108	1.9368657774248	1.24395142907902	0.0130242657121408	0.000533798783244062	1.60031913431906e-05	Island_chr17:79133094-79133348
cg00321082_Body_AATK	0.92426065	0.92713965	0.9177573	-0.00938234999999998	-0.00650335000000002	0.00287899999999996	0.66013986013986	0.282672882672883	0.98010878010878	-0.205312207962432	0.335832775749433	1.55702685181108	1.9368657774248	1.24395142907902	0.0130242657121408	0.000533798783244062	1.60031913431906e-05	Island_chr17:79133094-79133348
cg21105924_Body_AATK	0.83337345	0.83117065	0.8107923	-0.02037835	-0.02258115	-0.00220280000000006	0.0870240870240873	0.0186480186480187	0.66013986013986	-0.0139715142534382	0.948337087948671	1.55702685181108	1.9368657774248	1.24395142907902	0.0130242657121408	0.000533798783244062	1.60031913431906e-05	S_Shore_chr17:79131879-79132084
cg23768117_Body_AATK	0.5605552	0.5896557	0.576878	-0.0127777	0.0163228	0.0291005	0.98010878010878	0.66013986013986	0.66013986013986	-0.0291121864721296	0.892584508105848	1.55702685181108	1.9368657774248	1.24395142907902	0.0130242657121408	0.000533798783244062	1.60031913431906e-05	S_Shore_chr17:79133094-79133348
cg17459387_Body_AATK	0.86957515	0.87515125	0.85611055	-0.0190407000000001	-0.0134646	0.00557610000000008	0.98010878010878	0.66013986013986	0.98010878010878	0.112831628045544	0.599629875321066	1.55702685181108	1.9368657774248	1.24395142907902	0.0130242657121408	0.000533798783244062	1.60031913431906e-05	S_Shore_chr17:79133094-79133348
cg26729913_Body_AATK	0.6278278	0.633689	0.6132381	-0.0204508999999999	-0.0145896999999999	0.00586120000000001	0.282672882672883	0.282672882672883	0.98010878010878	-0.480272107442043	0.0175332272557339	1.55702685181108	1.9368657774248	1.24395142907902	0.0130242657121408	0.000533798783244062	1.60031913431906e-05	S_Shore_chr17:79133094-79133348
cg05569220_Body_AATK	0.33588435	0.32587465	0.3496805	0.02380585	0.01379615	-0.0100097	0.282672882672883	0.66013986013986	0.282672882672883	-0.0611983108711401	0.77635634493117	1.55702685181108	1.9368657774248	1.24395142907902	0.0130242657121408	0.000533798783244062	1.60031913431906e-05	N_Shore_chr17:79139501-79140028
cg06136185_Body_AATK	0.618346	0.61527685	0.61872215	0.00344529999999998	0.000376149999999909	-0.00306915000000008	0.66013986013986	0.98010878010878	0.98010878010878	0.0153008471683502	0.943428906406378	1.55702685181108	1.9368657774248	1.24395142907902	0.0130242657121408	0.000533798783244062	1.60031913431906e-05	N_Shore_chr17:79139501-79140028
cg11689732_Body_AATK	0.5656838	0.57094355	0.57672745	0.00578390000000006	0.0110436500000001	0.00525975000000001	0.66013986013986	0.98010878010878	0.98010878010878	-0.0492730515529883	0.819148729709709	1.55702685181108	1.9368657774248	1.24395142907902	0.0130242657121408	0.000533798783244062	1.60031913431906e-05	N_Shore_chr17:79139501-79140028
cg26245256_Body_AATK	0.4400347	0.4319359	0.43966485	0.00772895000000001	-0.000369850000000005	-0.00809880000000002	0.66013986013986	0.98010878010878	0.98010878010878	-0.136515987968558	0.524727250107125	1.55702685181108	1.9368657774248	1.24395142907902	0.0130242657121408	0.000533798783244062	1.60031913431906e-05	N_Shore_chr17:79139501-79140028
cg15665342_Body_AATK	0.29601635	0.27320825	0.2511186	-0.02208965	-0.04489775	-0.0228081	0.66013986013986	0.282672882672883	0.98010878010878	-0.053623630372369	0.80347227997975	1.55702685181108	1.9368657774248	1.24395142907902	0.0130242657121408	0.000533798783244062	1.60031913431906e-05	Island_chr17:79139501-79140028
cg26717786_Body_AATK	0.100171905	0.10216359	0.10405255	0.00188896	0.00388064499999999	0.00199168499999999	0.98010878010878	0.98010878010878	0.98010878010878	-0.0793923378425014	0.712305690041321	1.55702685181108	1.9368657774248	1.24395142907902	0.0130242657121408	0.000533798783244062	1.60031913431906e-05	Island_chr17:79139501-79140028
cg01249533_TSS1500_AATK	0.1516713	0.1513628	0.14878375	-0.00257905	-0.00288755000000002	-0.000308500000000017	0.98010878010878	0.66013986013986	0.98010878010878	-0.138746313433257	0.517911238255305	1.55702685181108	1.9368657774248	1.24395142907902	0.0130242657121408	0.000533798783244062	1.60031913431906e-05	S_Shore_chr17:79139501-79140028
cg00555905_TSS1500_AATK	0.44620755	0.44603095	0.3436315	-0.10239945	-0.10257605	-0.000176599999999971	0.66013986013986	0.282672882672883	0.98010878010878	-0.218669484724001	0.304627248089325	1.55702685181108	1.9368657774248	1.24395142907902	0.0130242657121408	0.000533798783244062	1.60031913431906e-05	S_Shore_chr17:79139501-79140028
cg09142578_TSS1500_AATK	0.4469227	0.43421245	0.35113735	-0.0830751	-0.09578535	-0.01271025	0.98010878010878	0.282672882672883	0.66013986013986	-0.2616503793447	0.216813243184941	1.55702685181108	1.9368657774248	1.24395142907902	0.0130242657121408	0.000533798783244062	1.60031913431906e-05	S_Shore_chr17:79139501-79140028
cg01633363_TSS1500_AATK	0.42549075	0.42137125	0.4184938	-0.00287744999999995	-0.00699695	-0.00411950000000005	0.66013986013986	0.282672882672883	0.98010878010878	-0.292592230070379	0.165299123459614	1.55702685181108	1.9368657774248	1.24395142907902	0.0130242657121408	0.000533798783244062	1.60031913431906e-05	S_Shore_chr17:79139501-79140028
cg05075996_TSS1500_ABAT	0.8050968	0.8156909	0.8057778	-0.00991310000000001	0.000680999999999932	0.0105940999999999	0.66013986013986	0.98010878010878	0.282672882672883	-0.0912959901220996	0.671369711006878	2.08448169826602	2.56289792269522	1.22951327652681	0.000463063146211575	7.58410585338364e-06	0.000688630437475117	N_Shore_chr16:8768256-8768619
cg02564313_TSS1500_ABAT	0.7518341	0.7201315	0.7433938	0.0232623	-0.00844029999999996	-0.0317025999999999	0.282672882672883	0.66013986013986	0.282672882672883	0.137233078037324	0.522531129409376	2.08448169826602	2.56289792269522	1.22951327652681	0.000463063146211575	7.58410585338364e-06	0.000688630437475117	N_Shore_chr16:8768256-8768619
cg03698956_TSS1500_ABAT	0.095008815	0.09735386	0.090862765	-0.006491095	-0.00414605	0.002345045	0.0870240870240873	0.282672882672883	0.98010878010878	-0.345363513095766	0.0983471909248711	2.08448169826602	2.56289792269522	1.22951327652681	0.000463063146211575	7.58410585338364e-06	0.000688630437475117	N_Shore_chr16:8768256-8768619
cg20587543_TSS1500_ABAT	0.086126685	0.08491461	0.08387956	-0.00103505000000001	-0.002247125	-0.00121207499999999	0.98010878010878	0.98010878010878	0.98010878010878	-0.171559347058006	0.422802957226335	2.08448169826602	2.56289792269522	1.22951327652681	0.000463063146211575	7.58410585338364e-06	0.000688630437475117	N_Shore_chr16:8768256-8768619
cg16704802_TSS200_ABAT	0.04199893	0.03674524	0.037994815	0.001249575	-0.004004115	-0.00525369000000001	0.98010878010878	0.66013986013986	0.66013986013986	-0.13164476197792	0.539760903181937	2.08448169826602	2.56289792269522	1.22951327652681	0.000463063146211575	7.58410585338364e-06	0.000688630437475117	Island_chr16:8768256-8768619
cg07740911_1stExon_ABAT	0.041319305	0.03742276	0.03745563	3.28700000000043e-05	-0.003863675	-0.003896545	0.98010878010878	0.282672882672883	0.66013986013986	-0.170359183607021	0.426103874626474	2.08448169826602	2.56289792269522	1.22951327652681	0.000463063146211575	7.58410585338364e-06	0.000688630437475117	Island_chr16:8768256-8768619
cg07740911_5'UTR_ABAT	0.041319305	0.03742276	0.03745563	3.28700000000043e-05	-0.003863675	-0.003896545	0.98010878010878	0.282672882672883	0.66013986013986	-0.170359183607021	0.426103874626474	2.08448169826602	2.56289792269522	1.22951327652681	0.000463063146211575	7.58410585338364e-06	0.000688630437475117	Island_chr16:8768256-8768619
cg09489090_1stExon_ABAT	0.051480875	0.06043641	0.04727434	-0.01316207	-0.004206535	0.008955535	0.282672882672883	0.98010878010878	0.66013986013986	-0.187821705698826	0.379469818133809	2.08448169826602	2.56289792269522	1.22951327652681	0.000463063146211575	7.58410585338364e-06	0.000688630437475117	Island_chr16:8768256-8768619
cg09489090_5'UTR_ABAT	0.051480875	0.06043641	0.04727434	-0.01316207	-0.004206535	0.008955535	0.282672882672883	0.98010878010878	0.66013986013986	-0.187821705698826	0.379469818133809	2.08448169826602	2.56289792269522	1.22951327652681	0.000463063146211575	7.58410585338364e-06	0.000688630437475117	Island_chr16:8768256-8768619
cg22217807_5'UTR_ABAT	0.089323515	0.0885332	0.088563565	3.03649999999905e-05	-0.000759949999999995	-0.000790314999999986	0.66013986013986	0.66013986013986	0.98010878010878	-0.0579907776805456	0.787809737053981	2.08448169826602	2.56289792269522	1.22951327652681	0.000463063146211575	7.58410585338364e-06	0.000688630437475117	Island_chr16:8768256-8768619
cg15890111_5'UTR_ABAT	0.081794125	0.07265659	0.08077502	0.00811843000000001	-0.00101910499999999	-0.009137535	0.282672882672883	0.98010878010878	0.0186480186480187	0.00138048178930953	0.994892059193899	2.08448169826602	2.56289792269522	1.22951327652681	0.000463063146211575	7.58410585338364e-06	0.000688630437475117	S_Shore_chr16:8768256-8768619
cg06228737_5'UTR_ABAT	0.9026138	0.8988331	0.89326605	-0.00556705000000002	-0.00934774999999988	-0.00378069999999986	0.66013986013986	0.282672882672883	0.66013986013986	-0.126490569654891	0.555882780190006	2.08448169826602	2.56289792269522	1.22951327652681	0.000463063146211575	7.58410585338364e-06	0.000688630437475117	S_Shore_chr16:8768256-8768619
cg03718620_5'UTR_ABAT	0.84509935	0.8669751	0.84631485	-0.02066025	0.00121550000000004	0.0218757500000001	0.0186480186480187	0.98010878010878	0.0870240870240873	-0.200153991060778	0.348377040476172	2.08448169826602	2.56289792269522	1.22951327652681	0.000463063146211575	7.58410585338364e-06	0.000688630437475117	S_Shelf_chr16:8768256-8768619
cg03389720_5'UTR_ABAT	0.25657435	0.2217921	0.22484705	0.00305495	-0.0317273	-0.03478225	0.98010878010878	0.0870240870240873	0.0186480186480187	-0.2469429374312	0.244702636678511	2.08448169826602	2.56289792269522	1.22951327652681	0.000463063146211575	7.58410585338364e-06	0.000688630437475117	_
cg07336964_5'UTR_ABAT	0.675261	0.71364865	0.67974085	-0.0339078	0.00447984999999995	0.03838765	0.66013986013986	0.98010878010878	0.66013986013986	0.0544539171333076	0.800488649498874	2.08448169826602	2.56289792269522	1.22951327652681	0.000463063146211575	7.58410585338364e-06	0.000688630437475117	_
cg07336964_TSS1500_ABAT	0.675261	0.71364865	0.67974085	-0.0339078	0.00447984999999995	0.03838765	0.66013986013986	0.98010878010878	0.66013986013986	0.0544539171333076	0.800488649498874	2.08448169826602	2.56289792269522	1.22951327652681	0.000463063146211575	7.58410585338364e-06	0.000688630437475117	_
cg01881182_5'UTR_ABAT	0.6376267	0.71334725	0.66099905	-0.0523482	0.02337235	0.07572055	0.282672882672883	0.66013986013986	0.0870240870240873	0.146576418875795	0.494324344629209	2.08448169826602	2.56289792269522	1.22951327652681	0.000463063146211575	7.58410585338364e-06	0.000688630437475117	_
cg01881182_TSS1500_ABAT	0.6376267	0.71334725	0.66099905	-0.0523482	0.02337235	0.07572055	0.282672882672883	0.66013986013986	0.0870240870240873	0.146576418875795	0.494324344629209	2.08448169826602	2.56289792269522	1.22951327652681	0.000463063146211575	7.58410585338364e-06	0.000688630437475117	_
cg16586594_5'UTR_ABAT	0.55171315	0.64799585	0.58057355	-0.0674223	0.0288604	0.0962827000000001	0.0870240870240873	0.66013986013986	0.282672882672883	0.0974072082540887	0.650692150506633	2.08448169826602	2.56289792269522	1.22951327652681	0.000463063146211575	7.58410585338364e-06	0.000688630437475117	_
cg16586594_TSS1500_ABAT	0.55171315	0.64799585	0.58057355	-0.0674223	0.0288604	0.0962827000000001	0.0870240870240873	0.66013986013986	0.282672882672883	0.0974072082540887	0.650692150506633	2.08448169826602	2.56289792269522	1.22951327652681	0.000463063146211575	7.58410585338364e-06	0.000688630437475117	_
cg26778345_5'UTR_ABAT	0.47757955	0.607696	0.49636525	-0.11133075	0.0187857	0.13011645	0.0870240870240873	0.98010878010878	0.0870240870240873	0.0760860466712137	0.723819784346942	2.08448169826602	2.56289792269522	1.22951327652681	0.000463063146211575	7.58410585338364e-06	0.000688630437475117	_
cg26778345_TSS1500_ABAT	0.47757955	0.607696	0.49636525	-0.11133075	0.0187857	0.13011645	0.0870240870240873	0.98010878010878	0.0870240870240873	0.0760860466712137	0.723819784346942	2.08448169826602	2.56289792269522	1.22951327652681	0.000463063146211575	7.58410585338364e-06	0.000688630437475117	_
cg08241330_5'UTR_ABAT	0.5831064	0.651947	0.6000997	-0.0518473	0.0169933	0.0688406	0.0870240870240873	0.66013986013986	0.282672882672883	0.114677413498194	0.593634266027595	2.08448169826602	2.56289792269522	1.22951327652681	0.000463063146211575	7.58410585338364e-06	0.000688630437475117	_
cg08241330_TSS200_ABAT	0.5831064	0.651947	0.6000997	-0.0518473	0.0169933	0.0688406	0.0870240870240873	0.66013986013986	0.282672882672883	0.114677413498194	0.593634266027595	2.08448169826602	2.56289792269522	1.22951327652681	0.000463063146211575	7.58410585338364e-06	0.000688630437475117	_
cg08834902_5'UTR_ABAT	0.5867744	0.65229045	0.5945307	-0.05775975	0.00775629999999994	0.0655160499999999	0.66013986013986	0.98010878010878	0.282672882672883	0.0719987828770167	0.738134093240149	2.08448169826602	2.56289792269522	1.22951327652681	0.000463063146211575	7.58410585338364e-06	0.000688630437475117	_
cg08834902_TSS200_ABAT	0.5867744	0.65229045	0.5945307	-0.05775975	0.00775629999999994	0.0655160499999999	0.66013986013986	0.98010878010878	0.282672882672883	0.0719987828770167	0.738134093240149	2.08448169826602	2.56289792269522	1.22951327652681	0.000463063146211575	7.58410585338364e-06	0.000688630437475117	_
cg00231389_5'UTR_ABAT	0.45187255	0.5749115	0.4571322	-0.1177793	0.00525964999999995	0.12303895	0.0870240870240873	0.98010878010878	0.0870240870240873	0.0324897288509639	0.880205308245584	2.08448169826602	2.56289792269522	1.22951327652681	0.000463063146211575	7.58410585338364e-06	0.000688630437475117	_
cg00231389_TSS200_ABAT	0.45187255	0.5749115	0.4571322	-0.1177793	0.00525964999999995	0.12303895	0.0870240870240873	0.98010878010878	0.0870240870240873	0.0324897288509639	0.880205308245584	2.08448169826602	2.56289792269522	1.22951327652681	0.000463063146211575	7.58410585338364e-06	0.000688630437475117	_
cg00220102_5'UTR_ABAT	0.591762	0.6666329	0.6476493	-0.0189836	0.0558873	0.0748709	0.66013986013986	0.66013986013986	0.66013986013986	0.172454702863314	0.420349479492883	2.08448169826602	2.56289792269522	1.22951327652681	0.000463063146211575	7.58410585338364e-06	0.000688630437475117	_
cg00220102_TSS200_ABAT	0.591762	0.6666329	0.6476493	-0.0189836	0.0558873	0.0748709	0.66013986013986	0.66013986013986	0.66013986013986	0.172454702863314	0.420349479492883	2.08448169826602	2.56289792269522	1.22951327652681	0.000463063146211575	7.58410585338364e-06	0.000688630437475117	_
cg04332619_5'UTR_ABAT	0.5740289	0.6617071	0.6330064	-0.0287007	0.0589774999999999	0.0876781999999999	0.282672882672883	0.282672882672883	0.282672882672883	0.169174913147581	0.429374735584563	2.08448169826602	2.56289792269522	1.22951327652681	0.000463063146211575	7.58410585338364e-06	0.000688630437475117	_
cg04332619_1stExon_ABAT	0.5740289	0.6617071	0.6330064	-0.0287007	0.0589774999999999	0.0876781999999999	0.282672882672883	0.282672882672883	0.282672882672883	0.169174913147581	0.429374735584563	2.08448169826602	2.56289792269522	1.22951327652681	0.000463063146211575	7.58410585338364e-06	0.000688630437475117	_
cg01221157_5'UTR_ABAT	0.64510255	0.6671525	0.63202675	-0.03512575	-0.0130758	0.02204995	0.66013986013986	0.98010878010878	0.66013986013986	0.0170345401079296	0.937030767557598	2.08448169826602	2.56289792269522	1.22951327652681	0.000463063146211575	7.58410585338364e-06	0.000688630437475117	_
cg01221157_1stExon_ABAT	0.64510255	0.6671525	0.63202675	-0.03512575	-0.0130758	0.02204995	0.66013986013986	0.98010878010878	0.66013986013986	0.0170345401079296	0.937030767557598	2.08448169826602	2.56289792269522	1.22951327652681	0.000463063146211575	7.58410585338364e-06	0.000688630437475117	_
cg10292855_5'UTR_ABAT	0.524462	0.5904957	0.6012125	0.0107168	0.0767504999999999	0.0660337	0.66013986013986	0.282672882672883	0.282672882672883	0.214628930651414	0.313871564424697	2.08448169826602	2.56289792269522	1.22951327652681	0.000463063146211575	7.58410585338364e-06	0.000688630437475117	_
cg10292855_1stExon_ABAT	0.524462	0.5904957	0.6012125	0.0107168	0.0767504999999999	0.0660337	0.66013986013986	0.282672882672883	0.282672882672883	0.214628930651414	0.313871564424697	2.08448169826602	2.56289792269522	1.22951327652681	0.000463063146211575	7.58410585338364e-06	0.000688630437475117	_
cg05372963_5'UTR_ABAT	0.6817547	0.70867095	0.66340245	-0.0452685	-0.01835225	0.0269162500000001	0.66013986013986	0.98010878010878	0.66013986013986	0.00218698161151562	0.991907995043555	2.08448169826602	2.56289792269522	1.22951327652681	0.000463063146211575	7.58410585338364e-06	0.000688630437475117	_
cg05372963_1stExon_ABAT	0.6817547	0.70867095	0.66340245	-0.0452685	-0.01835225	0.0269162500000001	0.66013986013986	0.98010878010878	0.66013986013986	0.00218698161151562	0.991907995043555	2.08448169826602	2.56289792269522	1.22951327652681	0.000463063146211575	7.58410585338364e-06	0.000688630437475117	_
cg26915924_5'UTR_ABAT	0.72382345	0.7564025	0.6901635	-0.0662389999999999	-0.03365995	0.0325790499999999	0.66013986013986	0.98010878010878	0.282672882672883	-0.0164658970476044	0.939128928939622	2.08448169826602	2.56289792269522	1.22951327652681	0.000463063146211575	7.58410585338364e-06	0.000688630437475117	_
cg26915924_1stExon_ABAT	0.72382345	0.7564025	0.6901635	-0.0662389999999999	-0.03365995	0.0325790499999999	0.66013986013986	0.98010878010878	0.282672882672883	-0.0164658970476044	0.939128928939622	2.08448169826602	2.56289792269522	1.22951327652681	0.000463063146211575	7.58410585338364e-06	0.000688630437475117	_
cg07431888_5'UTR_ABAT	0.3470104	0.28423135	0.3264275	0.04219615	-0.0205829	-0.06277905	0.282672882672883	0.282672882672883	0.66013986013986	-0.145048968871252	0.498883158236532	2.08448169826602	2.56289792269522	1.22951327652681	0.000463063146211575	7.58410585338364e-06	0.000688630437475117	_
cg07431888_TSS1500_ABAT	0.3470104	0.28423135	0.3264275	0.04219615	-0.0205829	-0.06277905	0.282672882672883	0.282672882672883	0.66013986013986	-0.145048968871252	0.498883158236532	2.08448169826602	2.56289792269522	1.22951327652681	0.000463063146211575	7.58410585338364e-06	0.000688630437475117	_
cg07439546_5'UTR_ABAT	0.3925682	0.3035543	0.3706727	0.0671184	-0.0218955	-0.0890139	0.0870240870240873	0.0870240870240873	0.0870240870240873	-0.181993858109559	0.394697524245205	2.08448169826602	2.56289792269522	1.22951327652681	0.000463063146211575	7.58410585338364e-06	0.000688630437475117	_
cg07439546_TSS1500_ABAT	0.3925682	0.3035543	0.3706727	0.0671184	-0.0218955	-0.0890139	0.0870240870240873	0.0870240870240873	0.0870240870240873	-0.181993858109559	0.394697524245205	2.08448169826602	2.56289792269522	1.22951327652681	0.000463063146211575	7.58410585338364e-06	0.000688630437475117	_
cg03500056_5'UTR_ABAT	0.2411003	0.2054952	0.22486625	0.01937105	-0.01623405	-0.0356051	0.66013986013986	0.66013986013986	0.282672882672883	-0.222636766034007	0.295715947099691	2.08448169826602	2.56289792269522	1.22951327652681	0.000463063146211575	7.58410585338364e-06	0.000688630437475117	_
cg03500056_TSS200_ABAT	0.2411003	0.2054952	0.22486625	0.01937105	-0.01623405	-0.0356051	0.66013986013986	0.66013986013986	0.282672882672883	-0.222636766034007	0.295715947099691	2.08448169826602	2.56289792269522	1.22951327652681	0.000463063146211575	7.58410585338364e-06	0.000688630437475117	_
cg06604249_5'UTR_ABAT	0.3319649	0.2829433	0.2920553	0.00911200000000001	-0.0399096	-0.0490216	0.98010878010878	0.66013986013986	0.282672882672883	-0.211889516930735	0.320235529250119	2.08448169826602	2.56289792269522	1.22951327652681	0.000463063146211575	7.58410585338364e-06	0.000688630437475117	_
cg06604249_1stExon_ABAT	0.3319649	0.2829433	0.2920553	0.00911200000000001	-0.0399096	-0.0490216	0.98010878010878	0.66013986013986	0.282672882672883	-0.211889516930735	0.320235529250119	2.08448169826602	2.56289792269522	1.22951327652681	0.000463063146211575	7.58410585338364e-06	0.000688630437475117	_
cg09410453_5'UTR_ABAT	0.74067765	0.6873137	0.6121586	-0.0751551	-0.12851905	-0.05336395	0.66013986013986	0.0870240870240873	0.282672882672883	-0.586814011917922	0.00257626042578053	2.08448169826602	2.56289792269522	1.22951327652681	0.000463063146211575	7.58410585338364e-06	0.000688630437475117	_
cg05007180_Body_ABAT	0.8477344	0.85204785	0.8518863	-0.000161549999999955	0.00415189999999999	0.00431344999999994	1	0.66013986013986	0.66013986013986	0.0351064807088185	0.870633054320807	2.08448169826602	2.56289792269522	1.22951327652681	0.000463063146211575	7.58410585338364e-06	0.000688630437475117	_
cg03142071_Body_ABAT	0.7483702	0.77307055	0.7798292	0.00675864999999998	0.031459	0.02470035	0.66013986013986	0.282672882672883	0.66013986013986	0.1658938283047	0.438507312274651	2.08448169826602	2.56289792269522	1.22951327652681	0.000463063146211575	7.58410585338364e-06	0.000688630437475117	_
cg08414528_Body_ABAT	0.89416245	0.8967123	0.88976355	-0.00694874999999995	-0.00439889999999998	0.00254984999999996	0.282672882672883	0.98010878010878	0.98010878010878	-0.0136619274692885	0.94948041678183	2.08448169826602	2.56289792269522	1.22951327652681	0.000463063146211575	7.58410585338364e-06	0.000688630437475117	_
cg26662674_Body_ABAT	0.83996955	0.8402862	0.8275832	-0.012703	-0.01238635	0.000316650000000029	0.282672882672883	0.66013986013986	0.98010878010878	-0.250139919244457	0.238450350775565	2.08448169826602	2.56289792269522	1.22951327652681	0.000463063146211575	7.58410585338364e-06	0.000688630437475117	_
cg08877512_Body_ABAT	0.81212495	0.8165188	0.7995836	-0.0169352	-0.0125413500000001	0.00439384999999992	0.66013986013986	0.66013986013986	0.66013986013986	0.0322895152590876	0.880938390917659	2.08448169826602	2.56289792269522	1.22951327652681	0.000463063146211575	7.58410585338364e-06	0.000688630437475117	_
cg03441945_Body_ABAT	0.67839115	0.68792575	0.6619399	-0.02598585	-0.0164512499999999	0.00953460000000006	0.66013986013986	0.66013986013986	0.66013986013986	-0.136281761319539	0.525445530762281	2.08448169826602	2.56289792269522	1.22951327652681	0.000463063146211575	7.58410585338364e-06	0.000688630437475117	_
cg02040387_3'UTR_ABAT	0.83789885	0.8419822	0.83618385	-0.00579834999999995	-0.00171499999999991	0.00408335000000004	0.282672882672883	0.66013986013986	0.66013986013986	-0.0700063603165001	0.745142968412006	2.08448169826602	2.56289792269522	1.22951327652681	0.000463063146211575	7.58410585338364e-06	0.000688630437475117	_
cg13559409_3'UTR_ABCA1	0.80998455	0.8115237	0.80859115	-0.00293254999999992	-0.00139339999999999	0.00153914999999993	0.66013986013986	0.66013986013986	0.66013986013986	0.175966928357642	0.41080063146422	1.52147680588728	2.46453153645753	1.61982852904569	0.000359927681415356	7.02353167630881e-07	1.11078936653309e-05	_
cg14326305_Body_ABCA1	0.32638975	0.31495405	0.29216525	-0.0227887999999999	-0.0342245	-0.0114357	0.282672882672883	0.0870240870240873	0.98010878010878	-0.495811930755628	0.0137427868260147	1.52147680588728	2.46453153645753	1.61982852904569	0.000359927681415356	7.02353167630881e-07	1.11078936653309e-05	_
cg14063654_Body_ABCA1	0.82229085	0.830769	0.7618427	-0.0689263000000001	-0.06044815	0.00847815000000007	0.0870240870240873	0.0870240870240873	0.98010878010878	-0.553229018423825	0.00504512992093187	1.52147680588728	2.46453153645753	1.61982852904569	0.000359927681415356	7.02353167630881e-07	1.11078936653309e-05	_
cg13571501_Body_ABCA1	0.7804743	0.7689576	0.7880468	0.0190892	0.00757249999999998	-0.0115167	0.66013986013986	0.282672882672883	0.282672882672883	0.161191968127257	0.451773441211248	1.52147680588728	2.46453153645753	1.61982852904569	0.000359927681415356	7.02353167630881e-07	1.11078936653309e-05	_
cg14065382_Body_ABCA1	0.87269795	0.87382655	0.8721326	-0.00169394999999994	-0.00056535000000002	0.00112859999999992	0.98010878010878	0.98010878010878	0.66013986013986	0.16477888922573	0.4416340882448	1.52147680588728	2.46453153645753	1.61982852904569	0.000359927681415356	7.02353167630881e-07	1.11078936653309e-05	_
cg14299235_Body_ABCA1	0.7400195	0.733328	0.7330869	-0.000241099999999994	-0.00693260000000007	-0.00669150000000007	0.66013986013986	0.98010878010878	0.66013986013986	-0.071449626651003	0.740063902570414	1.52147680588728	2.46453153645753	1.61982852904569	0.000359927681415356	7.02353167630881e-07	1.11078936653309e-05	_
cg14431850_5'UTR_ABCA1	0.8575377	0.85995065	0.85176195	-0.00818870000000005	-0.00577574999999997	0.00241295000000008	0.66013986013986	0.282672882672883	0.98010878010878	-0.154524950345102	0.470940093856057	1.52147680588728	2.46453153645753	1.61982852904569	0.000359927681415356	7.02353167630881e-07	1.11078936653309e-05	_
cg14313833_5'UTR_ABCA1	0.8571267	0.85793945	0.8554813	-0.00245814999999994	-0.00164540000000002	0.000812749999999918	0.66013986013986	0.66013986013986	1	0.0183081578868256	0.932332907779286	1.52147680588728	2.46453153645753	1.61982852904569	0.000359927681415356	7.02353167630881e-07	1.11078936653309e-05	_
cg02945674_5'UTR_ABCA1	0.6400299	0.84574735	0.6335617	-0.21218565	-0.00646820000000004	0.20571745	0.282672882672883	0.66013986013986	0.282672882672883	-0.0657106441746261	0.760320560708895	1.52147680588728	2.46453153645753	1.61982852904569	0.000359927681415356	7.02353167630881e-07	1.11078936653309e-05	N_Shore_chr9:107688769-107689046
cg14564724_5'UTR_ABCA1	0.77955085	0.7760441	0.75827755	-0.01776655	-0.0212732999999999	-0.00350674999999989	0.282672882672883	0.282672882672883	0.98010878010878	-0.138561141083619	0.518475510346013	1.52147680588728	2.46453153645753	1.61982852904569	0.000359927681415356	7.02353167630881e-07	1.11078936653309e-05	N_Shore_chr9:107688769-107689046
cg14170545_5'UTR_ABCA1	0.08881742	0.08323964	0.07878391	-0.00445573	-0.01003351	-0.00557777999999999	0.98010878010878	0.98010878010878	0.98010878010878	-0.191939088344292	0.368917166741311	1.52147680588728	2.46453153645753	1.61982852904569	0.000359927681415356	7.02353167630881e-07	1.11078936653309e-05	N_Shore_chr9:107688769-107689046
cg20211653_5'UTR_ABCA1	0.07611652	0.07075724	0.07245679	0.00169954999999999	-0.00365973	-0.00535927999999999	0.98010878010878	0.66013986013986	0.282672882672883	-0.476203340363472	0.0186549461236066	1.52147680588728	2.46453153645753	1.61982852904569	0.000359927681415356	7.02353167630881e-07	1.11078936653309e-05	N_Shore_chr9:107688769-107689046
cg14491628_5'UTR_ABCA1	0.07114305	0.06930112	0.06635448	-0.00294664	-0.00478857000000001	-0.00184193000000001	0.0870240870240873	0.66013986013986	0.98010878010878	-0.160470365356157	0.453827912516035	1.52147680588728	2.46453153645753	1.61982852904569	0.000359927681415356	7.02353167630881e-07	1.11078936653309e-05	N_Shore_chr9:107689847-107690798
cg14630985_5'UTR_ABCA1	0.1222657	0.11115165	0.112561	0.00140935	-0.00970470000000001	-0.01111405	0.98010878010878	0.66013986013986	0.66013986013986	-0.0813549277092229	0.705499561340265	1.52147680588728	2.46453153645753	1.61982852904569	0.000359927681415356	7.02353167630881e-07	1.11078936653309e-05	Island_chr9:107689847-107690798
cg21572316_5'UTR_ABCA1	0.084487555	0.08194268	0.07781184	-0.00413084	-0.006675715	-0.002544875	0.98010878010878	0.66013986013986	0.98010878010878	-0.162310630408365	0.448598196178239	1.52147680588728	2.46453153645753	1.61982852904569	0.000359927681415356	7.02353167630881e-07	1.11078936653309e-05	Island_chr9:107689847-107690798
cg14470647_5'UTR_ABCA1	0.08914935	0.10114968	0.080104595	-0.021045085	-0.00904475499999999	0.01200033	0.282672882672883	0.66013986013986	0.98010878010878	-0.120412108444055	0.57517155996546	1.52147680588728	2.46453153645753	1.61982852904569	0.000359927681415356	7.02353167630881e-07	1.11078936653309e-05	Island_chr9:107689847-107690798
cg05286874_TSS200_ABCA1	0.078994465	0.07678795	0.07345277	-0.00333517999999999	-0.005541695	-0.00220651500000001	0.66013986013986	0.282672882672883	0.66013986013986	-0.458443296101958	0.0242543918653617	1.52147680588728	2.46453153645753	1.61982852904569	0.000359927681415356	7.02353167630881e-07	1.11078936653309e-05	Island_chr9:107689847-107690798
cg14019050_TSS1500_ABCA1	0.5777996	0.62973385	0.60922525	-0.0205086000000001	0.0314256499999999	0.05193425	0.98010878010878	0.66013986013986	0.282672882672883	0.248826993854522	0.241005203733642	1.52147680588728	2.46453153645753	1.61982852904569	0.000359927681415356	7.02353167630881e-07	1.11078936653309e-05	Island_chr9:107689847-107690798
cg13430450_TSS1500_ABCA1	0.82012075	0.82657215	0.825696	-0.000876150000000075	0.00557524999999992	0.0064514	0.98010878010878	0.98010878010878	0.98010878010878	0.0588309204266715	0.784805542450839	1.52147680588728	2.46453153645753	1.61982852904569	0.000359927681415356	7.02353167630881e-07	1.11078936653309e-05	S_Shore_chr9:107689847-107690798
cg13849142_Body_ABCA10	0.6759624	0.6826288	0.684915	0.0022861999999999	0.00895259999999998	0.00666640000000007	0.98010878010878	0.282672882672883	0.282672882672883	0.324157945282801	0.122264578618178	1.71954551785836	2.92756986683953	1.70252536872983	0.000235497435604747	4.55983351805316e-06	5.32508819609538e-05	_
cg14019757_5'UTR_ABCA10	0.2111669	0.23574575	0.2498677	0.01412195	0.0387008	0.02457885	0.98010878010878	0.282672882672883	0.282672882672883	0.181538267246843	0.395902235402546	1.71954551785836	2.92756986683953	1.70252536872983	0.000235497435604747	4.55983351805316e-06	5.32508819609538e-05	_
cg14069205_TSS200_ABCA10	0.65701895	0.6672403	0.6844548	0.0172145	0.02743585	0.01022135	0.846620046620047	0.735664335664336	0.66013986013986	0.0158479496802644	0.942785086693634	1.71954551785836	2.92756986683953	1.70252536872983	0.000235497435604747	4.55983351805316e-06	5.32508819609538e-05	_
cg04530015_3'UTR_ABCA12	0.4283201	0.54288635	0.46486385	-0.0780225000000001	0.03654375	0.11456625	0.66013986013986	0.98010878010878	0.282672882672883	0.238385829686879	0.261959855802997	2.072086793	4.404465953	2.89434139316036	1.29445700151749e-05	1.05056642807154e-05	0.000299881645506629	_
cg11970703_Body_ABCA12	0.72439125	0.7318709	0.74852985	0.01665895	0.0241385999999999	0.00747964999999995	0.282672882672883	0.66013986013986	0.66013986013986	0.121883433285924	0.570475722222423	2.072086793	4.404465953	2.89434139316036	1.29445700151749e-05	1.05056642807154e-05	0.000299881645506629	_
cg26843807_Body_ABCA12	0.5993399	0.49241465	0.6095723	0.11715765	0.0102323999999999	-0.10692525	0.282672882672883	0.66013986013986	0.282672882672883	0.131139328660834	0.541332173718408	2.072086793	4.404465953	2.89434139316036	1.29445700151749e-05	1.05056642807154e-05	0.000299881645506629	_
cg26534460_TSS200_ABCA12	0.7540058	0.74805725	0.7478821	-0.000175150000000013	-0.00612370000000007	-0.00594855000000005	0.66013986013986	0.98010878010878	0.66013986013986	-0.00161209519506385	0.994035076833987	2.072086793	4.404465953	2.89434139316036	1.29445700151749e-05	1.05056642807154e-05	0.000299881645506629	_
cg26534460_Body_ABCA12	0.7540058	0.74805725	0.7478821	-0.000175150000000013	-0.00612370000000007	-0.00594855000000005	0.66013986013986	0.98010878010878	0.66013986013986	-0.00161209519506385	0.994035076833987	2.072086793	4.404465953	2.89434139316036	1.29445700151749e-05	1.05056642807154e-05	0.000299881645506629	_
cg16244747_TSS1500_ABCA12	0.8847086	0.87421945	0.88084975	0.00663030000000009	-0.00385884999999986	-0.0104891499999999	0.0870240870240873	0.282672882672883	0.0186480186480187	-0.322712702838957	0.124035829116734	2.072086793	4.404465953	2.89434139316036	1.29445700151749e-05	1.05056642807154e-05	0.000299881645506629	_
cg18280251_Body_ABCA13	0.63643635	0.60002675	0.59774565	-0.00228110000000004	-0.0386907	-0.0364095999999999	0.98010878010878	0.66013986013986	0.282672882672883	-0.0463580910774466	0.829690338124986	3.0065391476	6.5729697376	2.61414988201745	3.36802367260524e-05	5.12491919892348e-09	1.04275417040578e-05	_
cg10626169_Body_ABCA13	0.6545319	0.52044405	0.47730335	-0.0431407	-0.17722855	-0.13408785	0.282672882672883	0.0186480186480187	0.282672882672883	-0.513373251064829	0.0102964361480797	3.0065391476	6.5729697376	2.61414988201745	3.36802367260524e-05	5.12491919892348e-09	1.04275417040578e-05	_
cg22022988_Body_ABCA13	0.8558502	0.8247482	0.845855	0.0211068000000001	-0.00999519999999998	-0.0311020000000001	0.98010878010878	0.66013986013986	0.282672882672883	-0.141057632388499	0.510892951348568	3.0065391476	6.5729697376	2.61414988201745	3.36802367260524e-05	5.12491919892348e-09	1.04275417040578e-05	_
cg20307184_Body_ABCA13	0.64517935	0.48259685	0.4562045	-0.02639235	-0.18897485	-0.1625825	0.98010878010878	0.0870240870240873	0.66013986013986	-0.312927148714425	0.136520979091091	3.0065391476	6.5729697376	2.61414988201745	3.36802367260524e-05	5.12491919892348e-09	1.04275417040578e-05	_
cg16849860_Body_ABCA13	0.7577336	0.7565079	0.74266825	-0.01383965	-0.01506535	-0.0012257	0.98010878010878	0.66013986013986	0.66013986013986	-0.10664263729553	0.619916537100123	3.0065391476	6.5729697376	2.61414988201745	3.36802367260524e-05	5.12491919892348e-09	1.04275417040578e-05	_
cg27386033_Body_ABCA13	0.8561916	0.84931945	0.8640509	0.01473145	0.0078592999999999	-0.00687215000000008	0.66013986013986	0.66013986013986	0.98010878010878	-0.112654623163928	0.600206171972643	3.0065391476	6.5729697376	2.61414988201745	3.36802367260524e-05	5.12491919892348e-09	1.04275417040578e-05	N_Shelf_chr7:48494361-48494753
cg00645664_Body_ABCA13	0.84760725	0.84485875	0.8131965	-0.03166225	-0.03441075	-0.00274850000000004	0.66013986013986	0.282672882672883	0.98010878010878	-0.234893156584524	0.269222657466932	3.0065391476	6.5729697376	2.61414988201745	3.36802367260524e-05	5.12491919892348e-09	1.04275417040578e-05	N_Shore_chr7:48494361-48494753
cg22872778_Body_ABCA13	0.93095015	0.9240471	0.91979055	-0.00425654999999991	-0.0111595999999999	-0.00690305000000002	0.98010878010878	0.282672882672883	0.66013986013986	-0.0730364010038775	0.734491957046815	3.0065391476	6.5729697376	2.61414988201745	3.36802367260524e-05	5.12491919892348e-09	1.04275417040578e-05	N_Shore_chr7:48494361-48494753
cg02845274_Body_ABCA13	0.94222465	0.94181675	0.9457982	0.00398145000000005	0.00357355000000004	-0.000407900000000017	0.98010878010878	0.98010878010878	0.98010878010878	0.198657639342995	0.352067132680407	3.0065391476	6.5729697376	2.61414988201745	3.36802367260524e-05	5.12491919892348e-09	1.04275417040578e-05	Island_chr7:48494361-48494753
cg06347454_Body_ABCA13	0.77833775	0.758125	0.8093981	0.0512731000000001	0.0310603500000001	-0.02021275	0.98010878010878	0.98010878010878	0.66013986013986	-0.0526196673771319	0.807083571673462	3.0065391476	6.5729697376	2.61414988201745	3.36802367260524e-05	5.12491919892348e-09	1.04275417040578e-05	Island_chr7:48494361-48494753
cg07045469_Body_ABCA13	0.8619178	0.77883905	0.81882205	0.0399830000000001	-0.0430957499999999	-0.08307875	0.66013986013986	0.507692307692308	0.141414141414141	0.032360745297969	0.883463691833235	3.0065391476	6.5729697376	2.61414988201745	3.36802367260524e-05	5.12491919892348e-09	1.04275417040578e-05	Island_chr7:48494361-48494753
cg02497785_Body_ABCA13	0.691221	0.647697	0.67515065	0.02745365	-0.0160703500000001	-0.0435240000000001	0.66013986013986	0.66013986013986	0.98010878010878	0.0399316469512008	0.853029344326284	3.0065391476	6.5729697376	2.61414988201745	3.36802367260524e-05	5.12491919892348e-09	1.04275417040578e-05	Island_chr7:48494361-48494753
cg07703976_Body_ABCA13	0.9044369	0.8702135	0.9068791	0.0366656000000001	0.00244220000000006	-0.0342234	0.282672882672883	0.98010878010878	0.0870240870240873	-0.00102088274583648	0.996222605987318	3.0065391476	6.5729697376	2.61414988201745	3.36802367260524e-05	5.12491919892348e-09	1.04275417040578e-05	Island_chr7:48494361-48494753
cg15382258_Body_ABCA13	0.81349605	0.7799497	0.7467418	-0.0332079000000001	-0.0667542500000001	-0.0335463500000001	0.98010878010878	0.282672882672883	0.66013986013986	-0.207132798817855	0.331470710788506	3.0065391476	6.5729697376	2.61414988201745	3.36802367260524e-05	5.12491919892348e-09	1.04275417040578e-05	S_Shore_chr7:48494361-48494753
cg01939522_Body_ABCA13	0.8701582	0.8574098	0.861567	0.00415719999999997	-0.00859120000000013	-0.0127484000000001	0.282672882672883	0.66013986013986	0.66013986013986	-0.202253108646664	0.343239187983386	3.0065391476	6.5729697376	2.61414988201745	3.36802367260524e-05	5.12491919892348e-09	1.04275417040578e-05	S_Shore_chr7:48494361-48494753
cg08441248_Body_ABCA13	0.79878395	0.7579141	0.6864785	-0.0714356	-0.11230545	-0.04086985	0.66013986013986	0.282672882672883	0.282672882672883	-0.230638590943435	0.278241660421138	3.0065391476	6.5729697376	2.61414988201745	3.36802367260524e-05	5.12491919892348e-09	1.04275417040578e-05	S_Shore_chr7:48494361-48494753
cg14506686_Body_ABCA13	0.75542425	0.7216512	0.7506371	0.0289859	-0.00478714999999996	-0.03377305	0.66013986013986	0.98010878010878	0.282672882672883	-0.128872723985323	0.548404502562925	3.0065391476	6.5729697376	2.61414988201745	3.36802367260524e-05	5.12491919892348e-09	1.04275417040578e-05	S_Shore_chr7:48494361-48494753
cg00772192_Body_ABCA13	0.4944859	0.43148555	0.416453	-0.01503255	-0.0780329	-0.06300035	0.98010878010878	0.282672882672883	0.66013986013986	-0.0922460191129733	0.668139553498522	3.0065391476	6.5729697376	2.61414988201745	3.36802367260524e-05	5.12491919892348e-09	1.04275417040578e-05	_
cg03372042_Body_ABCA13	0.70285465	0.6089735	0.59502835	-0.0139451500000001	-0.1078263	-0.09388115	0.66013986013986	0.282672882672883	0.282672882672883	-0.27026855500158	0.201500873485927	3.0065391476	6.5729697376	2.61414988201745	3.36802367260524e-05	5.12491919892348e-09	1.04275417040578e-05	_
cg04077417_Body_ABCA13	0.68429495	0.6884909	0.60658945	-0.08190145	-0.0777055	0.00419595000000006	0.98010878010878	0.66013986013986	0.98010878010878	0.0254156013687358	0.906160899852429	3.0065391476	6.5729697376	2.61414988201745	3.36802367260524e-05	5.12491919892348e-09	1.04275417040578e-05	_
cg19237530_3'UTR_ABCA13	0.85245645	0.8492241	0.83383055	-0.01539355	-0.0186259	-0.00323234999999999	0.98010878010878	0.66013986013986	0.98010878010878	-0.225870207372841	0.28857436306938	3.0065391476	6.5729697376	2.61414988201745	3.36802367260524e-05	5.12491919892348e-09	1.04275417040578e-05	_
cg06400857_3'UTR_ABCA2	0.67563835	0.68728725	0.66246745	-0.0248198000000001	-0.0131709000000001	0.0116489	0.282672882672883	0.66013986013986	0.66013986013986	0.065017215615444	0.762778803414604	2.61343958397548	10.8984696378959	4.17016322272026	1.51132660749367e-06	7.08239927835212e-05	0.00781073880068059	Island_chr9:139901954-139902205
cg03349123_Body_ABCA2	0.75704455	0.7483531	0.75092005	0.00256694999999996	-0.00612450000000009	-0.00869145000000004	0.98010878010878	0.98010878010878	0.66013986013986	-0.0410000749989444	0.849140276910846	2.61343958397548	10.8984696378959	4.17016322272026	1.51132660749367e-06	7.08239927835212e-05	0.00781073880068059	N_Shore_chr9:139904435-139904811
cg13795883_Body_ABCA2	0.6593458	0.6691623	0.66104745	-0.00811485000000001	0.00170165	0.00981650000000001	0.98010878010878	0.98010878010878	0.66013986013986	0.0364881982081768	0.865585654809957	2.61343958397548	10.8984696378959	4.17016322272026	1.51132660749367e-06	7.08239927835212e-05	0.00781073880068059	N_Shore_chr9:139904435-139904811
cg14280283_Body_ABCA2	0.95571265	0.96062095	0.95615925	-0.00446170000000001	0.000446600000000075	0.00490830000000009	0.66013986013986	0.98010878010878	0.66013986013986	0.283214575151923	0.179905952342986	2.61343958397548	10.8984696378959	4.17016322272026	1.51132660749367e-06	7.08239927835212e-05	0.00781073880068059	N_Shore_chr9:139904435-139904811
cg13930557_Body_ABCA2	0.84435125	0.84226735	0.8421124	-0.000154949999999987	-0.00223885000000001	-0.00208390000000003	0.98010878010878	0.98010878010878	1	0.130423903779375	0.543559881726851	2.61343958397548	10.8984696378959	4.17016322272026	1.51132660749367e-06	7.08239927835212e-05	0.00781073880068059	N_Shore_chr9:139905818-139906459
cg05775779_Body_ABCA2	0.81674375	0.8172318	0.8242851	0.00705330000000004	0.00754135	0.000488049999999962	0.66013986013986	0.282672882672883	0.66013986013986	0.177433726459414	0.406848548032609	2.61343958397548	10.8984696378959	4.17016322272026	1.51132660749367e-06	7.08239927835212e-05	0.00781073880068059	N_Shore_chr9:139905818-139906459
cg14343544_Body_ABCA2	0.71458985	0.6898197	0.69370145	0.00388175000000013	-0.0208884	-0.0247701500000002	0.66013986013986	0.98010878010878	0.282672882672883	0.302683075161211	0.150531099863925	2.61343958397548	10.8984696378959	4.17016322272026	1.51132660749367e-06	7.08239927835212e-05	0.00781073880068059	Island_chr9:139905818-139906459
cg02663193_Body_ABCA2	0.84749445	0.84473905	0.8393961	-0.00534295000000007	-0.00809834999999992	-0.00275539999999985	0.282672882672883	0.66013986013986	0.66013986013986	-0.128274621486019	0.55027776822508	2.61343958397548	10.8984696378959	4.17016322272026	1.51132660749367e-06	7.08239927835212e-05	0.00781073880068059	Island_chr9:139905818-139906459
cg08216000_Body_ABCA2	0.83886055	0.8482506	0.8353608	-0.0128898	-0.00349974999999991	0.00939005000000004	0.0186480186480187	0.66013986013986	0.282672882672883	-0.214781287979327	0.313519908791026	2.61343958397548	10.8984696378959	4.17016322272026	1.51132660749367e-06	7.08239927835212e-05	0.00781073880068059	Island_chr9:139905818-139906459
cg14398359_Body_ABCA2	0.8510772	0.8680803	0.8523731	-0.0157071999999999	0.00129590000000002	0.0170030999999999	0.0870240870240873	0.98010878010878	0.0870240870240873	-0.0404201623204347	0.85125073545099	2.61343958397548	10.8984696378959	4.17016322272026	1.51132660749367e-06	7.08239927835212e-05	0.00781073880068059	S_Shore_chr9:139905818-139906459
cg14173587_Body_ABCA2	0.94383205	0.94938795	0.9430845	-0.00630344999999999	-0.00074754999999993	0.00555590000000006	0.282672882672883	0.98010878010878	0.282672882672883	0.146416979969807	0.494799233913268	2.61343958397548	10.8984696378959	4.17016322272026	1.51132660749367e-06	7.08239927835212e-05	0.00781073880068059	S_Shore_chr9:139905818-139906459
cg21157707_Body_ABCA2	0.94065775	0.9379396	0.93788555	-5.40500000000277e-05	-0.0027722	-0.00271814999999997	0.98010878010878	1	0.98010878010878	0.190019764874377	0.373814999123251	2.61343958397548	10.8984696378959	4.17016322272026	1.51132660749367e-06	7.08239927835212e-05	0.00781073880068059	N_Shore_chr9:139909878-139910267
cg06471656_Body_ABCA2	0.85002165	0.8551671	0.85722805	0.00206094999999995	0.00720640000000006	0.00514545000000011	0.98010878010878	0.66013986013986	0.98010878010878	0.0607127573925637	0.778087310077415	2.61343958397548	10.8984696378959	4.17016322272026	1.51132660749367e-06	7.08239927835212e-05	0.00781073880068059	N_Shore_chr9:139909878-139910267
cg14625975_Body_ABCA2	0.7584221	0.77895065	0.75588755	-0.0230631000000001	-0.00253455000000002	0.0205285500000001	0.282672882672883	0.98010878010878	0.0870240870240873	-0.0772854622201487	0.719635972251455	2.61343958397548	10.8984696378959	4.17016322272026	1.51132660749367e-06	7.08239927835212e-05	0.00781073880068059	N_Shore_chr9:139909878-139910267
cg14328683_Body_ABCA2	0.86356405	0.88264465	0.86795175	-0.0146929	0.00438769999999999	0.0190806	0.0870240870240873	0.66013986013986	0.282672882672883	0.121536765396124	0.571580606279143	2.61343958397548	10.8984696378959	4.17016322272026	1.51132660749367e-06	7.08239927835212e-05	0.00781073880068059	N_Shore_chr9:139909878-139910267
cg01229519_Body_ABCA2	0.87558115	0.8823269	0.87051115	-0.01181575	-0.00506999999999991	0.00674575000000011	0.282672882672883	0.66013986013986	0.66013986013986	-0.0203117454981769	0.924946978372756	2.61343958397548	10.8984696378959	4.17016322272026	1.51132660749367e-06	7.08239927835212e-05	0.00781073880068059	Island_chr9:139909878-139910267
cg13959595_Body_ABCA2	0.96665985	0.9685133	0.96625885	-0.00225444999999991	-0.000401000000000096	0.00185344999999981	0.66013986013986	0.98010878010878	0.66013986013986	0.0231361902895374	0.914545427305414	2.61343958397548	10.8984696378959	4.17016322272026	1.51132660749367e-06	7.08239927835212e-05	0.00781073880068059	Island_chr9:139909878-139910267
cg13476777_Body_ABCA2	0.96358335	0.96586255	0.96360185	-0.0022607	1.85000000000324e-05	0.00227920000000004	0.282672882672883	0.66013986013986	0.66013986013986	0.221547375751589	0.29814659831921	2.61343958397548	10.8984696378959	4.17016322272026	1.51132660749367e-06	7.08239927835212e-05	0.00781073880068059	Island_chr9:139911509-139912786
cg06048605_Body_ABCA2	0.81700675	0.81131335	0.82560285	0.0142895	0.0085961	-0.00569339999999996	0.0870240870240873	0.66013986013986	0.66013986013986	0.233659543423291	0.27181828060535	2.61343958397548	10.8984696378959	4.17016322272026	1.51132660749367e-06	7.08239927835212e-05	0.00781073880068059	Island_chr9:139911509-139912786
cg02820283_Body_ABCA2	0.79200985	0.79549425	0.79416065	-0.00133359999999993	0.00215080000000001	0.00348439999999994	0.98010878010878	0.98010878010878	0.98010878010878	0.1461199218191	0.495684626919844	2.61343958397548	10.8984696378959	4.17016322272026	1.51132660749367e-06	7.08239927835212e-05	0.00781073880068059	Island_chr9:139911509-139912786
cg20850800_Body_ABCA2	0.8252327	0.82941635	0.82195175	-0.00746460000000004	-0.00328094999999995	0.00418365000000009	0.66013986013986	0.98010878010878	0.66013986013986	0.126952942237428	0.55442764561415	2.61343958397548	10.8984696378959	4.17016322272026	1.51132660749367e-06	7.08239927835212e-05	0.00781073880068059	Island_chr9:139911509-139912786
cg14341551_Body_ABCA2	0.7828059	0.7969063	0.80124365	0.00433734999999991	0.0184377499999999	0.0141004	0.98010878010878	0.98010878010878	0.98010878010878	0.217086413753396	0.308228895509275	2.61343958397548	10.8984696378959	4.17016322272026	1.51132660749367e-06	7.08239927835212e-05	0.00781073880068059	N_Shore_chr9:139914769-139915051
cg00785831_Body_ABCA2	0.86257985	0.86241725	0.8631425	0.000725250000000011	0.000562649999999998	-0.000162600000000013	0.98010878010878	0.98010878010878	0.98010878010878	0.0638607188107925	0.766883592205765	2.61343958397548	10.8984696378959	4.17016322272026	1.51132660749367e-06	7.08239927835212e-05	0.00781073880068059	N_Shore_chr9:139914769-139915051
cg14485901_Body_ABCA2	0.7556339	0.77173555	0.7931234	0.02138785	0.0374895	0.01610165	0.98010878010878	0.66013986013986	0.98010878010878	0.251454850608588	0.235909473741602	2.61343958397548	10.8984696378959	4.17016322272026	1.51132660749367e-06	7.08239927835212e-05	0.00781073880068059	N_Shore_chr9:139914769-139915051
cg27558876_Body_ABCA2	0.82457895	0.8330955	0.8282629	-0.00483259999999996	0.00368394999999999	0.00851654999999996	0.282672882672883	0.66013986013986	0.0870240870240873	-0.0167035624652406	0.938251949928351	2.61343958397548	10.8984696378959	4.17016322272026	1.51132660749367e-06	7.08239927835212e-05	0.00781073880068059	Island_chr9:139914769-139915051
cg04723721_Body_ABCA2	0.72606555	0.7420425	0.73715055	-0.00489194999999998	0.011085	0.01597695	0.98010878010878	0.66013986013986	0.282672882672883	0.226657283820086	0.286852481824446	2.61343958397548	10.8984696378959	4.17016322272026	1.51132660749367e-06	7.08239927835212e-05	0.00781073880068059	N_Shore_chr9:139917178-139917492
cg14151317_Body_ABCA2	0.73842175	0.641082	0.723965	0.082883	-0.0144567500000001	-0.0973397500000002	0.66013986013986	0.98010878010878	0.66013986013986	0.0274469369436492	0.898697047534023	2.61343958397548	10.8984696378959	4.17016322272026	1.51132660749367e-06	7.08239927835212e-05	0.00781073880068059	N_Shore_chr9:139917178-139917492
cg13845858_Body_ABCA2	0.57666425	0.46646625	0.54342305	0.0769568	-0.0332412	-0.110198	0.66013986013986	0.98010878010878	0.282672882672883	0.0207608769260852	0.923292125738205	2.61343958397548	10.8984696378959	4.17016322272026	1.51132660749367e-06	7.08239927835212e-05	0.00781073880068059	N_Shore_chr9:139917178-139917492
cg14105458_Body_ABCA2	0.94805005	0.95266445	0.95125275	-0.0014116999999999	0.00320270000000011	0.00461440000000002	0.98010878010878	0.98010878010878	0.66013986013986	0.122011300233313	0.57006842958626	2.61343958397548	10.8984696378959	4.17016322272026	1.51132660749367e-06	7.08239927835212e-05	0.00781073880068059	Island_chr9:139917178-139917492
cg21221785_Body_ABCA2	0.7101643	0.72411955	0.7313861	0.00726655000000009	0.0212218000000001	0.01395525	0.282672882672883	0.282672882672883	0.66013986013986	0.092024504538773	0.66889220858229	2.61343958397548	10.8984696378959	4.17016322272026	1.51132660749367e-06	7.08239927835212e-05	0.00781073880068059	S_Shore_chr9:139917178-139917492
cg25934198_Body_ABCA2	0.76291495	0.7643552	0.7826957	0.0183405	0.01978075	0.00144025000000003	0.0870240870240873	0.0870240870240873	0.66013986013986	0.526394970585579	0.00823139782158651	2.61343958397548	10.8984696378959	4.17016322272026	1.51132660749367e-06	7.08239927835212e-05	0.00781073880068059	N_Shore_chr9:139922197-139923447
cg14633421_Body_ABCA2	0.71816455	0.7326162	0.75303485	0.02041865	0.0348703	0.01445165	0.66013986013986	0.66013986013986	0.98010878010878	0.277549285517758	0.189150012620793	2.61343958397548	10.8984696378959	4.17016322272026	1.51132660749367e-06	7.08239927835212e-05	0.00781073880068059	N_Shore_chr9:139922197-139923447
cg03698343_Body_ABCA2	0.3509636	0.3697764	0.38624195	0.01646555	0.03527835	0.0188128	0.282672882672883	0.0870240870240873	0.282672882672883	0.286877378975767	0.174098274400736	2.61343958397548	10.8984696378959	4.17016322272026	1.51132660749367e-06	7.08239927835212e-05	0.00781073880068059	N_Shore_chr9:139922197-139923447
cg21120249_Body_ABCA2	0.3732007	0.3664123	0.4131734	0.0467611	0.0399727	-0.00678839999999997	0.0870240870240873	0.0870240870240873	0.98010878010878	0.156764618157821	0.464455301835267	2.61343958397548	10.8984696378959	4.17016322272026	1.51132660749367e-06	7.08239927835212e-05	0.00781073880068059	N_Shore_chr9:139922197-139923447
cg13561157_1stExon_ABCA2	0.08771098	0.08934201	0.08723813	-0.00210388	-0.000472849999999997	0.00163103000000001	0.66013986013986	0.66013986013986	0.98010878010878	-0.0362586515683098	0.866423838528326	2.61343958397548	10.8984696378959	4.17016322272026	1.51132660749367e-06	7.08239927835212e-05	0.00781073880068059	Island_chr9:139922197-139923447
cg13561157_Body_ABCA2	0.08771098	0.08934201	0.08723813	-0.00210388	-0.000472849999999997	0.00163103000000001	0.66013986013986	0.66013986013986	0.98010878010878	-0.0362586515683098	0.866423838528326	2.61343958397548	10.8984696378959	4.17016322272026	1.51132660749367e-06	7.08239927835212e-05	0.00781073880068059	Island_chr9:139922197-139923447
cg10620530_1stExon_ABCA2	0.126527	0.1267228	0.1258944	-0.000828400000000007	-0.000632599999999983	0.000195800000000024	0.98010878010878	0.98010878010878	0.98010878010878	0.0599034737679813	0.780974624493796	2.61343958397548	10.8984696378959	4.17016322272026	1.51132660749367e-06	7.08239927835212e-05	0.00781073880068059	Island_chr9:139922197-139923447
cg10620530_5'UTR_ABCA2	0.126527	0.1267228	0.1258944	-0.000828400000000007	-0.000632599999999983	0.000195800000000024	0.98010878010878	0.98010878010878	0.98010878010878	0.0599034737679813	0.780974624493796	2.61343958397548	10.8984696378959	4.17016322272026	1.51132660749367e-06	7.08239927835212e-05	0.00781073880068059	Island_chr9:139922197-139923447
cg10620530_Body_ABCA2	0.126527	0.1267228	0.1258944	-0.000828400000000007	-0.000632599999999983	0.000195800000000024	0.98010878010878	0.98010878010878	0.98010878010878	0.0599034737679813	0.780974624493796	2.61343958397548	10.8984696378959	4.17016322272026	1.51132660749367e-06	7.08239927835212e-05	0.00781073880068059	Island_chr9:139922197-139923447
cg13832045_TSS1500_ABCA2	0.057189345	0.056135755	0.06125982	0.005124065	0.004070475	-0.00105359000000001	0.66013986013986	0.66013986013986	0.98010878010878	0.275611736575884	0.19238487255609	2.61343958397548	10.8984696378959	4.17016322272026	1.51132660749367e-06	7.08239927835212e-05	0.00781073880068059	Island_chr9:139922197-139923447
cg13832045_Body_ABCA2	0.057189345	0.056135755	0.06125982	0.005124065	0.004070475	-0.00105359000000001	0.66013986013986	0.66013986013986	0.98010878010878	0.275611736575884	0.19238487255609	2.61343958397548	10.8984696378959	4.17016322272026	1.51132660749367e-06	7.08239927835212e-05	0.00781073880068059	Island_chr9:139922197-139923447
cg13970341_TSS1500_ABCA2	0.09811568	0.093700875	0.10246295	0.00876207500000001	0.00434727	-0.00441480500000001	0.282672882672883	0.66013986013986	0.66013986013986	0.1132713754632	0.598199144929127	2.61343958397548	10.8984696378959	4.17016322272026	1.51132660749367e-06	7.08239927835212e-05	0.00781073880068059	Island_chr9:139922197-139923447
cg13970341_Body_ABCA2	0.09811568	0.093700875	0.10246295	0.00876207500000001	0.00434727	-0.00441480500000001	0.282672882672883	0.66013986013986	0.66013986013986	0.1132713754632	0.598199144929127	2.61343958397548	10.8984696378959	4.17016322272026	1.51132660749367e-06	7.08239927835212e-05	0.00781073880068059	Island_chr9:139922197-139923447
cg15428653_TSS1500_ABCA2	0.08340534	0.0791067	0.08132138	0.00221468	-0.00208396	-0.00429863999999999	0.66013986013986	0.66013986013986	0.66013986013986	-0.130604836800911	0.542996087378123	2.61343958397548	10.8984696378959	4.17016322272026	1.51132660749367e-06	7.08239927835212e-05	0.00781073880068059	Island_chr9:139922197-139923447
cg15428653_TSS200_ABCA2	0.08340534	0.0791067	0.08132138	0.00221468	-0.00208396	-0.00429863999999999	0.66013986013986	0.66013986013986	0.66013986013986	-0.130604836800911	0.542996087378123	2.61343958397548	10.8984696378959	4.17016322272026	1.51132660749367e-06	7.08239927835212e-05	0.00781073880068059	Island_chr9:139922197-139923447
cg13806966_TSS1500_ABCA2	0.4708755	0.39197475	0.3987727	0.00679794999999994	-0.0721028	-0.07890075	0.66013986013986	0.98010878010878	0.282672882672883	-0.14507403901288	0.498808166814092	2.61343958397548	10.8984696378959	4.17016322272026	1.51132660749367e-06	7.08239927835212e-05	0.00781073880068059	N_Shore_chr9:139925243-139925996
cg13806966_TSS200_ABCA2	0.4708755	0.39197475	0.3987727	0.00679794999999994	-0.0721028	-0.07890075	0.66013986013986	0.98010878010878	0.282672882672883	-0.14507403901288	0.498808166814092	2.61343958397548	10.8984696378959	4.17016322272026	1.51132660749367e-06	7.08239927835212e-05	0.00781073880068059	N_Shore_chr9:139925243-139925996
cg07737682_3'UTR_ABCA3	0.74705645	0.759878	0.7488427	-0.0110353000000001	0.00178624999999999	0.0128215500000001	0.66013986013986	0.66013986013986	0.282672882672883	-0.103551570655047	0.630151518323288	1.67950206249615	3.03438215443415	1.80671534866966	0.000321570565627493	1.51842784700594e-06	0.00074973412661866	_
cg10154010_3'UTR_ABCA3	0.86921825	0.8743127	0.88137155	0.00705884999999995	0.0121532999999999	0.00509444999999997	0.66013986013986	0.98010878010878	0.282672882672883	0.169141374703484	0.429467563181433	1.67950206249615	3.03438215443415	1.80671534866966	0.000321570565627493	1.51842784700594e-06	0.00074973412661866	_
cg06335980_3'UTR_ABCA3	0.80013195	0.8188151	0.81177135	-0.00704375000000002	0.0116394000000001	0.0186831500000001	0.98010878010878	0.282672882672883	0.282672882672883	0.0981529759018128	0.648185470662761	1.67950206249615	3.03438215443415	1.80671534866966	0.000321570565627493	1.51842784700594e-06	0.00074973412661866	_
cg10275969_Body_ABCA3	0.6241204	0.6679933	0.6255197	-0.0424736	0.00139929999999999	0.0438729	0.282672882672883	0.98010878010878	0.0870240870240873	0.112391045139616	0.601064766911429	1.67950206249615	3.03438215443415	1.80671534866966	0.000321570565627493	1.51842784700594e-06	0.00074973412661866	_
cg02124920_Body_ABCA3	0.7308542	0.7168565	0.72236795	0.00551144999999997	-0.00848625000000003	-0.0139977	0.98010878010878	0.98010878010878	0.66013986013986	0.08917021122613	0.678617901012408	1.67950206249615	3.03438215443415	1.80671534866966	0.000321570565627493	1.51842784700594e-06	0.00074973412661866	N_Shelf_chr16:2334108-2334347
cg07701514_Body_ABCA3	0.6058154	0.63811125	0.6279189	-0.0101923499999999	0.0221035000000001	0.0322958499999999	0.66013986013986	0.66013986013986	0.0870240870240873	0.181334969448577	0.396440477923527	1.67950206249615	3.03438215443415	1.80671534866966	0.000321570565627493	1.51842784700594e-06	0.00074973412661866	N_Shelf_chr16:2334108-2334347
cg05814755_Body_ABCA3	0.79530145	0.78759335	0.81126785	0.0236745	0.0159664	-0.0077081	0.282672882672883	0.282672882672883	0.98010878010878	0.0926419715742233	0.666794972109686	1.67950206249615	3.03438215443415	1.80671534866966	0.000321570565627493	1.51842784700594e-06	0.00074973412661866	N_Shelf_chr16:2334108-2334347
cg08490220_Body_ABCA3	0.6435334	0.6741268	0.650365	-0.0237618000000001	0.00683160000000005	0.0305934000000001	0.0870240870240873	0.98010878010878	0.0870240870240873	0.119317833601475	0.578674991918015	1.67950206249615	3.03438215443415	1.80671534866966	0.000321570565627493	1.51842784700594e-06	0.00074973412661866	N_Shore_chr16:2334108-2334347
cg01491428_Body_ABCA3	0.63312145	0.6756845	0.52005915	-0.15562535	-0.1130623	0.04256305	0.282672882672883	0.98010878010878	0.66013986013986	-0.000816105656676264	0.996980303076618	1.67950206249615	3.03438215443415	1.80671534866966	0.000321570565627493	1.51842784700594e-06	0.00074973412661866	Island_chr16:2334108-2334347
cg09681286_Body_ABCA3	0.7309877	0.79857885	0.79902385	0.000445000000000029	0.06803615	0.0675911499999999	0.98010878010878	0.282672882672883	0.0870240870240873	0.300484827727581	0.153665540159029	1.67950206249615	3.03438215443415	1.80671534866966	0.000321570565627493	1.51842784700594e-06	0.00074973412661866	Island_chr16:2334108-2334347
cg00644103_Body_ABCA3	0.71576005	0.73877745	0.7327482	-0.00602924999999987	0.01698815	0.0230173999999999	0.98010878010878	0.98010878010878	0.66013986013986	0.0532759427095192	0.804722487606638	1.67950206249615	3.03438215443415	1.80671534866966	0.000321570565627493	1.51842784700594e-06	0.00074973412661866	Island_chr16:2334108-2334347
cg19754709_Body_ABCA3	0.69582255	0.73346735	0.73795795	0.00449060000000001	0.0421354	0.0376448	0.98010878010878	0.66013986013986	0.66013986013986	0.159345532692718	0.457040164492372	1.67950206249615	3.03438215443415	1.80671534866966	0.000321570565627493	1.51842784700594e-06	0.00074973412661866	Island_chr16:2334108-2334347
cg09954729_Body_ABCA3	0.851675	0.9221838	0.89786755	-0.02431625	0.04619255	0.0705088	0.282672882672883	0.282672882672883	0.0186480186480187	0.15139815942742	0.480070586249881	1.67950206249615	3.03438215443415	1.80671534866966	0.000321570565627493	1.51842784700594e-06	0.00074973412661866	S_Shore_chr16:2334108-2334347
cg05218653_Body_ABCA3	0.94721085	0.9478324	0.9524603	0.00462790000000002	0.00524944999999999	0.000621549999999971	0.282672882672883	0.66013986013986	0.66013986013986	0.403936434312614	0.0502797560042322	1.67950206249615	3.03438215443415	1.80671534866966	0.000321570565627493	1.51842784700594e-06	0.00074973412661866	S_Shore_chr16:2334108-2334347
cg09945896_Body_ABCA3	0.8063724	0.81126585	0.83263115	0.0213653	0.0262587500000001	0.00489345000000008	0.66013986013986	0.0870240870240873	0.66013986013986	0.404209367494335	0.0501098916413117	1.67950206249615	3.03438215443415	1.80671534866966	0.000321570565627493	1.51842784700594e-06	0.00074973412661866	S_Shore_chr16:2334108-2334347
cg00718541_Body_ABCA3	0.8311665	0.83316035	0.83567545	0.0025151000000001	0.00450895000000018	0.00199385000000007	0.66013986013986	0.66013986013986	0.98010878010878	0.113738650891881	0.596680432937405	1.67950206249615	3.03438215443415	1.80671534866966	0.000321570565627493	1.51842784700594e-06	0.00074973412661866	N_Shore_chr16:2337991-2338482
cg05654361_Body_ABCA3	0.7582747	0.7714393	0.76213455	-0.00930474999999986	0.00385985000000011	0.0131646	0.66013986013986	0.66013986013986	0.282672882672883	0.0908131484371419	0.673013573359101	1.67950206249615	3.03438215443415	1.80671534866966	0.000321570565627493	1.51842784700594e-06	0.00074973412661866	Island_chr16:2337991-2338482
cg05824333_Body_ABCA3	0.92690955	0.93100865	0.9358176	0.00480895000000003	0.00890805000000006	0.00409910000000002	0.66013986013986	0.0186480186480187	0.0186480186480187	0.356673537941458	0.0871089516807171	1.67950206249615	3.03438215443415	1.80671534866966	0.000321570565627493	1.51842784700594e-06	0.00074973412661866	Island_chr16:2337991-2338482
cg07301574_Body_ABCA3	0.7578796	0.78412265	0.7564654	-0.0276572500000001	-0.00141420000000003	0.02624305	0.0870240870240873	0.98010878010878	0.0870240870240873	0.0229018489622073	0.915407938954621	1.67950206249615	3.03438215443415	1.80671534866966	0.000321570565627493	1.51842784700594e-06	0.00074973412661866	Island_chr16:2337991-2338482
cg09481056_Body_ABCA3	0.79893975	0.7878218	0.80111965	0.0132978499999999	0.00217990000000001	-0.0111179499999999	0.98010878010878	0.98010878010878	0.66013986013986	0.0403594968054103	0.851471571120737	1.67950206249615	3.03438215443415	1.80671534866966	0.000321570565627493	1.51842784700594e-06	0.00074973412661866	Island_chr16:2339259-2339552
cg09632163_Body_ABCA3	0.88139995	0.88197605	0.8809309	-0.00104515000000005	-0.000469050000000082	0.000576099999999968	0.98010878010878	0.66013986013986	0.66013986013986	-0.0886259719826797	0.680478058111714	1.67950206249615	3.03438215443415	1.80671534866966	0.000321570565627493	1.51842784700594e-06	0.00074973412661866	Island_chr16:2339259-2339552
cg01278797_Body_ABCA3	0.84558245	0.8499181	0.84978505	-0.000133049999999968	0.00420260000000006	0.00433565000000002	0.66013986013986	0.282672882672883	0.0870240870240873	0.0809873545387456	0.706772631722371	1.67950206249615	3.03438215443415	1.80671534866966	0.000321570565627493	1.51842784700594e-06	0.00074973412661866	Island_chr16:2339259-2339552
cg05147509_Body_ABCA3	0.78289675	0.78721	0.7996657	0.0124557000000001	0.01676895	0.00431324999999994	0.98010878010878	0.66013986013986	0.98010878010878	0.0112094472775087	0.95854086322369	1.67950206249615	3.03438215443415	1.80671534866966	0.000321570565627493	1.51842784700594e-06	0.00074973412661866	Island_chr16:2339259-2339552
cg04149930_Body_ABCA3	0.7540498	0.77871515	0.78149355	0.00277839999999996	0.02744375	0.02466535	0.66013986013986	0.282672882672883	0.66013986013986	0.272128858935296	0.198294396063861	1.67950206249615	3.03438215443415	1.80671534866966	0.000321570565627493	1.51842784700594e-06	0.00074973412661866	S_Shore_chr16:2337991-2338482
cg06933862_Body_ABCA3	0.90388285	0.91163775	0.914118	0.00248024999999996	0.01023515	0.00775490000000001	0.66013986013986	0.66013986013986	0.0870240870240873	0.15859793400318	0.45918167750447	1.67950206249615	3.03438215443415	1.80671534866966	0.000321570565627493	1.51842784700594e-06	0.00074973412661866	S_Shelf_chr16:2337991-2338482
cg09263316_Body_ABCA3	0.78681995	0.82029785	0.79717155	-0.0231262999999999	0.0103516000000001	0.0334779000000001	0.282672882672883	0.98010878010878	0.0870240870240873	0.0202995935656461	0.924991757149857	1.67950206249615	3.03438215443415	1.80671534866966	0.000321570565627493	1.51842784700594e-06	0.00074973412661866	N_Shelf_chr16:2347282-2347636
cg20915212_Body_ABCA3	0.72251265	0.7335901	0.6921652	-0.0414249	-0.0303474499999999	0.01107745	0.0870240870240873	0.66013986013986	0.282672882672883	-0.0118090370270329	0.956325236032964	1.67950206249615	3.03438215443415	1.80671534866966	0.000321570565627493	1.51842784700594e-06	0.00074973412661866	Island_chr16:2347282-2347636
cg08322747_Body_ABCA3	0.93789825	0.93853565	0.9412953	0.00275965	0.0033970499999999	0.000637399999999899	0.98010878010878	0.66013986013986	0.66013986013986	0.13315541019952	0.535077358743521	1.67950206249615	3.03438215443415	1.80671534866966	0.000321570565627493	1.51842784700594e-06	0.00074973412661866	Island_chr16:2347282-2347636
cg00039478_Body_ABCA3	0.7916471	0.78879305	0.79543075	0.00663769999999997	0.00378364999999992	-0.00285405000000005	0.282672882672883	0.66013986013986	0.98010878010878	0.182680105541365	0.392886789258701	1.67950206249615	3.03438215443415	1.80671534866966	0.000321570565627493	1.51842784700594e-06	0.00074973412661866	Island_chr16:2347282-2347636
cg08131081_Body_ABCA3	0.90274385	0.91409355	0.90612895	-0.00796459999999999	0.00338510000000003	0.0113497	0.98010878010878	0.98010878010878	0.282672882672883	-0.185527730614531	0.385423224958814	1.67950206249615	3.03438215443415	1.80671534866966	0.000321570565627493	1.51842784700594e-06	0.00074973412661866	Island_chr16:2347282-2347636
cg10125193_Body_ABCA3	0.76493235	0.78354075	0.7746783	-0.00886245000000008	0.00974594999999989	0.0186084	0.66013986013986	0.66013986013986	0.282672882672883	0.0960082447011685	0.655404263813876	1.67950206249615	3.03438215443415	1.80671534866966	0.000321570565627493	1.51842784700594e-06	0.00074973412661866	S_Shore_chr16:2347282-2347636
cg02257312_Body_ABCA3	0.8490022	0.8482399	0.8496154	0.00137549999999997	0.000613200000000091	-0.000762299999999883	0.98010878010878	0.66013986013986	0.98010878010878	0.146405273002192	0.49483411208635	1.67950206249615	3.03438215443415	1.80671534866966	0.000321570565627493	1.51842784700594e-06	0.00074973412661866	S_Shore_chr16:2347282-2347636
cg08449748_Body_ABCA3	0.64270365	0.68422125	0.67480155	-0.00941970000000003	0.0320978999999999	0.0415175999999999	0.66013986013986	0.282672882672883	0.0870240870240873	0.22728493785408	0.285484000512241	1.67950206249615	3.03438215443415	1.80671534866966	0.000321570565627493	1.51842784700594e-06	0.00074973412661866	S_Shelf_chr16:2347282-2347636
cg01550915_Body_ABCA3	0.78319955	0.7937828	0.800001	0.00621819999999995	0.01680145	0.01058325	0.98010878010878	0.66013986013986	0.66013986013986	0.0541412239497397	0.80161199517457	1.67950206249615	3.03438215443415	1.80671534866966	0.000321570565627493	1.51842784700594e-06	0.00074973412661866	_
cg02715407_Body_ABCA3	0.7805887	0.77603325	0.7750736	-0.000959649999999979	-0.0055151	-0.00455545000000002	0.98010878010878	0.98010878010878	0.98010878010878	-0.08610940998204	0.689102802242501	1.67950206249615	3.03438215443415	1.80671534866966	0.000321570565627493	1.51842784700594e-06	0.00074973412661866	_
cg04058100_Body_ABCA3	0.86718555	0.8561384	0.8739874	0.0178489999999999	0.00680185	-0.0110471499999999	0.0870240870240873	0.66013986013986	0.66013986013986	0.240139278022337	0.258361598383118	1.67950206249615	3.03438215443415	1.80671534866966	0.000321570565627493	1.51842784700594e-06	0.00074973412661866	_
cg05093254_Body_ABCA3	0.9525024	0.947939	0.9512723	0.00333329999999998	-0.00123010000000001	-0.0045634	0.0870240870240873	0.66013986013986	0.0870240870240873	-0.0813879623502145	0.705385185076113	1.67950206249615	3.03438215443415	1.80671534866966	0.000321570565627493	1.51842784700594e-06	0.00074973412661866	_
cg06780216_Body_ABCA3	0.9030321	0.89177245	0.91304455	0.0212721	0.01001245	-0.0112596500000001	0.282672882672883	0.66013986013986	0.98010878010878	0.201108514869174	0.346035116998627	1.67950206249615	3.03438215443415	1.80671534866966	0.000321570565627493	1.51842784700594e-06	0.00074973412661866	_
cg16463165_Body_ABCA3	0.69942385	0.70057055	0.7001552	-0.000415350000000037	0.000731349999999908	0.00114669999999994	0.66013986013986	0.66013986013986	1	0.141631258725927	0.509158332459069	1.67950206249615	3.03438215443415	1.80671534866966	0.000321570565627493	1.51842784700594e-06	0.00074973412661866	_
cg07753939_Body_ABCA3	0.9255727	0.9233195	0.92899575	0.00567625000000005	0.00342304999999998	-0.00225320000000007	0.282672882672883	0.98010878010878	0.66013986013986	0.0975207380154001	0.650310315408891	1.67950206249615	3.03438215443415	1.80671534866966	0.000321570565627493	1.51842784700594e-06	0.00074973412661866	_
cg06250288_5'UTR_ABCA3	0.67547805	0.7028878	0.6730785	-0.0298093	-0.00239955000000003	0.02740975	0.282672882672883	0.98010878010878	0.282672882672883	-0.0765391380824876	0.722238397436906	1.67950206249615	3.03438215443415	1.80671534866966	0.000321570565627493	1.51842784700594e-06	0.00074973412661866	_
cg04783228_5'UTR_ABCA3	0.7166981	0.7057533	0.6965054	-0.00924790000000009	-0.0201927000000001	-0.0109448	0.98010878010878	0.282672882672883	0.66013986013986	-0.0160378294992701	0.940708659240788	1.67950206249615	3.03438215443415	1.80671534866966	0.000321570565627493	1.51842784700594e-06	0.00074973412661866	_
cg08644341_5'UTR_ABCA3	0.811372	0.82042645	0.811294	-0.00913245000000007	-7.80000000000225e-05	0.00905445000000005	0.0870240870240873	0.66013986013986	0.66013986013986	-0.298117485425007	0.157092373360695	1.67950206249615	3.03438215443415	1.80671534866966	0.000321570565627493	1.51842784700594e-06	0.00074973412661866	_
cg09722408_5'UTR_ABCA3	0.86409575	0.86782355	0.8620672	-0.00575634999999997	-0.00202854999999991	0.00372780000000006	0.66013986013986	0.98010878010878	0.98010878010878	-0.115196566084165	0.591952529237338	1.67950206249615	3.03438215443415	1.80671534866966	0.000321570565627493	1.51842784700594e-06	0.00074973412661866	_
cg08900781_5'UTR_ABCA3	0.86038775	0.85776335	0.85266285	-0.00510050000000006	-0.00772489999999992	-0.00262439999999986	0.98010878010878	0.66013986013986	0.98010878010878	-0.133736011492166	0.533282373663313	1.67950206249615	3.03438215443415	1.80671534866966	0.000321570565627493	1.51842784700594e-06	0.00074973412661866	N_Shore_chr16:2389706-2392164
cg02543796_5'UTR_ABCA3	0.788656	0.78995155	0.796952	0.00700044999999994	0.00829599999999997	0.00129555000000003	0.66013986013986	0.282672882672883	0.98010878010878	0.226437488721918	0.287332675418625	1.67950206249615	3.03438215443415	1.80671534866966	0.000321570565627493	1.51842784700594e-06	0.00074973412661866	N_Shore_chr16:2389706-2392164
cg12878183_5'UTR_ABCA3	0.219032	0.21313385	0.1887446	-0.02438925	-0.0302874	-0.00589814999999999	0.66013986013986	0.0870240870240873	0.98010878010878	-0.207987736582744	0.329434123833264	1.67950206249615	3.03438215443415	1.80671534866966	0.000321570565627493	1.51842784700594e-06	0.00074973412661866	Island_chr16:2389706-2392164
cg07797907_5'UTR_ABCA3	0.05169038	0.0531044	0.05367883	0.000574429999999994	0.00198845	0.00141402	0.421756021756022	0.66013986013986	0.735664335664336	0.2482020549317	0.253480661409708	1.67950206249615	3.03438215443415	1.80671534866966	0.000321570565627493	1.51842784700594e-06	0.00074973412661866	Island_chr16:2389706-2392164
cg02924347_5'UTR_ABCA3	0.06891687	0.075156715	0.078719815	0.0035631	0.00980294499999999	0.00623984499999999	0.98010878010878	0.282672882672883	0.282672882672883	0.337789604498785	0.106452653793949	1.67950206249615	3.03438215443415	1.80671534866966	0.000321570565627493	1.51842784700594e-06	0.00074973412661866	Island_chr16:2389706-2392164
cg02882733_5'UTR_ABCA3	0.1034455	0.1043513	0.1050097	0.000658400000000017	0.00156420000000002	0.000905799999999998	0.66013986013986	0.98010878010878	0.98010878010878	-0.131617063980214	0.53984695457005	1.67950206249615	3.03438215443415	1.80671534866966	0.000321570565627493	1.51842784700594e-06	0.00074973412661866	Island_chr16:2389706-2392164
cg02331561_TSS1500_ABCA3	0.089238155	0.080938075	0.068578115	-0.01235996	-0.02066004	-0.00830008	0.98010878010878	0.66013986013986	0.98010878010878	-0.173258346358036	0.418153953294245	1.67950206249615	3.03438215443415	1.80671534866966	0.000321570565627493	1.51842784700594e-06	0.00074973412661866	Island_chr16:2389706-2392164
cg07915849_TSS1500_ABCA3	0.6880253	0.77456125	0.75328265	-0.0212785999999999	0.06525735	0.0865359499999999	0.98010878010878	0.0186480186480187	0.282672882672883	0.24672152916601	0.245139564027115	1.67950206249615	3.03438215443415	1.80671534866966	0.000321570565627493	1.51842784700594e-06	0.00074973412661866	Island_chr16:2389706-2392164
cg00795900_TSS1500_ABCA3	0.5219601	0.56236015	0.5273793	-0.03498085	0.00541919999999996	0.0404000499999999	0.98010878010878	0.66013986013986	0.66013986013986	0.14841281700238	0.488871013203565	1.67950206249615	3.03438215443415	1.80671534866966	0.000321570565627493	1.51842784700594e-06	0.00074973412661866	S_Shore_chr16:2389706-2392164
cg18377941_3'UTR_ABCA4	0.87090845	0.8723347	0.8728838	0.00054910000000008	0.00197535000000015	0.00142625000000007	0.98010878010878	0.66013986013986	0.66013986013986	-0.0176858619189169	0.934628041034569	1.940773454	3.338243674	1.91486268158611	0.000102929037108562	3.63883222544224e-05	0.0024813981619529	_
cg19378389_Body_ABCA4	0.83383085	0.8368447	0.8387154	0.0018707	0.00488454999999999	0.00301384999999998	0.98010878010878	0.66013986013986	0.66013986013986	-0.0366764114233261	0.864898503893578	1.940773454	3.338243674	1.91486268158611	0.000102929037108562	3.63883222544224e-05	0.0024813981619529	_
cg26904308_Body_ABCA4	0.8544323	0.85184995	0.8580106	0.00616064999999999	0.00357830000000003	-0.00258234999999996	0.98010878010878	0.98010878010878	0.98010878010878	0.134869026495241	0.529787722908397	1.940773454	3.338243674	1.91486268158611	0.000102929037108562	3.63883222544224e-05	0.0024813981619529	_
cg21692182_Body_ABCA4	0.8834723	0.8841521	0.8829756	-0.00117650000000014	-0.000496700000000017	0.000679800000000119	0.98010878010878	0.98010878010878	0.98010878010878	-0.0875455586443127	0.684176158881337	1.940773454	3.338243674	1.91486268158611	0.000102929037108562	3.63883222544224e-05	0.0024813981619529	_
cg18800235_Body_ABCA4	0.8448942	0.8600629	0.87789985	0.01783695	0.03300565	0.0151687	0.66013986013986	0.0870240870240873	0.282672882672883	0.587361922278985	0.00254664525579927	1.940773454	3.338243674	1.91486268158611	0.000102929037108562	3.63883222544224e-05	0.0024813981619529	_
cg25196715_Body_ABCA4	0.85509285	0.8552256	0.85684335	0.00161774999999997	0.00175049999999999	0.000132750000000015	0.66013986013986	0.66013986013986	1	0.240036494175451	0.258571637957264	1.940773454	3.338243674	1.91486268158611	0.000102929037108562	3.63883222544224e-05	0.0024813981619529	_
cg12600556_Body_ABCA4	0.79093045	0.80571735	0.7618571	-0.0438602499999999	-0.0290733499999999	0.0147869	0.66013986013986	0.66013986013986	0.282672882672883	-0.321447845372728	0.125601214182582	1.940773454	3.338243674	1.91486268158611	0.000102929037108562	3.63883222544224e-05	0.0024813981619529	_
cg01921066_Body_ABCA4	0.2911191	0.2719699	0.26557145	-0.00639844999999994	-0.02554765	-0.0191492	0.66013986013986	0.66013986013986	0.282672882672883	-0.0444631413999433	0.836558640750357	1.940773454	3.338243674	1.91486268158611	0.000102929037108562	3.63883222544224e-05	0.0024813981619529	_
cg12085314_Body_ABCA4	0.10142607	0.069820275	0.07955427	0.009733995	-0.0218718	-0.031605795	0.282672882672883	0.282672882672883	0.0870240870240873	0.00796886733732471	0.970520330808707	1.940773454	3.338243674	1.91486268158611	0.000102929037108562	3.63883222544224e-05	0.0024813981619529	_
cg09168805_Body_ABCA4	0.69612135	0.71472035	0.7006634	-0.01405695	0.00454205000000008	0.018599	0.98010878010878	0.66013986013986	0.66013986013986	0.290348434917745	0.168715983676327	1.940773454	3.338243674	1.91486268158611	0.000102929037108562	3.63883222544224e-05	0.0024813981619529	_
cg09326529_Body_ABCA4	0.92436865	0.93036575	0.9224652	-0.00790055000000001	-0.00190345000000003	0.00599709999999998	0.0870240870240873	0.66013986013986	0.66013986013986	-0.220369265576389	0.300789123424059	1.940773454	3.338243674	1.91486268158611	0.000102929037108562	3.63883222544224e-05	0.0024813981619529	_
cg01807748_Body_ABCA4	0.2220365	0.23818825	0.213775	-0.02441325	-0.00826150000000003	0.01615175	0.66013986013986	0.282672882672883	0.98010878010878	-0.189554368512734	0.375008231535242	1.940773454	3.338243674	1.91486268158611	0.000102929037108562	3.63883222544224e-05	0.0024813981619529	_
cg04350215_Body_ABCA4	0.5720901	0.614612	0.4586614	-0.1559506	-0.1134287	0.0425218999999999	0.66013986013986	0.282672882672883	0.98010878010878	-0.264287886962548	0.212046775007347	1.940773454	3.338243674	1.91486268158611	0.000102929037108562	3.63883222544224e-05	0.0024813981619529	_
cg09234454_Body_ABCA4	0.8285834	0.8010883	0.7988868	-0.00220149999999997	-0.0296966	-0.0274951	0.98010878010878	0.282672882672883	0.66013986013986	-0.269274073029779	0.203229332227409	1.940773454	3.338243674	1.91486268158611	0.000102929037108562	3.63883222544224e-05	0.0024813981619529	_
cg01922613_Body_ABCA4	0.52363835	0.559701	0.56389335	0.00419235000000007	0.0402550000000002	0.0360626500000001	0.98010878010878	0.98010878010878	0.98010878010878	0.204524473296277	0.337730754500184	1.940773454	3.338243674	1.91486268158611	0.000102929037108562	3.63883222544224e-05	0.0024813981619529	_
cg18185648_Body_ABCA4	0.3800784	0.29335495	0.39197415	0.0986192	0.01189575	-0.08672345	0.282672882672883	0.66013986013986	0.66013986013986	0.288686631720071	0.171278132736047	1.940773454	3.338243674	1.91486268158611	0.000102929037108562	3.63883222544224e-05	0.0024813981619529	_
cg14014879_Body_ABCA4	0.5208488	0.5098813	0.51429405	0.00441274999999997	-0.00655475000000005	-0.0109675	0.66013986013986	0.98010878010878	0.66013986013986	0.192438252775007	0.367649483245006	1.940773454	3.338243674	1.91486268158611	0.000102929037108562	3.63883222544224e-05	0.0024813981619529	_
cg04100956_Body_ABCA4	0.74521145	0.72132255	0.7384282	0.01710565	-0.00678325000000002	-0.0238889	0.98010878010878	0.98010878010878	0.98010878010878	0.253961331816524	0.231115622376758	1.940773454	3.338243674	1.91486268158611	0.000102929037108562	3.63883222544224e-05	0.0024813981619529	_
cg01437135_Body_ABCA4	0.6082659	0.64258005	0.599777	-0.0428030500000001	-0.00848889999999991	0.0343141500000002	0.98010878010878	0.98010878010878	0.98010878010878	0.195188903226286	0.360709276223904	1.940773454	3.338243674	1.91486268158611	0.000102929037108562	3.63883222544224e-05	0.0024813981619529	_
cg04491808_Body_ABCA4	0.67905045	0.70832975	0.65820555	-0.0501242	-0.0208448999999999	0.0292793	0.66013986013986	0.98010878010878	0.282672882672883	-0.0503590683592325	0.81522893746075	1.940773454	3.338243674	1.91486268158611	0.000102929037108562	3.63883222544224e-05	0.0024813981619529	_
cg04592706_1stExon_ABCA4	0.876295	0.8751287	0.868177	-0.00695170000000001	-0.00811800000000007	-0.00116630000000006	0.282672882672883	0.98010878010878	0.98010878010878	-0.0547626026215675	0.799380077681947	1.940773454	3.338243674	1.91486268158611	0.000102929037108562	3.63883222544224e-05	0.0024813981619529	_
cg20746830_1stExon_ABCA4	0.696817	0.71318535	0.70552185	-0.00766350000000005	0.00870484999999999	0.01636835	1	0.66013986013986	0.98010878010878	0.172365168847424	0.420594472438082	1.940773454	3.338243674	1.91486268158611	0.000102929037108562	3.63883222544224e-05	0.0024813981619529	_
cg20746830_5'UTR_ABCA4	0.696817	0.71318535	0.70552185	-0.00766350000000005	0.00870484999999999	0.01636835	1	0.66013986013986	0.98010878010878	0.172365168847424	0.420594472438082	1.940773454	3.338243674	1.91486268158611	0.000102929037108562	3.63883222544224e-05	0.0024813981619529	_
cg16298016_TSS1500_ABCA4	0.8540596	0.8542631	0.85073995	-0.00352315000000014	-0.00331965000000012	0.000203500000000023	0.66013986013986	0.98010878010878	0.98010878010878	-0.0657099126003149	0.760323152999194	1.940773454	3.338243674	1.91486268158611	0.000102929037108562	3.63883222544224e-05	0.0024813981619529	_
cg06895831_TSS1500_ABCA4	0.82561575	0.83277985	0.83518075	0.00240090000000004	0.00956500000000005	0.00716410000000001	0.98010878010878	0.98010878010878	0.98010878010878	0.252168842209149	0.234537297406394	1.940773454	3.338243674	1.91486268158611	0.000102929037108562	3.63883222544224e-05	0.0024813981619529	_
cg14787287_TSS1500_ABCA4	0.8806259	0.87894835	0.8819631	0.00301475000000007	0.00133719999999993	-0.00167755000000014	0.98010878010878	0.282672882672883	0.98010878010878	-0.112717098306702	0.600002737333679	1.940773454	3.338243674	1.91486268158611	0.000102929037108562	3.63883222544224e-05	0.0024813981619529	_
cg12869058_TSS1500_ABCA4	0.81092835	0.827193	0.79839975	-0.02879325	-0.0125286	0.01626465	0.282672882672883	0.66013986013986	0.282672882672883	-0.0819186537118358	0.703548615657774	1.940773454	3.338243674	1.91486268158611	0.000102929037108562	3.63883222544224e-05	0.0024813981619529	_
cg09360041_TSS1500_ABCA4	0.8109251	0.79570755	0.8141826	0.01847505	0.00325750000000014	-0.0152175499999999	0.66013986013986	0.98010878010878	0.98010878010878	-0.0372002188942312	0.862986627575246	1.940773454	3.338243674	1.91486268158611	0.000102929037108562	3.63883222544224e-05	0.0024813981619529	_
cg14069205_3'UTR_ABCA5	0.6623673	0.7018488	0.6551629	-0.0466859000000001	-0.0072044	0.0394815000000001	0.282672882672883	0.910489510489511	0.192540792540792	-0.0285583231821466	0.897081502530315	1.37329851173524	1.71813960534734	1.25110425058014	0.000208397836245645	1.95274342298514e-06	0.00110709016565609	_
cg25174455_Body_ABCA5	0.87183395	0.87859595	0.87104175	-0.00755419999999996	-0.00079219999999991	0.00676200000000005	0.0870240870240873	0.98010878010878	0.282672882672883	0.212639042811736	0.318486556627518	1.37329851173524	1.71813960534734	1.25110425058014	0.000208397836245645	1.95274342298514e-06	0.00110709016565609	_
cg07372195_5'UTR_ABCA5	0.82891735	0.8430603	0.8126362	-0.0304241	-0.01628115	0.01414295	0.66013986013986	0.66013986013986	0.66013986013986	-0.316946650470875	0.131287970923319	1.37329851173524	1.71813960534734	1.25110425058014	0.000208397836245645	1.95274342298514e-06	0.00110709016565609	_
cg07372195_1stExon_ABCA5	0.82891735	0.8430603	0.8126362	-0.0304241	-0.01628115	0.01414295	0.66013986013986	0.66013986013986	0.66013986013986	-0.316946650470875	0.131287970923319	1.37329851173524	1.71813960534734	1.25110425058014	0.000208397836245645	1.95274342298514e-06	0.00110709016565609	_
cg25793628_TSS200_ABCA5	0.600346	0.60262695	0.6072721	0.00464514999999999	0.00692609999999994	0.00228094999999995	0.66013986013986	0.98010878010878	0.98010878010878	0.0425904816396229	0.843357557256363	1.37329851173524	1.71813960534734	1.25110425058014	0.000208397836245645	1.95274342298514e-06	0.00110709016565609	_
cg25793628_5'UTR_ABCA5	0.600346	0.60262695	0.6072721	0.00464514999999999	0.00692609999999994	0.00228094999999995	0.66013986013986	0.98010878010878	0.98010878010878	0.0425904816396229	0.843357557256363	1.37329851173524	1.71813960534734	1.25110425058014	0.000208397836245645	1.95274342298514e-06	0.00110709016565609	_
cg00221096_5'UTR_ABCA5	0.81626085	0.83020865	0.834152	0.00394335000000001	0.01789115	0.0139478	0.98010878010878	0.282672882672883	0.66013986013986	0.299236876644064	0.155465356690976	1.37329851173524	1.71813960534734	1.25110425058014	0.000208397836245645	1.95274342298514e-06	0.00110709016565609	_
cg00221096_TSS1500_ABCA5	0.81626085	0.83020865	0.834152	0.00394335000000001	0.01789115	0.0139478	0.98010878010878	0.282672882672883	0.66013986013986	0.299236876644064	0.155465356690976	1.37329851173524	1.71813960534734	1.25110425058014	0.000208397836245645	1.95274342298514e-06	0.00110709016565609	_
cg01369276_5'UTR_ABCA5	0.8228781	0.84201965	0.82173765	-0.020282	-0.00114045000000007	0.01914155	0.282672882672883	0.98010878010878	0.0870240870240873	-0.021371446428395	0.921042940871506	1.37329851173524	1.71813960534734	1.25110425058014	0.000208397836245645	1.95274342298514e-06	0.00110709016565609	_
cg01369276_TSS1500_ABCA5	0.8228781	0.84201965	0.82173765	-0.020282	-0.00114045000000007	0.01914155	0.282672882672883	0.98010878010878	0.0870240870240873	-0.021371446428395	0.921042940871506	1.37329851173524	1.71813960534734	1.25110425058014	0.000208397836245645	1.95274342298514e-06	0.00110709016565609	_
cg03805929_5'UTR_ABCA5	0.7106446	0.74049655	0.73864535	-0.00185120000000005	0.02800075	0.0298519500000001	0.282672882672883	0.98010878010878	0.66013986013986	0.0593191053157038	0.783061249528474	1.37329851173524	1.71813960534734	1.25110425058014	0.000208397836245645	1.95274342298514e-06	0.00110709016565609	_
cg03805929_TSS1500_ABCA5	0.7106446	0.74049655	0.73864535	-0.00185120000000005	0.02800075	0.0298519500000001	0.282672882672883	0.98010878010878	0.66013986013986	0.0593191053157038	0.783061249528474	1.37329851173524	1.71813960534734	1.25110425058014	0.000208397836245645	1.95274342298514e-06	0.00110709016565609	_
cg17302455_5'UTR_ABCA5	0.83899935	0.8435865	0.8340152	-0.00957130000000006	-0.00498414999999996	0.0045871500000001	0.66013986013986	0.98010878010878	0.98010878010878	-0.00694661946362492	0.974300682617962	1.37329851173524	1.71813960534734	1.25110425058014	0.000208397836245645	1.95274342298514e-06	0.00110709016565609	N_Shelf_chr17:67322709-67323837
cg09530790_5'UTR_ABCA5	0.1153905	0.094549265	0.10339894	0.008849675	-0.01199156	-0.020841235	0.66013986013986	0.66013986013986	0.282672882672883	-0.215723687275592	0.311350119768567	1.37329851173524	1.71813960534734	1.25110425058014	0.000208397836245645	1.95274342298514e-06	0.00110709016565609	N_Shore_chr17:67322709-67323837
cg24127866_5'UTR_ABCA5	0.10262795	0.097136805	0.093681315	-0.00345548999999999	-0.00894663499999999	-0.005491145	0.98010878010878	0.282672882672883	0.282672882672883	-0.295929304143869	0.160307436144694	1.37329851173524	1.71813960534734	1.25110425058014	0.000208397836245645	1.95274342298514e-06	0.00110709016565609	Island_chr17:67322709-67323837
cg06001310_5'UTR_ABCA5	0.065694225	0.064269355	0.0650914	0.000822044999999993	-0.000602825000000001	-0.00142486999999999	0.98010878010878	0.98010878010878	0.98010878010878	-0.0693423733167593	0.747483115317691	1.37329851173524	1.71813960534734	1.25110425058014	0.000208397836245645	1.95274342298514e-06	0.00110709016565609	Island_chr17:67322709-67323837
cg24971957_5'UTR_ABCA5	0.08633686	0.078365145	0.08550969	0.007144545	-0.000827170000000002	-0.007971715	0.66013986013986	0.66013986013986	0.0870240870240873	-0.033861417550861	0.87518546371509	1.37329851173524	1.71813960534734	1.25110425058014	0.000208397836245645	1.95274342298514e-06	0.00110709016565609	Island_chr17:67322709-67323837
cg24971957_1stExon_ABCA5	0.08633686	0.078365145	0.08550969	0.007144545	-0.000827170000000002	-0.007971715	0.66013986013986	0.66013986013986	0.0870240870240873	-0.033861417550861	0.87518546371509	1.37329851173524	1.71813960534734	1.25110425058014	0.000208397836245645	1.95274342298514e-06	0.00110709016565609	Island_chr17:67322709-67323837
cg11651717_5'UTR_ABCA5	0.083233645	0.089444445	0.089562175	0.000117729999999996	0.00632853	0.0062108	0.98010878010878	0.66013986013986	0.98010878010878	0.154357505143532	0.471426777676302	1.37329851173524	1.71813960534734	1.25110425058014	0.000208397836245645	1.95274342298514e-06	0.00110709016565609	Island_chr17:67322709-67323837
cg11651717_1stExon_ABCA5	0.083233645	0.089444445	0.089562175	0.000117729999999996	0.00632853	0.0062108	0.98010878010878	0.66013986013986	0.98010878010878	0.154357505143532	0.471426777676302	1.37329851173524	1.71813960534734	1.25110425058014	0.000208397836245645	1.95274342298514e-06	0.00110709016565609	Island_chr17:67322709-67323837
cg06127577_5'UTR_ABCA5	0.09783144	0.09952965	0.09669885	-0.00283079999999999	-0.00113258999999999	0.00169821000000001	0.98010878010878	0.98010878010878	0.98010878010878	0.0422840448728487	0.84447116032228	1.37329851173524	1.71813960534734	1.25110425058014	0.000208397836245645	1.95274342298514e-06	0.00110709016565609	Island_chr17:67322709-67323837
cg06127577_1stExon_ABCA5	0.09783144	0.09952965	0.09669885	-0.00283079999999999	-0.00113258999999999	0.00169821000000001	0.98010878010878	0.98010878010878	0.98010878010878	0.0422840448728487	0.84447116032228	1.37329851173524	1.71813960534734	1.25110425058014	0.000208397836245645	1.95274342298514e-06	0.00110709016565609	Island_chr17:67322709-67323837
cg25385760_TSS200_ABCA5	0.0370274	0.03372516	0.036696705	0.002971545	-0.000330694999999999	-0.00330224	0.282672882672883	0.66013986013986	0.66013986013986	-0.0979665552464877	0.648811722980516	1.37329851173524	1.71813960534734	1.25110425058014	0.000208397836245645	1.95274342298514e-06	0.00110709016565609	Island_chr17:67322709-67323837
cg08197943_TSS1500_ABCA5	0.07231289	0.065479075	0.06901114	0.003532065	-0.00330174999999999	-0.00683381499999999	0.66013986013986	0.98010878010878	0.282672882672883	0.272125185247232	0.198300693749155	1.37329851173524	1.71813960534734	1.25110425058014	0.000208397836245645	1.95274342298514e-06	0.00110709016565609	Island_chr17:67322709-67323837
cg00803816_TSS1500_ABCA5	0.07553022	0.074165045	0.074312775	0.000147729999999999	-0.00121744500000001	-0.00136517500000001	0.98010878010878	0.66013986013986	0.98010878010878	-0.121459494028198	0.571827010970608	1.37329851173524	1.71813960534734	1.25110425058014	0.000208397836245645	1.95274342298514e-06	0.00110709016565609	Island_chr17:67322709-67323837
cg10187674_TSS1500_ABCA5	0.2056793	0.1765067	0.16665325	-0.00985345000000001	-0.03902605	-0.0291726	0.66013986013986	0.0870240870240873	0.282672882672883	-0.173515967638793	0.417451472513227	1.37329851173524	1.71813960534734	1.25110425058014	0.000208397836245645	1.95274342298514e-06	0.00110709016565609	S_Shore_chr17:67322709-67323837
cg06409153_TSS1500_ABCA5	0.2079645	0.2050336	0.18502975	-0.02000385	-0.02293475	-0.00293090000000001	0.66013986013986	0.66013986013986	0.98010878010878	-0.161734070627904	0.450233247465258	1.37329851173524	1.71813960534734	1.25110425058014	0.000208397836245645	1.95274342298514e-06	0.00110709016565609	S_Shore_chr17:67322709-67323837
cg22081096_1stExon_ABCA6	0.16680655	0.22734975	0.19678345	-0.0305663	0.0299769	0.0605432	0.66013986013986	0.0870240870240873	0.0186480186480187	0.195157365366641	0.360788413850566	3.18305146747929	5.80618792199083	1.82409489174514	0.00279299899631348	0.000204318566335393	0.000920696781111209	_
cg22081096_5'UTR_ABCA6	0.16680655	0.22734975	0.19678345	-0.0305663	0.0299769	0.0605432	0.66013986013986	0.0870240870240873	0.0186480186480187	0.195157365366641	0.360788413850566	3.18305146747929	5.80618792199083	1.82409489174514	0.00279299899631348	0.000204318566335393	0.000920696781111209	_
cg24086348_TSS200_ABCA6	0.19474065	0.2638509	0.2792741	0.0154232	0.08453345	0.06911025	1	0.0186480186480187	0.0870240870240873	0.365692091094432	0.0788610620662344	3.18305146747929	5.80618792199083	1.82409489174514	0.00279299899631348	0.000204318566335393	0.000920696781111209	_
cg04380955_TSS1500_ABCA6	0.66823985	0.5506578	0.51444715	-0.0362106499999999	-0.1537927	-0.11758205	0.66013986013986	0.0870240870240873	0.0186480186480187	-0.327976840351617	0.117672777639688	3.18305146747929	5.80618792199083	1.82409489174514	0.00279299899631348	0.000204318566335393	0.000920696781111209	_
cg02807077_Body_ABCA7	0.8839916	0.87488245	0.8908521	0.0159696500000001	0.00686050000000005	-0.00910915000000001	0.0870240870240873	0.98010878010878	0.66013986013986	0.219797715952352	0.30207633076374	4.4969960731835	8.53302763	3.4710607	0.00013464002127027	1.73630755586744e-06	0.000340247347671207	N_Shore_chr19:1050976-1051234
cg23657707_Body_ABCA7	0.9560633	0.95820845	0.95426155	-0.00394689999999998	-0.00180175000000005	0.00214514999999993	0.66013986013986	0.66013986013986	0.66013986013986	-0.201633148106251	0.344751911470169	4.4969960731835	8.53302763	3.4710607	0.00013464002127027	1.73630755586744e-06	0.000340247347671207	Island_chr19:1050976-1051234
cg10406526_Body_ABCA7	0.89782635	0.89095215	0.89722855	0.00627640000000007	-0.000597799999999982	-0.00687420000000005	0.98010878010878	0.98010878010878	0.282672882672883	-0.236618686070462	0.265618629007916	4.4969960731835	8.53302763	3.4710607	0.00013464002127027	1.73630755586744e-06	0.000340247347671207	Island_chr19:1050976-1051234
cg00874873_Body_ABCA7	0.85439535	0.8522725	0.8471367	-0.00513580000000002	-0.00725865000000003	-0.00212285000000001	0.98010878010878	0.66013986013986	0.98010878010878	-0.0825641834641978	0.701316790793234	4.4969960731835	8.53302763	3.4710607	0.00013464002127027	1.73630755586744e-06	0.000340247347671207	Island_chr19:1050976-1051234
cg18529892_Body_ABCA7	0.7419759	0.74515015	0.7301232	-0.01502695	-0.0118527	0.00317424999999993	0.66013986013986	0.98010878010878	1	-0.113213117601744	0.598388605658641	4.4969960731835	8.53302763	3.4710607	0.00013464002127027	1.73630755586744e-06	0.000340247347671207	S_Shore_chr19:1050976-1051234
cg24145486_Body_ABCA7	0.8448337	0.8339379	0.8391394	0.00520149999999997	-0.00569429999999993	-0.0108957999999999	0.66013986013986	0.66013986013986	0.282672882672883	-0.0713748945040329	0.740326639403208	4.4969960731835	8.53302763	3.4710607	0.00013464002127027	1.73630755586744e-06	0.000340247347671207	S_Shelf_chr19:1050976-1051234
cg02986791_Body_ABCA7	0.81395265	0.79672715	0.78870085	-0.00802629999999993	-0.0252518	-0.0172255000000001	0.98010878010878	0.66013986013986	0.66013986013986	-0.0396417533643262	0.854085131210099	4.4969960731835	8.53302763	3.4710607	0.00013464002127027	1.73630755586744e-06	0.000340247347671207	N_Shore_chr19:1063544-1064265
cg05372495_Body_ABCA7	0.8904818	0.87808495	0.83485075	-0.0432342	-0.05563105	-0.01239685	0.98010878010878	0.66013986013986	0.66013986013986	-0.0153199303408478	0.943358461374807	4.4969960731835	8.53302763	3.4710607	0.00013464002127027	1.73630755586744e-06	0.000340247347671207	Island_chr19:1063544-1064265
cg21995147_Body_ABCA7	0.91845985	0.89905615	0.8937427	-0.00531345000000005	-0.02471715	-0.0194036999999999	0.98010878010878	0.282672882672883	0.98010878010878	0.0100435754432924	0.962849876251732	4.4969960731835	8.53302763	3.4710607	0.00013464002127027	1.73630755586744e-06	0.000340247347671207	Island_chr19:1063544-1064265
cg12082025_Body_ABCA7	0.82246895	0.8227224	0.75336145	-0.0693609499999999	-0.0691074999999999	0.000253449999999988	0.66013986013986	0.282672882672883	0.98010878010878	-0.201688781656395	0.344616002572115	4.4969960731835	8.53302763	3.4710607	0.00013464002127027	1.73630755586744e-06	0.000340247347671207	Island_chr19:1063544-1064265
cg26576206_Body_ABCA7	0.10609785	0.083413955	0.0909142	0.00750024499999999	-0.01518365	-0.022683895	0.66013986013986	0.66013986013986	0.66013986013986	0.143102890658656	0.504721348450463	4.4969960731835	8.53302763	3.4710607	0.00013464002127027	1.73630755586744e-06	0.000340247347671207	Island_chr19:1064897-1065191
cg13761375_Body_ABCA7	0.055373645	0.0543645	0.06040079	0.00603628999999999	0.005027145	-0.001009145	0.66013986013986	0.66013986013986	0.98010878010878	0.230099532767249	0.279397859892257	4.4969960731835	8.53302763	3.4710607	0.00013464002127027	1.73630755586744e-06	0.000340247347671207	Island_chr19:1064897-1065191
cg06730721_TSS1500_ABCA7	0.073794115	0.079279115	0.0778051	-0.00147401500000001	0.00401098500000001	0.00548500000000002	1	0.66013986013986	0.282672882672883	0.0646934071945348	0.763927486340721	4.4969960731835	8.53302763	3.4710607	0.00013464002127027	1.73630755586744e-06	0.000340247347671207	Island_chr19:1039764-1040254
cg26263477_TSS1500_ABCA7	0.1128819	0.108072	0.10162365	-0.00644834999999999	-0.01125825	-0.00480990000000001	0.282672882672883	0.282672882672883	0.66013986013986	-0.39197331207546	0.0581761954667383	4.4969960731835	8.53302763	3.4710607	0.00013464002127027	1.73630755586744e-06	0.000340247347671207	Island_chr19:1039764-1040254
cg05504606_TSS1500_ABCA7	0.076961545	0.077222495	0.07592053	-0.001301965	-0.00104101499999999	0.00026095000000001	0.98010878010878	0.98010878010878	0.66013986013986	-0.0867337790352379	0.686959411614477	4.4969960731835	8.53302763	3.4710607	0.00013464002127027	1.73630755586744e-06	0.000340247347671207	Island_chr19:1039764-1040254
cg26264438_TSS200_ABCA7	0.027896495	0.02499973	0.027967725	0.002967995	7.12299999999985e-05	-0.002896765	0.0186480186480187	0.98010878010878	0.282672882672883	0.0914730115690287	0.670767396899122	4.4969960731835	8.53302763	3.4710607	0.00013464002127027	1.73630755586744e-06	0.000340247347671207	Island_chr19:1039764-1040254
cg07726048_TSS200_ABCA7	0.076017165	0.071823115	0.074119525	0.00229641	-0.00189764000000001	-0.00419405	0.66013986013986	0.66013986013986	0.282672882672883	-0.277856195908838	0.188641048137768	4.4969960731835	8.53302763	3.4710607	0.00013464002127027	1.73630755586744e-06	0.000340247347671207	Island_chr19:1039764-1040254
cg21590311_TSS200_ABCA7	0.085162175	0.083998995	0.0928706	0.008871605	0.00770842499999999	-0.00116318000000001	0.0870240870240873	0.66013986013986	0.66013986013986	0.305225085015105	0.14696331052581	4.4969960731835	8.53302763	3.4710607	0.00013464002127027	1.73630755586744e-06	0.000340247347671207	Island_chr19:1039764-1040254
cg07951348_5'UTR_ABCA7	0.18161425	0.1752106	0.2126869	0.0374763	0.03107265	-0.00640364999999998	0.00248640248640264	0.0870240870240873	0.0870240870240873	0.608562952658516	0.0016021818288988	4.4969960731835	8.53302763	3.4710607	0.00013464002127027	1.73630755586744e-06	0.000340247347671207	Island_chr19:1039764-1040254
cg10749413_5'UTR_ABCA7	0.08318975	0.09088476	0.087993335	-0.00289142499999999	0.004803585	0.00769500999999999	0.98010878010878	0.66013986013986	0.66013986013986	0.167973251892361	0.43270744784978	4.4969960731835	8.53302763	3.4710607	0.00013464002127027	1.73630755586744e-06	0.000340247347671207	S_Shore_chr19:1039764-1040254
cg05989429_5'UTR_ABCA7	0.066348305	0.06956355	0.064820335	-0.00474321500000001	-0.00152797	0.00321524500000001	0.66013986013986	0.66013986013986	0.282672882672883	0.00325340861705048	0.987962363564526	4.4969960731835	8.53302763	3.4710607	0.00013464002127027	1.73630755586744e-06	0.000340247347671207	S_Shore_chr19:1039764-1040254
cg23027715_Body_ABCA7	0.78497495	0.787855	0.8054348	0.0175798	0.0204598499999999	0.00288004999999991	0.282672882672883	0.0870240870240873	0.98010878010878	0.282634602812685	0.180837671198115	4.4969960731835	8.53302763	3.4710607	0.00013464002127027	1.73630755586744e-06	0.000340247347671207	N_Shore_chr19:1046249-1047701
cg02817925_Body_ABCA7	0.95291705	0.95548525	0.9501848	-0.00530045000000001	-0.00273224999999999	0.00256820000000002	0.66013986013986	0.98010878010878	0.282672882672883	-0.0951962543174166	0.658145159486011	4.4969960731835	8.53302763	3.4710607	0.00013464002127027	1.73630755586744e-06	0.000340247347671207	Island_chr19:1046249-1047701
cg06169110_Body_ABCA7	0.77914545	0.76547695	0.78829115	0.0228142	0.00914570000000003	-0.0136685	0.0870240870240873	0.66013986013986	0.66013986013986	0.0336787632614688	0.875853641747266	4.4969960731835	8.53302763	3.4710607	0.00013464002127027	1.73630755586744e-06	0.000340247347671207	Island_chr19:1046249-1047701
cg02253236_Body_ABCA7	0.80411465	0.7740357	0.82042125	0.04638555	0.0163065999999999	-0.03007895	0.282672882672883	0.98010878010878	0.66013986013986	0.0365988858336319	0.865181531945909	4.4969960731835	8.53302763	3.4710607	0.00013464002127027	1.73630755586744e-06	0.000340247347671207	Island_chr19:1046249-1047701
cg02959678_Body_ABCA7	0.8600805	0.86919055	0.8642666	-0.00492395000000001	0.00418609999999997	0.00911004999999998	0.66013986013986	0.66013986013986	0.282672882672883	0.0854958618792474	0.691211308988686	4.4969960731835	8.53302763	3.4710607	0.00013464002127027	1.73630755586744e-06	0.000340247347671207	Island_chr19:1046249-1047701
cg20561863_Body_ABCA8	0.2785352	0.419687	0.2930104	-0.1266766	0.0144752	0.1411518	0.0870240870240873	0.98010878010878	0.0870240870240873	-0.150091608490168	0.483912221754283	1.91553026001229	3.03746926234778	1.58570674959125	0.00541838217303485	6.75916528641618e-05	1.26243379249457e-05	_
cg17334372_Body_ABCA8	0.78702315	0.8191386	0.7811675	-0.0379711	-0.00585564999999999	0.03211545	0.282672882672883	1	0.0870240870240873	-0.0854810988647749	0.69126207078375	1.91553026001229	3.03746926234778	1.58570674959125	0.00541838217303485	6.75916528641618e-05	1.26243379249457e-05	_
cg17461670_Body_ABCA8	0.7581225	0.81844065	0.80003765	-0.0184030000000001	0.0419151499999999	0.06031815	0.66013986013986	0.282672882672883	0.282672882672883	0.360795975879442	0.083262080607621	1.91553026001229	3.03746926234778	1.58570674959125	0.00541838217303485	6.75916528641618e-05	1.26243379249457e-05	_
cg03850529_5'UTR_ABCA8	0.8198196	0.8348242	0.8438144	0.00899020000000006	0.0239948000000001	0.0150046	0.66013986013986	0.282672882672883	0.98010878010878	0.353936658579421	0.0897355377209985	1.91553026001229	3.03746926234778	1.58570674959125	0.00541838217303485	6.75916528641618e-05	1.26243379249457e-05	_
cg21660392_5'UTR_ABCA8	0.63239	0.62851035	0.6276798	-0.000830549999999985	-0.0047102	-0.00387965000000001	0.98010878010878	0.66013986013986	0.282672882672883	0.116991057828067	0.586155209520738	1.91553026001229	3.03746926234778	1.58570674959125	0.00541838217303485	6.75916528641618e-05	1.26243379249457e-05	_
cg27464144_TSS200_ABCA8	0.2435602	0.2407104	0.26453195	0.02382155	0.02097175	-0.00284980000000001	0.66013986013986	0.98010878010878	0.66013986013986	0.0791830126279406	0.713032885583339	1.91553026001229	3.03746926234778	1.58570674959125	0.00541838217303485	6.75916528641618e-05	1.26243379249457e-05	_
cg12504828_3'UTR_ABCA9	0.62190285	0.60784755	0.62193365	0.0140861	3.07999999999975e-05	-0.0140553	0.66013986013986	0.98010878010878	0.98010878010878	0.146239566795204	0.495327926003757	1.73906670748045	2.7087185607874	1.55757024680886	0.00042180335324902	1.82709511231666e-05	5.57638784934821e-05	_
cg26352073_Body_ABCA9	0.84009645	0.8498475	0.8525358	0.00268830000000009	0.0124393500000001	0.00975104999999998	0.99005439005439	0.66013986013986	0.421756021756022	0.22892630781191	0.293395876501538	1.73906670748045	2.7087185607874	1.55757024680886	0.00042180335324902	1.82709511231666e-05	5.57638784934821e-05	_
cg19464780_5'UTR_ABCA9	0.7808746	0.80533185	0.7761664	-0.02916545	-0.00470820000000005	0.02445725	0.0186480186480187	0.66013986013986	0.66013986013986	-0.112883593741299	0.599460728440988	1.73906670748045	2.7087185607874	1.55757024680886	0.00042180335324902	1.82709511231666e-05	5.57638784934821e-05	_
cg22093121_TSS200_ABCA9	0.33523215	0.34798705	0.28912785	-0.0588591999999999	-0.0461043	0.0127549	0.66013986013986	0.66013986013986	0.98010878010878	-0.151175355620807	0.480724597782612	1.73906670748045	2.7087185607874	1.55757024680886	0.00042180335324902	1.82709511231666e-05	5.57638784934821e-05	_
cg01517431_TSS1500_ABCA9	0.7338817	0.6268493	0.68601305	0.0591637500000001	-0.04786865	-0.1070324	0.282672882672883	0.282672882672883	0.0870240870240873	-0.0372697180400732	0.86273301430444	1.73906670748045	2.7087185607874	1.55757024680886	0.00042180335324902	1.82709511231666e-05	5.57638784934821e-05	_
cg06213598_TSS1500_ABCA9	0.8056834	0.8001107	0.8263133	0.0262026	0.0206299000000001	-0.00557269999999987	0.0870240870240873	0.0870240870240873	0.98010878010878	0.30169896791455	0.151928668581744	1.73906670748045	2.7087185607874	1.55757024680886	0.00042180335324902	1.82709511231666e-05	5.57638784934821e-05	_
cg14319793_Body_ABCB1	0.82079925	0.85446915	0.7995879	-0.05488125	-0.02121135	0.0336699	0.0870240870240873	0.66013986013986	0.0870240870240873	0.114294941832487	0.594874539545921	3.23165888412864	5.08793808987384	1.57440443818553	0.02752163990773	0.0039128543907231	0.000213965177238199	_
cg24138422_Body_ABCB1	0.7128913	0.8294812	0.78059115	-0.04889005	0.06769985	0.1165899	0.282672882672883	0.282672882672883	0.0870240870240873	0.324602967590535	0.12172289029279	3.23165888412864	5.08793808987384	1.57440443818553	0.02752163990773	0.0039128543907231	0.000213965177238199	_
cg23479988_Body_ABCB1	0.6619342	0.70003095	0.6941131	-0.00591784999999989	0.0321789	0.0380967499999999	0.66013986013986	0.282672882672883	0.66013986013986	0.203855233691718	0.339348252996578	3.23165888412864	5.08793808987384	1.57440443818553	0.02752163990773	0.0039128543907231	0.000213965177238199	N_Shelf_chr7:87229551-87229890
cg19861260_Body_ABCB1	0.5741806	0.5539758	0.4922314	-0.0617444	-0.0819492000000001	-0.0202048	0.0870240870240873	0.0870240870240873	0.66013986013986	-0.238415087414087	0.261899553166644	3.23165888412864	5.08793808987384	1.57440443818553	0.02752163990773	0.0039128543907231	0.000213965177238199	N_Shore_chr7:87229551-87229890
cg25477497_Body_ABCB1	0.6962707	0.72333	0.68494115	-0.03838885	-0.0113295499999999	0.0270593000000001	0.0870240870240873	0.66013986013986	0.66013986013986	-0.106175655377513	0.621458459990999	3.23165888412864	5.08793808987384	1.57440443818553	0.02752163990773	0.0039128543907231	0.000213965177238199	N_Shore_chr7:87229551-87229890
cg15759056_5'UTR_ABCB1	0.18277615	0.26053725	0.26640075	0.00586350000000002	0.0836246	0.0777611	0.66013986013986	0.0870240870240873	0.282672882672883	0.187692400188801	0.379803990574694	3.23165888412864	5.08793808987384	1.57440443818553	0.02752163990773	0.0039128543907231	0.000213965177238199	Island_chr7:87229551-87229890
cg12270822_5'UTR_ABCB1	0.19899205	0.28539385	0.29834985	0.012956	0.0993578	0.0864017999999999	0.98010878010878	0.282672882672883	0.282672882672883	0.348002254451712	0.0956337979139917	3.23165888412864	5.08793808987384	1.57440443818553	0.02752163990773	0.0039128543907231	0.000213965177238199	Island_chr7:87229551-87229890
cg16772035_5'UTR_ABCB1	0.1902072	0.2527948	0.18680655	-0.06598825	-0.00340065000000001	0.0625876	0.0870240870240873	0.98010878010878	0.282672882672883	0.0256112620328831	0.905441627203544	3.23165888412864	5.08793808987384	1.57440443818553	0.02752163990773	0.0039128543907231	0.000213965177238199	Island_chr7:87229551-87229890
cg00141548_5'UTR_ABCB1	0.20624405	0.26924285	0.2058299	-0.06341295	-0.000414150000000002	0.0629988	0.66013986013986	0.66013986013986	0.282672882672883	0.208172479083222	0.328995032766084	3.23165888412864	5.08793808987384	1.57440443818553	0.02752163990773	0.0039128543907231	0.000213965177238199	N_Shore_chr7:87230059-87230260
cg09105881_5'UTR_ABCB1	0.15788955	0.22458145	0.1705781	-0.05400335	0.01268855	0.0666919	0.66013986013986	0.98010878010878	0.66013986013986	0.197119687105068	0.355883688662274	3.23165888412864	5.08793808987384	1.57440443818553	0.02752163990773	0.0039128543907231	0.000213965177238199	Island_chr7:87230059-87230260
cg16288248_5'UTR_ABCB1	0.13696585	0.18594675	0.1289485	-0.05699825	-0.00801734999999998	0.0489809	0.282672882672883	0.98010878010878	0.66013986013986	0.0209254742908299	0.922685733476548	3.23165888412864	5.08793808987384	1.57440443818553	0.02752163990773	0.0039128543907231	0.000213965177238199	Island_chr7:87230059-87230260
cg27507700_5'UTR_ABCB1	0.18839205	0.2296654	0.12344995	-0.10621545	-0.0649421	0.04127335	0.66013986013986	0.66013986013986	0.282672882672883	-0.170296094045244	0.426277781315054	3.23165888412864	5.08793808987384	1.57440443818553	0.02752163990773	0.0039128543907231	0.000213965177238199	Island_chr7:87230059-87230260
cg06562372_5'UTR_ABCB1	0.2901223	0.34284295	0.2573521	-0.08549085	-0.0327702	0.05272065	0.66013986013986	0.98010878010878	0.66013986013986	-0.0887110492320146	0.680187152733169	3.23165888412864	5.08793808987384	1.57440443818553	0.02752163990773	0.0039128543907231	0.000213965177238199	Island_chr7:87230059-87230260
cg00862116_5'UTR_ABCB1	0.2588339	0.3087927	0.2375209	-0.0712718000000001	-0.021313	0.0499588	0.98010878010878	0.98010878010878	0.98010878010878	0.173282742873256	0.418087401231797	3.23165888412864	5.08793808987384	1.57440443818553	0.02752163990773	0.0039128543907231	0.000213965177238199	S_Shore_chr7:87229551-87229890
cg22899422_5'UTR_ABCB1	0.7040767	0.79083405	0.74331535	-0.0475186999999999	0.03923865	0.08675735	0.282672882672883	0.66013986013986	0.282672882672883	0.12615098133153	0.556952602589742	3.23165888412864	5.08793808987384	1.57440443818553	0.02752163990773	0.0039128543907231	0.000213965177238199	S_Shelf_chr7:87229551-87229890
cg04099454_5'UTR_ABCB1	0.8642569	0.87485035	0.87833735	0.00348700000000002	0.01408045	0.01059345	1	0.282672882672883	0.282672882672883	0.174667155186685	0.414320332409545	3.23165888412864	5.08793808987384	1.57440443818553	0.02752163990773	0.0039128543907231	0.000213965177238199	N_Shelf_chr7:87256958-87258444
cg04710402_5'UTR_ABCB1	0.050144515	0.056446005	0.07025195	0.013805945	0.020107435	0.00630149	0.0870240870240873	0.282672882672883	0.66013986013986	0.13081623220338	0.542337714382112	3.23165888412864	5.08793808987384	1.57440443818553	0.02752163990773	0.0039128543907231	0.000213965177238199	Island_chr7:87256958-87258444
cg17406148_5'UTR_ABCB1	0.08801263	0.079542235	0.08522214	0.00567990500000001	-0.00279048999999999	-0.00847039500000001	0.66013986013986	0.66013986013986	0.282672882672883	-0.0896466354445863	0.676991021960171	3.23165888412864	5.08793808987384	1.57440443818553	0.02752163990773	0.0039128543907231	0.000213965177238199	Island_chr7:87256958-87258444
cg01966465_5'UTR_ABCB1	0.08133337	0.07721828	0.07179113	-0.00542714999999999	-0.00954223999999999	-0.00411509	0.282672882672883	0.282672882672883	0.66013986013986	-0.109210863408071	0.611464431094248	3.23165888412864	5.08793808987384	1.57440443818553	0.02752163990773	0.0039128543907231	0.000213965177238199	Island_chr7:87256958-87258444
cg18542829_5'UTR_ABCB1	0.048948615	0.044457195	0.04555739	0.00110019500000001	-0.003391225	-0.00449142	0.98010878010878	0.98010878010878	0.66013986013986	0.0193020146631758	0.928668487248376	3.23165888412864	5.08793808987384	1.57440443818553	0.02752163990773	0.0039128543907231	0.000213965177238199	Island_chr7:87256958-87258444
cg15446670_5'UTR_ABCB1	0.04853454	0.044520855	0.04417626	-0.000344595000000003	-0.00435828000000001	-0.004013685	1	0.66013986013986	0.66013986013986	-0.20212375955377	0.3435544778791	3.23165888412864	5.08793808987384	1.57440443818553	0.02752163990773	0.0039128543907231	0.000213965177238199	Island_chr7:87256958-87258444
cg17960051_5'UTR_ABCB1	0.039333545	0.03852436	0.03307864	-0.00544571999999999	-0.006254905	-0.000809185000000004	0.66013986013986	0.282672882672883	0.98010878010878	-0.169923818239677	0.427304744822275	3.23165888412864	5.08793808987384	1.57440443818553	0.02752163990773	0.0039128543907231	0.000213965177238199	Island_chr7:87256958-87258444
cg15414833_5'UTR_ABCB1	0.100065485	0.1002106	0.09955211	-0.000658490000000012	-0.000513374999999996	0.000145115000000015	0.66013986013986	0.98010878010878	0.66013986013986	-0.0989996894167459	0.645343980487241	3.23165888412864	5.08793808987384	1.57440443818553	0.02752163990773	0.0039128543907231	0.000213965177238199	Island_chr7:87256958-87258444
cg16703576_5'UTR_ABCB1	0.056259735	0.047015415	0.04961928	0.002603865	-0.006640455	-0.00924432	0.98010878010878	0.66013986013986	0.0870240870240873	-0.0877405971406116	0.683508045797374	3.23165888412864	5.08793808987384	1.57440443818553	0.02752163990773	0.0039128543907231	0.000213965177238199	Island_chr7:87256958-87258444
cg10600178_5'UTR_ABCB1	0.083901815	0.07473973	0.085188675	0.010448945	0.00128685999999999	-0.009162085	0.66013986013986	0.98010878010878	0.98010878010878	0.0187058740674791	0.930866335808267	3.23165888412864	5.08793808987384	1.57440443818553	0.02752163990773	0.0039128543907231	0.000213965177238199	Island_chr7:87256958-87258444
cg00031165_5'UTR_ABCB1	0.17013755	0.1674486	0.1652172	-0.00223139999999999	-0.00492034999999999	-0.00268895	0.66013986013986	1	0.66013986013986	-0.0878273079441383	0.683211088024889	3.23165888412864	5.08793808987384	1.57440443818553	0.02752163990773	0.0039128543907231	0.000213965177238199	Island_chr7:87256958-87258444
cg12040846_5'UTR_ABCB1	0.1276047	0.11726035	0.1209513	0.00369095	-0.00665340000000002	-0.01034435	0.98010878010878	0.282672882672883	0.282672882672883	-0.0346219726724748	0.872404128338559	3.23165888412864	5.08793808987384	1.57440443818553	0.02752163990773	0.0039128543907231	0.000213965177238199	Island_chr7:87256958-87258444
cg06977014_5'UTR_ABCB1	0.7109406	0.7335484	0.70979925	-0.02374915	-0.00114135000000004	0.0226078	0.282672882672883	0.98010878010878	0.66013986013986	-0.014930759367998	0.944795156580605	3.23165888412864	5.08793808987384	1.57440443818553	0.02752163990773	0.0039128543907231	0.000213965177238199	_
cg00373554_5'UTR_ABCB1	0.8029373	0.83571235	0.84687235	0.0111599999999999	0.04393505	0.03277505	0.66013986013986	0.0870240870240873	0.0870240870240873	0.261040050970371	0.217926348700507	3.23165888412864	5.08793808987384	1.57440443818553	0.02752163990773	0.0039128543907231	0.000213965177238199	_
cg06293745_5'UTR_ABCB1	0.8345432	0.84176675	0.8280929	-0.0136738500000001	-0.00645030000000002	0.00722355000000008	0.66013986013986	0.66013986013986	0.98010878010878	0.157095534656445	0.46350109305756	3.23165888412864	5.08793808987384	1.57440443818553	0.02752163990773	0.0039128543907231	0.000213965177238199	_
cg16219122_TSS1500_ABCB1	0.532097	0.5746094	0.5305549	-0.0440544999999999	-0.00154209999999999	0.0425123999999999	0.282672882672883	0.98010878010878	0.282672882672883	-0.0293657827946513	0.891654158002107	3.23165888412864	5.08793808987384	1.57440443818553	0.02752163990773	0.0039128543907231	0.000213965177238199	_
cg11742688_Body_ABCB10	0.868886	0.8721446	0.8710538	-0.00109079999999984	0.00216780000000005	0.00325859999999989	0.98010878010878	0.98010878010878	0.98010878010878	-0.155989735951766	0.466693671536032	2.21926129185883	2.76260452486812	1.2448306718107	0.0103713436234301	0.000677273083642696	0.00261546264098804	_
cg04975458_Body_ABCB10	0.8341452	0.8434195	0.83117345	-0.0122460499999999	-0.00297174999999994	0.00927429999999996	0.66013986013986	0.66013986013986	0.282672882672883	-0.0942701104249713	0.661276605838507	2.21926129185883	2.76260452486812	1.2448306718107	0.0103713436234301	0.000677273083642696	0.00261546264098804	N_Shelf_chr1:229693772-229695074
cg00355656_Body_ABCB10	0.76118545	0.78088365	0.8034574	0.0225737499999999	0.0422719500000001	0.0196982000000001	0.66013986013986	0.282672882672883	0.282672882672883	0.207450806297074	0.330712288180677	2.21926129185883	2.76260452486812	1.2448306718107	0.0103713436234301	0.000677273083642696	0.00261546264098804	N_Shore_chr1:229693772-229695074
cg05552534_Body_ABCB10	0.09215398	0.08984175	0.08906612	-0.000775629999999999	-0.00308786	-0.00231223	0.66013986013986	0.66013986013986	0.98010878010878	-0.082212153425291	0.702533587503133	2.21926129185883	2.76260452486812	1.2448306718107	0.0103713436234301	0.000677273083642696	0.00261546264098804	N_Shore_chr1:229693772-229695074
cg02280855_Body_ABCB10	0.045399315	0.04717408	0.04464381	-0.00253027	-0.000755505000000004	0.001774765	0.98010878010878	0.66013986013986	0.66013986013986	0.0284899655606666	0.894867784153813	2.21926129185883	2.76260452486812	1.2448306718107	0.0103713436234301	0.000677273083642696	0.00261546264098804	Island_chr1:229693772-229695074
cg07195660_TSS200_ABCB10	0.073849695	0.07770772	0.07671735	-0.000990370000000004	0.00286765500000001	0.00385802500000001	0.98010878010878	0.66013986013986	0.66013986013986	0.246448524770398	0.245679011431701	2.21926129185883	2.76260452486812	1.2448306718107	0.0103713436234301	0.000677273083642696	0.00261546264098804	Island_chr1:229693772-229695074
cg18313106_TSS200_ABCB10	0.16175685	0.1784596	0.16895295	-0.00950665000000001	0.00719609999999998	0.01670275	0.0870240870240873	0.66013986013986	0.0870240870240873	0.101598088620706	0.636654154049605	2.21926129185883	2.76260452486812	1.2448306718107	0.0103713436234301	0.000677273083642696	0.00261546264098804	Island_chr1:229693772-229695074
cg21220147_TSS1500_ABCB10	0.1030969	0.10819785	0.10614235	-0.00205550000000002	0.00304544999999999	0.00510095000000001	0.66013986013986	0.98010878010878	0.282672882672883	0.0307276525295469	0.886660368455138	2.21926129185883	2.76260452486812	1.2448306718107	0.0103713436234301	0.000677273083642696	0.00261546264098804	Island_chr1:229693772-229695074
cg11789864_TSS1500_ABCB10	0.04709622	0.052991915	0.045718295	-0.00727361999999999	-0.001377925	0.005895695	0.0186480186480187	0.66013986013986	0.282672882672883	-0.328921645904866	0.116556431481519	2.21926129185883	2.76260452486812	1.2448306718107	0.0103713436234301	0.000677273083642696	0.00261546264098804	Island_chr1:229693772-229695074
cg15632839_TSS1500_ABCB10	0.1101983	0.101675055	0.1080444	0.006369345	-0.0021539	-0.008523245	0.66013986013986	0.98010878010878	0.282672882672883	0.111233400419587	0.604841838478607	2.21926129185883	2.76260452486812	1.2448306718107	0.0103713436234301	0.000677273083642696	0.00261546264098804	Island_chr1:229693772-229695074
cg08997639_3'UTR_ABCB11	0.8570977	0.85007175	0.8557183	0.00564655000000003	-0.00137939999999992	-0.00702594999999995	0.66013986013986	0.98010878010878	0.66013986013986	-0.234060608445539	0.270972665395785	2.9216700278923	6.111665021	2.368099841	3.76309331156897e-05	1.42850812066378e-07	0.000108920370195776	_
cg24334048_Body_ABCB11	0.7897576	0.77331365	0.7377464	-0.0355672499999999	-0.0520111999999999	-0.01644395	0.0870240870240873	0.0870240870240873	0.98010878010878	-0.372808029961419	0.0727812650605265	2.9216700278923	6.111665021	2.368099841	3.76309331156897e-05	1.42850812066378e-07	0.000108920370195776	_
cg20118424_5'UTR_ABCB11	0.87648115	0.87769745	0.88366395	0.00596649999999999	0.00718279999999993	0.00121629999999995	0.98010878010878	0.66013986013986	0.98010878010878	-0.0384635690983285	0.858378538960624	2.9216700278923	6.111665021	2.368099841	3.76309331156897e-05	1.42850812066378e-07	0.000108920370195776	_
cg18912768_5'UTR_ABCB11	0.73584635	0.6638591	0.6861518	0.0222926999999999	-0.04969455	-0.0719872499999999	0.66013986013986	0.0870240870240873	0.282672882672883	-0.168900071323332	0.430135761473612	2.9216700278923	6.111665021	2.368099841	3.76309331156897e-05	1.42850812066378e-07	0.000108920370195776	_
cg18912768_1stExon_ABCB11	0.73584635	0.6638591	0.6861518	0.0222926999999999	-0.04969455	-0.0719872499999999	0.66013986013986	0.0870240870240873	0.282672882672883	-0.168900071323332	0.430135761473612	2.9216700278923	6.111665021	2.368099841	3.76309331156897e-05	1.42850812066378e-07	0.000108920370195776	_
cg00295325_TSS200_ABCB11	0.72004725	0.69391185	0.696455	0.00254315000000005	-0.02359225	-0.0261354	1	0.282672882672883	0.282672882672883	-0.301597285360028	0.152073593607345	2.9216700278923	6.111665021	2.368099841	3.76309331156897e-05	1.42850812066378e-07	0.000108920370195776	_
cg21346679_TSS1500_ABCB11	0.7311927	0.6987401	0.6993886	0.000648500000000052	-0.0318041	-0.0324526000000001	0.98010878010878	0.98010878010878	0.98010878010878	0.0705421877915414	0.7432560976112	2.9216700278923	6.111665021	2.368099841	3.76309331156897e-05	1.42850812066378e-07	0.000108920370195776	_
cg23859292_Body_ABCB4	0.75105175	0.75133855	0.75086735	-0.000471200000000005	-0.000184399999999973	0.000286800000000031	0.66013986013986	0.98010878010878	0.66013986013986	0.125065298588471	0.560379127313367	3.195275748	5.05638913	2.65148780828839	0.000237268038097879	1.44168088318424e-06	0.000352890094143472	_
cg09708066_Body_ABCB4	0.69922075	0.65882885	0.68397075	0.0251419000000001	-0.0152500000000001	-0.0403919000000001	0.98010878010878	0.282672882672883	0.66013986013986	-0.0941441288161592	0.661702998250987	3.195275748	5.05638913	2.65148780828839	0.000237268038097879	1.44168088318424e-06	0.000352890094143472	_
cg06869512_Body_ABCB4	0.85495625	0.84414725	0.8403776	-0.00376964999999996	-0.0145786499999999	-0.010809	0.282672882672883	0.0870240870240873	0.282672882672883	-0.19940170726502	0.350229350470283	3.195275748	5.05638913	2.65148780828839	0.000237268038097879	1.44168088318424e-06	0.000352890094143472	_
cg00919237_Body_ABCB4	0.83551465	0.84306625	0.83005325	-0.0130129999999999	-0.00546139999999995	0.00755159999999999	0.66013986013986	0.98010878010878	0.66013986013986	-0.0314992785515224	0.883832765859369	3.195275748	5.05638913	2.65148780828839	0.000237268038097879	1.44168088318424e-06	0.000352890094143472	N_Shelf_chr7:87104723-87105305
cg02000606_Body_ABCB4	0.74681245	0.7054391	0.7444467	0.0390075999999999	-0.00236575000000006	-0.04137335	0.282672882672883	0.66013986013986	0.0870240870240873	-0.0720496647762515	0.737955364814306	3.195275748	5.05638913	2.65148780828839	0.000237268038097879	1.44168088318424e-06	0.000352890094143472	N_Shore_chr7:87104723-87105305
cg04219946_Body_ABCB4	0.4194402	0.28397	0.2997069	0.0157369	-0.1197333	-0.1354702	0.98010878010878	0.66013986013986	0.282672882672883	0.0655487702994372	0.760894212163742	3.195275748	5.05638913	2.65148780828839	0.000237268038097879	1.44168088318424e-06	0.000352890094143472	Island_chr7:87104723-87105305
cg25679366_5'UTR_ABCB4	0.102965405	0.128904	0.08723298	-0.04167102	-0.015732425	0.025938595	0.66013986013986	0.66013986013986	0.282672882672883	0.384369628071974	0.0636719131275801	3.195275748	5.05638913	2.65148780828839	0.000237268038097879	1.44168088318424e-06	0.000352890094143472	Island_chr7:87104723-87105305
cg13338827_5'UTR_ABCB4	0.074550565	0.10964705	0.090819455	-0.018827595	0.01626889	0.035096485	0.98010878010878	0.66013986013986	0.66013986013986	0.385796984786825	0.0626110140164236	3.195275748	5.05638913	2.65148780828839	0.000237268038097879	1.44168088318424e-06	0.000352890094143472	Island_chr7:87104723-87105305
cg04438814_TSS200_ABCB4	0.087513175	0.096006475	0.096019635	1.31599999999843e-05	0.00850645999999999	0.00849330000000001	0.66013986013986	0.282672882672883	0.282672882672883	0.336076791861009	0.10835197874936	3.195275748	5.05638913	2.65148780828839	0.000237268038097879	1.44168088318424e-06	0.000352890094143472	Island_chr7:87104723-87105305
cg19041648_TSS200_ABCB4	0.058272205	0.085391265	0.08017309	-0.00521817499999999	0.021900885	0.02711906	0.66013986013986	0.0870240870240873	0.282672882672883	0.306320309458378	0.145444812597848	3.195275748	5.05638913	2.65148780828839	0.000237268038097879	1.44168088318424e-06	0.000352890094143472	Island_chr7:87104723-87105305
cg23688817_TSS1500_ABCB4	0.30259735	0.2902232	0.32265895	0.03243575	0.0200616	-0.01237415	0.66013986013986	0.98010878010878	0.98010878010878	0.294566343459608	0.162333227713697	3.195275748	5.05638913	2.65148780828839	0.000237268038097879	1.44168088318424e-06	0.000352890094143472	Island_chr7:87104723-87105305
cg04996195_TSS1500_ABCB4	0.5997854	0.5473357	0.5577544	0.0104187	-0.042031	-0.0524497	0.98010878010878	0.66013986013986	0.282672882672883	0.105475180091253	0.623774251690439	3.195275748	5.05638913	2.65148780828839	0.000237268038097879	1.44168088318424e-06	0.000352890094143472	S_Shore_chr7:87104723-87105305
cg25823085_TSS1500_ABCB4	0.58160775	0.5454541	0.54666215	0.00120805000000002	-0.0349456	-0.03615365	0.98010878010878	0.66013986013986	0.66013986013986	0.0642624015093728	0.765457192000053	3.195275748	5.05638913	2.65148780828839	0.000237268038097879	1.44168088318424e-06	0.000352890094143472	S_Shore_chr7:87104723-87105305
cg08888968_TSS1500_ABCB5	0.87018695	0.87348225	0.86757075	-0.00591149999999996	-0.00261619999999996	0.0032953	0.0870240870240873	0.0870240870240873	0.66013986013986	-0.0688661234818761	0.749162939123642	4.36515475	6.48400226	2.02540905005696	0.000972267371881448	1.47184297919225e-05	0.00260360376358432	_
cg20966504_TSS1500_ABCB5	0.82726785	0.8325839	0.83789975	0.00531585000000001	0.0106319	0.00531605000000002	0.98010878010878	0.282672882672883	0.98010878010878	0.00415098144458883	0.98464167755992	4.36515475	6.48400226	2.02540905005696	0.000972267371881448	1.47184297919225e-05	0.00260360376358432	_
cg14878128_TSS200_ABCB5	0.5558521	0.62527415	0.51123635	-0.1140378	-0.04461575	0.0694220500000001	0.282672882672883	0.98010878010878	0.66013986013986	-0.114934805258881	0.592800219969081	4.36515475	6.48400226	2.02540905005696	0.000972267371881448	1.47184297919225e-05	0.00260360376358432	_
cg21202529_5'UTR_ABCB5	0.8389302	0.86682065	0.8519004	-0.01492025	0.0129701999999999	0.0278904499999999	0.66013986013986	0.98010878010878	0.282672882672883	-0.0216599739608712	0.919980281105815	4.36515475	6.48400226	2.02540905005696	0.000972267371881448	1.47184297919225e-05	0.00260360376358432	_
cg23626475_Body_ABCB5	0.81517135	0.82097095	0.8205013	-0.000469649999999988	0.00532995000000003	0.00579960000000002	0.98010878010878	0.66013986013986	0.66013986013986	0.0758385559557877	0.72468404406865	4.36515475	6.48400226	2.02540905005696	0.000972267371881448	1.47184297919225e-05	0.00260360376358432	_
cg23626475_TSS1500_ABCB5	0.81517135	0.82097095	0.8205013	-0.000469649999999988	0.00532995000000003	0.00579960000000002	0.98010878010878	0.66013986013986	0.66013986013986	0.0758385559557877	0.72468404406865	4.36515475	6.48400226	2.02540905005696	0.000972267371881448	1.47184297919225e-05	0.00260360376358432	_
cg21643191_Body_ABCB5	0.83134355	0.84381155	0.85517025	0.0113586999999999	0.0238267000000001	0.0124680000000001	0.66013986013986	0.66013986013986	0.98010878010878	-0.016210055864271	0.940073052747656	4.36515475	6.48400226	2.02540905005696	0.000972267371881448	1.47184297919225e-05	0.00260360376358432	_
cg21643191_TSS1500_ABCB5	0.83134355	0.84381155	0.85517025	0.0113586999999999	0.0238267000000001	0.0124680000000001	0.66013986013986	0.66013986013986	0.98010878010878	-0.016210055864271	0.940073052747656	4.36515475	6.48400226	2.02540905005696	0.000972267371881448	1.47184297919225e-05	0.00260360376358432	_
cg02470904_Body_ABCB5	0.73614895	0.7647051	0.75656575	-0.00813934999999999	0.0204168	0.02855615	0.66013986013986	0.66013986013986	0.282672882672883	-0.177917985351882	0.40554842745458	4.36515475	6.48400226	2.02540905005696	0.000972267371881448	1.47184297919225e-05	0.00260360376358432	_
cg02470904_TSS1500_ABCB5	0.73614895	0.7647051	0.75656575	-0.00813934999999999	0.0204168	0.02855615	0.66013986013986	0.66013986013986	0.282672882672883	-0.177917985351882	0.40554842745458	4.36515475	6.48400226	2.02540905005696	0.000972267371881448	1.47184297919225e-05	0.00260360376358432	_
cg22066521_1stExon_ABCB5	0.8132024	0.8274642	0.7870963	-0.0403679	-0.0261061	0.0142618	0.98010878010878	0.98010878010878	0.66013986013986	-0.0309269166653739	0.885930040537348	4.36515475	6.48400226	2.02540905005696	0.000972267371881448	1.47184297919225e-05	0.00260360376358432	_
cg22066521_Body_ABCB5	0.8132024	0.8274642	0.7870963	-0.0403679	-0.0261061	0.0142618	0.98010878010878	0.98010878010878	0.66013986013986	-0.0309269166653739	0.885930040537348	4.36515475	6.48400226	2.02540905005696	0.000972267371881448	1.47184297919225e-05	0.00260360376358432	_
cg22066521_5'UTR_ABCB5	0.8132024	0.8274642	0.7870963	-0.0403679	-0.0261061	0.0142618	0.98010878010878	0.98010878010878	0.66013986013986	-0.0309269166653739	0.885930040537348	4.36515475	6.48400226	2.02540905005696	0.000972267371881448	1.47184297919225e-05	0.00260360376358432	_
cg22426329_Body_ABCB5	0.79418955	0.8234329	0.8141697	-0.00926320000000003	0.01998015	0.02924335	0.98010878010878	0.282672882672883	0.66013986013986	0.0987472928469614	0.646190498076161	4.36515475	6.48400226	2.02540905005696	0.000972267371881448	1.47184297919225e-05	0.00260360376358432	_
cg22426329_5'UTR_ABCB5	0.79418955	0.8234329	0.8141697	-0.00926320000000003	0.01998015	0.02924335	0.98010878010878	0.282672882672883	0.66013986013986	0.0987472928469614	0.646190498076161	4.36515475	6.48400226	2.02540905005696	0.000972267371881448	1.47184297919225e-05	0.00260360376358432	_
cg12364031_Body_ABCB5	0.63367625	0.61991825	0.62348875	0.00357049999999992	-0.0101875000000001	-0.013758	0.98010878010878	0.66013986013986	0.98010878010878	-0.292593856171265	0.165296664922178	4.36515475	6.48400226	2.02540905005696	0.000972267371881448	1.47184297919225e-05	0.00260360376358432	_
cg23605722_Body_ABCB5	0.78638735	0.80690745	0.81169095	0.00478350000000005	0.0253036	0.0205200999999999	0.98010878010878	0.66013986013986	0.66013986013986	0.0223035401004183	0.917610479648504	4.36515475	6.48400226	2.02540905005696	0.000972267371881448	1.47184297919225e-05	0.00260360376358432	_
cg23605722_3'UTR_ABCB5	0.78638735	0.80690745	0.81169095	0.00478350000000005	0.0253036	0.0205200999999999	0.98010878010878	0.66013986013986	0.66013986013986	0.0223035401004183	0.917610479648504	4.36515475	6.48400226	2.02540905005696	0.000972267371881448	1.47184297919225e-05	0.00260360376358432	_
cg25840822_Body_ABCB5	0.7824983	0.79972415	0.76713705	-0.0325871000000001	-0.0153612500000001	0.01722585	0.282672882672883	0.66013986013986	0.66013986013986	-0.00120246065648425	0.995550750964851	4.36515475	6.48400226	2.02540905005696	0.000972267371881448	1.47184297919225e-05	0.00260360376358432	_
cg25840822_3'UTR_ABCB5	0.7824983	0.79972415	0.76713705	-0.0325871000000001	-0.0153612500000001	0.01722585	0.282672882672883	0.66013986013986	0.66013986013986	-0.00120246065648425	0.995550750964851	4.36515475	6.48400226	2.02540905005696	0.000972267371881448	1.47184297919225e-05	0.00260360376358432	_
cg25826515_Body_ABCB5	0.4780137	0.5634369	0.43405245	-0.12938445	-0.04396125	0.0854231999999999	0.282672882672883	0.98010878010878	0.66013986013986	-0.062606764303517	0.771341171543753	4.36515475	6.48400226	2.02540905005696	0.000972267371881448	1.47184297919225e-05	0.00260360376358432	_
cg03059575_3'UTR_ABCB5	0.742703	0.77089385	0.7643704	-0.00652344999999999	0.0216674	0.02819085	0.98010878010878	0.66013986013986	0.282672882672883	0.0219959288624014	0.918743111780219	4.36515475	6.48400226	2.02540905005696	0.000972267371881448	1.47184297919225e-05	0.00260360376358432	_
cg02776283_3'UTR_ABCB6	0.7610349	0.7460139	0.79514845	0.04913455	0.0341135499999999	-0.0150210000000001	0.00248640248640264	0.0870240870240873	0.282672882672883	0.439910270903849	0.0314663401989037	1.42343331656444	1.83951036904581	1.2923052647704	0.00324165792533914	2.40677810497855e-05	4.97043271343443e-05	S_Shelf_chr2:220071305-220071759
cg00719108_Body_ABCB6	0.9539509	0.9514317	0.9545367	0.00310500000000002	0.000585800000000081	-0.00251919999999994	0.66013986013986	0.98010878010878	0.98010878010878	0.152508460444689	0.47681817981334	1.42343331656444	1.83951036904581	1.2923052647704	0.00324165792533914	2.40677810497855e-05	4.97043271343443e-05	N_Shelf_chr2:220082991-220084012
cg19964303_Body_ABCB6	0.8347239	0.8343127	0.84498575	0.01067305	0.01026185	-0.000411199999999945	0.0870240870240873	0.282672882672883	0.98010878010878	0.00628098058886717	0.976762560322971	1.42343331656444	1.83951036904581	1.2923052647704	0.00324165792533914	2.40677810497855e-05	4.97043271343443e-05	N_Shelf_chr2:220082991-220084012
cg19412109_Body_ABCB6	0.1064973	0.09834657	0.10495585	0.00660928	-0.00154145000000001	-0.00815073000000001	0.66013986013986	0.66013986013986	0.0870240870240873	-0.128616006152267	0.549208187642771	1.42343331656444	1.83951036904581	1.2923052647704	0.00324165792533914	2.40677810497855e-05	4.97043271343443e-05	N_Shore_chr2:220082991-220084012
cg23547073_1stExon_ABCB6	0.09461644	0.095851035	0.10205055	0.00619951499999999	0.00743410999999999	0.001234595	0.0870240870240873	0.282672882672883	0.66013986013986	0.37140746264025	0.0739487650761814	1.42343331656444	1.83951036904581	1.2923052647704	0.00324165792533914	2.40677810497855e-05	4.97043271343443e-05	Island_chr2:220082991-220084012
cg27486695_5'UTR_ABCB6	0.028376715	0.02716854	0.028362525	0.001193985	-1.41899999999973e-05	-0.001208175	0.282672882672883	0.98010878010878	0.66013986013986	-0.173331254542074	0.417955081878807	1.42343331656444	1.83951036904581	1.2923052647704	0.00324165792533914	2.40677810497855e-05	4.97043271343443e-05	Island_chr2:220082991-220084012
cg27486695_1stExon_ABCB6	0.028376715	0.02716854	0.028362525	0.001193985	-1.41899999999973e-05	-0.001208175	0.282672882672883	0.98010878010878	0.66013986013986	-0.173331254542074	0.417955081878807	1.42343331656444	1.83951036904581	1.2923052647704	0.00324165792533914	2.40677810497855e-05	4.97043271343443e-05	Island_chr2:220082991-220084012
cg24775454_TSS200_ABCB6	0.03527268	0.034939655	0.03762274	0.002683085	0.00235006	-0.000333025000000001	0.98010878010878	0.98010878010878	0.66013986013986	-0.140707647639481	0.511952697114827	1.42343331656444	1.83951036904581	1.2923052647704	0.00324165792533914	2.40677810497855e-05	4.97043271343443e-05	Island_chr2:220082991-220084012
cg08290072_TSS200_ABCB6	0.036942295	0.03544116	0.033327965	-0.002113195	-0.00361433	-0.001501135	0.98010878010878	0.66013986013986	0.98010878010878	-0.225878829596967	0.288555465278057	1.42343331656444	1.83951036904581	1.2923052647704	0.00324165792533914	2.40677810497855e-05	4.97043271343443e-05	Island_chr2:220082991-220084012
cg18014247_TSS200_ABCB6	0.092260975	0.09289704	0.09130966	-0.00158738	-0.000951314999999994	0.000636065000000005	0.98010878010878	0.98010878010878	0.98010878010878	-0.139399526492968	0.515923076811707	1.42343331656444	1.83951036904581	1.2923052647704	0.00324165792533914	2.40677810497855e-05	4.97043271343443e-05	Island_chr2:220082991-220084012
cg07100128_TSS200_ABCB6	0.08218041	0.076673395	0.082610695	0.00593729999999999	0.000430285000000002	-0.00550701499999999	0.282672882672883	0.98010878010878	0.282672882672883	-0.0436181765703649	0.839625011392276	1.42343331656444	1.83951036904581	1.2923052647704	0.00324165792533914	2.40677810497855e-05	4.97043271343443e-05	Island_chr2:220082991-220084012
cg07920064_TSS200_ABCB6	0.07965397	0.074024405	0.0767771	0.00275269499999999	-0.00287687	-0.00562956499999999	0.66013986013986	0.98010878010878	0.66013986013986	0.116017960984477	0.589295876739961	1.42343331656444	1.83951036904581	1.2923052647704	0.00324165792533914	2.40677810497855e-05	4.97043271343443e-05	Island_chr2:220082991-220084012
cg26544277_TSS200_ABCB6	0.064989955	0.06869853	0.064527775	-0.004170755	-0.000462179999999993	0.00370857500000001	0.66013986013986	0.98010878010878	0.98010878010878	0.00329517443977258	0.987807840820489	1.42343331656444	1.83951036904581	1.2923052647704	0.00324165792533914	2.40677810497855e-05	4.97043271343443e-05	Island_chr2:220082991-220084012
cg23153680_TSS1500_ABCB6	0.1200246	0.10624115	0.12022475	0.0139836	0.000200149999999996	-0.01378345	0.98010878010878	0.98010878010878	0.66013986013986	0.0332131064366074	0.877557458790187	1.42343331656444	1.83951036904581	1.2923052647704	0.00324165792533914	2.40677810497855e-05	4.97043271343443e-05	Island_chr2:220082991-220084012
cg06716437_TSS1500_ABCB6	0.12252535	0.11755755	0.12821865	0.0106611	0.00569329999999998	-0.00496780000000001	0.98010878010878	0.98010878010878	0.66013986013986	-0.0142774963850104	0.947207168579407	1.42343331656444	1.83951036904581	1.2923052647704	0.00324165792533914	2.40677810497855e-05	4.97043271343443e-05	Island_chr2:220082991-220084012
cg00537910_TSS1500_ABCB6	0.8687458	0.8557325	0.86041435	0.00468184999999999	-0.00833145000000002	-0.0130133	0.282672882672883	0.0870240870240873	0.0186480186480187	-0.248074227663144	0.242478082502424	1.42343331656444	1.83951036904581	1.2923052647704	0.00324165792533914	2.40677810497855e-05	4.97043271343443e-05	S_Shore_chr2:220082991-220084012
cg20972834_Body_ABCB7	0.07425247	0.07898511	0.07352745	-0.00545766	-0.000725020000000007	0.00473264	0.66013986013986	0.66013986013986	0.98010878010878	-0.0852673573452348	0.691997153494194	1.24806206063489	1.56528157326035	1.25416966241574	0.0019605498964672	8.48918417102778e-07	1.40441175776223e-05	_
cg23279136_1stExon_ABCB7	0.063142035	0.06103299	0.061648825	0.000615835000000002	-0.00149320999999999	-0.002109045	0.66013986013986	0.66013986013986	0.98010878010878	-0.112904687641378	0.599392074123611	1.24806206063489	1.56528157326035	1.25416966241574	0.0019605498964672	8.48918417102778e-07	1.40441175776223e-05	_
cg19855812_1stExon_ABCB7	0.047185805	0.044189845	0.05041472	0.00622487499999999	0.003228915	-0.00299595999999999	0.66013986013986	0.66013986013986	0.66013986013986	0.00274690626432704	0.989836323130529	1.24806206063489	1.56528157326035	1.25416966241574	0.0019605498964672	8.48918417102778e-07	1.40441175776223e-05	_
cg11340371_TSS200_ABCB7	0.12619555	0.1254107	0.1223866	-0.00302409999999997	-0.00380894999999998	-0.000784850000000004	0.98010878010878	0.66013986013986	0.98010878010878	-0.120495368401004	0.574905376985513	1.24806206063489	1.56528157326035	1.25416966241574	0.0019605498964672	8.48918417102778e-07	1.40441175776223e-05	_
cg16227775_TSS200_ABCB7	0.11696765	0.1146664	0.124489	0.00982259999999999	0.00752134999999998	-0.00230125	0.282672882672883	0.282672882672883	0.66013986013986	-0.142300664809619	0.507137714344013	1.24806206063489	1.56528157326035	1.25416966241574	0.0019605498964672	8.48918417102778e-07	1.40441175776223e-05	_
cg01717812_TSS200_ABCB7	0.07962575	0.07522719	0.07751077	0.00228358000000001	-0.00211497999999999	-0.00439856	0.66013986013986	0.98010878010878	0.98010878010878	0.091649780431176	0.670166138463681	1.24806206063489	1.56528157326035	1.25416966241574	0.0019605498964672	8.48918417102778e-07	1.40441175776223e-05	_
cg27419400_TSS200_ABCB7	0.11742955	0.112741	0.12548015	0.01273915	0.00805060000000002	-0.00468854999999999	0.282672882672883	0.282672882672883	0.66013986013986	0.191685786954047	0.369561419456813	1.24806206063489	1.56528157326035	1.25416966241574	0.0019605498964672	8.48918417102778e-07	1.40441175776223e-05	_
cg21131239_TSS1500_ABCB7	0.40188015	0.4168176	0.3599554	-0.0568622	-0.04192475	0.01493745	0.66013986013986	0.66013986013986	0.66013986013986	-0.032460021009047	0.880314077580766	1.24806206063489	1.56528157326035	1.25416966241574	0.0019605498964672	8.48918417102778e-07	1.40441175776223e-05	_
cg20208052_TSS1500_ABCB7	0.32028305	0.3448376	0.3157673	-0.0290703	-0.00451575000000004	0.02455455	0.66013986013986	1	0.66013986013986	0.0357429012740199	0.868307595935014	1.24806206063489	1.56528157326035	1.25416966241574	0.0019605498964672	8.48918417102778e-07	1.40441175776223e-05	_
cg11337462_TSS1500_ABCB7	0.7357647	0.67069595	0.6743853	0.00368934999999992	-0.0613794000000001	-0.06506875	0.66013986013986	0.282672882672883	0.0870240870240873	-0.400274000554861	0.052602790794944	1.24806206063489	1.56528157326035	1.25416966241574	0.0019605498964672	8.48918417102778e-07	1.40441175776223e-05	_
cg18541211_TSS1500_ABCB8	0.101055025	0.094029725	0.0860788	-0.00795092500000001	-0.014976225	-0.00702529999999998	0.98010878010878	0.282672882672883	0.66013986013986	-0.267985596851629	0.205483655491523	3.194934762	4.4797731	2.65933557201088	0.00211433160878465	0.00106202277024557	0.0237308744967249	N_Shore_chr7:150725173-150726018
cg20456055_TSS1500_ABCB8	0.080701625	0.07790405	0.07530511	-0.00259893999999999	-0.00539651499999999	-0.002797575	0.282672882672883	0.282672882672883	0.66013986013986	-0.315708381745518	0.132884416293107	3.194934762	4.4797731	2.65933557201088	0.00211433160878465	0.00106202277024557	0.0237308744967249	Island_chr7:150725173-150726018
cg20798412_TSS200_ABCB8	0.068773835	0.070739045	0.069881635	-0.000857410000000003	0.00110779999999999	0.00196521	0.66013986013986	0.98010878010878	0.98010878010878	-0.301400935703197	0.152353721582854	3.194934762	4.4797731	2.65933557201088	0.00211433160878465	0.00106202277024557	0.0237308744967249	Island_chr7:150725173-150726018
cg05429359_TSS200_ABCB8	0.16781015	0.16460915	0.15350635	-0.0111028	-0.0143038	-0.00320099999999998	0.282672882672883	0.282672882672883	0.66013986013986	-0.261326068976046	0.217404239855609	3.194934762	4.4797731	2.65933557201088	0.00211433160878465	0.00106202277024557	0.0237308744967249	Island_chr7:150725173-150726018
cg02615599_TSS200_ABCB8	0.17518775	0.1637283	0.16014405	-0.00358425000000001	-0.0150437	-0.01145945	0.98010878010878	0.282672882672883	0.282672882672883	-0.316272151387212	0.132155849564073	3.194934762	4.4797731	2.65933557201088	0.00211433160878465	0.00106202277024557	0.0237308744967249	Island_chr7:150725173-150726018
cg15447715_TSS200_ABCB8	0.12349485	0.1271764	0.1219767	-0.0051997	-0.00151815	0.00368155000000001	0.66013986013986	0.98010878010878	0.66013986013986	-0.322401309408099	0.124419889033264	3.194934762	4.4797731	2.65933557201088	0.00211433160878465	0.00106202277024557	0.0237308744967249	Island_chr7:150725173-150726018
cg07222181_TSS200_ABCB8	0.066172055	0.066659285	0.06636846	-0.000290825000000022	0.000196404999999983	0.000487230000000005	0.98010878010878	0.98010878010878	0.66013986013986	-0.00732654088346494	0.972895636870578	3.194934762	4.4797731	2.65933557201088	0.00211433160878465	0.00106202277024557	0.0237308744967249	Island_chr7:150725173-150726018
cg12500498_TSS200_ABCB8	0.07129959	0.072265975	0.072104375	-0.000161600000000012	0.000804785000000002	0.000966385000000014	1	0.98010878010878	0.98010878010878	-0.183884371277484	0.389720551523127	3.194934762	4.4797731	2.65933557201088	0.00211433160878465	0.00106202277024557	0.0237308744967249	Island_chr7:150725173-150726018
cg03428881_1stExon_ABCB8	0.08238268	0.083473265	0.08184239	-0.00163087499999999	-0.000540289999999999	0.00109058499999999	0.98010878010878	0.98010878010878	0.98010878010878	0.0667622245660468	0.756596948276891	3.194934762	4.4797731	2.65933557201088	0.00211433160878465	0.00106202277024557	0.0237308744967249	Island_chr7:150725173-150726018
cg03428881_5'UTR_ABCB8	0.08238268	0.083473265	0.08184239	-0.00163087499999999	-0.000540289999999999	0.00109058499999999	0.98010878010878	0.98010878010878	0.98010878010878	0.0667622245660468	0.756596948276891	3.194934762	4.4797731	2.65933557201088	0.00211433160878465	0.00106202277024557	0.0237308744967249	Island_chr7:150725173-150726018
cg01166674_Body_ABCB8	0.08893326	0.079484225	0.081128125	0.0016439	-0.007805135	-0.00944903500000001	0.66013986013986	0.0870240870240873	0.282672882672883	-0.333811199834677	0.110902417845162	3.194934762	4.4797731	2.65933557201088	0.00211433160878465	0.00106202277024557	0.0237308744967249	Island_chr7:150725173-150726018
cg13396382_Body_ABCB8	0.078106675	0.074097295	0.078140305	0.00404300999999999	3.36299999999928e-05	-0.00400937999999999	0.0870240870240873	0.98010878010878	0.0870240870240873	-0.0956501952342989	0.656612340128622	3.194934762	4.4797731	2.65933557201088	0.00211433160878465	0.00106202277024557	0.0237308744967249	Island_chr7:150725173-150726018
cg26175729_Body_ABCB8	0.23412755	0.2703223	0.2252595	-0.0450628	-0.00886804999999999	0.03619475	0.66013986013986	0.66013986013986	0.98010878010878	0.0583506373767529	0.786522583426691	3.194934762	4.4797731	2.65933557201088	0.00211433160878465	0.00106202277024557	0.0237308744967249	S_Shore_chr7:150725173-150726018
cg21964637_Body_ABCB8	0.8582075	0.86786825	0.8622722	-0.00559604999999996	0.00406470000000003	0.00966075	0.98010878010878	0.98010878010878	0.66013986013986	0.17663631481987	0.408994439715614	3.194934762	4.4797731	2.65933557201088	0.00211433160878465	0.00106202277024557	0.0237308744967249	S_Shelf_chr7:150725173-150726018
cg23160428_Body_ABCB8	0.7723059	0.74140145	0.75574305	0.0143416000000001	-0.01656285	-0.0309044500000001	0.66013986013986	0.66013986013986	0.282672882672883	-0.171906185736101	0.421851616714372	3.194934762	4.4797731	2.65933557201088	0.00211433160878465	0.00106202277024557	0.0237308744967249	_
cg19414780_Body_ABCB8	0.83576505	0.84361515	0.82834515	-0.01527	-0.00741990000000003	0.00785009999999997	0.282672882672883	0.66013986013986	0.66013986013986	-0.0788254065020665	0.714275769828889	3.194934762	4.4797731	2.65933557201088	0.00211433160878465	0.00106202277024557	0.0237308744967249	_
cg02501120_Body_ABCB8	0.1125204	0.1104415	0.10877905	-0.00166245	-0.00374134999999999	-0.00207889999999999	0.98010878010878	0.98010878010878	0.66013986013986	0.052745617133416	0.806630314352782	3.194934762	4.4797731	2.65933557201088	0.00211433160878465	0.00106202277024557	0.0237308744967249	_
cg17112266_Body_ABCB8	0.60373465	0.5989189	0.6004835	0.00156460000000003	-0.00325115000000009	-0.00481575000000012	0.66013986013986	0.98010878010878	0.66013986013986	-0.058201797211747	0.787054892434167	3.194934762	4.4797731	2.65933557201088	0.00211433160878465	0.00106202277024557	0.0237308744967249	N_Shelf_chr7:150741095-150741298
cg22134611_Body_ABCB8	0.80267565	0.8018009	0.7988482	-0.00295269999999992	-0.00382745000000007	-0.000874750000000146	0.98010878010878	0.98010878010878	0.98010878010878	-0.142691566803362	0.505959582039777	3.194934762	4.4797731	2.65933557201088	0.00211433160878465	0.00106202277024557	0.0237308744967249	N_Shelf_chr7:150741095-150741298
cg00373422_Body_ABCB8	0.8091052	0.81065495	0.80642465	-0.00423029999999991	-0.00268055	0.00154974999999991	0.66013986013986	0.66013986013986	0.98010878010878	-0.0636463772498082	0.767645033405312	3.194934762	4.4797731	2.65933557201088	0.00211433160878465	0.00106202277024557	0.0237308744967249	N_Shore_chr7:150741095-150741298
cg11367539_Body_ABCB8	0.8668264	0.87049035	0.8779204	0.00743005000000008	0.0110939999999999	0.00366394999999986	0.66013986013986	0.282672882672883	0.66013986013986	0.103095669364496	0.631666736418175	3.194934762	4.4797731	2.65933557201088	0.00211433160878465	0.00106202277024557	0.0237308744967249	Island_chr7:150741095-150741298
cg09884940_Body_ABCB8	0.8621434	0.8564729	0.85964445	0.00317155000000002	-0.00249895	-0.00567050000000002	0.98010878010878	0.66013986013986	0.66013986013986	-0.146918303399164	0.493306805209246	3.194934762	4.4797731	2.65933557201088	0.00211433160878465	0.00106202277024557	0.0237308744967249	Island_chr7:150741095-150741298
cg00139389_Body_ABCB8	0.94750055	0.9503902	0.9514203	0.00103010000000003	0.00391975	0.00288964999999997	0.66013986013986	0.0870240870240873	0.282672882672883	0.454213685001929	0.0257697249630576	3.194934762	4.4797731	2.65933557201088	0.00211433160878465	0.00106202277024557	0.0237308744967249	Island_chr7:150741095-150741298
cg23719549_Body_ABCB8	0.93467935	0.94156275	0.94321975	0.00165699999999991	0.00854039999999989	0.00688339999999998	0.98010878010878	0.0870240870240873	0.282672882672883	0.362649007807123	0.0815751982479551	3.194934762	4.4797731	2.65933557201088	0.00211433160878465	0.00106202277024557	0.0237308744967249	Island_chr7:150741095-150741298
cg09330923_3'UTR_ABCB8	0.8108666	0.8112908	0.8074593	-0.0038315000000001	-0.0034073	0.000424200000000097	0.98010878010878	0.66013986013986	0.66013986013986	-0.185825681910766	0.384646987390545	3.194934762	4.4797731	2.65933557201088	0.00211433160878465	0.00106202277024557	0.0237308744967249	S_Shore_chr7:150741095-150741298
cg07243147_3'UTR_ABCB8	0.33071375	0.3580599	0.4169777	0.0589178	0.08626395	0.02734615	0.282672882672883	0.66013986013986	0.66013986013986	0.0936568051403504	0.663353334786317	3.194934762	4.4797731	2.65933557201088	0.00211433160878465	0.00106202277024557	0.0237308744967249	N_Shore_chr7:150746002-150746381
cg01106572_3'UTR_ABCB8	0.5336376	0.5826737	0.6481118	0.0654381000000001	0.1144742	0.0490360999999999	0.98010878010878	0.66013986013986	0.66013986013986	0.0578299110157426	0.788385302841003	3.194934762	4.4797731	2.65933557201088	0.00211433160878465	0.00106202277024557	0.0237308744967249	N_Shore_chr7:150746002-150746381
cg12513221_3'UTR_ABCB8	0.23505745	0.23759825	0.2621745	0.02457625	0.02711705	0.00254080000000001	0.66013986013986	0.282672882672883	0.98010878010878	0.00451395408655014	0.983298880881115	3.194934762	4.4797731	2.65933557201088	0.00211433160878465	0.00106202277024557	0.0237308744967249	N_Shore_chr7:150746002-150746381
cg03212620_3'UTR_ABCB9	0.7248185	0.7497938	0.72306215	-0.0267316499999999	-0.00175634999999996	0.0249752999999999	0.66013986013986	0.66013986013986	1	0.0149658749829412	0.944665514001781	1.92358308807786	2.40299379238538	1.24922796799309	0.000303071739465889	1.45799441009297e-05	0.000446863775810241	_
cg26803670_Body_ABCB9	0.8540892	0.85869695	0.86475645	0.00605950000000011	0.01066725	0.00460774999999991	0.282672882672883	0.66013986013986	0.98010878010878	0.149021030047859	0.487071546673722	1.92358308807786	2.40299379238538	1.24922796799309	0.000303071739465889	1.45799441009297e-05	0.000446863775810241	_
cg08631328_Body_ABCB9	0.8196448	0.8182433	0.8130921	-0.00515120000000002	-0.00655269999999997	-0.00140149999999994	0.282672882672883	0.66013986013986	0.98010878010878	0.0618502591759002	0.774033818424504	1.92358308807786	2.40299379238538	1.24922796799309	0.000303071739465889	1.45799441009297e-05	0.000446863775810241	_
cg23157618_Body_ABCB9	0.8967528	0.90560345	0.91765295	0.0120494999999998	0.0209001499999999	0.00885065000000007	0.66013986013986	0.0186480186480187	0.282672882672883	0.379469384349476	0.0674193520361045	1.92358308807786	2.40299379238538	1.24922796799309	0.000303071739465889	1.45799441009297e-05	0.000446863775810241	_
cg03831648_Body_ABCB9	0.88059185	0.85773595	0.8698781	0.01214215	-0.0107137500000001	-0.0228559	0.66013986013986	0.0870240870240873	0.282672882672883	-0.0661561125335056	0.758742535717144	1.92358308807786	2.40299379238538	1.24922796799309	0.000303071739465889	1.45799441009297e-05	0.000446863775810241	_
cg04772575_Body_ABCB9	0.7394185	0.70575425	0.6443653	-0.06138895	-0.0950531999999999	-0.03366425	0.98010878010878	0.282672882672883	0.66013986013986	-0.503204175495064	0.0121918841115851	1.92358308807786	2.40299379238538	1.24922796799309	0.000303071739465889	1.45799441009297e-05	0.000446863775810241	_
cg06835581_Body_ABCB9	0.8554438	0.8534064	0.8596399	0.00623350000000011	0.00419610000000004	-0.00203740000000008	0.282672882672883	0.98010878010878	0.66013986013986	0.00769306631610786	0.971540206968238	1.92358308807786	2.40299379238538	1.24922796799309	0.000303071739465889	1.45799441009297e-05	0.000446863775810241	_
cg19766033_Body_ABCB9	0.8643087	0.86519055	0.86387825	-0.00131229999999993	-0.000430450000000082	0.000881849999999851	0.98010878010878	0.98010878010878	1	-0.0369930583718711	0.863742666592915	1.92358308807786	2.40299379238538	1.24922796799309	0.000303071739465889	1.45799441009297e-05	0.000446863775810241	N_Shore_chr12:123444211-123444565
cg05943731_Body_ABCB9	0.9216732	0.9254022	0.9329271	0.00752490000000006	0.0112539	0.00372899999999998	0.282672882672883	0.282672882672883	0.98010878010878	0.386351195618774	0.0622027723744237	1.92358308807786	2.40299379238538	1.24922796799309	0.000303071739465889	1.45799441009297e-05	0.000446863775810241	Island_chr12:123444211-123444565
cg13577075_Body_ABCB9	0.9347081	0.9388914	0.9381152	-0.000776199999999894	0.0034071	0.00418329999999989	0.66013986013986	0.98010878010878	0.66013986013986	0.00533667457232355	0.980255441586956	1.92358308807786	2.40299379238538	1.24922796799309	0.000303071739465889	1.45799441009297e-05	0.000446863775810241	Island_chr12:123444211-123444565
cg09423599_Body_ABCB9	0.8740948	0.8742872	0.87898185	0.00469465000000002	0.00488705	0.000192399999999981	0.66013986013986	0.66013986013986	0.98010878010878	0.281337532033003	0.182933441797885	1.92358308807786	2.40299379238538	1.24922796799309	0.000303071739465889	1.45799441009297e-05	0.000446863775810241	Island_chr12:123444211-123444565
cg03131767_5'UTR_ABCB9	0.55299345	0.57082165	0.54794315	-0.0228785	-0.00505029999999995	0.0178282000000001	0.66013986013986	0.98010878010878	0.66013986013986	0.0758991113297725	0.724472549089841	1.92358308807786	2.40299379238538	1.24922796799309	0.000303071739465889	1.45799441009297e-05	0.000446863775810241	S_Shore_chr12:123444211-123444565
cg18473642_5'UTR_ABCB9	0.78831465	0.79249365	0.7852614	-0.00723224999999994	-0.00305325000000001	0.00417899999999993	0.66013986013986	0.98010878010878	0.282672882672883	-0.0894661529743339	0.67760716363927	1.92358308807786	2.40299379238538	1.24922796799309	0.000303071739465889	1.45799441009297e-05	0.000446863775810241	N_Shore_chr12:123450868-123451207
cg15656257_5'UTR_ABCB9	0.687019	0.6268908	0.55252005	-0.0743707499999999	-0.13449895	-0.0601282000000001	0.66013986013986	0.0870240870240873	0.66013986013986	-0.513213577346307	0.010324192033708	1.92358308807786	2.40299379238538	1.24922796799309	0.000303071739465889	1.45799441009297e-05	0.000446863775810241	N_Shore_chr12:123450868-123451207
cg23100375_5'UTR_ABCB9	0.06805477	0.069198435	0.064165615	-0.00503282000000001	-0.00388915500000001	0.001143665	0.0186480186480187	0.282672882672883	0.66013986013986	-0.336446960101751	0.107939405965853	1.92358308807786	2.40299379238538	1.24922796799309	0.000303071739465889	1.45799441009297e-05	0.000446863775810241	N_Shore_chr12:123450868-123451207
cg03297007_5'UTR_ABCB9	0.066314805	0.06910866	0.069600885	0.000492224999999999	0.00328608	0.002793855	1	0.98010878010878	0.98010878010878	-0.101554127693726	0.636800790783956	1.92358308807786	2.40299379238538	1.24922796799309	0.000303071739465889	1.45799441009297e-05	0.000446863775810241	Island_chr12:123450868-123451207
cg03297007_1stExon_ABCB9	0.066314805	0.06910866	0.069600885	0.000492224999999999	0.00328608	0.002793855	1	0.98010878010878	0.98010878010878	-0.101554127693726	0.636800790783956	1.92358308807786	2.40299379238538	1.24922796799309	0.000303071739465889	1.45799441009297e-05	0.000446863775810241	Island_chr12:123450868-123451207
cg01798499_5'UTR_ABCB9	0.03751342	0.03841259	0.0365375	-0.00187509	-0.000975919999999998	0.000899169999999998	0.98010878010878	1	0.66013986013986	0.0547415254918391	0.799455759336381	1.92358308807786	2.40299379238538	1.24922796799309	0.000303071739465889	1.45799441009297e-05	0.000446863775810241	Island_chr12:123450868-123451207
cg01798499_1stExon_ABCB9	0.03751342	0.03841259	0.0365375	-0.00187509	-0.000975919999999998	0.000899169999999998	0.98010878010878	1	0.66013986013986	0.0547415254918391	0.799455759336381	1.92358308807786	2.40299379238538	1.24922796799309	0.000303071739465889	1.45799441009297e-05	0.000446863775810241	Island_chr12:123450868-123451207
cg00376283_5'UTR_ABCB9	0.10178375	0.10268889	0.10301145	0.00032256	0.0012277	0.000905139999999999	0.98010878010878	1	1	0.0506852850334363	0.814052349080426	1.92358308807786	2.40299379238538	1.24922796799309	0.000303071739465889	1.45799441009297e-05	0.000446863775810241	Island_chr12:123450868-123451207
cg00376283_1stExon_ABCB9	0.10178375	0.10268889	0.10301145	0.00032256	0.0012277	0.000905139999999999	0.98010878010878	1	1	0.0506852850334363	0.814052349080426	1.92358308807786	2.40299379238538	1.24922796799309	0.000303071739465889	1.45799441009297e-05	0.000446863775810241	Island_chr12:123450868-123451207
cg05973401_TSS200_ABCB9	0.0652016	0.07135029	0.076404575	0.00505428500000001	0.011202975	0.00614869	0.66013986013986	0.66013986013986	0.98010878010878	0.208254892516992	0.328799268528254	1.92358308807786	2.40299379238538	1.24922796799309	0.000303071739465889	1.45799441009297e-05	0.000446863775810241	Island_chr12:123450868-123451207
cg05973401_5'UTR_ABCB9	0.0652016	0.07135029	0.076404575	0.00505428500000001	0.011202975	0.00614869	0.66013986013986	0.66013986013986	0.98010878010878	0.208254892516992	0.328799268528254	1.92358308807786	2.40299379238538	1.24922796799309	0.000303071739465889	1.45799441009297e-05	0.000446863775810241	Island_chr12:123450868-123451207
cg27656398_TSS200_ABCB9	0.14266825	0.1462921	0.1425193	-0.00377279999999997	-0.000148949999999981	0.00362384999999998	0.98010878010878	0.66013986013986	0.66013986013986	0.141829323470281	0.508560061135307	1.92358308807786	2.40299379238538	1.24922796799309	0.000303071739465889	1.45799441009297e-05	0.000446863775810241	Island_chr12:123450868-123451207
cg27656398_5'UTR_ABCB9	0.14266825	0.1462921	0.1425193	-0.00377279999999997	-0.000148949999999981	0.00362384999999998	0.98010878010878	0.66013986013986	0.66013986013986	0.141829323470281	0.508560061135307	1.92358308807786	2.40299379238538	1.24922796799309	0.000303071739465889	1.45799441009297e-05	0.000446863775810241	Island_chr12:123450868-123451207
cg15348274_TSS200_ABCB9	0.22623135	0.2427783	0.26326475	0.02048645	0.0370334	0.01654695	0.66013986013986	0.282672882672883	0.66013986013986	0.354093311922857	0.0895836170881329	1.92358308807786	2.40299379238538	1.24922796799309	0.000303071739465889	1.45799441009297e-05	0.000446863775810241	Island_chr12:123450868-123451207
cg15348274_5'UTR_ABCB9	0.22623135	0.2427783	0.26326475	0.02048645	0.0370334	0.01654695	0.66013986013986	0.282672882672883	0.66013986013986	0.354093311922857	0.0895836170881329	1.92358308807786	2.40299379238538	1.24922796799309	0.000303071739465889	1.45799441009297e-05	0.000446863775810241	Island_chr12:123450868-123451207
cg11933232_TSS200_ABCB9	0.14748545	0.1431447	0.1360362	-0.00710850000000002	-0.01144925	-0.00434075	0.282672882672883	0.282672882672883	0.66013986013986	-0.202233422921086	0.343287161071958	1.92358308807786	2.40299379238538	1.24922796799309	0.000303071739465889	1.45799441009297e-05	0.000446863775810241	Island_chr12:123450868-123451207
cg11933232_5'UTR_ABCB9	0.14748545	0.1431447	0.1360362	-0.00710850000000002	-0.01144925	-0.00434075	0.282672882672883	0.282672882672883	0.66013986013986	-0.202233422921086	0.343287161071958	1.92358308807786	2.40299379238538	1.24922796799309	0.000303071739465889	1.45799441009297e-05	0.000446863775810241	Island_chr12:123450868-123451207
cg03328639_5'UTR_ABCB9	0.12202125	0.11472045	0.12671355	0.0119931	0.00469230000000001	-0.0073008	0.98010878010878	0.98010878010878	0.66013986013986	0.188809528093798	0.376922479835386	1.92358308807786	2.40299379238538	1.24922796799309	0.000303071739465889	1.45799441009297e-05	0.000446863775810241	S_Shore_chr12:123450868-123451207
cg03328639_TSS1500_ABCB9	0.12202125	0.11472045	0.12671355	0.0119931	0.00469230000000001	-0.0073008	0.98010878010878	0.98010878010878	0.66013986013986	0.188809528093798	0.376922479835386	1.92358308807786	2.40299379238538	1.24922796799309	0.000303071739465889	1.45799441009297e-05	0.000446863775810241	S_Shore_chr12:123450868-123451207
cg16139227_5'UTR_ABCB9	0.14128885	0.133336	0.13294315	-0.00039285	-0.00834570000000001	-0.00795285000000001	0.66013986013986	0.98010878010878	0.98010878010878	-0.0435273611964164	0.839954715238055	1.92358308807786	2.40299379238538	1.24922796799309	0.000303071739465889	1.45799441009297e-05	0.000446863775810241	S_Shore_chr12:123450868-123451207
cg16139227_TSS1500_ABCB9	0.14128885	0.133336	0.13294315	-0.00039285	-0.00834570000000001	-0.00795285000000001	0.66013986013986	0.98010878010878	0.98010878010878	-0.0435273611964164	0.839954715238055	1.92358308807786	2.40299379238538	1.24922796799309	0.000303071739465889	1.45799441009297e-05	0.000446863775810241	S_Shore_chr12:123450868-123451207
cg22341471_5'UTR_ABCB9	0.24672155	0.2354696	0.2268785	-0.00859110000000002	-0.01984305	-0.01125195	0.98010878010878	0.66013986013986	0.66013986013986	-0.113543966635973	0.597312986271839	1.92358308807786	2.40299379238538	1.24922796799309	0.000303071739465889	1.45799441009297e-05	0.000446863775810241	S_Shore_chr12:123450868-123451207
cg22341471_TSS1500_ABCB9	0.24672155	0.2354696	0.2268785	-0.00859110000000002	-0.01984305	-0.01125195	0.98010878010878	0.66013986013986	0.66013986013986	-0.113543966635973	0.597312986271839	1.92358308807786	2.40299379238538	1.24922796799309	0.000303071739465889	1.45799441009297e-05	0.000446863775810241	S_Shore_chr12:123450868-123451207
cg07949141_5'UTR_ABCB9	0.69708595	0.6779074	0.65792595	-0.0199814500000001	-0.03916	-0.0191785499999999	0.98010878010878	0.282672882672883	0.66013986013986	-0.284059226828282	0.178554969786622	1.92358308807786	2.40299379238538	1.24922796799309	0.000303071739465889	1.45799441009297e-05	0.000446863775810241	S_Shore_chr12:123450868-123451207
cg07949141_TSS1500_ABCB9	0.69708595	0.6779074	0.65792595	-0.0199814500000001	-0.03916	-0.0191785499999999	0.98010878010878	0.282672882672883	0.66013986013986	-0.284059226828282	0.178554969786622	1.92358308807786	2.40299379238538	1.24922796799309	0.000303071739465889	1.45799441009297e-05	0.000446863775810241	S_Shore_chr12:123450868-123451207
cg16427983_5'UTR_ABCB9	0.7733736	0.75362265	0.7353347	-0.0182879500000001	-0.0380389	-0.0197509499999999	0.118104118104118	0.118104118104118	0.66013986013986	-0.578768877602356	0.00381062343638011	1.92358308807786	2.40299379238538	1.24922796799309	0.000303071739465889	1.45799441009297e-05	0.000446863775810241	S_Shelf_chr12:123450868-123451207
cg16314862_5'UTR_ABCB9	0.8549369	0.86033645	0.85102515	-0.00931129999999991	-0.00391174999999999	0.00539954999999992	0.282672882672883	0.98010878010878	0.0870240870240873	-0.241751205918833	0.255081998180468	1.92358308807786	2.40299379238538	1.24922796799309	0.000303071739465889	1.45799441009297e-05	0.000446863775810241	N_Shelf_chr12:123459151-123460032
cg11890080_5'UTR_ABCB9	0.074860415	0.075202045	0.0713155	-0.00388654499999999	-0.003544915	0.000341629999999996	0.66013986013986	0.66013986013986	0.98010878010878	-0.0249666351053165	0.907811624719769	1.92358308807786	2.40299379238538	1.24922796799309	0.000303071739465889	1.45799441009297e-05	0.000446863775810241	N_Shore_chr12:123459151-123460032
cg07423198_5'UTR_ABCB9	0.07123776	0.07048802	0.06986471	-0.000623310000000002	-0.00137305	-0.000749739999999999	0.66013986013986	0.98010878010878	0.98010878010878	0.0410393962250506	0.848997212599565	1.92358308807786	2.40299379238538	1.24922796799309	0.000303071739465889	1.45799441009297e-05	0.000446863775810241	N_Shore_chr12:123459151-123460032
cg08536481_5'UTR_ABCB9	0.1089718	0.10783255	0.10270717	-0.00512538000000001	-0.00626463000000002	-0.00113925000000001	0.66013986013986	0.66013986013986	0.98010878010878	0.0489400247253537	0.820351580238458	1.92358308807786	2.40299379238538	1.24922796799309	0.000303071739465889	1.45799441009297e-05	0.000446863775810241	Island_chr12:123459151-123460032
cg14530380_5'UTR_ABCB9	0.0830353	0.090647125	0.079449205	-0.01119792	-0.00358609500000001	0.00761182499999999	0.0870240870240873	0.98010878010878	0.66013986013986	-0.216502639377028	0.30956362286087	1.92358308807786	2.40299379238538	1.24922796799309	0.000303071739465889	1.45799441009297e-05	0.000446863775810241	Island_chr12:123459151-123460032
cg10048961_5'UTR_ABCB9	0.2191517	0.2038005	0.2046258	0.000825300000000001	-0.0145259	-0.0153512	1	0.282672882672883	0.282672882672883	-0.110823380279071	0.606181988929682	1.92358308807786	2.40299379238538	1.24922796799309	0.000303071739465889	1.45799441009297e-05	0.000446863775810241	Island_chr12:123459151-123460032
[truncated: 212,337 more rows]
