# Supplementary material for: EpiMethEx: a tool for large-scale integrated analysis in methylation hotspots linked to genetic regulation
Source: BMC Bioinformatics. 2019 Feb 4;19(Suppl 13):385. doi: 10.1186/s12859-018-2397-6 (PMC7394332; doi:10.1186/s12859-018-2397-6)
Supplement: Supplementary file 3 — Prostate cancer analysis results. CG classified by position, CG data (taken individually), CG islands, CG of genes. (ZIP 18,966 kb) [file 12859_2018_2397_MOESM3_ESM.zip › CG_by_position.csv]

	medianDown	medianMedium	medianUP	bd_UPvsMID	bd_UPvsDOWN	bd_MIDvsDOWN	pvalue_UPvsMID	pvalue_UPvsDOWN	pvalue_MIDvsDOWN	pearson_correlation	pvalue_pearson_correlation	fc_UPvsMID(gene)	fc_UPvsDOWN(gene)	fc_MIDvsDOWN(gene)	pvalue_UPvsMID(gene)	pvalue_UPvsDOWN(gene)	pvalue_MIDvsDOWN(gene)
Body_A1BG	0.25979865	0.28580135	0.26894	-0.01686135	0.00914134999999999	0.0260027	0.0814095956656393	0.921957500012161	0.17297955585146	0.059637140572966	0.357630174852806	1.39997947034831	1.56166705603827	1.11549282622675	0.00406286309311598	0.000174590269211609	8.03971964943942e-05
TSS200_A1BG	0.65867355	0.7121778	0.7277047	0.0155269	0.0690311499999999	0.0535042499999999	0.0299135671226802	0.011965431606263	0.262833842015551	0.216911884175642	0.067219638414498	1.39997947034831	1.56166705603827	1.11549282622675	0.00406286309311598	0.000174590269211609	8.03971964943942e-05
TSS1500_A1BG	0.8239107	0.81554335	0.8125358	-0.00300754999999997	-0.0113749	-0.00836735	0.999890969658817	0.952256279729904	0.952256279729904	0.00821373023979305	0.955814021679582	1.39997947034831	1.56166705603827	1.11549282622675	0.00406286309311598	0.000174590269211609	8.03971964943942e-05
Body_A1CF	0.4865666	0.64967755	0.58209655	-0.0675810000000001	0.09552995	0.16311095	0.426293461345495	0.214534631549035	0.716411656683726	0.281071043091647	0.0529661181737975	1.99886993273046	3.61099339878196	1.8065174425078	0.000125346720112544	2.606609832641e-07	0.000150927976586901
5'UTR_A1CF	0.5209203	0.53477895	0.5474072	0.01262825	0.0264869	0.01385865	0.139822579488938	0.262833842015551	0.902400194401253	0.214982893445277	0.0697496271270242	1.99886993273046	3.61099339878196	1.8065174425078	0.000125346720112544	2.606609832641e-07	0.000150927976586901
1stExon_A1CF	0.5209203	0.5216027	0.54022765	0.0186249500000001	0.0193073500000001	0.000682399999999972	0.426293461345495	0.716411656683726	0.952256279729904	0.170772633747464	0.245841653624294	1.99886993273046	3.61099339878196	1.8065174425078	0.000125346720112544	2.606609832641e-07	0.000150927976586901
Body_A2BP1	0.57958735	0.6508831	0.6146385	-0.0362446000000001	0.03505115	0.0712957500000001	0.552426060772917	0.414269436959969	0.0190285720200331	0.0322712823902768	0.284241583924361	2.01379793074112	48.1241654740462	23.8972166667862	6.12771683233355e-05	2.08085659514572e-05	0.00391398288518042
5'UTR_A2BP1	0.49461275	0.53820075	0.5050594	-0.0331413500000001	0.0104466499999999	0.043588	0.61873594556484	0.674056240992759	0.411897776854705	0.0112410185624954	0.675191698209976	2.01379793074112	48.1241654740462	23.8972166667862	6.12771683233355e-05	2.08085659514572e-05	0.00391398288518042
1stExon_A2BP1	0.3759501	0.30395975	0.34142845	0.0374687	-0.03452165	-0.07199035	0.960171518075768	0.85283384171513	0.522069494142809	-0.0282039122849525	0.737199667121232	2.01379793074112	48.1241654740462	23.8972166667862	6.12771683233355e-05	2.08085659514572e-05	0.00391398288518042
TSS200_A2BP1	0.23848325	0.14786095	0.2090565	0.06119555	-0.02942675	-0.0906223	0.450416690519549	0.450416690519549	0.0349979775583762	-0.101299271777705	0.498077139508018	2.01379793074112	48.1241654740462	23.8972166667862	6.12771683233355e-05	2.08085659514572e-05	0.00391398288518042
TSS1500_A2BP1	0.54139935	0.6005278	0.47170055	-0.12882725	-0.0696988000000001	0.05912845	0.908752654932866	0.468149614591152	0.231440591801457	0.0260281963517794	0.737699050539432	2.01379793074112	48.1241654740462	23.8972166667862	6.12771683233355e-05	2.08085659514572e-05	0.00391398288518042
Body_A2LD1	0.9006596	0.8965838	0.91084465	0.0142608500000001	0.01018505	-0.00407580000000007	0.426293461345495	0.952256279729904	0.716411656683726	0.0499238330044711	0.736135494291504	1.94416832213564	3.13915519987631	1.61465196409949	0.00126520481252134	1.1721547016148e-05	0.00250221923871909
5'UTR_A2LD1	0.837544	0.8402956	0.8372526	-0.00304300000000002	-0.000291400000000053	0.00275159999999997	0.902400194401253	0.994161229482218	0.994161229482218	0.00265569876918015	0.982336279574675	1.94416832213564	3.13915519987631	1.61465196409949	0.00126520481252134	1.1721547016148e-05	0.00250221923871909
TSS200_A2LD1	0.4487003	0.5093651	0.4446605	-0.0647046	-0.00403979999999998	0.0606648	0.0678033517513699	0.994161229482218	0.0678033517513699	0.10282150757581	0.390075144714751	1.94416832213564	3.13915519987631	1.61465196409949	0.00126520481252134	1.1721547016148e-05	0.00250221923871909
TSS1500_A2LD1	0.7692015	0.7830306	0.7582714	-0.0247592000000001	-0.0109301000000001	0.0138291	0.273008062449821	0.635139487269883	0.837777479258822	-0.0608691196648995	0.555775849618091	1.94416832213564	3.13915519987631	1.61465196409949	0.00126520481252134	1.1721547016148e-05	0.00250221923871909
Body_A2M	0.7458033	0.77645505	0.7963002	0.01984515	0.0504969000000001	0.0306517500000001	0.562460902363926	0.0216260293954655	0.120220675568444	0.0830867867952441	0.199606397480926	1.56982862617812	2.16959761858293	1.38206017039261	0.00257432642705843	7.95918718390894e-05	4.03560948269906e-05
TSS1500_A2M	0.3959505	0.437998	0.46697645	0.02897845	0.07102595	0.0420475	0.426293461345495	0.0933262986669721	0.716411656683726	0.169628596208962	0.249066692005103	1.56982862617812	2.16959761858293	1.38206017039261	0.00257432642705843	7.95918718390894e-05	4.03560948269906e-05
Body_A2ML1	0.79008575	0.75248155	0.74579895	-0.00668259999999998	-0.0442868000000001	-0.0376042000000001	0.979361327848521	0.33069624780586	0.562460902363926	-0.105515251789023	0.102962887803952	2.18233566640931	6.45785807679515	2.95914976609466	0.000241162189810345	8.48918696100096e-07	0.00018240288829255
5'UTR_A2ML1	0.72914495	0.70291615	0.6797633	-0.02315285	-0.0493816499999999	-0.0262287999999999	0.214534631549035	0.0349979775583762	0.0933262986669721	-0.255226477010278	0.0799847071911224	2.18233566640931	6.45785807679515	2.95914976609466	0.000241162189810345	8.48918696100096e-07	0.00018240288829255
1stExon_A2ML1	0.72914495	0.70291615	0.6797633	-0.02315285	-0.0493816499999999	-0.0262287999999999	0.214534631549035	0.0349979775583762	0.0933262986669721	-0.255226477010278	0.0799847071911224	2.18233566640931	6.45785807679515	2.95914976609466	0.000241162189810345	8.48918696100096e-07	0.00018240288829255
TSS1500_A2ML1	0.41951935	0.47375175	0.4765308	0.00277905000000001	0.0570114500000001	0.0542324000000001	0.994161229482218	0.686017125117228	0.262833842015551	0.0395336063689718	0.741617754548574	2.18233566640931	6.45785807679515	2.95914976609466	0.000241162189810345	8.48918696100096e-07	0.00018240288829255
Body_A4GALT	0.85135705	0.84279635	0.8371972	-0.00559915	-0.0141598500000001	-0.00856070000000009	0.552626564248083	0.547959838059707	0.692660139513439	-0.039264220021551	0.641508648769039	2.01951946743666	4.21088095754406	2.08509055022324	0.00109551336271405	2.54451413329132e-06	3.25639638593217e-05
5'UTR_A4GALT	0.2898957	0.16876515	0.17520375	0.00643860000000002	-0.11469195	-0.12113055	0.980733323885512	0.778949859791899	0.908752654932866	-0.0609950596908457	0.43221004747825	2.01951946743666	4.21088095754406	2.08509055022324	0.00109551336271405	2.54451413329132e-06	3.25639638593217e-05
TSS200_A4GALT	0.05758922	0.063461555	0.06144181	-0.002019745	0.00385259	0.005872335	0.902400194401253	0.762095989313135	0.329957192466313	0.00791471778021086	0.947769660307996	2.01951946743666	4.21088095754406	2.08509055022324	0.00109551336271405	2.54451413329132e-06	3.25639638593217e-05
TSS1500_A4GALT	0.07934909	0.080915285	0.08219525	0.00127996499999999	0.00284616	0.00156619500000001	0.578600141650845	0.578600141650845	0.990019328883309	0.0661101577031025	0.473123803675907	2.01951946743666	4.21088095754406	2.08509055022324	0.00109551336271405	2.54451413329132e-06	3.25639638593217e-05
TSS1500_A4GNT	0.7623996	0.74628295	0.7856592	0.03937625	0.0232596	-0.01611665	0.686017125117228	0.902400194401253	0.994161229482218	0.0463517440677953	0.699028622947413	1.59269511294307	2.70890516185556	1.70083096246205	0.00199118682138906	6.78794200164101e-06	9.51273815846284e-06
Body_AAA1	0.57516015	0.65962495	0.63048285	-0.0291420999999999	0.0553226999999999	0.0844647999999999	0.765931452348224	0.265687140281729	0.164972699502243	0.18283140481384	0.0456370295938475	1.99353386427025	18.1035141892209	9.08111696203757	3.28192133061011e-06	7.72716937277162e-08	0.000106284436207046
TSS200_AAA1	0.83478365	0.85517275	0.8528054	-0.00236734999999988	0.0180217500000001	0.0203890999999999	0.716411656683726	0.214534631549035	0.214534631549035	0.264872202120064	0.0688560397951592	1.99353386427025	18.1035141892209	9.08111696203757	3.28192133061011e-06	7.72716937277162e-08	0.000106284436207046
TSS1500_AAA1	0.66205095	0.80124615	0.790798	-0.01044815	0.12874705	0.1391952	0.994161229482218	0.262833842015551	0.139822579488938	0.177581877893691	0.135607496435676	1.99353386427025	18.1035141892209	9.08111696203757	3.28192133061011e-06	7.72716937277162e-08	0.000106284436207046
Body_AAAS	0.4775458	0.1275233	0.1181324	-0.00939090000000001	-0.3594134	-0.3500225	0.93833102798446	0.962865995345481	0.519831448834989	-0.0141007539222854	0.92589675870482	7.06701824035855	4.43299938	2.110802658	0.000206999311302293	4.07616162687348e-07	9.4163599284964e-05
1stExon_AAAS	0.131391975	0.12326474	0.12898673	0.00572199	-0.002405245	-0.008127235	0.716411656683726	0.952256279729904	0.426293461345495	0.0020458645666549	0.988989110164078	7.06701824035855	4.43299938	2.110802658	0.000206999311302293	4.07616162687348e-07	9.4163599284964e-05
TSS200_AAAS	0.083577585	0.07592328	0.08332786	0.00740457999999999	-0.000249725000000006	-0.007654305	0.918805221412117	0.765931452348224	0.918805221412117	0.0194083878493851	0.833353390614923	7.06701824035855	4.43299938	2.110802658	0.000206999311302293	4.07616162687348e-07	9.4163599284964e-05
TSS1500_AAAS	0.12208205	0.11163055	0.1308754	0.01924485	0.00879335000000001	-0.0104515	0.449036822040911	0.902400194401253	0.902400194401253	0.0787584962850053	0.510785792508631	7.06701824035855	4.43299938	2.110802658	0.000206999311302293	4.07616162687348e-07	9.4163599284964e-05
Body_AACS	0.83841655	0.83282285	0.8453496	0.01252675	0.00693305	-0.00559370000000003	0.00654165609984825	0.400473665960807	0.32859318128754	0.011789324512522	0.699021117052365	1.79953728643831	3.53792607487566	1.96601987718633	6.40244287619131e-05	2.16386375914118e-07	0.000125657774076176
5'UTR_AACS	0.12817776	0.114115525	0.1181317	0.004016175	-0.01004606	-0.014062235	0.716411656683726	0.716411656683726	0.716411656683726	-0.0294819072590673	0.842328725285516	1.79953728643831	3.53792607487566	1.96601987718633	6.40244287619131e-05	2.16386375914118e-07	0.000125657774076176
1stExon_AACS	0.08011308	0.074901085	0.073274445	-0.00162664000000001	-0.00683863500000001	-0.005211995	0.902400194401253	0.994161229482218	0.902400194401253	-0.0130072894212573	0.91364395763372	1.79953728643831	3.53792607487566	1.96601987718633	6.40244287619131e-05	2.16386375914118e-07	0.000125657774076176
TSS200_AACS	0.061905305	0.072233345	0.05777716	-0.014456185	-0.00412814500000001	0.01032804	0.968289837864919	0.635139487269883	0.635139487269883	0.0248625158031955	0.809982968854507	1.79953728643831	3.53792607487566	1.96601987718633	6.40244287619131e-05	2.16386375914118e-07	0.000125657774076176
TSS1500_AACS	0.1218307	0.1184976	0.1128341	-0.0056635	-0.00899659999999999	-0.00333309999999999	0.214534631549035	0.0349979775583762	0.952256279729904	-0.252925675938384	0.0828373783781037	1.79953728643831	3.53792607487566	1.96601987718633	6.40244287619131e-05	2.16386375914118e-07	0.000125657774076176
3'UTR_AACS	0.8321211	0.83185455	0.8431079	0.0112533499999999	0.0109868000000001	-0.000266549999999866	0.0933262986669721	0.214534631549035	0.952256279729904	0.26775437258723	0.065781116916251	1.79953728643831	3.53792607487566	1.96601987718633	6.40244287619131e-05	2.16386375914118e-07	0.000125657774076176
Body_AACSL	0.85311615	0.88098975	0.8795854	-0.00140435000000005	0.02646925	0.0278736000000001	0.968289837864919	0.160069453002213	0.160069453002213	0.125859536265506	0.221753690146136	1.28760654971533	1.47730359994542	1.1473253225312	4.4689070605534e-05	2.66427095907736e-07	0.000111810973633528
TSS200_AACSL	0.75931325	0.7767845	0.80208255	0.02529805	0.0427693	0.01747125	0.716411656683726	0.716411656683726	0.426293461345495	0.0698792177566971	0.636960087803955	1.28760654971533	1.47730359994542	1.1473253225312	4.4689070605534e-05	2.66427095907736e-07	0.000111810973633528
TSS1500_AACSL	0.7834236	0.7838911	0.778474	-0.00541709999999995	-0.0049496	0.000467499999999954	0.262833842015551	0.686017125117228	0.262833842015551	-0.0725432591150946	0.544796580420822	1.28760654971533	1.47730359994542	1.1473253225312	4.4689070605534e-05	2.66427095907736e-07	0.000111810973633528
TSS1500_AADAC	0.8022249	0.8136856	0.80244965	-0.01123595	0.000224749999999996	0.0114607	0.426293461345495	0.952256279729904	0.426293461345495	0.0205585097808111	0.889692276595985	2.180495140599	16.0300647394274	7.35157095329448	0.000110659639061574	1.67853263011747e-07	0.000129763975810873
Body_AADACL3	0.7375198	0.77730245	0.7687626	-0.00853985000000002	0.0312427999999999	0.0397826499999999	0.716411656683726	0.716411656683726	0.0349979775583762	0.217141592392201	0.138207724707784	3.797393506	4.41121001	1.4392877850457	0.000238473904906494	3.28108503296686e-06	0.00530301328401734
5'UTR_AADACL3	0.7024227	0.72960415	0.6724592	-0.05714495	-0.0299635	0.0271814499999999	0.902400194401253	0.902400194401253	0.449036822040911	-0.0606050404752562	0.61305607467793	3.797393506	4.41121001	1.4392877850457	0.000238473904906494	3.28108503296686e-06	0.00530301328401734
1stExon_AADACL3	0.6481458	0.65237195	0.58494955	-0.0674224	-0.06319625	0.00422615000000004	0.716411656683726	0.716411656683726	0.952256279729904	-0.1613829347983	0.273156059970501	3.797393506	4.41121001	1.4392877850457	0.000238473904906494	3.28108503296686e-06	0.00530301328401734
TSS1500_AADACL3	0.6763692	0.74002445	0.73610305	-0.00392139999999996	0.05973385	0.0636552499999999	0.273008062449821	0.0448622764333746	0.000533144714363942	0.208891507925285	0.0411028481617543	3.797393506	4.41121001	1.4392877850457	0.000238473904906494	3.28108503296686e-06	0.00530301328401734
TSS1500_AADACL4	0.7308048	0.78963825	0.74229905	-0.0473392	0.0114942499999999	0.05883345	0.0678033517513699	0.686017125117228	0.0299135671226802	0.0462065172606752	0.699926725043663	2.87007554053969	6.00875638917206	2.09358823637171	0.0210515348539982	0.000319771157539833	0.00677992120662416
Body_AADAT	0.3287317	0.48115995	0.32925945	-0.1519005	0.000527749999999994	0.15242825	0.716411656683726	0.952256279729904	0.426293461345495	0.031431275786071	0.832048964197365	1.53970300962293	2.10709570520779	1.36850788238948	0.00183921711806698	1.47679166424126e-05	0.000214479308264191
5'UTR_AADAT	0.09193581	0.09795358	0.10071515	0.00276157	0.00877934	0.00601776999999999	0.262833842015551	0.262833842015551	0.449036822040911	0.120356988089777	0.313907905566852	1.53970300962293	2.10709570520779	1.36850788238948	0.00183921711806698	1.47679166424126e-05	0.000214479308264191
TSS200_AADAT	0.10080325	0.1004738	0.1016804	0.0012066	0.000877150000000007	-0.000329449999999995	0.908752654932866	0.980733323885512	0.980733323885512	0.0353797866928295	0.648898257033105	1.53970300962293	2.10709570520779	1.36850788238948	0.00183921711806698	1.47679166424126e-05	0.000214479308264191
TSS1500_AADAT	0.10843185	0.1083904	0.1044732	-0.00391720000000001	-0.00395865000000001	-4.14499999999984e-05	0.943999037865147	0.943999037865147	0.999718001090859	-0.00348930306714685	0.96168944337228	1.53970300962293	2.10709570520779	1.36850788238948	0.00183921711806698	1.47679166424126e-05	0.000214479308264191
Body_AAGAB	0.4171761	0.41339425	0.42723495	0.0138407	0.01005885	-0.00378184999999998	0.85283384171513	0.960171518075768	0.370702569975768	-0.000889135728756539	0.991561219550618	1.27768227070942	1.4284817997436	1.11802584452428	7.07071045755777e-05	4.30102818081093e-05	0.0136986673753506
5'UTR_AAGAB	0.060735455	0.06456712	0.067889695	0.00332257499999999	0.00715424000000001	0.00383166500000001	0.999890969658817	0.214534631549035	0.426293461345495	0.0453322436305347	0.759643100423913	1.27768227070942	1.4284817997436	1.11802584452428	7.07071045755777e-05	4.30102818081093e-05	0.0136986673753506
1stExon_AAGAB	0.060735455	0.06456712	0.067889695	0.00332257499999999	0.00715424000000001	0.00383166500000001	0.999890969658817	0.214534631549035	0.426293461345495	0.0453322436305347	0.759643100423913	1.27768227070942	1.4284817997436	1.11802584452428	7.07071045755777e-05	4.30102818081093e-05	0.0136986673753506
TSS200_AAGAB	0.05924193	0.06035787	0.061211255	0.000853384999999998	0.001969325	0.00111594	0.990019328883309	0.578600141650845	0.265687140281729	-0.0116984553106025	0.899088287744946	1.27768227070942	1.4284817997436	1.11802584452428	7.07071045755777e-05	4.30102818081093e-05	0.0136986673753506
TSS1500_AAGAB	0.07443397	0.07826608	0.076088685	-0.002177395	0.00165471500000001	0.00383211000000001	0.902400194401253	0.994161229482218	0.994161229482218	0.0172230325325292	0.885820139261536	1.27768227070942	1.4284817997436	1.11802584452428	7.07071045755777e-05	4.30102818081093e-05	0.0136986673753506
Body_AAK1	0.7344325	0.7234732	0.72562405	0.00215084999999993	-0.00880845000000008	-0.0109593	0.993355995742483	0.461071762856779	0.72301623435818	-0.0101459187720056	0.816080633518249	3.60819823823136	4.51746426446568	1.2520000194557	0.0703607409117371	0.026437216828547	0.000473634661190287
5'UTR_AAK1	0.058527415	0.06394105	0.06185382	-0.00208723	0.003326405	0.005413635	0.716411656683726	0.716411656683726	0.952256279729904	0.0475184968276252	0.748421863769971	3.60819823823136	4.51746426446568	1.2520000194557	0.0703607409117371	0.026437216828547	0.000473634661190287
TSS200_AAK1	0.1189447	0.11668395	0.1157428	-0.000941150000000002	-0.00320189999999999	-0.00226074999999999	0.994161229482218	0.902400194401253	0.902400194401253	-0.0539015409389937	0.652932354681174	3.60819823823136	4.51746426446568	1.2520000194557	0.0703607409117371	0.026437216828547	0.000473634661190287
TSS1500_AAK1	0.07177446	0.065010255	0.06706656	0.00205630500000001	-0.0047079	-0.00676420500000001	0.273008062449821	0.837777479258822	0.837777479258822	0.121178985335011	0.239557539058718	3.60819823823136	4.51746426446568	1.2520000194557	0.0703607409117371	0.026437216828547	0.000473634661190287
Body_AAMP	0.7005165	0.71333745	0.6842188	-0.02911865	-0.0162977	0.0128209500000001	0.214534631549035	0.716411656683726	0.214534631549035	0.0226307003887997	0.878653303768592	1.68019075441955	2.19011083280289	1.30348939669026	0.00384919744589943	0.000113079250890219	0.000436835943366419
1stExon_AAMP	0.049204305	0.044246915	0.03934395	-0.004902965	-0.009860355	-0.00495739000000001	0.902400194401253	0.262833842015551	0.902400194401253	-0.0847347172015905	0.479138616356449	1.68019075441955	2.19011083280289	1.30348939669026	0.00384919744589943	0.000113079250890219	0.000436835943366419
TSS200_AAMP	0.062259285	0.06472229	0.05616496	-0.00855733	-0.006094325	0.002463005	0.621679771286278	0.908752654932866	0.980733323885512	-0.0310407543847824	0.689578909337828	1.68019075441955	2.19011083280289	1.30348939669026	0.00384919744589943	0.000113079250890219	0.000436835943366419
TSS1500_AAMP	0.069250105	0.066196375	0.06078694	-0.005409435	-0.00846316500000001	-0.00305373	0.635139487269883	0.433736099701466	0.999325913718493	-0.11701993329478	0.256189666907757	1.68019075441955	2.19011083280289	1.30348939669026	0.00384919744589943	0.000113079250890219	0.000436835943366419
Body_AANAT	0.7612326	0.77136855	0.7510679	-0.02030065	-0.0101647	0.01013595	0.979361327848521	0.438262270847301	0.695337197663355	0.0236255346604957	0.715749597215699	3.562212771	6.018813651	2.17891384114323	0.000730403927088421	1.37202287127201e-06	0.000339759353512325
5'UTR_AANAT	0.4658773	0.46564495	0.443839	-0.02180595	-0.0220383	-0.000232350000000048	0.995617054889943	0.995617054889943	0.888835081546934	0.0111447292118645	0.87063807929284	3.562212771	6.018813651	2.17891384114323	0.000730403927088421	1.37202287127201e-06	0.000339759353512325
1stExon_AANAT	0.4658773	0.46564495	0.4203396	-0.0453053499999999	-0.0455377	-0.000232350000000048	0.918805221412117	0.765931452348224	0.990019328883309	-0.0123089449149144	0.893852178030888	3.562212771	6.018813651	2.17891384114323	0.000730403927088421	1.37202287127201e-06	0.000339759353512325
TSS200_AANAT	0.5055885	0.54289755	0.54981395	0.00691640000000004	0.04422545	0.03730905	0.980733323885512	0.980733323885512	0.980733323885512	0.0129807125627073	0.86736994085874	3.562212771	6.018813651	2.17891384114323	0.000730403927088421	1.37202287127201e-06	0.000339759353512325
TSS1500_AANAT	0.112819	0.1189097	0.11600545	-0.00290425	0.00318645000000001	0.0060907	0.980733323885512	0.778949859791899	0.980733323885512	-0.00827275241553176	0.91524247694613	3.562212771	6.018813651	2.17891384114323	0.000730403927088421	1.37202287127201e-06	0.000339759353512325
Body_AARS	0.75436035	0.68388195	0.723005	0.0391230499999999	-0.0313553500000001	-0.0704784000000001	0.902400194401253	0.686017125117228	0.449036822040911	-0.00754876367852879	0.949819670919206	1.44428799465788	1.71260443407169	1.18577765681517	0.00112502643688934	2.47959442864313e-05	0.000310911260020429
5'UTR_AARS	0.07645598	0.07625193	0.07537832	-0.000873609999999997	-0.00107766000000001	-0.000204050000000011	0.996921283334837	0.996921283334837	0.960171518075768	-0.00255254645065592	0.975777036769039	1.44428799465788	1.71260443407169	1.18577765681517	0.00112502643688934	2.47959442864313e-05	0.000310911260020429
TSS200_AARS	0.062378995	0.054296155	0.06061731	0.006321155	-0.001761685	-0.00808284	0.692660139513439	0.999991736274292	0.522069494142809	0.00368092942195703	0.965074724352726	1.44428799465788	1.71260443407169	1.18577765681517	0.00112502643688934	2.47959442864313e-05	0.000310911260020429
TSS1500_AARS	0.093344585	0.091389185	0.093512175	0.00212299000000001	0.000167589999999995	-0.00195540000000001	0.686017125117228	0.449036822040911	0.994161229482218	-0.0730635246188638	0.54190796350456	1.44428799465788	1.71260443407169	1.18577765681517	0.00112502643688934	2.47959442864313e-05	0.000310911260020429
3'UTR_AARS	0.8995959	0.90391585	0.8945867	-0.0093291499999999	-0.00500919999999994	0.00431994999999996	0.837777479258822	0.837777479258822	0.968289837864919	-0.0496674024437315	0.630828394176713	1.44428799465788	1.71260443407169	1.18577765681517	0.00112502643688934	2.47959442864313e-05	0.000310911260020429
Body_AARS2	0.78494185	0.7875008	0.7861967	-0.00130409999999992	0.00125485000000003	0.00255894999999995	0.686017125117228	0.99999947973759	0.449036822040911	0.00210952156259408	0.985968627686243	1.50627877230591	1.92308864151591	1.27671495932451	9.77113123935663e-05	2.67782034220091e-07	0.000263316931034761
1stExon_AARS2	0.12293525	0.12372358	0.128694405	0.00497082500000001	0.00575915500000002	0.000788330000000004	0.716411656683726	0.716411656683726	0.716411656683726	0.0709936653800475	0.631583618096191	1.50627877230591	1.92308864151591	1.27671495932451	9.77113123935663e-05	2.67782034220091e-07	0.000263316931034761
TSS200_AARS2	0.10794375	0.1128443	0.11612785	0.00328355	0.0081841	0.00490055	0.778949859791899	0.336097341421239	0.778949859791899	0.0574069167624255	0.45982613404885	1.50627877230591	1.92308864151591	1.27671495932451	9.77113123935663e-05	2.67782034220091e-07	0.000263316931034761
TSS1500_AARS2	0.62206595	0.64098505	0.6416652	0.00068014999999999	0.0195992500000001	0.0189191000000001	0.994161229482218	0.902400194401253	0.902400194401253	0.0601269528413106	0.615864992025775	1.50627877230591	1.92308864151591	1.27671495932451	9.77113123935663e-05	2.67782034220091e-07	0.000263316931034761
3'UTR_AARS2	0.8083054	0.82014155	0.81212335	-0.00801819999999998	0.00381795000000007	0.01183615	0.952256279729904	0.999890969658817	0.716411656683726	-0.0304094248318721	0.837434222286694	1.50627877230591	1.92308864151591	1.27671495932451	9.77113123935663e-05	2.67782034220091e-07	0.000263316931034761
Body_AARSD1	0.10539995	0.1061961	0.1077239	0.0015278	0.00232395000000001	0.000796150000000009	0.945483759622715	0.945483759622715	0.999992608985554	-0.00383969052402981	0.950489747905992	1.63256635975587	1.99230221136474	1.22034991071521	0.00125009948639962	3.38601689323773e-05	0.000755289308135525
5'UTR_AARSD1	0.07923621	0.07514295	0.07829997	0.00315702	-0.000936240000000005	-0.00409326	0.468149614591152	0.908752654932866	0.621679771286278	-0.0152000629829037	0.844957937523852	1.63256635975587	1.99230221136474	1.22034991071521	0.00125009948639962	3.38601689323773e-05	0.000755289308135525
1stExon_AARSD1	0.083019585	0.08060041	0.083357565	0.00275715499999998	0.000337979999999988	-0.002419175	0.38828192815023	0.863105342996529	0.623668709624447	-0.00740144302560799	0.904728563575678	1.63256635975587	1.99230221136474	1.22034991071521	0.00125009948639962	3.38601689323773e-05	0.000755289308135525
TSS200_AARSD1	0.077825135	0.07422627	0.07823679	0.00401051999999999	0.000411655000000011	-0.00359886499999998	0.555074382770743	0.703573250893562	0.555074382770743	0.0030601491143353	0.966398350527558	1.63256635975587	1.99230221136474	1.22034991071521	0.00125009948639962	3.38601689323773e-05	0.000755289308135525
TSS1500_AARSD1	0.06981097	0.06578355	0.068489595	0.00270604499999999	-0.00132137500000001	-0.00402742	0.437513715045492	0.937502699053248	0.267617263425901	-0.0287461669511199	0.599533964126281	1.63256635975587	1.99230221136474	1.22034991071521	0.00125009948639962	3.38601689323773e-05	0.000755289308135525
Body_AASDH	0.4943368	0.4901974	0.486091	-0.00410639999999995	-0.00824579999999997	-0.00413940000000002	0.716411656683726	0.716411656683726	0.716411656683726	-0.00159498869261553	0.9914156310806	1.65849970912641	2.40907466798031	1.45256261108978	0.000906351529462647	2.06130118117481e-05	0.000371766094276827
5'UTR_AASDH	0.067040985	0.06690064	0.06422609	-0.00267455	-0.002814895	-0.000140345	0.990019328883309	0.918805221412117	0.990019328883309	-0.0480188613262062	0.602495617927869	1.65849970912641	2.40907466798031	1.45256261108978	0.000906351529462647	2.06130118117481e-05	0.000371766094276827
1stExon_AASDH	0.065529725	0.062755165	0.065068465	0.00231329999999999	-0.000461260000000019	-0.00277456000000001	0.999890969658817	0.952256279729904	0.999890969658817	-0.0167895783664156	0.909821801983675	1.65849970912641	2.40907466798031	1.45256261108978	0.000906351529462647	2.06130118117481e-05	0.000371766094276827
TSS200_AASDH	0.072948815	0.0727089	0.07242649	-0.000282409999999983	-0.00052232499999999	-0.000239915000000007	0.960171518075768	0.960171518075768	0.996921283334837	-0.00408108158343873	0.96128081897014	1.65849970912641	2.40907466798031	1.45256261108978	0.000906351529462647	2.06130118117481e-05	0.000371766094276827
TSS1500_AASDH	0.2732026	0.3109856	0.28564005	-0.02534555	0.01243745	0.037783	0.686017125117228	0.994161229482218	0.686017125117228	0.0749182956727033	0.531671150539981	1.65849970912641	2.40907466798031	1.45256261108978	0.000906351529462647	2.06130118117481e-05	0.000371766094276827
Body_AASDHPPT	0.13302855	0.1204387	0.1288606	0.0084219	-0.00416795	-0.01258985	0.921957500012161	0.997930475419302	0.821938997433337	0.00141682062205579	0.982579808310694	1.81763719808358	2.47776142084261	1.36317710897148	0.00192627952914859	3.00999603480102e-05	0.000824411176777182
5'UTR_AASDHPPT	0.053437	0.055719915	0.04919264	-0.006527275	-0.00424436	0.002282915	0.716411656683726	0.999890969658817	0.952256279729904	-0.00744393243867385	0.959951630651761	1.81763719808358	2.47776142084261	1.36317710897148	0.00192627952914859	3.00999603480102e-05	0.000824411176777182
1stExon_AASDHPPT	0.07245248	0.07064601	0.07179999	0.00115398	-0.000652489999999992	-0.00180646999999999	0.921957500012161	0.997930475419302	0.979361327848521	-0.0103362050226615	0.873435632466191	1.81763719808358	2.47776142084261	1.36317710897148	0.00192627952914859	3.00999603480102e-05	0.000824411176777182
TSS200_AASDHPPT	0.045878395	0.039794605	0.0446361	0.004841495	-0.001242295	-0.00608379000000001	0.765931452348224	0.918805221412117	0.164972699502243	-0.0191805830434346	0.835281557736522	1.81763719808358	2.47776142084261	1.36317710897148	0.00192627952914859	3.00999603480102e-05	0.000824411176777182
TSS1500_AASDHPPT	0.09612727	0.084513925	0.091327075	0.00681315000000002	-0.00480019499999999	-0.011613345	0.621679771286278	0.468149614591152	0.0977863409490218	-0.0738068648117413	0.34170516805637	1.81763719808358	2.47776142084261	1.36317710897148	0.00192627952914859	3.00999603480102e-05	0.000824411176777182
Body_AASS	0.80985245	0.80392075	0.8049795	0.00105875	-0.00487294999999999	-0.00593169999999998	0.960171518075768	0.692660139513439	0.522069494142809	-0.0643852652920825	0.443268581192317	1.30374519874948	1.67021219657625	1.28108789829353	0.000129078919751012	5.97112062412278e-07	0.00104654173183243
5'UTR_AASS	0.1085491	0.10907375	0.10445905	-0.0046147	-0.00409005000000001	0.000524649999999988	0.980733323885512	0.908752654932866	0.980733323885512	-0.00711997384014146	0.927017791823981	1.30374519874948	1.67021219657625	1.28108789829353	0.000129078919751012	5.97112062412278e-07	0.00104654173183243
TSS200_AASS	0.086857625	0.086994475	0.084686555	-0.00230792	-0.00217107	0.000136850000000008	0.765931452348224	0.404587405685253	0.918805221412117	-0.00178946879408353	0.98452401843084	1.30374519874948	1.67021219657625	1.28108789829353	0.000129078919751012	5.97112062412278e-07	0.00104654173183243
TSS1500_AASS	0.10174235	0.096969815	0.10100906	0.00403924500000001	-0.000733289999999998	-0.00477253500000001	0.994161229482218	0.994161229482218	0.994161229482218	0.00592235841185331	0.960621410253472	1.30374519874948	1.67021219657625	1.28108789829353	0.000129078919751012	5.97112062412278e-07	0.00104654173183243
Body_AATF	0.819092	0.82411075	0.80851045	-0.0156003	-0.0105815499999999	0.00501875000000007	0.621679771286278	0.468149614591152	0.778949859791899	-0.00847710787359645	0.913156890160836	1.2885999971148	1.5470676971252	1.2005802425804	0.00027465401633236	1.56231907223405e-06	5.14415168988761e-05
5'UTR_AATF	0.03881601	0.038724955	0.0389161	0.000191144999999997	0.000100090000000004	-9.10549999999927e-05	0.426293461345495	0.716411656683726	0.952256279729904	0.190758734456252	0.194032648960766	1.2885999971148	1.5470676971252	1.2005802425804	0.00027465401633236	1.56231907223405e-06	5.14415168988761e-05
1stExon_AATF	0.03881601	0.038724955	0.0389161	0.000191144999999997	0.000100090000000004	-9.10549999999927e-05	0.426293461345495	0.716411656683726	0.952256279729904	0.190758734456252	0.194032648960766	1.2885999971148	1.5470676971252	1.2005802425804	0.00027465401633236	1.56231907223405e-06	5.14415168988761e-05
TSS200_AATF	0.052718275	0.055432085	0.056470295	0.00103821	0.00375202	0.00271381	0.918805221412117	0.99992460868065	0.765931452348224	0.00120613086130366	0.989568586139242	1.2885999971148	1.5470676971252	1.2005802425804	0.00027465401633236	1.56231907223405e-06	5.14415168988761e-05
TSS1500_AATF	0.1084306	0.10334165	0.10525735	0.00191569999999999	-0.00317325	-0.00508894999999999	0.994161229482218	0.449036822040911	0.449036822040911	-0.128389588216272	0.282459334116185	1.2885999971148	1.5470676971252	1.2005802425804	0.00027465401633236	1.56231907223405e-06	5.14415168988761e-05
3'UTR_AATF	0.88209945	0.87204235	0.89399965	0.0219573	0.0119002	-0.0100570999999999	0.952256279729904	0.999890969658817	0.999890969658817	-0.0415879650181893	0.778974057246834	1.2885999971148	1.5470676971252	1.2005802425804	0.00027465401633236	1.56231907223405e-06	5.14415168988761e-05
Body_AATK	0.71857	0.7340579	0.7217265	-0.0123314	0.00315650000000001	0.0154879	0.376446892170227	0.139788274164255	0.0832970331105186	0.00699614512079611	0.749522602976202	1.55702685181108	1.9368657774248	1.24395142907902	0.0130242657121408	0.000533798783244062	1.60031913431906e-05
TSS1500_AATK	0.4242449	0.38296685	0.35113735	-0.0318295	-0.07310755	-0.0412780500000001	0.273008062449821	0.0448622764333746	0.837777479258822	-0.137165659851278	0.182647708418028	1.55702685181108	1.9368657774248	1.24395142907902	0.0130242657121408	0.000533798783244062	1.60031913431906e-05
Body_ABAT	0.82660145	0.83252955	0.8195043	-0.0130252500000001	-0.00709715000000011	0.00592809999999999	0.85283384171513	0.85283384171513	0.692660139513439	-0.00184945944641674	0.982447871521424	2.08448169826602	2.56289792269522	1.22951327652681	0.000463063146211575	7.58410585338364e-06	0.000688630437475117
5'UTR_ABAT	0.5134518	0.57376595	0.53923085	-0.0345350999999999	0.02577905	0.06031415	0.112249666670725	0.864282779050773	0.141959868878001	-0.00355866899575397	0.930681264721238	2.08448169826602	2.56289792269522	1.22951327652681	0.000463063146211575	7.58410585338364e-06	0.000688630437475117
1stExon_ABAT	0.524462	0.58453	0.5996056	0.0150756000000001	0.0751436000000001	0.060068	0.30267225802341	0.555074382770743	0.30267225802341	0.00806722941187951	0.911572991629373	2.08448169826602	2.56289792269522	1.22951327652681	0.000463063146211575	7.58410585338364e-06	0.000688630437475117
TSS200_ABAT	0.4614078	0.5434718	0.4958258	-0.0476460000000001	0.0344179999999999	0.082064	0.250293072084445	0.522069494142809	0.250293072084445	0.0166678632739673	0.842822148350509	2.08448169826602	2.56289792269522	1.22951327652681	0.000463063146211575	7.58410585338364e-06	0.000688630437475117
TSS1500_ABAT	0.51135795	0.60214515	0.53596375	-0.0661813999999999	0.0246058	0.0907872	0.821938997433337	0.979361327848521	0.821938997433337	0.00450101709522684	0.944698482546692	2.08448169826602	2.56289792269522	1.22951327652681	0.000463063146211575	7.58410585338364e-06	0.000688630437475117
Body_ABCA1	0.78512915	0.7699115	0.75235525	-0.0175562500000002	-0.0327739	-0.0152176499999999	0.990019328883309	0.578600141650845	0.918805221412117	-0.0437258548289964	0.635352965790634	1.52147680588728	2.46453153645753	1.61982852904569	0.000359927681415356	7.02353167630881e-07	1.11078936653309e-05
5'UTR_ABCA1	0.12645425	0.11323275	0.12510665	0.0118739	-0.00134759999999998	-0.0132215	0.562460902363926	0.921957500012161	0.921957500012161	-0.0130398789232552	0.840724534428666	1.52147680588728	2.46453153645753	1.61982852904569	0.000359927681415356	7.02353167630881e-07	1.11078936653309e-05
TSS1500_ABCA1	0.72312935	0.7233208	0.73590635	0.0125855500000001	0.012777	0.000191449999999982	0.999890969658817	0.952256279729904	0.716411656683726	0.0651978182695722	0.659744531133259	1.52147680588728	2.46453153645753	1.61982852904569	0.000359927681415356	7.02353167630881e-07	1.11078936653309e-05
Body_ABCA12	0.7186213	0.7285514	0.7327245	0.00417310000000004	0.0141032	0.00993009999999994	0.686017125117228	0.902400194401253	0.902400194401253	0.0489089639866784	0.683282910099276	2.072086793	4.404465953	2.89434139316036	1.29445700151749e-05	1.05056642807154e-05	0.000299881645506629
Body_ABCA13	0.7818875	0.7449045	0.73949995	-0.00540455000000006	-0.0423875499999999	-0.0369829999999999	0.482914741479442	0.00800598058042856	0.0795718102371008	-0.0772416599687454	0.091291715123839	3.0065391476	6.5729697376	2.61414988201745	3.36802367260524e-05	5.12491919892348e-09	1.04275417040578e-05
Body_ABCA2	0.8112533	0.8054809	0.80792445	0.00244354999999996	-0.00332884999999994	-0.0057723999999999	0.713405408258586	0.968130149407393	0.937704085545533	0.0102192302815812	0.761047746956386	2.61343958397548	10.8984696378959	4.17016322272026	1.51132660749367e-06	7.08239927835212e-05	0.00781073880068059
1stExon_ABCA2	0.107866215	0.10865069	0.1092657	0.000615009999999999	0.00139948499999999	0.000784474999999993	0.952256279729904	0.952256279729904	0.999890969658817	0.00437566447752099	0.976452657254091	2.61343958397548	10.8984696378959	4.17016322272026	1.51132660749367e-06	7.08239927835212e-05	0.00781073880068059
TSS200_ABCA2	0.19510855	0.205983985	0.2115618	0.00557781500000004	0.01645325	0.010875435	0.952256279729904	0.952256279729904	0.716411656683726	-0.0393190584287773	0.790753454718463	2.61343958397548	10.8984696378959	4.17016322272026	1.51132660749367e-06	7.08239927835212e-05	0.00781073880068059
TSS1500_ABCA2	0.09001311	0.086713755	0.09313129	0.006417535	0.00311818	-0.003299355	0.635139487269883	0.999325913718493	0.837777479258822	-0.019081803440895	0.853597387743573	2.61343958397548	10.8984696378959	4.17016322272026	1.51132660749367e-06	7.08239927835212e-05	0.00781073880068059
Body_ABCA3	0.78882195	0.79879545	0.80585185	0.00705640000000007	0.0170299	0.00997349999999997	0.713405408258586	0.241686235918168	0.284899359009572	0.0329110249751286	0.327278466587301	1.67950206249615	3.03438215443415	1.80671534866966	0.000321570565627493	1.51842784700594e-06	0.00074973412661866
5'UTR_ABCA3	0.70460915	0.7078152	0.68113505	-0.02668015	-0.0234741000000001	0.00320604999999996	0.977137331128227	0.997930475419302	0.994532200917896	-0.00706187840256148	0.913517403492221	1.67950206249615	3.03438215443415	1.80671534866966	0.000321570565627493	1.51842784700594e-06	0.00074973412661866
TSS1500_ABCA3	0.5219601	0.56236015	0.5273793	-0.03498085	0.00541919999999996	0.0404000499999999	0.99999947973759	0.449036822040911	0.902400194401253	0.0222897953430615	0.85256388470778	1.67950206249615	3.03438215443415	1.80671534866966	0.000321570565627493	1.51842784700594e-06	0.00074973412661866
3'UTR_ABCA3	0.80013195	0.8188151	0.81177135	-0.00704375000000002	0.0116394000000001	0.0186831500000001	0.902400194401253	0.902400194401253	0.902400194401253	0.0234119516067204	0.84523095278404	1.67950206249615	3.03438215443415	1.80671534866966	0.000321570565627493	1.51842784700594e-06	0.00074973412661866
Body_ABCA4	0.7097698	0.71402515	0.70539825	-0.00862689999999999	-0.00437155	0.00425534999999999	0.997039617181521	0.984424666015624	0.997039617181521	0.00400320313542552	0.932062054450669	1.940773454	3.338243674	1.91486268158611	0.000102929037108562	3.63883222544224e-05	0.0024813981619529
1stExon_ABCA4	0.78855965	0.81285	0.79595375	-0.0168962500000001	0.00739409999999996	0.02429035	0.716411656683726	0.952256279729904	0.999890969658817	0.0337768919886311	0.819716508429067	1.940773454	3.338243674	1.91486268158611	0.000102929037108562	3.63883222544224e-05	0.0024813981619529
TSS1500_ABCA4	0.8317237	0.83724375	0.8359098	-0.00133395000000003	0.00418610000000008	0.00552005000000011	0.918805221412117	0.918805221412117	0.765931452348224	0.00661228072838326	0.942859339556583	1.940773454	3.338243674	1.91486268158611	0.000102929037108562	3.63883222544224e-05	0.0024813981619529
5'UTR_ABCA5	0.34650815	0.3433966	0.3556358	0.0122392	0.00912764999999999	-0.00311155000000002	0.795570462366146	0.795570462366146	0.556564954349795	-0.000688721488161177	0.99071509780554	1.37329851173524	1.71813960534734	1.25110425058014	0.000208397836245645	1.95274342298514e-06	0.00110709016565609
1stExon_ABCA5	0.096598385	0.09596052	0.096239875	0.000279355000000009	-0.000358510000000006	-0.000637865000000015	0.968289837864919	0.999325913718493	0.837777479258822	-0.00545710887744124	0.957916358335071	1.37329851173524	1.71813960534734	1.25110425058014	0.000208397836245645	1.95274342298514e-06	0.00110709016565609
TSS200_ABCA5	0.307492155	0.301849165	0.31309847	0.011249305	0.00560631500000003	-0.00564298999999996	0.716411656683726	0.952256279729904	0.952256279729904	0.000670971838491226	0.996388715316732	1.37329851173524	1.71813960534734	1.25110425058014	0.000208397836245645	1.95274342298514e-06	0.00110709016565609
TSS1500_ABCA5	0.2506504	0.25770955	0.2137876	-0.04392195	-0.0368628	0.00705915000000001	0.908752654932866	0.621679771286278	0.621679771286278	-0.00631045900582701	0.935296393696532	1.37329851173524	1.71813960534734	1.25110425058014	0.000208397836245645	1.95274342298514e-06	0.00110709016565609
Body_ABCA7	0.8413698	0.82966275	0.8353516	0.00568884999999997	-0.00601820000000008	-0.0117070500000001	0.993732435984299	0.765273195740802	0.927064655354968	-0.00137503633601122	0.977910059612915	4.4969960731835	8.53302763	3.4710607	0.00013464002127027	1.73630755586744e-06	0.000340247347671207
5'UTR_ABCA7	0.08318975	0.09088476	0.087993335	-0.00289142499999999	0.004803585	0.00769500999999999	0.262833842015551	0.686017125117228	0.686017125117228	0.0937230651709925	0.433583584390057	4.4969960731835	8.53302763	3.4710607	0.00013464002127027	1.73630755586744e-06	0.000340247347671207
TSS200_ABCA7	0.074625825	0.071823115	0.074119525	0.00229641	-0.000506300000000015	-0.00280271000000001	0.449036822040911	0.994161229482218	0.902400194401253	0.0167500043269955	0.888935896574897	4.4969960731835	8.53302763	3.4710607	0.00013464002127027	1.73630755586744e-06	0.000340247347671207
TSS1500_ABCA7	0.079560235	0.08344059	0.083886	0.000445409999999993	0.00432576499999998	0.00388035499999999	0.902400194401253	0.902400194401253	0.902400194401253	-0.0816807042722154	0.495178984766043	4.4969960731835	8.53302763	3.4710607	0.00013464002127027	1.73630755586744e-06	0.000340247347671207
Body_ABCA8	0.7149906	0.79725395	0.76960635	-0.0276476	0.0546157500000001	0.0822633500000001	0.262833842015551	0.902400194401253	0.262833842015551	0.0163569269069887	0.891526311278043	1.91553026001229	3.03746926234778	1.58570674959125	0.00541838217303485	6.75916528641618e-05	1.26243379249457e-05
5'UTR_ABCA8	0.6970801	0.6840285	0.74898165	0.0649531499999999	0.05190155	-0.0130515999999999	0.952256279729904	0.716411656683726	0.716411656683726	0.104774786996003	0.478497764330927	1.91553026001229	3.03746926234778	1.58570674959125	0.00541838217303485	6.75916528641618e-05	1.26243379249457e-05
TSS1500_ABCA9	0.77467525	0.7712493	0.7895445	0.0182952000000001	0.0148692500000001	-0.00342595000000001	0.426293461345495	0.426293461345495	0.214534631549035	0.0761934717329177	0.606749912989206	1.73906670748045	2.7087185607874	1.55757024680886	0.00042180335324902	1.82709511231666e-05	5.57638784934821e-05
Body_ABCB1	0.67562685	0.73600225	0.69847085	-0.0375313999999999	0.0228440000000001	0.0603754	0.404587405685253	0.265687140281729	0.164972699502243	0.0502427445156151	0.585777415007361	3.23165888412864	5.08793808987384	1.57440443818553	0.02752163990773	0.0039128543907231	0.000213965177238199
5'UTR_ABCB1	0.1512003	0.17263945	0.1529121	-0.01972735	0.00171179999999999	0.02143915	0.392733809874433	0.922816794589152	0.112249666670725	0.0169859109148811	0.677973200891293	3.23165888412864	5.08793808987384	1.57440443818553	0.02752163990773	0.0039128543907231	0.000213965177238199
Body_ABCB10	0.76118545	0.7730352	0.77763215	0.00459694999999993	0.0164467	0.0118497500000001	0.99992460868065	0.99992460868065	0.990019328883309	-0.00291558635051704	0.97478752392205	2.21926129185883	2.76260452486812	1.2448306718107	0.0103713436234301	0.000677273083642696	0.00261546264098804
TSS200_ABCB10	0.11607605	0.117219605	0.10762672	-0.00959288500000001	-0.00844933	0.001143555	0.426293461345495	0.952256279729904	0.426293461345495	0.0353214769995281	0.811618888326754	2.21926129185883	2.76260452486812	1.2448306718107	0.0103713436234301	0.000677273083642696	0.00261546264098804
TSS1500_ABCB10	0.099168845	0.098068155	0.099204205	0.00113605000000001	3.53599999999982e-05	-0.00110069000000002	0.449036822040911	0.994161229482218	0.902400194401253	-0.00189134882391854	0.98741966779584	2.21926129185883	2.76260452486812	1.2448306718107	0.0103713436234301	0.000677273083642696	0.00261546264098804
5'UTR_ABCB11	0.81911325	0.83079835	0.78365265	-0.0471457	-0.0354606	0.0116851	0.952256279729904	0.426293461345495	0.716411656683726	-0.0547180871965353	0.711842972444084	2.9216700278923	6.111665021	2.368099841	3.76309331156897e-05	1.42850812066378e-07	0.000108920370195776
Body_ABCB4	0.75105175	0.7321647	0.74693515	0.01477045	-0.00411660000000003	-0.01888705	0.692660139513439	0.996921283334837	0.522069494142809	0.00227908648059105	0.978371429901259	3.195275748	5.05638913	2.65148780828839	0.000237268038097879	1.44168088318424e-06	0.000352890094143472
5'UTR_ABCB4	0.08851374	0.1206611	0.08723298	-0.03342812	-0.00128076000000001	0.03214736	0.426293461345495	0.214534631549035	0.214534631549035	0.385064772298846	0.00688061199949436	3.195275748	5.05638913	2.65148780828839	0.000237268038097879	1.44168088318424e-06	0.000352890094143472
TSS200_ABCB4	0.07377516	0.085391265	0.08294396	-0.00244730499999998	0.0091688	0.011616105	0.952256279729904	0.0933262986669721	0.426293461345495	0.314925721572681	0.0292452640571336	3.195275748	5.05638913	2.65148780828839	0.000237268038097879	1.44168088318424e-06	0.000352890094143472
TSS1500_ABCB4	0.5496373	0.5253006	0.53055135	0.00525074999999997	-0.01908595	-0.0243367	0.902400194401253	0.449036822040911	0.449036822040911	0.102388196801266	0.392086368775297	3.195275748	5.05638913	2.65148780828839	0.000237268038097879	1.44168088318424e-06	0.000352890094143472
Body_ABCB5	0.77199785	0.79959675	0.7938285	-0.00576825000000003	0.0218306500000001	0.0275989000000001	0.888835081546934	0.630688574422087	0.131658565471965	-0.0154695981962341	0.821162510910754	4.36515475	6.48400226	2.02540905005696	0.000972267371881448	1.47184297919225e-05	0.00260360376358432
5'UTR_ABCB5	0.8076902	0.827112	0.8141697	-0.0129423000000001	0.00647950000000008	0.0194218000000002	0.449036822040911	0.902400194401253	0.449036822040911	0.0119237960710772	0.920813117046663	4.36515475	6.48400226	2.02540905005696	0.000972267371881448	1.47184297919225e-05	0.00260360376358432
TSS1500_ABCB5	0.82367955	0.8258616	0.83236895	0.00650735000000002	0.00868939999999996	0.00218204999999994	0.578600141650845	0.578600141650845	0.990019328883309	-0.0275538989955997	0.765142055952208	4.36515475	6.48400226	2.02540905005696	0.000972267371881448	1.47184297919225e-05	0.00260360376358432
3'UTR_ABCB5	0.77015345	0.79426715	0.79663855	0.00237139999999991	0.0264850999999999	0.0241137	0.449036822040911	0.262833842015551	0.139822579488938	0.0148960888364614	0.901163080461313	4.36515475	6.48400226	2.02540905005696	0.000972267371881448	1.47184297919225e-05	0.00260360376358432
Body_ABCB6	0.8347239	0.8343127	0.84498575	0.01067305	0.01026185	-0.000411199999999945	0.686017125117228	0.902400194401253	0.686017125117228	-0.000288300680100276	0.998082288201076	1.42343331656444	1.83951036904581	1.2923052647704	0.00324165792533914	2.40677810497855e-05	4.97043271343443e-05
1stExon_ABCB6	0.05474316	0.056843185	0.06507564	0.00823245500000001	0.01033248	0.002100025	0.426293461345495	0.716411656683726	0.952256279729904	0.0371548552204764	0.802032540745224	1.42343331656444	1.83951036904581	1.2923052647704	0.00324165792533914	2.40677810497855e-05	4.97043271343443e-05
TSS200_ABCB6	0.06794164	0.070067015	0.069464185	-0.000602829999999999	0.001522545	0.002125375	0.85283384171513	0.996921283334837	0.85283384171513	-0.0170612281921327	0.839162264280718	1.42343331656444	1.83951036904581	1.2923052647704	0.00324165792533914	2.40677810497855e-05	4.97043271343443e-05
TSS1500_ABCB6	0.13121175	0.1333316	0.1369458	0.00361420000000001	0.00573404999999999	0.00211984999999998	0.902400194401253	0.686017125117228	0.449036822040911	-0.00154708361535334	0.989709414422144	1.42343331656444	1.83951036904581	1.2923052647704	0.00324165792533914	2.40677810497855e-05	4.97043271343443e-05
1stExon_ABCB7	0.054796665	0.05438439	0.055287675	0.000903285000000004	0.00049101	-0.000412275000000004	0.716411656683726	0.952256279729904	0.952256279729904	-0.0307884779082747	0.835435701021305	1.24806206063489	1.56528157326035	1.25416966241574	0.0019605498964672	8.48918417102778e-07	1.40441175776223e-05
TSS200_ABCB7	0.11387105	0.10947785	0.11948755	0.0100097	0.0056165	-0.0043932	0.273008062449821	0.273008062449821	0.635139487269883	-0.00943810926101252	0.927282139200332	1.24806206063489	1.56528157326035	1.25416966241574	0.0019605498964672	8.48918417102778e-07	1.40441175776223e-05
TSS1500_ABCB7	0.4173711	0.44319355	0.38027	-0.0629235500000001	-0.0371011	0.0258224500000001	0.902400194401253	0.902400194401253	0.686017125117228	-0.056166862610924	0.639340701726978	1.24806206063489	1.56528157326035	1.25416966241574	0.0019605498964672	8.48918417102778e-07	1.40441175776223e-05
Body_ABCB8	0.80796325	0.8038141	0.80642465	0.0026105500000001	-0.00153859999999995	-0.00414915000000005	0.937502699053248	0.980954463958575	0.980954463958575	-0.000115288274179162	0.99832014017695	3.194934762	4.4797731	2.65933557201088	0.00211433160878465	0.00106202277024557	0.0237308744967249
TSS200_ABCB8	0.097919215	0.09124054	0.095217365	0.00397682499999999	-0.00270185000000001	-0.006678675	0.960171518075768	0.692660139513439	0.85283384171513	-0.0596383848526435	0.477669596317375	3.194934762	4.4797731	2.65933557201088	0.00211433160878465	0.00106202277024557	0.0237308744967249
TSS1500_ABCB8	0.0866686	0.0826514	0.079293395	-0.00335800500000001	-0.00737520500000001	-0.0040172	0.716411656683726	0.214534631549035	0.716411656683726	-0.198410679715053	0.176414006765125	3.194934762	4.4797731	2.65933557201088	0.00211433160878465	0.00106202277024557	0.0237308744967249
3'UTR_ABCB8	0.4194587	0.4012585	0.4875833	0.0863248	0.0681246	-0.0182002	0.837777479258822	0.635139487269883	0.999325913718493	0.012396395223552	0.904583829567376	3.194934762	4.4797731	2.65933557201088	0.00211433160878465	0.00106202277024557	0.0237308744967249
Body_ABCB9	0.87017075	0.86463035	0.87290855	0.00827820000000001	0.00273780000000001	-0.0055404	0.562460902363926	0.821938997433337	0.921957500012161	-0.0317924652266245	0.624077816642798	1.92358308807786	2.40299379238538	1.24922796799309	0.000303071739465889	1.45799441009297e-05	0.000446863775810241
5'UTR_ABCB9	0.1152745	0.1126497	0.1099928	-0.00265689999999999	-0.0052817	-0.00262480000000001	0.589566341635702	0.885144124511446	0.99882208604913	-0.014177337246532	0.713933275008283	1.92358308807786	2.40299379238538	1.24922796799309	0.000303071739465889	1.45799441009297e-05	0.000446863775810241
1stExon_ABCB9	0.08925117	0.088021735	0.08423915	-0.00378258499999999	-0.00501202000000001	-0.00122943500000001	0.418038008789317	0.703573250893562	0.842628651159718	-0.0328108940434968	0.651417424248521	1.92358308807786	2.40299379238538	1.24922796799309	0.000303071739465889	1.45799441009297e-05	0.000446863775810241
TSS200_ABCB9	0.10032698	0.10004645	0.09580785	-0.00423860000000001	-0.00451913000000001	-0.000280530000000001	0.703573250893562	0.842628651159718	0.999999904425344	0.0250581004550787	0.730092796477851	1.92358308807786	2.40299379238538	1.24922796799309	0.000303071739465889	1.45799441009297e-05	0.000446863775810241
TSS1500_ABCB9	0.1339794	0.1334488	0.12661865	-0.00683014999999998	-0.00736075000000003	-0.000530600000000048	0.908752654932866	0.908752654932866	0.980733323885512	-0.0149956346428529	0.847017440844668	1.92358308807786	2.40299379238538	1.24922796799309	0.000303071739465889	1.45799441009297e-05	0.000446863775810241
Body_ABCC1	0.83464915	0.8276925	0.82126245	-0.00643004999999996	-0.0133867	-0.00695665000000001	0.911940567475211	0.479597660187447	0.419917426305453	-0.0204466880112672	0.532116925543421	1.44920085455165	1.89290661014845	1.30617271181093	0.000197549577244906	5.65772209255922e-07	0.000204947129701437
TSS200_ABCC1	0.08105096	0.08147629	0.085407035	0.00393074499999999	0.00435607499999999	0.000425330000000002	0.139822579488938	0.686017125117228	0.262833842015551	-0.0344678887873489	0.77377811885652	1.44920085455165	1.89290661014845	1.30617271181093	0.000197549577244906	5.65772209255922e-07	0.000204947129701437
TSS1500_ABCC1	0.1712521	0.1589926	0.1812422	0.0222496	0.00999009999999997	-0.0122595	0.273008062449821	0.999999997656384	0.635139487269883	-0.00719818348531194	0.944508437853232	1.44920085455165	1.89290661014845	1.30617271181093	0.000197549577244906	5.65772209255922e-07	0.000204947129701437
TSS1500_ABCC10	0.79510865	0.7606537	0.7616616	0.00100790000000006	-0.0334470499999999	-0.03445495	0.902400194401253	0.139822579488938	0.449036822040911	-0.0694610334994996	0.56206157509754	1.78803599277847	2.98610452893373	1.67004721437042	0.000312556897556084	8.37617844872589e-07	0.000115325222615991
Body_ABCC11	0.8087672	0.82643335	0.83073645	0.00430310000000012	0.0219692500000001	0.0176661499999999	0.960171518075768	0.0179029607052694	0.033173073759551	0.0504991756814421	0.547778476058718	2.36695572509033	6.47597220264016	2.7359921159459	0.00100807217482989	8.17564756953914e-06	3.6721547792623e-05
TSS200_ABCC11	0.62779465	0.6104651	0.6262483	0.0157832	-0.00154635000000003	-0.01732955	0.952256279729904	0.716411656683726	0.214534631549035	0.0687135689860934	0.64260340790994	2.36695572509033	6.47597220264016	2.7359921159459	0.00100807217482989	8.17564756953914e-06	3.6721547792623e-05
TSS1500_ABCC11	0.51332525	0.4715895	0.5037427	0.0321532000000001	-0.00958254999999997	-0.0417357500000001	0.449036822040911	0.686017125117228	0.686017125117228	-0.0176615171013657	0.88293345573479	2.36695572509033	6.47597220264016	2.7359921159459	0.00100807217482989	8.17564756953914e-06	3.6721547792623e-05
Body_ABCC12	0.766247	0.782093	0.76092265	-0.0211703499999999	-0.00532434999999998	0.0158459999999999	0.837777479258822	0.999325913718493	0.837777479258822	-0.002675232391044	0.979362227116805	5.06519955954149	3.696097387	1.438627565	0.000291961564028118	7.27152733052721e-08	1.7544364044984e-05
5'UTR_ABCC12	0.8116658	0.83665865	0.81859185	-0.0180667999999999	0.00692605000000002	0.02499285	0.449036822040911	0.902400194401253	0.139822579488938	0.0845113499543011	0.480302305146075	5.06519955954149	3.696097387	1.438627565	0.000291961564028118	7.27152733052721e-08	1.7544364044984e-05
1stExon_ABCC12	0.8116658	0.83665865	0.81859185	-0.0180667999999999	0.00692605000000002	0.02499285	0.449036822040911	0.902400194401253	0.139822579488938	0.0845113499543011	0.480302305146075	5.06519955954149	3.696097387	1.438627565	0.000291961564028118	7.27152733052721e-08	1.7544364044984e-05
TSS1500_ABCC12	0.6475642	0.5942768	0.62664235	0.03236555	-0.0209218499999999	-0.0532873999999999	0.716411656683726	0.716411656683726	0.952256279729904	-0.0787561336341204	0.59466832089266	5.06519955954149	3.696097387	1.438627565	0.000291961564028118	7.27152733052721e-08	1.7544364044984e-05
Body_ABCC13	0.29604605	0.30600065	0.3607474	0.05474675	0.06470135	0.00995459999999998	0.635139487269883	0.968289837864919	0.635139487269883	-0.00222601703243542	0.982827067682216	2.15365974399636	3.1974130283135	1.48464168363956	0.0012145110935858	7.49026606749711e-06	0.00156130077356691
TSS1500_ABCC13	0.7684883	0.752584	0.79878405	0.04620005	0.03029575	-0.0159043000000001	0.686017125117228	0.902400194401253	0.994161229482218	-0.0250384769642632	0.834625538233543	2.15365974399636	3.1974130283135	1.48464168363956	0.0012145110935858	7.49026606749711e-06	0.00156130077356691
Body_ABCC2	0.7689232	0.78223365	0.78926875	0.00703509999999996	0.02034555	0.0133104500000001	0.888460402868404	0.305622459358386	0.585969749287592	0.0187548631369846	0.722857702056893	5.12109258	7.52545907	2.18683710886795	0.00203818273938426	5.35860441591653e-05	3.58813468337603e-05
TSS1500_ABCC2	0.76197425	0.76179105	0.77470895	0.0129178999999999	0.0127347	-0.000183199999999939	0.686017125117228	0.449036822040911	0.686017125117228	0.0366775579508712	0.759699410736473	5.12109258	7.52545907	2.18683710886795	0.00203818273938426	5.35860441591653e-05	3.58813468337603e-05
Body_ABCC3	0.70588985	0.7098108	0.6554687	-0.0543421000000001	-0.05042115	0.00392095000000003	0.120220675568444	0.0216260293954655	0.33069624780586	-0.0769121843262915	0.235205201879399	2.15528899964309	3.39876646656757	1.57694233447598	0.000601253103972084	3.27966294150776e-05	0.000311896049746114
TSS200_ABCC3	0.075413645	0.05715463	0.058885395	0.001730765	-0.01652825	-0.018259015	0.85283384171513	0.161404435232415	0.370702569975768	-0.128275445736843	0.125466459963222	2.15528899964309	3.39876646656757	1.57694233447598	0.000601253103972084	3.27966294150776e-05	0.000311896049746114
TSS1500_ABCC3	0.30002565	0.2439678	0.1694099	-0.0745579	-0.13061575	-0.05605785	0.449036822040911	0.139822579488938	0.686017125117228	-0.120759214504056	0.31228153028619	2.15528899964309	3.39876646656757	1.57694233447598	0.000601253103972084	3.27966294150776e-05	0.000311896049746114
3'UTR_ABCC3	0.64941975	0.69684485	0.65803765	-0.0388071999999999	0.00861790000000007	0.0474251	0.214534631549035	0.426293461345495	0.426293461345495	0.0738793586527421	0.617749895950556	2.15528899964309	3.39876646656757	1.57694233447598	0.000601253103972084	3.27966294150776e-05	0.000311896049746114
Body_ABCC4	0.62929825	0.6591131	0.6091116	-0.0500014999999999	-0.0201866499999999	0.0298148500000001	0.747636688291574	0.97936311445764	0.974883338051218	-0.0203980107498711	0.672814937581693	1.97788153061741	2.96777571322833	1.50048203964063	0.00150413041988783	4.8014361051007e-05	9.16638368446057e-05
1stExon_ABCC4	0.14446268	0.133179365	0.15478055	0.021601185	0.01031787	-0.011283315	0.952256279729904	0.952256279729904	0.999890969658817	0.0069430638209348	0.962644331247511	1.97788153061741	2.96777571322833	1.50048203964063	0.00150413041988783	4.8014361051007e-05	9.16638368446057e-05
TSS1500_ABCC4	0.241852675	0.249649425	0.21045352	-0.039195905	-0.031399155	0.00779675000000002	0.968289837864919	0.635139487269883	0.837777479258822	0.0619501576801433	0.548766010690732	1.97788153061741	2.96777571322833	1.50048203964063	0.00150413041988783	4.8014361051007e-05	9.16638368446057e-05
Body_ABCC5	0.7741034	0.7746968	0.7735776	-0.00111919999999999	-0.00052579999999991	0.000593400000000077	0.972543038140173	0.972543038140173	0.995166089536843	-0.017056479894788	0.764108458182448	1.41279434010169	1.73030637306735	1.22474044802784	0.000643261396593849	4.03808836008503e-06	2.00968726229404e-05
5'UTR_ABCC5	0.13292245	0.1068108	0.12393835	0.01712755	-0.00898409999999999	-0.02611165	0.990019328883309	0.918805221412117	0.990019328883309	0.0274819013068586	0.76573799004504	1.41279434010169	1.73030637306735	1.22474044802784	0.000643261396593849	4.03808836008503e-06	2.00968726229404e-05
1stExon_ABCC5	0.10116136	0.08765806	0.095560575	0.00790251500000001	-0.005600785	-0.0135033	0.952256279729904	0.426293461345495	0.952256279729904	-0.0544865947772412	0.71300969389484	1.41279434010169	1.73030637306735	1.22474044802784	0.000643261396593849	4.03808836008503e-06	2.00968726229404e-05
TSS200_ABCC5	0.06032753	0.05619463	0.058958435	0.00276380500000001	-0.001369095	-0.00413290000000001	0.968289837864919	0.635139487269883	0.635139487269883	0.0143876525225553	0.88934727974035	1.41279434010169	1.73030637306735	1.22474044802784	0.000643261396593849	4.03808836008503e-06	2.00968726229404e-05
TSS1500_ABCC5	0.073108185	0.07008417	0.076974785	0.006890615	0.00386660000000001	-0.00302401499999999	0.449036822040911	0.994161229482218	0.902400194401253	-0.0158407981984701	0.894929361225369	1.41279434010169	1.73030637306735	1.22474044802784	0.000643261396593849	4.03808836008503e-06	2.00968726229404e-05
3'UTR_ABCC5	0.82660035	0.8295091	0.8303702	0.000861099999999948	0.00376984999999996	0.00290875000000002	0.837777479258822	0.968289837864919	0.837777479258822	-0.0170762468698643	0.868839551936968	1.41279434010169	1.73030637306735	1.22474044802784	0.000643261396593849	4.03808836008503e-06	2.00968726229404e-05
Body_ABCC6	0.78202935	0.7899632	0.8026804	0.0127171999999999	0.02065105	0.00793385000000013	0.686017125117228	0.686017125117228	0.686017125117228	0.017044671879987	0.88699477069469	3.3535108692815	5.74833670245128	1.71412496530327	0.00495928699444029	0.000222654849928293	0.000965690075942153
Body_ABCC6P1	0.7914634	0.7875586	0.79764605	0.01008745	0.00618264999999996	-0.00390480000000004	0.952256279729904	0.952256279729904	0.716411656683726	-0.0617299888409715	0.676822988883588	3.49232033634828	7.61555477	3.20522999	0.000475260220576088	9.16094454816284e-07	0.000283949209607812
TSS1500_ABCC6P1	0.80205775	0.80847565	0.7931886	-0.01528705	-0.00886914999999999	0.00641789999999998	0.716411656683726	0.716411656683726	0.952256279729904	-0.118176953713287	0.42372187515673	3.49232033634828	7.61555477	3.20522999	0.000475260220576088	9.16094454816284e-07	0.000283949209607812
TSS1500_ABCC6P2	0.39974255	0.3797486	0.38734375	0.00759515000000005	-0.0123988	-0.01999395	0.952256279729904	0.999890969658817	0.952256279729904	-0.0264740340474646	0.858240900900999	1.66223824759337	3.88429762673577	2.33678754075089	1.34983199447741e-05	1.69214165724692e-08	5.97417636803412e-05
Body_ABCC8	0.6771371	0.6559567	0.70512845	0.0491717500000001	0.0279913500000001	-0.0211804	0.780385066504455	0.918018425367236	0.978447511615701	0.0254533461257992	0.654774269431762	2.52284773637035	25.514122505	10.233637485	0.000639713490633817	5.12728917995032e-06	0.000475789540957484
5'UTR_ABCC8	0.08404863	0.08840888	0.085053545	-0.00335533499999999	0.00100491500000001	0.00436025	0.426293461345495	0.716411656683726	0.214534631549035	0.117546050150569	0.426218002735631	2.52284773637035	25.514122505	10.233637485	0.000639713490633817	5.12728917995032e-06	0.000475789540957484
1stExon_ABCC8	0.08886003	0.1024123	0.095250295	-0.007162005	0.00639026499999999	0.01355227	0.686017125117228	0.699275135439529	0.304280990853852	0.05550425058092	0.645702593069104	2.52284773637035	25.514122505	10.233637485	0.000639713490633817	5.12728917995032e-06	0.000475789540957484
TSS200_ABCC8	0.12460005	0.1209325	0.1083666	-0.0125659	-0.01623345	-0.00366754999999999	0.522069494142809	0.250293072084445	0.85283384171513	-0.10833360698778	0.196190745171816	2.52284773637035	25.514122505	10.233637485	0.000639713490633817	5.12728917995032e-06	0.000475789540957484
TSS1500_ABCC8	0.3919151	0.4834083	0.46368815	-0.01972015	0.07177305	0.0914932	0.686017125117228	0.619310054147259	0.241747312614411	0.150714696753277	0.209629951316571	2.52284773637035	25.514122505	10.233637485	0.000639713490633817	5.12728917995032e-06	0.000475789540957484
Body_ABCC9	0.7386417	0.7313373	0.7031901	-0.0281472	-0.0354516	-0.00730439999999999	0.716411656683726	0.716411656683726	0.716411656683726	0.00757073059885251	0.959270024815443	1.6788343019679	2.40904502044048	1.4349510357375	0.000285835583541503	1.24260115113676e-06	2.37502579336008e-05
TSS1500_ABCC9	0.7728359	0.7757864	0.7602805	-0.0155059000000001	-0.0125554000000001	0.00295049999999997	0.902400194401253	0.686017125117228	0.902400194401253	0.160068299195437	0.179229180204149	1.6788343019679	2.40904502044048	1.4349510357375	0.000285835583541503	1.24260115113676e-06	2.37502579336008e-05
Body_ABCD1	0.7040648	0.7094276	0.6064721	-0.1029555	-0.0975927000000001	0.00536279999999989	0.0448622764333746	0.160069453002213	0.999325913718493	-0.207033285596673	0.0429788316791411	3.93971078	5.14867474	1.69659889423585	0.00140978949401392	1.01948924383736e-05	0.000863185671108254
5'UTR_ABCD1	0.07902508	0.077287025	0.07844992	0.001162895	-0.000575159999999991	-0.00173805499999999	0.952256279729904	0.952256279729904	0.952256279729904	-0.0137806527935347	0.925933104558263	3.93971078	5.14867474	1.69659889423585	0.00140978949401392	1.01948924383736e-05	0.000863185671108254
1stExon_ABCD1	0.54407755	0.56228525	0.5759353	0.0136500500000001	0.03185775	0.0182076999999999	0.980733323885512	0.999063458359406	0.980733323885512	0.000665982142731392	0.993164073714797	3.93971078	5.14867474	1.69659889423585	0.00140978949401392	1.01948924383736e-05	0.000863185671108254
TSS1500_ABCD1	0.09040298	0.094644195	0.09272767	-0.00191652499999999	0.00232469000000002	0.00424121500000001	0.918805221412117	0.578600141650845	0.990019328883309	-0.0121684636057934	0.89505667639512	3.93971078	5.14867474	1.69659889423585	0.00140978949401392	1.01948924383736e-05	0.000863185671108254
5'UTR_ABCD2	0.1989318	0.18346835	0.169168	-0.01430035	-0.0297638	-0.01546345	0.952256279729904	0.952256279729904	0.426293461345495	-0.0913741052797116	0.536795913828605	2.91333046464454	357.663142891183	122.767790071087	0.00041279671838422	3.68916056345676e-05	0.00434138407694039
1stExon_ABCD2	0.1989318	0.18346835	0.169168	-0.01430035	-0.0297638	-0.01546345	0.952256279729904	0.952256279729904	0.426293461345495	-0.0913741052797116	0.536795913828605	2.91333046464454	357.663142891183	122.767790071087	0.00041279671838422	3.68916056345676e-05	0.00434138407694039
TSS1500_ABCD2	0.1098342	0.1116576	0.11224045	0.000582849999999996	0.00240625	0.0018234	0.686017125117228	0.902400194401253	0.902400194401253	0.0473917424947474	0.692609235416887	2.91333046464454	357.663142891183	122.767790071087	0.00041279671838422	3.68916056345676e-05	0.00434138407694039
Body_ABCD3	0.09273007	0.090472485	0.226664445	0.13619196	0.133934375	-0.00225758500000001	0.968289837864919	0.837777479258822	0.999325913718493	0.0641858705290712	0.534406520789096	1.5041794524678	1.97242106513911	1.31129371691862	0.00165583446602902	5.13040851862661e-05	0.000457412095189608
1stExon_ABCD3	0.045535935	0.04139634	0.041739035	0.000342694999999997	-0.0037969	-0.004139595	0.994161229482218	0.902400194401253	0.902400194401253	-0.0110879725366664	0.926347852815811	1.5041794524678	1.97242106513911	1.31129371691862	0.00165583446602902	5.13040851862661e-05	0.000457412095189608
TSS200_ABCD3	0.078024205	0.06471098	0.066806715	0.002095735	-0.01121749	-0.013313225	0.999890969658817	0.716411656683726	0.952256279729904	-0.025080624915692	0.865631595120274	1.5041794524678	1.97242106513911	1.31129371691862	0.00165583446602902	5.13040851862661e-05	0.000457412095189608
TSS1500_ABCD3	0.08671124	0.089262705	0.090321085	0.00105838	0.003609845	0.002551465	0.960171518075768	0.996921283334837	0.996921283334837	0.00206233156282869	0.980428008112667	1.5041794524678	1.97242106513911	1.31129371691862	0.00165583446602902	5.13040851862661e-05	0.000457412095189608
Body_ABCD4	0.09014422	0.09140844	0.08186417	-0.00954427000000001	-0.00828005	0.00126422000000001	0.778949859791899	0.778949859791899	0.908752654932866	-0.00592172574044609	0.93927434221614	2.1039468012913	5.57764211755174	2.65103761850274	0.00104244202118197	1.90626748996305e-06	0.000264290455050389
5'UTR_ABCD4	0.09014422	0.08368562	0.080861455	-0.00282416499999999	-0.009282765	-0.00645860000000001	0.716411656683726	0.952256279729904	0.716411656683726	-0.0999787015268218	0.498970060477218	2.1039468012913	5.57764211755174	2.65103761850274	0.00104244202118197	1.90626748996305e-06	0.000264290455050389
1stExon_ABCD4	0.076954485	0.078983535	0.07810344	-0.000880094999999997	0.00114895499999999	0.00202904999999999	0.902400194401253	0.902400194401253	0.902400194401253	-0.0362546832939895	0.7623878544926	2.1039468012913	5.57764211755174	2.65103761850274	0.00104244202118197	1.90626748996305e-06	0.000264290455050389
TSS200_ABCD4	0.095715315	0.09625925	0.096377455	0.000118204999999996	0.000662140000000006	0.000543935000000009	0.952256279729904	0.952256279729904	0.426293461345495	0.146367338810547	0.320860280696987	2.1039468012913	5.57764211755174	2.65103761850274	0.00104244202118197	1.90626748996305e-06	0.000264290455050389
TSS1500_ABCD4	0.6266782	0.6207056	0.63248835	0.0117827500000001	0.00581015000000007	-0.00597259999999999	0.716411656683726	0.716411656683726	0.952256279729904	-0.0234882288990023	0.874091621599085	2.1039468012913	5.57764211755174	2.65103761850274	0.00104244202118197	1.90626748996305e-06	0.000264290455050389
Body_ABCE1	0.41569825	0.40840205	0.41463635	0.00623430000000003	-0.0010619	-0.00729620000000003	0.952256279729904	0.952256279729904	0.952256279729904	0.00872527964787992	0.953065109570226	1.31983430721694	1.81195861542256	1.3728682498361	0.000318970324832013	1.41566726702484e-05	0.000995907398459084
5'UTR_ABCE1	0.070792135	0.07204423	0.072284255	0.000240025000000005	0.00149212	0.00125209499999999	0.965898148880028	0.888835081546934	0.995617054889943	-0.00269915753636258	0.968540193648322	1.31983430721694	1.81195861542256	1.3728682498361	0.000318970324832013	1.41566726702484e-05	0.000995907398459084
1stExon_ABCE1	0.048247705	0.04781762	0.04767566	-0.00014196000000001	-0.000572045000000007	-0.000430084999999997	0.968289837864919	0.968289837864919	0.968289837864919	-0.0499578565717894	0.62882947806832	1.31983430721694	1.81195861542256	1.3728682498361	0.000318970324832013	1.41566726702484e-05	0.000995907398459084
TSS200_ABCE1	0.077603415	0.07396716	0.074938565	0.000971404999999995	-0.00266485000000001	-0.003636255	0.960171518075768	0.522069494142809	0.370702569975768	-0.0731779270423693	0.38339868626092	1.31983430721694	1.81195861542256	1.3728682498361	0.000318970324832013	1.41566726702484e-05	0.000995907398459084
TSS1500_ABCE1	0.12039435	0.11338765	0.1140627	0.000675049999999983	-0.00633165000000002	-0.0070067	0.837777479258822	0.433736099701466	0.160069453002213	-0.0738770128615007	0.474398791752156	1.31983430721694	1.81195861542256	1.3728682498361	0.000318970324832013	1.41566726702484e-05	0.000995907398459084
Body_ABCF1	0.659262	0.68052015	0.67197395	-0.00854619999999995	0.01271195	0.02125815	0.949928881821486	0.949928881821486	0.993586304359112	-0.0119992003854142	0.756190713656918	1.5289761942149	1.77959380853676	1.16391204471993	0.0014865634933919	1.49338291610773e-05	0.000680402992075503
5'UTR_ABCF1	0.04407934	0.04267117	0.04538139	0.00271022	0.00130205000000001	-0.00140816999999999	0.426293461345495	0.999890969658817	0.716411656683726	0.106452852949033	0.47144117979546	1.5289761942149	1.77959380853676	1.16391204471993	0.0014865634933919	1.49338291610773e-05	0.000680402992075503
1stExon_ABCF1	0.04407934	0.04267117	0.04538139	0.00271022	0.00130205000000001	-0.00140816999999999	0.426293461345495	0.999890969658817	0.716411656683726	0.106452852949033	0.47144117979546	1.5289761942149	1.77959380853676	1.16391204471993	0.0014865634933919	1.49338291610773e-05	0.000680402992075503
TSS200_ABCF1	0.05119591	0.04905845	0.049426085	0.000367634999999991	-0.001769825	-0.00213745999999999	0.945483759622715	0.987571553246588	0.749920881596519	0.0175044616245506	0.777110967150755	1.5289761942149	1.77959380853676	1.16391204471993	0.0014865634933919	1.49338291610773e-05	0.000680402992075503
TSS1500_ABCF1	0.11135835	0.10493785	0.1078835	0.00294564999999999	-0.00347485	-0.0064205	0.895187663927421	0.792757482233097	0.443211752998283	-0.00858078778083694	0.884718636077808	1.5289761942149	1.77959380853676	1.16391204471993	0.0014865634933919	1.49338291610773e-05	0.000680402992075503
Body_ABCF2	0.5039782	0.49939965	0.49853725	-0.000862400000000041	-0.00544095000000006	-0.00457855000000001	0.999325913718493	0.968289837864919	0.968289837864919	-0.042281982772588	0.682515215962728	1.77765568107859	2.33092955014379	1.31123792698117	0.00416694767200853	3.61159159424481e-05	0.000183486288702619
5'UTR_ABCF2	0.061795405	0.059668725	0.061040475	0.00137175	-0.000754930000000001	-0.00212668	0.952256279729904	0.952256279729904	0.952256279729904	0.188397612889414	0.199712937208936	1.77765568107859	2.33092955014379	1.31123792698117	0.00416694767200853	3.61159159424481e-05	0.000183486288702619
TSS200_ABCF2	0.07965385	0.080652215	0.0777919	-0.002860315	-0.00186195	0.000998365000000001	0.842628651159718	0.990774650947514	0.703573250893562	0.025910357725259	0.721286514679511	1.77765568107859	2.33092955014379	1.31123792698117	0.00416694767200853	3.61159159424481e-05	0.000183486288702619
TSS1500_ABCF2	0.0930082	0.10550005	0.09210168	-0.01339837	-0.000906519999999994	0.01249185	0.902400194401253	0.994161229482218	0.994161229482218	-0.0191546523788955	0.873115295110203	1.77765568107859	2.33092955014379	1.31123792698117	0.00416694767200853	3.61159159424481e-05	0.000183486288702619
3'UTR_ABCF2	0.5413433	0.531673	0.5252091	-0.00646390000000008	-0.0161342000000001	-0.00967030000000002	0.999890969658817	0.952256279729904	0.716411656683726	-0.0326103444713528	0.825844627318498	1.77765568107859	2.33092955014379	1.31123792698117	0.00416694767200853	3.61159159424481e-05	0.000183486288702619
Body_ABCF3	0.08961878	0.087075635	0.08859481	0.00151917499999998	-0.00102397000000001	-0.002543145	0.968289837864919	0.837777479258822	0.837777479258822	-0.010490816398151	0.919197306622221	2.39112034085529	7.02387677589703	2.93748359540307	0.000710383696607194	1.24024489327423e-05	0.00010138263902125
TSS200_ABCF3	0.06259901	0.06617212	0.061027385	-0.005144735	-0.00157162499999999	0.00357311	0.918805221412117	0.765931452348224	0.404587405685253	-0.0292742453428459	0.750944082858066	2.39112034085529	7.02387677589703	2.93748359540307	0.000710383696607194	1.24024489327423e-05	0.00010138263902125
TSS1500_ABCF3	0.34942295	0.3396362	0.3635676	0.0239314	0.01414465	-0.00978675000000001	0.968289837864919	0.999325913718493	0.999325913718493	-0.0181742698505137	0.860488302297597	2.39112034085529	7.02387677589703	2.93748359540307	0.000710383696607194	1.24024489327423e-05	0.00010138263902125
Body_ABCG1	0.10545815	0.10057725	0.096582325	-0.00399492500000001	-0.008875825	-0.00488089999999999	0.465319844647628	0.544142503082887	0.627167050717532	-0.00432130440968167	0.915876183875096	2.82634109389948	4.06235347862269	1.43731890230485	0.0526366529983713	0.0114565736897501	4.58708159784344e-05
5'UTR_ABCG1	0.089460635	0.09371702	0.0833082	-0.01040882	-0.006152435	0.004256385	0.63457636812709	0.449794997435411	0.820931716300779	-0.00621490362204012	0.894706635422209	2.82634109389948	4.06235347862269	1.43731890230485	0.0526366529983713	0.0114565736897501	4.58708159784344e-05
TSS200_ABCG1	0.061200485	0.05600913	0.053110015	-0.00289911500000001	-0.00809047	-0.00519135499999999	0.888835081546934	0.131658565471965	0.493831852826011	0.0149214667295821	0.827398312406444	2.82634109389948	4.06235347862269	1.43731890230485	0.0526366529983713	0.0114565736897501	4.58708159784344e-05
TSS1500_ABCG1	0.09991004	0.097118405	0.09130625	-0.00581215499999999	-0.00860379	-0.00279163500000001	0.481954469488156	0.387651105343026	0.888460402868404	0.00608775076791047	0.908360860053183	2.82634109389948	4.06235347862269	1.43731890230485	0.0526366529983713	0.0114565736897501	4.58708159784344e-05
5'UTR_ABCG2	0.63320485	0.6431496	0.64098485	-0.00216475000000005	0.0077799999999999	0.00994474999999995	0.404587405685253	0.918805221412117	0.918805221412117	-0.0714711387921448	0.437911376475508	3.09040603227622	6.73412007060911	2.17904055333763	0.00542758535261995	0.000702169903540501	7.65533723848993e-06
1stExon_ABCG2	0.112244175	0.28431955	0.12950255	-0.154817	0.017258375	0.172075375	0.0349979775583762	0.716411656683726	0.426293461345495	-0.2139599656299	0.144220177345414	3.09040603227622	6.73412007060911	2.17904055333763	0.00542758535261995	0.000702169903540501	7.65533723848993e-06
TSS200_ABCG2	0.06149219	0.07112262	0.066748715	-0.004373905	0.005256525	0.00963043	0.968289837864919	0.433736099701466	0.273008062449821	0.0425952986758389	0.680290274909254	3.09040603227622	6.73412007060911	2.17904055333763	0.00542758535261995	0.000702169903540501	7.65533723848993e-06
TSS1500_ABCG2	0.16274975	0.17171245	0.17776605	0.00605359999999999	0.0150163	0.00896270000000002	0.635139487269883	0.273008062449821	0.837777479258822	0.0911988121478559	0.376857937322137	3.09040603227622	6.73412007060911	2.17904055333763	0.00542758535261995	0.000702169903540501	7.65533723848993e-06
Body_ABCG4	0.7321383	0.68399515	0.7568041	0.07280895	0.0246658	-0.04814315	0.635139487269883	0.968289837864919	0.635139487269883	-0.038123594166949	0.712295874443289	2.37166401208805	5.90226968813318	2.488661824799	0.000190207949451673	2.28972392735679e-05	0.00351581112238102
5'UTR_ABCG4	0.056687385	0.06009935	0.056244495	-0.00385485499999999	-0.000442889999999994	0.003411965	0.943999037865147	0.999718001090859	0.842628651159718	-6.64922447792655e-05	0.999269674677227	2.37166401208805	5.90226968813318	2.488661824799	0.000190207949451673	2.28972392735679e-05	0.00351581112238102
TSS200_ABCG4	0.04758018	0.047142175	0.04651633	-0.000625844999999993	-0.00106385	-0.000438005000000005	0.960171518075768	0.996921283334837	0.692660139513439	0.0210793427766106	0.801987766077225	2.37166401208805	5.90226968813318	2.488661824799	0.000190207949451673	2.28972392735679e-05	0.00351581112238102
TSS1500_ABCG4	0.5694453	0.5893376	0.62384135	0.0345037500000001	0.05439605	0.0198923	0.273008062449821	0.635139487269883	0.968289837864919	-0.00204767695227146	0.984202713576006	2.37166401208805	5.90226968813318	2.488661824799	0.000190207949451673	2.28972392735679e-05	0.00351581112238102
Body_ABCG5	0.73040915	0.75117435	0.73249655	-0.0186778	0.00208740000000007	0.0207652	0.336404875586981	0.794824122019366	0.124323157394959	0.0280514276982111	0.560928361707475	2.1180078680656	3.44025300201417	1.62428716809073	0.00172659931840996	2.20118924518813e-05	0.000430677039109388
5'UTR_ABCG5	0.77852345	0.81332765	0.78254165	-0.030786	0.00401819999999997	0.0348042	0.0933262986669721	0.952256279729904	0.426293461345495	0.11297517877926	0.444548258309156	2.1180078680656	3.44025300201417	1.62428716809073	0.00172659931840996	2.20118924518813e-05	0.000430677039109388
1stExon_ABCG5	0.7862278	0.793904	0.7770788	-0.0168252	-0.00914900000000007	0.00767619999999991	0.370702569975768	0.692660139513439	0.960171518075768	0.0465235929561408	0.579772261507519	2.1180078680656	3.44025300201417	1.62428716809073	0.00172659931840996	2.20118924518813e-05	0.000430677039109388
TSS200_ABCG5	0.605514	0.65175	0.6352988	-0.0164512000000001	0.0297847999999999	0.0462360000000001	0.902400194401253	0.449036822040911	0.449036822040911	0.0889150492566066	0.457640426860674	2.1180078680656	3.44025300201417	1.62428716809073	0.00172659931840996	2.20118924518813e-05	0.000430677039109388
TSS1500_ABCG5	0.80063405	0.8191466	0.8059788	-0.0131678000000001	0.00534475000000001	0.0185125500000001	0.273008062449821	0.635139487269883	0.160069453002213	0.0968133920506958	0.348062309138253	2.1180078680656	3.44025300201417	1.62428716809073	0.00172659931840996	2.20118924518813e-05	0.000430677039109388
Body_ABCG8	0.76778125	0.8001849	0.8043577	0.00417279999999987	0.0365764499999999	0.03240365	0.968289837864919	0.635139487269883	0.968289837864919	0.110019474130875	0.285931767410181	12.4057878622919	3.74157714	1.310603814	0.000271004947146793	1.27818847969795e-06	0.000732851297950499
1stExon_ABCG8	0.78951545	0.7979163	0.79018905	-0.00772725000000007	0.000673599999999941	0.00840085000000002	0.952256279729904	0.952256279729904	0.952256279729904	-0.0491298686314802	0.740183996441254	12.4057878622919	3.74157714	1.310603814	0.000271004947146793	1.27818847969795e-06	0.000732851297950499
TSS1500_ABCG8	0.7725642	0.78044705	0.7558476	-0.02459945	-0.0167166	0.00788285	0.00110616874010849	0.0243508637528903	0.585969749287592	-3.12034692097434e-05	0.999529259945248	12.4057878622919	3.74157714	1.310603814	0.000271004947146793	1.27818847969795e-06	0.000732851297950499
Body_ABHD1	0.4234934	0.4239535	0.40721395	-0.01673955	-0.01627945	0.000460099999999963	0.716411656683726	0.716411656683726	0.952256279729904	-0.20790397528147	0.156196555166592	2.41274431788034	6.27142820918017	2.5992924997083	0.00206808908263	1.13631530132589e-05	0.00145904312778455
TSS200_ABHD1	0.04371194	0.04167853	0.04320062	0.00152208999999999	-0.00051132000000001	-0.00203341	0.994161229482218	0.449036822040911	0.449036822040911	-0.374752467518921	0.00118157461540253	2.41274431788034	6.27142820918017	2.5992924997083	0.00206808908263	1.13631530132589e-05	0.00145904312778455
TSS1500_ABHD1	0.481548	0.44861125	0.43884945	-0.00976180000000004	-0.04269855	-0.03293675	0.686017125117228	0.449036822040911	0.99999947973759	0.00565604378545113	0.962390859563023	2.41274431788034	6.27142820918017	2.5992924997083	0.00206808908263	1.13631530132589e-05	0.00145904312778455
Body_ABHD10	0.071706635	0.06830177	0.07593577	0.007634	0.00422913499999999	-0.00340486500000001	0.716411656683726	0.952256279729904	0.952256279729904	0.0513769329988457	0.728744383303128	1.23127326284904	1.62355153978126	1.31859562679412	0.000373119785440306	2.06207843598814e-06	0.000475106452825095
1stExon_ABHD10	0.060266075	0.05512128	0.066055985	0.010934705	0.00578991000000001	-0.005144795	0.952256279729904	0.716411656683726	0.952256279729904	0.0298375588362945	0.840451247801852	1.23127326284904	1.62355153978126	1.31859562679412	0.000373119785440306	2.06207843598814e-06	0.000475106452825095
TSS200_ABHD10	0.07591076	0.07231607	0.076364525	0.00404845500000001	0.000453765000000009	-0.00359469	0.960171518075768	0.960171518075768	0.960171518075768	-0.0176194256477711	0.833974690449853	1.23127326284904	1.62355153978126	1.31859562679412	0.000373119785440306	2.06207843598814e-06	0.000475106452825095
TSS1500_ABHD10	0.16835305	0.14560475	0.1447038	-0.000900950000000011	-0.02364925	-0.0227483	0.686017125117228	0.0299135671226802	0.0678033517513699	-0.375249523065289	0.00116245205792861	1.23127326284904	1.62355153978126	1.31859562679412	0.000373119785440306	2.06207843598814e-06	0.000475106452825095
Body_ABHD11	0.8022016	0.7768863	0.77974415	0.00285785000000005	-0.0224574500000001	-0.0253153000000002	0.999718001090859	0.555074382770743	0.842628651159718	-0.0190851482307212	0.792744326927975	4.36337205078205	16.6471175074623	3.81519552165593	0.0154685925448176	0.000512611648111111	0.000439385466450746
5'UTR_ABHD11	0.082241095	0.08023046	0.081798085	0.00156762499999999	-0.000443009999999994	-0.00201063499999998	0.952256279729904	0.952256279729904	0.716411656683726	-0.0635076437512592	0.668047600397554	4.36337205078205	16.6471175074623	3.81519552165593	0.0154685925448176	0.000512611648111111	0.000439385466450746
1stExon_ABHD11	0.082241095	0.08023046	0.081798085	0.00156762499999999	-0.000443009999999994	-0.00201063499999998	0.952256279729904	0.952256279729904	0.716411656683726	-0.0635076437512592	0.668047600397554	4.36337205078205	16.6471175074623	3.81519552165593	0.0154685925448176	0.000512611648111111	0.000439385466450746
TSS200_ABHD11	0.1283162	0.12265093	0.129394	0.00674307000000002	0.00107780000000002	-0.00566527	0.426293461345495	0.952256279729904	0.426293461345495	-0.00251825454714508	0.986446910780753	4.36337205078205	16.6471175074623	3.81519552165593	0.0154685925448176	0.000512611648111111	0.000439385466450746
TSS1500_ABHD11	0.16109525	0.1518964	0.1641994	0.012303	0.00310414999999997	-0.00919885000000004	0.404587405685253	0.918805221412117	0.578600141650845	0.000441779091828529	0.996179110482349	4.36337205078205	16.6471175074623	3.81519552165593	0.0154685925448176	0.000512611648111111	0.000439385466450746
3'UTR_ABHD11	0.80911515	0.80015865	0.79117065	-0.008988	-0.0179445	-0.00895650000000003	0.952256279729904	0.214534631549035	0.716411656683726	-0.397607452508722	0.00513424788478582	4.36337205078205	16.6471175074623	3.81519552165593	0.0154685925448176	0.000512611648111111	0.000439385466450746
Body_ABHD12	0.63663885	0.6225652	0.577388	-0.0451771999999999	-0.05925085	-0.01407365	0.68988927936263	0.892241051159436	0.621679771286278	-0.0359899857879921	0.644260987558824	2.1434202250704	3.19023500506585	1.48838523018093	0.00268005661900889	4.08660605801666e-05	0.000267686882709032
5'UTR_ABHD12	0.05912035	0.055083965	0.05083399	-0.004249975	-0.00828636000000001	-0.004036385	0.716411656683726	0.214534631549035	0.716411656683726	-0.0959011642548314	0.516722487153097	2.1434202250704	3.19023500506585	1.48838523018093	0.00268005661900889	4.08660605801666e-05	0.000267686882709032
1stExon_ABHD12	0.05912035	0.055083965	0.05083399	-0.004249975	-0.00828636000000001	-0.004036385	0.716411656683726	0.214534631549035	0.716411656683726	-0.0959011642548314	0.516722487153097	2.1434202250704	3.19023500506585	1.48838523018093	0.00268005661900889	4.08660605801666e-05	0.000267686882709032
TSS200_ABHD12	0.088367825	0.09038409	0.082035305	-0.008348785	-0.00633251999999999	0.002016265	0.426293461345495	0.716411656683726	0.999890969658817	-0.0478586487655756	0.746680545355113	2.1434202250704	3.19023500506585	1.48838523018093	0.00268005661900889	4.08660605801666e-05	0.000267686882709032
TSS1500_ABHD12	0.083654385	0.09112172	0.087873325	-0.00324839499999999	0.00421894	0.00746733499999999	0.837777479258822	0.433736099701466	0.433736099701466	0.0290528153020782	0.778719049324131	2.1434202250704	3.19023500506585	1.48838523018093	0.00268005661900889	4.08660605801666e-05	0.000267686882709032
3'UTR_ABHD12	0.79221885	0.7021154	0.7552324	0.0531169999999999	-0.0369864500000001	-0.09010345	0.716411656683726	0.0933262986669721	0.426293461345495	-0.26797528397417	0.0655500221999965	2.1434202250704	3.19023500506585	1.48838523018093	0.00268005661900889	4.08660605801666e-05	0.000267686882709032
Body_ABHD12B	0.76270995	0.75505415	0.7491594	-0.00589475000000006	-0.0135505500000002	-0.0076558000000001	0.821938997433337	0.821938997433337	0.921957500012161	-0.0723671016693849	0.264114924035329	1.64478255054194	2.19781020468103	1.33623146959874	0.00209160848894086	2.29428609418618e-05	0.000802707315959611
5'UTR_ABHD12B	0.68063135	0.6709735	0.6534612	-0.0175123	-0.0271701500000001	-0.00965785000000008	0.522069494142809	0.692660139513439	0.996921283334837	-0.105175473010219	0.209628117967426	1.64478255054194	2.19781020468103	1.33623146959874	0.00209160848894086	2.29428609418618e-05	0.000802707315959611
5'UTR_ABHD13	0.05666681	0.059481925	0.05389311	-0.005588815	-0.0027737	0.00281511500000001	0.703573250893562	0.703573250893562	0.842628651159718	-0.0011131385204369	0.987774186249953	1.72424790021783	2.18863301058943	1.26932618581872	0.0127481272116785	0.000425472272045589	0.00237957292618187
1stExon_ABHD13	0.044139415	0.047725435	0.045331825	-0.00239361	0.00119241	0.00358602	0.273008062449821	0.837777479258822	0.433736099701466	-0.00772113338474647	0.940484077231312	1.72424790021783	2.18863301058943	1.26932618581872	0.0127481272116785	0.000425472272045589	0.00237957292618187
TSS200_ABHD13	0.08418592	0.07800641	0.086844015	0.008837605	0.002658095	-0.00617951	0.635139487269883	0.160069453002213	0.968289837864919	-0.0295471481849935	0.775052899339574	1.72424790021783	2.18863301058943	1.26932618581872	0.0127481272116785	0.000425472272045589	0.00237957292618187
TSS1500_ABHD13	0.070399165	0.076113975	0.070528005	-0.00558597	0.000128840000000005	0.00571481	0.902400194401253	0.902400194401253	0.902400194401253	-0.0350092806618886	0.77032175421905	1.72424790021783	2.18863301058943	1.26932618581872	0.0127481272116785	0.000425472272045589	0.00237957292618187
Body_ABHD14A	0.6272406	0.63431225	0.5969255	-0.03738675	-0.0303150999999999	0.0070716500000001	0.918805221412117	0.918805221412117	0.990019328883309	-0.0274172419038024	0.76627330089666	1.60761973931705	1.79362657039396	1.11570325153878	0.00270789642044813	6.19767511755474e-05	0.00773396835774924
TSS200_ABHD14A	0.086920845	0.08816628	0.08609475	-0.00207153	-0.000826094999999999	0.001245435	0.902400194401253	0.902400194401253	0.994161229482218	-0.0334296808270619	0.780418504032315	1.60761973931705	1.79362657039396	1.11570325153878	0.00270789642044813	6.19767511755474e-05	0.00773396835774924
TSS1500_ABHD14A	0.1111162	0.11225835	0.1085872	-0.00367115000000001	-0.002529	0.00114215000000001	0.343593759696466	0.677646766315861	0.962074715994021	-0.0193359958410847	0.743859854152594	1.60761973931705	1.79362657039396	1.11570325153878	0.00270789642044813	6.19767511755474e-05	0.00773396835774924
Body_ABHD14B	0.20767495	0.19239845	0.2037393	0.01134085	-0.00393564999999998	-0.0152765	0.965898148880028	0.965898148880028	0.965898148880028	0.000954031274291157	0.988877862963633	1.54568811220663	2.27948658927168	1.47473903128974	0.000273554120905047	1.36840377778433e-06	0.000771725723801194
5'UTR_ABHD14B	0.17154385	0.1175776	0.12347195	0.00589434999999999	-0.0480719	-0.05396625	0.999063458359406	0.908752654932866	0.980733323885512	-0.0117721908765758	0.879619907556425	1.54568811220663	2.27948658927168	1.47473903128974	0.000273554120905047	1.36840377778433e-06	0.000771725723801194
1stExon_ABHD14B	0.12829516	0.119869975	0.132699485	0.01282951	0.00440432500000001	-0.00842518499999999	0.999325913718493	0.999325913718493	0.968289837864919	-0.00694086587215477	0.946489143363472	1.54568811220663	2.27948658927168	1.47473903128974	0.000273554120905047	1.36840377778433e-06	0.000771725723801194
TSS200_ABHD14B	0.1082591	0.106537	0.10713104	0.000594040000000004	-0.00112806	-0.0017221	0.522069494142809	0.522069494142809	0.370702569975768	-0.0475377436746829	0.571528921237915	1.54568811220663	2.27948658927168	1.47473903128974	0.000273554120905047	1.36840377778433e-06	0.000771725723801194
TSS1500_ABHD14B	0.086487655	0.08595803	0.087147965	0.001189935	0.000660309999999997	-0.000529625000000006	0.918805221412117	0.990019328883309	0.765931452348224	-0.00213716472617291	0.981517504487163	1.54568811220663	2.27948658927168	1.47473903128974	0.000273554120905047	1.36840377778433e-06	0.000771725723801194
Body_ABHD15	0.7716904	0.7807927	0.7754848	-0.00530789999999981	0.00379440000000009	0.0091022999999999	0.578600141650845	0.765931452348224	0.918805221412117	-0.0173456934680576	0.850846985857281	2.64037744422777	5.63528642721419	2.13427305233716	0.00551611316331751	2.68648063190008e-05	0.000279793636043949
1stExon_ABHD15	0.3723433	0.3309694	0.4192227	0.0882533	0.0468794	-0.0413739000000001	0.994161229482218	0.902400194401253	0.686017125117228	-0.00895144655114957	0.940510948185439	2.64037744422777	5.63528642721419	2.13427305233716	0.00551611316331751	2.68648063190008e-05	0.000279793636043949
TSS1500_ABHD15	0.067278925	0.066496565	0.06543222	-0.00106434500000001	-0.00184670499999999	-0.000782359999999982	0.837777479258822	0.635139487269883	0.837777479258822	-0.0249546574327041	0.809292083196432	2.64037744422777	5.63528642721419	2.13427305233716	0.00551611316331751	2.68648063190008e-05	0.000279793636043949
Body_ABHD2	0.70912275	0.7048622	0.65158885	-0.05327335	-0.0575339	-0.00426055000000003	0.522069494142809	0.522069494142809	0.960171518075768	-0.0468161100971279	0.577388933744974	2.08330698594037	2.96285033040511	1.42218614462511	0.00198546841557799	0.000182963465110037	9.70714258999821e-05
5'UTR_ABHD2	0.1101361	0.11815395	0.11362165	-0.00453230000000002	0.00348554999999999	0.00801785000000001	0.945483759622715	0.945483759622715	0.987571553246588	-0.0372367407945575	0.546932258177447	2.08330698594037	2.96285033040511	1.42218614462511	0.00198546841557799	0.000182963465110037	9.70714258999821e-05
1stExon_ABHD2	0.041999575	0.035220095	0.04064187	0.005421775	-0.001357705	-0.00677948	0.262833842015551	0.902400194401253	0.449036822040911	0.01126092332412	0.925202295909494	2.08330698594037	2.96285033040511	1.42218614462511	0.00198546841557799	0.000182963465110037	9.70714258999821e-05
TSS200_ABHD2	0.098654565	0.092573115	0.09072266	-0.00185045499999999	-0.00793190499999999	-0.00608145	0.686017125117228	0.686017125117228	0.449036822040911	0.0447165540293977	0.70916438595834	2.08330698594037	2.96285033040511	1.42218614462511	0.00198546841557799	0.000182963465110037	9.70714258999821e-05
TSS1500_ABHD2	0.2189631	0.1960011	0.18508045	-0.01092065	-0.03388265	-0.022962	0.99999947973759	0.994161229482218	0.994161229482218	-0.00680521599311076	0.954756926685713	2.08330698594037	2.96285033040511	1.42218614462511	0.00198546841557799	0.000182963465110037	9.70714258999821e-05
3'UTR_ABHD2	0.5221301	0.4801064	0.4800513	-5.50999999999746e-05	-0.0420788	-0.0420237000000001	0.686017125117228	0.449036822040911	0.902400194401253	-0.00771524050658494	0.948714494185963	2.08330698594037	2.96285033040511	1.42218614462511	0.00198546841557799	0.000182963465110037	9.70714258999821e-05
Body_ABHD3	0.25311375	0.4475146	0.34771665	-0.09979795	0.0946028999999999	0.19440085	0.433736099701466	0.433736099701466	0.00951627543895994	0.118489871133359	0.250223472268428	2.26571506751984	4.10851488630642	1.81334137959536	0.0025753641317365	4.40292619841066e-05	0.000378688063887103
TSS200_ABHD3	0.0593767	0.05643413	0.057893115	0.001458985	-0.00148358500000001	-0.00294257000000001	0.960171518075768	0.999991736274292	0.960171518075768	-0.00938695803922336	0.911089652520412	2.26571506751984	4.10851488630642	1.81334137959536	0.0025753641317365	4.40292619841066e-05	0.000378688063887103
TSS1500_ABHD3	0.07935417	0.09375225	0.092078255	-0.001673995	0.012724085	0.01439808	0.968289837864919	0.837777479258822	0.837777479258822	-0.0600705384186996	0.560981602899759	2.26571506751984	4.10851488630642	1.81334137959536	0.0025753641317365	4.40292619841066e-05	0.000378688063887103
Body_ABHD4	0.068361115	0.0720466	0.072659195	0.000612595000000007	0.00429808000000001	0.003685485	0.960171518075768	0.692660139513439	0.960171518075768	-0.000225744065235704	0.997857427816606	1.48309138256943	1.99705978558162	1.34655207969838	0.000254339933173349	1.34825395986177e-06	0.000397964297260946
TSS200_ABHD4	0.09708322	0.09944037	0.09781224	-0.00162813000000001	0.000729019999999997	0.00235715	0.765931452348224	0.918805221412117	0.765931452348224	-0.00352489219824238	0.969520875619147	1.48309138256943	1.99705978558162	1.34655207969838	0.000254339933173349	1.34825395986177e-06	0.000397964297260946
TSS1500_ABHD4	0.3225893	0.3328813	0.33279085	-9.04500000000752e-05	0.01020155	0.0102920000000001	0.99999947973759	0.994161229482218	0.994161229482218	0.000288822546668626	0.998078816867659	1.48309138256943	1.99705978558162	1.34655207969838	0.000254339933173349	1.34825395986177e-06	0.000397964297260946
Body_ABHD5	0.28242025	0.2739974	0.29859134	0.02459394	0.01617109	-0.00842284999999998	0.943999037865147	0.842628651159718	0.990774650947514	-0.00790920049584356	0.913298339988086	1.44679130651467	1.85295664237681	1.28073526156346	0.000408574477465829	3.80394435449666e-06	8.48949562616407e-07
TSS200_ABHD5	0.06404207	0.06493455	0.0631597	-0.00177485000000001	-0.000882370000000007	0.000892480000000001	0.778949859791899	0.980733323885512	0.778949859791899	-0.0167115433093039	0.829764064906303	1.44679130651467	1.85295664237681	1.28073526156346	0.000408574477465829	3.80394435449666e-06	8.48949562616407e-07
TSS1500_ABHD5	0.093297205	0.09284949	0.09866292	0.00581342999999999	0.00536571500000001	-0.000447714999999987	0.250293072084445	0.099563966287185	0.996921283334837	0.034481553601486	0.681589969776233	1.44679130651467	1.85295664237681	1.28073526156346	0.000408574477465829	3.80394435449666e-06	8.48949562616407e-07
Body_ABHD6	0.7529436	0.76790195	0.7369651	-0.03093685	-0.0159785000000001	0.0149583499999999	0.214534631549035	0.716411656683726	0.214534631549035	-0.153292926036166	0.298240898069149	1.88947643695712	4.58294549528942	2.42551079529203	0.000164917955494441	9.23493248935015e-07	0.000685950094191264
5'UTR_ABHD6	0.1194412	0.1219334	0.1164846	-0.0054488	-0.0029566	0.0024922	0.908752654932866	0.980733323885512	0.999063458359406	-0.00914876028568614	0.906306468828441	1.88947643695712	4.58294549528942	2.42551079529203	0.000164917955494441	9.23493248935015e-07	0.000685950094191264
1stExon_ABHD6	0.063584475	0.068687805	0.066994205	-0.0016936	0.00340973	0.00510333	0.952256279729904	0.716411656683726	0.952256279729904	0.0721212532703251	0.626162868239749	1.88947643695712	4.58294549528942	2.42551079529203	0.000164917955494441	9.23493248935015e-07	0.000685950094191264
TSS200_ABHD6	0.09495548	0.09960645	0.098608545	-0.000997905000000007	0.00365306499999998	0.00465096999999999	0.968289837864919	0.968289837864919	0.999325913718493	-0.013942827314655	0.892747672331217	1.88947643695712	4.58294549528942	2.42551079529203	0.000164917955494441	9.23493248935015e-07	0.000685950094191264
TSS1500_ABHD6	0.1789335	0.1879677	0.18149035	-0.00647734999999997	0.00255685000000003	0.00903419999999999	0.902400194401253	0.994161229482218	0.686017125117228	0.0146717679904514	0.902644165436378	1.88947643695712	4.58294549528942	2.42551079529203	0.000164917955494441	9.23493248935015e-07	0.000685950094191264
Body_ABHD8	0.81063995	0.8185731	0.8134273	-0.00514579999999998	0.00278735000000008	0.00793315000000006	0.918018425367236	0.995166089536843	0.918018425367236	0.0273276598047791	0.63061952073184	1.49111022295683	2.16128665420566	1.4494479488712	0.00029514922104393	3.03791749959192e-06	0.000399474925556095
5'UTR_ABHD8	0.08301156	0.08015722	0.08003463	-0.000122590000000006	-0.00297693	-0.00285434	0.902400194401253	0.686017125117228	0.902400194401253	-0.248872659997527	0.0350234299644159	1.49111022295683	2.16128665420566	1.4494479488712	0.00029514922104393	3.03791749959192e-06	0.000399474925556095
TSS200_ABHD8	0.082359325	0.083835175	0.08077172	-0.00306345499999999	-0.00158760500000001	0.00147584999999999	0.370702569975768	0.960171518075768	0.85283384171513	-0.0214398723990985	0.798672510741204	1.49111022295683	2.16128665420566	1.4494479488712	0.00029514922104393	3.03791749959192e-06	0.000399474925556095
TSS1500_ABHD8	0.47060785	0.48199895	0.41605935	-0.0659396	-0.0545485	0.0113911	0.273008062449821	0.433736099701466	0.635139487269883	-0.136757196767516	0.183966557521842	1.49111022295683	2.16128665420566	1.4494479488712	0.00029514922104393	3.03791749959192e-06	0.000399474925556095
3'UTR_ABHD8	0.5272112	0.6359856	0.5494655	-0.0865201	0.0222542999999999	0.1087744	0.139822579488938	0.686017125117228	0.0678033517513699	0.0659037439197005	0.582303382829134	1.49111022295683	2.16128665420566	1.4494479488712	0.00029514922104393	3.03791749959192e-06	0.000399474925556095
Body_ABI1	0.66131835	0.6601419	0.65822075	-0.00192114999999993	-0.00309759999999992	-0.00117645	0.921957500012161	0.921957500012161	0.979361327848521	-0.00897926802329829	0.889937923366778	1.824369386874	2.52188545950607	1.38233269953473	0.00681233261492217	0.000454623500629771	0.000208358379910896
5'UTR_ABI1	0.061182355	0.05396439	0.06046328	0.00649889	-0.000719075000000007	-0.00721796500000001	0.952256279729904	0.952256279729904	0.426293461345495	-0.0578284009092737	0.696231193179974	1.824369386874	2.52188545950607	1.38233269953473	0.00681233261492217	0.000454623500629771	0.000208358379910896
1stExon_ABI1	0.061182355	0.05396439	0.06046328	0.00649889	-0.000719075000000007	-0.00721796500000001	0.952256279729904	0.952256279729904	0.426293461345495	-0.0578284009092737	0.696231193179974	1.824369386874	2.52188545950607	1.38233269953473	0.00681233261492217	0.000454623500629771	0.000208358379910896
TSS200_ABI1	0.1064917	0.11335945	0.1087651	-0.00459435	0.00227340000000001	0.00686775000000001	0.635139487269883	0.433736099701466	0.635139487269883	-0.0164290851638508	0.873768492502533	1.824369386874	2.52188545950607	1.38233269953473	0.00681233261492217	0.000454623500629771	0.000208358379910896
TSS1500_ABI1	0.22316665	0.23394225	0.23091175	-0.00303050000000002	0.00774509999999998	0.0107756	0.837777479258822	0.635139487269883	0.433736099701466	0.0337871517410883	0.743817703157984	1.824369386874	2.52188545950607	1.38233269953473	0.00681233261492217	0.000454623500629771	0.000208358379910896
Body_ABI2	0.2729138	0.2755565	0.2567563	-0.0188002	-0.0161575	0.0026427	0.999991736274292	0.996921283334837	0.996921283334837	-0.0254791094349889	0.761787896067673	1.35596325106424	1.50886216551142	1.11276036745625	0.00325742637278697	1.8159232530145e-05	0.00156826991720946
1stExon_ABI2	0.09130348	0.094711945	0.08974975	-0.00496219499999999	-0.00155372999999999	0.003408465	0.952256279729904	0.952256279729904	0.952256279729904	-0.0861693973404156	0.560332808491883	1.35596325106424	1.50886216551142	1.11276036745625	0.00325742637278697	1.8159232530145e-05	0.00156826991720946
TSS200_ABI2	0.045457785	0.048658705	0.045796315	-0.00286238999999999	0.000338530000000004	0.00320092	0.635139487269883	0.968289837864919	0.273008062449821	-0.082606690675778	0.423627743526358	1.35596325106424	1.50886216551142	1.11276036745625	0.00325742637278697	1.8159232530145e-05	0.00156826991720946
TSS1500_ABI2	0.06253196	0.07028653	0.069540095	-0.000746435000000004	0.007008135	0.00775457	0.902400194401253	0.994161229482218	0.686017125117228	-0.0469142964976119	0.695553621036795	1.35596325106424	1.50886216551142	1.11276036745625	0.00325742637278697	1.8159232530145e-05	0.00156826991720946
Body_ABI3	0.61244795	0.6044129	0.582162	-0.0222509	-0.0302859499999999	-0.00803504999999993	0.965898148880028	0.630688574422087	0.965898148880028	-0.0236197707556557	0.729964909279665	2.13609565582315	3.1081892852792	1.45507963410068	0.0125856760405229	0.000182633537716798	0.000555922081464916
TSS200_ABI3	0.58975265	0.60195875	0.5503846	-0.0515741500000001	-0.0393680500000001	0.0122061	0.250293072084445	0.250293072084445	0.960171518075768	-0.182015705300001	0.029004529885823	2.13609565582315	3.1081892852792	1.45507963410068	0.0125856760405229	0.000182633537716798	0.000555922081464916
TSS1500_ABI3	0.63365725	0.66470285	0.638134	-0.0265688500000001	0.00447675000000003	0.0310456000000001	0.902400194401253	0.902400194401253	0.994161229482218	-0.00665429319959447	0.955759287609916	2.13609565582315	3.1081892852792	1.45507963410068	0.0125856760405229	0.000182633537716798	0.000555922081464916
Body_ABI3BP	0.6571411	0.7458138	0.73589855	-0.00991525000000004	0.0787574499999999	0.0886726999999999	0.25998504737688	0.1391423972259	0.0463139194373277	0.0881619388353536	0.135552753501016	1.73388370613027	2.9118952434055	1.67940631376273	0.00341769536034216	2.15055900483848e-06	7.19206846845211e-06
5'UTR_ABI3BP	0.58140895	0.5515511	0.49962805	-0.05192305	-0.0817808999999999	-0.02985785	0.214534631549035	0.0933262986669721	0.716411656683726	-0.247341596115694	0.090092507366133	1.73388370613027	2.9118952434055	1.67940631376273	0.00341769536034216	2.15055900483848e-06	7.19206846845211e-06
1stExon_ABI3BP	0.58140895	0.5515511	0.49962805	-0.05192305	-0.0817808999999999	-0.02985785	0.214534631549035	0.0933262986669721	0.716411656683726	-0.247341596115694	0.090092507366133	1.73388370613027	2.9118952434055	1.67940631376273	0.00341769536034216	2.15055900483848e-06	7.19206846845211e-06
TSS1500_ABI3BP	0.77165515	0.78816285	0.79943345	0.0112706	0.0277783	0.0165077	0.999890969658817	0.214534631549035	0.426293461345495	0.148359306983631	0.314246185277588	1.73388370613027	2.9118952434055	1.67940631376273	0.00341769536034216	2.15055900483848e-06	7.19206846845211e-06
Body_ABL1	0.69837865	0.6921161	0.67433895	-0.01777715	-0.0240397	-0.00626254999999998	0.465319844647628	0.864282779050773	0.997192326777298	-0.0240652747430133	0.556309209497147	1.3751253492623	1.57991089485839	1.14892136611833	0.00384199804145863	2.5892412890119e-05	0.00177477574161337
5'UTR_ABL1	0.3383163	0.29032585	0.2837419	-0.00658395000000001	-0.0545744	-0.04799045	0.902400194401253	0.902400194401253	0.902400194401253	-0.102732769664691	0.390486523772023	1.3751253492623	1.57991089485839	1.14892136611833	0.00384199804145863	2.5892412890119e-05	0.00177477574161337
1stExon_ABL1	0.3383163	0.29032585	0.2837419	-0.00658395000000001	-0.0545744	-0.04799045	0.902400194401253	0.902400194401253	0.902400194401253	-0.102732769664691	0.390486523772023	1.3751253492623	1.57991089485839	1.14892136611833	0.00384199804145863	2.5892412890119e-05	0.00177477574161337
TSS200_ABL1	0.1005614	0.09941657	0.094671495	-0.00474507500000002	-0.005889905	-0.00114482999999999	0.426293461345495	0.426293461345495	0.426293461345495	-0.0243536952239283	0.869491813614916	1.3751253492623	1.57991089485839	1.14892136611833	0.00384199804145863	2.5892412890119e-05	0.00177477574161337
TSS1500_ABL1	0.083784185	0.08074184	0.07737854	-0.00336330000000001	-0.00640564500000002	-0.003042345	0.795570462366146	0.556564954349795	0.677646766315861	-0.039417746260616	0.505225031183879	1.3751253492623	1.57991089485839	1.14892136611833	0.00384199804145863	2.5892412890119e-05	0.00177477574161337
3'UTR_ABL1	0.78445215	0.7847414	0.75122565	-0.03351575	-0.0332264999999999	0.000289250000000019	0.426293461345495	0.952256279729904	0.952256279729904	-0.0894966387658633	0.54523054462298	1.3751253492623	1.57991089485839	1.14892136611833	0.00384199804145863	2.5892412890119e-05	0.00177477574161337
Body_ABL2	0.81858455	0.7984484	0.81355595	0.01510755	-0.00502859999999994	-0.0201361499999999	0.623668709624447	0.38828192815023	0.15537485957372	-0.0100354574477439	0.871079667949264	2.53191922719621	3.59199151721254	1.41868329709326	0.00729521160267184	0.000437621866058482	0.000516306697972581
1stExon_ABL2	0.1214215	0.11032465	0.1186406	0.00831595	-0.00278089999999999	-0.01109685	0.968289837864919	0.635139487269883	0.635139487269883	-0.00881017858507633	0.932108244794104	2.53191922719621	3.59199151721254	1.41868329709326	0.00729521160267184	0.000437621866058482	0.000516306697972581
TSS200_ABL2	0.1155888	0.11694775	0.10718575	-0.00976199999999999	-0.00840305000000001	0.00135894999999998	0.426293461345495	0.952256279729904	0.952256279729904	-0.00957361760183241	0.948507602705354	2.53191922719621	3.59199151721254	1.41868329709326	0.00729521160267184	0.000437621866058482	0.000516306697972581
TSS1500_ABL2	0.46293675	0.48786125	0.44018345	-0.0476778	-0.0227533	0.0249245	0.85283384171513	0.960171518075768	0.960171518075768	-0.0205961272321068	0.806436708893588	2.53191922719621	3.59199151721254	1.41868329709326	0.00729521160267184	0.000437621866058482	0.000516306697972581
3'UTR_ABL2	0.72211135	0.8083604	0.7048007	-0.1035597	-0.01731065	0.0862490499999999	0.952256279729904	0.716411656683726	0.716411656683726	0.0366029285273394	0.804915487343364	2.53191922719621	3.59199151721254	1.41868329709326	0.00729521160267184	0.000437621866058482	0.000516306697972581
Body_ABLIM1	0.54033805	0.52391325	0.50214605	-0.0217672	-0.038192	-0.0164248	0.967068491755594	0.131383259016023	0.0783230850480077	-0.0338087756970615	0.241886560094465	1.87414663255901	2.88645805596574	1.54014526175281	0.00207944412453757	3.37011218541885e-05	0.00013730854594228
5'UTR_ABLIM1	0.39107305	0.26844035	0.2667421	-0.00169825000000001	-0.12433095	-0.1226327	0.677646766315861	0.00789296070458467	0.019969889950711	-0.166659529917878	0.00457017117509031	1.87414663255901	2.88645805596574	1.54014526175281	0.00207944412453757	3.37011218541885e-05	0.00013730854594228
1stExon_ABLIM1	0.30445555	0.18477865	0.18069435	-0.00408429999999999	-0.1237612	-0.1196769	0.418038008789317	0.0591716697630679	0.0591716697630679	-0.103476382072141	0.153209848589485	1.87414663255901	2.88645805596574	1.54014526175281	0.00207944412453757	3.37011218541885e-05	0.00013730854594228
TSS200_ABLIM1	0.4379058	0.4360909	0.4453214	0.00923049999999997	0.00741559999999997	-0.00181490000000001	0.990019328883309	0.578600141650845	0.765931452348224	-0.00549577712489186	0.952495305477377	1.87414663255901	2.88645805596574	1.54014526175281	0.00207944412453757	3.37011218541885e-05	0.00013730854594228
TSS1500_ABLIM1	0.81997205	0.81621915	0.83362425	0.0174051	0.0136521999999999	-0.00375290000000006	0.621679771286278	0.231440591801457	0.778949859791899	-0.0218931333481958	0.778186913291955	1.87414663255901	2.88645805596574	1.54014526175281	0.00207944412453757	3.37011218541885e-05	0.00013730854594228
Body_ABLIM2	0.8033598	0.8123091	0.8116782	-0.00063089999999999	0.00831840000000006	0.00894930000000005	0.995466854218396	0.121338866663888	0.180632426298478	0.0356914873230239	0.0611451881968662	2.14932193630736	2.69936109073962	1.25591287426083	0.00979717001175961	0.00014197048840072	0.000606396068075049
TSS200_ABLIM2	0.048091475	0.056192565	0.0542152	-0.00197736499999999	0.006123725	0.00810109	0.960171518075768	0.692660139513439	0.370702569975768	0.036230496957281	0.666382290395609	2.14932193630736	2.69936109073962	1.25591287426083	0.00979717001175961	0.00014197048840072	0.000606396068075049
TSS1500_ABLIM2	0.07286253	0.071885235	0.075048315	0.00316308000000001	0.002185785	-0.000977295000000017	0.994161229482218	0.902400194401253	0.994161229482218	0.0122372491080467	0.918738416840962	2.14932193630736	2.69936109073962	1.25591287426083	0.00979717001175961	0.00014197048840072	0.000606396068075049
3'UTR_ABLIM2	0.8239604	0.8303195	0.8281616	-0.00215789999999993	0.00420120000000002	0.00635909999999995	0.980733323885512	0.621679771286278	0.336097341421239	0.0730168805637671	0.346911292735579	2.14932193630736	2.69936109073962	1.25591287426083	0.00979717001175961	0.00014197048840072	0.000606396068075049
Body_ABLIM3	0.6843584	0.69059625	0.6584672	-0.03212905	-0.0258912	0.00623784999999999	0.15537485957372	0.293379132477727	0.863105342996529	-0.0525320895829566	0.395279321947099	1.77297424911127	3.01184441057205	1.69875248446603	0.000191342980020088	1.09505327187788e-05	0.00015833093593534
5'UTR_ABLIM3	0.12140155	0.12028645	0.11291845	-0.00736799999999999	-0.00848309999999999	-0.00111510000000001	0.555074382770743	0.703573250893562	0.943999037865147	-0.125624974372403	0.0825233889236096	1.77297424911127	3.01184441057205	1.69875248446603	0.000191342980020088	1.09505327187788e-05	0.00015833093593534
1stExon_ABLIM3	0.077456635	0.07279454	0.07264752	-0.000147019999999998	-0.004809115	-0.004662095	0.994161229482218	0.902400194401253	0.994161229482218	-0.0609105768816512	0.611263855164623	1.77297424911127	3.01184441057205	1.69875248446603	0.000191342980020088	1.09505327187788e-05	0.00015833093593534
TSS200_ABLIM3	0.3897437	0.3772942	0.3574791	-0.0198151	-0.0322646	-0.0124495	0.160069453002213	0.273008062449821	0.433736099701466	-0.0983962326431308	0.340199945107778	1.77297424911127	3.01184441057205	1.69875248446603	0.000191342980020088	1.09505327187788e-05	0.00015833093593534
TSS1500_ABLIM3	0.81311785	0.8153344	0.80132785	-0.0140065500000001	-0.0117900000000001	0.00221654999999998	0.449036822040911	0.449036822040911	0.902400194401253	-0.051094355583147	0.669932373381854	1.77297424911127	3.01184441057205	1.69875248446603	0.000191342980020088	1.09505327187788e-05	0.00015833093593534
Body_ABO	0.73608765	0.73579775	0.6975201	-0.0382776499999999	-0.03856755	-0.000289900000000065	0.945483759622715	0.293379132477727	0.499876187087101	-0.0949389661360129	0.123869405518922	21.041667686	22.95415234	3.16832638143232	0.0119430488746181	0.00194089968246629	0.000305188117709597
TSS1500_ABO	0.4270494	0.4577852	0.53702795	0.07924275	0.10997855	0.0307358	0.426293461345495	0.716411656683726	0.999890969658817	-0.138917645809006	0.346368647137947	21.041667686	22.95415234	3.16832638143232	0.0119430488746181	0.00194089968246629	0.000305188117709597
Body_ABP1	0.82354315	0.82926785	0.82931935	5.15000000000931e-05	0.00577620000000001	0.00572469999999992	0.960171518075768	0.996921283334837	0.85283384171513	0.0655108272416258	0.435322022053081	17.3807067358546	11.573347056	1.212076938	0.00691654534281189	0.000589669570374534	0.00319298157726283
TSS200_ABP1	0.61538465	0.60489415	0.6163419	0.01144775	0.000957250000000021	-0.0104905	0.994161229482218	0.994161229482218	0.994161229482218	-0.00983152509456508	0.934674399023596	17.3807067358546	11.573347056	1.212076938	0.00691654534281189	0.000589669570374534	0.00319298157726283
TSS1500_ABP1	0.71759095	0.67804055	0.70009225	0.0220517	-0.0174987	-0.0395504	0.999325913718493	0.837777479258822	0.635139487269883	-0.0144765776265429	0.888667744686341	17.3807067358546	11.573347056	1.212076938	0.00691654534281189	0.000589669570374534	0.00319298157726283
Body_ABR	0.7913561	0.788725	0.7932742	0.00454919999999992	0.00191809999999992	-0.0026311	0.917392142454407	0.965199877054702	0.96470257963624	-0.026073746824198	0.102062129526861	2.0729858678496	2.68314416483821	1.29433789513556	0.0343743155016769	0.00341744017907564	0.00387143307541286
5'UTR_ABR	0.7291172	0.7307932	0.7391669	0.00837370000000004	0.0100497000000001	0.00167600000000001	0.412736353405601	0.923055121646232	0.655798634475182	-0.0317409766430722	0.203323400987519	2.0729858678496	2.68314416483821	1.29433789513556	0.0343743155016769	0.00341744017907564	0.00387143307541286
1stExon_ABR	0.2815366	0.31030965	0.3076449	-0.00266474999999999	0.0261083	0.02877305	0.965898148880028	0.965898148880028	0.99991574901657	-0.0160789139149983	0.814243812634392	2.0729858678496	2.68314416483821	1.29433789513556	0.0343743155016769	0.00341744017907564	0.00387143307541286
TSS200_ABR	0.05823185	0.060813475	0.058343205	-0.00247027	0.000111354999999994	0.002581625	0.990019328883309	0.265687140281729	0.164972699502243	0.0712938243820415	0.439051696977786	2.0729858678496	2.68314416483821	1.29433789513556	0.0343743155016769	0.00341744017907564	0.00387143307541286
TSS1500_ABR	0.1829018	0.170535	0.1934853	0.0229503	0.0105835	-0.0123668	0.999974983654734	0.997930475419302	0.997930475419302	-0.0277267900135567	0.669101704012128	2.0729858678496	2.68314416483821	1.29433789513556	0.0343743155016769	0.00341744017907564	0.00387143307541286
3'UTR_ABR	0.4022782	0.41635245	0.37899455	-0.0373579	-0.02328365	0.01407425	0.142947584671073	0.418038008789317	0.703573250893562	0.0718110926673392	0.322259853563744	2.0729858678496	2.68314416483821	1.29433789513556	0.0343743155016769	0.00341744017907564	0.00387143307541286
TSS200_ABRA	0.7262441	0.7475395	0.70927495	-0.0382645500000001	-0.01696915	0.0212954000000001	0.273008062449821	0.273008062449821	0.837777479258822	-0.150888379054651	0.142254303589516	5.88771955	7.63309701	1.79913677279331	0.00300213761320662	3.96004729728985e-05	0.00099086499011047
TSS1500_ABRA	0.73086585	0.7466793	0.7272539	-0.0194254	-0.00361195000000003	0.01581345	0.214534631549035	0.716411656683726	0.716411656683726	-0.241680050605044	0.097943626350297	5.88771955	7.63309701	1.79913677279331	0.00300213761320662	3.96004729728985e-05	0.00099086499011047
Body_ABT1	0.54522335	0.59352195	0.5265281	-0.06699385	-0.0186952500000001	0.0482986	0.372198711644079	0.965898148880028	0.271324479689402	-0.0270690505255105	0.692402902185493	1.65345345495484	2.45262305189943	1.48333359161079	0.00123650058230186	3.31526505715321e-05	4.59907626576819e-05
TSS200_ABT1	0.1101109	0.1133047	0.11309175	-0.000212950000000017	0.00298084999999999	0.00319380000000001	0.99999947973759	0.262833842015551	0.449036822040911	0.0353617038955682	0.768074198088404	1.65345345495484	2.45262305189943	1.48333359161079	0.00123650058230186	3.31526505715321e-05	4.59907626576819e-05
TSS1500_ABT1	0.059473105	0.05933228	0.060223875	0.000891595000000002	0.000750770000000005	-0.000140824999999997	0.902400194401253	0.686017125117228	0.902400194401253	0.135153102507956	0.257657972648862	1.65345345495484	2.45262305189943	1.48333359161079	0.00123650058230186	3.31526505715321e-05	4.59907626576819e-05
3'UTR_ABT1	0.61974135	0.6638588	0.62272485	-0.04113395	0.00298350000000003	0.04411745	0.952256279729904	0.716411656683726	0.952256279729904	-0.110685162187219	0.453892711311447	1.65345345495484	2.45262305189943	1.48333359161079	0.00123650058230186	3.31526505715321e-05	4.59907626576819e-05
Body_ABTB1	0.89893925	0.9024378	0.89360055	-0.00883725000000002	-0.00533870000000003	0.00349854999999999	0.703573250893562	0.943999037865147	0.990774650947514	-0.0385119381515758	0.595869820194787	1.6766682841992	2.50553546871346	1.49435370867657	0.00366380082060444	5.57467901009914e-05	2.15487980988598e-05
5'UTR_ABTB1	0.8081867	0.80903435	0.80388035	-0.00515399999999999	-0.00430635000000001	0.000847649999999978	0.522069494142809	0.85283384171513	0.960171518075768	-0.0302485056428116	0.718921240667536	1.6766682841992	2.50553546871346	1.49435370867657	0.00366380082060444	5.57467901009914e-05	2.15487980988598e-05
TSS200_ABTB1	0.075078955	0.076852395	0.07356485	-0.00328754500000002	-0.00151410500000002	0.00177344	0.716411656683726	0.716411656683726	0.716411656683726	-0.0600385642598363	0.685212300348935	1.6766682841992	2.50553546871346	1.49435370867657	0.00366380082060444	5.57467901009914e-05	2.15487980988598e-05
TSS1500_ABTB1	0.2121025	0.19468415	0.13447375	-0.0602104	-0.07762875	-0.01741835	0.426293461345495	0.0933262986669721	0.716411656683726	-0.318866449952537	0.0271778463114655	1.6766682841992	2.50553546871346	1.49435370867657	0.00366380082060444	5.57467901009914e-05	2.15487980988598e-05
Body_ABTB2	0.6149586	0.6351043	0.6217225	-0.0133818	0.00676389999999993	0.0201456999999999	0.997812328301711	0.80077615050482	0.689459977759999	-0.00954601686879875	0.785666563981546	2.06309456509774	3.34182517231914	1.61981192178693	0.00405929305290883	6.1591188029249e-05	5.56411033881159e-05
1stExon_ABTB2	0.071055525	0.07233404	0.070497555	-0.00183648500000001	-0.000557970000000019	0.00127851499999999	0.952256279729904	0.716411656683726	0.952256279729904	-0.103976295955284	0.481875056149752	2.06309456509774	3.34182517231914	1.61981192178693	0.00405929305290883	6.1591188029249e-05	5.56411033881159e-05
TSS200_ABTB2	0.074346565	0.072022175	0.072396925	0.000374750000000007	-0.00194964	-0.00232439000000001	0.0970748437978595	0.404587405685253	0.918805221412117	-0.0865194264033823	0.347414574857845	2.06309456509774	3.34182517231914	1.61981192178693	0.00405929305290883	6.1591188029249e-05	5.56411033881159e-05
TSS1500_ABTB2	0.051542325	0.05440468	0.05310463	-0.00130005	0.001562305	0.002862355	0.968289837864919	0.635139487269883	0.837777479258822	-0.0472684475426596	0.647438722998351	2.06309456509774	3.34182517231914	1.61981192178693	0.00405929305290883	6.1591188029249e-05	5.56411033881159e-05
Body_ACAA1	0.08171653	0.07760728	0.08312319	0.00551591	0.00140665999999999	-0.00410925000000001	0.908752654932866	0.999063458359406	0.908752654932866	0.0071834635376638	0.926368826048951	1.85031355518767	2.7410379857425	1.48139107453303	0.00293793275895499	0.000158823475258122	9.6103110912162e-06
5'UTR_ACAA1	0.076100155	0.064839715	0.075476425	0.01063671	-0.000623730000000003	-0.01126044	0.426293461345495	0.952256279729904	0.426293461345495	0.181944871348714	0.215832897464089	1.85031355518767	2.7410379857425	1.48139107453303	0.00293793275895499	0.000158823475258122	9.6103110912162e-06
1stExon_ACAA1	0.076100155	0.064839715	0.075476425	0.01063671	-0.000623730000000003	-0.01126044	0.426293461345495	0.952256279729904	0.426293461345495	0.181944871348714	0.215832897464089	1.85031355518767	2.7410379857425	1.48139107453303	0.00293793275895499	0.000158823475258122	9.6103110912162e-06
TSS200_ACAA1	0.09855388	0.078786795	0.0746191	-0.004167695	-0.02393478	-0.019767085	0.952256279729904	0.716411656683726	0.716411656683726	-0.0624773116861917	0.673128578071004	1.85031355518767	2.7410379857425	1.48139107453303	0.00293793275895499	0.000158823475258122	9.6103110912162e-06
TSS1500_ACAA1	0.1059813	0.109093	0.1089259	-0.000167100000000003	0.00294459999999999	0.0031117	0.982879958383825	0.943999037865147	0.468881000207532	-0.0218329523091497	0.76433547265689	1.85031355518767	2.7410379857425	1.48139107453303	0.00293793275895499	0.000158823475258122	9.6103110912162e-06
Body_ACAA2	0.4864374	0.4690033	0.4930103	0.024007	0.00657289999999999	-0.0174341	0.837777479258822	0.635139487269883	0.968289837864919	-0.0569790035840896	0.58135054937124	2.36274363865479	3.65520729638811	1.54701815152031	0.00543848280795666	0.00105064936409422	0.000128072889755604
5'UTR_ACAA2	0.084623525	0.085360985	0.082730575	-0.00263041	-0.00189295	0.000737459999999995	0.716411656683726	0.952256279729904	0.426293461345495	0.0204202912605507	0.890429354055918	2.36274363865479	3.65520729638811	1.54701815152031	0.00543848280795666	0.00105064936409422	0.000128072889755604
1stExon_ACAA2	0.084623525	0.085360985	0.082730575	-0.00263041	-0.00189295	0.000737459999999995	0.716411656683726	0.952256279729904	0.426293461345495	0.0204202912605507	0.890429354055918	2.36274363865479	3.65520729638811	1.54701815152031	0.00543848280795666	0.00105064936409422	0.000128072889755604
TSS200_ACAA2	0.050593675	0.048442165	0.05036603	0.00192386500000001	-0.000227644999999992	-0.00215151	0.999890969658817	0.716411656683726	0.716411656683726	0.0638237310815311	0.666491778669492	2.36274363865479	3.65520729638811	1.54701815152031	0.00543848280795666	0.00105064936409422	0.000128072889755604
TSS1500_ACAA2	0.1769519	0.19243985	0.13497485	-0.057465	-0.04197705	0.01548795	0.686017125117228	0.902400194401253	0.686017125117228	-0.0418208530668101	0.727236634132984	2.36274363865479	3.65520729638811	1.54701815152031	0.00543848280795666	0.00105064936409422	0.000128072889755604
Body_ACACA	0.6219915	0.60536005	0.66033435	0.0549743	0.03834285	-0.01663145	0.153918237393536	0.10679083364514	0.512111336249375	0.00289034968672625	0.927848833887423	1.46675750255241	1.9961572998043	1.36093205341076	0.00220714951052527	1.45504362766623e-05	0.000152987382201599
5'UTR_ACACA	0.1534463	0.15137765	0.15668725	0.0053096	0.00324095000000002	-0.00206864999999998	0.72301623435818	0.975467022462756	0.807924159947443	0.0070542187080522	0.871533084098627	1.46675750255241	1.9961572998043	1.36093205341076	0.00220714951052527	1.45504362766623e-05	0.000152987382201599
1stExon_ACACA	0.048738225	0.05336786	0.043313235	-0.010054625	-0.00542499	0.00462963500000001	0.918805221412117	0.578600141650845	0.404587405685253	-0.0654788003486093	0.477369586096626	1.46675750255241	1.9961572998043	1.36093205341076	0.00220714951052527	1.45504362766623e-05	0.000152987382201599
TSS200_ACACA	0.056382845	0.056644945	0.05489186	-0.001753085	-0.001490985	0.000262100000000001	0.555074382770743	0.703573250893562	0.943999037865147	-0.0442809696566433	0.541949439196804	1.46675750255241	1.9961572998043	1.36093205341076	0.00220714951052527	1.45504362766623e-05	0.000152987382201599
TSS1500_ACACA	0.078158275	0.079373835	0.077215445	-0.00215839000000001	-0.000942830000000006	0.00121556	0.562460902363926	0.695337197663355	0.695337197663355	-0.0379058246666942	0.558965543010371	1.46675750255241	1.9961572998043	1.36093205341076	0.00220714951052527	1.45504362766623e-05	0.000152987382201599
Body_ACACB	0.675454	0.6861555	0.6213889	-0.0647665999999999	-0.0540651	0.0107014999999999	0.864151401204163	0.431256979879126	0.927220781759783	-0.0319958157432299	0.473556602805197	1.98007938063303	2.22921142687381	1.12581922153097	0.00287278441291142	0.000157616150175083	0.000757577825148737
TSS1500_ACACB	0.77566505	0.7104916	0.7729307	0.0624391000000001	-0.00273434999999989	-0.06517345	0.262833842015551	0.994161229482218	0.449036822040911	0.164067931306471	0.168465912154058	1.98007938063303	2.22921142687381	1.12581922153097	0.00287278441291142	0.000157616150175083	0.000757577825148737
Body_ACAD10	0.7645672	0.76951415	0.76230775	-0.00720640000000006	-0.00225945000000005	0.00494695000000001	0.635139487269883	0.837777479258822	0.433736099701466	-0.0135815822657071	0.895510581389629	1.36133128495574	1.72853791344743	1.26974082837128	0.000226714696028976	7.29664591286697e-07	4.69741681320163e-05
5'UTR_ACAD10	0.07719966	0.076930445	0.079693805	0.00276336000000001	0.002494145	-0.000269215000000003	0.965898148880028	0.630688574422087	0.888835081546934	-0.00846302229185697	0.901583681824002	1.36133128495574	1.72853791344743	1.26974082837128	0.000226714696028976	7.29664591286697e-07	4.69741681320163e-05
1stExon_ACAD10	0.0628276	0.05529806	0.055138665	-0.000159395	-0.00768893499999999	-0.00752953999999999	0.765931452348224	0.265687140281729	0.578600141650845	-0.00963086683746497	0.916852713046909	1.36133128495574	1.72853791344743	1.26974082837128	0.000226714696028976	7.29664591286697e-07	4.69741681320163e-05
TSS200_ACAD10	0.076940555	0.071776055	0.072911765	0.00113570999999998	-0.00402879	-0.00516449999999999	0.999325913718493	0.837777479258822	0.837777479258822	-0.000248532625197739	0.998082515034551	1.36133128495574	1.72853791344743	1.26974082837128	0.000226714696028976	7.29664591286697e-07	4.69741681320163e-05
TSS1500_ACAD10	0.077552405	0.06900958	0.076414205	0.007404625	-0.00113820000000001	-0.008542825	0.635139487269883	0.968289837864919	0.837777479258822	-0.026617118524318	0.79685242623598	1.36133128495574	1.72853791344743	1.26974082837128	0.000226714696028976	7.29664591286697e-07	4.69741681320163e-05
Body_ACAD11	0.8376893	0.8227005	0.8201516	-0.00254890000000008	-0.0175377000000001	-0.0149888	0.984694282133213	0.274995395437773	0.293379132477727	0.00414271462886814	0.946690120787571	1.60772098128874	1.96040445109818	1.21936858068913	0.00500686009124813	9.42591350762696e-05	0.0047122689487252
5'UTR_ACAD11	0.092281945	0.096660875	0.09243253	-0.00422834500000001	0.000150584999999995	0.00437893	0.578600141650845	0.765931452348224	0.918805221412117	-0.0788350042127102	0.392059655233794	1.60772098128874	1.96040445109818	1.21936858068913	0.00500686009124813	9.42591350762696e-05	0.0047122689487252
1stExon_ACAD11	0.092281945	0.096660875	0.09243253	-0.00422834500000001	0.000150584999999995	0.00437893	0.578600141650845	0.765931452348224	0.918805221412117	-0.0788350042127102	0.392059655233794	1.60772098128874	1.96040445109818	1.21936858068913	0.00500686009124813	9.42591350762696e-05	0.0047122689487252
TSS200_ACAD11	0.07592203	0.07419102	0.079029145	0.004838125	0.00310711499999999	-0.00173101000000001	0.952256279729904	0.952256279729904	0.952256279729904	-0.0158225414448519	0.914996207143526	1.60772098128874	1.96040445109818	1.21936858068913	0.00500686009124813	9.42591350762696e-05	0.0047122689487252
TSS1500_ACAD11	0.093738475	0.09403381	0.097293415	0.003259605	0.00355493999999999	0.000295334999999994	0.635139487269883	0.968289837864919	0.999325913718493	-0.0115769294041828	0.910864530727212	1.60772098128874	1.96040445109818	1.21936858068913	0.00500686009124813	9.42591350762696e-05	0.0047122689487252
Body_ACAD8	0.81071485	0.7913707	0.6545785	-0.1367922	-0.15613635	-0.0193441499999999	0.000463438465631016	3.04565248911981e-05	0.863105342996529	-0.108902596522379	0.077342469986908	1.65102667902526	3.07094098551932	1.86001899577562	9.7976022882838e-05	2.67937568478672e-06	0.000314367594470473
TSS200_ACAD8	0.083219085	0.08484915	0.08113064	-0.00371850999999999	-0.00208844499999999	0.001630065	0.960171518075768	0.960171518075768	0.692660139513439	0.041314601043801	0.622956656493302	1.65102667902526	3.07094098551932	1.86001899577562	9.7976022882838e-05	2.67937568478672e-06	0.000314367594470473
TSS1500_ACAD8	0.07619341	0.076043155	0.078272355	0.00222919999999999	0.00207894499999998	-0.000150255000000002	0.999063458359406	0.828827266691938	0.978291823160601	0.00883993122192376	0.909728285850484	1.65102667902526	3.07094098551932	1.86001899577562	9.7976022882838e-05	2.67937568478672e-06	0.000314367594470473
Body_ACAD9	0.35943463	0.372982865	0.35938231	-0.013600555	-5.23200000000501e-05	0.013548235	0.999325913718493	0.837777479258822	0.968289837864919	-0.000583794028313066	0.995495917360265	1.52095850422897	1.87039520436048	1.22974768815843	0.000216533212152595	6.18659951644256e-06	0.000126095944795975
5'UTR_ACAD9	0.02875285	0.028763345	0.0285345	-0.000228845000000002	-0.000218349999999999	1.04950000000027e-05	0.952256279729904	0.952256279729904	0.952256279729904	-0.0755356405126494	0.609868257463908	1.52095850422897	1.87039520436048	1.22974768815843	0.000216533212152595	6.18659951644256e-06	0.000126095944795975
1stExon_ACAD9	0.04098214	0.03661866	0.03874552	0.00212686000000001	-0.00223661999999999	-0.00436348	0.686017125117228	0.902400194401253	0.994161229482218	-0.0268689302028048	0.822725643500813	1.52095850422897	1.87039520436048	1.22974768815843	0.000216533212152595	6.18659951644256e-06	0.000126095944795975
TSS200_ACAD9	0.0773592	0.073492405	0.062505745	-0.01098666	-0.014853455	-0.00386679499999998	0.692660139513439	0.85283384171513	0.85283384171513	-0.0116433281815194	0.889839808291731	1.52095850422897	1.87039520436048	1.22974768815843	0.000216533212152595	6.18659951644256e-06	0.000126095944795975
TSS1500_ACAD9	0.092005235	0.095736495	0.10039765	0.004661155	0.00839241500000001	0.00373126000000001	0.765931452348224	0.765931452348224	0.918805221412117	0.00992069897395412	0.914359840978078	1.52095850422897	1.87039520436048	1.22974768815843	0.000216533212152595	6.18659951644256e-06	0.000126095944795975
Body_ACADL	0.11706745	0.11224215	0.121595	0.00935285000000001	0.00452755000000001	-0.0048253	0.686017125117228	0.902400194401253	0.449036822040911	0.0032451835478919	0.97841631889739	2.59586982788894	4.35666562983632	1.67830666354304	0.00235125571630853	0.000215292580476057	0.000178990021867285
5'UTR_ACADL	0.06221192	0.06099993	0.06341947	0.00241954	0.00120755	-0.00121199	0.999890969658817	0.952256279729904	0.999890969658817	0.0250740695255023	0.865666392534007	2.59586982788894	4.35666562983632	1.67830666354304	0.00235125571630853	0.000215292580476057	0.000178990021867285
1stExon_ACADL	0.06221192	0.06099993	0.06341947	0.00241954	0.00120755	-0.00121199	0.999890969658817	0.952256279729904	0.999890969658817	0.0250740695255023	0.865666392534007	2.59586982788894	4.35666562983632	1.67830666354304	0.00235125571630853	0.000215292580476057	0.000178990021867285
TSS200_ACADL	0.1079157	0.11661105	0.1172454	0.000634350000000006	0.0093297	0.00869534999999999	0.990019328883309	0.395836098524283	0.345180212087055	0.0547124946688585	0.554529859497161	2.59586982788894	4.35666562983632	1.67830666354304	0.00235125571630853	0.000215292580476057	0.000178990021867285
TSS1500_ACADL	0.4550745	0.42398235	0.3821648	-0.04181755	-0.0729097000000001	-0.03109215	0.426293461345495	0.0933262986669721	0.0933262986669721	-0.237279963593784	0.104402385873374	2.59586982788894	4.35666562983632	1.67830666354304	0.00235125571630853	0.000215292580476057	0.000178990021867285
Body_ACADM	0.0656526	0.064669855	0.058212695	-0.00645716	-0.007439905	-0.000982745000000007	0.952256279729904	0.426293461345495	0.716411656683726	-0.0143877277395885	0.922679944515819	1.45053457799439	1.75724492315634	1.21144642107466	0.00191040653694295	3.44774389434712e-05	0.00545723098581829
5'UTR_ACADM	0.051504315	0.047037145	0.04573252	-0.001304625	-0.005771795	-0.00446716999999999	0.837777479258822	0.635139487269883	0.837777479258822	0.00535108407429857	0.958733266035197	1.45053457799439	1.75724492315634	1.21144642107466	0.00191040653694295	3.44774389434712e-05	0.00545723098581829
1stExon_ACADM	0.051504315	0.047037145	0.04573252	-0.001304625	-0.005771795	-0.00446716999999999	0.837777479258822	0.635139487269883	0.837777479258822	0.00535108407429857	0.958733266035197	1.45053457799439	1.75724492315634	1.21144642107466	0.00191040653694295	3.44774389434712e-05	0.00545723098581829
TSS200_ACADM	0.0634759	0.061359015	0.05445427	-0.006904745	-0.00902163	-0.002116885	0.433736099701466	0.433736099701466	0.273008062449821	-0.0607012981587648	0.558984857847044	1.45053457799439	1.75724492315634	1.21144642107466	0.00191040653694295	3.44774389434712e-05	0.00545723098581829
TSS1500_ACADM	0.7067032	0.7053225	0.71202975	0.00670725000000005	0.00532655000000004	-0.00138070000000001	0.778949859791899	0.999063458359406	0.980733323885512	0.000639874198753128	0.993432050726348	1.45053457799439	1.75724492315634	1.21144642107466	0.00191040653694295	3.44774389434712e-05	0.00545723098581829
Body_ACADS	0.8320509	0.8288771	0.83935645	0.0104793500000001	0.00730554999999999	-0.00317380000000012	0.855779373437478	0.467030988405816	0.993732435984299	0.0136303358135251	0.783710127130026	8.94725643025631	6.306429157	1.440911649	0.000649157522466809	2.11526782932482e-05	0.00879529062653101
1stExon_ACADS	0.05228522	0.05859016	0.05191577	-0.00667439	-0.00036945	0.00630494	0.716411656683726	0.716411656683726	0.426293461345495	0.108686544604491	0.462134853818708	8.94725643025631	6.306429157	1.440911649	0.000649157522466809	2.11526782932482e-05	0.00879529062653101
TSS200_ACADS	0.1155062	0.1236889	0.11835405	-0.00533485	0.00284784999999999	0.00818269999999999	0.837777479258822	0.433736099701466	0.0876820974182007	0.0920258407324159	0.372527879087771	8.94725643025631	6.306429157	1.440911649	0.000649157522466809	2.11526782932482e-05	0.00879529062653101
TSS1500_ACADS	0.21422355	0.2445263	0.2247296	-0.0197967	0.01050605	0.03030275	0.449036822040911	0.902400194401253	0.449036822040911	-0.0292561499969257	0.807266304178565	8.94725643025631	6.306429157	1.440911649	0.000649157522466809	2.11526782932482e-05	0.00879529062653101
3'UTR_ACADS	0.79042865	0.77013195	0.80208805	0.0319561	0.0116594000000001	-0.0202966999999999	0.686017125117228	0.902400194401253	0.902400194401253	0.0353438987273136	0.768187703810533	8.94725643025631	6.306429157	1.440911649	0.000649157522466809	2.11526782932482e-05	0.00879529062653101
Body_ACADSB	0.13563575	0.1268682	0.1250657	-0.00180249999999998	-0.01057005	-0.00876755000000001	0.967841310334529	0.90766077770748	0.778949859791899	-0.0166583179270714	0.830803755884954	1.57955722713254	2.36759526982786	1.49889806406438	0.000270663290941479	1.77682297668386e-06	0.000240004010957898
5'UTR_ACADSB	0.104664765	0.09643067	0.106259	0.00982833000000001	0.00159423500000001	-0.008234095	0.952256279729904	0.716411656683726	0.426293461345495	-0.0852719997605672	0.564439361482311	1.57955722713254	2.36759526982786	1.49889806406438	0.000270663290941479	1.77682297668386e-06	0.000240004010957898
1stExon_ACADSB	0.104664765	0.09643067	0.106259	0.00982833000000001	0.00159423500000001	-0.008234095	0.952256279729904	0.716411656683726	0.426293461345495	-0.0852719997605672	0.564439361482311	1.57955722713254	2.36759526982786	1.49889806406438	0.000270663290941479	1.77682297668386e-06	0.000240004010957898
TSS200_ACADSB	0.1070796	0.09496761	0.1022569	0.00728929000000002	-0.00482269999999999	-0.01211199	0.250293072084445	0.960171518075768	0.522069494142809	-0.000100760484634782	0.99904366559138	1.57955722713254	2.36759526982786	1.49889806406438	0.000270663290941479	1.77682297668386e-06	0.000240004010957898
TSS1500_ACADSB	0.1107354	0.10244315	0.11012535	0.00768220000000001	-0.000610049999999987	-0.00829225	0.686017125117228	0.994161229482218	0.449036822040911	-0.0610461847976843	0.610469132897745	1.57955722713254	2.36759526982786	1.49889806406438	0.000270663290941479	1.77682297668386e-06	0.000240004010957898
Body_ACADVL	0.09173831	0.095813605	0.092610945	-0.00320266	0.000872634999999997	0.00407529499999999	0.937502699053248	0.998260103959184	0.941190312353188	-0.00538438944347842	0.921787091656534	1.15202320077372	1.34177835069777	1.16471469480528	2.04887894368349e-05	1.20292245494341e-05	0.00210681993234837
5'UTR_ACADVL	0.040769075	0.03989863	0.046540005	0.00664137499999999	0.00577092999999999	-0.000870444999999997	0.902400194401253	0.902400194401253	0.994161229482218	-0.0148081855246572	0.901743424832065	1.15202320077372	1.34177835069777	1.16471469480528	2.04887894368349e-05	1.20292245494341e-05	0.00210681993234837
1stExon_ACADVL	0.040769075	0.03989863	0.046540005	0.00664137499999999	0.00577092999999999	-0.000870444999999997	0.902400194401253	0.902400194401253	0.994161229482218	-0.0148081855246572	0.901743424832065	1.15202320077372	1.34177835069777	1.16471469480528	2.04887894368349e-05	1.20292245494341e-05	0.00210681993234837
TSS200_ACADVL	0.062963035	0.056033075	0.058754865	0.00272179	-0.00420817	-0.00692996	0.902400194401253	0.994161229482218	0.686017125117228	-0.0304367499683324	0.799647625575894	1.15202320077372	1.34177835069777	1.16471469480528	2.04887894368349e-05	1.20292245494341e-05	0.00210681993234837
TSS1500_ACADVL	0.62422125	0.65775935	0.64952725	-0.00823210000000008	0.0253060000000001	0.0335381000000001	0.990019328883309	0.765931452348224	0.990019328883309	0.0614220633913566	0.505135006994328	1.15202320077372	1.34177835069777	1.16471469480528	2.04887894368349e-05	1.20292245494341e-05	0.00210681993234837
Body_ACAN	0.8817295	0.90224455	0.9019316	-0.00031295000000009	0.0202020999999999	0.02051505	0.908752654932866	0.980733323885512	0.621679771286278	0.0292237428902919	0.706890642138549	4.07329211681176	7.18272610167877	1.76337122300495	1.6745382679244e-06	9.27333332492871e-05	0.00903974020306714
5'UTR_ACAN	0.38835965	0.4049509	0.3288587	-0.0760922	-0.05950095	0.01659125	0.980733323885512	0.908752654932866	0.908752654932866	-0.000855069034071919	0.991223273778323	4.07329211681176	7.18272610167877	1.76337122300495	1.6745382679244e-06	9.27333332492871e-05	0.00903974020306714
1stExon_ACAN	0.1560281	0.1444037	0.13834775	-0.00605595	-0.01768035	-0.0116244	0.952256279729904	0.426293461345495	0.426293461345495	-0.04989089287605	0.736303319308268	4.07329211681176	7.18272610167877	1.76337122300495	1.6745382679244e-06	9.27333332492871e-05	0.00903974020306714
TSS1500_ACAN	0.1991311	0.25168925	0.24639785	-0.0052914	0.04726675	0.05255815	0.902400194401253	0.902400194401253	0.686017125117228	0.00597488436347504	0.960272439133159	4.07329211681176	7.18272610167877	1.76337122300495	1.6745382679244e-06	9.27333332492871e-05	0.00903974020306714
Body_ACAP1	0.2729862	0.27977605	0.25629645	-0.0234796	-0.01668975	0.00678984999999999	0.418038008789317	0.842628651159718	0.703573250893562	-0.0374849277265003	0.605717422928975	9.3384701093149	7.36929772	2.505073262	0.000139900763426773	3.24770923935108e-07	0.000182746792561478
TSS200_ACAP1	0.2742187	0.32684465	0.24683525	-0.0800094	-0.02738345	0.05262595	0.686017125117228	0.902400194401253	0.902400194401253	0.00175134318942026	0.988350849831805	9.3384701093149	7.36929772	2.505073262	0.000139900763426773	3.24770923935108e-07	0.000182746792561478
TSS1500_ACAP1	0.57210725	0.6076488	0.61319575	0.00554695000000005	0.0410885000000001	0.03554155	0.952256279729904	0.716411656683726	0.716411656683726	0.0844184541485829	0.568358192092926	9.3384701093149	7.36929772	2.505073262	0.000139900763426773	3.24770923935108e-07	0.000182746792561478
Body_ACAP2	0.6425242	0.6526768	0.631448	-0.0212287999999999	-0.0110762	0.0101526	0.883856130716639	0.399748156003673	0.414384782858359	-0.0158120435365135	0.818115176950236	1.23423213440972	1.43991707581794	1.16665012656359	6.42006841349682e-05	3.14617372712876e-05	0.00324315453544533
TSS200_ACAP2	0.060156285	0.05664843	0.06291603	0.00626760000000001	0.00275974500000001	-0.003507855	0.837777479258822	0.968289837864919	0.968289837864919	-0.0984006669253053	0.340178077458191	1.23423213440972	1.43991707581794	1.16665012656359	6.42006841349682e-05	3.14617372712876e-05	0.00324315453544533
TSS1500_ACAP2	0.07616184	0.072550055	0.07798466	0.005434605	0.00182282	-0.00361178499999999	0.990019328883309	0.918805221412117	0.765931452348224	-0.00472989968228411	0.95910924976393	1.23423213440972	1.43991707581794	1.16665012656359	6.42006841349682e-05	3.14617372712876e-05	0.00324315453544533
Body_ACAP3	0.76645045	0.75314075	0.7599428	0.00680205	-0.00650764999999998	-0.0133097	0.999600764988343	0.893276314535383	0.863958138936064	-0.0110135949759269	0.75356257663134	3.184017924	5.295955364	1.78185513983768	0.000235608983148734	3.09941680007783e-06	0.000623771479777803
TSS1500_ACAP3	0.047616565	0.04632932	0.052711105	0.00638178500000001	0.00509454	-0.00128724500000001	0.908752654932866	0.468149614591152	0.468149614591152	-0.0421320680914873	0.587640982820353	3.184017924	5.295955364	1.78185513983768	0.000235608983148734	3.09941680007783e-06	0.000623771479777803
3'UTR_ACAP3	0.85728325	0.85415605	0.86109665	0.00694059999999985	0.00381339999999986	-0.0031272	0.902400194401253	0.994161229482218	0.994161229482218	-0.00723377900738315	0.951910991818772	3.184017924	5.295955364	1.78185513983768	0.000235608983148734	3.09941680007783e-06	0.000623771479777803
Body_ACAT1	0.60087375	0.5881313	0.5830817	-0.00504959999999988	-0.0177920499999999	-0.0127424500000001	0.999325913718493	0.968289837864919	0.999325913718493	-0.0144847027184332	0.888605659535156	1.61629941567415	2.34755729675498	1.45242723841227	0.000661086918861729	8.07258920489518e-06	4.8970271841109e-06
5'UTR_ACAT1	0.042359215	0.04031805	0.041101325	0.000783275000000007	-0.00125789	-0.002041165	0.716411656683726	0.716411656683726	0.952256279729904	-0.0260851344121842	0.860302458746827	1.61629941567415	2.34755729675498	1.45242723841227	0.000661086918861729	8.07258920489518e-06	4.8970271841109e-06
1stExon_ACAT1	0.042359215	0.04031805	0.041101325	0.000783275000000007	-0.00125789	-0.002041165	0.716411656683726	0.716411656683726	0.952256279729904	-0.0260851344121842	0.860302458746827	1.61629941567415	2.34755729675498	1.45242723841227	0.000661086918861729	8.07258920489518e-06	4.8970271841109e-06
TSS200_ACAT1	0.05528422	0.05712113	0.052106175	-0.00501495499999999	-0.00317804499999999	0.00183691	0.85283384171513	0.85283384171513	0.960171518075768	-0.063250198414305	0.451364649795201	1.61629941567415	2.34755729675498	1.45242723841227	0.000661086918861729	8.07258920489518e-06	4.8970271841109e-06
TSS1500_ACAT1	0.1096362	0.11768095	0.1174836	-0.000197350000000013	0.00784739999999999	0.00804475	0.449036822040911	0.139822579488938	0.139822579488938	0.200962858804854	0.0905128220712261	1.61629941567415	2.34755729675498	1.45242723841227	0.000661086918861729	8.07258920489518e-06	4.8970271841109e-06
Body_ACAT2	0.27263985	0.28744125	0.2807102	-0.00673104999999996	0.00807035	0.0148014	0.996921283334837	0.960171518075768	0.996921283334837	-0.0153285985610446	0.855307473200732	2.22699611571014	3.32721944714489	1.49403917845807	0.0163188569249332	0.00125714630206903	0.000118380894622559
5'UTR_ACAT2	0.097491935	0.092881035	0.092945415	6.43800000000028e-05	-0.00454652	-0.0046109	0.952256279729904	0.426293461345495	0.426293461345495	-0.0111050289243289	0.940284657089586	2.22699611571014	3.32721944714489	1.49403917845807	0.0163188569249332	0.00125714630206903	0.000118380894622559
1stExon_ACAT2	0.09336125	0.09011168	0.087994535	-0.00211714499999999	-0.00536671499999999	-0.00324957000000001	0.902400194401253	0.686017125117228	0.686017125117228	-0.0115305305057082	0.923416829134144	2.22699611571014	3.32721944714489	1.49403917845807	0.0163188569249332	0.00125714630206903	0.000118380894622559
TSS200_ACAT2	0.065813155	0.064552235	0.063828175	-0.000724059999999999	-0.00198498	-0.00126092	0.960171518075768	0.85283384171513	0.960171518075768	-0.0127359173010169	0.879577239600521	2.22699611571014	3.32721944714489	1.49403917845807	0.0163188569249332	0.00125714630206903	0.000118380894622559
TSS1500_ACAT2	0.1320277	0.1380589	0.16535685	0.02729795	0.03332915	0.00603119999999999	0.0970748437978595	0.054141077480363	0.918805221412117	0.0713980916171874	0.438380943769801	2.22699611571014	3.32721944714489	1.49403917845807	0.0163188569249332	0.00125714630206903	0.000118380894622559
Body_ACBD3	0.24842905	0.21007395	0.21129075	0.00121679999999999	-0.0371383	-0.0383551	0.990019328883309	0.918805221412117	0.918805221412117	-0.0100926311303987	0.912881428509751	1.49973133620585	1.69707291243478	1.13158461883458	0.00845082502258476	2.51232935313051e-05	0.000493984059984742
5'UTR_ACBD3	0.06268337	0.06148729	0.0611633	-0.000323990000000003	-0.00152007000000001	-0.00119608	0.952256279729904	0.716411656683726	0.952256279729904	0.0043878966733486	0.976386849079507	1.49973133620585	1.69707291243478	1.13158461883458	0.00845082502258476	2.51232935313051e-05	0.000493984059984742
1stExon_ACBD3	0.05956107	0.062206675	0.0590542	-0.003152475	-0.000506869999999993	0.00264560500000001	0.918805221412117	0.578600141650845	0.918805221412117	-0.00377968852298069	0.967318872251032	1.49973133620585	1.69707291243478	1.13158461883458	0.00845082502258476	2.51232935313051e-05	0.000493984059984742
TSS200_ACBD3	0.088555735	0.091534085	0.0941519	0.00261781500000001	0.00559616500000001	0.00297835	0.902400194401253	0.686017125117228	0.449036822040911	-0.0145429612896326	0.903494765642076	1.49973133620585	1.69707291243478	1.13158461883458	0.00845082502258476	2.51232935313051e-05	0.000493984059984742
TSS1500_ACBD3	0.428108005	0.42791912	0.42386931	-0.00404980999999999	-0.00423869500000001	-0.000188885000000028	0.837777479258822	0.837777479258822	0.837777479258822	0.00183887153063693	0.985813415688528	1.49973133620585	1.69707291243478	1.13158461883458	0.00845082502258476	2.51232935313051e-05	0.000493984059984742
Body_ACBD4	0.59240485	0.6376691	0.59261685	-0.04505225	0.00021199999999999	0.04526425	0.686017125117228	0.99999947973759	0.902400194401253	0.00620491558697385	0.958744249773717	1.64443514922179	2.06303355235145	1.25455452185375	0.00180476393680022	9.45550549874987e-06	3.04402948703902e-05
5'UTR_ACBD4	0.07720031	0.075587075	0.07706121	0.00147413499999999	-0.000139100000000003	-0.00161323499999999	0.95263903790877	0.63457636812709	0.730701057240638	-0.0226939923305545	0.628852064843734	1.64443514922179	2.06303355235145	1.25455452185375	0.00180476393680022	9.45550549874987e-06	3.04402948703902e-05
1stExon_ACBD4	0.10952785	0.10424365	0.10419795	-4.56999999999957e-05	-0.0053299	-0.0052842	0.918805221412117	0.404587405685253	0.918805221412117	-0.0489938412552038	0.595140005999657	1.64443514922179	2.06303355235145	1.25455452185375	0.00180476393680022	9.45550549874987e-06	3.04402948703902e-05
TSS200_ACBD4	0.067279045	0.06420624	0.066673285	0.002467045	-0.000605760000000011	-0.00307280500000001	0.960171518075768	0.85283384171513	0.522069494142809	-0.0415187274045716	0.621238643350965	1.64443514922179	2.06303355235145	1.25455452185375	0.00180476393680022	9.45550549874987e-06	3.04402948703902e-05
TSS1500_ACBD4	0.095752545	0.091292415	0.09045889	-0.000833525000000002	-0.00529365499999999	-0.00446012999999999	0.778949859791899	0.908752654932866	0.778949859791899	-0.00229262246775044	0.976470635080597	1.64443514922179	2.06303355235145	1.25455452185375	0.00180476393680022	9.45550549874987e-06	3.04402948703902e-05
3'UTR_ACBD4	0.5742663	0.5976386	0.62149235	0.02385375	0.04722605	0.0233723	0.837777479258822	0.968289837864919	0.837777479258822	-0.0163110167334197	0.874668256200639	1.64443514922179	2.06303355235145	1.25455452185375	0.00180476393680022	9.45550549874987e-06	3.04402948703902e-05
Body_ACBD5	0.098923225	0.1002197	0.097820145	-0.002399555	-0.00110308000000001	0.00129647499999999	0.962074715994021	0.992546501319539	0.962074715994021	0.00666894890574105	0.910280396489046	1.26085302665572	1.32212164563185	1.04859299036513	0.00714386661298941	4.08902654405574e-05	0.000817829876991161
5'UTR_ACBD5	0.094558565	0.099479755	0.09529075	-0.004189005	0.00073218500000001	0.00492119000000001	0.888835081546934	0.965898148880028	0.888835081546934	0.067989039412669	0.319938609849886	1.26085302665572	1.32212164563185	1.04859299036513	0.00714386661298941	4.08902654405574e-05	0.000817829876991161
1stExon_ACBD5	0.099851505	0.098940475	0.100574	0.001633525	0.00072249499999999	-0.000911030000000007	0.918805221412117	0.990019328883309	0.918805221412117	0.0324396404017751	0.725039602487504	1.26085302665572	1.32212164563185	1.04859299036513	0.00714386661298941	4.08902654405574e-05	0.000817829876991161
TSS200_ACBD5	0.04316483	0.044393925	0.04523996	0.000846035000000002	0.00207513	0.001229095	0.686017125117228	0.686017125117228	0.139822579488938	-0.012997483169616	0.913708812793356	1.26085302665572	1.32212164563185	1.04859299036513	0.00714386661298941	4.08902654405574e-05	0.000817829876991161
TSS1500_ACBD5	0.07510036	0.08359171	0.078227525	-0.00536418500000001	0.00312716499999999	0.00849134999999999	0.921957500012161	0.997930475419302	0.695337197663355	0.108231243833748	0.0943519223054291	1.26085302665572	1.32212164563185	1.04859299036513	0.00714386661298941	4.08902654405574e-05	0.000817829876991161
Body_ACBD6	0.81203965	0.8297655	0.81303065	-0.01673485	0.000990999999999964	0.0177258499999999	0.692660139513439	0.692660139513439	0.370702569975768	0.0206037592247048	0.80636639290192	1.39119717152792	1.80861134177227	1.3000395477989	1.19278869667633e-05	8.93533711386991e-09	8.46867655359949e-06
5'UTR_ACBD6	0.04004205	0.0398136	0.040710925	0.000897324999999997	0.000668874999999999	-0.000228449999999998	0.686017125117228	0.902400194401253	0.686017125117228	-0.0421869276332109	0.724943484403743	1.39119717152792	1.80861134177227	1.3000395477989	1.19278869667633e-05	8.93533711386991e-09	8.46867655359949e-06
1stExon_ACBD6	0.068117505	0.06729988	0.069193695	0.00189381500000001	0.00107619	-0.000817625000000002	0.522069494142809	0.960171518075768	0.85283384171513	-0.0133308367234602	0.873997520305735	1.39119717152792	1.80861134177227	1.3000395477989	1.19278869667633e-05	8.93533711386991e-09	8.46867655359949e-06
TSS200_ACBD6	0.075903085	0.071692755	0.074781215	0.00308846000000002	-0.00112186999999998	-0.00421033	0.902400194401253	0.902400194401253	0.449036822040911	-0.0299734035078848	0.802635523885029	1.39119717152792	1.80861134177227	1.3000395477989	1.19278869667633e-05	8.93533711386991e-09	8.46867655359949e-06
TSS1500_ACBD6	0.092712095	0.09052501	0.09187035	0.00134534	-0.000841744999999991	-0.00218708499999999	0.262833842015551	0.902400194401253	0.449036822040911	0.00283898637046537	0.981117403152734	1.39119717152792	1.80861134177227	1.3000395477989	1.19278869667633e-05	8.93533711386991e-09	8.46867655359949e-06
Body_ACBD7	0.12532155	0.12469525	0.12565085	0.000955600000000001	0.000329300000000005	-0.000626299999999996	0.578600141650845	0.990019328883309	0.918805221412117	0.0179544330585594	0.845676355231995	1.44015538275068	1.62607908847041	1.12909975405891	0.00191067324135942	6.91562225192905e-05	0.000357202446964464
TSS200_ACBD7	0.0925213	0.087256655	0.092127945	0.00487129000000001	-0.000393354999999998	-0.00526464500000001	0.837777479258822	0.837777479258822	0.837777479258822	0.0377673533179769	0.714868087431136	1.44015538275068	1.62607908847041	1.12909975405891	0.00191067324135942	6.91562225192905e-05	0.000357202446964464
TSS1500_ACBD7	0.1093617	0.109924	0.11279105	0.00286705000000001	0.00342935	0.000562299999999988	0.994161229482218	0.994161229482218	0.994161229482218	-0.00466325818064594	0.96898866093921	1.44015538275068	1.62607908847041	1.12909975405891	0.00191067324135942	6.91562225192905e-05	0.000357202446964464
Body_ACCN1	0.56040465	0.62345905	0.6320982	0.00863915000000015	0.0716935500000001	0.0630544	0.931682558714346	0.000852121786547699	0.011821736614127	0.0559808219330572	0.0323868558852857	1.560081668534	2.11492718325182	1.35565158280412	0.00199026730167753	3.23171084922895e-05	0.00352029684871987
5'UTR_ACCN1	0.1644993	0.1614888	0.1608775	-0.000611299999999981	-0.00362180000000001	-0.00301050000000003	0.161404435232415	0.099563966287185	0.250293072084445	-0.0462650303063989	0.581882733171173	1.560081668534	2.11492718325182	1.35565158280412	0.00199026730167753	3.23171084922895e-05	0.00352029684871987
1stExon_ACCN1	0.1746317	0.15155115	0.1656464	0.01409525	-0.0089853	-0.02308055	0.153305649224872	0.153305649224872	0.153305649224872	-0.0597989791803637	0.441308242211855	1.560081668534	2.11492718325182	1.35565158280412	0.00199026730167753	3.23171084922895e-05	0.00352029684871987
TSS200_ACCN1	0.148929	0.1197094	0.16108435	0.04137495	0.01215535	-0.0292196	0.0179029607052694	0.85283384171513	0.099563966287185	-0.0371734729756868	0.658238246021415	1.560081668534	2.11492718325182	1.35565158280412	0.00199026730167753	3.23171084922895e-05	0.00352029684871987
TSS1500_ACCN1	0.34661295	0.2849797	0.3466242	0.0616445	1.12500000000182e-05	-0.06163325	0.562460902363926	0.695337197663355	0.120220675568444	-0.0165206582269419	0.799018074027007	1.560081668534	2.11492718325182	1.35565158280412	0.00199026730167753	3.23171084922895e-05	0.00352029684871987
3'UTR_ACCN1	0.7314089	0.7906707	0.7973949	0.00672420000000007	0.065986	0.0592617999999999	0.994161229482218	0.262833842015551	0.139822579488938	0.261338109571388	0.0265952988890992	1.560081668534	2.11492718325182	1.35565158280412	0.00199026730167753	3.23171084922895e-05	0.00352029684871987
Body_ACCN2	0.8384971	0.8355864	0.8231602	-0.0124261999999999	-0.0153369	-0.00291070000000004	0.980733323885512	0.778949859791899	0.999063458359406	-0.0583903443878088	0.452161353466837	2.19134622785995	2.93872724175839	1.34106021421742	0.00275230414523069	4.76108852558342e-05	0.000314968582165557
5'UTR_ACCN2	0.10050675	0.10305895	0.1117039	0.00864494999999998	0.01119715	0.0025522	0.686017125117228	0.686017125117228	0.902400194401253	-0.0122123374535562	0.918903283855461	2.19134622785995	2.93872724175839	1.34106021421742	0.00275230414523069	4.76108852558342e-05	0.000314968582165557
TSS200_ACCN2	0.05002598	0.052013475	0.04772616	-0.004287315	-0.00229981999999999	0.00198749500000001	0.902400194401253	0.902400194401253	0.902400194401253	0.024950779065771	0.835196621697593	2.19134622785995	2.93872724175839	1.34106021421742	0.00275230414523069	4.76108852558342e-05	0.000314968582165557
TSS1500_ACCN2	0.12970105	0.12735065	0.12017095	-0.00717970000000001	-0.00953009999999999	-0.00235039999999997	0.990019328883309	0.990019328883309	0.918805221412117	-0.0180321600206674	0.84501661018603	2.19134622785995	2.93872724175839	1.34106021421742	0.00275230414523069	4.76108852558342e-05	0.000314968582165557
Body_ACCN3	0.5551314	0.51290945	0.5081144	-0.00479505000000002	-0.0470170000000001	-0.0422219500000001	0.990019328883309	0.990019328883309	0.990019328883309	-0.0100422433380676	0.913314673112075	2.68218283175477	5.07172901759407	1.89089608566168	0.00253787410659405	0.000128667274941594	0.000165305939068255
5'UTR_ACCN3	0.73989295	0.7321552	0.73066105	-0.00149415000000008	-0.00923190000000007	-0.00773774999999999	0.686017125117228	0.686017125117228	0.994161229482218	-0.0929394468759611	0.437454878863847	2.68218283175477	5.07172901759407	1.89089608566168	0.00253787410659405	0.000128667274941594	0.000165305939068255
1stExon_ACCN3	0.79092585	0.7955345	0.79648785	0.000953349999999964	0.00556199999999996	0.00460864999999999	0.960171518075768	0.960171518075768	0.960171518075768	-0.0346643037068226	0.679994759283285	2.68218283175477	5.07172901759407	1.89089608566168	0.00253787410659405	0.000128667274941594	0.000165305939068255
TSS200_ACCN3	0.7360645	0.7399085	0.71689735	-0.02301115	-0.0191671499999999	0.00384400000000007	0.686017125117228	0.902400194401253	0.994161229482218	-0.030541653609028	0.798971549001647	2.68218283175477	5.07172901759407	1.89089608566168	0.00253787410659405	0.000128667274941594	0.000165305939068255
TSS1500_ACCN3	0.2908365	0.30446645	0.2663254	-0.03814105	-0.0245111	0.01362995	0.635139487269883	0.824076489466379	0.882919932556408	-0.0563023683837616	0.587864623847564	2.68218283175477	5.07172901759407	1.89089608566168	0.00253787410659405	0.000128667274941594	0.000165305939068255
Body_ACCN4	0.592568	0.5962386	0.5640096	-0.032229	-0.0285584	0.00367059999999997	0.492983120215651	0.492983120215651	0.918018425367236	-0.026023862016393	0.647020283214553	2.58478560940927	3.77962745980956	1.46225955686644	0.00605958080705746	0.00019031174085033	0.00152615529306232
5'UTR_ACCN4	0.1107532	0.15716045	0.13102265	-0.0261378	0.02026945	0.04640725	0.265687140281729	0.123757287711501	0.260807935638577	-0.151491414309463	0.100044210700702	2.58478560940927	3.77962745980956	1.46225955686644	0.00605958080705746	0.00019031174085033	0.00152615529306232
1stExon_ACCN4	0.3948369	0.35957125	0.24531255	-0.1142587	-0.14952435	-0.03526565	0.492983120215651	0.542254129517699	0.361270122816492	-0.0411420594726176	0.469721246424745	2.58478560940927	3.77962745980956	1.46225955686644	0.00605958080705746	0.00019031174085033	0.00152615529306232
TSS1500_ACCN4	0.41314795	0.44734445	0.4397514	-0.00759304999999999	0.02660345	0.0341965	0.578600141650845	0.404587405685253	0.918805221412117	-0.108501187750193	0.238152817412613	2.58478560940927	3.77962745980956	1.46225955686644	0.00605958080705746	0.00019031174085033	0.00152615529306232
3'UTR_ACCN4	0.60158875	0.6005862	0.6563056	0.0557194000000001	0.05471685	-0.00100255000000005	0.952256279729904	0.716411656683726	0.999890969658817	0.189715164330013	0.196528918514841	2.58478560940927	3.77962745980956	1.46225955686644	0.00605958080705746	0.00019031174085033	0.00152615529306232
TSS1500_ACCN5	0.5233244	0.51818725	0.6346723	0.11648505	0.1113479	-0.00513714999999992	0.0144279021764284	0.165034730640562	0.449036822040911	0.132220265119382	0.271695428529395	4.75852309411511	7.030199001	1.931844961	0.00274310881619338	9.28502309669841e-06	3.89545923947674e-05
5'UTR_ACCS	0.06844242	0.066332975	0.070393795	0.00406082000000002	0.00195137500000001	-0.00210944500000002	0.99992460868065	0.765931452348224	0.918805221412117	-0.028914326788543	0.753907780756716	1.35830487298626	1.97465421716347	1.45376362585091	4.76045658069467e-05	2.0022625262514e-08	1.42586310849304e-05
1stExon_ACCS	0.061095205	0.05629949	0.05941272	0.00311323000000001	-0.001682485	-0.00479571500000001	0.999325913718493	0.635139487269883	0.837777479258822	-0.0150406947468743	0.884358850766859	1.35830487298626	1.97465421716347	1.45376362585091	4.76045658069467e-05	2.0022625262514e-08	1.42586310849304e-05
TSS200_ACCS	0.070316315	0.070034025	0.06978703	-0.000246995	-0.00052928499999999	-0.000282289999999991	0.996921283334837	0.960171518075768	0.960171518075768	-0.112108774376232	0.180961047210901	1.35830487298626	1.97465421716347	1.45376362585091	4.76045658069467e-05	2.0022625262514e-08	1.42586310849304e-05
TSS1500_ACCS	0.15258445	0.16125785	0.1484508	-0.01280705	-0.00413364999999999	0.0086734	0.826409327171219	0.901537358516608	0.578600141650845	-0.119323589987568	0.196166567510541	1.35830487298626	1.97465421716347	1.45376362585091	4.76045658069467e-05	2.0022625262514e-08	1.42586310849304e-05
TSS1500_ACCSL	0.65739025	0.72644655	0.70448555	-0.021961	0.0470953000000001	0.0690563000000001	0.902400194401253	0.686017125117228	0.902400194401253	0.0935244979911879	0.434562724292117	14.7168903644021	9.11681742	3.348476532	0.00193174581900791	8.43608966706828e-06	4.15987889730293e-05
Body_ACD	0.075140175	0.077966565	0.075151745	-0.00281482	1.15699999999885e-05	0.00282638999999998	0.902400194401253	0.994161229482218	0.902400194401253	0.0100762686584084	0.933051893443452	2.03622331311134	2.51210248141415	1.23370676744471	0.0032045081584472	0.000255705036602773	0.0430438077821566
1stExon_ACD	0.0550624	0.055293475	0.055298915	5.44000000000239e-06	0.000236515000000007	0.000231075000000004	0.994161229482218	0.994161229482218	0.994161229482218	0.0198755006202275	0.868382074255381	2.03622331311134	2.51210248141415	1.23370676744471	0.0032045081584472	0.000255705036602773	0.0430438077821566
TSS200_ACD	0.036994065	0.037891735	0.03650623	-0.001385505	-0.000487835000000006	0.000897669999999989	0.994161229482218	0.449036822040911	0.449036822040911	0.0151369532485249	0.899573140962204	2.03622331311134	2.51210248141415	1.23370676744471	0.0032045081584472	0.000255705036602773	0.0430438077821566
TSS1500_ACD	0.7468159	0.75273375	0.7265327	-0.0262010500000001	-0.0202832000000001	0.00591785	0.695856709420763	0.999336358105119	0.445174759829286	0.00306265139598609	0.945373787061102	2.03622331311134	2.51210248141415	1.23370676744471	0.0032045081584472	0.000255705036602773	0.0430438077821566
Body_ACE	0.8305485	0.8301013	0.8331941	0.00309280000000001	0.00264560000000003	-0.000447199999999981	0.583243587462469	0.695337197663355	0.990026915814719	-0.00368631986960785	0.954791714348814	11.32330639	14.02686879	1.94597473509732	0.00414983929174907	0.000169663176142678	0.00454543774642433
1stExon_ACE	0.09915766	0.103541	0.09926962	-0.00427137999999999	0.000111960000000008	0.00438334	0.449036822040911	0.994161229482218	0.686017125117228	-0.00666959013529946	0.955657689139014	11.32330639	14.02686879	1.94597473509732	0.00414983929174907	0.000169663176142678	0.00454543774642433
TSS200_ACE	0.092862285	0.088383835	0.087808225	-0.000575610000000004	-0.00505406000000001	-0.00447845000000001	0.918805221412117	0.990019328883309	0.578600141650845	-0.00187037400399708	0.983824413136468	11.32330639	14.02686879	1.94597473509732	0.00414983929174907	0.000169663176142678	0.00454543774642433
TSS1500_ACE	0.4963257	0.5413576	0.5060828	-0.0352748000000001	0.00975709999999996	0.0450319	0.404587405685253	0.765931452348224	0.404587405685253	-0.0798789751461994	0.385800465680445	11.32330639	14.02686879	1.94597473509732	0.00414983929174907	0.000169663176142678	0.00454543774642433
5'UTR_ACE2	0.76926625	0.7635498	0.78270415	0.01915435	0.0134379	-0.00571644999999998	0.214534631549035	0.716411656683726	0.952256279729904	0.116063097432503	0.432117748842127	2.69094904267246	11.9500796181987	4.44084203331129	0.00193689200185949	2.284993829142e-06	2.1188839260157e-05
TSS1500_ACE2	0.84188125	0.8439537	0.85393	0.00997630000000005	0.0120487499999999	0.00207244999999989	0.449036822040911	0.449036822040911	0.902400194401253	0.109835323339153	0.358380493862995	2.69094904267246	11.9500796181987	4.44084203331129	0.00193689200185949	2.284993829142e-06	2.1188839260157e-05
5'UTR_ACER1	0.45285775	0.4906558	0.4572775	-0.0333783	0.00441975	0.03779805	0.426293461345495	0.952256279729904	0.214534631549035	0.0410876618496846	0.781567347542016	4.320020292	7.14049429	6.45703023003212	1.80761171696575e-06	1.17829690591971e-06	0.00128291935819505
1stExon_ACER1	0.5328119	0.53067975	0.53478955	0.00410979999999994	0.00197764999999994	-0.00213215	0.686017125117228	0.686017125117228	0.449036822040911	0.039743460696989	0.740294518989464	4.320020292	7.14049429	6.45703023003212	1.80761171696575e-06	1.17829690591971e-06	0.00128291935819505
TSS200_ACER1	0.3631127	0.41292095	0.372813	-0.04010795	0.00970030000000005	0.0498082500000001	0.0349979775583762	0.952256279729904	0.0111993538834297	0.0756968548059272	0.609103409960448	4.320020292	7.14049429	6.45703023003212	1.80761171696575e-06	1.17829690591971e-06	0.00128291935819505
TSS1500_ACER1	0.72075685	0.73110395	0.72306225	-0.00804170000000004	0.00230540000000001	0.0103471000000001	0.716411656683726	0.952256279729904	0.716411656683726	-0.0127101361295758	0.931672617029062	4.320020292	7.14049429	6.45703023003212	1.80761171696575e-06	1.17829690591971e-06	0.00128291935819505
Body_ACER2	0.09194926	0.096296865	0.09250908	-0.00378778500000002	0.000559819999999989	0.004347605	0.433736099701466	0.968289837864919	0.635139487269883	0.000845348861194956	0.99347800915627	1.31038300056713	1.56082190134418	1.19111885660044	0.000138874514162555	9.37951620755515e-08	3.56747537065733e-05
TSS1500_ACER2	0.56581295	0.56655565	0.4011128	-0.16544285	-0.16470015	0.000742699999999985	0.630393265699452	0.35442495470531	0.952256279729904	0.00944615718751206	0.949752867971987	1.31038300056713	1.56082190134418	1.19111885660044	0.000138874514162555	9.37951620755515e-08	3.56747537065733e-05
Body_ACER3	0.8108124	0.8001339	0.81422	0.0140860999999999	0.00340759999999984	-0.0106785	0.468149614591152	0.980733323885512	0.621679771286278	0.00129425674677005	0.986715640962742	3.19251391887191	11.3563432610615	3.55717893473564	0.00814965633048233	0.000464349598339853	0.000203419560307265
1stExon_ACER3	0.058707315	0.060504515	0.057113365	-0.00339115	-0.00159395	0.0017972	0.426293461345495	0.716411656683726	0.426293461345495	-0.0568691371533609	0.701033179690503	3.19251391887191	11.3563432610615	3.55717893473564	0.00814965633048233	0.000464349598339853	0.000203419560307265
TSS1500_ACER3	0.57361855	0.61062365	0.68355705	0.0729334	0.1099385	0.0370051	0.433736099701466	0.273008062449821	0.837777479258822	0.0728354090273777	0.480668660945127	3.19251391887191	11.3563432610615	3.55717893473564	0.00814965633048233	0.000464349598339853	0.000203419560307265
3'UTR_ACER3	0.74554345	0.74121135	0.76378465	0.0225733000000001	0.0182412000000001	-0.00433210000000006	0.214534631549035	0.426293461345495	0.426293461345495	-0.107530063393594	0.466940725410763	3.19251391887191	11.3563432610615	3.55717893473564	0.00814965633048233	0.000464349598339853	0.000203419560307265
Body_ACHE	0.70801915	0.72513285	0.7389802	0.0138473499999999	0.03096105	0.0171137000000001	0.110816436620434	0.0265617323259386	0.997100905664073	0.0917019352330543	0.0933085037350607	2.38486772446721	3.71993726711173	1.55980863380705	0.00298802375945509	2.40191639582957e-05	0.00276699124689303
5'UTR_ACHE	0.08742269	0.089104965	0.08921119	0.000106224999999988	0.0017885	0.00168227500000001	0.703573250893562	0.999718001090859	0.842628651159718	0.0365532232041672	0.614713181595006	2.38486772446721	3.71993726711173	1.55980863380705	0.00298802375945509	2.40191639582957e-05	0.00276699124689303
1stExon_ACHE	0.045138775	0.050050975	0.04589808	-0.004152895	0.000759305000000002	0.0049122	0.214534631549035	0.952256279729904	0.0933262986669721	0.129306691240427	0.381065999270892	2.38486772446721	3.71993726711173	1.55980863380705	0.00298802375945509	2.40191639582957e-05	0.00276699124689303
TSS200_ACHE	0.0585299	0.068377155	0.06226696	-0.006110195	0.00373706	0.009847255	0.716411656683726	0.999890969658817	0.716411656683726	0.179830441739248	0.221306822252737	2.38486772446721	3.71993726711173	1.55980863380705	0.00298802375945509	2.40191639582957e-05	0.00276699124689303
TSS1500_ACHE	0.070369255	0.078441725	0.08737316	0.008931435	0.017003905	0.00807247000000001	0.85283384171513	0.85283384171513	0.996921283334837	0.0642691296713826	0.444093149594593	2.38486772446721	3.71993726711173	1.55980863380705	0.00298802375945509	2.40191639582957e-05	0.00276699124689303
3'UTR_ACHE	0.096847605	0.10617045	0.1009252	-0.00524525000000001	0.00407759499999999	0.009322845	0.370702569975768	0.522069494142809	0.370702569975768	0.131237702112658	0.116900676569344	2.38486772446721	3.71993726711173	1.55980863380705	0.00298802375945509	2.40191639582957e-05	0.00276699124689303
Body_ACIN1	0.2649897	0.27297785	0.2760389	0.00306105000000001	0.0110492	0.00798814999999997	0.794824122019366	0.995689189334516	0.97936311445764	-0.00479238329335947	0.920884369908798	1.19063704844977	1.35476347111503	1.1378475689791	0.000293194269317883	1.0069091739951e-05	0.000623544106021069
5'UTR_ACIN1	0.1007746	0.095666485	0.1019852	0.006318715	0.00121060000000001	-0.005108115	0.555074382770743	0.943999037865147	0.943999037865147	0.00660992992323384	0.927498322925799	1.19063704844977	1.35476347111503	1.1378475689791	0.000293194269317883	1.0069091739951e-05	0.000623544106021069
1stExon_ACIN1	0.08842708	0.083916295	0.09468669	0.010770395	0.00625961000000001	-0.00451078499999999	0.630688574422087	0.965898148880028	0.965898148880028	0.00513561873432709	0.94018256326748	1.19063704844977	1.35476347111503	1.1378475689791	0.000293194269317883	1.0069091739951e-05	0.000623544106021069
TSS200_ACIN1	0.08715565	0.08239494	0.081257015	-0.001137925	-0.005898635	-0.00476071	0.433736099701466	0.433736099701466	0.433736099701466	-0.0939178859152271	0.362736422968248	1.19063704844977	1.35476347111503	1.1378475689791	0.000293194269317883	1.0069091739951e-05	0.000623544106021069
TSS1500_ACIN1	0.087742035	0.08509477	0.082248725	-0.00284604500000001	-0.00549331	-0.002647265	0.968289837864919	0.837777479258822	0.837777479258822	0.020533852969252	0.84259499142361	1.19063704844977	1.35476347111503	1.1378475689791	0.000293194269317883	1.0069091739951e-05	0.000623544106021069
Body_ACLY	0.8336957	0.83131795	0.8294688	-0.00184915000000008	-0.00422690000000003	-0.00237774999999996	0.265687140281729	0.918805221412117	0.765931452348224	-0.0169491172958944	0.854218925059047	1.1572270870003	1.46464986601436	1.26565466922395	0.000147975196079292	7.06651208490064e-05	0.0041646580741387
5'UTR_ACLY	0.10825525	0.10182965	0.1073435	0.00551385000000001	-0.000911749999999989	-0.0064256	0.842628651159718	0.30267225802341	0.990774650947514	-0.0816125789039761	0.260440365435749	1.1572270870003	1.46464986601436	1.26565466922395	0.000147975196079292	7.06651208490064e-05	0.0041646580741387
TSS200_ACLY	0.05513561	0.05151431	0.0508926	-0.000621710000000004	-0.00424301000000001	-0.0036213	0.765931452348224	0.990019328883309	0.990019328883309	0.0178180306620596	0.846834394302931	1.1572270870003	1.46464986601436	1.26565466922395	0.000147975196079292	7.06651208490064e-05	0.0041646580741387
TSS1500_ACLY	0.10540585	0.100574055	0.098933075	-0.00164097999999999	-0.00647277499999999	-0.004831795	0.994161229482218	0.686017125117228	0.994161229482218	-0.132195973658337	0.268313441408797	1.1572270870003	1.46464986601436	1.26565466922395	0.000147975196079292	7.06651208490064e-05	0.0041646580741387
Body_ACMSD	0.82981655	0.8204171	0.82892215	0.0085050499999999	-0.000894400000000184	-0.00939945000000009	0.273008062449821	0.273008062449821	0.635139487269883	0.0467288503016222	0.651199188703552	2.9019754930015	8.30064531722978	2.86034301021766	0.00192558985037117	2.90475339903411e-05	0.000117821123534441
TSS1500_ACMSD	0.6641268	0.6180594	0.6811069	0.0630475	0.0169801000000001	-0.0460674	0.0299135671226802	0.139822579488938	0.449036822040911	0.271098357264572	0.0212561275572601	2.9019754930015	8.30064531722978	2.86034301021766	0.00192558985037117	2.90475339903411e-05	0.000117821123534441
Body_ACN9	0.6905466	0.6877864	0.7146844	0.026898	0.0241378	-0.00276019999999999	0.918805221412117	0.918805221412117	0.990019328883309	0.0144635278861894	0.875410494384339	1.42291574208914	2.41147477717748	1.69474179380215	7.81151882343656e-06	1.02908123770104e-07	0.000374495973618877
5'UTR_ACN9	0.080416595	0.08652325	0.0879765	0.00145325	0.00755990499999999	0.00610665499999999	0.952256279729904	0.426293461345495	0.716411656683726	-0.110999659562834	0.452603090367255	1.42291574208914	2.41147477717748	1.69474179380215	7.81151882343656e-06	1.02908123770104e-07	0.000374495973618877
1stExon_ACN9	0.079300965	0.078143005	0.074278155	-0.00386485	-0.00502281	-0.00115796	0.999325913718493	0.635139487269883	0.968289837864919	-0.060075282555356	0.560950608609043	1.42291574208914	2.41147477717748	1.69474179380215	7.81151882343656e-06	1.02908123770104e-07	0.000374495973618877
TSS1500_ACN9	0.5329555	0.48350195	0.393132	-0.0903699499999999	-0.1398235	-0.0494535500000001	0.449036822040911	0.449036822040911	0.449036822040911	-0.099819381456184	0.404135446099623	1.42291574208914	2.41147477717748	1.69474179380215	7.81151882343656e-06	1.02908123770104e-07	0.000374495973618877
Body_ACO1	0.7918522	0.79272785	0.7559475	-0.03678035	-0.0359047	0.000875650000000006	0.716411656683726	0.426293461345495	0.952256279729904	-0.206478113408955	0.159119482159846	1.92668964098251	2.31945556895716	1.20385531723436	0.00503344857420245	0.000283372421761098	8.08213736463384e-05
5'UTR_ACO1	0.459403	0.46545165	0.4696527	0.00420105000000004	0.0102497	0.00604864999999999	0.968289837864919	0.837777479258822	0.968289837864919	0.000971895659003232	0.992501708431746	1.92668964098251	2.31945556895716	1.20385531723436	0.00503344857420245	0.000283372421761098	8.08213736463384e-05
TSS200_ACO1	0.06443084	0.068502125	0.06947625	0.000974125000000006	0.00504541000000001	0.00407128500000001	0.952256279729904	0.952256279729904	0.952256279729904	0.0221062126395924	0.88144528337608	1.92668964098251	2.31945556895716	1.20385531723436	0.00503344857420245	0.000283372421761098	8.08213736463384e-05
TSS1500_ACO1	0.11841795	0.1203812	0.11501015	-0.00537104999999999	-0.00340779999999999	0.00196325	0.686017125117228	0.994161229482218	0.902400194401253	-0.00116538807140784	0.992248210582722	1.92668964098251	2.31945556895716	1.20385531723436	0.00503344857420245	0.000283372421761098	8.08213736463384e-05
Body_ACO2	0.34953315	0.33944375	0.3271195	-0.01232425	-0.02241365	-0.0100894	0.994161229482218	0.994161229482218	0.902400194401253	0.00496304502799089	0.966996114429883	1.58496748384202	1.9285232572293	1.21675887795154	0.00260452410061616	3.89529737365164e-05	0.00468552714746222
TSS200_ACO2	0.068098995	0.06919862	0.0708811	0.00168248000000001	0.00278210500000001	0.00109962499999999	0.85283384171513	0.692660139513439	0.370702569975768	0.101313430955708	0.22694074336143	1.58496748384202	1.9285232572293	1.21675887795154	0.00260452410061616	3.89529737365164e-05	0.00468552714746222
TSS1500_ACO2	0.083127955	0.07934462	0.086344485	0.00699986499999999	0.00321653	-0.003783335	0.522069494142809	0.85283384171513	0.960171518075768	0.0305969947706667	0.71582126364016	1.58496748384202	1.9285232572293	1.21675887795154	0.00260452410061616	3.89529737365164e-05	0.00468552714746222
Body_ACOT1	0.69492585	0.749294	0.64641395	-0.10288005	-0.0485118999999999	0.0543681499999999	0.952256279729904	0.716411656683726	0.716411656683726	0.0333208549689006	0.822110920695693	3.34657658609666	57.8087949477831	17.2740092630629	0.00835520754259031	0.000130128432953861	6.10480781309646e-05
Body_ACOT11	0.64469605	0.62760005	0.62087105	-0.00672899999999998	-0.0238250000000001	-0.0170960000000001	0.820931716300779	0.0452144723623148	0.236903249920147	-0.0597009052006027	0.203196015370755	1.83338096192873	2.95223519524284	1.61026827296006	9.03926365180348e-05	2.57384244874838e-07	0.000169330722129125
TSS1500_ACOT11	0.6590098	0.54586225	0.57913265	0.0332704	-0.07987715	-0.11314755	0.968289837864919	0.160069453002213	0.160069453002213	-0.155539754295604	0.130220101524831	1.83338096192873	2.95223519524284	1.61026827296006	9.03926365180348e-05	2.57384244874838e-07	0.000169330722129125
Body_ACOT12	0.71340405	0.62235735	0.55550375	-0.0668536000000001	-0.1579003	-0.0910467	0.765931452348224	0.765931452348224	0.918805221412117	-0.0347746164309879	0.706126281322097	9.33721053208344	4.04294177	1.698319526	0.000296856671026269	8.22729543903469e-07	0.000181111255141971
TSS1500_ACOT12	0.44430315	0.32420065	0.4404115	0.11621085	-0.00389164999999997	-0.1201025	0.00150534978173122	0.160069453002213	0.0448622764333746	0.0649028838527465	0.529841152378885	9.33721053208344	4.04294177	1.698319526	0.000296856671026269	8.22729543903469e-07	0.000181111255141971
Body_ACOT2	0.22845205	0.2246875	0.2413292	0.0166417	0.01287715	-0.00376455000000001	0.837777479258822	0.837777479258822	0.999325913718493	0.00844990255901123	0.934878349502813	1.71257265859386	2.80825141166848	1.63978526550474	0.000647140958083177	6.38560332565009e-05	0.00413866190948279
1stExon_ACOT2	0.079040725	0.078040045	0.076875045	-0.001165	-0.00216568	-0.00100068	0.686017125117228	0.994161229482218	0.686017125117228	0.0983323911516674	0.411208151274324	1.71257265859386	2.80825141166848	1.63978526550474	0.000647140958083177	6.38560332565009e-05	0.00413866190948279
TSS1500_ACOT2	0.6011984	0.59426385	0.66013875	0.0658749000000001	0.0589403500000001	-0.00693454999999998	0.902400194401253	0.686017125117228	0.994161229482218	0.0515287873911345	0.667290383580844	1.71257265859386	2.80825141166848	1.63978526550474	0.000647140958083177	6.38560332565009e-05	0.00413866190948279
Body_ACOT4	0.54335095	0.51012195	0.54840155	0.0382796	0.00505060000000002	-0.033229	0.426293461345495	0.214534631549035	0.716411656683726	-0.00785201514165526	0.957758078068148	2.59691646525484	13.2414705628989	5.09892048514523	0.0015688508713247	1.06865183171614e-05	0.001753135885435
5'UTR_ACOT4	0.09945634	0.08667886	0.09224747	0.00556861	-0.00720887000000001	-0.01277748	0.450416690519549	0.426293461345495	0.0475639506389489	-0.16276494662426	0.274340177442086	2.59691646525484	13.2414705628989	5.09892048514523	0.0015688508713247	1.06865183171614e-05	0.001753135885435
1stExon_ACOT4	0.09945634	0.08841611	0.09204364	0.00362752999999999	-0.00741270000000001	-0.01104023	0.839076105281806	0.265687140281729	0.541046283330739	-0.162380077569126	0.0776663780916509	2.59691646525484	13.2414705628989	5.09892048514523	0.0015688508713247	1.06865183171614e-05	0.001753135885435
TSS1500_ACOT4	0.82606155	0.84084535	0.83093585	-0.00990950000000013	0.0048743	0.0147838000000001	0.968289837864919	0.635139487269883	0.837777479258822	0.0164197159045918	0.87383988693399	2.59691646525484	13.2414705628989	5.09892048514523	0.0015688508713247	1.06865183171614e-05	0.001753135885435
5'UTR_ACOT6	0.7776075	0.78177775	0.7751637	-0.00661405000000004	-0.0024438	0.00417025000000004	0.952256279729904	0.952256279729904	0.952256279729904	-0.0941947595465956	0.524244445864082	2.54862776254542	7.25485579	3.82140408	0.000329921201237291	9.24389683773064e-07	0.000489762981143537
1stExon_ACOT6	0.7776075	0.78177775	0.7751637	-0.00661405000000004	-0.0024438	0.00417025000000004	0.952256279729904	0.952256279729904	0.952256279729904	-0.0941947595465956	0.524244445864082	2.54862776254542	7.25485579	3.82140408	0.000329921201237291	9.24389683773064e-07	0.000489762981143537
TSS200_ACOT6	0.7384738	0.7269542	0.73396855	0.00701434999999995	-0.00450525000000002	-0.0115196	0.994161229482218	0.902400194401253	0.994161229482218	-0.0431258003203463	0.719073301500629	2.54862776254542	7.25485579	3.82140408	0.000329921201237291	9.24389683773064e-07	0.000489762981143537
Body_ACOT7	0.7988011	0.7959114	0.7715213	-0.0243901000000001	-0.0272798	-0.00288969999999988	0.0733007388001651	0.0206434610396682	0.934508379428965	-0.0774445283969354	0.00080037546928666	1.63750819926061	2.1598804652682	1.31900436666116	0.00250945342615785	0.000213439024281397	1.44830872018208e-05
5'UTR_ACOT7	0.54154475	0.4775184	0.45139835	-0.0261200500000001	-0.0901464000000001	-0.06402635	0.765931452348224	0.404587405685253	0.918805221412117	-0.117775033850522	0.20015131399057	1.63750819926061	2.1598804652682	1.31900436666116	0.00250945342615785	0.000213439024281397	1.44830872018208e-05
1stExon_ACOT7	0.46362205	0.42999	0.37047395	-0.05951605	-0.0931481	-0.03363205	0.842628651159718	0.30267225802341	0.943999037865147	-0.0826678007231946	0.254306715551393	1.63750819926061	2.1598804652682	1.31900436666116	0.00250945342615785	0.000213439024281397	1.44830872018208e-05
TSS200_ACOT7	0.081241735	0.085191565	0.08346497	-0.001726595	0.00222323499999999	0.00394982999999999	0.262833842015551	0.686017125117228	0.262833842015551	-0.160530294357175	0.17796097283899	1.63750819926061	2.1598804652682	1.31900436666116	0.00250945342615785	0.000213439024281397	1.44830872018208e-05
TSS1500_ACOT7	0.52458845	0.50451255	0.45559365	-0.0489189	-0.0689948	-0.0200759	0.699374199935276	0.699374199935276	0.995689189334516	-0.0491515517351926	0.308083336750176	1.63750819926061	2.1598804652682	1.31900436666116	0.00250945342615785	0.000213439024281397	1.44830872018208e-05
Body_ACOT8	0.57623175	0.5636971	0.5776183	0.0139212	0.00138654999999988	-0.0125346500000001	0.686017125117228	0.449036822040911	0.994161229482218	-0.0249634926867097	0.835113826082431	2.0946809448848	3.79833381909041	1.81332332657436	0.00403541530982407	9.53258490304354e-06	0.000695262546732422
1stExon_ACOT8	0.199286725	0.18251352	0.19579518	0.01328166	-0.00349154499999998	-0.016773205	0.426293461345495	0.716411656683726	0.426293461345495	-0.0202779919816433	0.89118828863408	2.0946809448848	3.79833381909041	1.81332332657436	0.00403541530982407	9.53258490304354e-06	0.000695262546732422
TSS200_ACOT8	0.077389435	0.076372195	0.077663145	0.00129094999999999	0.000273709999999983	-0.00101724	0.990019328883309	0.918805221412117	0.918805221412117	-0.0139133645727623	0.880113555171621	2.0946809448848	3.79833381909041	1.81332332657436	0.00403541530982407	9.53258490304354e-06	0.000695262546732422
TSS1500_ACOT8	0.11121135	0.1037611	0.11296085	0.00919975000000001	0.0017495	-0.00745025000000001	0.449036822040911	0.994161229482218	0.262833842015551	0.0208015234409623	0.862308428674802	2.0946809448848	3.79833381909041	1.81332332657436	0.00403541530982407	9.53258490304354e-06	0.000695262546732422
Body_ACOT9	0.14357695	0.14233295	0.13265115	-0.00968180000000002	-0.0109258	-0.00124399999999997	0.635139487269883	0.635139487269883	0.999325913718493	-0.024377517949296	0.81362191352409	1.40921706937925	1.78225445176483	1.26471250632091	0.000470933489384754	4.24844921814465e-05	0.000662333500132716
TSS200_ACOT9	0.05401586	0.05597887	0.053578625	-0.002400245	-0.000437234999999994	0.00196301	0.960171518075768	0.960171518075768	0.85283384171513	-0.00488624585015353	0.953649645344339	1.40921706937925	1.78225445176483	1.26471250632091	0.000470933489384754	4.24844921814465e-05	0.000662333500132716
TSS1500_ACOT9	0.1109702	0.1096846	0.10515735	-0.00452724999999998	-0.00581284999999999	-0.00128560000000001	0.968289837864919	0.837777479258822	0.968289837864919	-0.00539265524942305	0.958412960259498	1.40921706937925	1.78225445176483	1.26471250632091	0.000470933489384754	4.24844921814465e-05	0.000662333500132716
Body_ACOX1	0.05810831	0.05684167	0.05509432	-0.00174734999999999	-0.00301398999999999	-0.00126664	0.968289837864919	0.968289837864919	0.968289837864919	-0.0122769993081422	0.905498569675391	1.56555212179647	1.94423918264362	1.24188722660515	0.00103244682449315	2.97728755859315e-05	0.000663786925801913
5'UTR_ACOX1	0.04984818	0.04996218	0.047626525	-0.002335655	-0.002221655	0.000114000000000003	0.837777479258822	0.824076489466379	0.796075763888991	-0.03351016103887	0.747162275348445	1.56555212179647	1.94423918264362	1.24188722660515	0.00103244682449315	2.97728755859315e-05	0.000663786925801913
1stExon_ACOX1	0.05878886	0.05881985	0.054242215	-0.004577635	-0.004546645	3.09900000000016e-05	0.778949859791899	0.574870832867458	0.962960337380188	0.0132301292849838	0.865250617543701	1.56555212179647	1.94423918264362	1.24188722660515	0.00103244682449315	2.97728755859315e-05	0.000663786925801913
TSS1500_ACOX1	0.10700825	0.101476245	0.1134353	0.011959055	0.00642705	-0.00553200500000001	0.968289837864919	0.837777479258822	0.837777479258822	0.0194395252010012	0.850884188948818	1.56555212179647	1.94423918264362	1.24188722660515	0.00103244682449315	2.97728755859315e-05	0.000663786925801913
3'UTR_ACOX1	0.47756305	0.5165201	0.44919045	-0.0673296499999999	-0.0283726	0.0389570499999999	0.449036822040911	0.902400194401253	0.686017125117228	-0.049305618750253	0.680852391408282	1.56555212179647	1.94423918264362	1.24188722660515	0.00103244682449315	2.97728755859315e-05	0.000663786925801913
Body_ACOX2	0.7446743	0.7441243	0.73615155	-0.00797274999999997	-0.00852275000000002	-0.00055000000000005	0.902400194401253	0.449036822040911	0.902400194401253	-0.126985383067338	0.287800526841216	2.99188471311428	5.34860375210414	1.78770382717613	0.00164859533534452	0.000124246732409302	0.000812689950060528
5'UTR_ACOX2	0.5426895	0.4891483	0.3802585	-0.1088898	-0.162431	-0.0535412000000001	0.0111993538834297	0.000119651216703209	0.214534631549035	-0.784871077421635	4.04536723458336e-11	2.99188471311428	5.34860375210414	1.78770382717613	0.00164859533534452	0.000124246732409302	0.000812689950060528
TSS1500_ACOX2	0.58881575	0.5387702	0.4208747	-0.1178955	-0.16794105	-0.05004555	0.0299135671226802	0.000104014342056757	0.139822579488938	-0.642279649571756	1.19283359969944e-09	2.99188471311428	5.34860375210414	1.78770382717613	0.00164859533534452	0.000124246732409302	0.000812689950060528
Body_ACOX3	0.8242249	0.8212892	0.8193963	-0.00189290000000009	-0.00482860000000007	-0.00293569999999999	0.807043748024758	0.756884675481668	0.998475341756289	-0.0499577980792373	0.0559970617939057	1.71382781930065	2.07417833405246	1.21026062868955	0.00857815318342194	0.000268723434400749	3.2227755187254e-05
5'UTR_ACOX3	0.1298046	0.134262	0.1335349	-0.000727099999999981	0.00373030000000002	0.0044574	0.995689189334516	0.972306685585708	0.999660389181773	0.0200784038794018	0.677651600333013	1.71382781930065	2.07417833405246	1.21026062868955	0.00857815318342194	0.000268723434400749	3.2227755187254e-05
TSS200_ACOX3	0.069530235	0.066541355	0.069337635	0.00279628000000001	-0.000192599999999987	-0.00298888	0.996921283334837	0.960171518075768	0.960171518075768	0.0500436554274891	0.55140007910661	1.71382781930065	2.07417833405246	1.21026062868955	0.00857815318342194	0.000268723434400749	3.2227755187254e-05
TSS1500_ACOX3	0.084284325	0.089982625	0.086201175	-0.00378145000000001	0.00191685	0.0056983	0.778949859791899	0.621679771286278	0.908752654932866	0.0618698191704699	0.425624751329762	1.71382781930065	2.07417833405246	1.21026062868955	0.00857815318342194	0.000268723434400749	3.2227755187254e-05
3'UTR_ACOX3	0.88147195	0.87707515	0.8734721	-0.00360304999999994	-0.00799984999999992	-0.00439679999999998	0.139822579488938	0.262833842015551	0.686017125117228	-0.262319532223903	0.0260116455119456	1.71382781930065	2.07417833405246	1.21026062868955	0.00857815318342194	0.000268723434400749	3.2227755187254e-05
Body_ACOXL	0.79527425	0.78914335	0.79914365	0.0100003	0.00386939999999991	-0.00613090000000005	0.72301623435818	0.99904867797856	0.633563006471022	0.0191916971108331	0.659946525126886	2.10791999586936	29.4443111140726	13.9684196609791	2.08481720837629e-05	3.71863912368809e-08	0.000116619099201271
5'UTR_ACOXL	0.50969765	0.58525355	0.4489505	-0.13630305	-0.06074715	0.0755559	0.908752654932866	0.980733323885512	0.999063458359406	-0.0137688773545336	0.859397629756083	2.10791999586936	29.4443111140726	13.9684196609791	2.08481720837629e-05	3.71863912368809e-08	0.000116619099201271
TSS1500_ACOXL	0.3303024	0.34556285	0.2771453	-0.0684175499999999	-0.0531571	0.01526045	0.837777479258822	0.433736099701466	0.968289837864919	-0.0714972904020925	0.488788126252874	2.10791999586936	29.4443111140726	13.9684196609791	2.08481720837629e-05	3.71863912368809e-08	0.000116619099201271
3'UTR_ACOXL	0.56966395	0.5358444	0.58105745	0.04521305	0.0113934999999999	-0.03381955	0.902400194401253	0.994161229482218	0.902400194401253	0.0447423468842975	0.709004111177239	2.10791999586936	29.4443111140726	13.9684196609791	2.08481720837629e-05	3.71863912368809e-08	0.000116619099201271
Body_ACP1	0.24948195	0.2370202	0.22298295	-0.01403725	-0.026499	-0.01246175	0.943999037865147	0.943999037865147	0.999718001090859	-0.00577636818374597	0.93662084711404	1.66646177996618	1.99325894666142	1.19610240728225	0.00151984963877537	2.27597907786821e-05	0.00103254035037913
5'UTR_ACP1	0.043082655	0.04238937	0.041822255	-0.000567115	-0.00126039999999999	-0.000693284999999995	0.716411656683726	0.952256279729904	0.716411656683726	-0.0948451283122204	0.521371186433715	1.66646177996618	1.99325894666142	1.19610240728225	0.00151984963877537	2.27597907786821e-05	0.00103254035037913
1stExon_ACP1	0.045724845	0.0458705	0.044366955	-0.001503545	-0.00135789	0.000145654999999995	0.902400194401253	0.994161229482218	0.902400194401253	-0.0117648769065175	0.921865182308415	1.66646177996618	1.99325894666142	1.19610240728225	0.00151984963877537	2.27597907786821e-05	0.00103254035037913
TSS200_ACP1	0.059836615	0.054294015	0.054247595	-4.64200000000053e-05	-0.00558902	-0.00554259999999999	0.960171518075768	0.250293072084445	0.85283384171513	-0.0788603449847962	0.347453184380874	1.66646177996618	1.99325894666142	1.19610240728225	0.00151984963877537	2.27597907786821e-05	0.00103254035037913
TSS1500_ACP1	0.0504397	0.05241858	0.04792235	-0.00449623	-0.00251734999999999	0.00197888	0.30267225802341	0.0468490147770786	0.251961033416522	0.0775928050014681	0.286006125923429	1.66646177996618	1.99325894666142	1.19610240728225	0.00151984963877537	2.27597907786821e-05	0.00103254035037913
3'UTR_ACP1	0.868459	0.8429468	0.8707007	0.0277539	0.0022416999999999	-0.0255122000000001	0.716411656683726	0.716411656683726	0.952256279729904	0.114155690434181	0.439772943866135	1.66646177996618	1.99325894666142	1.19610240728225	0.00151984963877537	2.27597907786821e-05	0.00103254035037913
Body_ACP2	0.8088689	0.8156065	0.80479705	-0.0108094500000001	-0.0040718500000001	0.00673760000000001	0.686017125117228	0.994161229482218	0.994161229482218	-0.00056696753693098	0.996228668631909	1.56531383659167	2.0162178184379	1.28805979434005	0.000711916180645323	6.53771950003067e-06	0.000685637188328849
1stExon_ACP2	0.08822766	0.08779427	0.09158142	0.00378714999999999	0.00335376	-0.000433389999999992	0.522069494142809	0.370702569975768	0.996921283334837	0.0301522440592191	0.719778343049797	1.56531383659167	2.0162178184379	1.28805979434005	0.000711916180645323	6.53771950003067e-06	0.000685637188328849
TSS200_ACP2	0.06362874	0.06932367	0.07177438	0.00245070999999999	0.00814564	0.00569493	0.996921283334837	0.370702569975768	0.522069494142809	0.0570316162266681	0.497158352347838	1.56531383659167	2.0162178184379	1.28805979434005	0.000711916180645323	6.53771950003067e-06	0.000685637188328849
TSS1500_ACP2	0.077229045	0.077483995	0.07984679	0.002362795	0.002617745	0.000254950000000004	0.262833842015551	0.449036822040911	0.686017125117228	0.133278498830372	0.264378917504266	1.56531383659167	2.0162178184379	1.28805979434005	0.000711916180645323	6.53771950003067e-06	0.000685637188328849
3'UTR_ACP2	0.8176684	0.81291365	0.8061763	-0.00673735000000009	-0.0114921000000001	-0.00475475000000003	0.999890969658817	0.952256279729904	0.952256279729904	-0.0232900038006241	0.875145739681989	1.56531383659167	2.0162178184379	1.28805979434005	0.000711916180645323	6.53771950003067e-06	0.000685637188328849
5'UTR_ACP5	0.5041911	0.53830985	0.4196399	-0.11866995	-0.0845512	0.03411875	9.56280792830944e-05	0.0934858637786617	0.0123102667538515	-0.226644566909772	0.00157114333482647	6.10448587245663	19.912718992	3.632730752	0.0113806968252007	0.000689777773150134	0.000177615203321258
1stExon_ACP5	0.4127538	0.51202445	0.3895101	-0.12251435	-0.0232437	0.09927065	5.22264209993351e-05	0.160069453002213	0.0214116150913461	-0.368162227532907	0.000223818870466602	6.10448587245663	19.912718992	3.632730752	0.0113806968252007	0.000689777773150134	0.000177615203321258
TSS200_ACP5	0.54032965	0.6182016	0.49608525	-0.12211635	-0.0442444	0.07787195	3.01841863703523e-06	0.216108281440758	0.00473222802988249	-0.273806477396336	6.35314091484319e-06	6.10448587245663	19.912718992	3.632730752	0.0113806968252007	0.000689777773150134	0.000177615203321258
TSS1500_ACP5	0.51485175	0.57906865	0.45660485	-0.1224638	-0.0582469	0.0642168999999999	9.53581183793517e-07	0.0682818480134688	0.00285712139670669	-0.276807112403508	1.83599819751994e-06	6.10448587245663	19.912718992	3.632730752	0.0113806968252007	0.000689777773150134	0.000177615203321258
5'UTR_ACP6	0.076549515	0.079623435	0.07621219	-0.00341124499999999	-0.000337325000000013	0.00307391999999998	0.968289837864919	0.999325913718493	0.968289837864919	-0.0700899256787686	0.497405599033811	1.86302330672511	2.95014320513431	1.58352458312514	0.000999480487564098	5.30542609056187e-05	2.83108850226573e-05
1stExon_ACP6	0.076549515	0.079623435	0.07621219	-0.00341124499999999	-0.000337325000000013	0.00307391999999998	0.968289837864919	0.999325913718493	0.968289837864919	-0.0700899256787686	0.497405599033811	1.86302330672511	2.95014320513431	1.58352458312514	0.000999480487564098	5.30542609056187e-05	2.83108850226573e-05
TSS200_ACP6	0.0463899	0.049229615	0.04552834	-0.003701275	-0.000861559999999997	0.00283971500000001	0.370702569975768	0.522069494142809	0.692660139513439	0.00086329680266006	0.991806447945152	1.86302330672511	2.95014320513431	1.58352458312514	0.000999480487564098	5.30542609056187e-05	2.83108850226573e-05
TSS1500_ACP6	0.224753	0.2246419	0.21779525	-0.00684665000000001	-0.00695775000000001	-0.000111100000000003	0.990019328883309	0.990019328883309	0.990019328883309	0.0325523012462436	0.724123127712167	1.86302330672511	2.95014320513431	1.58352458312514	0.000999480487564098	5.30542609056187e-05	2.83108850226573e-05
Body_ACPL2	0.79463435	0.81219325	0.8405136	0.02832035	0.0458792499999999	0.0175588999999999	0.716411656683726	0.952256279729904	0.952256279729904	0.122749445337434	0.405879986862638	1.51599928879762	2.05668275882376	1.35665153276884	6.95715161914773e-05	6.17914999850158e-07	6.19658878231776e-05
5'UTR_ACPL2	0.438077	0.4543565	0.45410805	-0.000248450000000067	0.0160310499999999	0.0162795	0.999992608985554	0.999999999887609	0.999027686195054	-0.00347418537844098	0.955197506027956	1.51599928879762	2.05668275882376	1.35665153276884	6.95715161914773e-05	6.17914999850158e-07	6.19658878231776e-05
TSS200_ACPL2	0.04838161	0.04882291	0.050064415	0.001241505	0.001682805	0.000441299999999999	0.426293461345495	0.426293461345495	0.999890969658817	0.161125863952184	0.273931020362719	1.51599928879762	2.05668275882376	1.35665153276884	6.95715161914773e-05	6.17914999850158e-07	6.19658878231776e-05
TSS1500_ACPL2	0.3113862	0.11091505	0.19855585	0.0876408	-0.11283035	-0.20047115	0.0933262986669721	0.0349979775583762	0.00301521066092336	-0.279962297479623	0.0539495062216157	1.51599928879762	2.05668275882376	1.35665153276884	6.95715161914773e-05	6.17914999850158e-07	6.19658878231776e-05
Body_ACPP	0.7825938	0.7612076	0.7033498	-0.0578578	-0.079244	-0.0213862	0.0349979775583762	0.00301521066092336	0.426293461345495	-0.432480838549121	0.0021414352064933	1.48709919426574	2.10629254196083	1.41637662778831	0.00197777499969943	1.65572942471083e-05	1.48432656139221e-05
3'UTR_ACPP	0.83485695	0.82850105	0.81661	-0.01189105	-0.01824695	-0.00635589999999997	0.214534631549035	0.0349979775583762	0.952256279729904	-0.383480690320866	0.00713422549743842	1.48709919426574	2.10629254196083	1.41637662778831	0.00197777499969943	1.65572942471083e-05	1.48432656139221e-05
Body_ACPT	0.42674575	0.39506695	0.3820811	-0.01298585	-0.04466465	-0.0316788	0.449036822040911	0.902400194401253	0.902400194401253	-0.156928499712359	0.188022680593903	5.13437917561866	12.92322811	3.3771357	0.00956841790393326	0.000324307889030405	0.000112169282023361
TSS200_ACPT	0.77777625	0.7892185	0.79246075	0.00324225	0.0146845	0.01144225	0.837777479258822	0.433736099701466	0.635139487269883	0.0342227608846423	0.740631073953126	5.13437917561866	12.92322811	3.3771357	0.00956841790393326	0.000324307889030405	0.000112169282023361
TSS1500_ACPT	0.7776458	0.78365745	0.78727225	0.00361480000000003	0.00962645000000006	0.00601165000000004	0.902400194401253	0.902400194401253	0.902400194401253	-0.071280368298059	0.551839372336216	5.13437917561866	12.92322811	3.3771357	0.00956841790393326	0.000324307889030405	0.000112169282023361
TSS1500_ACR	0.7480941	0.7437452	0.7641579	0.0204127000000001	0.0160638000000001	-0.00434889999999999	0.449036822040911	0.262833842015551	0.902400194401253	0.0395214906241795	0.741694173194709	2.40534152230475	6.55272913	3.11515578	1.11243694429127e-06	6.50595962914191e-06	0.00251397563802376
Body_ACRBP	0.7277927	0.7127338	0.7426861	0.0299523	0.0148934000000001	-0.0150589	0.837777479258822	0.635139487269883	0.968289837864919	0.00783694156481705	0.939593074080615	6.63610723299796	11.612099279	2.409002919	0.0199034409227724	0.000434292814797308	0.0017401647628609
TSS200_ACRBP	0.3670378	0.3255393	0.33865115	0.01311185	-0.02838665	-0.0414985	0.902400194401253	0.686017125117228	0.902400194401253	-0.0743503379998575	0.534795596557917	6.63610723299796	11.612099279	2.409002919	0.0199034409227724	0.000434292814797308	0.0017401647628609
TSS1500_ACRBP	0.78040895	0.7717441	0.7742758	0.00253170000000003	-0.00613314999999992	-0.00866484999999995	0.426293461345495	0.426293461345495	0.426293461345495	0.013980410604931	0.924862518518674	6.63610723299796	11.612099279	2.409002919	0.0199034409227724	0.000434292814797308	0.0017401647628609
Body_ACRC	0.8143081	0.8201212	0.82816045	0.00803924999999994	0.0138523499999998	0.0058130999999999	0.376878197077758	0.142947584671073	0.844971002749634	0.0152598898002623	0.834039443430471	1.80465739328424	2.3138683131446	1.28216487060387	0.00709564405992206	0.000149973357291639	2.65010990512901e-05
5'UTR_ACRC	0.8810477	0.87717265	0.8871615	0.00998884999999994	0.00611379999999995	-0.00387504999999999	0.160069453002213	0.160069453002213	0.837777479258822	0.0478054473231091	0.643705128700234	1.80465739328424	2.3138683131446	1.28216487060387	0.00709564405992206	0.000149973357291639	2.65010990512901e-05
1stExon_ACRC	0.8839367	0.87907225	0.8904232	0.01135095	0.00648649999999995	-0.00486445000000002	0.262833842015551	0.262833842015551	0.686017125117228	0.0504717554318632	0.673725674982472	1.80465739328424	2.3138683131446	1.28216487060387	0.00709564405992206	0.000149973357291639	2.65010990512901e-05
TSS200_ACRC	0.78598035	0.8002651	0.8037672	0.00350209999999995	0.01778685	0.0142847500000001	0.716411656683726	0.426293461345495	0.426293461345495	0.16581866325677	0.260012471407201	1.80465739328424	2.3138683131446	1.28216487060387	0.00709564405992206	0.000149973357291639	2.65010990512901e-05
TSS1500_ACRC	0.7588236	0.78054145	0.7788827	-0.00165875000000004	0.0200591000000001	0.0217178500000001	0.426293461345495	0.214534631549035	0.716411656683726	0.1369236368793	0.353402418563984	1.80465739328424	2.3138683131446	1.28216487060387	0.00709564405992206	0.000149973357291639	2.65010990512901e-05
Body_ACRV1	0.41681968	0.38526675	0.403041755	0.017775005	-0.0137779250000001	-0.03155293	0.426293461345495	0.426293461345495	0.952256279729904	0.0121758136921426	0.934538659626839	2.53244662876793	6.94744520714504	2.74337280328986	0.0013998158574479	6.52811542563343e-06	5.45546396300161e-05
TSS1500_ACRV1	0.66473295	0.72376875	0.7512423	0.0274735499999998	0.0865093499999999	0.0590358000000001	0.139822579488938	2.34032269629258e-05	0.0678033517513699	0.526819206821698	1.99607665001969e-06	2.53244662876793	6.94744520714504	2.74337280328986	0.0013998158574479	6.52811542563343e-06	5.45546396300161e-05
Body_ACSBG1	0.6363585	0.6246785	0.590071	-0.0346075	-0.0462875	-0.01168	0.902400194401253	0.262833842015551	0.902400194401253	-0.278383488450191	0.0178925706066335	2.31016356751991	3.84596419824743	1.66480168431376	0.00495252933648997	0.000724223308936996	0.000117536463099163
1stExon_ACSBG1	0.76540035	0.76208995	0.7474224	-0.01466755	-0.0179779499999999	-0.00331039999999994	0.952256279729904	0.426293461345495	0.214534631549035	-0.134564717945471	0.361835246849513	2.31016356751991	3.84596419824743	1.66480168431376	0.00495252933648997	0.000724223308936996	0.000117536463099163
TSS1500_ACSBG1	0.82546895	0.81714055	0.8035673	-0.01357325	-0.02190165	-0.00832840000000001	0.139822579488938	0.00432085032746243	0.262833842015551	-0.334145035513979	0.00412241461424972	2.31016356751991	3.84596419824743	1.66480168431376	0.00495252933648997	0.000724223308936996	0.000117536463099163
Body_ACSBG2	0.4134984	0.3742227	0.36600805	-0.00821464999999999	-0.04749035	-0.0392757	0.716411656683726	0.426293461345495	0.214534631549035	-0.0939143268064996	0.525485784007674	2.27443019739525	31.342986027271	13.7805882383931	0.00043782182016623	4.18801306727875e-07	5.79631805690576e-05
TSS200_ACSBG2	0.77683425	0.79172335	0.81699335	0.0252699999999999	0.0401590999999999	0.0148891	0.0349979775583762	0.214534631549035	0.0933262986669721	0.15771285728331	0.284357444665642	2.27443019739525	31.342986027271	13.7805882383931	0.00043782182016623	4.18801306727875e-07	5.79631805690576e-05
TSS1500_ACSBG2	0.7896943	0.74348385	0.77505585	0.0315719999999999	-0.0146384500000001	-0.04621045	0.716411656683726	0.999890969658817	0.952256279729904	-0.014451628002079	0.922337591100866	2.27443019739525	31.342986027271	13.7805882383931	0.00043782182016623	4.18801306727875e-07	5.79631805690576e-05
Body_ACSF2	0.6138949	0.56893295	0.49170225	-0.0772307	-0.12219265	-0.04496195	0.026091628739454	3.89560196190075e-06	0.048455707929233	-0.238885014924516	5.68529442643321e-08	2.5549781053901	12.3217755807666	4.8226540786287	0.000603330458682204	2.69257090377939e-05	2.25474654391128e-05
TSS200_ACSF2	0.09831894	0.070307195	0.072057125	0.00174993000000001	-0.026261815	-0.028011745	0.716411656683726	0.214534631549035	0.426293461345495	-0.327595069795836	0.0230297873370598	2.5549781053901	12.3217755807666	4.8226540786287	0.000603330458682204	2.69257090377939e-05	2.25474654391128e-05
TSS1500_ACSF2	0.6334638	0.59769245	0.5180167	-0.07967575	-0.1154471	-0.0357713499999999	0.433736099701466	0.0214116150913461	0.433736099701466	-0.347934205815948	0.000513555716884394	2.5549781053901	12.3217755807666	4.8226540786287	0.000603330458682204	2.69257090377939e-05	2.25474654391128e-05
Body_ACSF3	0.83960825	0.8394747	0.83464935	-0.00482534999999995	-0.00495889999999988	-0.000133549999999927	0.662459057153491	0.47175063577733	0.974059040590047	-0.0116440714391437	0.566718380836979	1.66807741546901	5.22528889973754	3.13252181899985	0.000140078551772254	9.05161068142415e-06	0.00110431259177841
5'UTR_ACSF3	0.7610275	0.7579762	0.7431262	-0.01485	-0.0179013	-0.00305129999999998	0.661222948826024	0.280415774495319	0.999349827635394	-0.0156276371680749	0.714099150611812	1.66807741546901	5.22528889973754	3.13252181899985	0.000140078551772254	9.05161068142415e-06	0.00110431259177841
1stExon_ACSF3	0.043123815	0.044977395	0.044402795	-0.000574600000000001	0.00127898000000001	0.00185358000000001	0.716411656683726	0.426293461345495	0.716411656683726	0.209159381021297	0.153655823285858	1.66807741546901	5.22528889973754	3.13252181899985	0.000140078551772254	9.05161068142415e-06	0.00110431259177841
TSS200_ACSF3	0.04536789	0.046456835	0.046445635	-1.12000000000029e-05	0.001077745	0.001088945	0.952256279729904	0.426293461345495	0.952256279729904	0.183438680311804	0.212022953707252	1.66807741546901	5.22528889973754	3.13252181899985	0.000140078551772254	9.05161068142415e-06	0.00110431259177841
TSS1500_ACSF3	0.1420214	0.16320585	0.1635547	0.000348850000000012	0.0215333	0.02118445	0.837777479258822	0.837777479258822	0.968289837864919	0.0144846481840093	0.888606076239335	1.66807741546901	5.22528889973754	3.13252181899985	0.000140078551772254	9.05161068142415e-06	0.00110431259177841
3'UTR_ACSF3	0.48396615	0.50133305	0.4781381	-0.0231949499999999	-0.00582804999999997	0.0173669	0.952256279729904	0.952256279729904	0.999890969658817	0.018111404577898	0.902755016907183	1.66807741546901	5.22528889973754	3.13252181899985	0.000140078551772254	9.05161068142415e-06	0.00110431259177841
Body_ACSL1	0.8028255	0.7848323	0.72873215	-0.0561001499999999	-0.0740933499999999	-0.0179932	0.0682818480134688	0.1391423972259	0.962074715994021	-0.0847723404393693	0.151297940138757	1.66932143916876	1.89423836063891	1.13473553756199	0.00248593313084104	4.79386335903662e-05	0.00243019641879485
5'UTR_ACSL1	0.469506	0.37704225	0.3734771	-0.00356515000000002	-0.0960289	-0.09246375	0.338048839351973	0.00600017159021293	0.493831852826011	-0.0829665820851639	0.225693516492618	1.66932143916876	1.89423836063891	1.13473553756199	0.00248593313084104	4.79386335903662e-05	0.00243019641879485
TSS200_ACSL1	0.081690265	0.077786665	0.07408939	-0.003697275	-0.00760087499999999	-0.00390359999999999	0.918805221412117	0.404587405685253	0.765931452348224	-0.080751874731214	0.380613484787397	1.66932143916876	1.89423836063891	1.13473553756199	0.00248593313084104	4.79386335903662e-05	0.00243019641879485
TSS1500_ACSL1	0.11659745	0.11596415	0.11428505	-0.00167909999999999	-0.00231239999999999	-0.000633300000000003	0.999325913718493	0.635139487269883	0.968289837864919	-0.0591900535303347	0.566748043228341	1.66932143916876	1.89423836063891	1.13473553756199	0.00248593313084104	4.79386335903662e-05	0.00243019641879485
Body_ACSL3	0.80508395	0.79909815	0.7497699	-0.0493282500000001	-0.05531405	-0.00598579999999993	0.0214116150913461	0.00150534978173122	0.837777479258822	-0.247205685811481	0.0151741055089425	1.44986785443786	1.91444475909952	1.32042706736318	9.2762011069371e-05	6.32903114389824e-07	0.000917920513953087
5'UTR_ACSL3	0.19212775	0.1865552	0.1875569	0.00100170000000002	-0.00457084999999999	-0.00557255000000001	0.0130665979182238	0.0501113001211256	0.749920881596519	-0.0839484313767769	0.173852144987648	1.44986785443786	1.91444475909952	1.32042706736318	9.2762011069371e-05	6.32903114389824e-07	0.000917920513953087
1stExon_ACSL3	0.05195982	0.04844515	0.046522795	-0.001922355	-0.005437025	-0.00351467	0.716411656683726	0.426293461345495	0.999890969658817	-0.0266626235868804	0.857241522912245	1.44986785443786	1.91444475909952	1.32042706736318	9.2762011069371e-05	6.32903114389824e-07	0.000917920513953087
TSS1500_ACSL3	0.077188635	0.074767475	0.07969879	0.00493131500000001	0.002510155	-0.00242116000000001	0.449036822040911	0.902400194401253	0.902400194401253	-0.0740586916670654	0.536403513531853	1.44986785443786	1.91444475909952	1.32042706736318	9.2762011069371e-05	6.32903114389824e-07	0.000917920513953087
5'UTR_ACSL4	0.10526085	0.095306315	0.10229995	0.006993635	-0.0029609	-0.009954535	0.433736099701466	0.160069453002213	0.0876820974182007	-0.113254664854405	0.271912997827804	2.03922112479445	3.13567389020822	1.53768213367459	0.00651908432097183	0.00022351587102304	5.8538540010667e-05
TSS200_ACSL4	0.0343128	0.03420105	0.034731805	0.000530755000000001	0.000419004999999993	-0.000111750000000008	0.214534631549035	0.952256279729904	0.952256279729904	0.0592658287695332	0.689057599904089	2.03922112479445	3.13567389020822	1.53768213367459	0.00651908432097183	0.00022351587102304	5.8538540010667e-05
TSS1500_ACSL4	0.09115255	0.08927403	0.092245645	0.002971615	0.001093095	-0.00187851999999999	0.918805221412117	0.404587405685253	0.918805221412117	-0.0217503676096435	0.813589928304346	2.03922112479445	3.13567389020822	1.53768213367459	0.00651908432097183	0.00022351587102304	5.8538540010667e-05
Body_ACSL5	0.789069	0.8047096	0.79583775	-0.00887185000000001	0.00676874999999999	0.0156406	0.426293461345495	0.426293461345495	0.426293461345495	0.121931823478964	0.409038088413342	3.84747609235655	10.5774218858256	2.74918456461338	0.0165270215911701	0.00555557054827342	0.00284994163666339
5'UTR_ACSL5	0.57307065	0.53151655	0.5006376	-0.03087895	-0.07243305	-0.0415541	0.895187663927421	0.0682818480134688	0.0682818480134688	-0.0472476277232413	0.424419179589746	3.84747609235655	10.5774218858256	2.74918456461338	0.0165270215911701	0.00555557054827342	0.00284994163666339
1stExon_ACSL5	0.5801242	0.5065308	0.5148269	0.00829610000000003	-0.0652973	-0.0735934	0.908752654932866	0.468149614591152	0.231440591801457	-0.0340649213303227	0.661123452303081	3.84747609235655	10.5774218858256	2.74918456461338	0.0165270215911701	0.00555557054827342	0.00284994163666339
TSS200_ACSL5	0.51079525	0.53571575	0.4470661	-0.08864965	-0.06372915	0.0249205	0.404587405685253	0.265687140281729	0.404587405685253	-0.0945464569269186	0.304341869338018	3.84747609235655	10.5774218858256	2.74918456461338	0.0165270215911701	0.00555557054827342	0.00284994163666339
TSS1500_ACSL5	0.71884945	0.6972705	0.70369285	0.00642234999999991	-0.0151566000000001	-0.02157895	0.562460902363926	0.24243511424271	0.562460902363926	-0.0407189243079947	0.530146824139602	3.84747609235655	10.5774218858256	2.74918456461338	0.0165270215911701	0.00555557054827342	0.00284994163666339
Body_ACSL6	0.7246992	0.72241245	0.71584285	-0.00656959999999995	-0.00885634999999996	-0.00228675	0.722233560535225	0.39082059276592	0.605812715518473	-0.00409109815767999	0.942623036001891	1.45968121752422	1.74385489761311	1.19468201459143	0.00040812350003281	7.74316365957627e-06	0.000424514893070778
TSS1500_ACSL6	0.12032345	0.11405885	0.12794765	0.0138888	0.0076242	-0.00626460000000001	0.908752654932866	0.980733323885512	0.621679771286278	0.0188988670860819	0.807889072581292	1.45968121752422	1.74385489761311	1.19468201459143	0.00040812350003281	7.74316365957627e-06	0.000424514893070778
1stExon_ACSM1	0.8542017	0.7969225	0.6326096	-0.1643129	-0.2215921	-0.0572792	0.000119651216703209	3.32734195751527e-09	0.0111993538834297	-0.706033712822098	2.07609347680001e-08	4.39580020283245	16.4665246471458	3.74596748881706	0.0110855579670164	0.00175107603783654	4.48108189674528e-06
TSS1500_ACSM1	0.49589295	0.4352157	0.41052715	-0.02468855	-0.0853658	-0.06067725	0.139822579488938	1.07269992888348e-09	2.34032269629258e-05	-0.393169599988642	0.000634399654531202	4.39580020283245	16.4665246471458	3.74596748881706	0.0110855579670164	0.00175107603783654	4.48108189674528e-06
5'UTR_ACSM3	0.53872465	0.69440615	0.73749685	0.0430907	0.1987722	0.1556815	0.686017125117228	0.139822579488938	0.449036822040911	0.0775436475577481	0.51734721370006	2.0448468832572	3.10485101608268	1.51837824215817	0.0017378687201836	5.04272691920597e-05	4.17001062173297e-06
TSS1500_ACSM3	0.15933715	0.15977365	0.15063375	-0.00913989999999998	-0.00870339999999997	0.000436500000000006	0.139822579488938	0.139822579488938	0.449036822040911	-0.242152583003257	0.0404248416977153	2.0448468832572	3.10485101608268	1.51837824215817	0.0017378687201836	5.04272691920597e-05	4.17001062173297e-06
TSS1500_ACSM4	0.5165673	0.69243195	0.70988195	0.01745	0.19331465	0.17586465	0.952256279729904	0.0349979775583762	0.0111993538834297	0.451893383116218	0.0012630422971011	3.52541417006941	9.31653675740396	2.64267864936293	0.014122409767044	0.00105858569992908	3.88029843179438e-06
TSS200_ACSM5	0.62666045	0.666604	0.60998175	-0.05662225	-0.0166787	0.0399435499999999	0.952256279729904	0.999890969658817	0.426293461345495	-0.00418999518583124	0.977451561051977	3.67325961772864	8.310211107	2.826593057	0.000577592464704383	3.23481795300707e-06	5.7188684018799e-07
TSS1500_ACSM5	0.72270725	0.7552075	0.63064465	-0.12456285	-0.0920626	0.03250025	0.214534631549035	0.426293461345495	0.716411656683726	-0.0442250420405588	0.765344841584164	3.67325961772864	8.310211107	2.826593057	0.000577592464704383	3.23481795300707e-06	5.7188684018799e-07
Body_ACSS1	0.1776711	0.16051455	0.1485532	-0.01196135	-0.0291179	-0.01715655	0.968289837864919	0.433736099701466	0.968289837864919	-0.0298252229970889	0.772992757422116	1.33239752745886	1.71246898163411	1.28525379726584	1.7781783441393e-05	2.70282733205591e-08	3.85535790693428e-05
5'UTR_ACSS1	0.12991245	0.13690835	0.12388315	-0.0130252	-0.00602930000000002	0.0069959	0.837777479258822	0.837777479258822	0.999325913718493	0.0217185365913685	0.833640708312689	1.33239752745886	1.71246898163411	1.28525379726584	1.7781783441393e-05	2.70282733205591e-08	3.85535790693428e-05
1stExon_ACSS1	0.12991245	0.13690835	0.12388315	-0.0130252	-0.00602930000000002	0.0069959	0.837777479258822	0.837777479258822	0.999325913718493	0.0217185365913685	0.833640708312689	1.33239752745886	1.71246898163411	1.28525379726584	1.7781783441393e-05	2.70282733205591e-08	3.85535790693428e-05
TSS200_ACSS1	0.18138935	0.17231555	0.1450214	-0.02729415	-0.03636795	-0.00907379999999999	0.404587405685253	0.0970748437978595	0.578600141650845	-0.113192378476216	0.218344480404351	1.33239752745886	1.71246898163411	1.28525379726584	1.7781783441393e-05	2.70282733205591e-08	3.85535790693428e-05
TSS1500_ACSS1	0.804583	0.8045315	0.81188365	0.00735215	0.00730064999999991	-5.15000000000931e-05	0.902400194401253	0.686017125117228	0.902400194401253	0.104803419663792	0.380954539287669	1.33239752745886	1.71246898163411	1.28525379726584	1.7781783441393e-05	2.70282733205591e-08	3.85535790693428e-05
Body_ACSS2	0.17540725	0.16629565	0.18928885	0.0229932	0.0138816	-0.00911160000000003	0.703573250893562	0.842628651159718	0.999718001090859	0.0130370635315377	0.857564860553588	1.59238218918188	1.90072857555158	1.19363842955824	0.00133794172918711	2.71297483078464e-05	0.00333648750237198
5'UTR_ACSS2	0.086980715	0.0838446	0.088081315	0.004236715	0.00110059999999999	-0.00313611500000001	0.952256279729904	0.952256279729904	0.716411656683726	0.0378958710608281	0.798166002602965	1.59238218918188	1.90072857555158	1.19363842955824	0.00133794172918711	2.71297483078464e-05	0.00333648750237198
1stExon_ACSS2	0.07499299	0.08158645	0.078610535	-0.002975915	0.003617545	0.00659346	0.994161229482218	0.449036822040911	0.902400194401253	0.0613808080676714	0.608510014937029	1.59238218918188	1.90072857555158	1.19363842955824	0.00133794172918711	2.71297483078464e-05	0.00333648750237198
TSS200_ACSS2	0.8153226	0.81345535	0.8112621	-0.00219325000000004	-0.00406050000000002	-0.00186724999999999	0.214534631549035	0.426293461345495	0.952256279729904	-0.081416940754749	0.582237788423411	1.59238218918188	1.90072857555158	1.19363842955824	0.00133794172918711	2.71297483078464e-05	0.00333648750237198
TSS1500_ACSS2	0.3966426	0.3584543	0.4106807	0.0522264	0.0140381	-0.0381883	0.686017125117228	0.99999947973759	0.902400194401253	0.0301998584706806	0.801174869257287	1.59238218918188	1.90072857555158	1.19363842955824	0.00133794172918711	2.71297483078464e-05	0.00333648750237198
Body_ACSS3	0.69198715	0.68281035	0.6892812	0.00647085000000003	-0.00270594999999996	-0.00917679999999998	0.842628651159718	0.990774650947514	0.999718001090859	-0.0211231342254131	0.771195172189729	1.38592171627712	2.28269640845107	1.64706013452396	0.000152653426859427	2.26008916564986e-08	2.34871206314069e-05
5'UTR_ACSS3	0.46310705	0.3962264	0.1383465	-0.2578799	-0.32476055	-0.06688065	0.011965431606263	4.56648330993126e-06	0.0678033517513699	-0.62919292766417	3.23222017897603e-09	1.38592171627712	2.28269640845107	1.64706013452396	0.000152653426859427	2.26008916564986e-08	2.34871206314069e-05
1stExon_ACSS3	0.454875	0.39106645	0.14957005	-0.2414964	-0.30530495	-0.0638085500000001	0.000165408485514051	2.05826022892097e-10	0.00454459878916624	-0.613247159074663	3.06952052839596e-16	1.38592171627712	2.28269640845107	1.64706013452396	0.000152653426859427	2.26008916564986e-08	2.34871206314069e-05
TSS200_ACSS3	0.46316495	0.35827885	0.1375813	-0.22069755	-0.32558365	-0.1048861	0.00951627543895994	3.58416614720802e-06	0.0876820974182007	-0.626748893667788	8.44319539533764e-12	1.38592171627712	2.28269640845107	1.64706013452396	0.000152653426859427	2.26008916564986e-08	2.34871206314069e-05
TSS1500_ACSS3	0.43798065	0.32681265	0.1922066	-0.13460605	-0.24577405	-0.111168	0.262833842015551	4.56648330993126e-06	0.0299135671226802	-0.559421577201009	3.25278938659458e-07	1.38592171627712	2.28269640845107	1.64706013452396	0.000152653426859427	2.26008916564986e-08	2.34871206314069e-05
Body_ACTA1	0.3155693	0.3086915	0.2154951	-0.0931964	-0.1000742	-0.00687779999999999	0.0600726772483022	0.153305649224872	0.778949859791899	-0.150840648533724	0.0509734659519917	35.34699355	37.06988518	1.90071519612046	0.178585496582074	0.0699131636799044	0.00115291798942566
5'UTR_ACTA1	0.30203185	0.30398435	0.23212305	-0.0718613	-0.0699088	0.00195250000000002	0.054141077480363	0.028603070280234	0.765931452348224	-0.156073705540205	0.088707643831462	35.34699355	37.06988518	1.90071519612046	0.178585496582074	0.0699131636799044	0.00115291798942566
TSS200_ACTA1	0.1234406	0.13241935	0.1400239	0.00760454999999999	0.0165833	0.00897874999999999	0.85283384171513	0.370702569975768	0.692660139513439	-0.00304889913002072	0.971068663132088	35.34699355	37.06988518	1.90071519612046	0.178585496582074	0.0699131636799044	0.00115291798942566
TSS1500_ACTA1	0.16289785	0.1638757	0.14513165	-0.01874405	-0.0177662	0.000977850000000002	0.250293072084445	0.522069494142809	0.996921283334837	-0.0840643409340676	0.316462090729039	35.34699355	37.06988518	1.90071519612046	0.178585496582074	0.0699131636799044	0.00115291798942566
5'UTR_ACTA2	0.1468127	0.1560668	0.15366245	-0.00240435	0.00684974999999999	0.00925409999999999	0.248548218323673	0.0448810725248843	0.770967370339201	-0.042595451656558	0.307475591603169	1.63937487321199	2.38156661656318	1.452728509799	0.00222483460794804	2.18216219805564e-05	8.5527944542539e-05
1stExon_ACTA2	0.10179045	0.10192495	0.10410725	0.0021823	0.00231679999999999	0.000134499999999996	0.968289837864919	0.433736099701466	0.433736099701466	0.0189871288333117	0.854315749289704	1.63937487321199	2.38156661656318	1.452728509799	0.00222483460794804	2.18216219805564e-05	8.5527944542539e-05
TSS200_ACTA2	0.3622205	0.39032205	0.37987385	-0.0104482	0.01765335	0.02810155	0.695337197663355	0.0216260293954655	0.438262270847301	-0.0695523014661245	0.283192915490052	1.63937487321199	2.38156661656318	1.452728509799	0.00222483460794804	2.18216219805564e-05	8.5527944542539e-05
TSS1500_ACTA2	0.3755156	0.40457215	0.38296085	-0.0216112999999999	0.00744525000000001	0.02905655	0.522069494142809	0.250293072084445	0.960171518075768	-0.0468564672300186	0.577060476574156	1.63937487321199	2.38156661656318	1.452728509799	0.00222483460794804	2.18216219805564e-05	8.5527944542539e-05
Body_ACTB	0.17218595	0.17800605	0.1452048	-0.03280125	-0.02698115	0.00582009999999999	0.943999037865147	0.703573250893562	0.990774650947514	-0.0241158931642156	0.739869737424133	1.41305808157845	1.69124666822833	1.19686988827744	0.005837931272008	0.000108485790370506	0.00211007124049144
5'UTR_ACTB	0.078877125	0.076003995	0.072483755	-0.00352023999999999	-0.00639337	-0.00287313	0.999325913718493	0.999325913718493	0.999325913718493	0.0112692381969362	0.913224231444367	1.41305808157845	1.69124666822833	1.19686988827744	0.005837931272008	0.000108485790370506	0.00211007124049144
TSS200_ACTB	0.05823575	0.052672185	0.06308256	0.010410375	0.00484681000000001	-0.00556356500000001	0.686017125117228	0.902400194401253	0.449036822040911	-0.0483172388883336	0.686914701310922	1.41305808157845	1.69124666822833	1.19686988827744	0.005837931272008	0.000108485790370506	0.00211007124049144
TSS1500_ACTB	0.075235375	0.072060465	0.073156345	0.00109588000000001	-0.00207903	-0.00317491	0.635139487269883	0.999325913718493	0.635139487269883	-0.0309461618749398	0.764704267970202	1.41305808157845	1.69124666822833	1.19686988827744	0.005837931272008	0.000108485790370506	0.00211007124049144
1stExon_ACTBL2	0.87343605	0.8793664	0.87957	0.00020359999999997	0.00613394999999994	0.00593034999999997	0.635139487269883	0.635139487269883	0.160069453002213	0.0157412581185404	0.87901243518547	1.51246145275571	2.04619427055767	1.35289019553489	0.000837540351847279	1.02915132812623e-05	0.000240991230803203
TSS1500_ACTBL2	0.78070665	0.78054745	0.7314085	-0.04913895	-0.0492981499999999	-0.000159199999999915	0.952256279729904	0.426293461345495	0.952256279729904	0.0117225852142311	0.936970368484157	1.51246145275571	2.04619427055767	1.35289019553489	0.000837540351847279	1.02915132812623e-05	0.000240991230803203
Body_ACTC1	0.6082478	0.5742962	0.4389868	-0.1353094	-0.169261	-0.0339516	0.00951627543895994	0.00150534978173122	0.837777479258822	-0.403819092313572	4.5046861385167e-05	4.37167196827279	10.7190761199773	2.4519397150039	0.00898551406711126	0.00130801991322353	0.000298394454926404
5'UTR_ACTC1	0.13719725	0.15357035	0.112422	-0.04114835	-0.02477525	0.0163731	0.028603070280234	0.0970748437978595	0.918805221412117	-0.284710138809883	0.00162326941690212	4.37167196827279	10.7190761199773	2.4519397150039	0.00898551406711126	0.00130801991322353	0.000298394454926404
TSS1500_ACTC1	0.71294215	0.7389391	0.66096185	-0.07797725	-0.0519802999999999	0.0259969500000001	0.0933262986669721	0.426293461345495	0.426293461345495	-0.348503667959359	0.0152033004801046	4.37167196827279	10.7190761199773	2.4519397150039	0.00898551406711126	0.00130801991322353	0.000298394454926404
Body_ACTG1	0.08580138	0.09080095	0.08938499	-0.00141595999999999	0.00358361	0.00499956999999999	0.921957500012161	0.979361327848521	0.921957500012161	0.005693137730557	0.930084953574427	1.27128438288264	1.43024547993484	1.12503976230067	0.00237202998767439	5.49478751450677e-06	0.000235618315009809
5'UTR_ACTG1	0.07838898	0.075179865	0.07166167	-0.00351819499999999	-0.00672730999999999	-0.003209115	0.686017125117228	0.902400194401253	0.449036822040911	-0.0444004915444774	0.711129394430409	1.27128438288264	1.43024547993484	1.12503976230067	0.00237202998767439	5.49478751450677e-06	0.000235618315009809
TSS200_ACTG1	0.08036895	0.074979925	0.06970987	-0.005270055	-0.01065908	-0.00538902499999999	0.996921283334837	0.370702569975768	0.85283384171513	-0.0355681349241693	0.672126228654075	1.27128438288264	1.43024547993484	1.12503976230067	0.00237202998767439	5.49478751450677e-06	0.000235618315009809
TSS1500_ACTG1	0.07019463	0.069451275	0.068630875	-0.000820399999999999	-0.001563755	-0.000743355000000001	0.692660139513439	0.960171518075768	0.522069494142809	-0.00969661724598705	0.908169299034485	1.27128438288264	1.43024547993484	1.12503976230067	0.00237202998767439	5.49478751450677e-06	0.000235618315009809
5'UTR_ACTG2	0.6994241	0.65950605	0.5944989	-0.06500715	-0.1049252	-0.0399180499999999	0.0876820974182007	0.00951627543895994	0.160069453002213	-0.33433739952709	0.000870757478621799	1.49814661741564	2.10479488823949	1.40493251045771	0.000153117799842239	7.00014548484721e-07	0.000578093735333833
TSS1500_ACTG2	0.7401605	0.7090572	0.70071215	-0.00834504999999996	-0.03944835	-0.0311033000000001	0.716411656683726	0.426293461345495	0.716411656683726	-0.206319568047931	0.159446945682161	1.49814661741564	2.10479488823949	1.40493251045771	0.000153117799842239	7.00014548484721e-07	0.000578093735333833
Body_ACTL6A	0.12299535	0.11362715	0.1181888	0.00456165	-0.00480655000000001	-0.00936820000000001	0.635139487269883	0.837777479258822	0.968289837864919	-0.00150874338725988	0.988360101506565	1.17027221008821	1.46750318327397	1.25398447525585	0.000502715924453989	2.8485898538707e-06	0.000281922456713097
5'UTR_ACTL6A	0.079730215	0.076866595	0.079097585	0.00223098999999999	-0.000632629999999995	-0.00286361999999998	0.918805221412117	0.990019328883309	0.578600141650845	-0.0199945119648145	0.828396938730425	1.17027221008821	1.46750318327397	1.25398447525585	0.000502715924453989	2.8485898538707e-06	0.000281922456713097
1stExon_ACTL6A	0.079730215	0.072425895	0.072058645	-0.00036725	-0.00767156999999999	-0.00730431999999999	0.716411656683726	0.0349979775583762	0.426293461345495	-0.350622562867821	0.0145548871028204	1.17027221008821	1.46750318327397	1.25398447525585	0.000502715924453989	2.8485898538707e-06	0.000281922456713097
TSS200_ACTL6A	0.1029537	0.10734775	0.1036856	-0.00366215	0.000731900000000008	0.00439405000000001	0.902400194401253	0.902400194401253	0.449036822040911	-0.021851413101374	0.855431998373359	1.17027221008821	1.46750318327397	1.25398447525585	0.000502715924453989	2.8485898538707e-06	0.000281922456713097
TSS1500_ACTL6A	0.1399903	0.1506373	0.14395835	-0.00667894999999999	0.00396805	0.010647	0.902400194401253	0.902400194401253	0.686017125117228	-0.00220549495231618	0.985330334553957	1.17027221008821	1.46750318327397	1.25398447525585	0.000502715924453989	2.8485898538707e-06	0.000281922456713097
Body_ACTL6B	0.3290243	0.37809385	0.39383535	0.0157415	0.06481105	0.04906955	0.960171518075768	0.960171518075768	0.85283384171513	0.0319164327746017	0.704126554312676	22.7513317317962	6.62196503	1.603026726	0.00194700521748449	6.17715671499602e-06	0.000950790734153114
TSS200_ACTL6B	0.16546615	0.20363155	0.19871155	-0.00491999999999998	0.0332454	0.0381654	0.716411656683726	0.426293461345495	0.716411656683726	0.0830024140158901	0.574887170151319	22.7513317317962	6.62196503	1.603026726	0.00194700521748449	6.17715671499602e-06	0.000950790734153114
TSS1500_ACTL6B	0.70872615	0.67659545	0.72379175	0.0471963	0.0150656	-0.0321307	0.686017125117228	0.449036822040911	0.994161229482218	0.0895803281592413	0.454268662885249	22.7513317317962	6.62196503	1.603026726	0.00194700521748449	6.17715671499602e-06	0.000950790734153114
1stExon_ACTL7A	0.87828295	0.87875445	0.86832425	-0.0104301999999999	-0.00995869999999999	0.000471499999999958	0.449036822040911	0.449036822040911	0.994161229482218	-0.105984955422716	0.375578693066027	2.678549812	5.741369132	2.5532517501636	3.08406017036366e-06	1.06612609475056e-05	0.00665486488976345
1stExon_ACTL7B	0.84939095	0.8543258	0.84592545	-0.00840035000000006	-0.00346550000000012	0.00493484999999994	0.85283384171513	0.522069494142809	0.85283384171513	-0.0244306700200694	0.771314161008789	9.22682692684765	10.80207962	2.982573474	5.59614485471099e-05	4.73730823894102e-06	0.0001417844121732
Body_ACTL8	0.6854394	0.73815655	0.72580345	-0.0123531000000001	0.04036405	0.0527171500000001	0.908752654932866	0.778949859791899	0.980733323885512	0.00439403882103333	0.954920946029816	3.15473447106383	13.9784389892011	4.43093994674213	0.000107346912038361	1.37592920342282e-06	0.00247229351705446
5'UTR_ACTL8	0.68058075	0.6713591	0.6873423	0.0159832	0.00676155000000001	-0.00922164999999997	0.994161229482218	0.686017125117228	0.902400194401253	-0.0382433392508991	0.749769828782205	3.15473447106383	13.9784389892011	4.43093994674213	0.000107346912038361	1.37592920342282e-06	0.00247229351705446
Body_ACTN1	0.6783395	0.62877645	0.607886	-0.02089045	-0.0704535000000001	-0.0495630500000001	0.134229155020774	0.0046161991109045	0.0468515153885525	-0.128095824643098	0.000375887219878275	1.99177844764569	2.74272863116781	1.37702495697237	0.00419206364926588	0.000267439636340127	0.000391237649867587
5'UTR_ACTN1	0.072662545	0.071439425	0.07916185	0.007722425	0.00649930500000001	-0.00122311999999999	0.952256279729904	0.999890969658817	0.952256279729904	-0.0451246210042282	0.760711340214238	1.99177844764569	2.74272863116781	1.37702495697237	0.00419206364926588	0.000267439636340127	0.000391237649867587
1stExon_ACTN1	0.077936415	0.071496315	0.079593865	0.00809755	0.00165744999999999	-0.0064401	0.449036822040911	0.994161229482218	0.902400194401253	-0.0196063846039172	0.870148608388565	1.99177844764569	2.74272863116781	1.37702495697237	0.00419206364926588	0.000267439636340127	0.000391237649867587
TSS200_ACTN1	0.07611597	0.075081135	0.07859103	0.00350989500000001	0.00247506	-0.00103483500000001	0.716411656683726	0.426293461345495	0.426293461345495	0.0812341511627816	0.583087963911898	1.99177844764569	2.74272863116781	1.37702495697237	0.00419206364926588	0.000267439636340127	0.000391237649867587
TSS1500_ACTN1	0.08750435	0.09276327	0.09446011	0.00169683999999999	0.00695575999999999	0.00525892	0.837777479258822	0.837777479258822	0.837777479258822	0.0228918757651591	0.824793044643635	1.99177844764569	2.74272863116781	1.37702495697237	0.00419206364926588	0.000267439636340127	0.000391237649867587
3'UTR_ACTN1	0.67477475	0.6827108	0.6650333	-0.0176775	-0.00974145000000015	0.00793604999999986	0.716411656683726	0.952256279729904	0.952256279729904	-0.13106686470822	0.374561847822701	1.99177844764569	2.74272863116781	1.37702495697237	0.00419206364926588	0.000267439636340127	0.000391237649867587
Body_ACTN2	0.7884933	0.7628611	0.8101303	0.0472691999999999	0.021637	-0.0256321999999999	0.0522418885646933	0.944867997080538	0.201270338923207	0.00209937222877008	0.959107371383123	9.69960620607697	18.57248523	3.10280911	0.00175450037124557	0.000190393100493804	0.00110475664676528
5'UTR_ACTN2	0.40382435	0.35575515	0.1330555	-0.22269965	-0.27076885	-0.0480692	0.0349979775583762	0.0349979775583762	0.716411656683726	-0.369910282945118	0.00966006690684399	9.69960620607697	18.57248523	3.10280911	0.00175450037124557	0.000190393100493804	0.00110475664676528
1stExon_ACTN2	0.32296515	0.3040481	0.12921275	-0.17483535	-0.1937524	-0.01891705	0.00432085032746243	0.00432085032746243	0.686017125117228	-0.347082742449083	0.00281727466243069	9.69960620607697	18.57248523	3.10280911	0.00175450037124557	0.000190393100493804	0.00110475664676528
TSS1500_ACTN2	0.5585226	0.5253291	0.5418384	0.0165093000000001	-0.0166842	-0.0331935000000001	0.960171518075768	0.85283384171513	0.85283384171513	-0.0448034176656854	0.593879135969612	9.69960620607697	18.57248523	3.10280911	0.00175450037124557	0.000190393100493804	0.00110475664676528
Body_ACTN3	0.55587915	0.5131251	0.5446982	0.0315731	-0.01118095	-0.04275405	0.722233560535225	0.972543038140173	0.39082059276592	0.0179448764749185	0.752212856233503	3.543779854	6.32279575	29.2937641959255	0.00022354094113811	1.93685131454852e-07	1.95655054623799e-05
TSS200_ACTN3	0.20727225	0.1562808	0.1690247	0.0127439	-0.03824755	-0.05099145	0.765931452348224	0.265687140281729	0.0970748437978595	-0.13753889940469	0.134127552851738	3.543779854	6.32279575	29.2937641959255	0.00022354094113811	1.93685131454852e-07	1.95655054623799e-05
TSS1500_ACTN3	0.05387099	0.05531367	0.056219355	0.000905684999999996	0.002348365	0.00144268	0.921957500012161	0.979361327848521	0.921957500012161	-0.0132145369434637	0.838620131134205	3.543779854	6.32279575	29.2937641959255	0.00022354094113811	1.93685131454852e-07	1.95655054623799e-05
Body_ACTN4	0.7412605	0.74956555	0.7201062	-0.02945935	-0.0211543	0.00830505000000004	0.921957500012161	0.921957500012161	0.999974983654734	-0.0197929778559903	0.760320071293896	1.71539126271376	2.08157238892416	1.21346799075512	0.003574134537859	0.000141010874619712	0.000983880333283093
1stExon_ACTN4	0.080436325	0.074876675	0.07408318	-0.000793495000000005	-0.006353145	-0.00555965	0.999890969658817	0.426293461345495	0.952256279729904	-0.0396422222976528	0.789072805015722	1.71539126271376	2.08157238892416	1.21346799075512	0.003574134537859	0.000141010874619712	0.000983880333283093
TSS200_ACTN4	0.053621515	0.05555642	0.056913655	0.001357235	0.00329214	0.001934905	0.765931452348224	0.918805221412117	0.765931452348224	0.0167407079493583	0.855992010327184	1.71539126271376	2.08157238892416	1.21346799075512	0.003574134537859	0.000141010874619712	0.000983880333283093
TSS1500_ACTN4	0.1143367	0.11614795	0.11989835	0.0037504	0.00556165	0.00181125	0.716411656683726	0.952256279729904	0.716411656683726	-0.0105943707128156	0.943026005270817	1.71539126271376	2.08157238892416	1.21346799075512	0.003574134537859	0.000141010874619712	0.000983880333283093
Body_ACTR10	0.09700944	0.10143975	0.096168315	-0.00527143499999999	-0.000841124999999998	0.00443030999999999	0.433736099701466	0.837777479258822	0.635139487269883	0.0575114549440619	0.577818275797867	1.73299714386941	2.68830479890799	1.5512459489146	0.000987079812507496	5.12178577054938e-05	0.000163625405747292
TSS1500_ACTR10	0.065905395	0.066866505	0.0698789	0.00301239499999999	0.00397350499999999	0.000961110000000001	0.990019328883309	0.765931452348224	0.990019328883309	-0.0200567341042063	0.827871160741363	1.73299714386941	2.68830479890799	1.5512459489146	0.000987079812507496	5.12178577054938e-05	0.000163625405747292
Body_ACTR1A	0.094165985	0.09081453	0.09674792	0.00593339	0.00258193499999999	-0.003351455	0.908752654932866	0.778949859791899	0.999063458359406	-0.0138442439914821	0.858636024211524	1.26695329990909	1.56339859445367	1.23398281102062	4.99087462362032e-06	3.48090755998915e-08	0.00162730767715977
1stExon_ACTR1A	0.05152611	0.061539745	0.049434845	-0.0121049	-0.002091265	0.010013635	0.716411656683726	0.716411656683726	0.426293461345495	-0.032799240878109	0.824851608305475	1.26695329990909	1.56339859445367	1.23398281102062	4.99087462362032e-06	3.48090755998915e-08	0.00162730767715977
TSS200_ACTR1A	0.072654315	0.07843445	0.07679641	-0.00163803999999999	0.004142095	0.00578013499999999	0.765931452348224	0.918805221412117	0.765931452348224	-0.0629282264613985	0.494729411506494	1.26695329990909	1.56339859445367	1.23398281102062	4.99087462362032e-06	3.48090755998915e-08	0.00162730767715977
TSS1500_ACTR1A	0.088483475	0.08669644	0.086159715	-0.000536725000000002	-0.00232376000000001	-0.00178703500000001	0.980733323885512	0.999063458359406	0.999063458359406	-0.0344871244464877	0.65718797256387	1.26695329990909	1.56339859445367	1.23398281102062	4.99087462362032e-06	3.48090755998915e-08	0.00162730767715977
Body_ACTR1B	0.8305988	0.8294071	0.82791865	-0.00148845000000009	-0.00268014999999999	-0.00119169999999991	0.895187663927421	0.962074715994021	0.992546501319539	-0.0079478979698066	0.893168649187811	1.37066728706002	1.78390023633654	1.30148304638018	0.000956486315556747	2.27613507578295e-06	2.28875351111999e-06
5'UTR_ACTR1B	0.07257416	0.06925822	0.062583355	-0.006674865	-0.00999080499999999	-0.00331593999999999	0.902400194401253	0.686017125117228	0.686017125117228	0.0079906991600056	0.946886041299781	1.37066728706002	1.78390023633654	1.30148304638018	0.000956486315556747	2.27613507578295e-06	2.28875351111999e-06
1stExon_ACTR1B	0.07257416	0.06925822	0.062583355	-0.006674865	-0.00999080499999999	-0.00331593999999999	0.902400194401253	0.686017125117228	0.686017125117228	0.0079906991600056	0.946886041299781	1.37066728706002	1.78390023633654	1.30148304638018	0.000956486315556747	2.27613507578295e-06	2.28875351111999e-06
TSS200_ACTR1B	0.051847255	0.049948805	0.04887562	-0.001073185	-0.00297163499999999	-0.00189845	0.85283384171513	0.522069494142809	0.85283384171513	-0.00599636794121924	0.943135180737523	1.37066728706002	1.78390023633654	1.30148304638018	0.000956486315556747	2.27613507578295e-06	2.28875351111999e-06
TSS1500_ACTR1B	0.07635203	0.077311315	0.075078015	-0.00223329999999999	-0.001274015	0.00095928499999999	0.837777479258822	0.968289837864919	0.968289837864919	-0.00869788402761474	0.932971574450001	1.37066728706002	1.78390023633654	1.30148304638018	0.000956486315556747	2.27613507578295e-06	2.28875351111999e-06
Body_ACTR2	0.280963	0.3011514	0.2945967	-0.00655469999999997	0.0136337	0.0201884	0.837777479258822	0.968289837864919	0.968289837864919	0.00427802618353099	0.967003296842268	1.12416518268781	1.27823408808308	1.13705183879374	0.00133093919449134	0.000199389506465885	0.00452916596882422
TSS200_ACTR2	0.067690725	0.07544243	0.069849285	-0.00559314499999999	0.00215856	0.007751705	0.404587405685253	0.578600141650845	0.164972699502243	-0.0318374356827884	0.729944992680531	1.12416518268781	1.27823408808308	1.13705183879374	0.00133093919449134	0.000199389506465885	0.00452916596882422
TSS1500_ACTR2	0.083693735	0.080228525	0.08169629	0.00146776500000001	-0.00199744499999999	-0.00346521	0.968289837864919	0.837777479258822	0.635139487269883	-0.00494544160213946	0.961859076314294	1.12416518268781	1.27823408808308	1.13705183879374	0.00133093919449134	0.000199389506465885	0.00452916596882422
Body_ACTR3	0.16552885	0.180001	0.1855504	0.00554940000000001	0.02002155	0.01447215	0.99992460868065	0.918805221412117	0.990019328883309	-0.0232282698556381	0.801177428425599	1.49771142660391	1.86250246192655	1.24356563543741	0.00107045611403566	5.57846622158823e-06	0.000791999494671497
5'UTR_ACTR3	0.1285946	0.1393794	0.13038565	-0.00899375000000002	0.00179104999999999	0.0107848	0.716411656683726	0.952256279729904	0.716411656683726	-0.0144396711838015	0.922401650150268	1.49771142660391	1.86250246192655	1.24356563543741	0.00107045611403566	5.57846622158823e-06	0.000791999494671497
1stExon_ACTR3	0.1285946	0.1393794	0.13038565	-0.00899375000000002	0.00179104999999999	0.0107848	0.716411656683726	0.952256279729904	0.716411656683726	-0.0144396711838015	0.922401650150268	1.49771142660391	1.86250246192655	1.24356563543741	0.00107045611403566	5.57846622158823e-06	0.000791999494671497
TSS200_ACTR3	0.05215561	0.04702399	0.05301151	0.00598752	0.0008559	-0.00513162	0.85283384171513	0.960171518075768	0.85283384171513	-0.0223757670554032	0.790083360953279	1.49771142660391	1.86250246192655	1.24356563543741	0.00107045611403566	5.57846622158823e-06	0.000791999494671497
TSS1500_ACTR3	0.092166395	0.08249087	0.08468317	0.00219230000000001	-0.00748322500000001	-0.00967552500000002	0.902400194401253	0.994161229482218	0.449036822040911	-0.000654307280999057	0.995647710972081	1.49771142660391	1.86250246192655	1.24356563543741	0.00107045611403566	5.57846622158823e-06	0.000791999494671497
Body_ACTR3B	0.81924745	0.8341771	0.8384055	0.00422840000000002	0.01915805	0.01492965	0.986822798393034	0.387651105343026	0.585969749287592	0.0109031895955937	0.83666581899314	2.50396259995852	4.17578263011811	1.6676697288479	0.00122990768469476	2.25899354777074e-05	0.00014452658604497
TSS200_ACTR3B	0.04504515	0.04019672	0.040897085	0.000700365000000001	-0.004148065	-0.00484843	0.902400194401253	0.686017125117228	0.686017125117228	-0.210468606449596	0.0759697233331308	2.50396259995852	4.17578263011811	1.6676697288479	0.00122990768469476	2.25899354777074e-05	0.00014452658604497
TSS1500_ACTR3B	0.3505775	0.37764505	0.31566535	-0.0619797000000001	-0.03491215	0.0270675500000001	0.902400194401253	0.902400194401253	0.994161229482218	-0.0564755404049909	0.637497681962877	2.50396259995852	4.17578263011811	1.6676697288479	0.00122990768469476	2.25899354777074e-05	0.00014452658604497
3'UTR_ACTR3B	0.8956674	0.90766775	0.8948367	-0.0128310500000001	-0.000830699999999962	0.0120003500000001	0.999890969658817	0.716411656683726	0.716411656683726	0.010291125222231	0.94465421806652	2.50396259995852	4.17578263011811	1.6676697288479	0.00122990768469476	2.25899354777074e-05	0.00014452658604497
Body_ACTR5	0.321560815	0.28311145	0.37403695	0.0909255	0.052476135	-0.038449365	0.952256279729904	0.952256279729904	0.999890969658817	0.01305380596862	0.929829662831649	1.60869202237684	2.31987512640713	1.44208779190657	0.000899672186164392	1.21451694756673e-06	7.80007878249737e-06
TSS200_ACTR5	0.071347535	0.07578268	0.072428155	-0.003354525	0.00108061999999999	0.00443514499999999	0.265687140281729	0.404587405685253	0.578600141650845	-0.00878665332001946	0.924118382306172	1.60869202237684	2.31987512640713	1.44208779190657	0.000899672186164392	1.21451694756673e-06	7.80007878249737e-06
TSS1500_ACTR5	0.11996303	0.11469771	0.11062639	-0.00407132	-0.00933664000000001	-0.00526532	0.952256279729904	0.952256279729904	0.999890969658817	-0.0318849922423058	0.829660258842592	1.60869202237684	2.31987512640713	1.44208779190657	0.000899672186164392	1.21451694756673e-06	7.80007878249737e-06
Body_ACTR6	0.0786296	0.074282405	0.077671575	0.00338917	-0.000958025000000001	-0.004347195	0.765931452348224	0.990019328883309	0.404587405685253	-0.00121634579477038	0.989480245701305	1.55741595154398	1.84894214536685	1.18718582761006	0.0095413093067247	5.2737023214168e-05	0.0011330534456894
TSS200_ACTR6	0.087756385	0.09001742	0.08744495	-0.00257246999999999	-0.000311434999999999	0.00226103499999999	0.902400194401253	0.686017125117228	0.139822579488938	0.119869462516374	0.315886477231893	1.55741595154398	1.84894214536685	1.18718582761006	0.0095413093067247	5.2737023214168e-05	0.0011330534456894
TSS1500_ACTR6	0.07300437	0.06907607	0.07177201	0.00269593999999999	-0.00123236	-0.0039283	0.918805221412117	0.765931452348224	0.578600141650845	0.00964761022733466	0.916708679452112	1.55741595154398	1.84894214536685	1.18718582761006	0.0095413093067247	5.2737023214168e-05	0.0011330534456894
Body_ACTR8	0.08574921	0.085156855	0.079312065	-0.00584479000000002	-0.00643714500000001	-0.000592354999999989	0.765931452348224	0.578600141650845	0.99992460868065	-0.0283518046787987	0.758546949353176	1.51345421760136	1.97222249474226	1.30312663033044	0.00035322168217434	1.82451778955807e-06	0.000164636117587324
1stExon_ACTR8	0.103041625	0.09445992	0.087474885	-0.006985035	-0.01556674	-0.008581705	0.716411656683726	0.426293461345495	0.716411656683726	-0.0687238044981783	0.642553766642364	1.51345421760136	1.97222249474226	1.30312663033044	0.00035322168217434	1.82451778955807e-06	0.000164636117587324
TSS200_ACTR8	0.039684335	0.039934865	0.036671325	-0.00326354	-0.00301301	0.000250529999999999	0.716411656683726	0.426293461345495	0.999890969658817	-0.170552144313174	0.24646099950484	1.51345421760136	1.97222249474226	1.30312663033044	0.00035322168217434	1.82451778955807e-06	0.000164636117587324
TSS1500_ACTR8	0.7380226	0.7086961	0.71586205	0.00716594999999998	-0.0221605500000001	-0.0293265	0.968289837864919	0.968289837864919	0.635139487269883	0.00557515533128779	0.957006876533529	1.51345421760136	1.97222249474226	1.30312663033044	0.00035322168217434	1.82451778955807e-06	0.000164636117587324
1stExon_ACTRT1	0.7997302	0.7586897	0.7284279	-0.0302618	-0.0713022999999999	-0.0410404999999999	0.214534631549035	0.214534631549035	0.952256279729904	-0.152018823393946	0.302322889469211	1.44961003074343	1.7896841520852	1.23459697030888	7.94787801227562e-05	2.38947957371826e-06	0.00862487446419099
5'UTR_ACTRT2	0.5428769	0.54976715	0.5397076	-0.0100595499999999	-0.00316929999999993	0.00689024999999999	0.716411656683726	0.716411656683726	0.952256279729904	-0.0760076034230774	0.6076302938179	8.33155165377347	11.5832018209706	1.39028146284425	0.000104113329996992	0.000284614035200275	0.00527061795484973
1stExon_ACTRT2	0.72008805	0.73831975	0.735917	-0.00240275000000012	0.01582895	0.0182317000000001	0.999718001090859	0.990774650947514	0.703573250893562	0.0280442398854164	0.699399768656871	8.33155165377347	11.5832018209706	1.39028146284425	0.000104113329996992	0.000284614035200275	0.00527061795484973
TSS1500_ACTRT2	0.79583515	0.81546935	0.8060928	-0.00937654999999993	0.01025765	0.0196341999999999	0.837777479258822	0.837777479258822	0.968289837864919	0.0463395034514484	0.65391799681864	8.33155165377347	11.5832018209706	1.39028146284425	0.000104113329996992	0.000284614035200275	0.00527061795484973
Body_ACVR1	0.8491537	0.85822905	0.8477267	-0.0105023500000001	-0.00142700000000007	0.00907535000000004	0.952256279729904	0.716411656683726	0.426293461345495	0.0679235788178309	0.646439428409636	1.37455878228826	1.7930337679502	1.30444313553859	6.55383666207686e-05	1.16768590728285e-07	7.72686093349811e-05
5'UTR_ACVR1	0.2365266	0.20238705	0.20321695	0.000829899999999995	-0.03330965	-0.03413955	0.999545063760009	0.677646766315861	0.677646766315861	-0.021334841690611	0.71845029904591	1.37455878228826	1.7930337679502	1.30444313553859	6.55383666207686e-05	1.16768590728285e-07	7.72686093349811e-05
TSS200_ACVR1	0.088031525	0.08167062	0.083216865	0.001546245	-0.00481466	-0.006360905	0.837777479258822	0.0876820974182007	0.0876820974182007	-0.100803285354693	0.328460039936988	1.37455878228826	1.7930337679502	1.30444313553859	6.55383666207686e-05	1.16768590728285e-07	7.72686093349811e-05
TSS1500_ACVR1	0.06865729	0.06529504	0.068424665	0.003129625	-0.000232625000000014	-0.00336225000000001	0.99992460868065	0.918805221412117	0.918805221412117	-0.000498660779921867	0.995687152670642	1.37455878228826	1.7930337679502	1.30444313553859	6.55383666207686e-05	1.16768590728285e-07	7.72686093349811e-05
Body_ACVR1B	0.38568645	0.3572561	0.35753145	0.000275350000000008	-0.028155	-0.02843035	0.999718001090859	0.842628651159718	0.842628651159718	0.0117679261268338	0.871304289631673	1.25693571318314	1.58240223804428	1.25893649249325	1.96286643275266e-05	8.65335550562317e-07	0.00268791171749553
TSS1500_ACVR1B	0.06887969	0.071798565	0.07113852	-0.000660045000000012	0.00225883	0.00291887500000002	0.902400194401253	0.686017125117228	0.902400194401253	-0.0439938426190625	0.713660356000776	1.25693571318314	1.58240223804428	1.25893649249325	1.96286643275266e-05	8.65335550562317e-07	0.00268791171749553
3'UTR_ACVR1B	0.7494395	0.7659927	0.775979	0.0099863	0.0265394999999999	0.0165531999999999	0.996921283334837	0.692660139513439	0.85283384171513	0.0363093765273552	0.665699534324227	1.25693571318314	1.58240223804428	1.25893649249325	1.96286643275266e-05	8.65335550562317e-07	0.00268791171749553
Body_ACVR1C	0.3413896	0.3277046	0.31215035	-0.01555425	-0.02923925	-0.013685	0.556564954349795	0.895187663927421	0.999545063760009	-0.00250463675921255	0.966243356264043	18.5143549051391	8.37924283	2.160926158	0.00199123641245784	2.38225523314814e-05	0.00360622186228198
5'UTR_ACVR1C	0.3413896	0.3277046	0.31215035	-0.01555425	-0.02923925	-0.013685	0.85283384171513	0.85283384171513	0.996921283334837	-0.0119348589724167	0.887099632641337	18.5143549051391	8.37924283	2.160926158	0.00199123641245784	2.38225523314814e-05	0.00360622186228198
1stExon_ACVR1C	0.2143928	0.1757189	0.1990042	0.0232853	-0.0153886	-0.0386739	0.952256279729904	0.952256279729904	0.716411656683726	0.0123646566602861	0.933525632584668	18.5143549051391	8.37924283	2.160926158	0.00199123641245784	2.38225523314814e-05	0.00360622186228198
TSS200_ACVR1C	0.076691565	0.0745596	0.07724799	0.00268839	0.000556424999999999	-0.002131965	0.76954696275513	0.965898148880028	0.965898148880028	-0.0166427584380486	0.807854213750808	18.5143549051391	8.37924283	2.160926158	0.00199123641245784	2.38225523314814e-05	0.00360622186228198
TSS1500_ACVR1C	0.10531295	0.1069643	0.1068708	-9.35000000000241e-05	0.00155785	0.00165135000000002	0.765931452348224	0.99992460868065	0.990019328883309	0.00254367749230104	0.97800273516235	18.5143549051391	8.37924283	2.160926158	0.00199123641245784	2.38225523314814e-05	0.00360622186228198
Body_ACVR2A	0.517299	0.5298921	0.4739297	-0.0559624	-0.0433692999999999	0.0125931	0.419485055012317	0.703573250893562	0.925050248490463	-0.0355223198979195	0.625649259165386	1.63027210978674	2.15525169890132	1.32201961007801	0.000662629970328304	2.52919752170195e-05	2.92358606222951e-05
5'UTR_ACVR2A	0.08862168	0.08359369	0.07916015	-0.00443354	-0.00946153000000001	-0.00502799000000001	0.426293461345495	0.426293461345495	0.952256279729904	-0.0605411328105052	0.682715628381788	1.63027210978674	2.15525169890132	1.32201961007801	0.000662629970328304	2.52919752170195e-05	2.92358606222951e-05
1stExon_ACVR2A	0.08862168	0.08359369	0.07916015	-0.00443354	-0.00946153000000001	-0.00502799000000001	0.426293461345495	0.426293461345495	0.952256279729904	-0.0605411328105052	0.682715628381788	1.63027210978674	2.15525169890132	1.32201961007801	0.000662629970328304	2.52919752170195e-05	2.92358606222951e-05
TSS200_ACVR2A	0.10991725	0.10577555	0.10201765	-0.00375789999999999	-0.00789959999999999	-0.0041417	0.449036822040911	0.262833842015551	0.686017125117228	-0.074439995869094	0.534301769459241	1.63027210978674	2.15525169890132	1.32201961007801	0.000662629970328304	2.52919752170195e-05	2.92358606222951e-05
TSS1500_ACVR2A	0.077225555	0.077408865	0.0748874	-0.002521465	-0.00233815500000001	0.000183309999999992	0.765931452348224	0.404587405685253	0.99992460868065	0.049340196352852	0.59253675125475	1.63027210978674	2.15525169890132	1.32201961007801	0.000662629970328304	2.52919752170195e-05	2.92358606222951e-05
Body_ACVR2B	0.098924915	0.09604824	0.09345502	-0.00259322000000001	-0.005469895	-0.002876675	0.918018425367236	0.918018425367236	0.918018425367236	0.00227563747919208	0.968065632961196	2.04362666618736	3.0324348553784	1.48384971949685	0.00135472408480858	9.15504842242337e-05	1.06474412833016e-05
TSS1500_ACVR2B	0.09739769	0.09116919	0.08792614	-0.00324305000000001	-0.00947155000000001	-0.0062285	0.999063458359406	0.778949859791899	0.999063458359406	0.000763202096092488	0.992166196176954	2.04362666618736	3.0324348553784	1.48384971949685	0.00135472408480858	9.15504842242337e-05	1.06474412833016e-05
Body_ACVRL1	0.7767354	0.76774065	0.7512385	-0.01650215	-0.0254968999999999	-0.00899474999999994	0.161404435232415	0.370702569975768	0.960171518075768	-0.131659647735571	0.115718449355907	1.97857174022686	2.63210232791218	1.33030421611621	0.0142893318822162	0.00153880582007265	0.000247666077319524
5'UTR_ACVRL1	0.71630775	0.71954355	0.7037395	-0.0158040500000001	-0.0125682499999999	0.00323580000000012	0.493831852826011	0.493831852826011	0.888835081546934	-0.113774814386867	0.0953437325883248	1.97857174022686	2.63210232791218	1.33030421611621	0.0142893318822162	0.00153880582007265	0.000247666077319524
TSS200_ACVRL1	0.71794255	0.6954593	0.68951725	-0.00594205000000003	-0.0284253000000001	-0.0224832500000001	0.686017125117228	0.262833842015551	0.902400194401253	-0.0241802022386017	0.840218195946446	1.97857174022686	2.63210232791218	1.33030421611621	0.0142893318822162	0.00153880582007265	0.000247666077319524
TSS1500_ACVRL1	0.5931641	0.6305538	0.5744659	-0.0560879	-0.0186982	0.0373897	0.692660139513439	0.960171518075768	0.960171518075768	-0.0695048545808803	0.407788987205279	1.97857174022686	2.63210232791218	1.33030421611621	0.0142893318822162	0.00153880582007265	0.000247666077319524
Body_ACY1	0.8052518	0.80433265	0.81873305	0.0144004	0.01348125	-0.00091914999999998	0.902400194401253	0.686017125117228	0.994161229482218	0.0901009463137348	0.451639653441048	2.15134177362261	2.7905259365654	1.29710953916284	0.00258216814279839	8.10756817158221e-05	0.000583416759688662
TSS200_ACY1	0.071011715	0.06577063	0.06819061	0.00241998	-0.002821105	-0.00524108500000001	0.994161229482218	0.994161229482218	0.902400194401253	-0.0338511208497417	0.777721051295257	2.15134177362261	2.7905259365654	1.29710953916284	0.00258216814279839	8.10756817158221e-05	0.000583416759688662
TSS1500_ACY1	0.07699382	0.07924299	0.07152472	-0.00771827	-0.00546909999999999	0.00224917000000001	0.716411656683726	0.716411656683726	0.999890969658817	-0.0949542541588965	0.520889849145362	2.15134177362261	2.7905259365654	1.29710953916284	0.00258216814279839	8.10756817158221e-05	0.000583416759688662
5'UTR_ACY3	0.48358705	0.4491643	0.5903016	0.1411373	0.10671455	-0.03442275	0.0448622764333746	0.00393063554049955	0.635139487269883	0.00247728601412644	0.980888962848158	3.715685665	5.119700705	1.80413032650308	0.000628746254295368	6.27323089874648e-05	0.00850873482296235
1stExon_ACY3	0.4640697	0.42033245	0.5478196	0.12748715	0.0837498999999999	-0.0437372500000001	0.214534631549035	0.0349979775583762	0.716411656683726	-0.00123508392731355	0.993352620416143	3.715685665	5.119700705	1.80413032650308	0.000628746254295368	6.27323089874648e-05	0.00850873482296235
TSS200_ACY3	0.54230435	0.50091695	0.6264401	0.12552315	0.08413575	-0.0413874000000001	0.00040761376787346	0.000955784007423133	0.370702569975768	-0.00821299724212743	0.922171584351969	3.715685665	5.119700705	1.80413032650308	0.000628746254295368	6.27323089874648e-05	0.00850873482296235
TSS1500_ACY3	0.5030191	0.4821516	0.58148345	0.09933185	0.0784643500000001	-0.0208674999999999	0.262833842015551	0.262833842015551	0.686017125117228	-0.059247152487401	0.621048490627694	3.715685665	5.119700705	1.80413032650308	0.000628746254295368	6.27323089874648e-05	0.00850873482296235
5'UTR_ACYP1	0.068759565	0.074868505	0.0698177	-0.00505080499999999	0.00105813500000002	0.00610894000000001	0.994161229482218	0.994161229482218	0.994161229482218	-0.00257151432070761	0.982896126218086	1.59643862485117	1.9821357484541	1.24159846648592	0.00435153903817158	3.95132186574126e-05	9.31887503979076e-05
TSS200_ACYP1	0.080073845	0.08502733	0.08383287	-0.00119445999999999	0.003759025	0.00495348499999999	0.837777479258822	0.433736099701466	0.160069453002213	0.0381161219197548	0.712349794364177	1.59643862485117	1.9821357484541	1.24159846648592	0.00435153903817158	3.95132186574126e-05	9.31887503979076e-05
TSS1500_ACYP1	0.39227245	0.46219765	0.47023165	0.00803399999999999	0.0779592	0.0699252	0.994161229482218	0.902400194401253	0.686017125117228	0.0721532093055247	0.546967110425309	1.59643862485117	1.9821357484541	1.24159846648592	0.00435153903817158	3.95132186574126e-05	9.31887503979076e-05
Body_ACYP2	0.8440338	0.83778475	0.83836195	0.000577200000000055	-0.00567185000000003	-0.00624905000000009	0.881884014196263	0.72301623435818	0.384363111146053	-0.0120234915368511	0.78282920621513	1.43435627601679	2.44866741338248	1.70715425053421	0.00101885283263191	5.88399101255463e-06	0.000585030137464561
5'UTR_ACYP2	0.0487353	0.055760925	0.056881575	0.00112065	0.00814627500000001	0.00702562500000001	0.902400194401253	0.902400194401253	0.262833842015551	0.0318654064807553	0.79045313203085	1.43435627601679	2.44866741338248	1.70715425053421	0.00101885283263191	5.88399101255463e-06	0.000585030137464561
1stExon_ACYP2	0.0487353	0.055760925	0.056881575	0.00112065	0.00814627500000001	0.00702562500000001	0.902400194401253	0.902400194401253	0.262833842015551	0.0318654064807553	0.79045313203085	1.43435627601679	2.44866741338248	1.70715425053421	0.00101885283263191	5.88399101255463e-06	0.000585030137464561
Body_ADA	0.5102115	0.4277738	0.42209295	-0.00568084999999996	-0.08811855	-0.0824377000000001	0.994161229482218	0.449036822040911	0.686017125117228	-0.0389145063960245	0.745525830958958	2.5070493864864	11.4409689413454	4.56351957125975	0.000725828880701081	6.14471710395221e-06	0.00146082325890116
TSS1500_ADA	0.081238465	0.07232263	0.07905751	0.00673488	-0.00218095500000001	-0.00891583500000001	0.994161229482218	0.994161229482218	0.686017125117228	-0.0119521571614823	0.920625377193722	2.5070493864864	11.4409689413454	4.56351957125975	0.000725828880701081	6.14471710395221e-06	0.00146082325890116
Body_ADAD1	0.7899193	0.8328074	0.82111665	-0.01169075	0.03119735	0.0428881	0.433736099701466	0.635139487269883	0.837777479258822	0.0291774953172396	0.777793917116471	2.528214328	4.8782343	14.9620105832567	0.000114651148156848	1.02760861797931e-07	6.10693132310329e-05
5'UTR_ADAD1	0.85698755	0.87461995	0.8541622	-0.0204577500000001	-0.00282534999999995	0.0176324000000001	0.0116819523584489	0.980954463958575	0.0796486430200632	-0.0111915789649046	0.838051139568351	2.528214328	4.8782343	14.9620105832567	0.000114651148156848	1.02760861797931e-07	6.10693132310329e-05
1stExon_ADAD1	0.85709025	0.86552855	0.85122055	-0.0143080000000001	-0.00586969999999998	0.00843830000000012	0.433736099701466	0.837777479258822	0.635139487269883	-0.0642365105352812	0.53408344569221	2.528214328	4.8782343	14.9620105832567	0.000114651148156848	1.02760861797931e-07	6.10693132310329e-05
TSS200_ADAD1	0.87111235	0.8806166	0.8653552	-0.0152614	-0.00575714999999999	0.00950424999999999	0.30267225802341	0.990774650947514	0.30267225802341	0.00387162233008628	0.957495542942911	2.528214328	4.8782343	14.9620105832567	0.000114651148156848	1.02760861797931e-07	6.10693132310329e-05
TSS1500_ADAD1	0.79289005	0.82718555	0.8061452	-0.02104035	0.01325515	0.0342955	0.370702569975768	0.522069494142809	0.033173073759551	0.0849513011791625	0.311364832299348	2.528214328	4.8782343	14.9620105832567	0.000114651148156848	1.02760861797931e-07	6.10693132310329e-05
Body_ADAD2	0.61059715	0.572209	0.484467	-0.087742	-0.12613015	-0.0383881500000001	0.0349979775583762	0.000119651216703209	0.716411656683726	-0.516652157456908	0.000170309294790619	3.5031148493394	4.43899663998592	1.26715703906282	0.0144237366386306	0.00279167838930244	0.0006698875368502
1stExon_ADAD2	0.8598461	0.83845125	0.84221645	0.00376519999999991	-0.0176296499999999	-0.0213948499999999	0.994161229482218	0.902400194401253	0.686017125117228	0.0669997629116379	0.576031377205428	3.5031148493394	4.43899663998592	1.26715703906282	0.0144237366386306	0.00279167838930244	0.0006698875368502
TSS200_ADAD2	0.7363395	0.7023309	0.71586545	0.01353455	-0.02047405	-0.0340086000000001	0.994161229482218	0.449036822040911	0.449036822040911	0.0413106856747881	0.730436391127868	3.5031148493394	4.43899663998592	1.26715703906282	0.0144237366386306	0.00279167838930244	0.0006698875368502
TSS1500_ADAD2	0.7956416	0.79095015	0.77651015	-0.01444	-0.0191314499999999	-0.00469144999999993	0.994161229482218	0.902400194401253	0.902400194401253	0.0100068658470611	0.93351196582412	3.5031148493394	4.43899663998592	1.26715703906282	0.0144237366386306	0.00279167838930244	0.0006698875368502
Body_ADAL	0.8535668	0.84811355	0.84941935	0.00130580000000002	-0.00414745000000005	-0.00545325000000008	0.999890969658817	0.952256279729904	0.952256279729904	-0.0113720062806047	0.938851722418234	1.64969435722882	2.36272220563633	1.43221815318885	0.000352476424184136	5.20210103297805e-06	3.44655964406607e-05
5'UTR_ADAL	0.090158295	0.1001615	0.093910335	-0.00625116499999999	0.00375204000000001	0.010003205	0.943999037865147	0.999718001090859	0.943999037865147	-0.00302445712883157	0.966790036734511	1.64969435722882	2.36272220563633	1.43221815318885	0.000352476424184136	5.20210103297805e-06	3.44655964406607e-05
1stExon_ADAL	0.074083655	0.06991617	0.07307226	0.00315609	-0.001011395	-0.004167485	0.686017125117228	0.99999947973759	0.686017125117228	-0.00392176336666965	0.973917826991987	1.64969435722882	2.36272220563633	1.43221815318885	0.000352476424184136	5.20210103297805e-06	3.44655964406607e-05
TSS200_ADAL	0.0632629	0.057926585	0.06080189	0.00287530499999999	-0.00246101	-0.00533631499999999	0.918805221412117	0.990019328883309	0.765931452348224	0.00454038539660473	0.960746298680042	1.64969435722882	2.36272220563633	1.43221815318885	0.000352476424184136	5.20210103297805e-06	3.44655964406607e-05
TSS1500_ADAL	0.06397646	0.06352709	0.061641505	-0.00188558500000001	-0.002334955	-0.000449369999999991	0.968289837864919	0.968289837864919	0.837777479258822	-0.0537002629974297	0.603317432015257	1.64969435722882	2.36272220563633	1.43221815318885	0.000352476424184136	5.20210103297805e-06	3.44655964406607e-05
3'UTR_ADAL	0.79683685	0.79130415	0.77096395	-0.0203401999999999	-0.0258729	-0.00553270000000006	0.716411656683726	0.952256279729904	0.952256279729904	-0.155746792539006	0.290479929108298	1.64969435722882	2.36272220563633	1.43221815318885	0.000352476424184136	5.20210103297805e-06	3.44655964406607e-05
Body_ADAM10	0.81648885	0.82064515	0.827307	0.00666184999999997	0.01081815	0.0041563	0.999063458359406	0.908752654932866	0.999063458359406	-0.00393096645345188	0.959667421566049	2.00007156965047	2.4330248444779	1.21646889111227	0.0315451999380201	0.00123845934483239	0.00153260844888045
1stExon_ADAM10	0.07987917	0.086173605	0.07691671	-0.009256895	-0.00296246	0.006294435	0.716411656683726	0.952256279729904	0.716411656683726	-0.0736529938836712	0.618830422639847	2.00007156965047	2.4330248444779	1.21646889111227	0.0315451999380201	0.00123845934483239	0.00153260844888045
TSS200_ADAM10	0.0685175	0.06997297	0.067094025	-0.00287894499999999	-0.00142347500000001	0.00145546999999999	0.433736099701466	0.968289837864919	0.837777479258822	0.0455989040715187	0.659102068550669	2.00007156965047	2.4330248444779	1.21646889111227	0.0315451999380201	0.00123845934483239	0.00153260844888045
Body_ADAM11	0.1056779	0.10897315	0.11298765	0.0040145	0.00730975	0.00329525	0.820931716300779	0.897262941153128	0.984424666015624	-0.00365971846046345	0.937878991662071	7.28835930076766	97.9820054993188	13.4436299660746	0.0365943514131418	0.00159097013683193	0.00413675427979693
TSS1500_ADAM11	0.2122699	0.19345275	0.1496968	-0.04375595	-0.0625731	-0.01881715	0.404587405685253	0.918805221412117	0.578600141650845	-0.101652693074085	0.269264228140988	7.28835930076766	97.9820054993188	13.4436299660746	0.0365943514131418	0.00159097013683193	0.00413675427979693
3'UTR_ADAM11	0.44330185	0.42857065	0.40895775	-0.0196129	-0.0343441	-0.0147312	0.716411656683726	0.952256279729904	0.999890969658817	-0.215268981647295	0.141723428263966	7.28835930076766	97.9820054993188	13.4436299660746	0.0365943514131418	0.00159097013683193	0.00413675427979693
Body_ADAM12	0.6223515	0.62624085	0.64620835	0.0199674999999999	0.02385685	0.00388935000000012	0.216387190793537	0.971254884815853	0.432848478425064	0.00743358151316974	0.815939622986314	1.82389823259982	2.70558766021325	1.48340933274367	0.00943761554917748	3.60635587351951e-05	6.61668786065184e-06
5'UTR_ADAM12	0.12182395	0.1292932	0.1184638	-0.0108294	-0.00336014999999999	0.00746925	0.273008062449821	0.635139487269883	0.837777479258822	0.0100922130931048	0.922257674011294	1.82389823259982	2.70558766021325	1.48340933274367	0.00943761554917748	3.60635587351951e-05	6.61668786065184e-06
1stExon_ADAM12	0.12182395	0.1292932	0.1184638	-0.0108294	-0.00336014999999999	0.00746925	0.273008062449821	0.635139487269883	0.837777479258822	0.0100922130931048	0.922257674011294	1.82389823259982	2.70558766021325	1.48340933274367	0.00943761554917748	3.60635587351951e-05	6.61668786065184e-06
TSS200_ADAM12	0.2584048	0.2943768	0.23418805	-0.06018875	-0.02421675	0.035972	0.00150534978173122	0.160069453002213	0.273008062449821	-0.019953792117025	0.846986697485537	1.82389823259982	2.70558766021325	1.48340933274367	0.00943761554917748	3.60635587351951e-05	6.61668786065184e-06
TSS1500_ADAM12	0.52611085	0.58328705	0.47778785	-0.1054992	-0.048323	0.0571762	0.262833842015551	0.262833842015551	0.686017125117228	-0.0362781501036579	0.762238589381677	1.82389823259982	2.70558766021325	1.48340933274367	0.00943761554917748	3.60635587351951e-05	6.61668786065184e-06
3'UTR_ADAM12	0.56156745	0.5432407	0.5089119	-0.0343288	-0.05265555	-0.0183267499999999	0.952256279729904	0.952256279729904	0.952256279729904	0.010841628681034	0.941698575736697	1.82389823259982	2.70558766021325	1.48340933274367	0.00943761554917748	3.60635587351951e-05	6.61668786065184e-06
Body_ADAM15	0.6872635	0.7075598	0.70900215	0.00144234999999993	0.02173865	0.0202963	0.562460902363926	0.997930475419302	0.695337197663355	-0.000446602201600557	0.994508514992744	1.12677278374712	1.30483376100902	1.15802740342178	7.97121037029849e-06	1.03149600250015e-08	0.000705021330249076
TSS1500_ADAM15	0.07280451	0.07725932	0.07128901	-0.00597031000000001	-0.00151549999999999	0.00445481000000002	0.969841606788039	0.692660139513439	0.623038295048278	-0.0289169683942176	0.73172377044634	1.12677278374712	1.30483376100902	1.15802740342178	7.97121037029849e-06	1.03149600250015e-08	0.000705021330249076
3'UTR_ADAM15	0.32719655	0.35508595	0.41533085	0.0602449	0.0881343	0.0278894	0.999890969658817	0.716411656683726	0.716411656683726	0.161136241569144	0.273899708105181	1.12677278374712	1.30483376100902	1.15802740342178	7.97121037029849e-06	1.03149600250015e-08	0.000705021330249076
Body_ADAM17	0.77656165	0.75432815	0.76774985	0.0134217	-0.00881180000000004	-0.0222335	0.692660139513439	0.692660139513439	0.522069494142809	0.00801400926501332	0.92405152902789	1.41341006901844	1.72514008487632	1.22055171580486	0.0001515602647532	1.08088688373366e-05	0.00032423037883038
TSS200_ADAM17	0.046618765	0.043903105	0.04694675	0.003043645	0.000327985000000003	-0.00271566	0.449036822040911	0.902400194401253	0.686017125117228	-0.0249955154413415	0.834905290455755	1.41341006901844	1.72514008487632	1.22055171580486	0.0001515602647532	1.08088688373366e-05	0.00032423037883038
TSS1500_ADAM17	0.083190215	0.07615917	0.08306278	0.00690361	-0.000127434999999995	-0.007031045	0.692660139513439	0.85283384171513	0.692660139513439	0.0182033054097101	0.828556083687333	1.41341006901844	1.72514008487632	1.22055171580486	0.0001515602647532	1.08088688373366e-05	0.00032423037883038
TSS200_ADAM18	0.8526774	0.8676511	0.8530537	-0.0145974	0.000376299999999996	0.0149737	0.578600141650845	0.765931452348224	0.765931452348224	0.054632980227162	0.553413397632372	3.8008163498	4.7531767	2.3821723409856	0.00137462436623212	1.54974297446395e-06	0.000218143365122166
Body_ADAM19	0.4926244	0.5454549	0.55467365	0.00921875000000005	0.0620492500000001	0.0528305	0.765273195740802	0.105591592366459	0.0569432893091164	0.040589851118126	0.413530560554244	1.99571132197721	3.16881811359086	1.58781386801545	0.000161647275792786	3.12624052255379e-06	4.26074100464194e-05
TSS200_ADAM19	0.1424019	0.07448083	0.064798065	-0.009682765	-0.077603835	-0.06792107	0.449036822040911	0.0299135671226802	0.0678033517513699	-0.291036546116968	0.0131289992569601	1.99571132197721	3.16881811359086	1.58781386801545	0.000161647275792786	3.12624052255379e-06	4.26074100464194e-05
TSS1500_ADAM19	0.3185315	0.3275091	0.19301655	-0.13449255	-0.12551495	0.00897760000000003	0.028603070280234	0.054141077480363	0.578600141650845	-0.0377777376977272	0.682063376976771	1.99571132197721	3.16881811359086	1.58781386801545	0.000161647275792786	3.12624052255379e-06	4.26074100464194e-05
TSS200_ADAM2	0.856308	0.85310585	0.8505265	-0.00257935000000009	-0.00578150000000011	-0.00320215000000001	0.837777479258822	0.837777479258822	0.968289837864919	0.0138988214125182	0.89308417466929	1.81607334178619	3.12936164538861	1.72314717329133	0.00137412558253644	8.33758132311987e-06	0.000205184754275467
TSS1500_ADAM2	0.761056	0.7528686	0.7647595	0.0118909	0.00370350000000008	-0.00818739999999996	0.716411656683726	0.716411656683726	0.952256279729904	0.0686165117495525	0.64307420303217	1.81607334178619	3.12936164538861	1.72314717329133	0.00137412558253644	8.33758132311987e-06	0.000205184754275467
5'UTR_ADAM20	0.84970135	0.8354151	0.8346636	-0.000751500000000016	-0.01503775	-0.0142862499999999	0.952256279729904	0.426293461345495	0.214534631549035	-0.430094362721453	0.00228023701778446	4.44979485	6.42515795	1.81041729705201	0.00108640892690524	9.73843959536138e-06	4.21034197981324e-05
Body_ADAM22	0.17888295	0.138466895	0.12244562	-0.016021275	-0.05643733	-0.040416055	0.692660139513439	0.250293072084445	0.85283384171513	-0.0488160304591189	0.561217870983873	2.32495754408575	3.33753629844046	1.43552569677263	0.012990092937934	0.000692604014951738	0.0013055811017446
1stExon_ADAM22	0.107798	0.1041832	0.1059738	0.0017906	-0.0018242	-0.0036148	0.994161229482218	0.686017125117228	0.902400194401253	-0.0878315706939795	0.463161008143844	2.32495754408575	3.33753629844046	1.43552569677263	0.012990092937934	0.000692604014951738	0.0013055811017446
TSS200_ADAM22	0.03895219	0.043491185	0.043199165	-0.000292020000000004	0.004246975	0.004538995	0.837777479258822	0.837777479258822	0.635139487269883	-0.00766658014489828	0.940903823553979	2.32495754408575	3.33753629844046	1.43552569677263	0.012990092937934	0.000692604014951738	0.0013055811017446
TSS1500_ADAM22	0.074029025	0.075943855	0.070909955	-0.00503390000000001	-0.00311907	0.00191483000000001	0.262833842015551	0.449036822040911	0.686017125117228	-0.0239296370180633	0.841852422004971	2.32495754408575	3.33753629844046	1.43552569677263	0.012990092937934	0.000692604014951738	0.0013055811017446
Body_ADAM23	0.6071658	0.6236664	0.62358585	-8.05500000000681e-05	0.01642005	0.0165006000000001	0.85283384171513	0.85283384171513	0.85283384171513	-0.0282220374656937	0.737036964589494	2.67978262	6.09420808	3.89006750691638	0.000207072710442211	9.06865287497523e-09	3.09540134189522e-05
TSS1500_ADAM23	0.1078273	0.1120458	0.096540285	-0.015505515	-0.011287015	0.0042185	0.231440591801457	0.468149614591152	0.778949859791899	-0.0377420593316488	0.627170122374008	2.67978262	6.09420808	3.89006750691638	0.000207072710442211	9.06865287497523e-09	3.09540134189522e-05
Body_ADAM28	0.7538132	0.7865998	0.78478765	-0.00181215000000001	0.03097445	0.0327866	0.952256279729904	0.952256279729904	0.952256279729904	-0.0497297879188975	0.737124300042727	2.12938346732925	4.75402594271717	2.23258328791284	0.000926904214871294	1.31701853797996e-05	7.85279536894501e-06
TSS200_ADAM28	0.60070605	0.5393195	0.4973536	-0.0419658999999999	-0.10335245	-0.06138655	0.952256279729904	0.716411656683726	0.716411656683726	-0.165803155411786	0.260057672400562	2.12938346732925	4.75402594271717	2.23258328791284	0.000926904214871294	1.31701853797996e-05	7.85279536894501e-06
5'UTR_ADAM29	0.6352756	0.67186855	0.63132575	-0.0405428	-0.00394984999999992	0.0365929500000001	0.468149614591152	0.778949859791899	0.231440591801457	0.0724705057109536	0.350541098864745	1.87851524451104	7.2203806257	3.9163646657	4.59176763470765e-05	1.32490374089361e-06	0.000182781353200511
1stExon_ADAM29	0.59970075	0.6935917	0.59624075	-0.09735095	-0.00346000000000002	0.09389095	0.0349979775583762	0.716411656683726	0.0111993538834297	0.165291346219896	0.261552403048155	1.87851524451104	7.2203806257	3.9163646657	4.59176763470765e-05	1.32490374089361e-06	0.000182781353200511
TSS200_ADAM29	0.71181875	0.716695	0.69026295	-0.02643205	-0.0215558	0.00487625000000003	0.952256279729904	0.952256279729904	0.952256279729904	-0.0925616595737877	0.531493724130282	1.87851524451104	7.2203806257	3.9163646657	4.59176763470765e-05	1.32490374089361e-06	0.000182781353200511
5'UTR_ADAM30	0.54310055	0.54164025	0.59445755	0.0528173000000001	0.051357	-0.00146030000000008	0.426293461345495	0.0933262986669721	0.426293461345495	0.312690006739777	0.0304752444046604	5.02565399669895	6.56192456	2.31974714	0.00016017439228609	1.81094160446347e-06	6.5967885596115e-05
1stExon_ADAM30	0.63229595	0.65757395	0.64949515	-0.00807880000000005	0.0171991999999999	0.0252779999999999	0.635139487269883	0.635139487269883	0.837777479258822	0.119035894649683	0.248031784600984	5.02565399669895	6.56192456	2.31974714	0.00016017439228609	1.81094160446347e-06	6.5967885596115e-05
TSS1500_ADAM30	0.86082365	0.8632716	0.86356105	0.000289449999999913	0.0027374	0.00244795000000009	0.918805221412117	0.918805221412117	0.765931452348224	0.0238460995919559	0.796002904215126	5.02565399669895	6.56192456	2.31974714	0.00016017439228609	1.81094160446347e-06	6.5967885596115e-05
Body_ADAM32	0.77493435	0.7369653	0.75021325	0.01324795	-0.0247210999999999	-0.0379690499999999	0.0970748437978595	0.164972699502243	0.918805221412117	-0.0989932344288533	0.282056618377331	2.68630065688968	7.72702625552964	2.87645622827504	0.0018629081657877	0.000314932547027672	0.00538680520295579
5'UTR_ADAM32	0.3466134	0.33428945	0.10780715	-0.2264823	-0.23880625	-0.01232395	0.00301521066092336	0.0349979775583762	0.426293461345495	-0.468715972966084	0.000779077694720614	2.68630065688968	7.72702625552964	2.87645622827504	0.0018629081657877	0.000314932547027672	0.00538680520295579
1stExon_ADAM32	0.3466134	0.33428945	0.10780715	-0.2264823	-0.23880625	-0.01232395	0.00301521066092336	0.0349979775583762	0.426293461345495	-0.468715972966084	0.000779077694720614	2.68630065688968	7.72702625552964	2.87645622827504	0.0018629081657877	0.000314932547027672	0.00538680520295579
TSS200_ADAM32	0.3399956	0.2881014	0.1662364	-0.121865	-0.1737592	-0.0518942	6.38004158413086e-05	0.00040761376787346	0.00923121609977473	-0.434175033754594	5.42508227953955e-08	2.68630065688968	7.72702625552964	2.87645622827504	0.0018629081657877	0.000314932547027672	0.00538680520295579
TSS1500_ADAM32	0.7910522	0.7889959	0.762011	-0.0269849	-0.0290412	-0.00205630000000001	0.426293461345495	0.716411656683726	0.716411656683726	-0.0390037236717365	0.792394295723048	2.68630065688968	7.72702625552964	2.87645622827504	0.0018629081657877	0.000314932547027672	0.00538680520295579
Body_ADAM33	0.40771595	0.4220362	0.42874255	0.00670635000000003	0.0210266	0.0143202499999999	0.990903256885409	0.73193112361092	0.829553062191961	0.0119225728035993	0.815854303514272	1.2336910498247	1.3256267392483	1.07452083683079	0.000110716491234841	7.55871146082151e-07	0.00121955778112197
TSS1500_ADAM33	0.4205942	0.35832425	0.39952395	0.0411997	-0.02107025	-0.06226995	0.686017125117228	0.686017125117228	0.994161229482218	-0.0974866572022403	0.415262654316054	1.2336910498247	1.3256267392483	1.07452083683079	0.000110716491234841	7.55871146082151e-07	0.00121955778112197
Body_ADAM3A	0.9011127	0.8986496	0.87842175	-0.0202278499999999	-0.02269095	-0.00246310000000005	0.449036822040911	0.902400194401253	0.902400194401253	-0.0232380086251243	0.84636677210552	58.6804755087654	6.77359198	2.9234690144	0.000392796145643832	3.29846400159203e-07	2.92366483110075e-06
Body_ADAM5P	0.81338935	0.78101625	0.79871065	0.0176944	-0.0146787	-0.0323731	0.999890969658817	0.716411656683726	0.716411656683726	0.025708982036278	0.862297319716231	3.254261397	7.082621287	3.1120161750225	0.000526909857190112	7.67547579702484e-08	0.000678509129677087
TSS200_ADAM5P	0.4436331	0.4098365	0.37341095	-0.03642555	-0.07022215	-0.0337966	0.0587630207259764	0.00454459878916624	0.522069494142809	-0.270623805296204	0.0010357911895631	3.254261397	7.082621287	3.1120161750225	0.000526909857190112	7.67547579702484e-08	0.000678509129677087
TSS1500_ADAM5P	0.66592465	0.697197	0.6478237	-0.0493733	-0.01810095	0.0312723499999999	0.262833842015551	0.686017125117228	0.686017125117228	-0.150066451241873	0.208316034114714	3.254261397	7.082621287	3.1120161750225	0.000526909857190112	7.67547579702484e-08	0.000678509129677087
Body_ADAM6	0.68278655	0.68979535	0.63635225	-0.0534431	-0.0464342999999999	0.00700880000000004	0.033173073759551	0.250293072084445	0.522069494142809	-0.109916195802473	0.189696909528469	1.85617456406935	5.24445274680031	2.82540923053203	0.000115172556832342	2.29166736048369e-06	0.000587491939966403
TSS200_ADAM6	0.73560915	0.73071075	0.71556165	-0.0151491	-0.0200475	-0.00489839999999997	0.952256279729904	0.716411656683726	0.999890969658817	-0.226795132525723	0.121107725509173	1.85617456406935	5.24445274680031	2.82540923053203	0.000115172556832342	2.29166736048369e-06	0.000587491939966403
TSS1500_ADAM6	0.69025125	0.6975435	0.64129745	-0.05624605	-0.0489538	0.00729225	0.00301521066092336	0.426293461345495	0.214534631549035	-0.200412982214837	0.172000376670286	1.85617456406935	5.24445274680031	2.82540923053203	0.000115172556832342	2.29166736048369e-06	0.000587491939966403
Body_ADAM7	0.8325862	0.8201622	0.8239817	0.00381950000000009	-0.0086044999999999	-0.012424	0.686017125117228	0.686017125117228	0.902400194401253	0.0671145528527056	0.57537629711885	26.0775528784762	85.606524222	3.594729962	0.0774618739336826	0.0489974557196362	0.000285453907391962
TSS1500_ADAM7	0.7772167	0.80449595	0.7973064	-0.00718954999999988	0.0200897000000001	0.02727925	0.716411656683726	0.0111993538834297	0.00301521066092336	0.0778720245315554	0.598824414370676	26.0775528784762	85.606524222	3.594729962	0.0774618739336826	0.0489974557196362	0.000285453907391962
Body_ADAM8	0.8379176	0.83647895	0.8390311	0.00255214999999986	0.00111349999999988	-0.00143864999999999	0.792013031523816	0.987410626152937	0.963945243664875	0.0115458446311307	0.777764146462351	3.16216161	5.14411856	2.30558165275129	0.000233943395120477	5.86156279380904e-06	0.000745060657603451
5'UTR_ADAM8	0.084054545	0.05925624	0.05039222	-0.00886402	-0.033662325	-0.024798305	0.716411656683726	0.426293461345495	0.952256279729904	-0.0216015926681915	0.884132847655401	3.16216161	5.14411856	2.30558165275129	0.000233943395120477	5.86156279380904e-06	0.000745060657603451
1stExon_ADAM8	0.084054545	0.05925624	0.05039222	-0.00886402	-0.033662325	-0.024798305	0.716411656683726	0.426293461345495	0.952256279729904	-0.0216015926681915	0.884132847655401	3.16216161	5.14411856	2.30558165275129	0.000233943395120477	5.86156279380904e-06	0.000745060657603451
TSS1500_ADAM8	0.7473125	0.7610199	0.76771195	0.00669205000000006	0.02039945	0.0137073999999999	0.994161229482218	0.902400194401253	0.902400194401253	0.0677683654872805	0.571651721267625	3.16216161	5.14411856	2.30558165275129	0.000233943395120477	5.86156279380904e-06	0.000745060657603451
Body_ADAM9	0.7217042	0.6857289	0.60319365	-0.0825352499999999	-0.11851055	-0.0359753	0.821938997433337	0.821938997433337	0.821938997433337	-0.0211155187417658	0.744841538003428	1.74180049478336	2.23635783342711	1.28393454940732	0.00372538080693883	0.000113991398863435	0.000969894201686498
1stExon_ADAM9	0.061182295	0.06563102	0.06263307	-0.00299795000000001	0.001450775	0.00444872500000001	0.449036822040911	0.994161229482218	0.902400194401253	-0.0463961376302574	0.698754169337142	1.74180049478336	2.23635783342711	1.28393454940732	0.00372538080693883	0.000113991398863435	0.000969894201686498
TSS200_ADAM9	0.041790045	0.041719275	0.041292725	-0.000426549999999998	-0.000497319999999996	-7.07699999999978e-05	0.990019328883309	0.918805221412117	0.918805221412117	-0.0685377499345204	0.456991316676314	1.74180049478336	2.23635783342711	1.28393454940732	0.00372538080693883	0.000113991398863435	0.000969894201686498
TSS1500_ADAM9	0.07450382	0.074976675	0.070748625	-0.00422804999999998	-0.00375519499999999	0.000472854999999994	0.76954696275513	0.888835081546934	0.888835081546934	-0.0170191392110822	0.803596036126636	1.74180049478336	2.23635783342711	1.28393454940732	0.00372538080693883	0.000113991398863435	0.000969894201686498
Body_ADAMDEC1	0.8190751	0.82429715	0.8265336	0.00223645000000006	0.00745850000000003	0.00522204999999998	0.994161229482218	0.902400194401253	0.449036822040911	0.0185146051958612	0.877321694523161	4.15838469444802	9.36783008	3.42143082	0.000635970688662287	1.1887058382678e-05	0.000464409322543307
5'UTR_ADAMDEC1	0.56241185	0.59705095	0.56958855	-0.0274624	0.00717670000000004	0.0346391	0.952256279729904	0.716411656683726	0.952256279729904	0.0102972969922033	0.944621077796022	4.15838469444802	9.36783008	3.42143082	0.000635970688662287	1.1887058382678e-05	0.000464409322543307
Body_ADAMTS1	0.6614328	0.61936155	0.5680052	-0.0513563500000001	-0.0934276000000001	-0.04207125	0.00393063554049955	0.000533144714363942	0.0876820974182007	-0.102012865138732	0.322659363400715	3.07552686222213	7.36109619794767	2.39344233613005	0.0100040764520503	0.00193269883094461	0.000541280135959602
1stExon_ADAMTS1	0.08070923	0.084267685	0.08400193	-0.000265755000000006	0.0032927	0.003558455	0.902400194401253	0.449036822040911	0.686017125117228	-0.0407894272193387	0.73371045838545	3.07552686222213	7.36109619794767	2.39344233613005	0.0100040764520503	0.00193269883094461	0.000541280135959602
TSS1500_ADAMTS1	0.089684755	0.087707315	0.08348861	-0.00421870500000002	-0.00619614500000001	-0.00197744	0.765931452348224	0.404587405685253	0.164972699502243	-0.168820083338766	0.0652957680031953	3.07552686222213	7.36109619794767	2.39344233613005	0.0100040764520503	0.00193269883094461	0.000541280135959602
Body_ADAMTS10	0.7097433	0.6851188	0.7220167	0.0368978999999999	0.0122734	-0.0246244999999999	0.297903793197518	0.915523608035244	0.487406416834833	0.0052491614561269	0.890055148543269	3.82880313183819	7.476445093	2.363424563	0.000315553172198467	3.50867363205723e-07	3.05273516113567e-05
5'UTR_ADAMTS10	0.2610504	0.26475595	0.23570085	-0.0290551	-0.02534955	0.00370555	0.999325913718493	0.999325913718493	0.999325913718493	-0.00586219205837235	0.954795651394074	3.82880313183819	7.476445093	2.363424563	0.000315553172198467	3.50867363205723e-07	3.05273516113567e-05
TSS200_ADAMTS10	0.13500685	0.1368477	0.1295746	-0.00727310000000003	-0.00543225000000003	0.00184085	0.716411656683726	0.952256279729904	0.999890969658817	0.0089644608008576	0.951780005544432	3.82880313183819	7.476445093	2.363424563	0.000315553172198467	3.50867363205723e-07	3.05273516113567e-05
TSS1500_ADAMTS10	0.4204033	0.429346	0.39793855	-0.03140745	-0.02246475	0.00894269999999997	0.426293461345495	0.952256279729904	0.716411656683726	0.0543827660549716	0.713533201670378	3.82880313183819	7.476445093	2.363424563	0.000315553172198467	3.50867363205723e-07	3.05273516113567e-05
Body_ADAMTS12	0.68413315	0.66123135	0.66989395	0.00866260000000008	-0.0142392	-0.0229018000000001	0.991163596391321	0.184778771728596	0.289844137090359	-0.0433507313881769	0.331418001559292	3.79802713154704	5.23515597	2.15968794	0.000142067993254069	3.76352855622409e-06	0.000814372303957416
TSS1500_ADAMTS12	0.5325302	0.4206395	0.33893025	-0.08170925	-0.19359995	-0.1118907	0.837777479258822	0.0876820974182007	0.433736099701466	-0.198692070126339	0.0522982076377043	3.79802713154704	5.23515597	2.15968794	0.000142067993254069	3.76352855622409e-06	0.000814372303957416
Body_ADAMTS13	0.5087694	0.5153393	0.53241805	0.01707875	0.0236486499999999	0.00656989999999991	0.941181370674482	0.504120853489654	0.999633292157728	0.00537176108131312	0.911356832707965	1.99073461936987	3.16835449298491	1.59155040664727	0.00578908673990211	1.73504459570386e-05	0.000951877382080645
TSS1500_ADAMTS13	0.70736935	0.71903445	0.7250629	0.00602844999999996	0.0176935499999999	0.0116651	0.716411656683726	0.426293461345495	0.952256279729904	-0.016141250978034	0.913290466039606	1.99073461936987	3.16835449298491	1.59155040664727	0.00578908673990211	1.73504459570386e-05	0.000951877382080645
Body_ADAMTS14	0.65260895	0.6916809	0.6944212	0.00274030000000014	0.04181225	0.0390719499999999	0.585969749287592	0.305622459358386	0.798951361668102	0.0278156469089736	0.598866573436076	3.781321148	6.35010562	8.83784618687973	0.000862620604072366	1.60355420656192e-06	0.000251421930134497
TSS200_ADAMTS14	0.07711118	0.077409535	0.058792435	-0.0186171	-0.018318745	0.000298355	0.00454459878916624	0.0587630207259764	0.85283384171513	-0.138844415591359	0.0969827345225073	3.781321148	6.35010562	8.83784618687973	0.000862620604072366	1.60355420656192e-06	0.000251421930134497
TSS1500_ADAMTS14	0.075235455	0.07693378	0.075906215	-0.00102756499999999	0.000670759999999992	0.00169832499999999	0.999890969658817	0.952256279729904	0.999890969658817	0.0453642970120931	0.759478221922326	3.781321148	6.35010562	8.83784618687973	0.000862620604072366	1.60355420656192e-06	0.000251421930134497
Body_ADAMTS15	0.8183846	0.8185528	0.81293485	-0.00561794999999998	-0.00544974999999992	0.000168200000000063	0.842628651159718	0.842628651159718	0.703573250893562	-0.0182737513034157	0.801368747530576	1.59309332984981	1.95749899249188	1.22874093803181	0.00256761698645322	0.000232035945010425	1.39297185101347e-05
1stExon_ADAMTS15	0.16229335	0.15490455	0.1703255	0.01542095	0.00803214999999999	-0.00738880000000003	0.686017125117228	0.994161229482218	0.449036822040911	-0.0456704182853221	0.703245581579782	1.59309332984981	1.95749899249188	1.22874093803181	0.00256761698645322	0.000232035945010425	1.39297185101347e-05
TSS200_ADAMTS15	0.080430385	0.08299567	0.083920895	0.000925225000000002	0.00349051	0.002565285	0.990019328883309	0.765931452348224	0.765931452348224	0.0157032812801861	0.864828641324786	1.59309332984981	1.95749899249188	1.22874093803181	0.00256761698645322	0.000232035945010425	1.39297185101347e-05
TSS1500_ADAMTS15	0.091332325	0.100578225	0.096828685	-0.00374954	0.00549636000000001	0.0092459	0.837777479258822	0.837777479258822	0.635139487269883	0.045986627687578	0.656386038476949	1.59309332984981	1.95749899249188	1.22874093803181	0.00256761698645322	0.000232035945010425	1.39297185101347e-05
Body_ADAMTS16	0.83045415	0.8335831	0.8383792	0.00479609999999997	0.00792504999999999	0.00312895000000002	0.699374199935276	0.624977343044665	0.896112861768769	0.0105906748882043	0.769501090586002	3.638179808	6.2569167	3.28116286513114	0.000710625607459167	1.97029709473605e-06	0.000113843329381401
TSS1500_ADAMTS16	0.14245825	0.13405865	0.13481575	0.000757100000000011	-0.0076425	-0.00839960000000001	0.794824122019366	0.336404875586981	0.794824122019366	-0.0155164906284356	0.747763967438108	3.638179808	6.2569167	3.28116286513114	0.000710625607459167	1.97029709473605e-06	0.000113843329381401
Body_ADAMTS17	0.80153475	0.8007162	0.7876004	-0.0131158	-0.0139343500000001	-0.000818550000000084	0.178703005367484	0.051897001293906	0.238323152924605	-0.0170452410998669	0.48221717116567	2.52555015124936	61.6138688039138	24.3962167108161	5.493162934508e-05	1.24166190866163e-05	0.00488215279495288
5'UTR_ADAMTS17	0.063932235	0.064013855	0.061424915	-0.00258894	-0.00250732000000001	8.16199999999906e-05	0.716411656683726	0.999890969658817	0.426293461345495	-0.0278680236444593	0.850859130055763	2.52555015124936	61.6138688039138	24.3962167108161	5.493162934508e-05	1.24166190866163e-05	0.00488215279495288
1stExon_ADAMTS17	0.063932235	0.064013855	0.061424915	-0.00258894	-0.00250732000000001	8.16199999999906e-05	0.716411656683726	0.999890969658817	0.426293461345495	-0.0278680236444593	0.850859130055763	2.52555015124936	61.6138688039138	24.3962167108161	5.493162934508e-05	1.24166190866163e-05	0.00488215279495288
TSS200_ADAMTS17	0.053140255	0.058644155	0.058457515	-0.000186640000000002	0.00531726	0.00550390000000001	0.918805221412117	0.265687140281729	0.164972699502243	0.0389428329617722	0.672811566992839	2.52555015124936	61.6138688039138	24.3962167108161	5.493162934508e-05	1.24166190866163e-05	0.00488215279495288
TSS1500_ADAMTS17	0.079861575	0.080452075	0.07752123	-0.002930845	-0.00234034500000001	0.000590499999999994	0.99999947973759	0.994161229482218	0.994161229482218	-0.0242227454694729	0.83994078896014	2.52555015124936	61.6138688039138	24.3962167108161	5.493162934508e-05	1.24166190866163e-05	0.00488215279495288
3'UTR_ADAMTS17	0.8549118	0.8497947	0.8483471	-0.00144759999999988	-0.00656469999999998	-0.0051171000000001	0.433736099701466	0.273008062449821	0.837777479258822	-0.247696573299008	0.0149670854342281	2.52555015124936	61.6138688039138	24.3962167108161	5.493162934508e-05	1.24166190866163e-05	0.00488215279495288
Body_ADAMTS18	0.5818465	0.57840525	0.5644784	-0.0139268499999999	-0.0173680999999999	-0.00344124999999995	0.963945243664875	0.73193112361092	0.990903256885409	-0.0103287773577984	0.840114199756095	12.09644862	13.60499609	1.60147692966586	0.0253570497828286	0.00206178034347701	0.00112830467125104
5'UTR_ADAMTS18	0.09485544	0.068510015	0.07326867	0.004758655	-0.02158677	-0.026345425	0.952256279729904	0.426293461345495	0.716411656683726	-0.123506807405783	0.402967244941058	12.09644862	13.60499609	1.60147692966586	0.0253570497828286	0.00206178034347701	0.00112830467125104
1stExon_ADAMTS18	0.09485544	0.068510015	0.07326867	0.004758655	-0.02158677	-0.026345425	0.952256279729904	0.426293461345495	0.716411656683726	-0.123506807405783	0.402967244941058	12.09644862	13.60499609	1.60147692966586	0.0253570497828286	0.00206178034347701	0.00112830467125104
TSS1500_ADAMTS18	0.2995669	0.25271785	0.29843995	0.0457221	-0.00112694999999996	-0.0468490499999999	0.250293072084445	0.993931694436104	0.168068825746115	-0.00779914131785497	0.926604726118424	12.09644862	13.60499609	1.60147692966586	0.0253570497828286	0.00206178034347701	0.00112830467125104
Body_ADAMTS19	0.14436095	0.1414785	0.11502975	-0.02644875	-0.0293312	-0.00288244999999998	0.722233560535225	0.918018425367236	0.995166089536843	0.0133220678822942	0.814689574081062	4.589859588	6.71595701	5.0241089293558	0.00377120545305974	1.21373408948066e-05	2.04093177436756e-05
TSS200_ADAMTS19	0.07331122	0.056766085	0.05472814	-0.002037945	-0.01858308	-0.016545135	0.262833842015551	0.686017125117228	0.262833842015551	-0.118540481004763	0.321320599594508	4.589859588	6.71595701	5.0241089293558	0.00377120545305974	1.21373408948066e-05	2.04093177436756e-05
TSS1500_ADAMTS19	0.24069765	0.22786845	0.2785904	0.05072195	0.03789275	-0.0128292	0.635139487269883	0.635139487269883	0.968289837864919	0.0278499490193223	0.78766004927107	4.589859588	6.71595701	5.0241089293558	0.00377120545305974	1.21373408948066e-05	2.04093177436756e-05
Body_ADAMTS2	0.6780196	0.7032223	0.6870582	-0.0161641	0.00903860000000001	0.0252027	0.24820355970146	0.139285373732211	0.000478062502519805	0.00491759462854699	0.786198326690808	2.24502588340422	2.615907275219	1.16520138790222	0.043933220779829	0.000822402492950235	0.00482728406424758
TSS200_ADAMTS2	0.08873107	0.089379185	0.09345802	0.004078835	0.00472695000000001	0.000648115000000005	0.449036822040911	0.686017125117228	0.449036822040911	0.0542567056027915	0.650793799444084	2.24502588340422	2.615907275219	1.16520138790222	0.043933220779829	0.000822402492950235	0.00482728406424758
TSS1500_ADAMTS2	0.3716898	0.3269595	0.2718798	-0.0550797	-0.09981	-0.0447303	0.968289837864919	0.635139487269883	0.968289837864919	-0.00409741646825988	0.968395618811319	2.24502588340422	2.615907275219	1.16520138790222	0.043933220779829	0.000822402492950235	0.00482728406424758
Body_ADAMTS20	0.59051325	0.5697261	0.6111381	0.041412	0.0206248499999999	-0.0207871500000001	0.968289837864919	0.968289837864919	0.968289837864919	0.0257852960838011	0.803070547139622	6.002157382	7.15168	1.99627279623177	0.00276105313750989	3.40311830100949e-05	0.00451674218942
TSS1500_ADAMTS20	0.3936043	0.33242385	0.35584825	0.0234244	-0.03775605	-0.0611804500000001	0.85283384171513	0.099563966287185	0.250293072084445	-0.00606979170321169	0.942440076857459	6.002157382	7.15168	1.99627279623177	0.00276105313750989	3.40311830100949e-05	0.00451674218942
Body_ADAMTS3	0.5357161	0.59071165	0.42098465	-0.169727	-0.11473145	0.05499555	0.821938997433337	0.695337197663355	0.979361327848521	-0.00993089360460599	0.878359402545464	2.02222797195216	2.95930511416545	1.46338847806001	0.000645072599775974	2.37150297167063e-05	0.00495500936216769
TSS1500_ADAMTS3	0.09341289	0.091410805	0.09504688	0.00363607499999999	0.00163399	-0.00200208499999999	0.990019328883309	0.918805221412117	0.765931452348224	0.0313147943961874	0.734211149732569	2.02222797195216	2.95930511416545	1.46338847806001	0.000645072599775974	2.37150297167063e-05	0.00495500936216769
1stExon_ADAMTS4	0.19831485	0.21654315	0.21166295	-0.0048802	0.0133481	0.0182283	0.952256279729904	0.426293461345495	0.952256279729904	0.14996797668136	0.308968544473965	1.18211518712393	1.32359680889206	1.11968514008551	0.00799321141640642	8.66722412678223e-06	2.93965163580964e-05
TSS200_ADAMTS4	0.62624105	0.6551639	0.62881285	-0.02635105	0.00257180000000001	0.0289228500000001	0.433736099701466	0.837777479258822	0.273008062449821	-0.0290959458897136	0.778398983140994	1.18211518712393	1.32359680889206	1.11968514008551	0.00799321141640642	8.66722412678223e-06	2.93965163580964e-05
TSS1500_ADAMTS4	0.6652122	0.6651263	0.66036265	-0.00476365000000012	-0.00484955000000009	-8.58999999999721e-05	0.999325913718493	0.837777479258822	0.968289837864919	-0.012927388790826	0.900517199741013	1.18211518712393	1.32359680889206	1.11968514008551	0.00799321141640642	8.66722412678223e-06	2.93965163580964e-05
Body_ADAMTS5	0.6532829	0.6344774	0.59658275	-0.0378946499999999	-0.0567001499999999	-0.0188055	0.250293072084445	0.099563966287185	0.85283384171513	-0.11765705541541	0.160181131673128	2.76672897972342	7.65133417062585	2.76548018497668	0.0008148474831362	1.83740775654582e-05	0.00106317654170667
5'UTR_ADAMTS5	0.1493241	0.13482235	0.1141335	-0.02068885	-0.0351906	-0.01450175	0.262833842015551	0.0299135671226802	0.449036822040911	-0.10765617896179	0.368053570469514	2.76672897972342	7.65133417062585	2.76548018497668	0.0008148474831362	1.83740775654582e-05	0.00106317654170667
1stExon_ADAMTS5	0.2698258	0.2161162	0.26549565	0.04937945	-0.00433015000000003	-0.0537096	0.578600141650845	0.164972699502243	0.765931452348224	-0.086602795280341	0.346948434313704	2.76672897972342	7.65133417062585	2.76548018497668	0.0008148474831362	1.83740775654582e-05	0.00106317654170667
TSS200_ADAMTS5	0.1011941	0.09111518	0.0844837	-0.00663148	-0.0167104	-0.01007892	0.449036822040911	0.139822579488938	0.686017125117228	-0.0393412569147302	0.742831270195197	2.76672897972342	7.65133417062585	2.76548018497668	0.0008148474831362	1.83740775654582e-05	0.00106317654170667
TSS1500_ADAMTS5	0.26130525	0.2270143	0.2129616	-0.0140527	-0.04834365	-0.03429095	0.918805221412117	0.765931452348224	0.99992460868065	-0.0871030237344572	0.344159765255162	2.76672897972342	7.65133417062585	2.76548018497668	0.0008148474831362	1.83740775654582e-05	0.00106317654170667
Body_ADAMTS6	0.6031307	0.7215426	0.69403745	-0.0275051500000001	0.0909067499999999	0.1184119	0.965898148880028	0.0877869778053169	0.0877869778053169	0.0529968839513569	0.438388594323704	7.020032714	8.99967284	4.29884796085903	0.00258399691524221	7.33210782118437e-05	0.00776514059813855
5'UTR_ADAMTS6	0.452999645	0.456358025	0.454370915	-0.00198711000000001	0.00137126999999998	0.00335837999999999	0.716411656683726	0.952256279729904	0.952256279729904	0.00216747212588831	0.988334659332617	7.020032714	8.99967284	4.29884796085903	0.00258399691524221	7.33210782118437e-05	0.00776514059813855
TSS200_ADAMTS6	0.078842625	0.076491825	0.07854273	0.00205090500000001	-0.000299894999999994	-0.0023508	0.692660139513439	0.996921283334837	0.522069494142809	0.0152257605847251	0.856267707109691	7.020032714	8.99967284	4.29884796085903	0.00258399691524221	7.33210782118437e-05	0.00776514059813855
TSS1500_ADAMTS6	0.09033905	0.087312465	0.095841805	0.00852934	0.005502755	-0.003026585	0.139822579488938	0.686017125117228	0.686017125117228	0.133431091271416	0.263827454028457	7.020032714	8.99967284	4.29884796085903	0.00258399691524221	7.33210782118437e-05	0.00776514059813855
Body_ADAMTS7	0.70701135	0.6975624	0.71030585	0.01274345	0.00329450000000009	-0.0094489499999999	0.367626806695193	0.304052560803948	0.687091197243966	0.016008250238611	0.701432116967474	4.07331958118037	5.78341806	2.736670068	8.61714929070968e-05	1.19348334088436e-08	1.20087326720208e-05
5'UTR_ADAMTS7	0.085881485	0.085900815	0.08244985	-0.00345096500000001	-0.00343163500000002	1.9329999999998e-05	0.716411656683726	0.426293461345495	0.952256279729904	-0.00116372585646811	0.993736670813335	4.07331958118037	5.78341806	2.736670068	8.61714929070968e-05	1.19348334088436e-08	1.20087326720208e-05
1stExon_ADAMTS7	0.085881485	0.085900815	0.08244985	-0.00345096500000001	-0.00343163500000002	1.9329999999998e-05	0.716411656683726	0.426293461345495	0.952256279729904	-0.00116372585646811	0.993736670813335	4.07331958118037	5.78341806	2.736670068	8.61714929070968e-05	1.19348334088436e-08	1.20087326720208e-05
TSS1500_ADAMTS7	0.42039695	0.33747425	0.4466754	0.10920115	0.02627845	-0.0829227	0.433736099701466	0.837777479258822	0.635139487269883	0.0105103966808155	0.919047004529464	4.07331958118037	5.78341806	2.736670068	8.61714929070968e-05	1.19348334088436e-08	1.20087326720208e-05
Body_ADAMTS8	0.51805165	0.58975005	0.55209135	-0.0376587	0.0340396999999999	0.0716983999999999	0.990774650947514	0.943999037865147	0.842628651159718	-0.000698433282311179	0.992328792803803	2.43271007398523	2.99653544158103	1.23176841894363	0.0321890188077758	0.00182533609473624	0.00196274576768136
5'UTR_ADAMTS8	0.064883225	0.06883448	0.06785133	-0.000983150000000002	0.002968105	0.003951255	0.716411656683726	0.716411656683726	0.952256279729904	-0.00938437090393174	0.949524152431755	2.43271007398523	2.99653544158103	1.23176841894363	0.0321890188077758	0.00182533609473624	0.00196274576768136
1stExon_ADAMTS8	0.089785395	0.09108119	0.091023025	-5.81649999999989e-05	0.00123763000000002	0.00129579500000002	0.996921283334837	0.960171518075768	0.999991736274292	-0.0697960312753461	0.405822739105758	2.43271007398523	2.99653544158103	1.23176841894363	0.0321890188077758	0.00182533609473624	0.00196274576768136
TSS200_ADAMTS8	0.1122914	0.12072035	0.1059877	-0.01473265	-0.00630370000000001	0.00842895	0.404587405685253	0.990019328883309	0.765931452348224	-0.0338287903782587	0.713766671046639	2.43271007398523	2.99653544158103	1.23176841894363	0.0321890188077758	0.00182533609473624	0.00196274576768136
TSS1500_ADAMTS8	0.48493835	0.5281952	0.4078294	-0.1203658	-0.07710895	0.04325685	0.500868229869132	0.960171518075768	0.923464972198196	-0.0772911809759153	0.358865174425129	2.43271007398523	2.99653544158103	1.23176841894363	0.0321890188077758	0.00182533609473624	0.00196274576768136
Body_ADAMTS9	0.53270085	0.49350385	0.43040275	-0.0631011	-0.1022981	-0.039197	0.225348172653054	0.126379121419762	0.64430610642355	-0.0706870204753075	0.0467392781858203	3.29222256815148	7.60786679620858	2.31086041077722	0.0427061911730298	0.00426272108499663	7.63917696565804e-05
TSS200_ADAMTS9	0.04496097	0.04596987	0.041828425	-0.00414144499999999	-0.003132545	0.00100889999999999	0.716411656683726	0.952256279729904	0.426293461345495	-0.151469355280139	0.304094323020719	3.29222256815148	7.60786679620858	2.31086041077722	0.0427061911730298	0.00426272108499663	7.63917696565804e-05
TSS1500_ADAMTS9	0.090036815	0.092432685	0.08457536	-0.007857325	-0.00546145499999999	0.00239587000000001	0.837777479258822	0.837777479258822	0.968289837864919	-0.0323775700071633	0.754158642699507	3.29222256815148	7.60786679620858	2.31086041077722	0.0427061911730298	0.00426272108499663	7.63917696565804e-05
Body_ADAMTSL1	0.8139536	0.8224819	0.8136349	-0.00884699999999994	-0.000318700000000005	0.00852829999999993	0.706893236251999	0.952477909353765	0.920667039037917	-0.00181343818343665	0.972685811478062	11.3250312973671	15.17328457	3.39928443	0.0358011829746952	0.00107071358189108	0.000561132014122141
Body_ADAMTSL2	0.7788993	0.7960152	0.7936164	-0.00239880000000003	0.0147171	0.0171159000000001	0.936821715268826	0.526363506623997	0.238459009684319	0.10332177961861	0.0371959325348043	1.80489915798944	4.40101127430182	2.43836962016443	0.00011833013802249	1.07279845252428e-06	0.00102104405385269
5'UTR_ADAMTSL2	0.5483319	0.4872158	0.5742656	0.0870498	0.0259336999999999	-0.0611161	0.370702569975768	0.85283384171513	0.85283384171513	0.000333374110737533	0.996835898686277	1.80489915798944	4.40101127430182	2.43836962016443	0.00011833013802249	1.07279845252428e-06	0.00102104405385269
TSS1500_ADAMTSL2	0.706785	0.7878188	0.782242	-0.00557679999999994	0.075457	0.0810337999999999	0.686017125117228	0.449036822040911	0.449036822040911	0.15100578415154	0.205449915548355	1.80489915798944	4.40101127430182	2.43836962016443	0.00011833013802249	1.07279845252428e-06	0.00102104405385269
Body_ADAMTSL3	0.81074325	0.77295765	0.8116626	0.0387049500000001	0.000919349999999985	-0.0377856000000001	0.775659781978053	0.375555735312742	0.231440591801457	-0.105606276090846	0.174373320211068	2.6023869248622	3.9085421296498	1.50190661208335	0.0199762155293462	0.00155954680083735	2.60646405106979e-06
5'UTR_ADAMTSL3	0.2997394	0.2700757	0.26628355	-0.00379214999999999	-0.03345585	-0.0296637	0.968289837864919	0.837777479258822	0.968289837864919	-0.0848222277274239	0.411258952756758	2.6023869248622	3.9085421296498	1.50190661208335	0.0199762155293462	0.00155954680083735	2.60646405106979e-06
TSS1500_ADAMTSL3	0.10338673	0.09984146	0.11854135	0.01869989	0.01515462	-0.00354527	0.996921283334837	0.85283384171513	0.692660139513439	0.000317845550331597	0.996983281759816	2.6023869248622	3.9085421296498	1.50190661208335	0.0199762155293462	0.00155954680083735	2.60646405106979e-06
Body_ADAMTSL4	0.8377979	0.8361397	0.8495611	0.0134214	0.0117632000000001	-0.00165819999999994	0.372198711644079	0.630688574422087	0.995617054889943	0.0317274554743981	0.64285729213117	1.40290236044612	4.00072891582223	2.85175150361142	0.000357504742369579	0.000292447920619186	0.00451919500891847
5'UTR_ADAMTSL4	0.39208245	0.43693215	0.3994611	-0.03747105	0.00737865000000004	0.0448497	0.990019328883309	0.99992460868065	0.990019328883309	-0.00201707642212393	0.982555876478805	1.40290236044612	4.00072891582223	2.85175150361142	0.000357504742369579	0.000292447920619186	0.00451919500891847
TSS200_ADAMTSL4	0.071352345	0.079669465	0.07732473	-0.00234473499999999	0.00597238500000001	0.00831712	0.902400194401253	0.994161229482218	0.994161229482218	-0.0015148826474944	0.989923591207789	1.40290236044612	4.00072891582223	2.85175150361142	0.000357504742369579	0.000292447920619186	0.00451919500891847
TSS1500_ADAMTSL4	0.095700075	0.09747954	0.095347995	-0.00213154500000001	-0.000352080000000005	0.00177946500000001	0.960171518075768	0.960171518075768	0.996921283334837	-0.0195922954102924	0.815698620394344	1.40290236044612	4.00072891582223	2.85175150361142	0.000357504742369579	0.000292447920619186	0.00451919500891847
Body_ADAMTSL5	0.5283673	0.5863906	0.5272694	-0.0591212	-0.00109789999999998	0.0580233	0.1391423972259	0.962074715994021	0.343593759696466	-0.0139609525569136	0.813505349495403	8.60268923465271	13.381600049	2.387159559	0.0155583519550041	0.000750456603500311	0.00027417934418309
5'UTR_ADAMTSL5	0.1213499	0.11501955	0.1191905	0.00417095000000001	-0.00215939999999999	-0.00633035	0.99999947973759	0.189541295413874	0.344619728884973	0.0302606981030989	0.802190953423992	8.60268923465271	13.381600049	2.387159559	0.0155583519550041	0.000750456603500311	0.00027417934418309
1stExon_ADAMTSL5	0.1125691	0.10549615	0.102990225	-0.00250592499999999	-0.009578875	-0.00707295000000001	0.999890969658817	0.0563030678808203	0.142279308097208	-0.126015971629569	0.398652271703918	8.60268923465271	13.381600049	2.387159559	0.0155583519550041	0.000750456603500311	0.00027417934418309
TSS1500_ADAMTSL5	0.17231765	0.167475	0.16439705	-0.00307795	-0.0079206	-0.00484265	0.99992460868065	0.765931452348224	0.765931452348224	-0.0173771790444317	0.850579390248135	8.60268923465271	13.381600049	2.387159559	0.0155583519550041	0.000750456603500311	0.00027417934418309
3'UTR_ADAMTSL5	0.54867145	0.52505985	0.5651457	0.04008585	0.01647425	-0.0236116	0.426293461345495	0.716411656683726	0.716411656683726	-0.0167176163849508	0.910206730264151	8.60268923465271	13.381600049	2.387159559	0.0155583519550041	0.000750456603500311	0.00027417934418309
Body_ADAP1	0.75606565	0.7580619	0.7580275	-3.439999999999e-05	0.00196184999999993	0.00199624999999992	0.544142503082887	0.627167050717532	0.585298870574264	0.0270074157304218	0.185955216583019	5.919149425	6.936311115	1.29707571738792	0.0203279073498372	0.000714730326736341	0.00140849702919757
TSS1500_ADAP1	0.66141525	0.6156261	0.62961	0.0139838999999999	-0.03180525	-0.0457891499999999	0.686017125117228	0.902400194401253	0.902400194401253	-0.0926265979176591	0.439005859658766	5.919149425	6.936311115	1.29707571738792	0.0203279073498372	0.000714730326736341	0.00140849702919757
3'UTR_ADAP1	0.82782985	0.8189337	0.8103724	-0.00856129999999999	-0.01745745	-0.00889614999999999	0.999325913718493	0.635139487269883	0.968289837864919	-0.119078397589161	0.247861737972664	5.919149425	6.936311115	1.29707571738792	0.0203279073498372	0.000714730326736341	0.00140849702919757
Body_ADAP2	0.43472745	0.433977	0.46566755	0.03169055	0.0309401	-0.000750450000000014	0.765931452348224	0.578600141650845	0.918805221412117	-0.0937143258278842	0.308636931602121	1.7301865212735	2.25587992077798	1.30383625871594	0.00146379767066011	6.59910992422533e-05	7.59469846036189e-05
5'UTR_ADAP2	0.054817195	0.053925685	0.052637095	-0.00128859	-0.0021801	-0.000891509999999998	0.262833842015551	0.994161229482218	0.686017125117228	-0.0385538363374488	0.74780552945234	1.7301865212735	2.25587992077798	1.30383625871594	0.00146379767066011	6.59910992422533e-05	7.59469846036189e-05
1stExon_ADAP2	0.054817195	0.053925685	0.052637095	-0.00128859	-0.0021801	-0.000891509999999998	0.262833842015551	0.994161229482218	0.686017125117228	-0.0385538363374488	0.74780552945234	1.7301865212735	2.25587992077798	1.30383625871594	0.00146379767066011	6.59910992422533e-05	7.59469846036189e-05
TSS200_ADAP2	0.26741985	0.29790555	0.29707605	-0.000829499999999928	0.0296562	0.0304856999999999	0.686017125117228	0.449036822040911	0.262833842015551	0.352700935706678	0.00237613722110837	1.7301865212735	2.25587992077798	1.30383625871594	0.00146379767066011	6.59910992422533e-05	7.59469846036189e-05
TSS1500_ADAP2	0.80218705	0.8018633	0.80880235	0.00693905000000006	0.0066153000000001	-0.000323749999999956	0.449036822040911	0.449036822040911	0.686017125117228	-0.0457510466492701	0.702746075832956	1.7301865212735	2.25587992077798	1.30383625871594	0.00146379767066011	6.59910992422533e-05	7.59469846036189e-05
Body_ADAR	0.1100553	0.1091918	0.11746605	0.00827425	0.00741075000000001	-0.000863499999999989	0.960171518075768	0.996921283334837	0.996921283334837	0.0125557454203217	0.88126824347717	1.43671662872117	1.56016682822558	1.08592522494453	0.00835843834237939	0.000125193461031948	0.00141938459011313
5'UTR_ADAR	0.10556945	0.1039191	0.11278805	0.00886895	0.00721859999999999	-0.00165035000000001	0.913475513339838	0.913475513339838	0.961917646345761	0.00514093366472088	0.910554389558871	1.43671662872117	1.56016682822558	1.08592522494453	0.00835843834237939	0.000125193461031948	0.00141938459011313
TSS200_ADAR	0.06946521	0.06856556	0.066802895	-0.001762665	-0.002662315	-0.000899650000000002	0.765931452348224	0.918805221412117	0.578600141650845	-1.76373166976302e-05	0.999847456582686	1.43671662872117	1.56016682822558	1.08592522494453	0.00835843834237939	0.000125193461031948	0.00141938459011313
TSS1500_ADAR	0.2344662	0.188313	0.1904746	0.00216159999999999	-0.0439916	-0.0461532	0.943999037865147	0.703573250893562	0.703573250893562	-0.040399256652201	0.577964567335995	1.43671662872117	1.56016682822558	1.08592522494453	0.00835843834237939	0.000125193461031948	0.00141938459011313
Body_ADARB1	0.7801114	0.75663435	0.7688788	0.01224445	-0.0112326	-0.02347705	0.989937963964406	0.651718520541052	0.490730511360967	-0.0264122614273887	0.510171879443893	1.5866771711143	1.87985990624171	1.18477781143187	0.0037530560179179	0.000213154058982204	4.2034894361159e-05
5'UTR_ADARB1	0.7741113	0.75279665	0.7658247	0.01302805	-0.00828659999999992	-0.0213146499999999	0.993355995742483	0.544951854738293	0.461071762856779	-0.0289952491129412	0.506165086645831	1.5866771711143	1.87985990624171	1.18477781143187	0.0037530560179179	0.000213154058982204	4.2034894361159e-05
TSS1500_ADARB1	0.3409018	0.4333481	0.3919258	-0.0414223	0.051024	0.0924463	0.327943898479995	0.344250784362484	0.0600726772483022	0.0490669891841591	0.528889493	1.5866771711143	1.87985990624171	1.18477781143187	0.0037530560179179	0.000213154058982204	4.2034894361159e-05
3'UTR_ADARB1	0.5642762	0.57251065	0.56137315	-0.0111375	-0.00290305000000002	0.00823445	0.716411656683726	0.716411656683726	0.716411656683726	-0.0176896460127239	0.905009051711182	1.5866771711143	1.87985990624171	1.18477781143187	0.0037530560179179	0.000213154058982204	4.2034894361159e-05
Body_ADARB2	0.7871872	0.79840665	0.8146246	0.0162179499999999	0.0274373999999999	0.01121945	5.0898426684487e-07	7.7715611723761e-16	0.0086027189567105	0.067223851500314	6.74317298771975e-10	2.7857010729288	15.7004555110456	5.63608768493551	0.000850315423448492	4.43201402250455e-05	0.000158716602419557
5'UTR_ADARB2	0.097881445	0.097610665	0.092589805	-0.00502086	-0.00529164	-0.000270779999999998	0.716411656683726	0.426293461345495	0.952256279729904	-0.278889342435279	0.0549151271998672	2.7857010729288	15.7004555110456	5.63608768493551	0.000850315423448492	4.43201402250455e-05	0.000158716602419557
1stExon_ADARB2	0.097881445	0.097610665	0.092589805	-0.00502086	-0.00529164	-0.000270779999999998	0.716411656683726	0.426293461345495	0.952256279729904	-0.278889342435279	0.0549151271998672	2.7857010729288	15.7004555110456	5.63608768493551	0.000850315423448492	4.43201402250455e-05	0.000158716602419557
TSS200_ADARB2	0.0781649	0.07655414	0.080916265	0.00436212500000001	0.00275136499999999	-0.00161076000000002	0.765931452348224	0.765931452348224	0.765931452348224	-0.0298078172682331	0.746557140000869	2.7857010729288	15.7004555110456	5.63608768493551	0.000850315423448492	4.43201402250455e-05	0.000158716602419557
TSS1500_ADARB2	0.10632675	0.1013022	0.10046514	-0.000837059999999987	-0.00586160999999999	-0.00502455	0.578600141650845	0.404587405685253	0.918805221412117	0.145130835172906	0.113746915450589	2.7857010729288	15.7004555110456	5.63608768493551	0.000850315423448492	4.43201402250455e-05	0.000158716602419557
3'UTR_ADARB2	0.8349425	0.8555405	0.86839585	0.0128553499999999	0.0334533499999999	0.020598	0.0587630207259764	0.037326417017272	0.114334463831372	0.237815284726829	0.00423576511185449	2.7857010729288	15.7004555110456	5.63608768493551	0.000850315423448492	4.43201402250455e-05	0.000158716602419557
5'UTR_ADAT1	0.07637573	0.06998329	0.070481925	0.000498634999999997	-0.005893805	-0.00639244	0.968289837864919	0.273008062449821	0.273008062449821	-0.112391641185563	0.275606548659248	1.69279591929608	2.2718076650784	1.34204462521571	0.00373614023643803	6.67818649674844e-05	0.000106078557801863
TSS200_ADAT1	0.077503955	0.0748797	0.07720362	0.00232392000000001	-0.000300335000000013	-0.00262425500000002	0.837777479258822	0.635139487269883	0.968289837864919	-0.0952984662055229	0.355692869434562	1.69279591929608	2.2718076650784	1.34204462521571	0.00373614023643803	6.67818649674844e-05	0.000106078557801863
TSS1500_ADAT1	0.07846807	0.07460642	0.073397825	-0.00120859500000001	-0.005070245	-0.00386164999999999	0.994161229482218	0.262833842015551	0.262833842015551	-0.00673321962615292	0.955235085350068	1.69279591929608	2.2718076650784	1.34204462521571	0.00373614023643803	6.67818649674844e-05	0.000106078557801863
Body_ADAT2	0.092788955	0.0972413	0.095421585	-0.001819715	0.00263263	0.004452345	0.990774650947514	0.842628651159718	0.943999037865147	0.0072249297241719	0.920773735713644	2.50356260068561	5.43873659748412	2.17239888309352	0.00596994825397014	6.93956108915522e-05	0.00420817331997132
1stExon_ADAT2	0.05476505	0.054987925	0.06061603	0.005628105	0.00585098	0.000222874999999997	0.968289837864919	0.837777479258822	0.999325913718493	0.031269596232664	0.762317592714908	2.50356260068561	5.43873659748412	2.17239888309352	0.00596994825397014	6.93956108915522e-05	0.00420817331997132
TSS200_ADAT2	0.1052958	0.1100546	0.1074663	-0.0025883	0.00217050000000001	0.00475880000000001	0.960171518075768	0.996921283334837	0.960171518075768	0.037831480672397	0.652578940766581	2.50356260068561	5.43873659748412	2.17239888309352	0.00596994825397014	6.93956108915522e-05	0.00420817331997132
TSS1500_ADAT2	0.09993498	0.10382776	0.10445109	0.000623330000000005	0.00451610999999999	0.00389277999999998	0.968289837864919	0.635139487269883	0.273008062449821	0.0430912010445762	0.676774334949273	2.50356260068561	5.43873659748412	2.17239888309352	0.00596994825397014	6.93956108915522e-05	0.00420817331997132
5'UTR_ADAT3	0.3977131	0.43368405	0.45010545	0.0164214	0.05239235	0.0359709499999999	0.76954696275513	0.131658565471965	0.76954696275513	0.0472976275253937	0.489261467843164	2.69791997185654	12.3964063218867	4.59480134740849	3.86263149704389e-05	4.57975133831902e-08	8.22050083640023e-05
TSS200_ADAT3	0.1104788	0.11417925	0.10486475	-0.00931449999999999	-0.00561405	0.00370044999999999	0.404587405685253	0.765931452348224	0.578600141650845	-0.00535847235308614	0.953680813861914	2.69791997185654	12.3964063218867	4.59480134740849	3.86263149704389e-05	4.57975133831902e-08	8.22050083640023e-05
TSS1500_ADAT3	0.098813355	0.10104369	0.10260145	0.00155775999999999	0.00378809500000001	0.00223033500000001	0.902400194401253	0.686017125117228	0.994161229482218	0.0385392071738962	0.747898042164604	2.69791997185654	12.3964063218867	4.59480134740849	3.86263149704389e-05	4.57975133831902e-08	8.22050083640023e-05
Body_ADC	0.8128558	0.79684975	0.8120066	0.0151568499999999	-0.000849200000000105	-0.01600605	0.902400194401253	0.902400194401253	0.686017125117228	0.00304298105090011	0.979760873922349	69.9506853044563	5.47042271	1.3110914762	0.00156288427650377	1.11032563850276e-05	0.002114812351116
5'UTR_ADC	0.10501205	0.091901015	0.102911545	0.01101053	-0.002100505	-0.013111035	0.990774650947514	0.943999037865147	0.990774650947514	0.0210423823340486	0.772045817777029	69.9506853044563	5.47042271	1.3110914762	0.00156288427650377	1.11032563850276e-05	0.002114812351116
1stExon_ADC	0.068301925	0.076097815	0.079093225	0.00299541	0.0107913	0.00779589	0.968289837864919	0.635139487269883	0.635139487269883	-0.0155179200812499	0.880716282967887	69.9506853044563	5.47042271	1.3110914762	0.00156288427650377	1.11032563850276e-05	0.002114812351116
TSS200_ADC	0.08594957	0.087599425	0.08911688	0.001517455	0.00316731000000001	0.00164985500000001	0.918805221412117	0.918805221412117	0.578600141650845	0.0295160322084113	0.748955155540453	69.9506853044563	5.47042271	1.3110914762	0.00156288427650377	1.11032563850276e-05	0.002114812351116
TSS1500_ADC	0.40579785	0.39369855	0.3629509	-0.03074765	-0.0428469500000001	-0.0120993	0.968289837864919	0.837777479258822	0.837777479258822	0.0124153740623498	0.90443843649711	69.9506853044563	5.47042271	1.3110914762	0.00156288427650377	1.11032563850276e-05	0.002114812351116
Body_ADCK1	0.8456218	0.8354189	0.83887565	0.0034567499999999	-0.00674615000000001	-0.0102028999999999	0.888835081546934	0.630688574422087	0.131658565471965	-0.00392156537607689	0.954305585232476	1.93844257274264	3.936617863084	2.03081479866293	0.00059136314375519	1.07274205438587e-06	0.0001879022456259
5'UTR_ADCK1	0.11176625	0.10807145	0.10892455	0.000853100000000009	-0.00284169999999999	-0.0036948	0.837777479258822	0.968289837864919	0.968289837864919	-0.00122395347567731	0.990557132284973	1.93844257274264	3.936617863084	2.03081479866293	0.00059136314375519	1.07274205438587e-06	0.0001879022456259
TSS200_ADCK1	0.04712543	0.05831755	0.05140342	-0.00691413	0.00427799	0.01119212	0.999325913718493	0.433736099701466	0.837777479258822	0.102032112868524	0.322567593408886	1.93844257274264	3.936617863084	2.03081479866293	0.00059136314375519	1.07274205438587e-06	0.0001879022456259
TSS1500_ADCK1	0.8784727	0.86923575	0.86439675	-0.00483900000000004	-0.0140759499999999	-0.00923694999999991	0.994161229482218	0.449036822040911	0.686017125117228	-0.0345494031316548	0.77325743084334	1.93844257274264	3.936617863084	2.03081479866293	0.00059136314375519	1.07274205438587e-06	0.0001879022456259
Body_ADCK2	0.8126705	0.8115764	0.79931945	-0.01225695	-0.01335105	-0.00109409999999999	0.686017125117228	0.449036822040911	0.99999947973759	-0.159314947939797	0.181311259963857	2.17313246841041	3.16536354361903	1.45659023995643	0.00652095407816224	0.000463677340976211	0.000612376073490848
5'UTR_ADCK2	0.03359456	0.031629955	0.031654055	2.40999999999991e-05	-0.001940505	-0.00196460499999999	0.716411656683726	0.952256279729904	0.214534631549035	0.067600226165261	0.648012190863072	2.17313246841041	3.16536354361903	1.45659023995643	0.00652095407816224	0.000463677340976211	0.000612376073490848
1stExon_ADCK2	0.08437115	0.08770588	0.08790463	0.000198750000000011	0.00353348000000001	0.00333472999999999	0.990019328883309	0.918805221412117	0.765931452348224	0.0219309220359421	0.812070953287112	2.17313246841041	3.16536354361903	1.45659023995643	0.00652095407816224	0.000463677340976211	0.000612376073490848
TSS200_ADCK2	0.11921943	0.11272894	0.10954323	-0.00318571000000001	-0.00967620000000001	-0.00649049	0.716411656683726	0.716411656683726	0.716411656683726	-0.00893152279516347	0.95195697207704	2.17313246841041	3.16536354361903	1.45659023995643	0.00652095407816224	0.000463677340976211	0.000612376073490848
TSS1500_ADCK2	0.14570815	0.12314115	0.13464035	0.0114992	-0.0110678	-0.022567	0.686017125117228	0.99999947973759	0.686017125117228	-0.00319009534326846	0.978782624719118	2.17313246841041	3.16536354361903	1.45659023995643	0.00652095407816224	0.000463677340976211	0.000612376073490848
Body_ADCK4	0.75129845	0.727149	0.73648225	0.00933324999999985	-0.0148162000000001	-0.0241494499999999	0.837777479258822	0.837777479258822	0.837777479258822	-0.0366185830515071	0.723184304626994	5.74581585	8.66981421	10.5839823638893	3.50273235062876e-05	2.09144566740538e-06	0.00595605307854759
5'UTR_ADCK4	0.10788275	0.1053216	0.10782345	0.00250185	-5.92999999999982e-05	-0.00256115	0.939606297351297	0.997930475419302	0.982055124442615	-0.0148999388744674	0.818750365219247	5.74581585	8.66981421	10.5839823638893	3.50273235062876e-05	2.09144566740538e-06	0.00595605307854759
1stExon_ADCK4	0.2883424	0.1989921	0.2903754	0.0913833	0.00203300000000001	-0.0893503	0.833717123927467	0.716411656683726	0.331352500120658	0.0311922940471147	0.835122891335331	5.74581585	8.66981421	10.5839823638893	3.50273235062876e-05	2.09144566740538e-06	0.00595605307854759
TSS200_ADCK4	0.047585015	0.04831111	0.04731592	-0.000995190000000007	-0.000269095000000004	0.000726095000000003	0.837777479258822	0.635139487269883	0.968289837864919	-0.0287994243556744	0.780600172996023	5.74581585	8.66981421	10.5839823638893	3.50273235062876e-05	2.09144566740538e-06	0.00595605307854759
TSS1500_ADCK4	0.090934955	0.086532295	0.08957163	0.00303933499999999	-0.001363325	-0.00440265999999999	0.76954696275513	0.965898148880028	0.76954696275513	-0.0462426565421267	0.49901288977555	5.74581585	8.66981421	10.5839823638893	3.50273235062876e-05	2.09144566740538e-06	0.00595605307854759
Body_ADCK5	0.71213545	0.7424526	0.74649745	0.00404484999999988	0.0343619999999999	0.03031715	0.999944198242846	0.998265735385231	0.998265735385231	0.0104480178214794	0.843394680150288	5.6568455866708	8.02465643	2.78147319	0.00107883673832262	1.84033736219798e-06	2.3402990207957e-06
TSS1500_ADCK5	0.2034402	0.2215233	0.2152188	-0.00630449999999999	0.0117786	0.0180831	0.99992460868065	0.918805221412117	0.99992460868065	-0.000909502536766908	0.992133927768605	5.6568455866708	8.02465643	2.78147319	0.00107883673832262	1.84033736219798e-06	2.3402990207957e-06
Body_ADCY1	0.6858826	0.6696614	0.6975692	0.0279077999999999	0.0116866	-0.0162211999999999	0.895187663927421	0.895187663927421	0.992546501319539	0.0261204202821404	0.658904799347622	6.68042606277102	14.453006973169	2.16348580724714	0.0959990104829027	0.0281690422983846	3.61806243955982e-06
1stExon_ADCY1	0.1148515	0.1165419	0.10711325	-0.00942865000000001	-0.00773825	0.00169040000000001	0.902400194401253	0.994161229482218	0.902400194401253	0.00245990527153881	0.98363836565223	6.68042606277102	14.453006973169	2.16348580724714	0.0959990104829027	0.0281690422983846	3.61806243955982e-06
TSS1500_ADCY1	0.16471595	0.23227305	0.317478	0.0852049500000001	0.15276205	0.0675571	0.990019328883309	0.578600141650845	0.765931452348224	0.0802985895961397	0.383301715839663	6.68042606277102	14.453006973169	2.16348580724714	0.0959990104829027	0.0281690422983846	3.61806243955982e-06
3'UTR_ADCY1	0.76799595	0.7644568	0.7880616	0.0236048	0.02006565	-0.00353914999999994	0.449036822040911	0.449036822040911	0.99999947973759	0.106106178414822	0.37502974818675	6.68042606277102	14.453006973169	2.16348580724714	0.0959990104829027	0.0281690422983846	3.61806243955982e-06
Body_ADCY10	0.6343079	0.601867	0.6170479	0.0151809000000001	-0.0172600000000001	-0.0324409000000001	0.923119108565674	0.425704210638386	0.562460902363926	-0.0159788039384193	0.805878159156851	6.0844897042	7.74072141	5.78288960105816	0.000958280504506705	2.09217956252539e-05	0.000227573314313268
5'UTR_ADCY10	0.7381775	0.7111462	0.72363925	0.01249305	-0.0145382500000001	-0.0270313000000001	0.990019328883309	0.918805221412117	0.765931452348224	-0.0233081179001033	0.800508185253876	6.0844897042	7.74072141	5.78288960105816	0.000958280504506705	2.09217956252539e-05	0.000227573314313268
1stExon_ADCY10	0.78461225	0.77517645	0.7481217	-0.02705475	-0.03649055	-0.00943579999999999	0.952256279729904	0.426293461345495	0.952256279729904	-0.0865176065819015	0.55874315782917	6.0844897042	7.74072141	5.78288960105816	0.000958280504506705	2.09217956252539e-05	0.000227573314313268
Body_ADCY2	0.733061	0.71399725	0.7252385	0.01124125	-0.00782249999999995	-0.0190637499999999	0.933136161763831	0.832422443395551	0.491652543931941	-0.0121103421391545	0.763083132315761	7.06793463901536	8.086080719	1.653253379	0.013524674783246	0.000298209763665343	0.000182664513540389
TSS1500_ADCY2	0.52827145	0.48970785	0.54606665	0.0563588	0.0177952	-0.0385636	0.578600141650845	0.990019328883309	0.265687140281729	-0.0462308854617001	0.616088659536986	7.06793463901536	8.086080719	1.653253379	0.013524674783246	0.000298209763665343	0.000182664513540389
3'UTR_ADCY2	0.8126435	0.79399575	0.80545565	0.0114599	-0.00718785000000011	-0.0186477500000001	0.578600141650845	0.765931452348224	0.265687140281729	-0.119863943395658	0.192231207300906	7.06793463901536	8.086080719	1.653253379	0.013524674783246	0.000298209763665343	0.000182664513540389
Body_ADCY3	0.78788115	0.78267905	0.76844	-0.01423905	-0.01944115	-0.00520209999999999	0.807924159947443	0.098997966545711	0.384363111146053	-0.0268213174914786	0.538583157490136	1.91385031036911	2.30324975492516	1.20346389811487	0.016598025527522	0.000827386878673435	0.000217127131100518
5'UTR_ADCY3	0.6468225	0.54270545	0.5208878	-0.0218176499999999	-0.1259347	-0.10411705	0.214534631549035	0.00301521066092336	0.000670046813538439	-0.541034312756768	7.17635389709289e-05	1.91385031036911	2.30324975492516	1.20346389811487	0.016598025527522	0.000827386878673435	0.000217127131100518
1stExon_ADCY3	0.72914745	0.72751455	0.71975955	-0.00775499999999996	-0.0093879	-0.00163290000000005	0.765931452348224	0.164972699502243	0.0970748437978595	-0.181472283136169	0.047297746715902	1.91385031036911	2.30324975492516	1.20346389811487	0.016598025527522	0.000827386878673435	0.000217127131100518
TSS200_ADCY3	0.42846405	0.24121035	0.1711266	-0.07008375	-0.25733745	-0.1872537	0.449036822040911	0.000405655934021087	0.00432085032746243	-0.428234432625694	0.000175021430191814	1.91385031036911	2.30324975492516	1.20346389811487	0.016598025527522	0.000827386878673435	0.000217127131100518
TSS1500_ADCY3	0.101407315	0.09831694	0.090856275	-0.00746066499999999	-0.01055104	-0.00309037500000001	0.404587405685253	0.0970748437978595	0.765931452348224	-0.190833765699895	0.0368135334348562	1.91385031036911	2.30324975492516	1.20346389811487	0.016598025527522	0.000827386878673435	0.000217127131100518
Body_ADCY4	0.6362398	0.58867995	0.5897122	0.00103224999999996	-0.0465276000000001	-0.0475598500000001	0.980954463958575	0.151428053479132	0.110816436620434	-0.0708845563024759	0.194932706515401	1.82759701248221	3.82518604489864	2.09301395152935	0.000527405911905275	1.06396324456483e-06	2.67495482625094e-05
TSS200_ADCY4	0.52745055	0.3590222	0.3652533	0.00623110000000004	-0.16219725	-0.16842835	0.765931452348224	3.06308312048031e-11	5.86260839874342e-09	-0.507224371845941	3.37898747774227e-09	1.82759701248221	3.82518604489864	2.09301395152935	0.000527405911905275	1.06396324456483e-06	2.67495482625094e-05
TSS1500_ADCY4	0.62687435	0.57654635	0.5286159	-0.0479304500000002	-0.0982584500000001	-0.0503279999999999	0.85283384171513	0.00040761376787346	0.00923121609977473	-0.273531517715805	0.000909023011495139	1.82759701248221	3.82518604489864	2.09301395152935	0.000527405911905275	1.06396324456483e-06	2.67495482625094e-05
Body_ADCY5	0.700116	0.6923334	0.70856345	0.01623005	0.00844745000000002	-0.00778259999999997	0.661222948826024	0.828764750916984	0.995009602448105	0.0428554248672638	0.314870920890685	2.47876768859204	5.85732000312213	2.36299675442725	0.0101510995433905	6.83976587712431e-05	0.000589998978047762
1stExon_ADCY5	0.61274025	0.6090662	0.6372968	0.0282306	0.02455655	-0.00367404999999998	0.164972699502243	0.164972699502243	0.918805221412117	0.0806039767315975	0.381489342260853	2.47876768859204	5.85732000312213	2.36299675442725	0.0101510995433905	6.83976587712431e-05	0.000589998978047762
TSS200_ADCY5	0.2635491	0.1980056	0.17991735	-0.01808825	-0.08363175	-0.0655435	0.999890969658817	0.214534631549035	0.426293461345495	0.00688844312229088	0.962938000945324	2.47876768859204	5.85732000312213	2.36299675442725	0.0101510995433905	6.83976587712431e-05	0.000589998978047762
TSS1500_ADCY5	0.096522365	0.093888885	0.09454359	0.000654704999999992	-0.001978775	-0.00263347999999999	0.999325913718493	0.968289837864919	0.968289837864919	-0.0178594319111324	0.862881342364937	2.47876768859204	5.85732000312213	2.36299675442725	0.0101510995433905	6.83976587712431e-05	0.000589998978047762
Body_ADCY6	0.74604255	0.7576097	0.7757533	0.0181436000000001	0.0297107500000001	0.01156715	0.965898148880028	0.493831852826011	0.888835081546934	0.0235298117846728	0.730953671600724	1.46866979244836	1.90440754435972	1.29668871393137	0.0010783900612321	4.92803525140485e-06	9.06241745865015e-05
5'UTR_ADCY6	0.39079575	0.46903565	0.45025095	-0.0187847	0.0594552	0.0782399	0.921957500012161	0.695337197663355	0.562460902363926	0.0217837852521859	0.737058719070437	1.46866979244836	1.90440754435972	1.29668871393137	0.0010783900612321	4.92803525140485e-06	9.06241745865015e-05
1stExon_ADCY6	0.7375715	0.7567862	0.76849925	0.01171305	0.03092775	0.0192147	0.996921283334837	0.692660139513439	0.996921283334837	0.0377087744676214	0.653632808678633	1.46866979244836	1.90440754435972	1.29668871393137	0.0010783900612321	4.92803525140485e-06	9.06241745865015e-05
TSS200_ADCY6	0.10274875	0.09512463	0.09250748	-0.00261715	-0.01024127	-0.00762412	0.968289837864919	0.837777479258822	0.837777479258822	-0.0376461996555185	0.715743597592421	1.46866979244836	1.90440754435972	1.29668871393137	0.0010783900612321	4.92803525140485e-06	9.06241745865015e-05
TSS1500_ADCY6	0.12361345	0.1302505	0.13158785	0.00133735000000001	0.00797440000000002	0.00663705000000001	0.85283384171513	0.85283384171513	0.996921283334837	0.00381212502487303	0.963830747918998	1.46866979244836	1.90440754435972	1.29668871393137	0.0010783900612321	4.92803525140485e-06	9.06241745865015e-05
Body_ADCY7	0.7954042	0.78971515	0.7945095	0.00479434999999995	-0.000894700000000026	-0.00568904999999997	0.370702569975768	0.85283384171513	0.692660139513439	-0.0179356644515494	0.831038899069697	1.45892823657802	2.38156861480375	1.63240970672405	0.00358384011153511	1.25280836641049e-07	4.56803790686659e-06
5'UTR_ADCY7	0.85499515	0.83400735	0.84558645	0.0115791	-0.00940869999999994	-0.0209877999999999	0.952256279729904	0.952256279729904	0.952256279729904	-0.114691905444345	0.437613327250349	1.45892823657802	2.38156861480375	1.63240970672405	0.00358384011153511	1.25280836641049e-07	4.56803790686659e-06
1stExon_ADCY7	0.83120195	0.8340072	0.8463753	0.0123681000000001	0.0151733500000001	0.00280524999999998	0.449036822040911	0.686017125117228	0.686017125117228	-0.0613764017723514	0.608535794654082	1.45892823657802	2.38156861480375	1.63240970672405	0.00358384011153511	1.25280836641049e-07	4.56803790686659e-06
TSS200_ADCY7	0.81321835	0.8265643	0.8170714	-0.00949290000000003	0.00385304999999991	0.0133459499999999	0.952256279729904	0.952256279729904	0.426293461345495	0.0301632441273432	0.838732730940381	1.45892823657802	2.38156861480375	1.63240970672405	0.00358384011153511	1.25280836641049e-07	4.56803790686659e-06
Body_ADCY8	0.3540044	0.4288212	0.4085026	-0.0203186	0.0544982	0.0748168	0.842628651159718	0.2115209749688	0.142947584671073	0.156411357986137	0.0302730683830899	3.29166582832745	5.194231863	1.934439843	3.5491980270402e-05	1.37815990183171e-05	0.0030048225589864
5'UTR_ADCY8	0.22339105	0.18048555	0.1508828	-0.02960275	-0.07250825	-0.0429055	0.952256279729904	0.0349979775583762	0.214534631549035	-0.310036989247746	0.0319902338871666	3.29166582832745	5.194231863	1.934439843	3.5491980270402e-05	1.37815990183171e-05	0.0030048225589864
1stExon_ADCY8	0.24700665	0.2314373	0.20783705	-0.02360025	-0.0391696	-0.01556935	0.686017125117228	0.139822579488938	0.449036822040911	-0.130034440429287	0.276286926371217	3.29166582832745	5.194231863	1.934439843	3.5491980270402e-05	1.37815990183171e-05	0.0030048225589864
TSS200_ADCY8	0.27073785	0.1940633	0.1754075	-0.0186558	-0.09533035	-0.07667455	0.0970748437978595	0.000503943620971281	0.265687140281729	-0.214012791913702	0.0189193319692316	3.29166582832745	5.194231863	1.934439843	3.5491980270402e-05	1.37815990183171e-05	0.0030048225589864
TSS1500_ADCY8	0.2651534	0.213968	0.2003123	-0.0136557	-0.0648411	-0.0511854	0.433736099701466	0.0214116150913461	0.0214116150913461	-0.207421033575024	0.0425816069305857	3.29166582832745	5.194231863	1.934439843	3.5491980270402e-05	1.37815990183171e-05	0.0030048225589864
Body_ADCY9	0.8325224	0.83569905	0.8357685	6.94499999999154e-05	0.00324609999999992	0.00317665	0.989048651506296	0.876105945531522	0.876105945531522	-0.00271454795729299	0.916701480822555	3.187698348	5.810967818	1.84233440504425	0.000763808699041476	9.34340006360571e-07	1.33900146628597e-06
5'UTR_ADCY9	0.37241085	0.418958	0.28262565	-0.13633235	-0.0897852000000001	0.04654715	0.952256279729904	0.952256279729904	0.952256279729904	-0.0829678049903709	0.575047171427486	3.187698348	5.810967818	1.84233440504425	0.000763808699041476	9.34340006360571e-07	1.33900146628597e-06
TSS1500_ADCY9	0.054066605	0.04953238	0.04986552	0.000333139999999996	-0.00420108500000001	-0.004534225	0.991806201900647	0.778949859791899	0.627289260348203	0.000110204861520209	0.998872219384545	3.187698348	5.810967818	1.84233440504425	0.000763808699041476	9.34340006360571e-07	1.33900146628597e-06
3'UTR_ADCY9	0.79501715	0.79642695	0.7887545	-0.00767244999999994	-0.00626265000000004	0.00140979999999991	0.795570462366146	0.962074715994021	0.992546501319539	-0.0552044909520473	0.350567554196168	3.187698348	5.810967818	1.84233440504425	0.000763808699041476	9.34340006360571e-07	1.33900146628597e-06
Body_ADCYAP1	0.1811754	0.16260145	0.1821619	0.01956045	0.000986500000000001	-0.01857395	0.652506428095653	0.437513715045492	0.541243098374871	-0.0890993477477405	0.103022110943003	14.30146147	16.64297202	2.2973960926163	0.0440234738577386	0.00749941405767287	4.42602364852424e-05
5'UTR_ADCYAP1	0.22981445	0.18699995	0.16454625	-0.0224537	-0.0652682	-0.0428145	0.842628651159718	0.000456682388382035	0.0362431386973527	-0.205219618726569	0.00429699717934048	14.30146147	16.64297202	2.2973960926163	0.0440234738577386	0.00749941405767287	4.42602364852424e-05
1stExon_ADCYAP1	0.22564375	0.1994434	0.2279636	0.0285202	0.00231984999999998	-0.02620035	0.686017125117228	0.449036822040911	0.262833842015551	-0.161036960009072	0.176577669783062	14.30146147	16.64297202	2.2973960926163	0.0440234738577386	0.00749941405767287	4.42602364852424e-05
TSS200_ADCYAP1	0.1850978	0.15269775	0.1469805	-0.00571725000000001	-0.0381173	-0.03240005	0.945483759622715	0.00795874695102217	0.0130665979182238	-0.164131160164745	0.00753315306445664	14.30146147	16.64297202	2.2973960926163	0.0440234738577386	0.00749941405767287	4.42602364852424e-05
TSS1500_ADCYAP1	0.1705864	0.1478565	0.14238215	-0.00547435000000002	-0.02820425	-0.0227299	0.842628651159718	0.2115209749688	0.0362431386973527	-0.116296991617779	0.108188001361769	14.30146147	16.64297202	2.2973960926163	0.0440234738577386	0.00749941405767287	4.42602364852424e-05
3'UTR_ADCYAP1	0.46775345	0.3721289	0.5362177	0.1640888	0.0684642499999999	-0.09562455	0.0933262986669721	0.999890969658817	0.214534631549035	0.0117793596486311	0.936665724745708	14.30146147	16.64297202	2.2973960926163	0.0440234738577386	0.00749941405767287	4.42602364852424e-05
Body_ADCYAP1R1	0.6796791	0.72413825	0.72854685	0.00440859999999998	0.04886775	0.04445915	0.76954696275513	0.271324479689402	0.191808586202335	0.0999261036382978	0.143261645904034	3.87756063958517	23.3464447095128	6.02091027827498	0.000427283818621795	1.10413078362044e-05	4.38613438917236e-05
5'UTR_ADCYAP1R1	0.4183343	0.4164435	0.36996675	-0.04647675	-0.04836755	-0.00189080000000003	0.418038008789317	0.555074382770743	0.990774650947514	-0.0770317445555948	0.288239319247147	3.87756063958517	23.3464447095128	6.02091027827498	0.000427283818621795	1.10413078362044e-05	4.38613438917236e-05
TSS1500_ADCYAP1R1	0.04671064	0.05484703	0.043691575	-0.011155455	-0.003019065	0.00813639000000001	0.433736099701466	0.635139487269883	0.837777479258822	-0.00786958981413156	0.93934189889077	3.87756063958517	23.3464447095128	6.02091027827498	0.000427283818621795	1.10413078362044e-05	4.38613438917236e-05
Body_ADD1	0.8567688	0.8540297	0.84297895	-0.01105075	-0.01378985	-0.00273909999999999	0.588698146769529	0.151428053479132	0.969937302801242	0.0123142999895427	0.82232566084829	1.40788268880566	1.731751283404	1.23003947500278	3.71614574145537e-05	1.22597693272543e-06	0.000532342858190928
5'UTR_ADD1	0.56109615	0.5289682	0.39715965	-0.13180855	-0.1639365	-0.03212795	0.908752654932866	0.621679771286278	0.980733323885512	-0.0397824266056837	0.60865651091844	1.40788268880566	1.731751283404	1.23003947500278	3.71614574145537e-05	1.22597693272543e-06	0.000532342858190928
TSS200_ADD1	0.047456515	0.048752495	0.05447969	0.005727195	0.00702317499999999	0.00129598	0.686017125117228	0.796830931194631	0.853004541301053	0.0162831608931467	0.893568213628952	1.40788268880566	1.731751283404	1.23003947500278	3.71614574145537e-05	1.22597693272543e-06	0.000532342858190928
TSS1500_ADD1	0.09382966	0.095833955	0.09159487	-0.004239085	-0.00223479000000001	0.00200429499999999	0.837777479258822	0.635139487269883	0.837777479258822	-0.0725148413254675	0.482607198104777	1.40788268880566	1.731751283404	1.23003947500278	3.71614574145537e-05	1.22597693272543e-06	0.000532342858190928
3'UTR_ADD1	0.84740605	0.84693425	0.8279494	-0.0189848499999999	-0.01945665	-0.000471800000000022	0.273008062449821	0.433736099701466	0.999325913718493	-0.171654642763261	0.0944710156692775	1.40788268880566	1.731751283404	1.23003947500278	3.71614574145537e-05	1.22597693272543e-06	0.000532342858190928
Body_ADD2	0.8066678	0.79632065	0.8057808	0.00946015	-0.000887000000000082	-0.0103471500000001	0.468149614591152	0.908752654932866	0.468149614591152	0.0243240151920158	0.754305188615192	2.32503119507103	5.88153413823849	2.52965816145052	0.00160180757765256	4.10456537337997e-05	0.0094182025692058
5'UTR_ADD2	0.74890355	0.71215425	0.7401945	0.0280402500000001	-0.00870905	-0.0367493000000001	0.722233560535225	0.722233560535225	0.302730296109154	7.33544876922011e-05	0.998970331943255	2.32503119507103	5.88153413823849	2.52965816145052	0.00160180757765256	4.10456537337997e-05	0.0094182025692058
TSS200_ADD2	0.08162273	0.087960875	0.12822605	0.040265175	0.04660332	0.00633814499999999	0.0355364383236889	0.0202360775182742	0.980733323885512	0.134589187381947	0.0819690523979944	2.32503119507103	5.88153413823849	2.52965816145052	0.00160180757765256	4.10456537337997e-05	0.0094182025692058
TSS1500_ADD2	0.6522773	0.6105325	0.6056551	-0.00487740000000003	-0.0466221999999999	-0.0417447999999999	0.262833842015551	0.994161229482218	0.686017125117228	0.0167893355082519	0.888676764029125	2.32503119507103	5.88153413823849	2.52965816145052	0.00160180757765256	4.10456537337997e-05	0.0094182025692058
3'UTR_ADD2	0.7855077	0.7679935	0.75704475	-0.0109487500000001	-0.02846295	-0.0175141999999999	0.999890969658817	0.426293461345495	0.214534631549035	-0.0680107024310636	0.646015926612874	2.32503119507103	5.88153413823849	2.52965816145052	0.00160180757765256	4.10456537337997e-05	0.0094182025692058
5'UTR_ADD3	0.45629415	0.42916525	0.3180011	-0.11116415	-0.13829305	-0.0271289	0.514648662355136	0.604054397755852	0.991163596391321	-0.0496847491516296	0.265563304764247	1.37116862984186	2.00569647782253	1.46276426850128	6.24631176306111e-05	1.64375908366177e-07	1.79557772930604e-06
1stExon_ADD3	0.1276286	0.1299553	0.12921645	-0.000738849999999985	0.00158785000000003	0.00232670000000001	0.994161229482218	0.902400194401253	0.686017125117228	-0.0618388629388738	0.605832694598028	1.37116862984186	2.00569647782253	1.46276426850128	6.24631176306111e-05	1.64375908366177e-07	1.79557772930604e-06
TSS200_ADD3	0.10257915	0.099871015	0.10125725	0.00138623499999999	-0.00132190000000001	-0.002708135	0.522069494142809	0.960171518075768	0.999991736274292	-0.0431750881925152	0.607374144415539	1.37116862984186	2.00569647782253	1.46276426850128	6.24631176306111e-05	1.64375908366177e-07	1.79557772930604e-06
TSS1500_ADD3	0.50585955	0.4747488	0.3180011	-0.1567477	-0.18785845	-0.0311107500000001	0.000104014342056757	0.000104014342056757	0.262833842015551	-0.508197853700038	5.1833793570813e-06	1.37116862984186	2.00569647782253	1.46276426850128	6.24631176306111e-05	1.64375908366177e-07	1.79557772930604e-06
TSS1500_ADH1A	0.6812436	0.6731718	0.69426075	0.02108895	0.01301715	-0.00807179999999996	0.999890969658817	0.999890969658817	0.952256279729904	0.0181619714837538	0.902484819060645	2.14822496102251	3.35754497166321	1.56293918587795	0.00099297336279297	1.01697694300238e-05	0.00155401338621965
TSS1500_ADH1B	0.58186095	0.6271918	0.63093685	0.00374505000000003	0.0490759	0.0453308499999999	0.449036822040911	0.449036822040911	0.902400194401253	0.0126073289351665	0.916289609825244	49.2182301348411	4.71596803	2.0070759424	9.29939431289868e-05	6.43711995173431e-05	0.00775992271374726
TSS200_ADH1C	0.29144105	0.26477485	0.2866679	0.02189305	-0.00477315	-0.0266662	0.952256279729904	0.952256279729904	0.952256279729904	-0.0625589573481407	0.67272542036684	2.3202450709293	5.42743140164927	2.33916299172461	0.00171440503222705	5.72946657456014e-05	0.000738243624629423
TSS1500_ADH1C	0.53404565	0.4931556	0.51786855	0.02471295	-0.0161770999999999	-0.0408900499999999	0.952256279729904	0.426293461345495	0.716411656683726	-0.0395493660922736	0.789555617252584	2.3202450709293	5.42743140164927	2.33916299172461	0.00171440503222705	5.72946657456014e-05	0.000738243624629423
Body_ADH5	0.1409651	0.1348896	0.13475115	-0.000138450000000012	-0.00621395000000002	-0.00607550000000001	0.902400194401253	0.686017125117228	0.449036822040911	-0.0477999851563682	0.690095220082443	2.38192144074218	3.35912019522044	1.41025650038809	0.00629438454293156	0.00123518266515314	0.000393359624589033
TSS200_ADH5	0.063720655	0.06200376	0.06759431	0.00559055	0.003873655	-0.001716895	0.468149614591152	0.778949859791899	0.980733323885512	0.0682751294466316	0.379202631822146	2.38192144074218	3.35912019522044	1.41025650038809	0.00629438454293156	0.00123518266515314	0.000393359624589033
TSS1500_ADH5	0.078915325	0.08202554	0.0838458	0.00182025999999999	0.00493047499999999	0.003110215	0.952256279729904	0.952256279729904	0.952256279729904	-0.00910400516863247	0.951030298967535	2.38192144074218	3.35912019522044	1.41025650038809	0.00629438454293156	0.00123518266515314	0.000393359624589033
Body_ADH6	0.7981849	0.7922665	0.7991164	0.00684989999999996	0.000931499999999974	-0.00591839999999999	0.686017125117228	0.994161229482218	0.902400194401253	-0.0670527698624078	0.57572883579066	1.40846429345279	1.75989963984139	1.24951668851119	0.00236360743805827	9.12104695757141e-06	6.01459174638299e-05
5'UTR_ADH6	0.73794925	0.7703339	0.80530285	0.03496895	0.0673536	0.03238465	0.0224320044778037	0.426293461345495	0.187944211588736	0.0476417300422446	0.750484247810785	1.40846429345279	1.75989963984139	1.24951668851119	0.00236360743805827	9.12104695757141e-06	6.01459174638299e-05
1stExon_ADH6	0.73794925	0.7703339	0.80530285	0.03496895	0.0673536	0.03238465	0.0224320044778037	0.426293461345495	0.187944211588736	0.0476417300422446	0.750484247810785	1.40846429345279	1.75989963984139	1.24951668851119	0.00236360743805827	9.12104695757141e-06	6.01459174638299e-05
TSS1500_ADH7	0.79624995	0.7615431	0.79596205	0.0344189499999999	-0.000287900000000008	-0.03470685	0.952256279729904	0.716411656683726	0.952256279729904	0.0125096561294319	0.932747869664604	2.48236366316947	6.47446912	3.77401738	0.000131420124672639	4.30208326431274e-07	9.72951547638121e-05
Body_ADHFE1	0.4653624	0.45301035	0.4426374	-0.01037295	-0.022725	-0.01235205	0.763383067997456	0.835303904475672	0.852150345723795	-0.0147941223605425	0.787329845901995	1.36647372538079	1.7938907090096	1.3127882927348	2.11544795903269e-05	2.69291241087836e-07	0.000689315612957077
TSS200_ADHFE1	0.087788395	0.08725492	0.082525865	-0.004729055	-0.00526252999999999	-0.000533474999999992	0.370702569975768	0.161404435232415	0.250293072084445	-0.235856055511617	0.00442904512694975	1.36647372538079	1.7938907090096	1.3127882927348	2.11544795903269e-05	2.69291241087836e-07	0.000689315612957077
Body_ADI1	0.81725305	0.80175865	0.82074145	0.0189828	0.00348840000000006	-0.0154943999999999	0.927064655354968	0.972698928088537	0.855779373437478	-0.0096564825649992	0.845817676280474	1.22251320441971	1.50230366639908	1.22886498155427	0.000199689668584298	1.69316586993805e-06	0.00104236875175041
TSS200_ADI1	0.062339365	0.06294375	0.0595251	-0.00341865	-0.002814265	0.000604384999999992	0.952256279729904	0.716411656683726	0.952256279729904	-0.00239491756841856	0.987110645446861	1.22251320441971	1.50230366639908	1.22886498155427	0.000199689668584298	1.69316586993805e-06	0.00104236875175041
TSS1500_ADI1	0.79726895	0.7879551	0.81023975	0.02228465	0.0129707999999999	-0.00931385000000007	0.449036822040911	0.686017125117228	0.994161229482218	0.00705477885979518	0.953099597345034	1.22251320441971	1.50230366639908	1.22886498155427	0.000199689668584298	1.69316586993805e-06	0.00104236875175041
3'UTR_ADI1	0.8123644	0.7960317	0.8038592	0.00782749999999999	-0.0085052000000001	-0.0163327000000001	0.902400194401253	0.902400194401253	0.262833842015551	-0.0587802632745527	0.623806765765689	1.22251320441971	1.50230366639908	1.22886498155427	0.000199689668584298	1.69316586993805e-06	0.00104236875175041
1stExon_ADIG	0.77676995	0.75258685	0.75739015	0.00480330000000007	-0.0193798000000001	-0.0241831000000001	0.952256279729904	0.716411656683726	0.716411656683726	-0.0341165125003689	0.8179343924427	3.46466427	4.81693337	2.02502966953753	0.00618763935123596	9.89646326342875e-05	0.00458669823100125
TSS1500_ADIG	0.7897323	0.7623713	0.7712054	0.00883409999999984	-0.0185269000000001	-0.027361	0.686017125117228	0.262833842015551	0.139822579488938	-0.0943814626387357	0.430345954042722	3.46466427	4.81693337	2.02502966953753	0.00618763935123596	9.89646326342875e-05	0.00458669823100125
Body_ADIPOQ	0.83550255	0.84354805	0.8348535	-0.00869455000000008	-0.00064905000000004	0.00804550000000004	0.214534631549035	0.716411656683726	0.426293461345495	-0.119480806389274	0.418589561975235	1.4096541454225	1.67575468803445	1.18877009192364	0.0019011627295963	1.18708632717333e-05	6.80814764875397e-05
5'UTR_ADIPOQ	0.457234	0.4752417	0.46400065	-0.01124105	0.00676664999999999	0.0180077	0.952256279729904	0.952256279729904	0.716411656683726	-0.00601631327958916	0.967627663761395	1.4096541454225	1.67575468803445	1.18877009192364	0.0019011627295963	1.18708632717333e-05	6.80814764875397e-05
TSS200_ADIPOQ	0.81829255	0.81893415	0.8171078	-0.00182634999999998	-0.00118474999999996	0.00064160000000002	0.902400194401253	0.902400194401253	0.994161229482218	-0.0398611225638297	0.739552931141038	1.4096541454225	1.67575468803445	1.18877009192364	0.0019011627295963	1.18708632717333e-05	6.80814764875397e-05
TSS1500_ADIPOQ	0.75998365	0.746769	0.7500983	0.00332929999999998	-0.00988535000000001	-0.01321465	0.686017125117228	0.902400194401253	0.902400194401253	-0.0251068616665241	0.834180280336313	1.4096541454225	1.67575468803445	1.18877009192364	0.0019011627295963	1.18708632717333e-05	6.80814764875397e-05
5'UTR_ADIPOR1	0.06153499	0.062635285	0.062930285	0.000295000000000004	0.001395295	0.001100295	0.722233560535225	0.881093299887089	0.881093299887089	-0.0215627638658217	0.704853985594731	1.24730134040574	1.54392726863774	1.23781416617055	7.71253491312583e-05	2.35018366604247e-05	0.00269327637161583
1stExon_ADIPOR1	0.05289762	0.053780685	0.05197973	-0.00180095499999999	-0.000917889999999998	0.000883064999999995	0.996921283334837	0.906842788257125	0.91368658918342	-0.0533011920902559	0.527226735461375	1.24730134040574	1.54392726863774	1.23781416617055	7.71253491312583e-05	2.35018366604247e-05	0.00269327637161583
TSS200_ADIPOR1	0.059150625	0.05940787	0.06002786	0.000619990000000001	0.000877235000000004	0.000257245000000003	0.999325913718493	0.968289837864919	0.968289837864919	-0.0725474138919967	0.482410034674167	1.24730134040574	1.54392726863774	1.23781416617055	7.71253491312583e-05	2.35018366604247e-05	0.00269327637161583
TSS1500_ADIPOR1	0.3273724	0.34561525	0.4083872	0.06277195	0.0810148	0.01824285	0.968289837864919	0.635139487269883	0.837777479258822	0.072722598214646	0.481350374165887	1.24730134040574	1.54392726863774	1.23781416617055	7.71253491312583e-05	2.35018366604247e-05	0.00269327637161583
Body_ADIPOR2	0.76742675	0.78068025	0.7592245	-0.0214557500000001	-0.00820225000000008	0.0132535	0.952256279729904	0.952256279729904	0.999890969658817	-0.0531001012874477	0.720011131885279	1.37296635746652	1.77882559077084	1.29560755884306	9.96292451115155e-05	8.31351806403285e-07	0.000260800013679584
5'UTR_ADIPOR2	0.3955097	0.4300985	0.3957626	-0.0343359	0.0002529	0.0345888	0.960171518075768	0.85283384171513	0.996921283334837	-0.0126946701163711	0.879964317534862	1.37296635746652	1.77882559077084	1.29560755884306	9.96292451115155e-05	8.31351806403285e-07	0.000260800013679584
TSS200_ADIPOR2	0.05247693	0.05314016	0.0498746	-0.00326555999999999	-0.00260233	0.000663229999999994	0.960171518075768	0.960171518075768	0.996921283334837	-0.00900841049400087	0.914661293447969	1.37296635746652	1.77882559077084	1.29560755884306	9.96292451115155e-05	8.31351806403285e-07	0.000260800013679584
TSS1500_ADIPOR2	0.08328325	0.08893741	0.08929141	0.000354000000000007	0.00600816	0.00565415999999999	0.902400194401253	0.449036822040911	0.902400194401253	0.0670073025052478	0.575988339892666	1.37296635746652	1.77882559077084	1.29560755884306	9.96292451115155e-05	8.31351806403285e-07	0.000260800013679584
Body_ADK	0.29019955	0.2760333	0.2728403	-0.00319299999999995	-0.0173592499999999	-0.01416625	0.947920748773827	0.99146036765167	0.975955023465514	-0.00685798521260194	0.847195297011003	1.27730690971282	1.68417932888677	1.31853927672358	0.000936340038524104	1.64943478602084e-06	0.000286291463525494
5'UTR_ADK	0.07066486	0.07194594	0.07021478	-0.00173116	-0.000450079999999992	0.00128108	0.994161229482218	0.994161229482218	0.902400194401253	-0.0299562921489024	0.802745921157325	1.27730690971282	1.68417932888677	1.31853927672358	0.000936340038524104	1.64943478602084e-06	0.000286291463525494
1stExon_ADK	0.07066486	0.07194594	0.07021478	-0.00173116	-0.000450079999999992	0.00128108	0.994161229482218	0.994161229482218	0.902400194401253	-0.0299562921489024	0.802745921157325	1.27730690971282	1.68417932888677	1.31853927672358	0.000936340038524104	1.64943478602084e-06	0.000286291463525494
TSS200_ADK	0.06965245	0.067359955	0.074405545	0.00704559	0.004753095	-0.00229249500000001	0.493831852826011	0.888835081546934	0.965898148880028	0.000177337018171308	0.997932533335351	1.27730690971282	1.68417932888677	1.31853927672358	0.000936340038524104	1.64943478602084e-06	0.000286291463525494
TSS1500_ADK	0.09630575	0.092536135	0.10108855	0.00855241500000001	0.0047828	-0.003769615	0.990774650947514	0.943999037865147	0.990774650947514	-0.00372593973936585	0.959093495527287	1.27730690971282	1.68417932888677	1.31853927672358	0.000936340038524104	1.64943478602084e-06	0.000286291463525494
5'UTR_ADM	0.09119641	0.09075877	0.084511405	-0.00624736499999999	-0.00668500500000001	-0.000437640000000017	0.273008062449821	0.273008062449821	0.635139487269883	-0.225711446970936	0.0270248025572539	1.51101813696387	1.91427319344496	1.26687638395351	0.00212537287237709	3.60880686405877e-05	0.00524617330954275
TSS200_ADM	0.071491705	0.072626435	0.067526555	-0.00509987999999999	-0.00396515	0.00113472999999999	0.250293072084445	0.522069494142809	0.370702569975768	-0.0650407408608105	0.438630936164654	1.51101813696387	1.91427319344496	1.26687638395351	0.00212537287237709	3.60880686405877e-05	0.00524617330954275
TSS1500_ADM	0.15830655	0.18824395	0.17314915	-0.0150948	0.0148426	0.0299374	0.908752654932866	0.778949859791899	0.908752654932866	-0.0395113149448158	0.611102565949047	1.51101813696387	1.91427319344496	1.26687638395351	0.00212537287237709	3.60880686405877e-05	0.00524617330954275
3'UTR_ADM	0.1801669	0.19013005	0.19603475	0.00590470000000001	0.01586785	0.00996314999999998	0.952256279729904	0.214534631549035	0.426293461345495	0.165409360908652	0.261207234745634	1.51101813696387	1.91427319344496	1.26687638395351	0.00212537287237709	3.60880686405877e-05	0.00524617330954275
5'UTR_ADM2	0.073454975	0.082263765	0.07076363	-0.011500135	-0.00269134500000001	0.00880879	0.716411656683726	0.952256279729904	0.952256279729904	0.00514563909927531	0.972310579345916	1.85142893766779	2.27362763167765	1.22803937295141	0.00430270288125474	0.000193068680361684	0.000101554860659519
1stExon_ADM2	0.073454975	0.082263765	0.07076363	-0.011500135	-0.00269134500000001	0.00880879	0.716411656683726	0.952256279729904	0.952256279729904	0.00514563909927531	0.972310579345916	1.85142893766779	2.27362763167765	1.22803937295141	0.00430270288125474	0.000193068680361684	0.000101554860659519
TSS200_ADM2	0.07132944	0.070827695	0.07065978	-0.000167914999999991	-0.000669659999999989	-0.000501744999999998	0.949270422929638	0.956074327678048	0.99992460868065	0.0355729532545876	0.70091865965077	1.85142893766779	2.27362763167765	1.22803937295141	0.00430270288125474	0.000193068680361684	0.000101554860659519
TSS1500_ADM2	0.20164545	0.1904378	0.32521065	0.13477285	0.1235652	-0.01120765	0.0678033517513699	0.0678033517513699	0.902400194401253	0.294355094906624	0.0120783676482702	1.85142893766779	2.27362763167765	1.22803937295141	0.00430270288125474	0.000193068680361684	0.000101554860659519
3'UTR_ADM2	0.7868024	0.66392175	0.73361595	0.0696941999999999	-0.05318645	-0.12288065	0.902400194401253	0.994161229482218	0.902400194401253	-0.0478890981031388	0.689546893561462	1.85142893766779	2.27362763167765	1.22803937295141	0.00430270288125474	0.000193068680361684	0.000101554860659519
5'UTR_ADNP	0.14813185	0.1403281	0.1338807	-0.00644740000000002	-0.01425115	-0.00780375	0.990019328883309	0.578600141650845	0.99992460868065	-0.0383448909174604	0.677553716592098	1.24021877164691	1.4461408263853	1.16603687949743	0.00126172137995687	8.66825877669505e-07	9.96208015027455e-05
TSS200_ADNP	0.13167235	0.11445561	0.12443	0.00997438999999997	-0.00724235000000001	-0.01721674	0.716411656683726	0.952256279729904	0.214534631549035	-0.0266623498573845	0.857242973305874	1.24021877164691	1.4461408263853	1.16603687949743	0.00126172137995687	8.66825877669505e-07	9.96208015027455e-05
TSS1500_ADNP	0.1509767	0.149966	0.1240512	-0.0259148	-0.0269255	-0.0010107	0.980733323885512	0.980733323885512	0.980733323885512	-0.0273930232566067	0.724486217652468	1.24021877164691	1.4461408263853	1.16603687949743	0.00126172137995687	8.66825877669505e-07	9.96208015027455e-05
5'UTR_ADNP2	0.47332035	0.46945845	0.4662447	-0.00321375000000002	-0.00707565000000004	-0.00386190000000003	0.999890969658817	0.952256279729904	0.999890969658817	-0.0018175120053514	0.990218045582342	1.30265293224139	1.83388255506153	1.40780595481107	3.63133964086376e-06	1.09114073872882e-05	0.00225182960088771
TSS200_ADNP2	0.432730175	0.34965642	0.391466085	0.041809665	-0.04126409	-0.083073755	0.999890969658817	0.716411656683726	0.426293461345495	-0.024305955174673	0.869745434124963	1.30265293224139	1.83388255506153	1.40780595481107	3.63133964086376e-06	1.09114073872882e-05	0.00225182960088771
TSS1500_ADNP2	0.71812165	0.67625745	0.6629438	-0.0133136500000001	-0.0551778500000001	-0.0418642	0.968289837864919	0.837777479258822	0.837777479258822	-0.03255057415664	0.752887074411596	1.30265293224139	1.83388255506153	1.40780595481107	3.63133964086376e-06	1.09114073872882e-05	0.00225182960088771
5'UTR_ADO	0.05415116	0.06044189	0.054531055	-0.005910835	0.000379894999999998	0.00629072999999999	0.426293461345495	0.952256279729904	0.952256279729904	-0.00716519003349838	0.961450114410328	1.49093668679266	2.10910093020744	1.41461468410479	0.00113001534510894	1.45920945692239e-05	0.00293270404941183
1stExon_ADO	0.122393	0.1187567	0.1022239	-0.0165328	-0.0201691	-0.00363630000000001	0.0537155732865346	0.0851377604278449	0.716333514861283	-0.0458363153076685	0.480643503952658	1.49093668679266	2.10910093020744	1.41461468410479	0.00113001534510894	1.45920945692239e-05	0.00293270404941183
TSS200_ADO	0.06753543	0.070931775	0.063403265	-0.00752851	-0.00413216500000001	0.003396345	0.686017125117228	0.902400194401253	0.902400194401253	-0.0175296719265519	0.883801276351953	1.49093668679266	2.10910093020744	1.41461468410479	0.00113001534510894	1.45920945692239e-05	0.00293270404941183
TSS1500_ADO	0.078791185	0.087557335	0.080659635	-0.00689769999999999	0.00186844999999999	0.00876614999999999	0.837777479258822	0.999325913718493	0.837777479258822	0.00323690583179395	0.975030533175686	1.49093668679266	2.10910093020744	1.41461468410479	0.00113001534510894	1.45920945692239e-05	0.00293270404941183
3'UTR_ADO	0.2328269	0.1704387	0.15832395	-0.01211475	-0.07450295	-0.0623882	0.033173073759551	0.0133683851819735	0.496170808420394	-0.0694348014458919	0.409924094776796	1.49093668679266	2.10910093020744	1.41461468410479	0.00113001534510894	1.45920945692239e-05	0.00293270404941183
Body_ADORA1	0.8273049	0.83982405	0.82349885	-0.0163252	-0.00380604999999989	0.0125191500000001	0.943999037865147	0.943999037865147	0.990774650947514	-0.00850986594383817	0.906742544457743	1.40544930359709	1.85673510924822	1.32109717831594	0.000806064775694835	1.16851102008035e-05	0.00121698921218963
5'UTR_ADORA1	0.09674544	0.10710105	0.1024074	-0.00469364999999999	0.00566196000000001	0.01035561	0.996921283334837	0.85283384171513	0.692660139513439	-0.0274119254239075	0.744320305032496	1.40544930359709	1.85673510924822	1.32109717831594	0.000806064775694835	1.16851102008035e-05	0.00121698921218963
TSS1500_ADORA1	0.451186	0.4329259	0.4517271	0.0188012	0.000541100000000017	-0.0182601	0.918805221412117	0.918805221412117	0.578600141650845	-0.0272335268983168	0.76779486552346	1.40544930359709	1.85673510924822	1.32109717831594	0.000806064775694835	1.16851102008035e-05	0.00121698921218963
Body_ADORA2A	0.75432235	0.7464384	0.7232279	-0.0232104999999999	-0.03109445	-0.00788395000000008	0.716411656683726	0.716411656683726	0.716411656683726	-0.061592073770042	0.677505601684531	1.46684456403075	2.18550696249991	1.48993766353426	0.00169364947942344	1.83644324166437e-06	2.96183851500289e-05
5'UTR_ADORA2A	0.76785815	0.7435642	0.72334555	-0.02021865	-0.0445126	-0.02429395	0.635139487269883	0.433736099701466	0.837777479258822	-0.171989586783157	0.0938199178851601	1.46684456403075	2.18550696249991	1.48993766353426	0.00169364947942344	1.83644324166437e-06	2.96183851500289e-05
TSS200_ADORA2A	0.79142495	0.76776655	0.7776242	0.00985765000000005	-0.01380075	-0.0236584000000001	0.918805221412117	0.164972699502243	0.265687140281729	-0.186940036525746	0.040909028361204	1.46684456403075	2.18550696249991	1.48993766353426	0.00169364947942344	1.83644324166437e-06	2.96183851500289e-05
TSS1500_ADORA2A	0.81658965	0.8155135	0.81339805	-0.00211545000000002	-0.00319160000000007	-0.00107615000000005	0.999325913718493	0.837777479258822	0.635139487269883	-0.0615501465926737	0.551354814953832	1.46684456403075	2.18550696249991	1.48993766353426	0.00169364947942344	1.83644324166437e-06	2.96183851500289e-05
Body_ADORA2B	0.70119475	0.69040505	0.56768785	-0.1227172	-0.1335069	-0.0107896999999999	0.522069494142809	0.85283384171513	0.960171518075768	-0.0620181375024099	0.460245462501109	4.50028003067441	6.74597906	2.86484371	5.36406771496405e-05	3.2370627622066e-07	0.00025006209435829
5'UTR_ADORA2B	0.04482007	0.043853995	0.04168564	-0.002168355	-0.00313443000000001	-0.000966075000000004	0.952256279729904	0.952256279729904	0.952256279729904	0.181282097932844	0.217538469151276	4.50028003067441	6.74597906	2.86484371	5.36406771496405e-05	3.2370627622066e-07	0.00025006209435829
1stExon_ADORA2B	0.05240697	0.05536589	0.049874545	-0.005491345	-0.002532425	0.00295892	0.994161229482218	0.994161229482218	0.902400194401253	0.0343812510824725	0.774331642477195	4.50028003067441	6.74597906	2.86484371	5.36406771496405e-05	3.2370627622066e-07	0.00025006209435829
TSS200_ADORA2B	0.054862335	0.055120385	0.053278375	-0.00184200999999999	-0.00158396	0.000258049999999996	0.960171518075768	0.85283384171513	0.522069494142809	0.160942681066876	0.0539719235380997	4.50028003067441	6.74597906	2.86484371	5.36406771496405e-05	3.2370627622066e-07	0.00025006209435829
TSS1500_ADORA2B	0.7187651	0.70392955	0.7052738	0.00134425000000005	-0.0134912999999999	-0.0148355499999999	0.994161229482218	0.902400194401253	0.994161229482218	-0.0126974533041197	0.915693376381552	4.50028003067441	6.74597906	2.86484371	5.36406771496405e-05	3.2370627622066e-07	0.00025006209435829
Body_ADORA3	0.7371343	0.73451695	0.72332365	-0.0111933	-0.01381065	-0.00261735000000007	0.297770082526962	0.413697744721524	0.999911490241571	-0.119986372217593	0.0104186135834433	1.57676230023872	1.98220674736961	1.25713732949444	0.00723795800869216	8.36791180552289e-05	0.00363990626056504
5'UTR_ADORA3	0.810399	0.8083184	0.79866715	-0.00965125	-0.01173185	-0.00208059999999999	0.426293461345495	0.426293461345495	0.716411656683726	-0.316789253987976	0.0282518584761838	1.57676230023872	1.98220674736961	1.25713732949444	0.00723795800869216	8.36791180552289e-05	0.00363990626056504
1stExon_ADORA3	0.810399	0.8083184	0.79866715	-0.00965125	-0.01173185	-0.00208059999999999	0.426293461345495	0.426293461345495	0.716411656683726	-0.316789253987976	0.0282518584761838	1.57676230023872	1.98220674736961	1.25713732949444	0.00723795800869216	8.36791180552289e-05	0.00363990626056504
TSS1500_ADORA3	0.76471115	0.75750745	0.73972395	-0.0177835000000001	-0.0249872	-0.00720369999999992	0.265687140281729	0.0970748437978595	0.990019328883309	-0.222390427100721	0.0146336762674056	1.57676230023872	1.98220674736961	1.25713732949444	0.00723795800869216	8.36791180552289e-05	0.00363990626056504
3'UTR_ADORA3	0.79136455	0.79894365	0.7501848	-0.04875885	-0.04117975	0.00757910000000006	0.0349979775583762	0.0933262986669721	0.999890969658817	-0.413673439811328	0.00347095445171022	1.57676230023872	1.98220674736961	1.25713732949444	0.00723795800869216	8.36791180552289e-05	0.00363990626056504
Body_ADPGK	0.15552265	0.17142045	0.15402465	-0.0173958	-0.001498	0.0158978	0.987571553246588	0.999027686195054	0.999027686195054	-0.00930505185687511	0.880389847730099	1.67399542035488	2.20202739508068	1.31543215011536	0.000138549397948593	1.70512632684667e-06	0.00254085846482346
1stExon_ADPGK	0.055058445	0.054020445	0.056944365	0.00292392	0.00188592	-0.001038	0.999890969658817	0.952256279729904	0.952256279729904	0.0418504323793605	0.777614523027266	1.67399542035488	2.20202739508068	1.31543215011536	0.000138549397948593	1.70512632684667e-06	0.00254085846482346
TSS200_ADPGK	0.05319809	0.04877413	0.05098501	0.00221088	-0.00221308000000001	-0.00442396	0.999890969658817	0.952256279729904	0.716411656683726	0.000599512377012245	0.99677332015779	1.67399542035488	2.20202739508068	1.31543215011536	0.000138549397948593	1.70512632684667e-06	0.00254085846482346
TSS1500_ADPGK	0.15191505	0.1191848	0.14607255	0.02688775	-0.00584249999999997	-0.03273025	0.912028286523989	0.908752654932866	0.950457338040535	0.0224315708849432	0.773546745573818	1.67399542035488	2.20202739508068	1.31543215011536	0.000138549397948593	1.70512632684667e-06	0.00254085846482346
Body_ADPRH	0.7387104	0.76082845	0.7486067	-0.0122217499999999	0.00989630000000008	0.02211805	0.994161229482218	0.902400194401253	0.994161229482218	0.0465679703303378	0.697692214174816	1.40160602157352	1.90858689727387	1.36171425343277	0.000136716444767938	9.86939671805562e-07	0.00122044758602099
5'UTR_ADPRH	0.12103295	0.091647945	0.11024705	0.018599105	-0.0107859	-0.029385005	0.273008062449821	0.635139487269883	0.0876820974182007	-0.238858393908037	0.0190935013854892	1.40160602157352	1.90858689727387	1.36171425343277	0.000136716444767938	9.86939671805562e-07	0.00122044758602099
TSS200_ADPRH	0.06932864	0.06352294	0.065922965	0.002400025	-0.003405675	-0.0058057	0.765931452348224	0.765931452348224	0.578600141650845	-0.0819733767120831	0.373426422719183	1.40160602157352	1.90858689727387	1.36171425343277	0.000136716444767938	9.86939671805562e-07	0.00122044758602099
TSS1500_ADPRH	0.17532555	0.1593999	0.1643503	0.00495040000000002	-0.01097525	-0.01592565	0.449036822040911	0.262833842015551	0.139822579488938	-0.281192359959233	0.0167234365984899	1.40160602157352	1.90858689727387	1.36171425343277	0.000136716444767938	9.86939671805562e-07	0.00122044758602099
Body_ADPRHL1	0.8081579	0.80690455	0.81098405	0.00407950000000001	0.00282614999999997	-0.00125335000000004	0.0337596059268129	0.0337596059268129	0.746547569640629	-0.0655720929888015	0.0245326445571624	2.20735281997006	3.76675611226817	1.70645855895356	0.000763748578385085	2.50491119121943e-05	0.000282313807256037
5'UTR_ADPRHL1	0.64439175	0.6691984	0.63933685	-0.0298615499999999	-0.00505489999999997	0.0248066499999999	0.765931452348224	0.765931452348224	0.578600141650845	-0.0759807537724275	0.40948017837827	2.20735281997006	3.76675611226817	1.70645855895356	0.000763748578385085	2.50491119121943e-05	0.000282313807256037
1stExon_ADPRHL1	0.6567809	0.64720435	0.6128596	-0.03434475	-0.0439213000000001	-0.00957655000000002	0.433736099701466	0.160069453002213	0.968289837864919	-0.185578058918898	0.0702606740779745	2.20735281997006	3.76675611226817	1.70645855895356	0.000763748578385085	2.50491119121943e-05	0.000282313807256037
TSS200_ADPRHL1	0.5013191	0.53366135	0.46063535	-0.073026	-0.04068375	0.03234225	0.000387147527882936	0.0345317969244978	0.0537155732865346	-0.19462081633514	0.00245916538641701	2.20735281997006	3.76675611226817	1.70645855895356	0.000763748578385085	2.50491119121943e-05	0.000282313807256037
TSS1500_ADPRHL1	0.69610815	0.73411055	0.66496215	-0.0691484	-0.031146	0.0380024	0.0537155732865346	0.0814095956656393	0.695337197663355	-0.185681162949418	0.00389321007853858	2.20735281997006	3.76675611226817	1.70645855895356	0.000763748578385085	2.50491119121943e-05	0.000282313807256037
3'UTR_ADPRHL1	0.80779305	0.8038628	0.806421	0.00255819999999995	-0.00137204999999996	-0.00393024999999991	0.994161229482218	0.902400194401253	0.994161229482218	0.0853857990516726	0.475755248037582	2.20735281997006	3.76675611226817	1.70645855895356	0.000763748578385085	2.50491119121943e-05	0.000282313807256037
Body_ADPRHL2	0.081397045	0.073789855	0.0799271	0.006137245	-0.001469945	-0.00760719	0.635139487269883	0.635139487269883	0.837777479258822	0.00274781204957068	0.978802447602626	1.19976073839369	1.61590233783359	1.34685382353573	4.9945279034703e-05	5.36654948668128e-07	0.000451106332893265
TSS200_ADPRHL2	0.09969038	0.096624365	0.09760009	0.000975725000000011	-0.00209028999999999	-0.00306601500000001	0.952256279729904	0.426293461345495	0.426293461345495	-0.0712156091743822	0.630515121561591	1.19976073839369	1.61590233783359	1.34685382353573	4.9945279034703e-05	5.36654948668128e-07	0.000451106332893265
TSS1500_ADPRHL2	0.76620815	0.7843223	0.77986415	-0.00445814999999983	0.0136560000000001	0.0181141499999999	0.99992460868065	0.990019328883309	0.918805221412117	0.0404157595958857	0.661185087723634	1.19976073839369	1.61590233783359	1.34685382353573	4.9945279034703e-05	5.36654948668128e-07	0.000451106332893265
Body_ADRA1A	0.73018105	0.70767255	0.72545975	0.0177871999999999	-0.00472130000000004	-0.0225084999999999	0.703573250893562	0.842628651159718	0.703573250893562	-0.0165072743203258	0.820226729475934	6.38700216754502	91.5488900705112	14.3336243935705	0.000664962520094417	8.36005546899759e-05	0.00212176304680902
5'UTR_ADRA1A	0.3902881	0.3815195	0.2868129	-0.0947066	-0.1034752	-0.00876860000000002	0.000405655934021087	0.011965431606263	0.686017125117228	-0.550662741773003	5.39727285077715e-07	6.38700216754502	91.5488900705112	14.3336243935705	0.000664962520094417	8.36005546899759e-05	0.00212176304680902
1stExon_ADRA1A	0.39737	0.3847061	0.28708215	-0.09762395	-0.11028785	-0.0126639	6.6081932936779e-06	0.000187911180701494	0.578600141650845	-0.504038819815868	4.38792354806031e-09	6.38700216754502	91.5488900705112	14.3336243935705	0.000664962520094417	8.36005546899759e-05	0.00212176304680902
TSS200_ADRA1A	0.2852609	0.2551165	0.19503585	-0.06008065	-0.09022505	-0.0301444	0.0349979775583762	0.214534631549035	0.716411656683726	-0.43335939926901	0.00209225457956138	6.38700216754502	91.5488900705112	14.3336243935705	0.000664962520094417	8.36005546899759e-05	0.00212176304680902
TSS1500_ADRA1A	0.14747305	0.1717233	0.1250605	-0.0466628	-0.02241255	0.02425025	0.0143015480477074	0.0970748437978595	0.265687140281729	-0.254059361612834	0.00510951179853655	6.38700216754502	91.5488900705112	14.3336243935705	0.000664962520094417	8.36005546899759e-05	0.00212176304680902
3'UTR_ADRA1A	0.79951975	0.8186377	0.82047655	0.00183884999999995	0.0209568	0.0191179500000001	0.902400194401253	0.902400194401253	0.902400194401253	0.0730722551828234	0.54185955354993	6.38700216754502	91.5488900705112	14.3336243935705	0.000664962520094417	8.36005546899759e-05	0.00212176304680902
Body_ADRA1B	0.58195105	0.5582636	0.5649262	0.00666259999999996	-0.0170248500000001	-0.0236874500000001	0.965898148880028	0.888835081546934	0.888835081546934	-0.0117640633572916	0.863517377040914	8.855936619321	20.9628063809806	2.3670908320692	0.0154604657618387	0.00603424148690768	0.00101404648183231
5'UTR_ADRA1B	0.2934484	0.30581475	0.28774145	-0.0180733	-0.00570694999999999	0.01236635	0.426293461345495	0.426293461345495	0.952256279729904	-0.11124556127345	0.451596147174564	8.855936619321	20.9628063809806	2.3670908320692	0.0154604657618387	0.00603424148690768	0.00101404648183231
1stExon_ADRA1B	0.51173185	0.4848061	0.44924245	-0.0355636500000001	-0.0624894	-0.02692575	0.686017125117228	0.686017125117228	0.994161229482218	-0.0426086182432261	0.722304936539044	8.855936619321	20.9628063809806	2.3670908320692	0.0154604657618387	0.00603424148690768	0.00101404648183231
TSS1500_ADRA1B	0.09071688	0.095590165	0.097563565	0.00197339999999999	0.00684668499999999	0.004873285	0.99992460868065	0.578600141650845	0.765931452348224	-0.0334870013803555	0.716534677519654	8.855936619321	20.9628063809806	2.3670908320692	0.0154604657618387	0.00603424148690768	0.00101404648183231
3'UTR_ADRA1B	0.16973015	0.1472623	0.1381018	-0.00916050000000002	-0.03162835	-0.02246785	0.952256279729904	0.952256279729904	0.716411656683726	-0.20405853794276	0.164170698990947	8.855936619321	20.9628063809806	2.3670908320692	0.0154604657618387	0.00603424148690768	0.00101404648183231
Body_ADRA1D	0.73495125	0.7059796	0.71550945	0.00952984999999995	-0.0194418	-0.0289716499999999	0.85283384171513	0.85283384171513	0.996921283334837	-0.0716976412258994	0.393119992388247	2074.15875827913	7.53505389	4.36457580826	2.6285137757058e-05	7.65509416634768e-08	0.000580100207039382
1stExon_ADRA1D	0.23077225	0.23902475	0.2386999	-0.000324850000000015	0.00792764999999998	0.0082525	0.994161229482218	0.994161229482218	0.994161229482218	0.0170305573963007	0.887087734988257	2074.15875827913	7.53505389	4.36457580826	2.6285137757058e-05	7.65509416634768e-08	0.000580100207039382
TSS1500_ADRA1D	0.1025948	0.099345385	0.1084017	0.00905631499999998	0.00580689999999999	-0.00324941499999999	0.968289837864919	0.999325913718493	0.837777479258822	0.0225362755586522	0.827472219849301	2074.15875827913	7.53505389	4.36457580826	2.6285137757058e-05	7.65509416634768e-08	0.000580100207039382
5'UTR_ADRA2A	0.1280945	0.1257033	0.1233238	-0.00237950000000002	-0.0047707	-0.00239119999999998	0.426293461345495	0.214534631549035	0.716411656683726	-0.0986088761382472	0.504898708928275	1.76622260214611	2.27129139384834	1.28595987339791	0.0105720165873822	0.000430007822904255	8.77223003450986e-05
1stExon_ADRA2A	0.35740945	0.3363551	0.3791849	0.0428298	0.02177545	-0.02105435	0.960171518075768	0.85283384171513	0.85283384171513	0.0135094081899938	0.872323903649318	1.76622260214611	2.27129139384834	1.28595987339791	0.0105720165873822	0.000430007822904255	8.77223003450986e-05
TSS200_ADRA2A	0.062827835	0.0721229	0.069114755	-0.003008145	0.00628692	0.00929506500000001	0.960171518075768	0.960171518075768	0.692660139513439	0.0199850788754697	0.812071470599557	1.76622260214611	2.27129139384834	1.28595987339791	0.0105720165873822	0.000430007822904255	8.77223003450986e-05
TSS1500_ADRA2A	0.062519795	0.060099725	0.06748891	0.007389185	0.004969115	-0.00242007	0.902400194401253	0.902400194401253	0.902400194401253	-0.00706579580533546	0.953026439110663	1.76622260214611	2.27129139384834	1.28595987339791	0.0105720165873822	0.000430007822904255	8.77223003450986e-05
3'UTR_ADRA2A	0.80681155	0.79924405	0.8061491	0.00690505000000008	-0.00066244999999987	-0.00756749999999995	0.952256279729904	0.426293461345495	0.214534631549035	-0.0438839174898587	0.767104022218572	1.76622260214611	2.27129139384834	1.28595987339791	0.0105720165873822	0.000430007822904255	8.77223003450986e-05
1stExon_ADRA2B	0.8114294	0.82332775	0.823058	-0.000269750000000069	0.0116286	0.0118983500000001	0.996921283334837	0.692660139513439	0.85283384171513	0.00321874996766452	0.969457688522804	1.41237106707463	1.83431440506411	1.29874821697066	8.24028877290767e-05	5.12524929388222e-07	0.000355742110139949
TSS200_ADRA2B	0.34612545	0.39450125	0.3618592	-0.03264205	0.01573375	0.0483758	0.716411656683726	0.952256279729904	0.426293461345495	0.226526044460165	0.121561597731523	1.41237106707463	1.83431440506411	1.29874821697066	8.24028877290767e-05	5.12524929388222e-07	0.000355742110139949
TSS1500_ADRA2B	0.07663966	0.09629294	0.069576815	-0.026716125	-0.007062845	0.01965328	0.65550644565197	0.999890969658817	0.65550644565197	-0.0082269048552216	0.956231705428775	1.41237106707463	1.83431440506411	1.29874821697066	8.24028877290767e-05	5.12524929388222e-07	0.000355742110139949
3'UTR_ADRA2B	0.767692	0.7782793	0.7628771	-0.0154021999999999	-0.00481489999999996	0.0105873	0.716411656683726	0.716411656683726	0.716411656683726	-0.0725780603307697	0.62397234667773	1.41237106707463	1.83431440506411	1.29874821697066	8.24028877290767e-05	5.12524929388222e-07	0.000355742110139949
1stExon_ADRA2C	0.2780167	0.29231735	0.30359	0.01127265	0.0255733	0.01430065	0.336097341421239	0.417824933950603	0.160818953145907	0.0482331986794776	0.535923558168904	2.64876925865394	74.582526957272	28.1574269686192	0.00198424598947209	1.89589563496999e-05	0.000184586541417246
TSS1500_ADRA2C	0.1307922	0.12315615	0.1303703	0.00721415	-0.000421900000000031	-0.00763605000000003	0.999991736274292	0.996921283334837	0.996921283334837	0.00791955577119204	0.924944028699374	2.64876925865394	74.582526957272	28.1574269686192	0.00198424598947209	1.89589563496999e-05	0.000184586541417246
3'UTR_ADRA2C	0.35061545	0.37971465	0.39936045	0.0196458	0.048745	0.0290992	0.716411656683726	0.214534631549035	0.952256279729904	0.24873285787465	0.0882402728716753	2.64876925865394	74.582526957272	28.1574269686192	0.00198424598947209	1.89589563496999e-05	0.000184586541417246
5'UTR_ADRB1	0.06915895	0.069791015	0.06917732	-0.000613694999999997	1.83700000000037e-05	0.000632065000000001	0.952256279729904	0.952256279729904	0.952256279729904	0.010723554835198	0.942332447864736	2.00570028943372	5.52347571587042	2.75388887610416	0.00232275639724585	1.12912118597473e-05	6.58945582890505e-05
1stExon_ADRB1	0.1555139	0.1468519	0.13442105	-0.01243085	-0.02109285	-0.00866200000000003	0.908752654932866	0.336097341421239	0.980733323885512	-0.102164749745527	0.187580415279542	2.00570028943372	5.52347571587042	2.75388887610416	0.00232275639724585	1.12912118597473e-05	6.58945582890505e-05
TSS1500_ADRB1	0.064912515	0.062643935	0.069420265	0.00677632999999998	0.00450774999999999	-0.00226857999999999	0.426293461345495	0.952256279729904	0.426293461345495	0.0814708070001589	0.581987357132973	2.00570028943372	5.52347571587042	2.75388887610416	0.00232275639724585	1.12912118597473e-05	6.58945582890505e-05
3'UTR_ADRB1	0.2196815	0.20472975	0.21508855	0.0103588	-0.00459295000000001	-0.01495175	0.952256279729904	0.426293461345495	0.952256279729904	-0.161705828666104	0.272184726835665	2.00570028943372	5.52347571587042	2.75388887610416	0.00232275639724585	1.12912118597473e-05	6.58945582890505e-05
5'UTR_ADRB2	0.076558405	0.086654665	0.075533215	-0.01112145	-0.00102519	0.01009626	0.449036822040911	0.902400194401253	0.686017125117228	0.0442230505233548	0.712233396839807	1.56845313651831	2.00250052601058	1.27673596321518	0.0025700698599349	1.9915358486931e-05	0.00147243681772562
1stExon_ADRB2	0.08472033	0.09948795	0.08417475	-0.0153132	-0.000545580000000018	0.01476762	0.765931452348224	0.918805221412117	0.990019328883309	-0.0490849439913814	0.594454765297958	1.56845313651831	2.00250052601058	1.27673596321518	0.0025700698599349	1.9915358486931e-05	0.00147243681772562
TSS200_ADRB2	0.062854875	0.06819553	0.06656349	-0.00163204	0.003708615	0.005340655	0.902400194401253	0.902400194401253	0.686017125117228	0.0361429501708809	0.763098672809264	1.56845313651831	2.00250052601058	1.27673596321518	0.0025700698599349	1.9915358486931e-05	0.00147243681772562
TSS1500_ADRB2	0.13643425	0.1267128	0.13687445	0.01016165	0.000440199999999974	-0.00972144999999999	0.686017125117228	0.686017125117228	0.902400194401253	-0.0665111769147692	0.578823472028584	1.56845313651831	2.00250052601058	1.27673596321518	0.0025700698599349	1.9915358486931e-05	0.00147243681772562
Body_ADRB3	0.6635172	0.6841761	0.7167216	0.0325455	0.0532043999999999	0.0206588999999999	0.952256279729904	0.716411656683726	0.952256279729904	0.0746402080268718	0.61412393545636	10.4028219011996	5.60517111	2.020623264	1.07454271669005e-05	1.04573615509188e-07	0.000722265071753183
5'UTR_ADRB3	0.17007545	0.1742125	0.229948	0.0557355	0.05987255	0.00413704999999998	0.0933262986669721	0.214534631549035	0.716411656683726	0.279480427723771	0.0543814627480681	10.4028219011996	5.60517111	2.020623264	1.07454271669005e-05	1.04573615509188e-07	0.000722265071753183
1stExon_ADRB3	0.1306679	0.1478481	0.14620685	-0.00164124999999998	0.01553895	0.0171802	0.778949859791899	0.468149614591152	0.336097341421239	0.144532279495321	0.0615960277152753	10.4028219011996	5.60517111	2.020623264	1.07454271669005e-05	1.04573615509188e-07	0.000722265071753183
TSS200_ADRB3	0.2117848	0.191281	0.2569291	0.0656481	0.0451443	-0.0205038	0.000670046813538439	0.0933262986669721	0.426293461345495	0.389401047313468	0.00622601427100887	10.4028219011996	5.60517111	2.020623264	1.07454271669005e-05	1.04573615509188e-07	0.000722265071753183
TSS1500_ADRB3	0.3868422	0.4048872	0.42016535	0.01527815	0.03332315	0.018045	0.968289837864919	0.837777479258822	0.968289837864919	0.0870541562356804	0.399014557471845	10.4028219011996	5.60517111	2.020623264	1.07454271669005e-05	1.04573615509188e-07	0.000722265071753183
Body_ADRBK1	0.7386983	0.74467165	0.7347856	-0.00988604999999998	-0.0039127000000001	0.00597334999999988	0.990903256885409	0.92851700247251	0.999536615021992	-0.0218817394594165	0.669462752142607	1.61393224081569	2.47965514031614	1.5364059764138	0.000565121125693572	1.07847873439714e-05	0.000389093230692042
1stExon_ADRBK1	0.070382655	0.061912585	0.06295888	0.001046295	-0.00742377500000001	-0.00847007000000001	0.999890969658817	0.716411656683726	0.716411656683726	-0.0323753964028196	0.827080113477661	1.61393224081569	2.47965514031614	1.5364059764138	0.000565121125693572	1.07847873439714e-05	0.000389093230692042
TSS200_ADRBK1	0.04285245	0.039838	0.04131343	0.00147543	-0.00153902	-0.00301445	0.686017125117228	0.449036822040911	0.686017125117228	0.0634483218261905	0.596466643284122	1.61393224081569	2.47965514031614	1.5364059764138	0.000565121125693572	1.07847873439714e-05	0.000389093230692042
TSS1500_ADRBK1	0.1108391	0.1177925	0.11120155	-0.00659095	0.00036245	0.0069534	0.902400194401253	0.99999947973759	0.902400194401253	-0.00218793051082965	0.985447150242332	1.61393224081569	2.47965514031614	1.5364059764138	0.000565121125693572	1.07847873439714e-05	0.000389093230692042
3'UTR_ADRBK1	0.8292025	0.83355175	0.8282055	-0.00534625000000011	-0.000997000000000137	0.00434924999999997	0.902400194401253	0.994161229482218	0.994161229482218	-0.08171232550026	0.495011477613554	1.61393224081569	2.47965514031614	1.5364059764138	0.000565121125693572	1.07847873439714e-05	0.000389093230692042
Body_ADRBK2	0.11908945	0.1269867	0.1306241	0.00363739999999999	0.01153465	0.00789725000000001	0.686017125117228	0.449036822040911	0.449036822040911	0.237417659467947	0.0446316654849246	2.3382796241718	3.29117442284149	1.40751960921149	0.00663722735775821	0.000133587101993478	0.000106640838760919
TSS200_ADRBK2	0.04536772	0.052670385	0.051447415	-0.00122297	0.006079695	0.007302665	0.968289837864919	0.433736099701466	0.837777479258822	0.0232275433625455	0.822265887062696	2.3382796241718	3.29117442284149	1.40751960921149	0.00663722735775821	0.000133587101993478	0.000106640838760919
TSS1500_ADRBK2	0.3305533	0.31216175	0.32542975	0.0132679999999999	-0.00512355000000003	-0.01839155	0.449036822040911	0.686017125117228	0.902400194401253	0.119446882471865	0.317607941299127	2.3382796241718	3.29117442284149	1.40751960921149	0.00663722735775821	0.000133587101993478	0.000106640838760919
Body_ADRM1	0.4557733	0.4359259	0.4379584	0.00203250000000005	-0.0178149	-0.0198474	0.731272604138703	0.913352656485342	0.555074382770743	-0.013487756580481	0.853080550459806	1.40100544464923	1.66056137814787	1.18526404339822	0.000848695336828369	1.3877400434393e-05	0.00178509523305856
5'UTR_ADRM1	0.1115407	0.1133613	0.1069472	-0.00641410000000001	-0.0045935	0.00182060000000001	0.449036822040911	0.449036822040911	0.994161229482218	-0.0485444606867933	0.685519255550401	1.40100544464923	1.66056137814787	1.18526404339822	0.000848695336828369	1.3877400434393e-05	0.00178509523305856
TSS200_ADRM1	0.03729932	0.038190835	0.037716425	-0.000474410000000001	0.000417105000000001	0.000891515000000002	0.426293461345495	0.999890969658817	0.716411656683726	-0.201664713871617	0.169282117257779	1.40100544464923	1.66056137814787	1.18526404339822	0.000848695336828369	1.3877400434393e-05	0.00178509523305856
TSS1500_ADRM1	0.07840526	0.072128955	0.07415008	0.00202112500000001	-0.00425518	-0.00627630500000001	0.433736099701466	0.635139487269883	0.0448622764333746	-0.14202398687557	0.167486720259982	1.40100544464923	1.66056137814787	1.18526404339822	0.000848695336828369	1.3877400434393e-05	0.00178509523305856
Body_ADSL	0.119562385	0.13973635	0.124446225	-0.015290125	0.00488383999999999	0.020173965	0.996921283334837	0.960171518075768	0.996921283334837	-0.00308539679429194	0.970722485730616	1.43878715533626	1.81381001519952	1.26065207662743	0.000629543350208081	1.93971629132782e-06	0.000427082689088038
1stExon_ADSL	0.097508575	0.09322309	0.09239153	-0.000831559999999995	-0.005117045	-0.00428548500000001	0.952256279729904	0.952256279729904	0.952256279729904	-0.0339900875058018	0.818597685934125	1.43878715533626	1.81381001519952	1.26065207662743	0.000629543350208081	1.93971629132782e-06	0.000427082689088038
TSS200_ADSL	0.078392355	0.08010247	0.07834307	-0.00175940000000001	-4.928500000001e-05	0.001710115	0.765931452348224	0.918805221412117	0.990019328883309	0.00344777889858999	0.970187350938867	1.43878715533626	1.81381001519952	1.26065207662743	0.000629543350208081	1.93971629132782e-06	0.000427082689088038
TSS1500_ADSL	0.087896395	0.085791515	0.08720754	0.00141602499999999	-0.000688854999999988	-0.00210487999999998	0.902400194401253	0.994161229482218	0.686017125117228	-0.0656792600289129	0.583591838509155	1.43878715533626	1.81381001519952	1.26065207662743	0.000629543350208081	1.93971629132782e-06	0.000427082689088038
Body_ADSS	0.73915325	0.674334	0.6372187	-0.0371153	-0.10193455	-0.06481925	0.621679771286278	0.468149614591152	0.908752654932866	-0.0320719384691863	0.679824673490187	1.21813107004811	1.39046246668635	1.1414719654359	0.000229329090123686	1.20804102741362e-07	2.56591445270622e-05
5'UTR_ADSS	0.04951967	0.048652535	0.046315755	-0.00233678	-0.003203915	-0.000867135000000005	0.902400194401253	0.902400194401253	0.902400194401253	-0.076637296214263	0.522270087659657	1.21813107004811	1.39046246668635	1.1414719654359	0.000229329090123686	1.20804102741362e-07	2.56591445270622e-05
1stExon_ADSS	0.04951967	0.048652535	0.046315755	-0.00233678	-0.003203915	-0.000867135000000005	0.902400194401253	0.902400194401253	0.902400194401253	-0.076637296214263	0.522270087659657	1.21813107004811	1.39046246668635	1.1414719654359	0.000229329090123686	1.20804102741362e-07	2.56591445270622e-05
TSS200_ADSS	0.0758676	0.079754725	0.07731507	-0.002439655	0.00144747000000001	0.00388712500000001	0.433736099701466	0.273008062449821	0.837777479258822	-0.0389782985250449	0.706137705319044	1.21813107004811	1.39046246668635	1.1414719654359	0.000229329090123686	1.20804102741362e-07	2.56591445270622e-05
TSS1500_ADSS	0.8667874	0.85152705	0.85466395	0.00313689999999989	-0.01212345	-0.0152603499999999	0.433736099701466	0.968289837864919	0.433736099701466	-0.0685670451903055	0.506819296663806	1.21813107004811	1.39046246668635	1.1414719654359	0.000229329090123686	1.20804102741362e-07	2.56591445270622e-05
Body_ADSSL1	0.77590685	0.78229545	0.77162235	-0.0106731	-0.00428449999999991	0.00638860000000008	0.695856709420763	0.969416759512971	0.969416759512971	-0.0188668255144748	0.672627189378648	3.30855818980965	6.47355441989004	1.95660890590607	0.0243714611679127	0.00331106761841351	4.91313470218427e-05
1stExon_ADSSL1	0.76477915	0.7528297	0.74463175	-0.0081979499999999	-0.0201474	-0.0119494500000001	0.686017125117228	0.449036822040911	0.994161229482218	-0.0166954597719722	0.889295281281989	3.30855818980965	6.47355441989004	1.95660890590607	0.0243714611679127	0.00331106761841351	4.91313470218427e-05
TSS200_ADSSL1	0.05020156	0.044866655	0.0459848	0.001118145	-0.00421676	-0.005334905	0.837777479258822	0.968289837864919	0.635139487269883	-0.0692636339964995	0.502501927988227	3.30855818980965	6.47355441989004	1.95660890590607	0.0243714611679127	0.00331106761841351	4.91313470218427e-05
TSS1500_ADSSL1	0.64536565	0.63693845	0.6512368	0.01429835	0.00587114999999994	-0.00842720000000008	0.85283384171513	0.85283384171513	0.85283384171513	0.00724534013578313	0.931317403015552	3.30855818980965	6.47355441989004	1.95660890590607	0.0243714611679127	0.00331106761841351	4.91313470218427e-05
Body_AEBP1	0.79764975	0.783916	0.794396	0.0104799999999999	-0.00325374999999994	-0.0137337499999999	0.980954463958575	0.937502699053248	0.541243098374871	-0.0382092031406175	0.485157726243042	1.55308085618229	2.05814148074521	1.3251991823558	0.000566940399872407	4.65604187747755e-06	0.00129904265938232
5'UTR_AEBP1	0.05367689	0.058939795	0.059085685	0.000145889999999996	0.00540879499999999	0.005262905	0.716411656683726	0.0933262986669721	0.0933262986669721	0.120112716911369	0.416114978819333	1.55308085618229	2.05814148074521	1.3251991823558	0.000566940399872407	4.65604187747755e-06	0.00129904265938232
1stExon_AEBP1	0.1220526	0.103848	0.1095592	0.0057112	-0.0124934	-0.0182046	0.578600141650845	0.404587405685253	0.054141077480363	-0.0350054682889808	0.704265854835577	1.55308085618229	2.05814148074521	1.3251991823558	0.000566940399872407	4.65604187747755e-06	0.00129904265938232
TSS1500_AEBP1	0.83333465	0.84182555	0.83816445	-0.00366110000000008	0.00482979999999988	0.00849089999999997	0.902400194401253	0.902400194401253	0.994161229482218	-0.120915183179975	0.31165234576125	1.55308085618229	2.05814148074521	1.3251991823558	0.000566940399872407	4.65604187747755e-06	0.00129904265938232
Body_AEBP2	0.686028	0.6744984	0.66563935	-0.00885905000000009	-0.0203886500000001	-0.0115296	0.677646766315861	0.992546501319539	0.992546501319539	-0.0148260825228504	0.802180211106569	1.43335889248885	1.54673434287522	1.07909774096389	0.00102552666063234	1.17010029166731e-05	0.00446729598475602
1stExon_AEBP2	0.1333957	0.1369502	0.1333785	-0.00357169999999998	-1.7199999999995e-05	0.00355449999999999	0.635139487269883	0.635139487269883	0.968289837864919	-0.0566665676866884	0.583427859514429	1.43335889248885	1.54673434287522	1.07909774096389	0.00102552666063234	1.17010029166731e-05	0.00446729598475602
TSS1500_AEBP2	0.12206025	0.1148617	0.12450725	0.00964554999999999	0.00244699999999999	-0.00719855	0.902400194401253	0.902400194401253	0.686017125117228	-0.0185560721219972	0.87704906928451	1.43335889248885	1.54673434287522	1.07909774096389	0.00102552666063234	1.17010029166731e-05	0.00446729598475602
Body_AEN	0.84844975	0.84083315	0.8481098	0.00727665	-0.000339949999999867	-0.00761659999999986	0.214534631549035	0.999890969658817	0.0933262986669721	-0.0601947742858715	0.684435918828216	1.7028342525403	2.08589025026317	1.22495201582387	0.00649578223907169	0.0002495805345559	8.83941331651394e-05
5'UTR_AEN	0.10606495	0.1044165	0.10248799	-0.00192850999999999	-0.00357695999999999	-0.00164845	0.630688574422087	0.271324479689402	0.99991574901657	-0.0338669697682089	0.620603889537638	1.7028342525403	2.08589025026317	1.22495201582387	0.00649578223907169	0.0002495805345559	8.83941331651394e-05
1stExon_AEN	0.036085465	0.04105017	0.036781875	-0.00426829499999999	0.000696410000000008	0.004964705	0.952256279729904	0.999890969658817	0.999890969658817	0.0436643376430288	0.76823701123715	1.7028342525403	2.08589025026317	1.22495201582387	0.00649578223907169	0.0002495805345559	8.83941331651394e-05
TSS200_AEN	0.066812365	0.063569835	0.06582197	0.00225213500000002	-0.000990394999999991	-0.00324253000000001	0.433736099701466	0.968289837864919	0.837777479258822	0.0175544329290187	0.865200779252625	1.7028342525403	2.08589025026317	1.22495201582387	0.00649578223907169	0.0002495805345559	8.83941331651394e-05
TSS1500_AEN	0.31808715	0.2704928	0.27439505	0.00390225	-0.0436921	-0.04759435	0.994161229482218	0.449036822040911	0.449036822040911	-0.0809486730164887	0.499065041070626	1.7028342525403	2.08589025026317	1.22495201582387	0.00649578223907169	0.0002495805345559	8.83941331651394e-05
Body_AES	0.101683585	0.09872307	0.090510155	-0.00821291499999999	-0.01117343	-0.002960515	0.888835081546934	0.76954696275513	0.888835081546934	-0.0422077028672109	0.537234978926398	1.34109188290374	1.55377365003208	1.15858851271834	4.61315870880802e-05	4.25074673372466e-07	0.00136543289520989
5'UTR_AES	0.058636425	0.05383652	0.05782246	0.00398594000000001	-0.000813964999999993	-0.004799905	0.449036822040911	0.902400194401253	0.902400194401253	-0.0746564895998328	0.533110271612971	1.34109188290374	1.55377365003208	1.15858851271834	4.61315870880802e-05	4.25074673372466e-07	0.00136543289520989
1stExon_AES	0.079478995	0.079465225	0.08485724	0.005392015	0.005378245	-1.37699999999963e-05	0.765931452348224	0.990019328883309	0.990019328883309	-0.073954133528236	0.422120710519238	1.34109188290374	1.55377365003208	1.15858851271834	4.61315870880802e-05	4.25074673372466e-07	0.00136543289520989
TSS1500_AES	0.20556805	0.1921199	0.1961268	0.00400689999999998	-0.00944125000000001	-0.01344815	0.85283384171513	0.960171518075768	0.960171518075768	-0.0187265165588017	0.823707342316112	1.34109188290374	1.55377365003208	1.15858851271834	4.61315870880802e-05	4.25074673372466e-07	0.00136543289520989
Body_AFAP1	0.8262693	0.8189406	0.8227285	0.00378789999999996	-0.00354080000000001	-0.00732869999999997	0.594760086820163	0.617369597605653	0.326203597716995	-0.0215458080036851	0.3916306651004	1.17080236392206	1.31923500506645	1.12677856290549	0.00147240423860297	2.21965791545e-06	0.000190074381487116
5'UTR_AFAP1	0.67353595	0.60460135	0.6499225	0.0453211499999999	-0.02361345	-0.0689346	0.400473665960806	0.913475513339838	0.263380632422274	-0.0295693300248711	0.518095573859759	1.17080236392206	1.31923500506645	1.12677856290549	0.00147240423860297	2.21965791545e-06	0.000190074381487116
TSS200_AFAP1	0.08233954	0.08305211	0.072636765	-0.010415345	-0.009702775	0.00071257000000001	0.765931452348224	0.918805221412117	0.99992460868065	-0.0718010012407512	0.435794490511419	1.17080236392206	1.31923500506645	1.12677856290549	0.00147240423860297	2.21965791545e-06	0.000190074381487116
TSS1500_AFAP1	0.6433995	0.6078861	0.6188802	0.0109941	-0.0245193	-0.0355134	0.686017125117228	0.0678033517513699	0.0299135671226802	-0.376240674434957	0.00112515369885745	1.17080236392206	1.31923500506645	1.12677856290549	0.00147240423860297	2.21965791545e-06	0.000190074381487116
3'UTR_AFAP1	0.82654745	0.82846595	0.8320281	0.00356215000000004	0.00548064999999998	0.00191849999999993	0.888835081546934	0.888835081546934	0.965898148880028	0.0037128803099963	0.956734766975921	1.17080236392206	1.31923500506645	1.12677856290549	0.00147240423860297	2.21965791545e-06	0.000190074381487116
Body_AFAP1L1	0.7094397	0.69934915	0.7188907	0.01954155	0.00945099999999999	-0.01009055	0.999027686195054	0.987571553246588	0.749920881596519	0.00511084713560941	0.934131490302292	2.39797905918767	4.91018633307946	2.04763520109421	0.00177022554585745	0.000211679840790531	0.00093758576923664
TSS200_AFAP1L1	0.048023175	0.049222625	0.04621513	-0.00300749500000001	-0.001808045	0.00119945	0.426293461345495	0.716411656683726	0.952256279729904	0.0349973794444254	0.813316413132265	2.39797905918767	4.91018633307946	2.04763520109421	0.00177022554585745	0.000211679840790531	0.00093758576923664
TSS1500_AFAP1L1	0.51487805	0.5159292	0.54855025	0.03262105	0.0336721999999999	0.00105114999999989	0.994161229482218	0.994161229482218	0.994161229482218	-0.12179073803264	0.308135510007014	2.39797905918767	4.91018633307946	2.04763520109421	0.00177022554585745	0.000211679840790531	0.00093758576923664
Body_AFAP1L2	0.5779442	0.5546791	0.52109885	-0.03358025	-0.05684535	-0.0232651	0.963945243664875	0.208918779803315	0.73193112361092	-0.0247084945927132	0.629322369261171	1.957463461212	2.90362177090969	1.48335937219071	0.00299070363524793	4.86963275617215e-05	0.000101625987103086
TSS200_AFAP1L2	0.32585895	0.22181085	0.20795875	-0.0138521	-0.1179002	-0.1040481	0.273008062449821	0.0448622764333746	0.273008062449821	-0.274688574539646	0.00676002835771027	1.957463461212	2.90362177090969	1.48335937219071	0.00299070363524793	4.86963275617215e-05	0.000101625987103086
TSS1500_AFAP1L2	0.5634389	0.48298525	0.4474381	-0.03554715	-0.1160008	-0.08045365	0.994161229482218	0.0299135671226802	0.0299135671226802	-0.372643226301618	0.00126592368353066	1.957463461212	2.90362177090969	1.48335937219071	0.00299070363524793	4.86963275617215e-05	0.000101625987103086
Body_AFARP1	0.83783405	0.826146	0.8426956	0.0165495999999999	0.00486154999999999	-0.0116880499999999	0.0933262986669721	0.426293461345495	0.214534631549035	0.217501031796996	0.137540400603762	2.26821670283845	6.03525254131154	2.66079186074197	0.00139885657305672	1.11577832059286e-05	1.93092332592936e-05
TSS200_AFARP1	0.85523585	0.8593841	0.8598224	0.000438300000000114	0.00458655000000019	0.00414825000000008	0.902400194401253	0.686017125117228	0.686017125117228	-0.0221093809107364	0.853744016512074	2.26821670283845	6.03525254131154	2.66079186074197	0.00139885657305672	1.11577832059286e-05	1.93092332592936e-05
TSS1500_AFARP1	0.85239185	0.85318105	0.8524666	-0.000714449999999922	7.47500000000123e-05	0.000789199999999934	0.994161229482218	0.902400194401253	0.902400194401253	0.0133968746133152	0.911067835357402	2.26821670283845	6.03525254131154	2.66079186074197	0.00139885657305672	1.11577832059286e-05	1.93092332592936e-05
Body_AFF1	0.3947975	0.41444265	0.4165035	0.00206085	0.021706	0.01964515	0.759097838492289	0.948680908211641	0.985115501073708	0.00114068005425718	0.970173238861865	1.21910876390897	1.44920129593517	1.18873831346141	3.96210845055623e-05	3.41542836451986e-06	0.000774808223786826
5'UTR_AFF1	0.09283823	0.09156871	0.093572175	0.00200346500000001	0.000733945000000014	-0.00126952	0.937502699053248	0.937502699053248	0.997100905664073	-0.00428641040400062	0.937606316765965	1.21910876390897	1.44920129593517	1.18873831346141	3.96210845055623e-05	3.41542836451986e-06	0.000774808223786826
1stExon_AFF1	0.061239005	0.058680675	0.06377954	0.00509886499999999	0.002540535	-0.00255833	0.994161229482218	0.994161229482218	0.902400194401253	0.0178809947879063	0.88148913283851	1.21910876390897	1.44920129593517	1.18873831346141	3.96210845055623e-05	3.41542836451986e-06	0.000774808223786826
TSS200_AFF1	0.05287075	0.055110305	0.05576335	0.000653045000000005	0.0028926	0.002239555	0.888835081546934	0.924493793167736	0.996170193603953	-0.0373460752549524	0.586029536713702	1.21910876390897	1.44920129593517	1.18873831346141	3.96210845055623e-05	3.41542836451986e-06	0.000774808223786826
TSS1500_AFF1	0.066026235	0.06758619	0.067943735	0.000357545000000001	0.0019175	0.001559955	0.778949859791899	0.908752654932866	0.908752654932866	-0.0505762014157684	0.515004517515977	1.21910876390897	1.44920129593517	1.18873831346141	3.96210845055623e-05	3.41542836451986e-06	0.000774808223786826
Body_AFF2	0.5086043	0.4811759	0.502907	0.0217311	-0.00569730000000002	-0.0274284	0.443211752998283	0.192297689728479	0.677646766315861	0.0014350673253915	0.980654792429146	3.87961857452678	9.0945024201623	2.34417436803606	0.014410197813602	0.00023890750583362	0.00102042542503631
1stExon_AFF2	0.31104245	0.35368105	0.3643135	0.01063245	0.05327105	0.0426386	0.952256279729904	0.716411656683726	0.716411656683726	0.0725614129672358	0.624052119320635	3.87961857452678	9.0945024201623	2.34417436803606	0.014410197813602	0.00023890750583362	0.00102042542503631
TSS200_AFF2	0.1251561	0.094702145	0.098479125	0.00377698000000001	-0.026676975	-0.030453955	0.692660139513439	0.0587630207259764	0.0179029607052694	-0.262629086390051	0.00147225980373091	3.87961857452678	9.0945024201623	2.34417436803606	0.014410197813602	0.00023890750583362	0.00102042542503631
TSS1500_AFF2	0.47446465	0.4877204	0.48261305	-0.00510735000000001	0.0081484	0.01325575	0.765931452348224	0.918805221412117	0.918805221412117	0.0510813658209842	0.579528691638443	3.87961857452678	9.0945024201623	2.34417436803606	0.014410197813602	0.00023890750583362	0.00102042542503631
Body_AFF3	0.82748325	0.8245429	0.81211455	-0.01242835	-0.0153687	-0.00294035000000004	0.0192259074160849	0.0630374054428093	0.976258913251359	-0.0408178242398589	0.0944287820276127	1.65472040864857	3.14288677915435	1.89934611474405	2.78705186941684e-06	2.5219970621095e-08	0.000106362401520146
5'UTR_AFF3	0.4879388	0.3813198	0.32903575	-0.05228405	-0.15890305	-0.106619	0.0748118808928169	0.000124976774551699	0.15537485957372	-0.173878091006655	0.00460566856666945	1.65472040864857	3.14288677915435	1.89934611474405	2.78705186941684e-06	2.5219970621095e-08	0.000106362401520146
1stExon_AFF3	0.6098088	0.5658437	0.50864495	-0.0571987500000001	-0.10116385	-0.0439651	0.426293461345495	0.0349979775583762	0.716411656683726	-0.0822429395797477	0.578402971613342	1.65472040864857	3.14288677915435	1.89934611474405	2.78705186941684e-06	2.5219970621095e-08	0.000106362401520146
TSS200_AFF3	0.7332098	0.74185435	0.7465389	0.00468455000000001	0.0133291	0.00864454999999997	0.686017125117228	0.262833842015551	0.994161229482218	-0.148355143162512	0.213610288779835	1.65472040864857	3.14288677915435	1.89934611474405	2.78705186941684e-06	2.5219970621095e-08	0.000106362401520146
TSS1500_AFF3	0.593798	0.5490916	0.46468225	-0.08440935	-0.12911575	-0.0447064	0.0814095956656393	0.000195382864539795	0.17297955585146	-0.143306077017533	0.0264209307152268	1.65472040864857	3.14288677915435	1.89934611474405	2.78705186941684e-06	2.5219970621095e-08	0.000106362401520146
Body_AFF4	0.7482317	0.7422906	0.7683446	0.026054	0.0201129	-0.00594110000000003	0.952256279729904	0.214534631549035	0.952256279729904	0.123138053220811	0.404383922309677	1.64078439902045	2.81906330448942	1.71811927647069	8.38049959552765e-05	7.09912357132834e-07	0.00123682658996861
5'UTR_AFF4	0.2715498	0.2620767	0.29592735	0.03385065	0.02437755	-0.00947310000000001	0.837777479258822	0.968289837864919	0.968289837864919	-0.00166375520264592	0.987164287966186	1.64078439902045	2.81906330448942	1.71811927647069	8.38049959552765e-05	7.09912357132834e-07	0.00123682658996861
TSS200_AFF4	0.083141245	0.088434305	0.091967345	0.00353304000000002	0.0088261	0.00529305999999999	0.952256279729904	0.952256279729904	0.426293461345495	0.062183449635895	0.674580389265223	1.64078439902045	2.81906330448942	1.71811927647069	8.38049959552765e-05	7.09912357132834e-07	0.00123682658996861
TSS1500_AFF4	0.1260434	0.11496805	0.12037665	0.0054086	-0.00566675	-0.01107535	0.902400194401253	0.994161229482218	0.902400194401253	-0.0702062656317887	0.557863569170205	1.64078439902045	2.81906330448942	1.71811927647069	8.38049959552765e-05	7.09912357132834e-07	0.00123682658996861
Body_AFG3L1	0.7971543	0.79127145	0.7865294	-0.00474204999999994	-0.0106248999999999	-0.00588285	0.563388142511599	0.999383352461906	0.855779373437478	0.00226373446487277	0.963641052228725	1.53243898577433	2.04391552704466	1.33376633328856	0.000212292768894823	2.35844426136954e-06	0.00206042291781634
TSS200_AFG3L1	0.08098439	0.08084069	0.086602315	0.00576162500000001	0.005617925	-0.00014370000000001	0.635139487269883	0.433736099701466	0.635139487269883	0.032276677939352	0.754900495378123	1.53243898577433	2.04391552704466	1.33376633328856	0.000212292768894823	2.35844426136954e-06	0.00206042291781634
TSS1500_AFG3L1	0.77032105	0.7143474	0.7766827	0.0623353	0.00636165000000011	-0.0559736499999999	0.908752654932866	0.980733323885512	0.980733323885512	-0.00410057932628244	0.957928722283333	1.53243898577433	2.04391552704466	1.33376633328856	0.000212292768894823	2.35844426136954e-06	0.00206042291781634
Body_AFG3L2	0.64686055	0.54448915	0.60176055	0.0572714000000001	-0.0450999999999999	-0.1023714	0.999325913718493	0.968289837864919	0.635139487269883	-0.0177924291696494	0.8633907815971	1.30010685198213	1.69701475719586	1.3052886803947	9.50890790801896e-05	3.42493755460026e-07	1.82749668479673e-05
TSS200_AFG3L2	0.06228809	0.062892925	0.060355655	-0.00253727000000001	-0.00193243500000001	0.000604834999999998	0.85283384171513	0.692660139513439	0.996921283334837	-0.0073577937975342	0.930254062358869	1.30010685198213	1.69701475719586	1.3052886803947	9.50890790801896e-05	3.42493755460026e-07	1.82749668479673e-05
TSS1500_AFG3L2	0.2148427	0.2164728	0.19642175	-0.02005105	-0.01842095	0.0016301	0.262833842015551	0.262833842015551	0.902400194401253	-0.136448612476606	0.253081570950685	1.30010685198213	1.69701475719586	1.3052886803947	9.50890790801896e-05	3.42493755460026e-07	1.82749668479673e-05
TSS1500_AFM	0.8580989	0.8570366	0.84825615	-0.00878044999999994	-0.0098427499999999	-0.00106229999999996	0.426293461345495	0.426293461345495	0.426293461345495	-0.114246403297596	0.4394071809368	2.38588223127086	11.9461563871272	5.00701846493234	0.000149311706137044	1.25318191079182e-06	0.000334900234826342
Body_AFMID	0.1815496	0.17383015	0.16726255	-0.00656759999999998	-0.01428705	-0.00771945000000002	0.965898148880028	0.965898148880028	0.888835081546934	0.0189607670155592	0.781723914088299	1.13349767278518	1.30755681698431	1.15355933089077	4.13118011993942e-06	1.01033168540411e-08	9.45638425359168e-05
5'UTR_AFMID	0.1062775	0.11246965	0.10398505	-0.00848460000000001	-0.00229245	0.00619215000000001	0.214534631549035	0.952256279729904	0.426293461345495	0.000255048331917735	0.998627282572555	1.13349767278518	1.30755681698431	1.15355933089077	4.13118011993942e-06	1.01033168540411e-08	9.45638425359168e-05
1stExon_AFMID	0.1062775	0.11246965	0.10398505	-0.00848460000000001	-0.00229245	0.00619215000000001	0.214534631549035	0.952256279729904	0.426293461345495	0.000255048331917735	0.998627282572555	1.13349767278518	1.30755681698431	1.15355933089077	4.13118011993942e-06	1.01033168540411e-08	9.45638425359168e-05
TSS200_AFMID	0.075541285	0.08831794	0.078825145	-0.009492795	0.00328386	0.012776655	0.837777479258822	0.999325913718493	0.433736099701466	-0.00136593277175432	0.989461813699931	1.13349767278518	1.30755681698431	1.15355933089077	4.13118011993942e-06	1.01033168540411e-08	9.45638425359168e-05
TSS1500_AFMID	0.09419996	0.10602235	0.098553655	-0.007468695	0.00435369499999999	0.01182239	0.686017125117228	0.994161229482218	0.262833842015551	0.0120784711235065	0.919789278527793	1.13349767278518	1.30755681698431	1.15355933089077	4.13118011993942e-06	1.01033168540411e-08	9.45638425359168e-05
5'UTR_AFTPH	0.08098461	0.077373325	0.081858735	0.00448541	0.000874124999999989	-0.00361128500000001	0.980733323885512	0.980733323885512	0.621679771286278	-0.0335988998150364	0.665478175442845	1.59178765636989	1.88334604707942	1.18316412339472	0.000857532976139125	5.83274644608153e-06	0.00198772104673586
1stExon_AFTPH	0.041336365	0.042730825	0.041917655	-0.000813170000000002	0.000581289999999998	0.00139446	0.716411656683726	0.426293461345495	0.0349979775583762	0.0211779338784026	0.886390216692914	1.59178765636989	1.88334604707942	1.18316412339472	0.000857532976139125	5.83274644608153e-06	0.00198772104673586
TSS200_AFTPH	0.057230255	0.063901605	0.059301525	-0.00460008000000001	0.00207126999999999	0.00667135	0.716411656683726	0.716411656683726	0.952256279729904	0.0164848291651732	0.911452060047775	1.59178765636989	1.88334604707942	1.18316412339472	0.000857532976139125	5.83274644608153e-06	0.00198772104673586
TSS1500_AFTPH	0.06437069	0.064321395	0.064811735	0.000490339999999992	0.000441044999999987	-4.92950000000048e-05	0.449036822040911	0.686017125117228	0.686017125117228	-0.106162828524464	0.374773380855573	1.59178765636989	1.88334604707942	1.18316412339472	0.000857532976139125	5.83274644608153e-06	0.00198772104673586
Body_AGA	0.3692885	0.35682115	0.42569235	0.0688712	0.0564038499999999	-0.01246735	0.635139487269883	0.968289837864919	0.968289837864919	0.0148949425569075	0.885471832003783	1.44605010813528	1.76336042166082	1.21943244687054	0.000589679361435913	3.38728984756404e-06	0.00143108129431574
TSS200_AGA	0.10301665	0.09774555	0.098384895	0.000639345000000013	-0.004631755	-0.00527110000000001	0.999890969658817	0.0933262986669721	0.214534631549035	-0.150249694893794	0.308050162438351	1.44605010813528	1.76336042166082	1.21943244687054	0.000589679361435913	3.38728984756404e-06	0.00143108129431574
TSS1500_AGA	0.1562865	0.1365446	0.1479443	0.0113997	-0.00834219999999999	-0.0197419	0.837777479258822	0.968289837864919	0.837777479258822	-0.00593243634545933	0.954254566792113	1.44605010813528	1.76336042166082	1.21943244687054	0.000589679361435913	3.38728984756404e-06	0.00143108129431574
Body_AGAP1	0.8336169	0.82580725	0.82782365	0.00201640000000003	-0.00579324999999997	-0.00780965	0.591873714719322	0.00499221529296212	0.00125670964898483	-0.000646438949200438	0.956869007044599	1.81341677980694	2.76794576607516	1.5263704388849	0.000242402544344728	8.52167391408599e-06	0.00382097556066517
5'UTR_AGAP1	0.094543575	0.1058815	0.1017372	-0.0041443	0.00719362500000001	0.011337925	0.686017125117228	0.902400194401253	0.902400194401253	0.041747100215694	0.727698923993504	1.81341677980694	2.76794576607516	1.5263704388849	0.000242402544344728	8.52167391408599e-06	0.00382097556066517
1stExon_AGAP1	0.094543575	0.1058815	0.1017372	-0.0041443	0.00719362500000001	0.011337925	0.686017125117228	0.902400194401253	0.902400194401253	0.041747100215694	0.727698923993504	1.81341677980694	2.76794576607516	1.5263704388849	0.000242402544344728	8.52167391408599e-06	0.00382097556066517
TSS1500_AGAP1	0.4884138	0.41439015	0.4397716	0.02538145	-0.0486422	-0.07402365	0.968289837864919	0.635139487269883	0.837777479258822	-0.039751926970096	0.700579954330979	1.81341677980694	2.76794576607516	1.5263704388849	0.000242402544344728	8.52167391408599e-06	0.00382097556066517
3'UTR_AGAP1	0.82881125	0.8312733	0.82504795	-0.00622535000000002	-0.00376330000000002	0.00246204999999999	0.960171518075768	0.85283384171513	0.996921283334837	0.0368210145226722	0.661277636978628	1.81341677980694	2.76794576607516	1.5263704388849	0.000242402544344728	8.52167391408599e-06	0.00382097556066517
Body_AGAP11	0.75839115	0.76543605	0.77286075	0.00742470000000006	0.0144696	0.00704489999999991	0.968289837864919	0.635139487269883	0.968289837864919	0.0464602990786611	0.653073995502533	2.428724724	4.7489071	4.65604876195718	1.8023630781173e-05	1.91324707305659e-07	5.02464244894528e-05
[truncated: 31,766 more rows]
