# Supplementary material for: EpiMethEx: a tool for large-scale integrated analysis in methylation hotspots linked to genetic regulation
Source: BMC Bioinformatics. 2019 Feb 4;19(Suppl 13):385. doi: 10.1186/s12859-018-2397-6 (PMC7394332; doi:10.1186/s12859-018-2397-6)
Supplement: Supplementary file 3 — Prostate cancer analysis results. CG classified by position, CG data (taken individually), CG islands, CG of genes. (ZIP 18,966 kb) [file 12859_2018_2397_MOESM3_ESM.zip › CG_of_a_genes.csv]

	medianDown	medianMedium	medianUP	bd_UPvsMID	bd_UPvsDOWN	bd_MIDvsDOWN	pvalue_UPvsMID	pvalue_UPvsDOWN	pvalue_MIDvsDOWN	pearson_correlation	pvalue_pearson_correlation	fc_UPvsMID(gene)	fc_UPvsDOWN(gene)	fc_MIDvsDOWN(gene)	pvalue_UPvsMID(gene)	pvalue_UPvsDOWN(gene)	pvalue_MIDvsDOWN(gene)
CG_A1BG	0.46076685	0.50378535	0.4651058	-0.03867955	0.00433895000000001	0.0430185	0.303408407463039	0.563388142511599	0.467030988405816	0.0425191691546868	0.391667326584408	1.39997947034831	1.56166705603827	1.11549282622675	0.00406286309311598	0.000174590269211609	8.03971964943942e-05
CG_A1CF	0.5094164	0.5359671	0.5473242	0.0113571000000001	0.0379078	0.0265506999999999	0.0366310527071189	0.0218735064067261	0.415365335523867	0.200460624436096	0.00530540236982118	1.99886993273046	3.61099339878196	1.8065174425078	0.000125346720112544	2.606609832641e-07	0.000150927976586901
CG_A2BP1	0.51786075	0.5776874	0.5306824	-0.047005	0.01282165	0.05982665	0.180848304090518	0.282004751679834	0.0151251348028667	0.0175798267865192	0.345799574154396	2.01379793074112	48.1241654740462	23.8972166667862	6.12771683233355e-05	2.08085659514572e-05	0.00391398288518042
CG_A2LD1	0.7692015	0.7830306	0.7582714	-0.0247592000000001	-0.0109301000000001	0.0138291	0.267617263425901	0.997100905664073	0.437513715045492	0.00555756188288615	0.919159163242256	1.94416832213564	3.13915519987631	1.61465196409949	0.00126520481252134	1.1721547016148e-05	0.00250221923871909
CG_A2M	0.70871635	0.7471701	0.7625104	0.0153403000000001	0.05379405	0.03845375	0.437513715045492	0.0562300697480642	0.151428053479132	0.0664984843756516	0.224083630273353	1.56982862617812	2.16959761858293	1.38206017039261	0.00257432642705843	7.95918718390894e-05	4.03560948269906e-05
CG_A2ML1	0.74947955	0.7329994	0.7084173	-0.0245820999999999	-0.04106225	-0.01648015	0.268144904972643	0.036631052707119	0.210551632726012	-0.0762165673161191	0.113685337674935	2.18233566640931	6.45785807679515	2.95914976609466	0.000241162189810345	8.48918696100096e-07	0.00018240288829255
CG_A4GALT	0.2319162	0.2152926	0.2178992	0.00260659999999999	-0.014017	-0.0166236	0.653819808402792	0.45740038194977	0.970687686395077	-0.0221219945436655	0.612705017136082	2.01951946743666	4.21088095754406	2.08509055022324	0.00109551336271405	2.54451413329132e-06	3.25639638593217e-05
CG_A4GNT	0.6952287	0.7090525	0.6517235	-0.0573290000000001	-0.0435052	0.0138238000000001	0.160701630390613	0.0591480284066198	0.847488453948251	-0.00741999487422535	0.929665953475134	1.59269511294307	2.70890516185556	1.70083096246205	0.00199118682138906	6.78794200164101e-06	9.51273815846284e-06
CG_AAA1	0.62150335	0.73713285	0.73866265	0.00152979999999991	0.1171593	0.1156295	0.997930475419302	0.0345317969244978	0.0131918855487962	0.172231927754296	0.00748878831074332	1.99353386427025	18.1035141892209	9.08111696203757	3.28192133061011e-06	7.72716937277162e-08	0.000106284436207046
CG_AAAS	0.097940405	0.09695619	0.09944946	0.00249327000000001	0.001509055	-0.00098421500000001	0.994848109556143	0.990477080861622	0.801214642442174	-0.00236974321731457	0.966853335717521	7.06701824035855	4.43299938	2.110802658	0.000206999311302293	4.07616162687348e-07	9.4163599284964e-05
CG_AACS	0.8192422	0.81466685	0.8288147	0.01414785	0.00957250000000009	-0.00457534999999987	0.0125213623074116	0.366850508328815	0.532792245395596	0.00546108619829662	0.838804890969413	1.79953728643831	3.53792607487566	1.96601987718633	6.40244287619131e-05	2.16386375914118e-07	0.000125657774076176
CG_AACSL	0.7951919	0.83131015	0.84380195	0.0124918000000001	0.04861005	0.0361182499999999	0.888835081546934	0.271324479689402	0.372198711644079	0.0660242982427474	0.334154875358827	1.28760654971533	1.47730359994542	1.1473253225312	4.4689070605534e-05	2.66427095907736e-07	0.000111810973633528
CG_AADAC	0.81317365	0.8322689	0.8189256	-0.0133432999999999	0.00575195000000006	0.01909525	0.273008062449821	0.837777479258822	0.273008062449821	-0.0456203016177566	0.658952061507371	2.180495140599	16.0300647394274	7.35157095329448	0.000110659639061574	1.67853263011747e-07	0.000129763975810873
CG_AADACL2	0.74051725	0.7540456	0.7499127	-0.00413289999999999	0.00939544999999997	0.01352835	0.952256279729904	0.952256279729904	0.716411656683726	0.103479225528734	0.483983775219585	2.21779573	4.47946203	3.39584116792943	3.62244142928422e-05	9.97262766263747e-08	4.66945564198338e-05
CG_AADACL3	0.69715115	0.7468025	0.7331616	-0.0136409000000001	0.0360104499999999	0.04965135	0.0427230618870096	0.0123587431757124	1.86645769539862e-06	0.0788573441890854	0.164689212834248	3.797393506	4.41121001	1.4392877850457	0.000238473904906494	3.28108503296686e-06	0.00530301328401734
CG_AADACL4	0.72585265	0.77953595	0.7372694	-0.04226655	0.01141675	0.0536833	0.0587630207259764	0.960171518075768	0.0179029607052694	0.00602853528237158	0.942830646721101	2.87007554053969	6.00875638917206	2.09358823637171	0.0210515348539982	0.000319771157539833	0.00677992120662416
CG_AADAT	0.10414345	0.1035772	0.1071893	0.00361210000000001	0.00304585	-0.000566250000000004	0.256630597293699	0.544951854738293	0.544951854738293	0.00674281053982732	0.877158317090632	1.53970300962293	2.10709570520779	1.36850788238948	0.00183921711806698	1.47679166424126e-05	0.000214479308264191
CG_AAGAB	0.07723999	0.077155145	0.076088685	-0.00106646000000001	-0.00115130499999999	-8.48449999999862e-05	0.999782263042789	0.63457636812709	0.730701057240638	-0.00755470877756696	0.87218480868572	1.27768227070942	1.4284817997436	1.11802584452428	7.07071045755777e-05	4.30102818081093e-05	0.0136986673753506
CG_AAK1	0.55289285	0.55862625	0.5599229	0.0012966499999999	0.00703005000000001	0.00573340000000011	0.98975567170857	0.699374199935276	0.896112861768769	-0.00398890153407294	0.912120651137686	3.60819823823136	4.51746426446568	1.2520000194557	0.0703607409117371	0.026437216828547	0.000473634661190287
CG_AAMP	0.064781165	0.06325238	0.059525845	-0.003726535	-0.00525532	-0.001528785	0.765273195740802	0.563388142511599	0.972698928088537	-0.00567296329643868	0.909049448067277	1.68019075441955	2.19011083280289	1.30348939669026	0.00384919744589943	0.000113079250890219	0.000436835943366419
CG_AANAT	0.5128885	0.5048681	0.5419955	0.0371273999999999	0.029107	-0.00802039999999993	0.806546885037546	0.419917426305453	0.479597660187447	0.00710179185540038	0.828219685885143	3.562212771	6.018813651	2.17891384114323	0.000730403927088421	1.37202287127201e-06	0.000339759353512325
CG_AARS	0.082392715	0.076892235	0.082055185	0.00516295	-0.000337530000000003	-0.00550048	0.828764750916984	0.980340706466642	0.828764750916984	-0.00658706966862074	0.877284932113278	1.44428799465788	1.71260443407169	1.18577765681517	0.00112502643688934	2.47959442864313e-05	0.000310911260020429
CG_AARS2	0.1480247	0.16483235	0.15731115	-0.00752120000000001	0.00928645	0.01680765	0.999383352461906	0.927064655354968	0.927064655354968	0.0114225276305457	0.818073601923755	1.50627877230591	1.92308864151591	1.27671495932451	9.77113123935663e-05	2.67782034220091e-07	0.000263316931034761
CG_AARSD1	0.080336165	0.077837845	0.0792725	0.00143465499999999	-0.00106366500000001	-0.00249832	0.0516574914438814	0.778405282202071	0.145871410093907	-0.0054674204930518	0.846993664688646	1.63256635975587	1.99230221136474	1.22034991071521	0.00125009948639962	3.38601689323773e-05	0.000755289308135525
CG_AASDH	0.076385855	0.07458921	0.073467275	-0.00112193499999999	-0.00291858	-0.00179664500000001	0.995689189334516	0.97936311445764	0.995689189334516	0.00674603001947874	0.888810949630854	1.65849970912641	2.40907466798031	1.45256261108978	0.000906351529462647	2.06130118117481e-05	0.000371766094276827
CG_AASDHPPT	0.08129286	0.077779845	0.077856965	7.712e-05	-0.00343589499999999	-0.00351301499999999	0.915223591088066	0.662793590997532	0.454008496714528	-0.00199668318832748	0.954585579824059	1.81763719808358	2.47776142084261	1.36317710897148	0.00192627952914859	3.00999603480102e-05	0.000824411176777182
CG_AASS	0.11263395	0.1117126	0.1075283	-0.0041843	-0.00510565	-0.000921350000000001	0.980340706466642	0.828764750916984	0.948677350586462	-0.0029293069780466	0.945254474626299	1.30374519874948	1.67021219657625	1.28108789829353	0.000129078919751012	5.97112062412278e-07	0.00104654173183243
CG_AATF	0.1055311	0.100218085	0.1025162	0.002298115	-0.0030149	-0.005313015	0.969416759512971	0.927220781759783	0.864151401204163	-0.00685991443732065	0.877906123947153	1.2885999971148	1.5470676971252	1.2005802425804	0.00027465401633236	1.56231907223405e-06	5.14415168988761e-05
CG_AATK	0.7113379	0.724356	0.7127892	-0.0115668	0.00145130000000004	0.0130181	0.411229735325476	0.181300449938123	0.0990216847499669	0.00157416395396771	0.941108399918286	1.55702685181108	1.9368657774248	1.24395142907902	0.0130242657121408	0.000533798783244062	1.60031913431906e-05
CG_ABAT	0.5538176	0.6121051	0.5953148	-0.0167902999999999	0.0414972	0.0582874999999999	0.0094076892053413	0.389969271961855	0.0094076892053413	0.00183063986775528	0.946541916735411	2.08448169826602	2.56289792269522	1.22951327652681	0.000463063146211575	7.58410585338364e-06	0.000688630437475117
CG_ABCA1	0.68603785	0.7026201	0.6886058	-0.0140143	0.00256794999999999	0.01658225	0.820931716300779	0.897262941153128	0.95263903790877	-0.0114675558896053	0.807063618359279	1.52147680588728	2.46453153645753	1.61982852904569	0.000359927681415356	7.02353167630881e-07	1.11078936653309e-05
CG_ABCA10	0.6408369	0.6551629	0.6604715	0.0053086	0.0196345999999999	0.0143259999999999	0.930304556372793	0.313794090300022	0.686017125117228	0.0232311508924506	0.847506805220997	1.71954551785836	2.92756986683953	1.70252536872983	0.000235497435604747	4.55983351805316e-06	5.32508819609538e-05
CG_ABCA12	0.7424288	0.7318709	0.7432824	0.0114115	0.00085360000000001	-0.0105579	0.847488453948251	0.956964735555039	0.687091197243966	0.0346519082882185	0.680102913173436	2.072086793	4.404465953	2.89434139316036	1.29445700151749e-05	1.05056642807154e-05	0.000299881645506629
CG_ABCA13	0.7851243	0.75208525	0.7469685	-0.00511674999999989	-0.0381558	-0.0330390500000001	0.431256979879126	0.00723528178011601	0.0924289746219488	-0.0793763052296191	0.0753048691451423	3.0065391476	6.5729697376	2.61414988201745	3.36802367260524e-05	5.12491919892348e-09	1.04275417040578e-05
CG_ABCA2	0.7515167	0.7531749	0.75775865	0.00458375	0.00624194999999994	0.00165819999999994	0.83685067532685	0.99087975291945	0.978165087736796	0.00494175870645456	0.868322628449386	2.61343958397548	10.8984696378959	4.17016322272026	1.51132660749367e-06	7.08239927835212e-05	0.00781073880068059
CG_ABCA3	0.77811885	0.7895613	0.79077195	0.00121064999999998	0.0126531	0.01144245	0.583417056740372	0.274494149357369	0.189920079503717	0.0105919329803933	0.705985624491856	1.67950206249615	3.03438215443415	1.80671534866966	0.000321570565627493	1.51842784700594e-06	0.00074973412661866
CG_ABCA4	0.782692	0.78060145	0.76828245	-0.0123190000000001	-0.01440955	-0.00209054999999991	0.993586304359112	0.993586304359112	0.993586304359112	0.00532318816022993	0.890448369990146	1.940773454	3.338243674	1.91486268158611	0.000102929037108562	3.63883222544224e-05	0.0024813981619529
CG_ABCA5	0.2164627	0.25770955	0.2137876	-0.04392195	-0.00267510000000001	0.04124685	0.593961409444387	0.84924968814705	0.267345838845602	-0.00141720040126601	0.971299505145908	1.37329851173524	1.71813960534734	1.25110425058014	0.000208397836245645	1.95274342298514e-06	0.00110709016565609
CG_ABCA6	0.1814498	0.2585462	0.2502234	-0.00832280000000002	0.0687736	0.0770964	0.627167050717532	0.0101721371237081	0.00067092525577972	0.0123486331090607	0.904949739445701	3.18305146747929	5.80618792199083	1.82409489174514	0.00279299899631348	0.000204318566335393	0.000920696781111209
CG_ABCA7	0.76452205	0.75679355	0.75684185	4.83000000000011e-05	-0.00768020000000003	-0.00772850000000003	0.96981765771726	0.933136161763831	0.989937963964406	0.000718867731098979	0.985701631131435	4.4969960731835	8.53302763	3.4710607	0.00013464002127027	1.73630755586744e-06	0.000340247347671207
CG_ABCA8	0.6703434	0.6840285	0.6970888	0.0130602999999999	0.0267454	0.0136851000000001	0.960171518075768	0.85283384171513	0.522069494142809	0.0273782828433008	0.744623264801669	1.91553026001229	3.03746926234778	1.58570674959125	0.00541838217303485	6.75916528641618e-05	1.26243379249457e-05
CG_ABCA9	0.7404923	0.7513802	0.7490378	-0.00234240000000008	0.00854549999999998	0.0108879000000001	0.570812786051858	0.960171518075768	0.543269700259912	0.00877965558934004	0.917113829176647	1.73906670748045	2.7087185607874	1.55757024680886	0.00042180335324902	1.82709511231666e-05	5.57638784934821e-05
CG_ABCB1	0.19582955	0.26410655	0.2098299	-0.05427665	0.01400035	0.068277	0.530822099645875	0.933602319759392	0.19585598173185	0.0159333101907863	0.664361380696692	3.23165888412864	5.08793808987384	1.57440443818553	0.02752163990773	0.0039128543907231	0.000213965177238199
CG_ABCB10	0.1062634	0.10744645	0.1080444	0.00059795	0.00178099999999999	0.00118304999999999	0.921957500012161	0.997930475419302	0.979361327848521	-0.000604740966548815	0.992564066584787	2.21926129185883	2.76260452486812	1.2448306718107	0.0103713436234301	0.000677273083642696	0.00261546264098804
CG_ABCB11	0.7496529	0.75440035	0.7170379	-0.03736245	-0.0326149999999999	0.0047474500000001	0.464681916032975	0.0359827440986917	0.333784268881491	-0.0651783434859846	0.401248527669731	2.9216700278923	6.111665021	2.368099841	3.76309331156897e-05	1.42850812066378e-07	0.000108920370195776
CG_ABCB4	0.5496373	0.5253006	0.53055135	0.00525074999999997	-0.01908595	-0.0243367	0.972543038140173	0.722233560535225	0.605812715518473	0.0418739929843845	0.461124346213944	3.195275748	5.05638913	2.65148780828839	0.000237268038097879	1.44168088318424e-06	0.000352890094143472
CG_ABCB5	0.793111	0.8085684	0.8033018	-0.00526660000000001	0.0101908000000001	0.0154574000000001	0.633563006471022	0.256630597293699	0.0120283441650355	-0.0161953798136315	0.710426111103854	4.36515475	6.48400226	2.02540905005696	0.000972267371881448	1.47184297919225e-05	0.00260360376358432
CG_ABCB6	0.09269858	0.094612175	0.09325749	-0.00135468499999999	0.000558909999999996	0.00191359499999999	0.963945243664875	0.999973832811788	0.990903256885409	0.00180619740157698	0.971857478427332	1.42343331656444	1.83951036904581	1.2923052647704	0.00324165792533914	2.40677810497855e-05	4.97043271343443e-05
CG_ABCB7	0.11387105	0.10947785	0.11948755	0.0100097	0.0056165	-0.0043932	0.821938997433337	0.821938997433337	0.979361327848521	-0.0155476053458327	0.810625290859604	1.24806206063489	1.56528157326035	1.25416966241574	0.0019605498964672	8.48918417102778e-07	1.40441175776223e-05
CG_ABCB8	0.22671765	0.244617	0.24050815	-0.00410885	0.0137905	0.01789935	0.99882208604913	0.844951245505884	0.949928881821486	-0.000989357554293067	0.979576914232299	3.194934762	4.4797731	2.65933557201088	0.00211433160878465	0.00106202277024557	0.0237308744967249
CG_ABCB9	0.1280305	0.12948095	0.1255157	-0.00396524999999998	-0.00251479999999998	0.00145044999999999	0.140302031392613	0.352134443091931	0.999709352836378	-0.00679595005621482	0.79344046929733	1.92358308807786	2.40299379238538	1.24922796799309	0.000303071739465889	1.45799441009297e-05	0.000446863775810241
CG_ABCC1	0.78620265	0.76031935	0.7753314	0.0150120499999999	-0.01087125	-0.0258832999999999	0.978165087736796	0.600659540383225	0.540473999029069	-0.0146575486084098	0.622885618985973	1.44920085455165	1.89290661014845	1.30617271181093	0.000197549577244906	5.65772209255922e-07	0.000204947129701437
CG_ABCC10	0.77499285	0.7780044	0.7719169	-0.00608750000000002	-0.00307595000000016	0.00301154999999986	0.999991736274292	0.960171518075768	0.85283384171513	-0.0608509833471316	0.468746872874769	1.78803599277847	2.98610452893373	1.67004721437042	0.000312556897556084	8.37617844872589e-07	0.000115325222615991
CG_ABCC11	0.6909509	0.72618385	0.6719318	-0.05425205	-0.0190191000000001	0.0352329499999999	0.541243098374871	0.0265617323259386	0.110816436620434	0.0320429906148877	0.558333116823667	2.36695572509033	6.47597220264016	2.7359921159459	0.00100807217482989	8.17564756953914e-06	3.6721547792623e-05
CG_ABCC12	0.79373535	0.8070409	0.7938441	-0.0131968	0.000108750000000102	0.0133055500000001	0.170501326835063	0.918018425367236	0.0621604277442559	0.00919542640505426	0.871482965180393	5.06519955954149	3.696097387	1.438627565	0.000291961564028118	7.27152733052721e-08	1.7544364044984e-05
CG_ABCC13	0.6232677	0.67149245	0.602467	-0.0690254499999999	-0.0208007	0.0482247499999999	0.842628651159718	0.990774650947514	0.842628651159718	-0.00829985110150291	0.909033999342586	2.15365974399636	3.1974130283135	1.48464168363956	0.0012145110935858	7.49026606749711e-06	0.00156130077356691
CG_ABCC2	0.77838735	0.7939214	0.79634635	0.00242495000000009	0.0179590000000001	0.01553405	0.544951854738293	0.256630597293699	0.256630597293699	0.0169319655960798	0.697888245649748	5.12109258	7.52545907	2.18683710886795	0.00203818273938426	5.35860441591653e-05	3.58813468337603e-05
CG_ABCC3	0.34096935	0.28308715	0.2699187	-0.0131684500000001	-0.07105065	-0.0578822	0.280415774495319	0.144040372700476	0.897408098539422	-0.0402092258491076	0.345710176716945	2.15528899964309	3.39876646656757	1.57694233447598	0.000601253103972084	3.27966294150776e-05	0.000311896049746114
CG_ABCC4	0.5255732	0.5513842	0.5003102	-0.0510740000000001	-0.025263	0.025811	0.95715465531686	0.733729518751042	0.996914799809191	-0.0104569987169998	0.794486366024278	1.97788153061741	2.96777571322833	1.50048203964063	0.00150413041988783	4.8014361051007e-05	9.16638368446057e-05
CG_ABCC5	0.36951175	0.37449925	0.3848271	0.01032785	0.0153153499999999	0.00498749999999998	0.996751331605856	0.999508669877414	0.999969923142247	-0.00449471014581935	0.902587127869515	1.41279434010169	1.73030637306735	1.22474044802784	0.000643261396593849	4.03808836008503e-06	2.00968726229404e-05
CG_ABCC6	0.7431114	0.7767962	0.7467275	-0.0300686999999999	0.00361610000000001	0.0336848	0.837777479258822	0.837777479258822	0.837777479258822	-0.0459782401399206	0.656444746714745	3.3535108692815	5.74833670245128	1.71412496530327	0.00495928699444029	0.000222654849928293	0.000965690075942153
CG_ABCC6P1	0.7969771	0.7949959	0.7931886	-0.00180729999999996	-0.00378849999999997	-0.00198120000000002	0.837777479258822	0.635139487269883	0.635139487269883	-0.0926983302044651	0.36902939695725	3.49232033634828	7.61555477	3.20522999	0.000475260220576088	9.16094454816284e-07	0.000283949209607812
CG_ABCC6P2	0.39974255	0.3797486	0.38734375	0.00759515000000005	-0.0123988	-0.01999395	0.952256279729904	0.999890969658817	0.952256279729904	-0.0264740340474646	0.858240900900999	1.66223824759337	3.88429762673577	2.33678754075089	1.34983199447741e-05	1.69214165724692e-08	5.97417636803412e-05
CG_ABCC8	0.2490354	0.2708115	0.275479	0.00466750000000005	0.0264436	0.0217761	0.763468933276515	0.921471879324928	0.814219355915722	0.0126801376997016	0.747889232110911	2.52284773637035	25.514122505	10.233637485	0.000639713490633817	5.12728917995032e-06	0.000475789540957484
CG_ABCC9	0.70688805	0.7757864	0.74926485	-0.02652155	0.0423767999999999	0.0688983499999999	0.522069494142809	0.370702569975768	0.85283384171513	0.14397943915293	0.0851279449616542	1.6788343019679	2.40904502044048	1.4349510357375	0.000285835583541503	1.24260115113676e-06	2.37502579336008e-05
CG_ABCD1	0.3879233	0.37735685	0.25480545	-0.1225514	-0.13311785	-0.01056645	0.368814663974246	0.95263903790877	0.984424666015624	-0.026566129263459	0.571502483377612	3.93971078	5.14867474	1.69659889423585	0.00140978949401392	1.01948924383736e-05	0.000863185671108254
CG_ABCD2	0.1241417	0.12242245	0.12298615	0.000563700000000014	-0.00115554999999999	-0.00171925000000001	0.963945243664875	0.765763173528629	0.490980372462395	0.0025396403838406	0.970398558691381	2.91333046464454	357.663142891183	122.767790071087	0.00041279671838422	3.68916056345676e-05	0.00434138407694039
CG_ABCD3	0.088703335	0.089421085	0.09047134	0.00105025499999999	0.001768005	0.000717750000000017	0.963945243664875	0.9097164761339	0.963945243664875	0.0167338531923742	0.743766916907526	1.5041794524678	1.97242106513911	1.31129371691862	0.00165583446602902	5.13040851862661e-05	0.000457412095189608
CG_ABCD4	0.09349886	0.095282135	0.093467885	-0.00181424999999999	-3.09749999999887e-05	0.001783275	0.238459009684319	0.563388142511599	0.664921466007687	-0.00551723190634056	0.911535815329284	2.1039468012913	5.57764211755174	2.65103761850274	0.00104244202118197	1.90626748996305e-06	0.000264290455050389
CG_ABCE1	0.08161138	0.07681365	0.0801165	0.00330285	-0.00149488000000002	-0.00479773000000001	0.96981765771726	0.933136161763831	0.879324396686437	-0.00888398381635419	0.824717734358182	1.31983430721694	1.81195861542256	1.3728682498361	0.000318970324832013	1.41566726702484e-05	0.000995907398459084
CG_ABCF1	0.12054725	0.11533685	0.1160449	0.000708050000000016	-0.00450234999999999	-0.0052104	0.862506429066396	0.980954463958575	0.815216086182642	-0.00619031870095644	0.820632262711263	1.5289761942149	1.77959380853676	1.16391204471993	0.0014865634933919	1.49338291610773e-05	0.000680402992075503
CG_ABCF2	0.08741357	0.0916433	0.087563925	-0.004079375	0.000150355000000005	0.00422973	0.988261077643524	0.988261077643524	0.961917646345761	-0.00635392475606945	0.889571872049196	1.77765568107859	2.33092955014379	1.31123792698117	0.00416694767200853	3.61159159424481e-05	0.000183486288702619
CG_ABCF3	0.085747165	0.08590744	0.086494755	0.000587315000000005	0.000747590000000006	0.000160275000000001	0.963945243664875	0.9097164761339	0.829553062191961	-0.0073324308018057	0.886117059936749	2.39112034085529	7.02387677589703	2.93748359540307	0.000710383696607194	1.24024489327423e-05	0.00010138263902125
CG_ABCG1	0.09596087	0.09447551	0.08580225	-0.00867326	-0.01015862	-0.00148536000000001	0.038715976649462	0.0132610443285708	0.151698348005247	-0.0013139907706719	0.957080541382428	2.82634109389948	4.06235347862269	1.43731890230485	0.0526366529983713	0.0114565736897501	4.58708159784344e-05
CG_ABCG2	0.1348722	0.18003065	0.1661346	-0.01389605	0.0312624	0.04515845	0.343084586942425	0.73193112361092	0.11914942333256	-0.0284310768261718	0.578601237817114	3.09040603227622	6.73412007060911	2.17904055333763	0.00542758535261995	0.000702169903540501	7.65533723848993e-06
CG_ABCG4	0.0822589	0.08413534	0.08298359	-0.00115175000000001	0.00072469	0.00187644000000001	0.60120428957938	0.996255192379399	0.687091197243966	-0.00351908753300357	0.932837874144402	2.37166401208805	5.90226968813318	2.488661824799	0.000190207949451673	2.28972392735679e-05	0.00351581112238102
CG_ABCG5	0.7582641	0.77903425	0.7633757	-0.01565855	0.00511159999999999	0.02077015	0.0524957839003417	0.851772773919795	0.0111930855231054	0.0301015135150804	0.39756088741007	2.1180078680656	3.44025300201417	1.62428716809073	0.00172659931840996	2.20118924518813e-05	0.000430677039109388
CG_ABCG8	0.7719529	0.7812419	0.7612606	-0.0199813	-0.0106923000000001	0.00928899999999988	0.016818723736714	0.256630597293699	0.316093648643098	0.0180581063083729	0.678878478156865	12.4057878622919	3.74157714	1.310603814	0.000271004947146793	1.27818847969795e-06	0.000732851297950499
CG_ABHD1	0.1063217	0.092125725	0.092051155	-7.4569999999996e-05	-0.014270545	-0.014195975	0.99763882521249	0.329116378879816	0.559559771259005	-0.0505536414243666	0.435636108009808	2.41274431788034	6.27142820918017	2.5992924997083	0.00206808908263	1.13631530132589e-05	0.00145904312778455
CG_ABHD10	0.07831522	0.074550895	0.077860235	0.00330933999999999	-0.000454985000000005	-0.003764325	0.937502699053248	0.437513715045492	0.862506429066396	-0.045643598866981	0.404293491997507	1.23127326284904	1.62355153978126	1.31859562679412	0.000373119785440306	2.06207843598814e-06	0.000475106452825095
CG_ABHD11	0.1589786	0.1518964	0.1605133	0.00861690000000001	0.0015347	-0.00708220000000001	0.695856709420763	0.431256979879126	0.695856709420763	-0.0110461958011241	0.804615482403082	4.36337205078205	16.6471175074623	3.81519552165593	0.0154685925448176	0.000512611648111111	0.000439385466450746
CG_ABHD12	0.10261025	0.10047795	0.1018045	0.00132655000000001	-0.000805749999999994	-0.0021323	0.982705979928344	0.743754902625191	0.730701057240638	-0.0330056637166153	0.482498567161278	2.1434202250704	3.19023500506585	1.48838523018093	0.00268005661900889	4.08660605801666e-05	0.000267686882709032
CG_ABHD12B	0.74918235	0.7345101	0.7278468	-0.00666330000000004	-0.02133555	-0.0146722499999999	0.303408407463039	0.467030988405816	0.927064655354968	-0.0778588839187307	0.116361212416849	1.64478255054194	2.19781020468103	1.33623146959874	0.00209160848894086	2.29428609418618e-05	0.000802707315959611
CG_ABHD13	0.05573309	0.05788577	0.05282914	-0.00505663000000001	-0.00290395	0.00215268	0.0971045235165382	0.482914741479442	0.759097838492289	-0.00410314731900998	0.928556253018472	1.72424790021783	2.18863301058943	1.26932618581872	0.0127481272116785	0.000425472272045589	0.00237957292618187
CG_ABHD14A	0.1111162	0.1170222	0.1096507	-0.0073715	-0.00146550000000001	0.00590599999999999	0.400473665960806	0.666412929932092	0.9998708953898	-0.0152047653857172	0.739685098405011	1.60761973931705	1.79362657039396	1.11570325153878	0.00270789642044813	6.19767511755474e-05	0.00773396835774924
CG_ABHD14B	0.13020555	0.1128342	0.1195873	0.00675310000000001	-0.01061825	-0.01737135	0.415365335523867	0.551489146762222	0.355154891702913	-0.00157006939646038	0.965350637437299	1.54568811220663	2.27948658927168	1.47473903128974	0.000273554120905047	1.36840377778433e-06	0.000771725723801194
CG_ABHD15	0.51029825	0.42896355	0.48031585	0.0513523	-0.0299824	-0.0813347	0.980954463958575	0.997100905664073	0.862506429066396	-0.00450024954346637	0.934500444101246	2.64037744422777	5.63528642721419	2.13427305233716	0.00551611316331751	2.68648063190008e-05	0.000279793636043949
CG_ABHD2	0.2189631	0.1960011	0.18508045	-0.01092065	-0.03388265	-0.022962	0.792115728476559	0.915523608035244	0.915523608035244	-0.0212595679010114	0.575533277202005	2.08330698594037	2.96285033040511	1.42218614462511	0.00198546841557799	0.000182963465110037	9.70714258999821e-05
CG_ABHD3	0.0707485	0.06955408	0.06977949	0.000225409999999995	-0.000969010000000006	-0.00119442	0.627167050717532	0.990903256885409	0.523945499929975	0.027500565925726	0.591099363073319	2.26571506751984	4.10851488630642	1.81334137959536	0.0025753641317365	4.40292619841066e-05	0.000378688063887103
CG_ABHD4	0.099928415	0.1011965	0.10082415	-0.000372349999999994	0.000895735000000009	0.001268085	0.972698928088537	0.993732435984299	0.999383352461906	-0.000688803564849933	0.988933324694407	1.48309138256943	1.99705978558162	1.34655207969838	0.000254339933173349	1.34825395986177e-06	0.000397964297260946
CG_ABHD5	0.09081129	0.08970793	0.09286256	0.00315463000000002	0.00205127000000002	-0.00110336	0.975467022462756	0.993355995742483	0.881884014196263	-0.00430043660343651	0.921469550996108	1.44679130651467	1.85295664237681	1.28073526156346	0.000408574477465829	3.80394435449666e-06	8.48949562616407e-07
CG_ABHD6	0.1200303	0.11823605	0.117773	-0.000463050000000007	-0.0022573	-0.00179425	0.820931716300779	0.984424666015624	0.897262941153128	-0.00420033098546768	0.928725292981684	1.88947643695712	4.58294549528942	2.42551079529203	0.000164917955494441	9.23493248935015e-07	0.000685950094191264
CG_ABHD8	0.45667785	0.51010585	0.4385685	-0.0715373499999999	-0.01810935	0.053428	0.7366083320612	0.985279528699427	0.58373557171253	-0.00384192984509255	0.918033562157448	1.49111022295683	2.16128665420566	1.4494479488712	0.00029514922104393	3.03791749959192e-06	0.000399474925556095
CG_ABI1	0.13865685	0.13212435	0.1459541	0.01382975	0.00729725000000001	-0.0065325	0.881884014196263	0.881884014196263	0.633563006471022	-0.00370825184642338	0.932255439167202	1.824369386874	2.52188545950607	1.38233269953473	0.00681233261492217	0.000454623500629771	0.000208358379910896
CG_ABI2	0.09817847	0.10169945	0.09903797	-0.00266147999999999	0.000859500000000013	0.00352098000000001	0.9097164761339	0.998964855143038	0.627167050717532	-0.0131464858773561	0.797341894457232	1.35596325106424	1.50886216551142	1.11276036745625	0.00325742637278697	1.8159232530145e-05	0.00156826991720946
CG_ABI3	0.5902675	0.5987381	0.5620901	-0.036648	-0.0281773999999999	0.00847060000000011	0.289844137090359	0.184778771728596	0.864151401204163	-0.0673010119086829	0.131333663301308	2.13609565582315	3.1081892852792	1.45507963410068	0.0125856760405229	0.000182633537716798	0.000555922081464916
CG_ABI3BP	0.6186883	0.6896305	0.6787331	-0.0108973999999999	0.0600448	0.0709422	0.400473665960806	0.0733031231426717	0.127026537501123	0.0410434756953825	0.369584944871007	1.73388370613027	2.9118952434055	1.67940631376273	0.00341769536034216	2.15055900483848e-06	7.19206846845211e-06
CG_ABL1	0.31990435	0.29566265	0.2917067	-0.00395595000000004	-0.02819765	-0.0242416999999999	0.723088405089769	0.662024750540131	0.925803989726658	-0.0231068358633516	0.438160875960845	1.3751253492623	1.57991089485839	1.14892136611833	0.00384199804145863	2.5892412890119e-05	0.00177477574161337
CG_ABL2	0.691669	0.68243125	0.6853861	0.00295484999999995	-0.00628290000000009	-0.00923775000000004	0.627167050717532	0.465319844647628	0.220205558701951	-0.00815238230425153	0.842044774334459	2.53191922719621	3.59199151721254	1.41868329709326	0.00729521160267184	0.000437621866058482	0.000516306697972581
CG_ABLIM1	0.4682453	0.4240739	0.43157975	0.00750584999999998	-0.03666555	-0.0441714	0.551005788838686	0.00052409333395731	0.000333573275477783	-0.0469701785552375	0.0360639229038038	1.87414663255901	2.88645805596574	1.54014526175281	0.00207944412453757	3.37011218541885e-05	0.00013730854594228
CG_ABLIM2	0.7982474	0.8059957	0.8057737	-0.000221999999999944	0.00752629999999999	0.00774829999999993	0.991169373038043	0.141560590079431	0.201674441858408	0.0253433525147756	0.155865139493134	2.14932193630736	2.69936109073962	1.25591287426083	0.00979717001175961	0.00014197048840072	0.000606396068075049
CG_ABLIM3	0.42549445	0.4179084	0.3573434	-0.060565	-0.06815105	-0.00758605000000001	0.509458154388061	0.808818724411111	0.925085680994174	-0.0372900619240954	0.317694732994711	1.77297424911127	3.01184441057205	1.69875248446603	0.000191342980020088	1.09505327187788e-05	0.00015833093593534
CG_ABO	0.64206695	0.6415162	0.64031385	-0.00120235000000002	-0.00175309999999995	-0.000550749999999933	0.763383067997456	0.541243098374871	0.652506428095653	-0.0968567635371555	0.0762339871574106	21.041667686	22.95415234	3.16832638143232	0.0119430488746181	0.00194089968246629	0.000305188117709597
CG_ABP1	0.75521775	0.73916735	0.7435883	0.00442095000000009	-0.0116294499999998	-0.0160503999999999	0.998265735385231	0.986822798393034	0.798951361668102	0.00721456310643302	0.891495252937766	17.3807067358546	11.573347056	1.212076938	0.00691654534281189	0.000589669570374534	0.00319298157726283
CG_ABR	0.7507434	0.7465029	0.7533245	0.00682159999999998	0.0025811	-0.00424049999999998	0.479360064027827	0.844623040296599	0.580819655010012	-0.0215674186148954	0.0867230475987329	2.0729858678496	2.68314416483821	1.29433789513556	0.0343743155016769	0.00341744017907564	0.00387143307541286
CG_ABRA	0.7278339	0.7466793	0.71253115	-0.03414815	-0.01530275	0.0188454	0.142947584671073	0.30267225802341	0.555074382770743	-0.0527444856726812	0.467481726483002	5.88771955	7.63309701	1.79913677279331	0.00300213761320662	3.96004729728985e-05	0.00099086499011047
CG_ABT1	0.29653095	0.34760985	0.31959415	-0.0280157	0.0230632	0.0510789	0.504120853489654	0.878181604424589	0.600256233825177	-0.0149536379505222	0.7566200162192	1.65345345495484	2.45262305189943	1.48333359161079	0.00123650058230186	3.31526505715321e-05	4.59907626576819e-05
CG_ABTB1	0.7271123	0.74288685	0.7209836	-0.02190325	-0.00612869999999988	0.0157745500000002	0.400473665960806	0.400473665960806	0.759097838492289	-0.0264014695657576	0.563926163044013	1.6766682841992	2.50553546871346	1.49435370867657	0.00366380082060444	5.57467901009914e-05	2.15487980988598e-05
CG_ABTB2	0.4106015	0.42710135	0.4184516	-0.00864975000000001	0.00785009999999997	0.01649985	0.996495259956565	0.977873441777321	0.851587295967072	-0.00861750936392438	0.77269412368526	2.06309456509774	3.34182517231914	1.61981192178693	0.00405929305290883	6.1591188029249e-05	5.56411033881159e-05
CG_ACAA1	0.084410875	0.07840803	0.0899506	0.01154257	0.00553972500000001	-0.00600284499999999	0.508180852927652	0.72301623435818	0.113495772235117	0.00243920235800554	0.95545124700953	1.85031355518767	2.7410379857425	1.48139107453303	0.00293793275895499	0.000158823475258122	9.6103110912162e-06
CG_ACAA2	0.1124237	0.11818925	0.11494405	-0.0032452	0.00252034999999999	0.00576554999999999	0.722233560535225	0.972543038140173	0.722233560535225	-0.0269836596280335	0.63492965031977	2.36274363865479	3.65520729638811	1.54701815152031	0.00543848280795666	0.00105064936409422	0.000128072889755604
CG_ACACA	0.2481363	0.2269808	0.210128	-0.0168528	-0.0380083	-0.0211555	0.178566143067025	0.20054529208432	0.414495958055489	0.000819240826651996	0.97015610379073	1.46675750255241	1.9961572998043	1.36093205341076	0.00220714951052527	1.45504362766623e-05	0.000152987382201599
CG_ACACB	0.7267039	0.71766225	0.7128273	-0.00483495	-0.0138765999999999	-0.0090416499999999	0.879324396686437	0.569613205649215	0.96981765771726	-0.025945508450781	0.517678549913196	1.98007938063303	2.22921142687381	1.12581922153097	0.00287278441291142	0.000157616150175083	0.000757577825148737
CG_ACAD10	0.084009715	0.07908369	0.087221425	0.00813773500000001	0.00321170999999999	-0.00492602500000001	0.674893978560585	0.593961409444387	0.674893978560585	-0.00286853707668072	0.941901450971825	1.36133128495574	1.72853791344743	1.26974082837128	0.000226714696028976	7.29664591286697e-07	4.69741681320163e-05
CG_ACAD11	0.1160826	0.11551805	0.1119437	-0.00357435000000002	-0.0041389	-0.000564549999999983	0.584987189180432	0.738064784581081	0.844951245505884	-0.00155354954275124	0.967959489607503	1.60772098128874	1.96040445109818	1.21936858068913	0.00500686009124813	9.42591350762696e-05	0.0047122689487252
CG_ACAD8	0.1038345	0.10661545	0.10471165	-0.00190380000000001	0.000877149999999993	0.00278095	0.0407467256504325	0.0064027140823929	0.96806487804011	-0.0486686023979672	0.216353427841782	1.65102667902526	3.07094098551932	1.86001899577562	9.7976022882838e-05	2.67937568478672e-06	0.000314367594470473
CG_ACAD9	0.08133673	0.08232643	0.07721368	-0.00511275	-0.00412304999999999	0.00098970000000001	0.864151401204163	0.864151401204163	0.991163596391321	0.000676146095543119	0.987919090327086	1.52095850422897	1.87039520436048	1.22974768815843	0.000216533212152595	6.18659951644256e-06	0.000126095944795975
CG_ACADL	0.1010315	0.10471065	0.10929465	0.004584	0.00826315	0.00367914999999999	0.997100905664073	0.805158066757394	0.928007090997502	-0.014020995521321	0.798198160292858	2.59586982788894	4.35666562983632	1.67830666354304	0.00235125571630853	0.000215292580476057	0.000178990021867285
CG_ACADM	0.06880991	0.06500551	0.06724068	0.00223516999999999	-0.00156923	-0.0038044	0.94948499889462	0.579852294185906	0.604054397755852	0.00192944976518614	0.965569665597503	1.45053457799439	1.75724492315634	1.21144642107466	0.00191040653694295	3.44774389434712e-05	0.00545723098581829
CG_ACADS	0.69139045	0.688864	0.70770945	0.01884545	0.0163190000000001	-0.00252644999999996	0.962599918631165	0.439532967823019	0.439532967823019	0.0112486756406145	0.763171453674702	8.94725643025631	6.306429157	1.440911649	0.000649157522466809	2.11526782932482e-05	0.00879529062653101
CG_ACADSB	0.111097	0.1082343	0.1107173	0.002483	-0.000379699999999997	-0.0028627	0.251840832433374	0.956374491435794	0.232875862754867	-0.0106366153781631	0.81190619818786	1.57955722713254	2.36759526982786	1.49889806406438	0.000270663290941479	1.77682297668386e-06	0.000240004010957898
CG_ACADVL	0.08732925	0.093255735	0.087645285	-0.00561045	0.000316035000000006	0.00592648500000001	0.915523608035244	0.966533245507241	0.983344904760882	0.00270943630719825	0.943158974464883	1.15202320077372	1.34177835069777	1.16471469480528	2.04887894368349e-05	1.20292245494341e-05	0.00210681993234837
CG_ACAN	0.5459408	0.56557275	0.4717665	-0.0938062500000001	-0.0741743	0.0196319500000001	0.927220781759783	0.927220781759783	0.991163596391321	0.00300613989398471	0.946326753212433	4.07329211681176	7.18272610167877	1.76337122300495	1.6745382679244e-06	9.27333332492871e-05	0.00903974020306714
CG_ACAP1	0.3436899	0.33423585	0.33200245	-0.0022334	-0.01168745	-0.00945404999999999	0.722233560535225	0.918018425367236	0.830946182847533	-0.0191591630177256	0.736048385659855	9.3384701093149	7.36929772	2.505073262	0.000139900763426773	3.24770923935108e-07	0.000182746792561478
CG_ACAP2	0.1320631	0.1497587	0.1161319	-0.0336268	-0.0159312	0.0176956	0.911591628874518	0.792928806637605	0.984941591652075	-0.010319806412692	0.821948649532796	1.23423213440972	1.43991707581794	1.16665012656359	6.42006841349682e-05	3.14617372712876e-05	0.00324315453544533
CG_ACAP3	0.7397384	0.722768	0.7194808	-0.00328719999999993	-0.0202576	-0.0169704000000001	0.999917092061334	0.961356881676221	0.948308110965453	-0.00814592700763739	0.789259129292331	3.184017924	5.295955364	1.78185513983768	0.000235608983148734	3.09941680007783e-06	0.000623771479777803
CG_ACAT1	0.080453225	0.08097536	0.07339876	-0.00757659999999999	-0.00705446499999998	0.000522135000000007	0.97936311445764	0.504120853489654	0.794824122019366	-0.00318480110435814	0.947375258888285	1.61629941567415	2.34755729675498	1.45242723841227	0.000661086918861729	8.07258920489518e-06	4.8970271841109e-06
CG_ACAT2	0.10215085	0.10160975	0.10392745	0.00231770000000001	0.0017766	-0.000541100000000003	0.72301623435818	0.544951854738293	0.461071762856779	0.00923851110344962	0.832273814538387	2.22699611571014	3.32721944714489	1.49403917845807	0.0163188569249332	0.00125714630206903	0.000118380894622559
CG_ACBD3	0.08813821	0.091534085	0.0941519	0.00261781500000001	0.00601369000000002	0.00339587500000001	0.961917646345761	0.759097838492289	0.759097838492289	-0.00118311775870685	0.979374398806605	1.49973133620585	1.69707291243478	1.13158461883458	0.00845082502258476	2.51232935313051e-05	0.000493984059984742
CG_ACBD4	0.08985219	0.084955705	0.08595234	0.00099663500000001	-0.00389985	-0.00489648500000001	0.746825762301617	0.292182792174751	0.440096625288867	-0.00438072675137673	0.886930838375562	1.64443514922179	2.06303355235145	1.25455452185375	0.00180476393680022	9.45550549874987e-06	3.04402948703902e-05
CG_ACBD5	0.090157105	0.09175322	0.08907348	-0.00267974	-0.001083625	0.001596115	0.496037915467782	0.691994763585807	0.496037915467782	0.0170357176447023	0.598066535309837	1.26085302665572	1.32212164563185	1.04859299036513	0.00714386661298941	4.08902654405574e-05	0.000817829876991161
CG_ACBD6	0.1005169	0.09580949	0.09887788	0.00306839	-0.00163901999999999	-0.00470741	0.784769805944256	0.969416759512971	0.784769805944256	0.0013319527250064	0.976204203522822	1.39119717152792	1.80861134177227	1.3000395477989	1.19278869667633e-05	8.93533711386991e-09	8.46867655359949e-06
CG_ACBD7	0.1058029	0.1038048	0.10397935	0.000174549999999996	-0.00182355000000001	-0.0019981	0.862506429066396	0.862506429066396	0.937502699053248	0.00897002414699897	0.869877719004453	1.44015538275068	1.62607908847041	1.12909975405891	0.00191067324135942	6.91562225192905e-05	0.000357202446964464
CG_ACCN1	0.4480702	0.4896935	0.5077333	0.0180398000000001	0.0596631000000001	0.0416233	0.249670025739177	0.00900742743405669	0.0127286929096198	0.0298514130947169	0.158871579399068	1.560081668534	2.11492718325182	1.35565158280412	0.00199026730167753	3.23171084922895e-05	0.00352029684871987
CG_ACCN2	0.1605129	0.1614844	0.15590795	-0.00557644999999998	-0.00460495	0.000971499999999986	0.997969820441162	0.997969820441162	0.997969820441162	-0.0102710278642024	0.822410159772176	2.19134622785995	2.93872724175839	1.34106021421742	0.00275230414523069	4.76108852558342e-05	0.000314968582165557
CG_ACCN3	0.7338802	0.731625	0.7095549	-0.0220701	-0.0243253	-0.00225520000000001	0.544951854738293	0.670229411164891	0.822438944151983	-0.0188754823773478	0.665505762982277	2.68218283175477	5.07172901759407	1.89089608566168	0.00253787410659405	0.000128667274941594	0.000165305939068255
CG_ACCN4	0.47064615	0.47215345	0.3764002	-0.09575325	-0.09424595	0.00150729999999999	0.216145199150677	0.0801402662052199	0.38373505267323	-0.0386091756117764	0.244616428452742	2.58478560940927	3.77962745980956	1.46225955686644	0.00605958080705746	0.00019031174085033	0.00152615529306232
CG_ACCN5	0.60810485	0.5553128	0.6708938	0.115581	0.0627889500000001	-0.0527920499999999	0.0404717577599332	0.269533966204968	0.635139487269883	0.0766853197319865	0.460131746303885	4.75852309411511	7.030199001	1.931844961	0.00274310881619338	9.28502309669841e-06	3.89545923947674e-05
CG_ACCS	0.07717381	0.07276224	0.07309375	0.000331509999999993	-0.00408006	-0.00441156999999999	0.993434601295765	0.555642904418757	0.695856709420763	-0.0501422258096853	0.261657903127579	1.35830487298626	1.97465421716347	1.45376362585091	4.76045658069467e-05	2.0022625262514e-08	1.42586310849304e-05
CG_ACCSL	0.7063341	0.7350252	0.7314755	-0.00354969999999999	0.0251414	0.0286911	0.774087868038844	0.230132793434332	0.464681916032975	0.0808115063100594	0.297726704405138	14.7168903644021	9.11681742	3.348476532	0.00193174581900791	8.43608966706828e-06	4.15987889730293e-05
CG_ACD	0.1474778	0.140836	0.15868925	0.01785325	0.01121145	-0.00664179999999998	0.941181370674482	0.999982178135802	0.798994645996054	0.00270802106477662	0.940313510680715	2.03622331311134	2.51210248141415	1.23370676744471	0.0032045081584472	0.000255705036602773	0.0430438077821566
CG_ACE	0.6943502	0.6964238	0.6652948	-0.0311290000000001	-0.0290554000000001	0.00207360000000001	0.740447913024204	0.711235195546062	0.959703853547097	-0.015230299557461	0.709895402456687	11.32330639	14.02686879	1.94597473509732	0.00414983929174907	0.000169663176142678	0.00454543774642433
CG_ACE2	0.8078973	0.7874626	0.79156525	0.00410264999999999	-0.01633205	-0.0204347	0.938556305617053	0.885551910972241	0.309534169598665	0.00301455883073491	0.964948620145207	2.69094904267246	11.9500796181987	4.44084203331129	0.00193689200185949	2.284993829142e-06	2.1188839260157e-05
CG_ACER1	0.5808423	0.5527463	0.56119165	0.00844535000000002	-0.01965065	-0.028096	0.386504498274275	0.943469817160642	0.292182792174751	0.00859883183402339	0.889407416019377	4.320020292	7.14049429	6.45703023003212	1.80761171696575e-06	1.17829690591971e-06	0.00128291935819505
CG_ACER2	0.1026131	0.1008352	0.105881	0.0050458	0.0032679	-0.0017779	0.653327120277538	0.928673019428061	0.980733323885512	-0.0056828160541564	0.941895907265718	1.31038300056713	1.56082190134418	1.19111885660044	0.000138874514162555	9.37951620755515e-08	3.56747537065733e-05
CG_ACER3	0.66003135	0.6503643	0.70000925	0.04964495	0.0399779	-0.00966705000000001	0.481954469488156	0.888460402868404	0.387651105343026	0.00606281622771312	0.908734562869021	3.19251391887191	11.3563432610615	3.55717893473564	0.00814965633048233	0.000464349598339853	0.000203419560307265
CG_ACHE	0.1416393	0.1232999	0.1868341	0.0635342	0.0451948	-0.0183394	0.125738754816252	0.0688851442912157	0.728733696589088	0.0416727106511944	0.208641959929417	2.38486772446721	3.71993726711173	1.55980863380705	0.00298802375945509	2.40191639582957e-05	0.00276699124689303
CG_ACIN1	0.1014394	0.1020247	0.09889251	-0.00313219000000001	-0.00254689000000001	0.000585299999999997	0.79492019768649	0.93819463364372	0.89919823116872	-0.00177127492861074	0.954678337148793	1.19063704844977	1.35476347111503	1.1378475689791	0.000293194269317883	1.0069091739951e-05	0.000623544106021069
CG_ACLY	0.10687285	0.1019539	0.1046178	0.0026639	-0.00225504999999999	-0.00491894999999999	0.980340706466642	0.897408098539422	0.980340706466642	-0.0152086893755089	0.72144075814868	1.1572270870003	1.46464986601436	1.26565466922395	0.000147975196079292	7.06651208490064e-05	0.0041646580741387
CG_ACMSD	0.77643525	0.754915	0.79986465	0.04494965	0.0234293999999999	-0.02152025	0.336097341421239	0.621679771286278	0.908752654932866	0.107927341841176	0.163763484973335	2.9019754930015	8.30064531722978	2.86034301021766	0.00192558985037117	2.90475339903411e-05	0.000117821123534441
CG_ACN9	0.17692265	0.15611025	0.15233995	-0.0037703	-0.0245827	-0.0208124	0.997100905664073	0.652506428095653	0.997100905664073	-0.0149090314074303	0.785403844457844	1.42291574208914	2.41147477717748	1.69474179380215	7.81151882343656e-06	1.02908123770104e-07	0.000374495973618877
CG_ACO1	0.1268212	0.12114425	0.1230316	0.00188734999999998	-0.0037896	-0.00567694999999999	0.945483759622715	0.999027686195054	0.999027686195054	-0.0135128916148741	0.827018811233616	1.92668964098251	2.31945556895716	1.20385531723436	0.00503344857420245	0.000283372421761098	8.08213736463384e-05
CG_ACO2	0.080082605	0.080789175	0.08452717	0.00373799499999999	0.004444565	0.000706570000000004	0.855779373437478	0.467030988405816	0.972698928088537	0.00597117700779176	0.904290741598611	1.58496748384202	1.9285232572293	1.21675887795154	0.00260452410061616	3.89529737365164e-05	0.00468552714746222
CG_ACOT1	0.494828	0.49247005	0.50945205	0.0169819999999999	0.0146240499999999	-0.00235795000000005	0.990019328883309	0.765931452348224	0.918805221412117	0.00244499859985448	0.978855891235749	3.34657658609666	57.8087949477831	17.2740092630629	0.00835520754259031	0.000130128432953861	6.10480781309646e-05
CG_ACOT11	0.6295542	0.6038615	0.58041465	-0.02344685	-0.0491395499999999	-0.0256926999999999	0.828881578094229	0.00495750427783004	0.0407467256504325	-0.113720147985832	0.0037475914085377	1.83338096192873	2.95223519524284	1.61026827296006	9.03926365180348e-05	2.57384244874838e-07	0.000169330722129125
CG_ACOT12	0.4483268	0.3405427	0.46043395	0.11989125	0.01210715	-0.1077841	0.0749453305410405	0.497514386618546	0.215373874154339	0.0096313865698015	0.87622808289617	9.33721053208344	4.04294177	1.698319526	0.000296856671026269	8.22729543903469e-07	0.000181111255141971
CG_ACOT2	0.15567165	0.13483275	0.149499	0.01466625	-0.00617265	-0.0208389	0.792757482233097	0.999466777577723	0.892778337250123	0.0178760605581545	0.762597470841858	1.71257265859386	2.80825141166848	1.63978526550474	0.000647140958083177	6.38560332565009e-05	0.00413866190948279
CG_ACOT4	0.18025355	0.18638195	0.13348905	-0.0528929	-0.0467645	0.00612840000000001	0.903173281865589	0.34573267443313	0.393081251503895	-0.0136403406902019	0.8038533188992	2.59691646525484	13.2414705628989	5.09892048514523	0.0015688508713247	1.06865183171614e-05	0.001753135885435
CG_ACOT6	0.77536525	0.77602785	0.7702343	-0.00579354999999993	-0.00513094999999997	0.000662599999999958	0.885551910972241	0.963945243664875	0.963945243664875	-0.0264488508990434	0.699104755430236	2.54862776254542	7.25485579	3.82140408	0.000329921201237291	9.24389683773064e-07	0.000489762981143537
CG_ACOT7	0.73099585	0.72138285	0.6838316	-0.0375512499999999	-0.04716425	-0.00961300000000009	0.0303350534596463	0.00306594692861184	0.74091657564339	-0.0594958075793001	0.00194109018822864	1.63750819926061	2.1598804652682	1.31900436666116	0.00250945342615785	0.000213439024281397	1.44830872018208e-05
CG_ACOT8	0.12403595	0.11080135	0.1218767	0.01107535	-0.00215925	-0.0132346	0.585969749287592	0.952477909353765	0.69445146233542	-0.0108324486017108	0.837710824306125	2.0946809448848	3.79833381909041	1.81332332657436	0.00403541530982407	9.53258490304354e-06	0.000695262546732422
CG_ACOT9	0.09307273	0.09274037	0.0899436	-0.00279677	-0.00312912999999999	-0.00033235999999999	0.927064655354968	0.927064655354968	0.664921466007687	-0.00677023039437404	0.891557285585633	1.40921706937925	1.78225445176483	1.26471250632091	0.000470933489384754	4.24844921814465e-05	0.000662333500132716
CG_ACOX1	0.07580735	0.077966915	0.07722587	-0.000741044999999996	0.00141852000000001	0.002159565	0.897408098539422	0.521435769868062	0.848234562148246	-0.0108803829827651	0.799036229126749	1.56555212179647	1.94423918264362	1.24188722660515	0.00103244682449315	2.97728755859315e-05	0.000663786925801913
CG_ACOX2	0.5897062	0.54786255	0.45313055	-0.094732	-0.13657565	-0.0418436499999999	0.000945984947353762	1.00305182937355e-06	0.0214774757737224	-0.358891071443821	3.19110906595938e-07	2.99188471311428	5.34860375210414	1.78770382717613	0.00164859533534452	0.000124246732409302	0.000812689950060528
CG_ACOX3	0.7808532	0.7809493	0.76654375	-0.0144055500000001	-0.0143094500000001	9.61000000000434e-05	0.907754575204115	0.86215573039302	0.999977397799455	-0.0138225565522395	0.509547299575945	1.71382781930065	2.07417833405246	1.21026062868955	0.00857815318342194	0.000268723434400749	3.2227755187254e-05
CG_ACOXL	0.69058005	0.6859086	0.6933745	0.00746590000000003	0.00279445	-0.00467145000000002	0.968130149407393	0.986742075538199	0.713405408258586	0.00152831484524821	0.963725805628977	2.10791999586936	29.4443111140726	13.9684196609791	2.08481720837629e-05	3.71863912368809e-08	0.000116619099201271
CG_ACP1	0.05986067	0.066807665	0.05489471	-0.011912955	-0.00496596	0.00694699499999999	0.354638143968256	0.143203811394876	0.496020760476432	0.00353347485244596	0.925915408008744	1.66646177996618	1.99325894666142	1.19610240728225	0.00151984963877537	2.27597907786821e-05	0.00103254035037913
CG_ACP2	0.087130755	0.08660706	0.089746255	0.003139195	0.00261549999999999	-0.000523695000000005	0.355999774456201	0.289844137090359	0.864151401204163	0.00264571448466783	0.952753967947277	1.56531383659167	2.0162178184379	1.28805979434005	0.000711916180645323	6.53771950003067e-06	0.000685637188328849
CG_ACP5	0.5236968	0.58251	0.4589573	-0.1235527	-0.0647394999999999	0.0588132	0	7.28981414319652e-05	8.03191129161718e-08	-0.236114886159276	1.02457669249857e-12	6.10448587245663	19.912718992	3.632730752	0.0113806968252007	0.000689777773150134	0.000177615203321258
CG_ACP6	0.072959545	0.07391913	0.073592735	-0.000326395000000007	0.000633189999999992	0.000959584999999999	0.913475513339838	0.913475513339838	0.913475513339838	0.00406615606464013	0.92919864685966	1.86302330672511	2.95014320513431	1.58352458312514	0.000999480487564098	5.30542609056187e-05	2.83108850226573e-05
CG_ACPL2	0.46123875	0.3793108	0.427783	0.0484722	-0.03345575	-0.08192795	0.794824122019366	0.97936311445764	0.794824122019366	-0.0156098741020095	0.746297818723097	1.51599928879762	2.05668275882376	1.35665153276884	6.95715161914773e-05	6.17914999850158e-07	6.19658878231776e-05
CG_ACPP	0.7283128	0.74095235	0.6615334	-0.0794189499999999	-0.0667793999999999	0.0126395499999999	0.097800367758431	0.0359827440986917	0.774087868038844	-0.0218679790844483	0.778435168261273	1.48709919426574	2.10629254196083	1.41637662778831	0.00197777499969943	1.65572942471083e-05	1.48432656139221e-05
CG_ACPT	0.7573662	0.76425125	0.7739154	0.00966414999999987	0.0165491999999999	0.00688505000000006	0.863105342996529	0.38828192815023	0.749920881596519	-0.0292705084454296	0.635903460411623	5.13437917561866	12.92322811	3.3771357	0.00956841790393326	0.000324307889030405	0.000112169282023361
CG_ACR	0.7480941	0.77529155	0.76452205	-0.0107694999999999	0.0164279500000001	0.02719745	0.692660139513439	0.250293072084445	0.099563966287185	0.0246384510018372	0.76942347098026	2.40534152230475	6.55272913	3.11515578	1.11243694429127e-06	6.50595962914191e-06	0.00251397563802376
CG_ACRBP	0.601869	0.5722639	0.60047125	0.02820735	-0.00139774999999998	-0.0296050999999999	0.792757482233097	0.554169541931664	0.674893978560585	-0.0205798292056866	0.728013495377492	6.63610723299796	11.612099279	2.409002919	0.0199034409227724	0.000434292814797308	0.0017401647628609
CG_ACRC	0.82945165	0.8331088	0.84418765	0.0110788500000001	0.0147360000000001	0.00365715	0.276005876112034	0.400473665960806	0.903251778884851	0.0176035696940799	0.700759001777669	1.80465739328424	2.3138683131446	1.28216487060387	0.00709564405992206	0.000149973357291639	2.65010990512901e-05
CG_ACRV1	0.7288194	0.74220285	0.76853445	0.0263316	0.03971505	0.01338345	0.152784340126805	0.0114751977044676	0.464681916032975	0.0712439360870234	0.358776282011087	2.53244662876793	6.94744520714504	2.74337280328986	0.0013998158574479	6.52811542563343e-06	5.45546396300161e-05
CG_ACSBG1	0.80086715	0.76493075	0.7507109	-0.0142198499999999	-0.0501562499999999	-0.0359364	0.372198711644079	0.0877869778053169	0.493831852826011	-0.185452656128707	0.00626605971404834	2.31016356751991	3.84596419824743	1.66480168431376	0.00495252933648997	0.000724223308936996	0.000117536463099163
CG_ACSBG2	0.7545602	0.691214	0.72712755	0.0359135500000001	-0.0274326499999999	-0.0633462	0.418038008789317	0.943999037865147	0.555074382770743	-0.00905519300559924	0.900796166499334	2.27443019739525	31.342986027271	13.7805882383931	0.00043782182016623	4.18801306727875e-07	5.79631805690576e-05
CG_ACSF2	0.60520225	0.55746045	0.4736925	-0.08376795	-0.13150975	-0.0477418000000001	0.0183006426397508	2.69504892780326e-06	0.0413297793493093	-0.20731146101376	3.3997784948507e-08	2.5549781053901	12.3217755807666	4.8226540786287	0.000603330458682204	2.69257090377939e-05	2.25474654391128e-05
CG_ACSF3	0.823718	0.822468	0.8155754	-0.00689260000000003	-0.0081426	-0.00124999999999997	0.468482646217995	0.145500726510992	0.954794385586661	-0.00858857292312574	0.62640005609409	1.66807741546901	5.22528889973754	3.13252181899985	0.000140078551772254	9.05161068142415e-06	0.00110431259177841
CG_ACSL1	0.469506	0.4203727	0.3838949	-0.0364778	-0.0856111	-0.0491333	0.427829392689705	0.18853383111613	0.972126561046649	-0.0388250940250283	0.282866119633933	1.66932143916876	1.89423836063891	1.13473553756199	0.00248593313084104	4.79386335903662e-05	0.00243019641879485
CG_ACSL3	0.22724735	0.2653591	0.22530115	-0.04005795	-0.00194620000000001	0.03811175	0.163151098936982	0.163151098936982	0.993355995742483	-0.056549121001321	0.194507832504472	1.44986785443786	1.91444475909952	1.32042706736318	9.2762011069371e-05	6.32903114389824e-07	0.000917920513953087
CG_ACSL4	0.089172645	0.085755735	0.091605825	0.00585009	0.00243318000000001	-0.00341691	0.830946182847533	0.302730296109154	0.492983120215651	-0.0165135570691752	0.771405749347012	2.03922112479445	3.13567389020822	1.53768213367459	0.00651908432097183	0.00022351587102304	5.8538540010667e-05
CG_ACSL5	0.6517091	0.6398691	0.60717845	-0.0326906499999999	-0.0445306499999999	-0.01184	0.141443402400975	0.0152186803026023	0.0250913234361704	-0.0386168708310781	0.250323198508883	3.84747609235655	10.5774218858256	2.74918456461338	0.0165270215911701	0.00555557054827342	0.00284994163666339
CG_ACSL6	0.42353555	0.485101	0.43469435	-0.05040665	0.0111588	0.06156545	0.948677350586462	0.980340706466642	0.948677350586462	0.0012100561413654	0.977370683154843	1.45968121752422	1.74385489761311	1.19468201459143	0.00040812350003281	7.74316365957627e-06	0.000424514893070778
CG_ACSM1	0.59928235	0.58750895	0.48417025	-0.1033387	-0.1151121	-0.0117734	0.0591716697630679	4.14388343557004e-05	0.0123102667538515	-0.292690240335506	3.79308401261206e-05	4.39580020283245	16.4665246471458	3.74596748881706	0.0110855579670164	0.00175107603783654	4.48108189674528e-06
CG_ACSM2A	0.6866512	0.6538528	0.62582995	-0.02802285	-0.06082125	-0.0327984	0.66013986013986	0.66013986013986	0.66013986013986	-0.435985112707573	0.0331933543866782	2.8958176392	4.8820324792	2.27237459647955	0.000396119606826103	9.69179743426885e-08	1.29859076203297e-05
CG_ACSM3	0.16934825	0.1608975	0.1552397	-0.00565780000000002	-0.01410855	-0.00845075000000001	0.627167050717532	0.490980372462395	0.765763173528629	0.0206955209974911	0.762325583915193	2.0448468832572	3.10485101608268	1.51837824215817	0.0017378687201836	5.04272691920597e-05	4.17001062173297e-06
CG_ACSM4	0.6013438	0.7336733	0.74499115	0.01131785	0.14364735	0.1323295	0.837777479258822	0.00150534978173122	0.00393063554049955	0.360742220117531	0.000305477866027184	3.52541417006941	9.31653675740396	2.64267864936293	0.014122409767044	0.00105858569992908	3.88029843179438e-06
CG_ACSM5	0.77114435	0.7903502	0.7774196	-0.0129306	0.00627524999999995	0.01920585	0.621679771286278	0.908752654932866	0.468149614591152	0.000636984984972291	0.993461706223831	3.67325961772864	8.310211107	2.826593057	0.000577592464704383	3.23481795300707e-06	5.7188684018799e-07
CG_ACSS1	0.17102755	0.17231555	0.1604183	-0.01189725	-0.01060925	0.00128800000000001	0.604054397755852	0.289844137090359	0.784769805944256	-0.00518063054327839	0.907639178472427	1.33239752745886	1.71246898163411	1.28525379726584	1.7781783441393e-05	2.70282733205591e-08	3.85535790693428e-05
CG_ACSS2	0.1072925	0.1115633	0.1031938	-0.0083695	-0.0040987	0.00427080000000001	0.63457636812709	0.539342138067142	0.730701057240638	0.0066367910891618	0.887604790808327	1.59238218918188	1.90072857555158	1.19363842955824	0.00133794172918711	2.71297483078464e-05	0.00333648750237198
CG_ACSS3	0.489346	0.4260646	0.2097396	-0.216325	-0.2796064	-0.0632814	2.01914252206947e-06	7.54951656745106e-15	0.000295496720463029	-0.272015099095192	1.2735135915075e-11	1.38592171627712	2.28269640845107	1.64706013452396	0.000152653426859427	2.26008916564986e-08	2.34871206314069e-05
CG_ACTA1	0.16999615	0.17512735	0.16130835	-0.013819	-0.00868780000000002	0.00513119999999997	0.19500971360112	0.157141607582399	0.933136161763831	-0.0918805634563136	0.0217084393195617	35.34699355	37.06988518	1.90071519612046	0.178585496582074	0.0699131636799044	0.00115291798942566
CG_ACTA2	0.22251555	0.2120396	0.20976365	-0.00227595	-0.0127519	-0.01047595	0.0590944806995923	0.00293423254316283	0.586845612239443	-0.0460265981745516	0.126418188947863	1.63937487321199	2.38156661656318	1.452728509799	0.00222483460794804	2.18216219805564e-05	8.5527944542539e-05
CG_ACTB	0.088518445	0.084038545	0.083634395	-0.000404150000000006	-0.00488405	-0.00447989999999999	0.95263903790877	0.95263903790877	0.897262941153128	-0.0180893555495447	0.700049070956605	1.41305808157845	1.69124666822833	1.19686988827744	0.005837931272008	0.000108485790370506	0.00211007124049144
CG_ACTBL2	0.8617366	0.87153565	0.8571791	-0.01435655	-0.00455749999999999	0.00979905000000003	0.699374199935276	0.699374199935276	0.210551632726011	-0.0024216082864748	0.973406865809772	1.51246145275571	2.04619427055767	1.35289019553489	0.000837540351847279	1.02915132812623e-05	0.000240991230803203
CG_ACTC1	0.4048032	0.4230124	0.32457045	-0.09844195	-0.08023275	0.0182092	0.0796486430200632	0.0389935032211468	0.997100905664073	-0.138235202230945	0.0111922086815613	4.37167196827279	10.7190761199773	2.4519397150039	0.00898551406711126	0.00130801991322353	0.000298394454926404
CG_ACTG1	0.081713575	0.07967757	0.077167655	-0.002509915	-0.00454592000000001	-0.00203600500000001	0.974752298125031	0.44130663446759	0.515292446255324	-0.00658958684704053	0.867038451477896	1.27128438288264	1.43024547993484	1.12503976230067	0.00237202998767439	5.49478751450677e-06	0.000235618315009809
CG_ACTG2	0.64726905	0.6166701	0.5570085	-0.0596616	-0.09026055	-0.03059895	0.0571296698968321	0.00437498219057109	0.26999967167738	-0.255713698143331	0.000144830217201985	1.49814661741564	2.10479488823949	1.40493251045771	0.000153117799842239	7.00014548484721e-07	0.000578093735333833
CG_ACTL6A	0.0917284	0.08868481	0.08929665	0.000611840000000002	-0.00243175	-0.00304359	0.855779373437478	0.855779373437478	0.563388142511599	-0.00405424030765818	0.934932413453188	1.17027221008821	1.46750318327397	1.25398447525585	0.000502715924453989	2.8485898538707e-06	0.000281922456713097
CG_ACTL6B	0.39170755	0.4377676	0.43221785	-0.00554975000000002	0.0405103	0.04606005	0.863105342996529	0.863105342996529	0.987571553246588	0.0305281169581686	0.621458328152781	22.7513317317962	6.62196503	1.603026726	0.00194700521748449	6.17715671499602e-06	0.000950790734153114
CG_ACTL7A	0.87193835	0.87584095	0.8673859	-0.00845504999999991	-0.00455244999999993	0.00390259999999998	0.765931452348224	0.918805221412117	0.918805221412117	-0.0753329470088289	0.413496335063076	2.678549812	5.741369132	2.5532517501636	3.08406017036366e-06	1.06612609475056e-05	0.00665486488976345
CG_ACTL7B	0.84632285	0.83959705	0.8434935	0.00389644999999994	-0.00282934999999995	-0.00672579999999989	0.943999037865147	0.555074382770743	0.842628651159718	-0.0527416440573772	0.467505747305695	9.22682692684765	10.80207962	2.982573474	5.59614485471099e-05	4.73730823894102e-06	0.0001417844121732
CG_ACTL8	0.6826001	0.6839395	0.70599025	0.0220507499999999	0.02339015	0.0013394000000001	0.972543038140173	0.722233560535225	0.99974800943623	-0.0126166354873251	0.824338362372055	3.15473447106383	13.9784389892011	4.43093994674213	0.000107346912038361	1.37592920342282e-06	0.00247229351705446
CG_ACTN1	0.59891605	0.5613887	0.5278475	-0.0335411999999999	-0.0710685499999999	-0.03752735	0.179314858625575	0.0164778882798802	0.0971045235165382	-0.0680420086823719	0.025413863790219	1.99177844764569	2.74272863116781	1.37702495697237	0.00419206364926588	0.000267439636340127	0.000391237649867587
CG_ACTN2	0.6693411	0.66177705	0.70292295	0.0411459000000001	0.03358185	-0.00756405000000004	0.125738754816252	0.05651761288131	0.445792891792315	-0.0397609265450311	0.230558446299349	9.69960620607697	18.57248523	3.10280911	0.00175450037124557	0.000190393100493804	0.00110475664676528
CG_ACTN3	0.30296085	0.1840925	0.2175372	0.0334447	-0.08542365	-0.11886835	0.859601442067157	0.792115728476559	0.24783913882244	-0.00320828718645957	0.932668039037874	3.543779854	6.32279575	29.2937641959255	0.00022354094113811	1.93685131454852e-07	1.95655054623799e-05
CG_ACTN4	0.1454552	0.13605135	0.1354177	-0.000633650000000013	-0.0100375	-0.00940384999999999	0.695856709420763	0.864151401204163	0.998609479235228	-0.0131317978186156	0.768690045738673	1.71539126271376	2.08157238892416	1.21346799075512	0.003574134537859	0.000141010874619712	0.000983880333283093
CG_ACTR10	0.09614596	0.096506535	0.093878375	-0.00262816	-0.002267585	0.000360575000000002	0.992546501319539	0.992546501319539	0.999545063760009	-0.00134189941297197	0.98191050683964	1.73299714386941	2.68830479890799	1.5512459489146	0.000987079812507496	5.12178577054938e-05	0.000163625405747292
CG_ACTR1A	0.082884405	0.08368318	0.08009827	-0.00358491	-0.002786135	0.000798775000000002	0.748011178883137	0.828764750916984	0.948677350586462	-0.0102710660673154	0.809729710592904	1.26695329990909	1.56339859445367	1.23398281102062	4.99087462362032e-06	3.48090755998915e-08	0.00162730767715977
CG_ACTR1B	0.091722365	0.097257475	0.092454505	-0.00480297000000002	0.000732139999999992	0.00553511000000001	0.915523608035244	0.956712839739232	0.859601442067157	-0.00247982390963384	0.947931357032726	1.37066728706002	1.78390023633654	1.30148304638018	0.000956486315556747	2.27613507578295e-06	2.28875351111999e-06
CG_ACTR2	0.084640295	0.086371055	0.082929315	-0.00344174	-0.00171098	0.00173076	0.523945499929975	0.523945499929975	0.73193112361092	0.000513921880978708	0.991991017155448	1.12416518268781	1.27823408808308	1.13705183879374	0.00133093919449134	0.000199389506465885	0.00452916596882422
CG_ACTR3	0.085185565	0.083437545	0.08577901	0.002341465	0.000593444999999998	-0.00174802	0.449794997435411	0.984424666015624	0.897262941153128	-0.0416260854486467	0.375167934755147	1.49771142660391	1.86250246192655	1.24356563543741	0.00107045611403566	5.57846622158823e-06	0.000791999494671497
CG_ACTR3B	0.7900233	0.7945757	0.80189075	0.0073150500000001	0.0118674500000001	0.00455240000000001	0.99997327578958	0.4898514191897	0.748011178883137	0.0015770959108388	0.970509410299195	2.50396259995852	4.17578263011811	1.6676697288479	0.00122990768469476	2.25899354777074e-05	0.00014452658604497
CG_ACTR5	0.08945897	0.09080118	0.087836215	-0.002964965	-0.001622755	0.00134221	0.623668709624447	0.623668709624447	0.945483759622715	0.00676182962355376	0.912927556854273	1.60869202237684	2.31987512640713	1.44208779190657	0.000899672186164392	1.21451694756673e-06	7.80007878249737e-06
CG_ACTR6	0.082113725	0.07594299	0.080040335	0.004097345	-0.00207338999999999	-0.006170735	0.73193112361092	0.9097164761339	0.343084586942425	-0.00234803076853799	0.963420338692926	1.55741595154398	1.84894214536685	1.18718582761006	0.0095413093067247	5.2737023214168e-05	0.0011330534456894
CG_ACTR8	0.08091473	0.081047955	0.0767853	-0.004262655	-0.00412942999999999	0.000133225000000015	0.997100905664073	0.980954463958575	0.937502699053248	-0.0106886549701486	0.845235036365378	1.51345421760136	1.97222249474226	1.30312663033044	0.00035322168217434	1.82451778955807e-06	0.000164636117587324
CG_ACTRT1	0.7997302	0.7586897	0.7284279	-0.0302618	-0.0713022999999999	-0.0410404999999999	0.214534631549035	0.214534631549035	0.952256279729904	-0.152018823393946	0.302322889469211	1.44961003074343	1.7896841520852	1.23459697030888	7.94787801227562e-05	2.38947957371826e-06	0.00862487446419099
CG_ACTRT2	0.72008805	0.7336655	0.7261174	-0.00754810000000006	0.00602935000000004	0.0135774500000001	0.963945243664875	0.963945243664875	0.73193112361092	0.0144249637445564	0.77812483360655	8.33155165377347	11.5832018209706	1.39028146284425	0.000104113329996992	0.000284614035200275	0.00527061795484973
CG_ACVR1	0.1330608	0.1223133	0.1210467	-0.00126659999999999	-0.0120141	-0.0107475	0.956964735555039	0.200940666793184	0.248548218323673	-0.0125553621489283	0.76365397242936	1.37455878228826	1.7930337679502	1.30444313553859	6.55383666207686e-05	1.16768590728285e-07	7.72686093349811e-05
CG_ACVR1B	0.5849984	0.5852671	0.5862622	0.000995099999999915	0.00126380000000004	0.000268700000000122	0.999383352461906	0.563388142511599	0.927064655354968	0.0110930081255683	0.823234163641494	1.25693571318314	1.58240223804428	1.25893649249325	1.96286643275266e-05	8.65335550562317e-07	0.00268791171749553
CG_ACVR1C	0.1614848	0.1601807	0.1450438	-0.0151369	-0.016441	-0.0013041	0.335863734603409	0.734406739054123	0.953909112465927	-0.00289732027805456	0.934139923714036	18.5143549051391	8.37924283	2.160926158	0.00199123641245784	2.38225523314814e-05	0.00360622186228198
CG_ACVR2A	0.11450045	0.1089749	0.1067602	-0.0022147	-0.00774025	-0.00552555	0.712873269856388	0.695856709420763	0.984144906753067	-0.00883491287212596	0.843313186614921	1.63027210978674	2.15525169890132	1.32201961007801	0.000662629970328304	2.52919752170195e-05	2.92358606222951e-05
CG_ACVR2B	0.10009265	0.09871717	0.09424154	-0.00447562999999999	-0.00585111000000001	-0.00137548000000001	0.969416759512971	0.695856709420763	0.998609479235228	0.00267281062549287	0.952270669642377	2.04362666618736	3.0324348553784	1.48384971949685	0.00135472408480858	9.15504842242337e-05	1.06474412833016e-05
CG_ACVRL1	0.7118463	0.7139578	0.6875891	-0.0263687	-0.0242572	0.00211150000000004	0.157141607582399	0.19500971360112	0.811275981056266	-0.0676829576763146	0.0911682296993171	1.97857174022686	2.63210232791218	1.33030421611621	0.0142893318822162	0.00153880582007265	0.000247666077319524
CG_ACY1	0.08865194	0.088546145	0.08705936	-0.00148678499999999	-0.00159258	-0.000105795000000006	0.99763882521249	0.99763882521249	0.99763882521249	0.00345694972609544	0.957512487087284	2.15134177362261	2.7905259365654	1.29710953916284	0.00258216814279839	8.10756817158221e-05	0.000583416759688662
CG_ACY3	0.52523415	0.50091695	0.613689	0.11277205	0.08845485	-0.0243172	8.57082180183433e-06	1.55483085247932e-05	0.467030988405816	-0.00651760923334868	0.895580122263467	3.715685665	5.119700705	1.80413032650308	0.000628746254295368	6.27323089874648e-05	0.00850873482296235
CG_ACYP1	0.08361425	0.09134005	0.09063605	-0.00070400000000001	0.00702179999999999	0.0077258	0.999466777577723	0.674893978560585	0.554169541931664	0.0288444309873339	0.625919044547049	1.59643862485117	1.9821357484541	1.24159846648592	0.00435153903817158	3.95132186574126e-05	9.31887503979076e-05
CG_ACYP2	0.8293475	0.81418315	0.81720495	0.00302179999999996	-0.01214255	-0.0151643499999999	0.982368616938113	0.859601442067157	0.561801638510711	-0.00506289623268356	0.893933077826377	1.43435627601679	2.44866741338248	1.70715425053421	0.00101885283263191	5.88399101255463e-06	0.000585030137464561
CG_ADA	0.08617457	0.08526229	0.083026895	-0.00223539499999999	-0.003147675	-0.000912280000000015	0.436004723435495	0.241442710376493	0.691994763585807	-0.00941967985526816	0.884576337033988	2.5070493864864	11.4409689413454	4.56351957125975	0.000725828880701081	6.14471710395221e-06	0.00146082325890116
CG_ADAD1	0.8450025	0.8649725	0.8443174	-0.0206551	-0.000685100000000105	0.0199699999999999	0.000167296694459362	0.22798381325368	0.00325686008241843	0.0112333147213568	0.741609236493634	2.528214328	4.8782343	14.9620105832567	0.000114651148156848	1.02760861797931e-07	6.10693132310329e-05
CG_ADAD2	0.7574254	0.74790915	0.73660775	-0.0113013999999999	-0.02081765	-0.00951625000000011	0.830946182847533	0.170501326835063	0.302730296109154	-0.050250641648989	0.376372613710775	3.5031148493394	4.43899663998592	1.26715703906282	0.0144237366386306	0.00279167838930244	0.0006698875368502
CG_ADAL	0.08348441	0.08249574	0.081983015	-0.000512725000000019	-0.001501395	-0.000988669999999983	0.847488453948251	0.999556065816848	0.956964735555039	-0.00588953616842929	0.887835942852414	1.64969435722882	2.36272220563633	1.43221815318885	0.000352476424184136	5.20210103297805e-06	3.44655964406607e-05
CG_ADAM10	0.13025215	0.121617	0.1133954	-0.0082216	-0.01685675	-0.00863515000000001	0.627167050717532	0.829553062191961	0.829553062191961	-0.00594149958068783	0.907612445606482	2.00007156965047	2.4330248444779	1.21646889111227	0.0315451999380201	0.00123845934483239	0.00153260844888045
CG_ADAM11	0.1631058	0.1625745	0.1496968	-0.0128777	-0.013409	-0.000531299999999985	0.942118692383906	0.974752298125031	0.998425423493736	-0.0227928385055991	0.562477198566247	7.28835930076766	97.9820054993188	13.4436299660746	0.0365943514131418	0.00159097013683193	0.00413675427979693
CG_ADAM12	0.508507	0.52514415	0.5147247	-0.01041945	0.00621769999999999	0.01663715	0.325083416243733	0.971948302818127	0.660262491656368	0.00383432863381588	0.886386917537323	1.82389823259982	2.70558766021325	1.48340933274367	0.00943761554917748	3.60635587351951e-05	6.61668786065184e-06
CG_ADAM15	0.13427675	0.1337732	0.1316689	-0.00210430000000003	-0.00260785000000002	-0.000503549999999992	0.920259796182106	0.988261077643524	0.963578905339601	0.00607490830572523	0.894502057259751	1.12677278374712	1.30483376100902	1.15802740342178	7.97121037029849e-06	1.03149600250015e-08	0.000705021330249076
CG_ADAM17	0.085952775	0.082955925	0.08469547	0.001739545	-0.00125730500000001	-0.00299685000000001	0.664921466007687	0.993732435984299	0.855779373437478	0.00591401370609025	0.905202657599087	1.41341006901844	1.72514008487632	1.22055171580486	0.0001515602647532	1.08088688373366e-05	0.00032423037883038
CG_ADAM18	0.8361024	0.8441494	0.84376505	-0.000384350000000033	0.0076626500000001	0.00804700000000014	0.778949859791899	0.908752654932866	0.908752654932866	0.00752979568514652	0.922829625905437	3.8008163498	4.7531767	2.3821723409856	0.00137462436623212	1.54974297446395e-06	0.000218143365122166
CG_ADAM19	0.3923547	0.46803005	0.42849935	-0.0395307	0.03614465	0.07567535	0.464681916032975	0.077198548345715	0.077198548345715	0.00203456223862314	0.958015761447592	1.99571132197721	3.16881811359086	1.58781386801545	0.000161647275792786	3.12624052255379e-06	4.26074100464194e-05
CG_ADAM2	0.83870055	0.84303465	0.8413148	-0.00171985000000008	0.00261424999999993	0.00433410000000001	0.778949859791899	0.999063458359406	0.908752654932866	0.0245623442379034	0.75197584606845	1.81607334178619	3.12936164538861	1.72314717329133	0.00137412558253644	8.33758132311987e-06	0.000205184754275467
CG_ADAM20	0.85034215	0.83592215	0.84159425	0.00567209999999996	-0.00874790000000003	-0.01442	0.686017125117228	0.262833842015551	0.0678033517513699	-0.381222564274383	0.000953562092053276	4.44979485	6.42515795	1.81041729705201	0.00108640892690524	9.73843959536138e-06	4.21034197981324e-05
CG_ADAM21	0.7612888	0.7595129	0.7450836	-0.0144293	-0.0162051999999999	-0.00177589999999994	0.902400194401253	0.262833842015551	0.686017125117228	-0.0979300616735477	0.413134070074736	4.470570998	6.94371819	39.5987666797068	1.04671813287998e-05	6.13740817999239e-08	0.000389757202030735
CG_ADAM22	0.081176365	0.07891456	0.07381447	-0.00510009	-0.00736189500000001	-0.00226180500000001	0.927064655354968	0.563388142511599	0.927064655354968	-0.0323413964994503	0.514768712718245	2.32495754408575	3.33753629844046	1.43552569677263	0.012990092937934	0.000692604014951738	0.0013055811017446
CG_ADAM23	0.1332362	0.14762655	0.124829	-0.02279755	-0.00840719999999999	0.01439035	0.238459009684319	0.664921466007687	0.927064655354968	-0.0187985481113143	0.704999376438787	2.67978262	6.09420808	3.89006750691638	0.000207072710442211	9.06865287497523e-09	3.09540134189522e-05
CG_ADAM28	0.6181777	0.56806625	0.56372365	-0.00434259999999997	-0.0544540499999999	-0.0501114499999999	0.464681916032975	0.152784340126805	0.333784268881491	-0.0874551861959674	0.259638102885855	2.12938346732925	4.75402594271717	2.23258328791284	0.000926904214871294	1.31701853797996e-05	7.85279536894501e-06
CG_ADAM29	0.63707235	0.68136605	0.63132575	-0.0500403	-0.00574659999999994	0.0442937000000001	0.0796486430200632	0.652506428095653	0.0796486430200632	0.0384401560239137	0.482521122008695	1.87851524451104	7.2203806257	3.9163646657	4.59176763470765e-05	1.32490374089361e-06	0.000182781353200511
CG_ADAM30	0.7454958	0.74034255	0.7463608	0.00601824999999989	0.000864999999999894	-0.00515325	0.497514386618546	0.292182792174751	0.620809867379389	0.0691810132614947	0.262685211795267	5.02565399669895	6.56192456	2.31974714	0.00016017439228609	1.81094160446347e-06	6.5967885596115e-05
CG_ADAM32	0.49621545	0.41666535	0.29712165	-0.1195437	-0.1990938	-0.0795501	1.55483085247932e-05	2.77943902040612e-05	0.0289510162971944	-0.174268321613166	0.000405705430177792	2.68630065688968	7.72702625552964	2.87645622827504	0.0018629081657877	0.000314932547027672	0.00538680520295579
CG_ADAM33	0.37468485	0.395279	0.39675775	0.00147875000000003	0.0220729	0.02059415	0.99904867797856	0.633563006471022	0.807924159947443	-0.0048427026391992	0.91160543622507	1.2336910498247	1.3256267392483	1.07452083683079	0.000110716491234841	7.55871146082151e-07	0.00121955778112197
CG_ADAM3A	0.7984653	0.7790379	0.7957392	0.0167012999999999	-0.00272610000000006	-0.0194274	0.635139487269883	0.968289837864919	0.968289837864919	-0.0187060025400364	0.856449546606464	58.6804755087654	6.77359198	2.9234690144	0.000392796145643832	3.29846400159203e-07	2.92366483110075e-06
CG_ADAM5P	0.5524014	0.54667425	0.4905075	-0.0561667499999999	-0.0618938999999999	-0.00572715000000001	0.293379132477727	0.0748118808928169	0.863105342996529	-0.104598503824815	0.0898639999226648	3.254261397	7.082621287	3.1120161750225	0.000526909857190112	7.67547579702484e-08	0.000678509129677087
CG_ADAM6	0.70717535	0.6975435	0.659086	-0.0384574999999999	-0.0480893499999999	-0.00963185	0.00255258034983996	0.24243511424271	0.17297955585146	-0.122122408554548	0.0588768680633591	1.85617456406935	5.24445274680031	2.82540923053203	0.000115172556832342	2.29166736048369e-06	0.000587491939966403
CG_ADAM7	0.79127535	0.8047718	0.7955771	-0.00919469999999989	0.00430174999999999	0.0134964499999999	0.522069494142809	0.692660139513439	0.161404435232415	0.0575768078275636	0.493048034483671	26.0775528784762	85.606524222	3.594729962	0.0774618739336826	0.0489974557196362	0.000285453907391962
CG_ADAM8	0.8146354	0.80540505	0.80794305	0.00253799999999993	-0.00669235000000001	-0.00923034999999994	0.915223591088066	0.979267166079292	0.979267166079292	0.00789661561483368	0.821800210222596	3.16216161	5.14411856	2.30558165275129	0.000233943395120477	5.86156279380904e-06	0.000745060657603451
CG_ADAM9	0.07561454	0.07656189	0.0721828	-0.00437909	-0.00343174	0.00094735	0.487406416834833	0.956712839739232	0.792115728476559	-0.00976849046540162	0.796983170391607	1.74180049478336	2.23635783342711	1.28393454940732	0.00372538080693883	0.000113991398863435	0.000969894201686498
CG_ADAMDEC1	0.8099741	0.820717	0.8171595	-0.00355749999999999	0.00718540000000001	0.0107429	0.90479768209012	0.617194991474269	0.617194991474269	0.0146881838592064	0.850116784949019	4.15838469444802	9.36783008	3.42143082	0.000635970688662287	1.1887058382678e-05	0.000464409322543307
CG_ADAMTS1	0.1194619	0.11369205	0.1118907	-0.00180134999999998	-0.0075712	-0.00576985000000002	0.387651105343026	0.17979920720867	0.481954469488156	-0.0433416812107595	0.412286823044896	3.07552686222213	7.36109619794767	2.39344233613005	0.0100040764520503	0.00193269883094461	0.000541280135959602
CG_ADAMTS10	0.61860345	0.5695618	0.62114415	0.05158235	0.00254070000000006	-0.0490416499999999	0.403567420751599	0.943827353770322	0.660892520808237	0.0038047977149045	0.908647085826768	3.82880313183819	7.476445093	2.363424563	0.000315553172198467	3.50867363205723e-07	3.05273516113567e-05
CG_ADAMTS12	0.66438025	0.63358105	0.6276531	-0.0059279499999999	-0.0367271499999999	-0.0307992	0.96981765771726	0.0601034728698203	0.0990845094930903	-0.0725584974801119	0.0700999254951835	3.79802713154704	5.23515597	2.15968794	0.000142067993254069	3.76352855622409e-06	0.000814372303957416
CG_ADAMTS13	0.5153318	0.5295243	0.5463692	0.0168449000000001	0.0310374	0.0141924999999999	0.439090546263793	0.0995618483147803	0.910976102346014	0.0064407581716272	0.877417346841947	1.99073461936987	3.16835449298491	1.59155040664727	0.00578908673990211	1.73504459570386e-05	0.000951877382080645
CG_ADAMTS14	0.4636639	0.4692248	0.4292705	-0.0399543	-0.0343934	0.00556089999999998	0.220205558701951	0.465319844647628	0.963945243664875	0.00648229700415316	0.874099263005796	3.781321148	6.35010562	8.83784618687973	0.000862620604072366	1.60355420656192e-06	0.000251421930134497
CG_ADAMTS15	0.13485575	0.134957	0.144017	0.00906000000000001	0.00916125000000001	0.000101249999999997	0.997969820441162	0.913475513339838	0.666412929932092	-0.00527407489542053	0.908247980881465	1.59309332984981	1.95749899249188	1.22874093803181	0.00256761698645322	0.000232035945010425	1.39297185101347e-05
CG_ADAMTS16	0.7576891	0.7575713	0.7575247	-4.65999999998967e-05	-0.000164399999999953	-0.000117800000000057	0.923375847371226	0.839415911309615	0.988494996678652	-0.000591928127284585	0.983173520873837	3.638179808	6.2569167	3.28116286513114	0.000710625607459167	1.97029709473605e-06	0.000113843329381401
CG_ADAMTS17	0.7855246	0.7779279	0.7712647	-0.00666319999999998	-0.0142599	-0.00759670000000001	0.223856252994671	0.0584452940806757	0.285823597865841	-0.0134076296579433	0.540522036273588	2.52555015124936	61.6138688039138	24.3962167108161	5.493162934508e-05	1.24166190866163e-05	0.00488215279495288
CG_ADAMTS18	0.37944235	0.35150425	0.3828857	0.03138145	0.00344335000000001	-0.0279381	0.90479768209012	0.915423996958367	0.939622722420205	-0.00810435446814093	0.834145560185503	12.09644862	13.60499609	1.60147692966586	0.0253570497828286	0.00206178034347701	0.00112830467125104
CG_ADAMTS19	0.1498754	0.1535642	0.11656435	-0.03699985	-0.03331105	0.00368879999999999	0.384363111146053	0.633563006471022	0.938851925682283	0.0110274797873862	0.80042327818674	4.589859588	6.71595701	5.0241089293558	0.00377120545305974	1.21373408948066e-05	2.04093177436756e-05
CG_ADAMTS2	0.6593344	0.6792793	0.6665829	-0.0126964000000001	0.00724849999999999	0.0199449	0.280660810341873	0.16309535649024	0.000783959578063542	0.004605730392213	0.793366504287493	2.24502588340422	2.615907275219	1.16520138790222	0.043933220779829	0.000822402492950235	0.00482728406424758
CG_ADAMTS20	0.4437083	0.38231825	0.40252035	0.0202021	-0.04118795	-0.06139005	0.895187663927421	0.0307430634142678	0.25998504737688	-0.000172009415342699	0.997681030363316	6.002157382	7.15168	1.99627279623177	0.00276105313750989	3.40311830100949e-05	0.00451674218942
CG_ADAMTS3	0.11615365	0.11731655	0.1104011	-0.00691545	-0.00575255	0.00116290000000001	0.794824122019366	0.878181604424589	0.941181370674482	-0.00647459322851337	0.893257556887608	2.02222797195216	2.95930511416545	1.46338847806001	0.000645072599775974	2.37150297167063e-05	0.00495500936216769
CG_ADAMTS4	0.5768804	0.6231626	0.5950381	-0.0281244999999999	0.0181577000000001	0.0462821999999999	0.492983120215651	0.605812715518473	0.302730296109154	-0.00888387123940696	0.875801532070325	1.18211518712393	1.32359680889206	1.11968514008551	0.00799321141640642	8.66722412678223e-06	2.93965163580964e-05
CG_ADAMTS5	0.2802544	0.2270143	0.29843965	0.07142535	0.01818525	-0.0532401	0.544951854738293	0.0758017009854388	0.384363111146053	-0.0562423039318712	0.196943617334051	2.76672897972342	7.65133417062585	2.76548018497668	0.0008148474831362	1.83740775654582e-05	0.00106317654170667
CG_ADAMTS6	0.13931385	0.13867015	0.1388923	0.000222150000000004	-0.000421550000000021	-0.000643700000000025	0.807924159947443	0.256630597293699	0.316093648643098	0.0207690672365192	0.633962432017957	7.020032714	8.99967284	4.29884796085903	0.00258399691524221	7.33210782118437e-05	0.00776514059813855
CG_ADAMTS7	0.67573445	0.6609682	0.6782588	0.0172906	0.00252435000000006	-0.01476625	0.551489146762222	0.415365335523867	0.699374199935276	0.0113687498149467	0.75309801308473	4.07331958118037	5.78341806	2.736670068	8.61714929070968e-05	1.19348334088436e-08	1.20087326720208e-05
CG_ADAMTS8	0.1571444	0.1763727	0.17708055	0.00070785000000001	0.01993615	0.0192283	0.6407107323262	0.844951245505884	0.803210946439705	-0.0196561906588536	0.61126596979551	2.43271007398523	2.99653544158103	1.23176841894363	0.0321890188077758	0.00182533609473624	0.00196274576768136
CG_ADAMTS9	0.4348878	0.40711055	0.32028055	-0.08683	-0.11460725	-0.02777725	0.296543328768983	0.216387190793537	0.64094124848165	-0.055788584065422	0.0802638043347333	3.29222256815148	7.60786679620858	2.31086041077722	0.0427061911730298	0.00426272108499663	7.63917696565804e-05
CG_ADAMTSL1	0.80689005	0.8174924	0.79898495	-0.01850745	-0.0079051	0.01060235	0.619742960700892	0.995689189334516	0.950381869019646	-0.0165706111213912	0.731568876517566	11.3250312973671	15.17328457	3.39928443	0.0358011829746952	0.00107071358189108	0.000561132014122141
CG_ADAMTSL2	0.7321558	0.76209915	0.7580574	-0.00404175000000007	0.0259016	0.02994335	0.346304535461406	0.302232896924818	0.333784268881491	0.0497373384789687	0.198173142278871	1.80489915798944	4.40101127430182	2.43836962016443	0.00011833013802249	1.07279845252428e-06	0.00102104405385269
CG_ADAMTSL3	0.63300215	0.57890425	0.5969604	0.01805615	-0.0360417500000001	-0.0540979000000001	0.796773876847328	0.669902603983978	0.368814663974246	-0.0248775522462082	0.596612230968839	2.6023869248622	3.9085421296498	1.50190661208335	0.0199762155293462	0.00155954680083735	2.60646405106979e-06
CG_ADAMTSL4	0.39208245	0.43693215	0.3994611	-0.03747105	0.00737865000000004	0.0448497	0.922816794589152	0.963945243664875	0.997192326777298	0.00248230882016144	0.951616292353085	1.40290236044612	4.00072891582223	2.85175150361142	0.000357504742369579	0.000292447920619186	0.00451919500891847
CG_ADAMTSL5	0.3414065	0.38032685	0.32024275	-0.0600841	-0.02116375	0.03892035	0.465319844647628	0.413571905055366	0.567249936007334	-0.00998053777721602	0.807571717653479	8.60268923465271	13.381600049	2.387159559	0.0155583519550041	0.000750456603500311	0.00027417934418309
CG_ADAP1	0.75740975	0.7589803	0.76065245	0.00167215000000009	0.00324270000000004	0.00157054999999995	0.587979304254868	0.709763148998912	0.587979304254868	0.0209134849729271	0.289417703970772	5.919149425	6.936311115	1.29707571738792	0.0203279073498372	0.000714730326736341	0.00140849702919757
CG_ADAP2	0.27906295	0.3177049	0.27747225	-0.04023265	-0.00159070000000006	0.03864195	0.504120853489654	0.941181370674482	0.878181604424589	-0.009048817288217	0.851241147278429	1.7301865212735	2.25587992077798	1.30383625871594	0.00146379767066011	6.59910992422533e-05	7.59469846036189e-05
CG_ADAR	0.1105327	0.1111371	0.1164567	0.00531959999999999	0.00592399999999998	0.000604399999999991	0.829995004026961	0.88269216913598	0.575558990733045	-0.00181545493308091	0.95464376759585	1.43671662872117	1.56016682822558	1.08592522494453	0.00835843834237939	0.000125193461031948	0.00141938459011313
CG_ADARB1	0.7510725	0.728281	0.7257543	-0.00252669999999999	-0.0253182000000001	-0.0227915000000001	0.898398724331911	0.295776849964534	0.191147241410742	-0.016840067556102	0.530299484674738	1.5866771711143	1.87985990624171	1.18477781143187	0.0037530560179179	0.000213154058982204	4.2034894361159e-05
CG_ADARB2	0.78263545	0.7946193	0.81088375	0.01626445	0.0282482999999999	0.0119838499999999	6.62415109209391e-07	7.7715611723761e-16	0.00863692630211843	0.0537506437554354	3.94692934346705e-07	2.7857010729288	15.7004555110456	5.63608768493551	0.000850315423448492	4.43201402250455e-05	0.000158716602419557
CG_ADAT1	0.079262365	0.07564145	0.07716615	0.0015247	-0.002096215	-0.003620915	0.918018425367236	0.124190499984235	0.124190499984235	-0.00820164111560291	0.885270833381648	1.69279591929608	2.2718076650784	1.34204462521571	0.00373614023643803	6.67818649674844e-05	0.000106078557801863
CG_ADAT2	0.09218006	0.09511888	0.09355116	-0.00156771999999999	0.00137109999999999	0.00293881999999998	0.999349827635394	0.980340706466642	0.948677350586462	0.00773421655372371	0.856129170903089	2.50356260068561	5.43873659748412	2.17239888309352	0.00596994825397014	6.93956108915522e-05	0.00420817331997132
CG_ADAT3	0.2446516	0.2478537	0.25882895	0.01097525	0.01417735	0.00320209999999996	0.759097838492289	0.327093927312686	0.913475513339838	0.0208951503352495	0.647925457028637	2.69791997185654	12.3964063218867	4.59480134740849	3.86263149704389e-05	4.57975133831902e-08	8.22050083640023e-05
CG_ADC	0.11830335	0.1143743	0.123457	0.00908270000000001	0.00515365000000001	-0.00392905	0.987410626152937	0.864282779050773	0.963945243664875	0.00532580329469237	0.896420942767472	69.9506853044563	5.47042271	1.3110914762	0.00156288427650377	1.11032563850276e-05	0.002114812351116
CG_ADCK1	0.8194089	0.80556815	0.8091689	0.00360074999999993	-0.01024	-0.01384075	0.9998708953898	0.913475513339838	0.572654849949571	-0.000606589403264896	0.989424302734123	1.93844257274264	3.936617863084	2.03081479866293	0.00059136314375519	1.07274205438587e-06	0.0001879022456259
CG_ADCK2	0.1119395	0.11357165	0.1175027	0.00393105000000001	0.0055632	0.00163215	0.963945243664875	0.963945243664875	0.627167050717532	-0.0149077848161549	0.770901777934174	2.17313246841041	3.16536354361903	1.45659023995643	0.00652095407816224	0.000463677340976211	0.000612376073490848
CG_ADCK4	0.1130312	0.1104354	0.11349095	0.00305555	0.000459750000000009	-0.0025958	0.745211301130969	0.962599918631165	0.886972314805569	-0.0116898730787157	0.754507705896222	5.74581585	8.66981421	10.5839823638893	3.50273235062876e-05	2.09144566740538e-06	0.00595605307854759
CG_ADCK5	0.65961815	0.69240445	0.6864341	-0.0059703499999999	0.02681595	0.0327862999999999	0.999954774757824	0.99904867797856	0.999954774757824	0.00617952748006513	0.887348923139555	5.6568455866708	8.02465643	2.78147319	0.00107883673832262	1.84033736219798e-06	2.3402990207957e-06
CG_ADCY1	0.55539405	0.58100685	0.6014859	0.0204790500000001	0.04609185	0.0256128	0.661222948826024	0.661222948826024	0.980340706466642	0.02793556397539	0.512482462585406	6.68042606277102	14.453006973169	2.16348580724714	0.0959990104829027	0.0281690422983846	3.61806243955982e-06
CG_ADCY10	0.6842089	0.65027115	0.6517404	0.00146924999999998	-0.0324685	-0.03393775	0.993077336206029	0.107727064780252	0.0693904727346847	-0.0205450421745144	0.670594393961745	6.0844897042	7.74072141	5.78288960105816	0.000958280504506705	2.09217956252539e-05	0.000227573314313268
CG_ADCY2	0.71938945	0.7101641	0.7152722	0.00510810000000006	-0.00411724999999996	-0.00922535000000002	0.937704085545533	0.797945092871523	0.784531927851814	-0.0164487708973157	0.624875744862516	7.06793463901536	8.086080719	1.653253379	0.013524674783246	0.000298209763665343	0.000182664513540389
CG_ADCY3	0.70472915	0.67273905	0.65374265	-0.0189964	-0.0509865	-0.0319901	0.728733696589088	0.0221449975858711	0.0221449975858711	-0.0548107404182784	0.0980825082380969	1.91385031036911	2.30324975492516	1.20346389811487	0.016598025527522	0.000827386878673435	0.000217127131100518
CG_ADCY4	0.58725125	0.4987576	0.4762084	-0.0225492	-0.11104285	-0.08849365	0.942118692383906	5.35125721512486e-10	6.59938242941749e-08	-0.180736736349169	3.65477887506592e-06	1.82759701248221	3.82518604489864	2.09301395152935	0.000527405911905275	1.06396324456483e-06	2.67495482625094e-05
CG_ADCY5	0.61807375	0.6188068	0.6393664	0.0205596	0.02129265	0.000733050000000013	0.285207984931187	0.734406739054123	0.998362206285494	0.0281325304245129	0.422233291773269	2.47876768859204	5.85732000312213	2.36299675442725	0.0101510995433905	6.83976587712431e-05	0.000589998978047762
CG_ADCY6	0.63915755	0.6550411	0.6655644	0.0105233	0.0264068500000001	0.0158835500000001	0.885551910972241	0.490980372462395	0.765763173528629	0.0134646147531253	0.692678933523354	1.46866979244836	1.90440754435972	1.29668871393137	0.0010783900612321	4.92803525140485e-06	9.06241745865015e-05
CG_ADCY7	0.82075865	0.81621765	0.81220535	-0.00401230000000008	-0.00855329999999999	-0.00454099999999991	0.798951361668102	0.69445146233542	0.952477909353765	-0.0290949735564184	0.58215824074709	1.45892823657802	2.38156861480375	1.63240970672405	0.00358384011153511	1.25280836641049e-07	4.56803790686659e-06
CG_ADCY8	0.2824106	0.2418307	0.22001065	-0.02182005	-0.06239995	-0.0405798999999999	0.881884014196263	0.00594601124096328	0.0317805031303774	-0.0149811930229418	0.731263690580321	3.29166582832745	5.194231863	1.934439843	3.5491980270402e-05	1.37815990183171e-05	0.0030048225589864
CG_ADCY9	0.8099316	0.816002	0.80841075	-0.00759125000000005	-0.00152085000000002	0.00607040000000003	0.962438416873244	0.976567298516207	0.868232782514391	-0.00830690692723506	0.707820244828389	3.187698348	5.810967818	1.84233440504425	0.000763808699041476	9.34340006360571e-07	1.33900146628597e-06
CG_ADCYAP1	0.1968067	0.1682142	0.1666107	-0.00160349999999998	-0.030196	-0.0285925	0.317329894682392	0.00039818575124595	0.000214294961484285	-0.116359641815231	0.000106619015554419	14.30146147	16.64297202	2.2973960926163	0.0440234738577386	0.00749941405767287	4.42602364852424e-05
CG_ADCYAP1R1	0.51597715	0.5410623	0.522975	-0.0180873	0.00699784999999997	0.02508515	0.927220781759783	0.864151401204163	0.695856709420763	-0.00375994733443041	0.932896372756984	3.87756063958517	23.3464447095128	6.02091027827498	0.000427283818621795	1.10413078362044e-05	4.38613438917236e-05
CG_ADD1	0.7911616	0.7878333	0.77583165	-0.01200165	-0.01532995	-0.00332830000000006	0.696691548580898	0.242607399266411	0.996306669562885	-0.0140308300249387	0.693943926308792	1.40788268880566	1.731751283404	1.23003947500278	3.71614574145537e-05	1.22597693272543e-06	0.000532342858190928
CG_ADD2	0.69887725	0.65094135	0.6778602	0.0269188499999999	-0.02101705	-0.0479358999999999	0.373821255647258	0.225348172653054	0.268986431613944	0.0132508674824431	0.709639851614843	2.32503119507103	5.88153413823849	2.52965816145052	0.00160180757765256	4.10456537337997e-05	0.0094182025692058
CG_ADD3	0.3806938	0.3612034	0.2209996	-0.1402038	-0.1596942	-0.0194904	0.0731147456277028	0.0731147456277028	0.520552212644311	-0.0657170744528418	0.0605995377342283	1.37116862984186	2.00569647782253	1.46276426850128	6.24631176306111e-05	1.64375908366177e-07	1.79557772930604e-06
CG_ADH1A	0.6812436	0.6731718	0.69426075	0.02108895	0.01301715	-0.00807179999999996	0.999890969658817	0.999890969658817	0.952256279729904	0.0181619714837538	0.902484819060645	2.14822496102251	3.35754497166321	1.56293918587795	0.00099297336279297	1.01697694300238e-05	0.00155401338621965
CG_ADH1B	0.66429805	0.67991505	0.70043385	0.0205188000000001	0.0361358000000001	0.015617	0.578600141650845	0.578600141650845	0.990019328883309	0.0348980563815003	0.705131266871069	49.2182301348411	4.71596803	2.0070759424	9.29939431289868e-05	6.43711995173431e-05	0.00775992271374726
CG_ADH1C	0.3664619	0.36742765	0.37539015	0.00796249999999998	0.00892824999999997	0.000965749999999987	0.999325913718493	0.837777479258822	0.968289837864919	-0.0296435462535348	0.774338548437552	2.3202450709293	5.42743140164927	2.33916299172461	0.00171440503222705	5.72946657456014e-05	0.000738243624629423
CG_ADH4	0.60948905	0.6559639	0.67616195	0.02019805	0.0666728999999999	0.04647485	0.66013986013986	0.0870240870240873	0.282672882672883	0.291343184797931	0.167195147220273	1.2297858466478	1.44156862127177	1.17221110098254	5.07065368042632e-05	1.63229683299699e-07	0.000201769777318775
CG_ADH5	0.069255265	0.067328735	0.069510065	0.00218133	0.000254799999999986	-0.00192653000000001	0.798951361668102	0.888460402868404	0.986822798393034	-0.00733791679716593	0.88965177705193	2.38192144074218	3.35912019522044	1.41025650038809	0.00629438454293156	0.00123518266515314	0.000393359624589033
CG_ADH6	0.7791691	0.77837095	0.79857	0.02019905	0.0194009000000001	-0.000798149999999942	0.00384109706125646	0.120083321215629	0.209805563566019	0.00492868371875691	0.93970855882327	1.40846429345279	1.75989963984139	1.24951668851119	0.00236360743805827	9.12104695757141e-06	6.01459174638299e-05
CG_ADH7	0.80876055	0.8037817	0.8080271	0.00424539999999995	-0.000733450000000024	-0.00497884999999998	0.159038887097092	0.0222179626165252	0.159038887097092	-0.0771528772374415	0.45497124176726	2.48236366316947	6.47446912	3.77401738	0.000131420124672639	4.30208326431274e-07	9.72951547638121e-05
CG_ADHFE1	0.3128662	0.22248305	0.2709275	0.04844445	-0.0419387	-0.09038315	0.770967370339201	0.325644074669073	0.630665921849496	-0.0274674050679317	0.510964898560802	1.36647372538079	1.7938907090096	1.3127882927348	2.11544795903269e-05	2.69291241087836e-07	0.000689315612957077
CG_ADI1	0.8006287	0.78691505	0.7963469	0.00943185000000013	-0.0042818	-0.0137136500000001	0.651718520541052	0.999793558789447	0.569613205649215	-0.00501347719944595	0.900534396620979	1.22251320441971	1.50230366639908	1.22886498155427	0.000199689668584298	1.69316586993805e-06	0.00104236875175041
CG_ADIG	0.7748304	0.7353772	0.7540652	0.0186879999999999	-0.0207652	-0.0394532	0.699374199935276	0.551489146762222	0.300936197420667	-0.0510665674416866	0.481783059325383	3.46466427	4.81693337	2.02502966953753	0.00618763935123596	9.89646326342875e-05	0.00458669823100125
CG_ADIPOQ	0.7912224	0.7928844	0.7846939	-0.00819049999999999	-0.00652850000000005	0.00166199999999994	0.821938997433337	0.921957500012161	0.979361327848521	-0.0129923967695723	0.841296829226249	1.4096541454225	1.67575468803445	1.18877009192364	0.0019011627295963	1.18708632717333e-05	6.80814764875397e-05
CG_ADIPOR1	0.069813665	0.06925384	0.066513535	-0.002740305	-0.00330013	-0.000559825	0.561801638510711	0.794293069169628	0.8060024108317	-0.000346724711290759	0.992725301451975	1.24730134040574	1.54392726863774	1.23781416617055	7.71253491312583e-05	2.35018366604247e-05	0.00269327637161583
CG_ADIPOR2	0.07867367	0.08147431	0.082016455	0.000542144999999994	0.00334278499999999	0.00280063999999999	0.941181370674482	0.941181370674482	0.995689189334516	-0.00471443864061565	0.922167019714217	1.37296635746652	1.77882559077084	1.29560755884306	9.96292451115155e-05	8.31351806403285e-07	0.000260800013679584
CG_ADK	0.1080865	0.10463325	0.1079129	0.00327965	-0.000173599999999996	-0.00345324999999999	0.652506428095653	0.937502699053248	0.937502699053248	-0.00500010557472702	0.854690145408374	1.27730690971282	1.68417932888677	1.31853927672358	0.000936340038524104	1.64943478602084e-06	0.000286291463525494
CG_ADM	0.09878492	0.1008113	0.0876398	-0.0131715	-0.01114512	0.00202637999999999	0.184778771728596	0.355999774456201	0.969416759512971	-0.044787672415591	0.315625579394756	1.51101813696387	1.91427319344496	1.26687638395351	0.00212537287237709	3.60880686405877e-05	0.00524617330954275
CG_ADM2	0.116597	0.11211475	0.1170376	0.00492285000000001	0.000440599999999999	-0.00448225000000001	0.604068941650139	0.893642614898736	0.963945243664875	0.0310901235608392	0.544114015399456	1.85142893766779	2.27362763167765	1.22803937295141	0.00430270288125474	0.000193068680361684	0.000101554860659519
CG_ADNP	0.1593335	0.15113365	0.14851895	-0.00261470000000003	-0.01081455	-0.00819985000000001	0.963945243664875	0.73193112361092	0.9097164761339	-0.0146880799774927	0.774186174681187	1.24021877164691	1.4461408263853	1.16603687949743	0.00126172137995687	8.66825877669505e-07	9.96208015027455e-05
CG_ADNP2	0.65067935	0.57472315	0.60121545	0.0264922999999999	-0.0494639000000001	-0.0759562	0.818621174474496	0.436004723435495	0.919362757292746	-0.0196315347570199	0.762216230323857	1.30265293224139	1.83388255506153	1.40780595481107	3.63133964086376e-06	1.09114073872882e-05	0.00225182960088771
CG_ADO	0.1010191	0.10229485	0.0944091	-0.00788575	-0.00661	0.00127574999999999	0.0222179626165252	0.0422113185885884	0.573907583820576	-0.0392402607598784	0.338090958917528	1.49093668679266	2.10910093020744	1.41461468410479	0.00113001534510894	1.45920945692239e-05	0.00293270404941183
CG_ADORA1	0.4049619	0.3882258	0.38688165	-0.00134414999999993	-0.01808025	-0.0167361	0.99904867797856	0.99904867797856	0.975467022462756	-0.00883257775694895	0.839541394735178	1.40544930359709	1.85673510924822	1.32109717831594	0.000806064775694835	1.16851102008035e-05	0.00121698921218963
CG_ADORA2A	0.78521375	0.76057785	0.764709	0.00413114999999997	-0.0205047500000001	-0.0246359	0.563388142511599	0.105591592366459	0.303408407463039	-0.122335039148707	0.0134074251595088	1.46684456403075	2.18550696249991	1.48993766353426	0.00169364947942344	1.83644324166437e-06	2.96183851500289e-05
CG_ADORA2B	0.11469	0.1815274	0.165146	-0.0163814	0.050456	0.0668374	0.864151401204163	0.784769805944256	0.784769805944256	-0.00299472075905609	0.946530331470603	4.50028003067441	6.74597906	2.86484371	5.36406771496405e-05	3.2370627622066e-07	0.00025006209435829
CG_ADORA3	0.7657433	0.7656521	0.7423959	-0.0232562000000001	-0.0233474	-9.1199999999958e-05	0.0530827227495522	0.023300426439357	0.705956881851144	-0.105552720698561	0.00397215541740799	1.57676230023872	1.98220674736961	1.25713732949444	0.00723795800869216	8.36791180552289e-05	0.00363990626056504
CG_ADPGK	0.096434235	0.1010353	0.100109155	-0.000926144999999989	0.00367492	0.00460106499999999	0.995358954246678	0.980340706466642	0.889913407503587	0.00278200811785872	0.948050602842054	1.67399542035488	2.20202739508068	1.31543215011536	0.000138549397948593	1.70512632684667e-06	0.00254085846482346
CG_ADPRH	0.1385053	0.1047382	0.11722425	0.01248605	-0.02128105	-0.0337671	0.563388142511599	0.664921466007687	0.238459009684319	-0.0260795892887743	0.599405911195755	1.40160602157352	1.90858689727387	1.36171425343277	0.000136716444767938	9.86939671805562e-07	0.00122044758602099
CG_ADPRHL1	0.7490605	0.7535048	0.7457932	-0.00771159999999993	-0.00326729999999997	0.00444429999999996	9.82462811771612e-06	0.000269098502160059	0.076356617557384	-0.0834735327637644	0.000229169590332615	2.20735281997006	3.76675611226817	1.70645855895356	0.000763748578385085	2.50491119121943e-05	0.000282313807256037
CG_ADPRHL2	0.5922242	0.636854	0.62898985	-0.00786415000000007	0.03676565	0.0446298000000001	0.962074715994021	0.795570462366146	0.962074715994021	0.00553941823063215	0.925427760670915	1.19976073839369	1.61590233783359	1.34685382353573	4.9945279034703e-05	5.36654948668128e-07	0.000451106332893265
CG_ADRA1A	0.4663166	0.4180588	0.3389502	-0.0791086	-0.1273664	-0.0482578	0.000275678315274641	0.00277089864358149	0.19500971360112	-0.0911512449385172	0.0227782239936833	6.38700216754502	91.5488900705112	14.3336243935705	0.000664962520094417	8.36005546899759e-05	0.00212176304680902
CG_ADRA1B	0.3078079	0.28667615	0.26344985	-0.0232263	-0.04435805	-0.02113175	0.72301623435818	0.881884014196263	0.938851925682283	-0.0267695158350308	0.539368110591879	8.855936619321	20.9628063809806	2.3670908320692	0.0154604657618387	0.00603424148690768	0.00101404648183231
CG_ADRA1D	0.45257445	0.4414719	0.4382165	-0.00325540000000002	-0.01435795	-0.0111025499999999	0.952477909353765	0.952477909353765	0.999999910814255	-0.00840105076091825	0.873789276449351	2074.15875827913	7.53505389	4.36457580826	2.6285137757058e-05	7.65509416634768e-08	0.000580100207039382
CG_ADRA2A	0.1202657	0.1152636	0.11593635	0.00067275	-0.00432935000000001	-0.00500210000000001	0.95263903790877	0.730701057240638	0.730701057240638	0.00373236821842497	0.93664837681619	1.76622260214611	2.27129139384834	1.28595987339791	0.0105720165873822	0.000430007822904255	8.77223003450986e-05
CG_ADRA2B	0.7649156	0.7741542	0.7616268	-0.0125274	-0.00328879999999998	0.00923859999999999	0.849819004886147	0.792757482233097	0.932292145559301	0.00782239124776456	0.895029065412493	1.41237106707463	1.83431440506411	1.29874821697066	8.24028877290767e-05	5.12524929388222e-07	0.000355742110139949
CG_ADRA2C	0.251209	0.2705272	0.2476413	-0.0228859	-0.00356770000000001	0.0193182	0.523945499929975	0.221019201163951	0.67022310411033	0.0300858028126467	0.557204291171477	2.64876925865394	74.582526957272	28.1574269686192	0.00198424598947209	1.89589563496999e-05	0.000184586541417246
CG_ADRB1	0.1294046	0.1228758	0.1120454	-0.0108304	-0.0173592	-0.00652879999999999	0.830946182847533	0.302730296109154	0.830946182847533	-0.0773412693985875	0.172984100237516	2.00570028943372	5.52347571587042	2.75388887610416	0.00232275639724585	1.12912118597473e-05	6.58945582890505e-05
CG_ADRB2	0.09338046	0.099664365	0.085944835	-0.01371953	-0.007435625	0.00628390500000001	0.387651105343026	0.798951361668102	0.481954469488156	-0.0422284502542387	0.424407323931271	1.56845313651831	2.00250052601058	1.27673596321518	0.0025700698599349	1.9915358486931e-05	0.00147243681772562
CG_ADRB3	0.2117848	0.2067786	0.2690361	0.0622575	0.0572513	-0.00500620000000002	0.0289510162971944	0.0289510162971944	0.563388142511599	0.0817650104594648	0.0990928131539492	10.4028219011996	5.60517111	2.020623264	1.07454271669005e-05	1.04573615509188e-07	0.000722265071753183
CG_ADRBK1	0.6773726	0.68273075	0.6508647	-0.0318660499999999	-0.0265078999999999	0.00535814999999995	0.999996769955822	0.995732644787091	0.999878933346631	-0.011086691856265	0.778352550388303	1.61393224081569	2.47965514031614	1.5364059764138	0.000565121125693572	1.07847873439714e-05	0.000389093230692042
CG_ADRBK2	0.1398483	0.1399582	0.15141715	0.01145895	0.01156885	0.000109899999999996	0.918018425367236	0.722233560535225	0.39082059276592	0.0412374080058201	0.467971819392171	2.3382796241718	3.29117442284149	1.40751960921149	0.00663722735775821	0.000133587101993478	0.000106640838760919
CG_ADRM1	0.1192818	0.11719255	0.1094427	-0.00774985	-0.00983909999999999	-0.00208924999999999	0.963287608693628	0.963287608693628	0.794824122019366	-0.00378346221349601	0.937574392614742	1.40100544464923	1.66056137814787	1.18526404339822	0.000848695336828369	1.3877400434393e-05	0.00178509523305856
CG_ADSL	0.08797497	0.08533568	0.086646685	0.001311005	-0.001328285	-0.00263929	0.963945243664875	0.9097164761339	0.998964855143038	-0.0032884909362635	0.948786223531798	1.43878715533626	1.81381001519952	1.26065207662743	0.000629543350208081	1.93971629132782e-06	0.000427082689088038
CG_ADSS	0.09785993	0.09416167	0.096497895	0.002336225	-0.001362035	-0.00369825999999999	0.784769805944256	0.864151401204163	0.927220781759783	-0.0129099320633304	0.772489804763094	1.21813107004811	1.39046246668635	1.1414719654359	0.000229329090123686	1.20804102741362e-07	2.56591445270622e-05
CG_ADSSL1	0.72500535	0.7207408	0.718261	-0.00247979999999992	-0.00674434999999995	-0.00426455000000003	0.765763173528629	0.93093856919381	0.885551910972241	-0.00881539692310211	0.795829228405475	3.30855818980965	6.47355441989004	1.95660890590607	0.0243714611679127	0.00331106761841351	4.91313470218427e-05
CG_AEBP1	0.72965835	0.7105461	0.7182441	0.00769799999999998	-0.0114142500000001	-0.0191122500000001	0.933136161763831	0.733729518751042	0.733729518751042	-0.0154794653585724	0.699552410778597	1.55308085618229	2.05814148074521	1.3251991823558	0.000566940399872407	4.65604187747755e-06	0.00129904265938232
CG_AEBP2	0.22945095	0.2341431	0.2147709	-0.0193722	-0.01468005	0.00469215000000001	0.843933859270771	0.997969820441162	0.988261077643524	-0.0130856459469204	0.774911138393229	1.43335889248885	1.54673434287522	1.07909774096389	0.00102552666063234	1.17010029166731e-05	0.00446729598475602
CG_AEN	0.10606495	0.1046871	0.1065977	0.0019106	0.000532750000000012	-0.00137784999999999	0.969416759512971	0.514648662355136	0.991163596391321	-0.0175843127917371	0.693716085959954	1.7028342525403	2.08589025026317	1.22495201582387	0.00649578223907169	0.0002495805345559	8.83941331651394e-05
CG_AES	0.1371112	0.1181112	0.10913025	-0.00898095	-0.02798095	-0.019	0.392733809874433	0.544142503082887	0.792013031523816	-0.0311670736463705	0.446043656265501	1.34109188290374	1.55377365003208	1.15858851271834	4.61315870880802e-05	4.25074673372466e-07	0.00136543289520989
CG_AFAP1	0.7969918	0.7870306	0.7925259	0.00549529999999998	-0.00446590000000002	-0.0099612	0.35067264059047	0.781594941608747	0.0703904831723284	-0.0182406365067793	0.36243316051367	1.17080236392206	1.31923500506645	1.12677856290549	0.00147240423860297	2.21965791545e-06	0.000190074381487116
CG_AFAP1L1	0.6345951	0.62036655	0.64032055	0.019954	0.00572545000000002	-0.01422855	0.999987753376989	0.927064655354968	0.664921466007687	-0.00931893729210413	0.851143289162121	2.39797905918767	4.91018633307946	2.04763520109421	0.00177022554585745	0.000211679840790531	0.00093758576923664
CG_AFAP1L2	0.5340427	0.4465975	0.45006115	0.00346365000000004	-0.0839815500000001	-0.0874452000000001	0.933136161763831	0.0350798830088117	0.19500971360112	-0.0584754647836245	0.1445550646926	1.957463461212	2.90362177090969	1.48335937219071	0.00299070363524793	4.86963275617215e-05	0.000101625987103086
CG_AFARP1	0.8470827	0.8454904	0.85453775	0.00904735000000001	0.00745505000000002	-0.00159229999999999	0.703573250893562	0.418038008789317	0.703573250893562	0.0217627527450233	0.764467107742668	2.26821670283845	6.03525254131154	2.66079186074197	0.00139885657305672	1.11577832059286e-05	1.93092332592936e-05
CG_AFF1	0.1413534	0.1358234	0.13272665	-0.00309675000000001	-0.00862675000000002	-0.00553000000000001	0.959779166445153	0.84588699415213	0.971426065338703	-0.000716673472994352	0.975147810235881	1.21910876390897	1.44920129593517	1.18873831346141	3.96210845055623e-05	3.41542836451986e-06	0.000774808223786826
CG_AFF2	0.34864855	0.2488423	0.21724505	-0.03159725	-0.1314035	-0.09980625	0.490730511360967	0.19500971360112	0.417310705626534	-0.00123284129355715	0.97548117429639	3.87961857452678	9.0945024201623	2.34417436803606	0.014410197813602	0.00023890750583362	0.00102042542503631
CG_AFF3	0.7783856	0.7798469	0.7609569	-0.01889	-0.0174287	0.0014613	0.0613341959131695	0.000278963352161488	0.340942194602599	-0.0595665631013267	0.00403953860870262	1.65472040864857	3.14288677915435	1.89934611474405	2.78705186941684e-06	2.5219970621095e-08	0.000106362401520146
CG_AFF4	0.12671765	0.1256117	0.1265041	0.000892400000000015	-0.000213550000000007	-0.00110595000000002	0.918018425367236	0.972543038140173	0.918018425367236	0.00552150865470027	0.922616356138189	1.64078439902045	2.81906330448942	1.71811927647069	8.38049959552765e-05	7.09912357132834e-07	0.00123682658996861
CG_AFG3L1	0.7085684	0.65355915	0.68618065	0.0326215000000001	-0.0223877499999999	-0.05500925	0.696735502390589	0.99990428378964	0.90479768209012	0.000611804000244879	0.98736981746542	1.53243898577433	2.04391552704466	1.33376633328856	0.000212292768894823	2.35844426136954e-06	0.00206042291781634
CG_AFG3L2	0.1780277	0.1701569	0.167718	-0.00243890000000002	-0.0103097	-0.00787080000000001	0.998265735385231	0.888460402868404	0.998265735385231	-0.00890665779977148	0.86626265068601	1.30010685198213	1.69701475719586	1.3052886803947	9.50890790801896e-05	3.42493755460026e-07	1.82749668479673e-05
CG_AFM	0.848747	0.84523055	0.8436003	-0.00163024999999994	-0.00514669999999995	-0.00351645	0.902400194401253	0.902400194401253	0.686017125117228	0.0945752995645679	0.429395395332034	2.38588223127086	11.9461563871272	5.00701846493234	0.000149311706137044	1.25318191079182e-06	0.000334900234826342
CG_AFMID	0.1116488	0.1180211	0.1088148	-0.00920630000000001	-0.00283400000000002	0.0063723	0.0857995671426541	0.604054397755852	0.026091628739454	0.00862515874076296	0.8468359088627	1.13349767278518	1.30755681698431	1.15355933089077	4.13118011993942e-06	1.01033168540411e-08	9.45638425359168e-05
CG_AFP	0.7837476	0.7592209	0.7659135	0.00669259999999994	-0.0178341000000001	-0.0245267	0.999890969658817	0.952256279729904	0.716411656683726	0.00872191898934855	0.953083167007681	5.58529835	6.85324185	7.49582550328625	0.000170678572395104	3.97599831085162e-06	0.0103015680226848
CG_AFTPH	0.0696715	0.069245385	0.06759276	-0.00165262499999999	-0.00207874	-0.000426115000000005	0.952477909353765	0.305622459358386	0.134370226528611	-0.019442818891166	0.713131730344541	1.59178765636989	1.88334604707942	1.18316412339472	0.000857532976139125	5.83274644608153e-06	0.00198772104673586
CG_AGA	0.12861255	0.1220825	0.1375018	0.0154193	0.00888925000000002	-0.00653005	0.795570462366146	0.992546501319539	0.895187663927421	0.0035937227958316	0.951580243196598	1.44605010813528	1.76336042166082	1.21943244687054	0.000589679361435913	3.38728984756404e-06	0.00143108129431574
CG_AGAP1	0.83023375	0.82199265	0.82257565	0.000583	-0.0076581	-0.0082411	0.626654746633405	0.00919589327781689	0.0015285884240307	-0.000776823594599214	0.946694145955608	1.81341677980694	2.76794576607516	1.5263704388849	0.000242402544344728	8.52167391408599e-06	0.00382097556066517
CG_AGAP11	0.33653215	0.48473865	0.44222745	-0.0425112000000001	0.1056953	0.1482065	0.327093927312686	0.00219344365749485	0.000346686079392255	0.0723753640558709	0.114040947989843	2.428724724	4.7489071	4.65604876195718	1.8023630781173e-05	1.91324707305659e-07	5.02464244894528e-05
CG_AGAP2	0.2977421	0.3080827	0.3183843	0.0103016	0.0206422	0.0103406	0.673477004002757	0.0864698655722456	0.427748989872106	0.00552378682267423	0.850231644337963	4.52835454006583	7.093578712	2.452464772	0.000416050622109119	3.57965374594657e-06	0.00176103205375456
CG_AGAP3	0.68125715	0.7029287	0.6736198	-0.0293089	-0.00763734999999999	0.02167155	0.923572968922162	0.998515533512634	0.764938273872191	-0.00584514357185846	0.82473221076879	2.68225558443105	4.68404157239494	1.7463069513521	0.0297527911504386	0.00259388859945856	0.00365568918850398
CG_AGAP6	0.726768	0.7207371	0.71476445	-0.00597264999999991	-0.0120035499999999	-0.00603089999999995	0.248548218323673	0.0591480284066198	0.687091197243966	-0.0283537868741957	0.735854653451655	1.30369678647692	1.58789387742259	1.21799324343943	1.57252473857519e-06	2.21535221787635e-07	0.000464152956995182
CG_AGAP7	0.8033927	0.7952268	0.80080715	0.00558035000000001	-0.00258555000000005	-0.00816590000000006	0.578600141650845	0.99992460868065	0.265687140281729	0.00364528696769202	0.968480369123479	1.86076923237606	2.35751943430299	1.26695959567894	0.00350063184178291	2.99416526682707e-05	0.0021070450922541
CG_AGAP8	0.70527775	0.71793175	0.7161559	-0.00177585000000002	0.0108781499999999	0.0126539999999999	0.952256279729904	0.952256279729904	0.952256279729904	-0.0346497734271291	0.815138010923927	1.54308380038615	2.06086283625782	1.33554822864584	8.63644182333931e-05	1.00455601363752e-06	8.83862401597853e-05
CG_AGBL1	0.76333715	0.7717019	0.7874512	0.0157493	0.02411405	0.00836475000000003	0.110637679327995	0.0598861788685529	0.885730813273377	0.0140243664690088	0.732161506634717	2.36945127270981	5.23929393184034	2.21118450173843	0.00164393459417419	5.33904386616416e-06	0.000177373339182975
CG_AGBL2	0.22726295	0.17834095	0.2053232	0.02698225	-0.02193975	-0.048922	0.918018425367236	0.972543038140173	0.830946182847533	-0.0241053015980402	0.671465803234209	2.93141298556405	19.8781971156899	6.78109744808442	0.00049928294130918	3.0232584145587e-06	0.00139005340874896
CG_AGBL3	0.1138027	0.100190945	0.10505875	0.004867805	-0.00874395	-0.013611755	0.63457636812709	0.820931716300779	0.63457636812709	-0.00781073842746427	0.867892161979545	3.33670226278113	5.194025454	1.750812044	0.000360988037578234	6.19911520730043e-07	0.000178447490187666
CG_AGBL4	0.49275665	0.47713115	0.46812285	-0.00900829999999997	-0.0246338	-0.0156255000000001	0.914501894143197	0.945486059274044	0.831426092911683	-0.0028286780180896	0.916025083095858	4.628277246	6.98412147	3.82694897847432	0.000224975444072959	3.05818684478151e-06	3.12446453046716e-05
CG_AGBL5	0.084612695	0.07818837	0.076695375	-0.001492995	-0.00791732000000001	-0.00642432500000001	0.922369745718391	0.0380514446502468	0.125471883160908	-0.00158920532656741	0.970310116510219	1.44665102998834	2.00681550410599	1.38721465129165	0.00121542592609456	1.13154306888699e-06	1.965809942275e-05
CG_AGER	0.76633125	0.7576115	0.76297065	0.00535914999999998	-0.00336060000000005	-0.00871975000000003	0.974752298125031	0.674893978560585	0.312695284775749	-0.028165217319606	0.474159871464081	1.35019087973871	2.6520440787398	1.96419937250134	2.61608006997154e-05	3.45871483527392e-09	1.59825013143557e-05
CG_AGFG1	0.26803095	0.27117705	0.285313	0.01413595	0.01728205	0.00314610000000004	0.0648642687388524	0.969416759512971	0.232875862754867	0.00628887970234447	0.88799963659209	1.36466386440951	2.52642491479697	1.85131663604953	1.35984449795805e-05	1.62756170652097e-06	0.00122686202512305
CG_AGFG2	0.1577997	0.1539556	0.1644396	0.010484	0.00663990000000003	-0.00384409999999999	0.830946182847533	0.830946182847533	0.99974800943623	-0.0407428041729405	0.473330522316167	2.15063790202437	2.58279037480368	1.20094153105575	0.0122751983176062	0.000879775885241449	2.74377309986644e-05
CG_AGGF1	0.10341505	0.10638135	0.10394715	-0.0024342	0.000532099999999994	0.00296629999999999	0.563388142511599	0.927064655354968	0.664921466007687	-0.00144349879787884	0.976810512345445	1.51135841647257	2.09797052398355	1.3881356673026	0.00212934205959898	6.50241717818662e-06	4.82839507068509e-05
CG_AGK	0.1070365	0.1038495	0.10888505	0.00503554999999999	0.00184854999999999	-0.003187	0.993732435984299	0.927064655354968	0.999383352461906	-0.00188197753158182	0.969769416658535	1.34040733441788	1.54408287923538	1.15195048519035	4.55803614746638e-05	5.72635582922521e-07	0.00157728140895677
CG_AGL	0.09393809	0.09667954	0.09458867	-0.00209086999999999	0.000650579999999998	0.00274144999999999	0.548408634927346	0.148294950135224	0.815558707313074	-0.00213142941918243	0.940062324022259	1.13971414968353	1.29116364008422	1.13288375023048	0.000236890073708396	6.26324775908307e-05	0.00298453202588085
CG_AGMAT	0.7374716	0.7251921	0.7214775	-0.00371460000000001	-0.0159941	-0.0122795	0.556564954349795	0.556564954349795	0.895187663927421	-0.0246832075581082	0.676583501985572	7.88696536946664	21.655508137	3.728080677	0.0315884491114249	0.0029409724383632	9.9078474960575e-06
CG_AGPAT1	0.1407448	0.1635708	0.1336711	-0.0298997	-0.00707370000000002	0.022826	0.143659333452296	0.221739917014137	0.35249186154929	-0.0194672583731362	0.311394745015778	2.96867399255204	4.83762523669374	1.62955758996462	0.00396219865839361	0.000604397117438093	0.00100279257949828
CG_AGPAT2	0.6907304	0.65547605	0.62394	-0.03153605	-0.0667904000000001	-0.0352543500000001	0.677646766315861	0.25998504737688	0.677646766315861	-0.0860235839354799	0.145331715235164	1.21196717937981	1.68306368448982	1.38870401206003	2.87894335071258e-05	5.08900295762182e-06	0.000407647075784001
CG_AGPAT3	0.79757275	0.7916834	0.79455685	0.00287344999999994	-0.00301590000000007	-0.00588935000000002	0.759097838492289	0.304784204685143	0.816992552472867	-0.00121023477219318	0.968311309735947	1.82702993149994	3.03006685790755	1.65846590998099	0.000190254689233972	2.29052412577057e-06	0.00206724397677963
CG_AGPAT4	0.8008038	0.80799655	0.79502465	-0.0129719	-0.00577914999999996	0.00719275000000008	0.698030432702231	0.855180029193927	0.806581331751051	-0.00322385525716233	0.906845934772881	1.41240066032468	2.03126679164061	1.43816612998019	1.46372423280579e-06	1.24095670044866e-08	9.54426796793834e-05
CG_AGPAT5	0.084989675	0.08623994	0.080492615	-0.00574732499999998	-0.00449706	0.00125026499999999	0.72301623435818	0.72301623435818	0.975467022462756	-0.00283312825241086	0.948216857430245	1.98068486711064	3.49317517062879	1.76361986130813	0.00106150285001616	8.15378413153978e-05	0.000847544891886833
CG_AGPAT6	0.6950149	0.5820572	0.61706805	0.0350108499999999	-0.07794685	-0.1129577	0.955251647564576	0.63457636812709	0.960592880193101	-0.00676436569029702	0.88558449131474	1.3872229757512	1.98199049700592	1.42874687894544	1.00752840132524e-05	8.45320298182836e-07	0.00136949694251145
CG_AGPAT9	0.09802175	0.09939409	0.097056505	-0.00233758500000002	-0.000965245000000017	0.00137234	0.855779373437478	0.972698928088537	0.993732435984299	-0.0107549843300916	0.828535833312681	2.36888730315576	3.0977412293552	1.3076777545426	0.00897366806190564	0.000548011959148587	0.00105555096120866
CG_AGPS	0.30284785	0.0854474	0.0803172	-0.0051302	-0.22253065	-0.21740045	0.794824122019366	3.17878168232255e-10	1.39940919963166e-08	-0.16935837811903	0.000407127210114973	1.72256300793436	2.30849741902774	1.34015267272923	0.00239865199843464	1.30713239296279e-05	0.000103772413509427
CG_AGR2	0.7319063	0.61862925	0.46372235	-0.1549069	-0.26818395	-0.11327705	0.00965589890103458	3.27146963038372e-05	0.0023417592378232	-0.387939970381322	1.55357468521869e-06	2.37331821346669	4.1267757260848	1.738821074506	0.000757477752599537	2.48943259220311e-05	7.28143012872481e-06
CG_AGR3	0.78094495	0.7308233	0.6968173	-0.034006	-0.0841276500000001	-0.0501216500000001	0.370702569975768	0.161404435232415	0.250293072084445	-0.0764150173488767	0.362653642922577	3.14372748561015	6.61828284690967	2.10523427275541	0.0179227915709488	0.0021366904009563	0.000118402541592832
CG_AGRN	0.7812699	0.7858397	0.7875794	0.00173970000000001	0.00630950000000008	0.00456980000000007	0.992268184842399	0.915603012040425	0.591460116887188	0.00616517837473349	0.779743632292979	1.62761037972883	1.89043202916522	1.16147700500667	0.0180118440572367	0.00123653385925609	0.00283584980741297
CG_AGRP	0.8016089	0.8085047	0.79803675	-0.01046795	-0.00357215	0.00689580000000001	0.00715326632065483	0.0452030043410326	0.827231452988988	-0.0414821995899679	0.434584499643645	1.3559412608167	2.15949311877768	1.59261553666195	7.13774706334103e-05	1.84127912238797e-07	0.0001686429848933
CG_AGT	0.5196577	0.52485465	0.5412342	0.01637955	0.0215765	0.00519694999999998	0.892778337250123	0.892778337250123	0.674893978560585	0.020198564690981	0.732858860520482	28.4041498818	31.31960881	10.924556682428	0.0567879722650091	0.0259852095439231	0.000706580808150612
CG_AGTPBP1	0.13102775	0.1360779	0.1304628	-0.00561510000000001	-0.000564950000000009	0.00505015	0.627167050717532	0.765763173528629	0.765763173528629	0.0134065153288011	0.844688249518704	2.38088298251725	3.34562296024923	1.40520260122653	0.0218878813419474	0.00236635932417464	2.17823366146305e-05
CG_AGTR1	0.4069223	0.4300173	0.3330125	-0.0970047999999999	-0.0739097999999999	0.023095	0.127026537501123	0.572654849949571	0.164079197726652	-0.0358304720302546	0.433503167214814	13.1460421856677	27.9347534734889	2.12495541083417	0.152117553697324	0.108880654608025	0.00018579322992864
CG_AGTR2	0.6450003	0.57146065	0.57616565	0.00470500000000007	-0.06883465	-0.0735396500000001	0.98010878010878	0.282672882672883	0.66013986013986	-0.297489791463554	0.158009948467694	3.11354147609228	7.1197469	3.14638898	0.000170060227502447	0.000167155844647751	0.00576346650338879
CG_AGTRAP	0.12431355	0.1176328	0.11440385	-0.00322894999999999	-0.00990969999999999	-0.00668075	0.956964735555039	0.770967370339201	0.956964735555039	0.00109570896799357	0.979065992936295	2.19492508751618	3.70584431451467	1.68836938244133	0.00176064542482464	2.55847686826169e-05	4.62300380320239e-06
CG_AGXT	0.6911479	0.69389135	0.64826315	-0.0456282	-0.04288475	0.00274344999999998	0.798951361668102	0.69445146233542	0.986822798393034	0.0286286379997456	0.588223566451526	4.298819038	6.75469114	5.22673284496216	0.000221132724717104	2.12520899866484e-07	3.28370074025647e-05
CG_AGXT2	0.7919954	0.7700729	0.78759125	0.01751835	-0.00440415000000005	-0.0219225000000001	0.438262270847301	0.979361327848521	0.17297955585146	0.00501412097100413	0.938406078949704	3.192047484	5.265254196	2.54423478702084	0.000183220296850175	9.13132627269622e-08	2.67090963941795e-05
CG_AGXT2L1	0.14954525	0.1471261	0.1476924	0.00056630000000002	-0.00185285000000002	-0.00241915000000004	0.937502699053248	0.937502699053248	0.541243098374871	-0.00816836434035499	0.881417046873975	2.65578773404359	6.704327317	2.553502987	0.000473105367465394	2.97823417333862e-07	4.47600818431051e-05
CG_AGXT2L2	0.5791949	0.5664387	0.54294995	-0.0234887499999999	-0.0362449500000001	-0.0127562000000001	0.972698928088537	0.927064655354968	0.972698928088537	-0.00447727071951808	0.928160528292687	1.26464226926792	1.55364563358117	1.22852578261562	0.000544098146198223	1.10319431191215e-06	9.08344082807044e-06
CG_AHCTF1	0.3990091	0.4077934	0.37026295	-0.03753045	-0.02874615	0.00878429999999997	0.897262941153128	0.868411786169586	0.97640421291486	-0.0173096793833755	0.712694269399299	1.2790122541397	1.61850093515211	1.26543035839853	3.64527282674584e-05	1.16142931332778e-06	0.00108839140386833
CG_AHCY	0.1751948	0.17339655	0.1475467	-0.02584985	-0.0276481	-0.00179824999999997	0.89919823116872	0.966677373721204	0.79492019768649	-0.00245879694229652	0.937118012696032	1.64321766584802	2.68304307660929	1.63279833972857	0.00104251302390969	2.40641310357747e-06	0.000407892885296378
CG_AHCYL1	0.08616371	0.08903335	0.088623295	-0.000410055000000006	0.00245958499999999	0.00286963999999999	0.792013031523816	0.922816794589152	0.997192326777298	-0.000334048472795465	0.993485009766333	1.181766133402	1.43796317411988	1.21679165909109	1.64976399655491e-05	3.4620785493339e-06	0.00136898995508701
CG_AHCYL2	0.1283256	0.12401255	0.1340511	0.01003855	0.00572549999999997	-0.00431305000000001	0.728733696589088	0.793736655370291	0.943827353770322	-0.013653809866955	0.680493571294539	2.65337938612136	10.093164956	3.941429396	0.000661630089074575	3.55986036487102e-06	4.75436064851422e-05
CG_AHDC1	0.55462595	0.51760395	0.48460185	-0.0330021	-0.0700241	-0.037022	0.552757580776322	0.0286537832108934	0.552757580776322	-0.0360973089390297	0.182096734995362	1.49998110464362	2.15412126073092	1.43609893088801	0.000230011629132112	5.46673208521412e-06	0.00047481667598869
CG_AHI1	0.08167284	0.08525434	0.08430823	-0.000946110000000014	0.00263539	0.00358150000000002	0.854935343766747	0.974752298125031	0.884633360561012	-0.00810943779382306	0.837011221099043	1.21423839724599	1.48206199304626	1.22056920322049	8.21827927874107e-05	4.07891684415238e-08	8.09128270921371e-06
CG_AHNAK	0.42277045	0.3912511	0.30985605	-0.0813950499999999	-0.1129144	-0.0315193500000001	0.575558990733045	0.254133675057068	0.829995004026961	-0.0367159720167815	0.249872516981133	1.29025077804301	1.42139987755656	1.10164620843126	0.00119994041665393	2.90885426952002e-05	0.000225613222581799
CG_AHNAK2	0.62112845	0.61225835	0.5917582	-0.0205001500000001	-0.02937025	-0.00887009999999999	0.863958138936064	0.590720530107904	0.734406739054123	-0.0211737029787688	0.545855303626607	2.8365922037784	3.82767006398223	1.34939032085179	0.00184714894314838	0.00019302639015643	0.0031471971178186
CG_AHR	0.1326993	0.1370643	0.1560724	0.0190081	0.0233731	0.00436500000000001	0.995880320384811	0.810421218348846	0.972698928088537	0.00735890985063487	0.882338175364287	1.57689544746722	1.82187270673304	1.15535415468369	0.00219924641852639	7.44794675802384e-05	5.38375454029792e-06
CG_AHRR	0.77702675	0.7739444	0.77363885	-0.000305549999999988	-0.0033879	-0.00308235000000001	0.889813289812628	0.440899842371131	0.513192848198661	0.0148710127880075	0.374126148428043	3.58277637	6.05421149	2.55720202760272	1.99895764516594e-05	5.87460446939261e-07	0.000950686477552055
CG_AHSA1	0.084735915	0.082825725	0.076802065	-0.00602365999999999	-0.00793384999999999	-0.00191019000000001	0.765273195740802	0.563388142511599	0.467030988405816	-0.00460223295006195	0.926161097913439	1.84140015147159	2.45264493630309	1.3319456579511	0.0125351202635355	0.000793146808828114	0.000326535101130566
CG_AHSA2	0.10576955	0.10093305	0.10362765	0.00269460000000001	-0.00214189999999999	-0.00483649999999999	0.482914741479442	0.961917646345761	0.263380632422274	0.00377282387515213	0.934294277666294	1.45914459579691	2.02975644319102	1.39105915139443	0.00216043209406491	6.7805193836034e-06	1.79941007771027e-05
CG_AHSG	0.71145785	0.6963044	0.7167075	0.0204031	0.00524965000000011	-0.0151534499999999	0.862506429066396	0.997100905664073	0.763383067997456	-0.00294727378025654	0.957076018237961	2.860575884	6.01576671	4.91065768420491	7.19054876200072e-06	9.83205442406371e-08	3.97370764828579e-05
CG_AHSP	0.6088205	0.63964755	0.61043575	-0.0292118000000001	0.00161524999999996	0.0308270500000001	0.774087868038844	0.617194991474269	0.230132793434332	0.0308518827370574	0.69137110548662	1.71240307255675	2.44267895475227	1.42646260912459	0.00236854381462902	1.5989398243729e-05	3.58901396369121e-07
CG_AICDA	0.73272325	0.66471065	0.7712121	0.10650145	0.03848885	-0.0680126000000001	0.000124976774551699	0.0327833687076746	0.0327833687076746	0.0134056250305789	0.828370610692566	11.4042459188279	10.542521251	1.842155901	0.0406822584381524	0.00116532912323331	0.000700664710772732
CG_AIDA	0.08231233	0.08472755	0.08390748	-0.000820069999999992	0.00159515	0.00241522	0.910976102346014	0.847488453948251	0.956964735555039	-0.00949875828304437	0.820050434475819	1.4866772902765	1.6619686018718	1.11790811142525	0.00188329775516359	3.80290289124291e-06	0.000377416779368192
CG_AIF1	0.673358	0.657796	0.6312418	-0.0265542000000001	-0.0421161999999999	-0.0155619999999999	0.585969749287592	0.0354301646720314	0.0713447475011074	-0.142273976571498	0.00685436269114301	1.34919333526769	1.87880071028495	1.3925363112709	0.000160485039585898	4.97609640982412e-08	4.41332324586253e-06
CG_AIF1L	0.58291945	0.6083566	0.61348015	0.00512354999999998	0.0305607	0.02543715	0.980733323885512	0.908752654932866	0.778949859791899	0.00507093156651581	0.947985714524056	1.19318716130164	1.30403121059209	1.0928974538827	0.00131026785910072	3.26834178346903e-06	0.000267916938779981
CG_AIFM1	0.1697923	0.1520043	0.1468799	-0.0051244	-0.0229124	-0.017788	0.844951245505884	0.844951245505884	0.230132793434332	-0.003772077818214	0.922248546386597	1.3320026186774	1.99476150942458	1.49756575659382	0.000137546626229841	3.4826623909403e-07	0.000449321235054135
CG_AIFM2	0.4962738	0.53425505	0.475796	-0.0584590500000001	-0.0204778	0.0379812500000001	0.0591480284066198	0.60120428957938	0.687091197243966	-0.0187778811807475	0.652905273879253	2.98289956411907	7.166347062	2.682632612	0.00014685010159106	2.52161746573773e-06	4.57711122036669e-05
CG_AIFM3	0.64465785	0.6290546	0.64521375	0.01615915	0.000555899999999943	-0.0156032500000001	0.992540400906273	0.906131874428053	0.973561033596518	0.00400901601064859	0.910424435627295	1.83070659582673	2.73598603142077	1.49449728190072	0.00116095661715044	2.3086816390836e-06	0.000231862661343446
CG_AIG1	0.1986225	0.1822265	0.1837402	0.00151369999999998	-0.0148823	-0.016396	0.928675599831241	0.999425315600526	0.963945243664875	0.0022368088322007	0.956432885935201	1.42486976282432	1.73486081517285	1.21755746415313	0.000513951158813298	2.0512002618826e-06	0.000348325985562131
CG_AIM1	0.1043123	0.10114295	0.1024952	0.00135225000000001	-0.00181709999999999	-0.00316935	0.770967370339201	0.517550843046749	0.687091197243966	-0.00223021423605041	0.957406086329052	1.71216213238276	2.81763749757377	1.64566044551666	6.51609635986029e-05	2.8304743057705e-07	0.000175367833751073
CG_AIM1L	0.747796	0.75562305	0.7460881	-0.00953495000000015	-0.00170789999999998	0.00782705000000017	0.911201247914129	0.937502699053248	0.999842770048915	-0.0153422474564926	0.779972345801348	5.054112192	7.55138194	4.59504482834653	7.1973996500018e-05	3.45198589729034e-07	0.000474594704890665
CG_AIM2	0.58259955	0.50151955	0.56904275	0.0675231999999999	-0.0135568000000001	-0.08108	0.172476270330561	0.818621174474496	0.436004723435495	0.0186698518683468	0.773540298687381	1.4093584343657	1.82308540545257	1.29355695541928	0.00026098555760906	1.18927606665628e-06	3.43861987324828e-06
CG_AIMP2	0.1010203	0.09845907	0.09656642	-0.00189265000000001	-0.00445388000000001	-0.00256123	0.927220781759783	0.695856709420763	0.927220781759783	0.000691282044130941	0.987648672993895	1.49906296289295	1.73028581453515	1.15424492323923	0.00497173924034357	7.96345559269533e-05	0.000812452508551108
CG_AIP	0.1176892	0.11203265	0.1063132	-0.00571945	-0.011376	-0.00565655	0.946755610105079	0.778461955824299	0.95263903790877	-0.00959604734473728	0.838250085476936	1.75609068462493	1.97810436968265	1.12642495458891	0.00293763713599073	2.34476132452195e-05	0.000884058253089339
CG_AIPL1	0.7050313	0.74919115	0.71769705	-0.0314941000000001	0.0126657499999999	0.04415985	0.829553062191961	0.42815886261543	0.523945499929975	0.0267741983979042	0.600940631824326	4.789687356	7.36901525	7.98305397114889	0.000481540736102517	6.4719823462859e-06	0.00298778812131795
CG_AIRE	0.7334858	0.76992	0.7553952	-0.0145247999999999	0.0219094000000001	0.0364342	0.0195373906492846	0.353096181002508	0.00659701127512324	0.0195993403287372	0.570543353770642	1.39440235586017	1.6976887972902	1.21750281771644	0.000328571200410673	2.11990568554789e-05	1.86525186773939e-05
CG_AJAP1	0.66560235	0.6736694	0.6928684	0.0191990000000001	0.02726605	0.00806704999999996	0.864577809404821	0.572240343606703	0.905853428760884	0.0142481838680553	0.538270291162708	2.76012248176887	20.8354182838501	7.5487296022086	0.00185717752382854	1.03600137854447e-05	2.10864182885064e-05
CG_AK1	0.6964031	0.6990954	0.66939085	-0.0297045499999999	-0.0270122499999998	0.00269230000000009	0.995617054889943	0.965898148880028	0.995617054889943	-0.0138478484348356	0.839643311349365	2.20284126933561	4.73529507581882	2.14963063464261	4.73202260068106e-05	6.13147666048246e-07	6.1734708560693e-07
CG_AK2	0.10263585	0.095971705	0.1014564	0.00548469500000001	-0.00117945	-0.00666414500000001	0.73193112361092	0.343084586942425	0.627167050717532	-0.00260325384316875	0.95944749679103	1.1936899660136	1.35259755378847	1.13312299868412	0.0016140626706484	3.96865938155829e-06	0.000463539230661435
CG_AK3	0.1162634	0.1156848	0.1087775	-0.00690730000000001	-0.0074859	-0.000578599999999999	0.778949859791899	0.908752654932866	0.908752654932866	-0.0167367063256361	0.829511635021987	1.43583619162431	1.82209175408782	1.26901088349539	0.00166521211673378	5.178432186123e-06	0.000155248579387583
CG_AK3L1	0.07434172	0.072401335	0.07427516	0.001873825	-6.65599999999933e-05	-0.00194038499999999	0.674893978560585	0.674893978560585	0.792757482233097	0.00028555298074559	0.99227542681501	1.37203737446132	1.56653612245873	1.14175907421894	0.0006629447251441	2.24098925201033e-06	0.000192529613270241
CG_AK5	0.1536641	0.1680052	0.1621821	-0.0058231	0.008518	0.0143411	0.480376394816148	0.535768726296564	0.480376394816148	0.000446461508066393	0.987550461988334	2.43741634383473	7.85137166630999	3.22118610805638	0.00170587566415633	0.000206639842456631	0.000428376366487881
CG_AK7	0.1032268	0.1025527	0.1021625	-0.000390199999999993	-0.0010643	-0.000674100000000011	0.930689491894496	0.959307441403896	0.910976102346014	0.00209707933177754	0.959981480313445	1.93488642542746	2.54594152000316	1.31580928293541	0.00947893223406126	0.000100886269342377	0.000332190348125291
CG_AKAP1	0.10289305	0.10662785	0.10051635	-0.00611149999999999	-0.0023767	0.0037348	0.997192326777298	0.963945243664875	0.922816794589152	-0.00872128428309201	0.831182250377872	1.62245657438124	2.09586622180444	1.29178571241806	0.00176103164645986	5.62841314069452e-05	1.29882719151615e-06
CG_AKAP10	0.52616605	0.5496122	0.5711311	0.0215189	0.04496505	0.0234461499999999	0.759097838492289	0.913475513339838	0.961917646345761	0.00266304099874897	0.953595463951624	1.79483987495704	2.20291586302737	1.22736066529617	0.00935451030107854	0.000177877907995221	0.00169142227851958
CG_AKAP11	0.10561755	0.1006279	0.10024239	-0.000385509999999992	-0.00537516	-0.00498965000000001	0.481954469488156	0.585969749287592	0.888460402868404	0.00955675040504977	0.856602978639826	1.44276480823874	1.63305215638616	1.13189076075381	0.00918435784643561	2.94413403524212e-05	0.00107640951034894
CG_AKAP12	0.4912774	0.4331649	0.40776885	-0.02539605	-0.08350855	-0.0581125	0.224076864024982	0.397693400626266	0.224076864024982	-0.0279678882741702	0.251913849138602	2.42037589624373	3.91154786372367	1.61609106659595	0.0144041915466452	0.00106087550207552	0.000215905963239366
CG_AKAP13	0.6674726	0.6500073	0.63588105	-0.0141262499999999	-0.0315915499999999	-0.0174653	0.713279767954543	0.713279767954543	0.913475513339838	-0.0170986750596592	0.453981849173944	1.42001881172989	1.92045263655756	1.35241351783082	0.00132881843683624	1.27401909963077e-06	3.47083120353565e-05
CG_AKAP14	0.7579149	0.76123665	0.751455	-0.00978165000000009	-0.00645990000000007	0.00332175000000001	0.90479768209012	0.774087868038844	0.90479768209012	0.00215266910807604	0.977906611776614	3.28232771	6.20426654	3.8113419857257	6.36054688029281e-05	1.68864080950103e-07	0.000115941997257451
CG_AKAP2	0.65852585	0.64686585	0.5806959	-0.0661699499999999	-0.0778299499999999	-0.01166	0.0354301646720314	0.00715326632065483	0.585969749287592	-0.114335221889879	0.030087924004493	1.61854034013316	2.13162970717526	1.31700746303295	0.0015431868592984	0.000193977785545355	0.000145136155687309
CG_AKAP3	0.83519395	0.8531524	0.84789145	-0.00526094999999993	0.0126974999999999	0.0179584499999998	0.617194991474269	0.464681916032975	0.152784340126805	-0.0128441727026065	0.868752428637958	2.66816996303158	3.90437728734707	1.46331655833158	0.000123148940773644	1.38954054410065e-07	8.6126700454466e-05
CG_AKAP4	0.81324645	0.8214656	0.79554655	-0.0259190499999999	-0.0176999	0.00821914999999995	0.0749453305410405	0.0330699564947912	0.620809867379389	-0.173190279700981	0.00477233374022179	53.9881119322036	9.64302198	1.992024412	0.00229894333414691	1.82894700821841e-05	0.000782705914847877
CG_AKAP5	0.093023175	0.076872725	0.08559489	0.008722165	-0.00742828499999999	-0.01615045	0.541243098374871	0.541243098374871	0.110816436620434	-0.0169056646067063	0.757509279157088	6.10125347628131	8.81488057	3.203779744	0.000389485586294838	1.88569796074909e-06	0.000961840899430772
CG_AKAP6	0.74116415	0.7414393	0.7362749	-0.00516439999999996	-0.00488924999999996	0.000275150000000002	0.997969820441162	0.961917646345761	0.913475513339838	0.0222866116125659	0.626213955593406	5.10584646	7.5020656	2.56660873316002	0.000476953702640025	2.49090304043305e-06	0.000875738145465543
CG_AKAP7	0.2662	0.2447087	0.2367456	-0.0079631	-0.0294544	-0.0214913	0.413016952396732	0.415479720054559	0.943469817160642	-0.014782657969884	0.811411466575358	1.67238625908624	3.30459074619165	1.97597339026046	0.000867144270200194	1.49165329334006e-05	0.00185013661376795
CG_AKAP8	0.1554233	0.1734805	0.16533545	-0.00814504999999999	0.00991215000000001	0.0180572	0.967704308397118	0.754742850332015	0.824277380326594	-0.00152694569187579	0.96683389981179	1.33956491102426	1.66944315664068	1.24625775347026	6.79698318969038e-05	9.92641035158921e-06	0.00285540401807939
CG_AKAP8L	0.1128457	0.1109203	0.1098586	-0.0010617	-0.00298709999999999	-0.00192539999999999	0.99146036765167	0.99146036765167	0.851772773919795	-0.00384159123991591	0.914042015028274	3.401899136	5.24327154	2.84746522237067	5.23928745465632e-05	1.3392051221389e-08	8.48350947972258e-06
CG_AKAP9	0.1053246	0.09707871	0.09908845	0.00200974	-0.00623615000000001	-0.00824589000000001	0.999633292157728	0.879991698182366	0.942326642450948	-0.000301669605269525	0.995017533759249	1.16195239757644	1.27738011354576	1.09933945332879	9.16709351285032e-06	4.90055655436906e-07	0.00128280313285952
CG_AKIRIN1	0.0867387	0.08640966	0.08934342	0.00293376000000001	0.00260472	-0.000329040000000003	0.913151672710442	0.951335018547188	0.999589761140902	-0.000838494503376053	0.985785015453801	2.0463859195504	2.5351497098653	1.23884243223403	0.00936509180390248	0.00257622940608284	0.000364235413037176
CG_AKIRIN2	0.08739932	0.0903762	0.09116449	0.000788290000000011	0.00376517	0.00297687999999999	0.63457636812709	0.449794997435411	0.730701057240638	-0.00965873358778546	0.837030880807019	1.58905662142372	1.79718907589634	1.13097862698318	0.00303825723130324	1.28691827155244e-05	0.00147156214515635
CG_AKNA	0.75562895	0.7376869	0.7066362	-0.0310506999999999	-0.0489927499999999	-0.01794205	0.997930475419302	0.821938997433337	0.921957500012161	-0.0482649072977504	0.456727132373666	1.91282690770205	3.68291059965753	1.92537578012322	0.000956228550300064	2.73947003584706e-06	0.000187065745112414
CG_AKNAD1	0.7528927	0.7689726	0.77992455	0.01095195	0.0270318500000001	0.0160799	0.76954696275513	0.949373529661718	0.799833814152345	-0.0294212977809676	0.667938568434562	3.49242210188805	6.9435220189	2.0435509689	0.0011632877831722	7.8872725067802e-06	0.00142246593821958
CG_AKR1A1	0.085944535	0.089655855	0.087804345	-0.00185151	0.00185981000000002	0.00371132000000002	0.604054397755852	0.784769805944256	0.514648662355136	0.00217043966446637	0.961233830326111	1.23287659977001	1.62066942760916	1.31454310018658	0.000299876104344445	3.27725192118493e-06	0.0012898143087196
CG_AKR1B1	0.4602656	0.39396575	0.28483865	-0.1091271	-0.17542695	-0.06629985	6.07992786449962e-07	7.363853971043e-11	0.00145630507761674	-0.265579844475156	3.42421955546157e-09	1.63495624338881	2.5907828384406	1.58461906789055	0.000283129123208306	2.85406578745475e-05	0.00146675907498952
CG_AKR1B10	0.59725895	0.59021455	0.6200835	0.02986895	0.0228245499999999	-0.00704440000000006	0.941181370674482	0.999633292157728	0.838570126687112	-0.00224529020820088	0.97534248481483	2.737979688	4.93099408	19.8042112033297	2.23507160068253e-06	1.03832571182575e-08	4.75499496879895e-05
CG_AKR1B15	0.6695427	0.68468675	0.6674366	-0.01725015	-0.0021061	0.01514405	0.921957500012161	0.695337197663355	0.821938997433337	-0.00609848104171308	0.925121165087104	1.48456606423162	3.91260537742691	2.63552122852276	1.60613686415169e-05	0.00192746239553809	0.0370603768017915
CG_AKR1C1	0.5319952	0.43794525	0.545437	0.10749175	0.0134417999999999	-0.09404995	0.42815886261543	0.627167050717532	0.627167050717532	-0.0479798638437603	0.642494359705623	5.07967157378148	14.273015729	3.648093529	0.0306219800997703	0.000575164893864442	0.00281426306128049
CG_AKR1C2	0.5359431	0.5545139	0.50826355	-0.0462503500000001	-0.0276795500000001	0.0185708	0.0506979851955667	0.305622459358386	0.387651105343026	-0.0613300425569238	0.245763226110656	6.89292720539808	21.8685588020665	3.17260840720043	0.0550573334103866	0.0221228101621012	0.0013507219573699
CG_AKR1C3	0.69374285	0.79658065	0.776346	-0.02023465	0.08260315	0.1028378	0.686017125117228	0.449036822040911	0.262833842015551	-0.000774408921732365	0.994848834795861	2.31049057018784	5.75568226927851	2.49110831420125	0.00208264168324045	0.000177613425747464	0.000466507514146822
CG_AKR1C4	0.7184628	0.7367394	0.73914005	0.00240065	0.0206772500000001	0.0182766000000001	0.741774618113792	0.370702569975768	0.683512859116054	0.0229735169463592	0.785354364256054	2.69818112364434	3.82463597112509	1.41748674231302	0.0119299906160995	0.00149436094085622	0.000241335732596552
CG_AKR1CL1	0.73250385	0.70460305	0.752711	0.04810795	0.02020715	-0.0279008000000001	0.265687140281729	0.265687140281729	0.404587405685253	0.119311612033253	0.194302900162227	6.83139578	7.72552549	1.68589992941319	0.0024310527050548	0.000125847239856756	0.00148479720648855
CG_AKR1D1	0.7405199	0.72390285	0.6960529	-0.02784995	-0.044467	-0.01661705	0.271324479689402	0.372198711644079	0.995617054889943	-0.0432913924680243	0.526827769285808	1.24695903570628	1.53634308135153	1.23207181419665	0.000532229686179569	9.31217876073963e-07	3.87397765240599e-05
CG_AKR1E2	0.5338814	0.5148004	0.5145032	-0.000297199999999886	-0.0193782	-0.0190810000000001	0.699374199935276	0.941181370674482	0.600256233825177	-0.0327442166685937	0.497273519433695	23.84827195017	6.20530088	1.964380618	0.000553754364576579	1.19430304920007e-06	0.000141930560634718
CG_AKR7A2	0.13001245	0.1346311	0.1328987	-0.00173240000000002	0.00288624999999998	0.00461865	0.952477909353765	0.998265735385231	0.998265735385231	0.00378449279420865	0.942955071225684	1.19303182556249	1.34846822340782	1.13028688297736	0.000455816742234232	0.000142357849230118	0.00531434708922068
CG_AKR7A3	0.4269857	0.34724875	0.33322575	-0.014023	-0.09375995	-0.07973695	0.73193112361092	0.00176765261264977	0.00437498219057109	-0.0549376296162865	0.282887778518653	1.23778241180367	1.50852949396001	1.21873560294156	9.07760262953777e-06	2.26789063622614e-05	0.00288624498691727
CG_AKR7L	0.4604929	0.46986295	0.48121435	0.0113514	0.02072145	0.00937005000000002	0.17979920720867	0.236490071437079	0.798951361668102	0.0848115744178957	0.108167233889885	1.2587104524744	1.55107064425982	1.23226961467642	0.000870114416466311	3.31673038141843e-07	3.05604231811128e-05
CG_AKT1	0.69942055	0.7245059	0.68295215	-0.0415537500000001	-0.0164684	0.02508535	0.211656982710744	0.540473999029069	0.659067916549889	-0.0125017096575375	0.675174587932034	1.32786418520264	1.54387258148733	1.16267356156739	0.000149345214949086	5.5415918761239e-07	0.000454228066894445
CG_AKT1S1	0.08489837	0.083910625	0.08155354	-0.00235708499999999	-0.00334482999999999	-0.000987744999999998	0.557758679077057	0.765763173528629	0.627167050717532	-0.00482023092196995	0.88748998841166	2.05258438511771	4.1215206290579	2.00796647335965	0.000268731138089002	2.72816845666947e-06	0.00182692355186343
CG_AKT2	0.25015725	0.2367924	0.2201917	-0.0166007	-0.02996555	-0.01336485	0.975467022462756	0.72301623435818	0.881884014196263	-0.0297760083395657	0.494777208389133	1.25630267933745	1.55227162435896	1.2355872910958	8.46268924540686e-06	1.40221122864768e-08	3.20873226902635e-05
CG_AKT3	0.8259625	0.8305956	0.8195871	-0.0110085	-0.00637539999999992	0.00463310000000006	0.0328005619598346	0.445886468909586	0.355154891702913	-0.00687584013292224	0.849217880149708	1.59095571168956	1.80417493923469	1.13401958708121	0.0036518555485522	3.42450752259602e-05	0.000936798208109101
CG_AKTIP	0.1168032	0.10899045	0.11070575	0.00171529999999999	-0.00609745	-0.00781274999999999	0.97936311445764	0.878181604424589	0.97936311445764	1.56965261191623e-05	0.999740447430805	1.98582337225309	2.41747107343401	1.21736459909381	0.0167383585915539	0.000758329651260847	0.000337590614769258
CG_ALAD	0.2128532	0.2434386	0.22789825	-0.01554035	0.01504505	0.0305854	0.656114505448326	0.271324479689402	0.24480768873179	-0.0351275046535828	0.608492977029924	1.95891560196171	2.64341981585935	1.34943017106615	0.00301818000858632	0.000218675177144894	0.000470450565007825
CG_ALAS1	0.3254881	0.3456269	0.3197297	-0.0258972	-0.0057584	0.0201388	0.910852936555412	0.945483759622715	0.972184162643969	-0.0139186889722413	0.82224463698972	1.46360464767056	1.78545429776004	1.21990204158051	0.00021800150104361	1.26945538868554e-06	3.83740005862537e-05
CG_ALAS2	0.76943555	0.7581111	0.77976765	0.0216565499999999	0.0103321	-0.0113244499999999	0.687091197243966	0.367626806695193	0.0591480284066198	-0.0254487740831116	0.762063033794926	2.1419029495438	18.0420434154439	8.42337110525326	8.61956242346245e-05	8.89353200452355e-08	8.23163353082577e-05
CG_ALB	0.7941343	0.78108725	0.77384075	-0.00724650000000004	-0.0202935500000001	-0.0130470500000001	0.895187663927421	0.0463139194373277	0.443211752998283	-0.0373964642824374	0.52732142625959	1.3707740351993	1.55630622980464	1.13534848913182	6.72991757329551e-05	1.03797279410473e-06	0.00247441322655477
CG_ALCAM	0.10889765	0.1034054	0.10365865	0.000253249999999997	-0.00523900000000002	-0.00549225000000002	0.992990127868944	0.497514386618546	0.363195243905064	0.00160101025806339	0.958576166027847	1.27234883916772	1.94368919342563	1.5276385953219	0.00100570062543018	2.15076194854025e-08	2.95062351311736e-05
CG_ALDH16A1	0.7316076	0.73139	0.7123912	-0.0189988	-0.0192164	-0.00021760000000004	0.995009602448105	0.748011178883137	0.897408098539422	-0.00252855354339733	0.95273467941612	1.96609057943563	2.91228936681139	1.48125900061398	0.00174068363455898	3.52940576100939e-05	0.00149716943620744
CG_ALDH18A1	0.07724507	0.075817845	0.074488585	-0.00132926	-0.002756485	-0.001427225	0.759097838492289	0.999397740346635	0.403421067505917	-0.00151996272926549	0.973531754960429	1.29756930550235	1.87992057748278	1.44880167056277	5.01430788538409e-05	3.71988842759747e-09	0.000130809386012009
CG_ALDH1A1	0.6733604	0.6806456	0.66834265	-0.01230295	-0.00501774999999993	0.0072852000000001	0.716411656683726	0.999890969658817	0.426293461345495	0.158582895463549	0.281675230703287	3.63462570627521	4.29206957645819	1.18088351409827	0.0951936383688829	0.0288019907905306	0.00103057745103697
CG_ALDH1A2	0.3743652	0.3294323	0.3138881	-0.0155442	-0.0604771	-0.0449329	0.711728652167124	0.00485529135806029	0.0378286410614743	-0.0924675859637251	0.0267405417499983	2.24114243065773	3.15046713589487	1.40574159535692	0.0116309454964307	0.000582873827566281	7.11034084745393e-05
CG_ALDH1A3	0.372222	0.3134321	0.2339343	-0.0794978	-0.1382877	-0.0587899	5.91299175511928e-07	1.96117455608658e-10	0.102623846331169	-0.180423139819938	3.19539107245868e-07	1.33074728688717	1.43985218864498	1.08198769430748	0.00223048020768031	4.28727974271444e-05	0.00186278628084544
CG_ALDH1B1	0.1236389	0.1255476	0.1369042	0.0113566	0.0132653	0.00190870000000001	0.990774650947514	0.555074382770743	0.842628651159718	0.0131057228393628	0.856822749251491	2.51983158927651	3.06931281546679	1.21806267868403	0.01854845135051	0.00314601234038599	0.00156933626914405
CG_ALDH1L1	0.50408385	0.5575466	0.56069715	0.00315054999999997	0.0566133	0.05346275	0.539437062568894	0.00874742628926684	0.0992070349825144	0.111675006761125	0.00118704272363007	2.83353797984563	5.4800232010888	1.93398614737726	0.00213691656462956	4.61608203983956e-05	0.000118640128122012
CG_ALDH1L2	0.2664509	0.24181275	0.20562375	-0.036189	-0.0608271500000001	-0.02463815	0.666412929932092	0.843933859270771	0.666412929932092	-0.03804775760371	0.405571306609656	2.07495345437443	2.73188629479406	1.31660124184216	0.00771473931555413	0.000290664683003678	0.000505738884049495
CG_ALDH2	0.2489251	0.15212045	0.1466341	-0.00548635000000003	-0.102291	-0.09680465	0.864151401204163	0.0648642687388524	0.232875862754867	-0.0711434163033656	0.110662642425325	1.48334309495989	2.70661526127065	1.82467243786499	4.359805852616e-05	3.82949718079455e-08	0.000267198919280432
CG_ALDH3A1	0.5054702	0.4998969	0.5325989	0.032702	0.0271287	-0.0055733	0.0117610255474044	0.304784204685143	0.304784204685143	0.0324965386329152	0.285976202916372	5.00154336113486	3.93198571	2.588658096	0.000767670682202432	3.93872972132912e-06	8.89340673490554e-05
CG_ALDH3A2	0.14238715	0.1366921	0.1313464	-0.00534570000000001	-0.01104075	-0.00569505000000001	0.312782185644891	0.572654849949571	0.995490005960799	-0.00996963496019208	0.82771629105174	1.65309890180146	2.01146304134587	1.21678324216046	0.0048875140936426	2.72816027215243e-05	0.000799705409035597
CG_ALDH3B1	0.52706845	0.5635794	0.4753598	-0.0882196	-0.05170865	0.0365109499999999	0.00416669002945991	0.706599195847357	0.072293431307923	-0.0338026139706273	0.289462485032991	7.523826842	11.25336458	14.1168334267851	0.00343185552443017	2.08198142402823e-05	0.000423778658435205
CG_ALDH3B2	0.49822835	0.4199125	0.4423283	0.0224158	-0.05590005	-0.07831585	0.2396022676005	0.019701784116159	0.00193207540847973	-0.0534311937594544	0.182536093086365	6.83051146632772	23.6385177326123	3.4607244053601	0.00860603851404288	0.00296860295386873	0.000204336871911506
CG_ALDH4A1	0.437628	0.41371035	0.4214322	0.00772184999999997	-0.0161958	-0.02391765	0.166037289290555	0.160701630390613	0.96152122609778	-0.010236384115313	0.712963348016845	1.7798264021859	2.51484374435016	1.41297136690497	0.000390951432265953	1.04102636652375e-05	5.59433726155093e-05
CG_ALDH5A1	0.15928275	0.1490918	0.1800716	0.0309798	0.02078885	-0.01019095	0.980954463958575	0.937502699053248	0.980954463958575	-0.0033932868534496	0.950588030264685	1.30707463870273	1.52923722250183	1.16996931714596	0.00131480412893334	6.16883084739215e-05	0.00023689039594311
CG_ALDH6A1	0.07482855	0.0718489	0.07256229	0.000713390000000008	-0.00226625999999999	-0.00297965	0.765273195740802	0.855779373437478	0.467030988405816	-0.00513552186653267	0.917633701262319	1.39356212808094	1.73645175369343	1.24605262923203	0.00215730891157506	2.10179973059184e-05	0.00191733698892009
CG_ALDH7A1	0.1659083	0.15594805	0.1508347	-0.00511335000000002	-0.0150736	-0.00996025	0.941181370674482	0.600256233825177	0.504120853489654	-0.0446099450372713	0.354979230356479	1.3084984151844	1.64903696853844	1.26025140680515	0.0002203206931105	2.76113365276316e-06	0.00189496095136434
CG_ALDH8A1	0.5661068	0.5844724	0.59601925	0.01154685	0.02991245	0.0183656	0.765763173528629	0.26999967167738	0.370138738185771	0.0509877570758488	0.455969017022255	1.26997981341697	1.5975415083601	1.25792669417461	0.000193591185174911	9.36982640989437e-07	0.000339073566533711
CG_ALDH9A1	0.085144765	0.081537835	0.084778	0.00324016499999999	-0.000366765000000019	-0.00360693000000001	0.73193112361092	0.990903256885409	0.990903256885409	-0.000499099090335183	0.992222008827532	1.29871625860991	1.56921376531463	1.20828068095047	0.000586304493331523	1.75188668589084e-05	0.00213970978629636
CG_ALDOA	0.1444335	0.1463403	0.11946815	-0.02687215	-0.02496535	0.00190679999999999	0.017388407753565	0.000696050659528491	0.822062645035015	-0.0333845896080459	0.243163694327005	2.00226767539659	2.79909668356979	1.39796327831911	0.00154960089309866	7.23730554853221e-05	0.00047148234181037
CG_ALDOB	0.7091396	0.69743845	0.7213199	0.02388145	0.0121802999999998	-0.0117011500000002	0.85283384171513	0.85283384171513	0.996921283334837	0.0906728495795744	0.279777507148289	4.79525402161494	6.557501402	1.972792872	6.58371299395087e-05	6.93639949439457e-07	0.00141684708320488
CG_ALDOC	0.09343502	0.094110995	0.092872275	-0.00123872	-0.000562745000000003	0.000675974999999995	0.34573267443313	0.437513715045492	0.937502699053248	-0.0151644387907368	0.781819423399181	1.60100964142206	2.18848657946228	1.36694153666583	0.00124374634356037	4.20806075834247e-05	0.000195704890799306
CG_ALG1	0.144331	0.1334715	0.1331277	-0.000343799999999977	-0.0112033	-0.0108595	0.85108897305749	0.830946182847533	0.995319172553491	0.00767016075145217	0.892831628409472	2.7423439250869	5.24252137894998	1.91169361763545	0.00107178347886859	1.1679345097564e-05	0.00313234159032557
CG_ALG10	0.081335615	0.07876883	0.08088493	0.0021161	-0.000450685000000006	-0.002566785	0.767614562774118	0.830946182847533	0.272989974317546	0.00496767239622659	0.930469912367243	1.50708301761307	2.30262995706657	1.52787200847998	0.000103101995565378	8.45328088827398e-06	0.000586240683769961
CG_ALG10B	0.08995745	0.089364965	0.084946455	-0.00441851	-0.00501099499999999	-0.00059248499999999	0.541243098374871	0.541243098374871	0.437513715045492	-0.00330810161506784	0.951826949859976	1.72856289915166	2.2245864718379	1.28695720180601	0.00122524414147925	3.52572829912538e-05	0.0116885684344401
CG_ALG11	0.085240415	0.086508255	0.083682295	-0.00282596	-0.00155812	0.00126784000000001	0.963945243664875	0.864282779050773	0.922816794589152	-0.00292484005509682	0.943004274015109	1.88903423545427	2.35405691829765	1.24616953685413	0.0212278208837899	0.00122926885812395	0.00042914336873049
CG_ALG12	0.1239178	0.1184066	0.12906845	0.01066185	0.00515065000000001	-0.00551119999999999	0.938851925682283	0.904834627990402	0.99663633048196	-0.00448310511810563	0.918222935240574	1.65002495941833	2.46291783628033	1.49265489726201	0.000959909151994862	5.31653665129242e-06	0.000267243714408227
CG_ALG13	0.07265045	0.07122214	0.076442595	0.005220455	0.003792145	-0.00142831	0.0143161169742576	0.0847356207477419	0.0143161169742576	-0.00226307242936906	0.950861727039133	1.22812570842737	1.43808183231214	1.17095654169932	0.00130079593885263	1.47746970076287e-05	0.00132073259879054
CG_ALG14	0.094834325	0.08653834	0.09566643	0.00912809000000001	0.000832105	-0.00829598500000001	0.956964735555039	0.367626806695193	0.248548218323673	0.00236785938839263	0.954779987491867	2.10139832716536	3.748797475486	1.78395377355367	0.000584692343380441	3.37286375133641e-05	0.00109748369009215
CG_ALG1L	0.7547337	0.7091763	0.7013873	-0.00778900000000005	-0.0533464000000001	-0.0455574000000001	0.578600141650845	0.265687140281729	0.578600141650845	-0.0176344436008307	0.848393540425355	4.88568249753098	12.3133073563158	2.52028398540807	0.0351313612343564	0.0102293664770473	6.73382155845373e-05
CG_ALG2	0.10196825	0.099002345	0.10181825	0.00281590500000001	-0.000150000000000011	-0.00296590500000002	0.90479768209012	0.333784268881491	0.617194991474269	0.00675868154526714	0.930711677486936	1.27938417377968	1.90775770668693	1.49115312334281	3.18387130416181e-05	2.94101347548582e-07	0.000105060847815465
CG_ALG3	0.08308549	0.08210684	0.08221198	0.000105140000000004	-0.000873509999999994	-0.000978649999999998	0.526181591714414	0.554459640387223	0.270746191808513	-0.00625908387408801	0.850441495338932	1.20567665119996	1.56110389000856	1.29479482617073	0.000100265251533238	1.38272894985552e-08	5.66310850491355e-05
CG_ALG5	0.07656982	0.075821405	0.0763692	0.00054779499999999	-0.000200619999999999	-0.000748414999999988	0.997039617181521	0.95263903790877	0.997039617181521	-0.00679478376962083	0.884947502113381	1.17391811976983	1.40996566141749	1.20107666597219	0.000233477320597779	6.52619199078152e-05	0.00124806920213162
CG_ALG6	0.11202835	0.1072136	0.1063008	-0.000912799999999991	-0.00572755	-0.00481475000000001	0.829553062191961	0.73193112361092	0.343084586942425	1.02824866152252e-05	0.999839754564005	1.7714828784991	2.1382249489103	1.20702546711709	0.00227864797970321	3.13013608680566e-05	0.000334768532324389
CG_ALG8	0.07096998	0.07230137	0.07069869	-0.00160268	-0.000271289999999993	0.00133139	0.972698928088537	0.972698928088537	0.855779373437478	0.00782148249517065	0.874847733456953	1.41036409652639	1.68096644184828	1.19186701220512	0.000813799864418892	8.78087290471387e-05	0.000553235570646078
CG_ALG9	0.09986868	0.09746163	0.101137	0.00367537000000001	0.00126832	-0.00240705000000001	0.214331426828046	0.816526836012653	0.255103473096975	-0.000954648979881418	0.977959518598051	1.35340761146901	1.79112170565668	1.32341630893635	8.11712226357502e-06	5.22498631136825e-07	0.000158975626536168
CG_ALK	0.51255635	0.52606595	0.50347115	-0.0225948	-0.00908520000000002	0.0135096	0.967068491755594	0.522866777932628	0.757597817254703	0.00321158630431492	0.911507743665073	1.37117414542118	1.93032482580085	1.40778969049764	0.000314797401625186	5.62454142662682e-07	0.000117388504555851
CG_ALKBH1	0.09094308	0.085636505	0.08393393	-0.001702575	-0.00700915000000001	-0.00530657500000001	0.952477909353765	0.585969749287592	0.986822798393034	0.00750388791654624	0.887172338266118	1.28515904893715	1.67222841221912	1.30118401578551	9.11688660894073e-07	4.05133632409618e-07	0.00461099080799052
CG_ALKBH2	0.08734531	0.08917201	0.08586124	-0.00331076999999999	-0.00148407	0.00182669999999999	0.792013031523816	0.792013031523816	0.544142503082887	-0.00790368445831565	0.846802935963659	1.36226315692671	1.79570123075443	1.31817499550202	1.43904792135092e-05	1.09219652960597e-07	2.46733989954883e-05
CG_ALKBH3	0.36848705	0.36270735	0.37914895	0.0164416000000001	0.0106619000000001	-0.0057797	0.993586304359112	0.949928881821486	0.99882208604913	-0.0078257813599719	0.839531440628939	1.41986882634939	2.15913865317056	1.52066065054889	0.000121195698508225	2.7381030825933e-07	0.000159417161901589
CG_ALKBH4	0.09043638	0.08624905	0.08747297	0.00122392	-0.00296341	-0.00418733	0.961039024210678	0.912036599084078	0.7042687177124	0.0135877519782942	0.774752709788998	1.82298938075745	2.75657047480917	1.5121154867418	0.00686651312029651	0.000328102764053064	0.00029534346748731
CG_ALKBH5	0.09998616	0.10527045	0.0998023	-0.00546815	-0.000183859999999994	0.00528429000000001	0.490730511360967	0.490730511360967	0.417310705626534	-0.0136471196269516	0.733677867547993	1.30480253781471	1.54548656890092	1.18446011876196	0.00175120330599551	6.06757700004355e-06	0.000448854336885573
CG_ALKBH6	0.1094799	0.1085463	0.10661495	-0.00193135	-0.00286495	-0.000933600000000007	0.843933859270771	0.988261077643524	0.961917646345761	-0.00810435213919323	0.859431865739115	2.79479076747204	4.46404983198563	1.59727514629779	0.00312291914297479	0.000569713180921586	0.000938098564242437
CG_ALKBH7	0.10095955	0.08901767	0.09705833	0.00804066000000001	-0.00390122000000001	-0.01194188	0.124190499984235	0.722233560535225	0.0887151379910089	-0.037908098939941	0.504680952556185	1.98870553922454	2.60694718586145	1.31087641405071	0.000644254230198433	1.81066658143179e-05	0.00391702489628935
CG_ALKBH8	0.083051485	0.08261894	0.082253265	-0.00036567500000001	-0.000798220000000016	-0.000432545000000006	0.995689189334516	0.336404875586981	0.794824122019366	-0.0205955323880902	0.669470300731814	1.78748167157835	2.36245029970518	1.32166406921483	0.0128394297163254	0.000166823915116107	1.1480874759327e-05
CG_ALLC	0.8314547	0.83211425	0.81890635	-0.0132079000000001	-0.01254835	0.000659550000000064	0.26999967167738	0.326721420163834	0.664322765858867	-0.0786194820446538	0.0546666550427118	6.427136792	8.44570627	2.84375589763506	0.000284275192163783	3.29482335843283e-06	0.00313840110079058
CG_ALMS1	0.094587055	0.09487126	0.093452705	-0.001418555	-0.00113435000000001	0.000284204999999996	0.993732435984299	0.927064655354968	0.765273195740802	-5.58426043067991e-05	0.999102775283852	2.08747418159783	2.7797123438723	1.33161519714922	0.00412526861934733	2.98102851282457e-05	0.00118704651335685
CG_ALMS1P	0.6944941	0.6837202	0.7154923	0.0317721	0.0209982	-0.0107739	0.76954696275513	0.965898148880028	0.995617054889943	0.0390682589071971	0.567952072618632	1.63039545478344	2.50942124851942	1.53914882500254	0.00650858445548053	3.14429028352775e-05	5.2039498519941e-05
CG_ALOX12	0.59058835	0.5282963	0.6306151	0.1023188	0.04002675	-0.0622920499999999	5.2550927053252e-05	0.160701630390613	0.0448810725248843	0.0858458782204299	0.0394340385213993	2.62251054302494	8.412892599	3.508460959	0.000105844586136412	5.75389050119687e-07	0.000893546330463773
CG_ALOX12B	0.346211	0.3217072	0.4024715	0.0807643	0.0562605	-0.0245038	0.474122773607492	0.82676732045357	0.278239153195132	0.032199217214599	0.413917430415665	4.76738481360398	31.23689017	7.52401271	0.000516951253624428	0.000128831437661333	0.000312958677097655
CG_ALOX12P2	0.5993181	0.6452108	0.6454932	0.000282400000000016	0.0461751	0.0458927	0.912338665589007	0.215352037224862	0.0828159699491672	0.139586946165914	0.00284579050945505	2.16807163603435	5.4684727899374	2.52227495579429	0.000468887243084667	1.44302125120109e-06	1.27461606040748e-05
CG_ALOX15	0.3766885	0.46904215	0.5298477	0.06080555	0.1531592	0.09235365	0.00163197566925766	9.57023478420638e-06	0.504120853489654	0.200476790780865	2.69940339949157e-05	1.9418142405179	2.48109181710391	1.27771841679468	0.00250924554552743	0.000155601326085931	0.000211622017757987
CG_ALOX15B	0.49292255	0.3461958	0.2190122	-0.1271836	-0.27391035	-0.14672675	0.00386090824467955	1.0261234084652e-09	0.00710129679660687	-0.346568660824122	8.46578696353831e-07	4.35225060435532	11.2922280409048	2.59457211163451	0.00829338408165788	0.0028410596721256	0.00110339283246504
CG_ALOX5	0.5688862	0.4976595	0.580202	0.0825425	0.0113158	-0.0712267	0.109032874037622	0.950219852275428	0.141029357094013	0.0411549774384851	0.181638743127548	2.63599642101138	3.46221844302059	1.31343821843742	0.0309849402012002	0.00306579908223417	0.000123919319596572
CG_ALOX5AP	0.7476703	0.7455621	0.74895605	0.00339394999999998	0.00128574999999997	-0.0021082	0.630688574422087	0.995617054889943	0.965898148880028	-0.0130522635335281	0.848742341090042	1.55259325804268	2.23004170798935	1.43633349973496	5.58359061747988e-05	2.35082760292371e-06	0.00283684236331892
CG_ALOXE3	0.106925	0.1002512	0.1014122	0.001161	-0.00551280000000001	-0.00667380000000001	0.203751758433188	0.666478204158061	0.0806183134697147	-0.00189850267584221	0.950331855926558	2.57398992278045	19.1865367219046	7.45400615289867	3.15520991163345e-06	3.96753177757052e-08	0.00072647774234911
CG_ALPI	0.74241745	0.7506775	0.740746	-0.00993149999999998	-0.00167145000000002	0.00826004999999996	0.997259156069844	0.243004088994866	0.316093648643098	0.0750738764061427	0.0851111772150749	2.98191100255098	7.145264875	2.689142955	0.00332216726425609	2.4790018050421e-05	1.0571303891543e-05
CG_ALPK1	0.7871702	0.8020002	0.8067632	0.00476299999999996	0.019593	0.01483	0.910244758326332	0.15886588241507	0.624977343044665	-0.0128764991355796	0.721807044400655	1.70801783435753	8.078600685	4.882622865	2.78143374724069e-05	7.80013032583652e-06	0.000443702966922036
CG_ALPK2	0.7416479	0.7585488	0.7050368	-0.053512	-0.0366111	0.0169009	0.292182792174751	0.497514386618546	0.943469817160642	0.0113184570483209	0.854769484591703	6.53476877	7.63066871	1.52016353118332	0.00250263020140632	8.13993734500296e-05	0.0153326425072593
CG_ALPK3	0.758471	0.7587697	0.75869715	-7.2549999999949e-05	0.000226150000000036	0.000298699999999985	0.97936311445764	0.699374199935276	0.941181370674482	0.0213996658523757	0.657371005124592	5.25667464	7.87828894	6.39114124507374	0.00295488373427428	6.06860544631466e-05	0.00414922234345984
CG_ALPL	0.44122925	0.46563065	0.5157951	0.0501644500000001	0.07456585	0.0244014	0.591098708980023	0.0782392274799306	0.527812620676303	0.0467459658169589	0.138045797410475	3.48522746146107	32.9306751340293	9.44864445668752	0.00235506051470117	9.94221834466496e-06	0.000787929346273546
CG_ALPP	0.7151805	0.6716608	0.69320315	0.02154235	-0.02197735	-0.0435197000000001	0.997100905664073	0.874464370663949	0.463750348423243	-0.0126417869756145	0.817682245502997	1.34540807438645	1.66655763423096	1.23870048497439	0.000194149380543882	1.61413499863297e-05	0.000146187064622995
CG_ALPPL2	0.78831485	0.791791	0.8064898	0.0146988000000001	0.01817495	0.0034761499999999	0.563388142511599	0.238459009684319	0.855779373437478	0.0405311445532161	0.414206921068326	1.98588792364691	51.1466960267082	25.7550768186261	4.94810843119199e-05	9.99227348969876e-09	0.000110876644670519
CG_ALS2	0.09164619	0.095404675	0.09355229	-0.001852385	0.00190609999999999	0.00375848499999999	0.97936311445764	0.995689189334516	0.97936311445764	-0.00218657368534907	0.963855866899354	1.48191113100185	1.90265552455332	1.28392012499901	0.000169383213036071	1.21722778578487e-06	0.0012412348796806
CG_ALS2CL	0.7407066	0.7301887	0.7431942	0.0130055	0.00248760000000003	-0.0105179	0.816526836012653	0.934866815625451	0.635058619351298	-0.0167363497758379	0.62852895025068	3.311020475	5.942691305	1.82128644198997	0.000122372073710466	2.52027620641646e-08	2.26192053607123e-06
CG_ALS2CR11	0.55757265	0.5295386	0.5463238	0.0167852000000001	-0.01124885	-0.02803405	0.652506428095653	0.937502699053248	0.652506428095653	0.0291820817502036	0.594008313391967	2.92833217853435	5.0489202	1.74396834	0.000427711761361176	3.92254378167024e-06	0.00087847754962991
CG_ALS2CR12	0.8402391	0.849787	0.8387007	-0.0110863	-0.00153840000000005	0.00954789999999994	0.490980372462395	0.885551910972241	0.765763173528629	0.0106527387865895	0.876302126232449	2.28708430340006	3.83064253226499	1.67490220039997	0.000502667119393178	0.000126859065446991	0.00768338955588955
CG_ALS2CR4	0.0880127	0.09225317	0.08742924	-0.00482392999999999	-0.000583459999999994	0.00424047	0.268986431613944	0.434887427701601	0.373821255647258	-0.0539725458107001	0.129107868678607	1.8653139034432	2.32874967709521	1.2484492142564	0.000323860025208623	3.44895539672791e-06	0.000722683101551899
CG_ALS2CR8	0.054703145	0.05464967	0.0567653	0.00211563	0.002062155	-5.34749999999973e-05	0.342053650454315	0.342053650454315	0.573804018263962	0.0078332513326395	0.854307366156835	1.5682983426759	2.87418601632288	1.83267809326305	2.21205306640391e-05	5.35677868146154e-07	0.00509294151769223
CG_ALX1	0.3053108	0.2335237	0.1614425	-0.0720812	-0.1438683	-0.0717871	0.00170698044560735	1.31437809325341e-06	0.00170698044560735	-0.172038803938294	0.000482278942640934	1.59150930513261	1.82500142451151	1.14671112423024	0.027756637370611	0.00163472083734133	1.44192556444023e-05
CG_ALX3	0.55220705	0.5282545	0.5463632	0.0181087	-0.00584384999999998	-0.02395255	0.938851925682283	0.881884014196263	0.72301623435818	-0.0196838380524258	0.651793571609139	3.08098492773551	7.53219039856796	2.44473458171184	0.00483307069742477	0.000195013208765731	9.93549526788285e-05
CG_ALX4	0.35412875	0.30488265	0.2811392	-0.02374345	-0.07298955	-0.0492461	0.166352926247143	0.00179804436387609	0.00938700469450493	-0.0871352549117759	0.000147137309333787	4.72030874155139	44.5984796182753	9.44821240731332	0.00682355513718761	9.45547061043332e-05	0.00406208668318541
CG_AMAC1	0.48533325	0.48504195	0.4847359	-0.000306050000000002	-0.000597349999999996	-0.000291299999999994	0.699374199935276	0.999633292157728	0.699374199935276	-0.125487731111416	0.395406308902842	2.77586439310948	9.160632318	3.444155488	0.00141767657055427	4.2768558047349e-06	0.000637569522029617
CG_AMAC1L2	0.70144965	0.66812	0.67154775	0.00342774999999995	-0.0299019	-0.03332965	0.627167050717532	0.26999967167738	0.0878664139416911	-0.0387437750453179	0.707825589813637	2.28107988281068	4.29730261305432	1.88388957591406	0.00109361302681375	1.454044093126e-05	0.000963056529064416
CG_AMAC1L3	0.42544465	0.4305998	0.4227437	-0.00785610000000003	-0.00270094999999998	0.00515515000000005	0.999991736274292	0.960171518075768	0.692660139513439	-0.0151363651605478	0.85710259436586	1.51543077303297	3.59794355294164	2.3742051547104	0.000227200952665821	8.7790442583913e-09	0.000102492449926212
CG_AMACR	0.11818375	0.11705995	0.1214331	0.00437315000000001	0.00324935	-0.00112380000000001	0.00036996915721299	1.56386646965601e-08	5.50728986995486e-05	-0.0865497528943	0.0521543279409131	2.54382853978316	7.20067837214042	2.83064611451927	0.000694556710211898	5.96125841629955e-05	3.60726120443964e-05
CG_AMBN	0.6581741	0.6179553	0.62551325	0.00755795000000004	-0.03266085	-0.0402188	0.999325913718493	0.968289837864919	0.837777479258822	0.00849020983284134	0.934568394166978	4.96734222	7.20154283	5.54463899339874	0.000707832686359391	7.83675436022659e-07	9.43888044133804e-06
CG_AMBP	0.7169259	0.71710645	0.7229384	0.00583195000000003	0.00601250000000009	0.000180550000000057	0.765931452348224	0.918805221412117	0.990019328883309	0.0224359696256156	0.807825793634103	6.95237914044	8.8612801	4.29021972398658	0.00104486483934427	1.5437405955088e-05	6.24810707669335e-05
CG_AMBRA1	0.7504568	0.7475153	0.7467008	-0.000814500000000051	-0.00375600000000009	-0.00294150000000004	0.717290124426839	0.43979864112098	0.505814556980851	-0.0237666806111913	0.53163112508443	1.78187321121368	8.0674334665	4.6006693065	7.99503104499994e-05	1.75108068755125e-07	0.000404864122265578
CG_AMD1	0.08164179	0.0786588	0.07983724	0.00117844	-0.00180455	-0.00298299	0.639329384660906	0.354638143968256	0.297903793197518	-0.0491311631409308	0.195450936708327	1.5214235455378	1.84004134848382	1.20942084397241	0.0077251495292048	2.33759153524591e-05	0.000774725212645293
CG_AMDHD1	0.1543027	0.17222	0.159546	-0.012674	0.00524329999999998	0.0179173	0.974752298125031	0.974752298125031	0.754653240706501	-0.00178779093025967	0.963771027959179	2.47291626542196	5.96918094538678	2.41382250942017	0.00162543868443015	1.00302425526805e-05	0.000951683887529271
CG_AMDHD2	0.49880635	0.50557005	0.51899	0.0134199500000001	0.0201836500000001	0.00676369999999998	0.987410626152937	0.922816794589152	0.864282779050773	0.0039611913856794	0.922863766836317	1.40297911428678	2.53856285517456	1.80940887096888	8.34433147457251e-05	2.60880643677004e-06	0.000276007564322495
CG_AMELX	0.771579	0.7545123	0.76608295	0.0115706499999999	-0.00549605000000009	-0.0170667	0.999890969658817	0.952256279729904	0.952256279729904	-0.0147641195648587	0.9206635811379	2.12949981872542	3.65264643569574	1.71526027078132	0.00220315460532693	0.0003095113234523	0.00042491529778387
CG_AMELY	0.7837075	0.7830629	0.7963891	0.0133262000000001	0.0126816000000001	-0.000644599999999995	0.686017125117228	0.686017125117228	0.994161229482218	0.0337909273648411	0.778106163802047	9.17745445470291	4.59192596	2.249509456	0.00281487387352358	9.21015795692143e-06	0.000512547928734495
CG_AMFR	0.74527365	0.7552856	0.725827	-0.0294586	-0.01944665	0.01001195	0.784769805944256	0.927220781759783	0.927220781759783	-0.0195077160255139	0.662182932178887	1.86266076194271	2.32311187457478	1.24720073673096	0.0108268156703919	0.000690555523788146	0.000642400205330105
CG_AMH	0.4410112	0.42569665	0.44278315	0.0170865	0.00177195000000002	-0.01531455	0.878181604424589	0.995689189334516	0.699374199935276	0.0328189276071718	0.496292049355878	3.004715626	5.68377806	5.58304289082808	0.000212601245280368	1.37116479265294e-05	0.00165063265616085
CG_AMHR2	0.8108196	0.7918844	0.8125434	0.020659	0.00172380000000005	-0.0189351999999999	0.367626806695193	0.847488453948251	0.367626806695193	0.0703835957404177	0.401872154828184	2.24955643183459	4.01919898348115	1.78666288455958	0.000102603542762563	2.54862004388537e-08	3.55156034088183e-05
CG_AMICA1	0.75288615	0.74437955	0.75348505	0.00910549999999999	0.000598899999999958	-0.00850660000000003	0.617194991474269	0.538986287061257	0.538986287061257	0.0189628514762001	0.623637056429288	1.98038300960359	2.61112624503635	1.31849558008428	0.00256963081515087	5.21811097326758e-05	0.00559004973370338
CG_AMIGO1	0.064136825	0.066371815	0.066880265	0.000508449999999994	0.00274343999999999	0.00223498999999999	0.937502699053248	0.763383067997456	0.937502699053248	-0.00195940846953161	0.971455597824671	2.14538353283822	2.6265325071188	1.22427177561303	0.00309055166358923	0.000196066812840076	0.000743808699736534
CG_AMIGO2	0.104043	0.09755582	0.092287835	-0.00526798499999999	-0.011755165	-0.00648718000000001	0.4898514191897	0.227128798881962	0.948677350586462	-0.0223595061553186	0.600136562020616	2.10906332571141	6.01553451491116	2.85223039136677	0.000593235396930063	4.20162350362973e-07	2.10611232732163e-05
CG_AMIGO3	0.2700014	0.2752102	0.2911889	0.0159787	0.0211875	0.00520880000000001	0.984424666015624	0.874782825153401	0.968045974673851	0.0141533473308197	0.763349031653917	6.033863722	8.01665081	2.59617348387721	0.00339512362833594	0.000101172721069249	0.000753357976223298
CG_AMMECR1	0.1249733	0.13013655	0.12686015	-0.00327640000000001	0.00188685	0.00516325000000001	0.746825762301617	0.860255220526975	0.943469817160642	0.00490533793089979	0.873498083339778	1.91973820317609	2.85279876409954	1.48603531428388	0.000963201626687807	6.69151049497795e-06	0.000113525164292155
CG_AMMECR1L	0.3649574	0.29307725	0.3203678	0.02729055	-0.0445896	-0.07188015	0.918018425367236	0.722233560535225	0.605812715518473	-0.0189813219952304	0.738408728122594	1.2932482433913	1.6622673268953	1.28534280668058	0.000158741602475448	1.46674613744877e-07	6.91584268338069e-05
CG_AMN	0.61668725	0.4815749	0.50888695	0.0273120499999999	-0.1078003	-0.13511235	0.661222948826024	0.0282199756938459	0.00117431508121657	-0.0669738406442635	0.116013859114869	3.81977384676406	97.4197093933857	25.5040516275369	0.000784291603291393	7.6375247867533e-06	0.00185173760306038
CG_AMN1	0.08827637	0.089872465	0.09540152	0.005529055	0.00712515	0.00159609499999999	0.316093648643098	0.461071762856779	0.316093648643098	0.00596257694444455	0.891278926080655	1.58673125093572	6.24683366124806	3.93691978875706	0.000125534374927257	1.17457432754703e-08	6.05779860717989e-06
CG_AMOT	0.6231562	0.5589472	0.5372946	-0.0216525999999999	-0.0858615999999999	-0.064209	0.987410626152937	0.627167050717532	0.792013031523816	-0.011652728322813	0.775761489000814	1.6902286721802	2.74206125300823	1.62230193945964	0.000154938378162845	4.21206552384141e-07	7.88233048498322e-05
CG_AMOTL1	0.35979485	0.3897535	0.3555654	-0.0341880999999999	-0.00422944999999997	0.02995865	0.968618066726154	0.99375174944196	0.968618066726154	-0.00156296980296781	0.960491701756578	3.19001074396968	10.5756417282054	3.31523702489006	0.00976092180492149	0.000660741129185012	1.88046355195831e-05
CG_AMOTL2	0.52842145	0.4835617	0.42832075	-0.05524095	-0.1001007	-0.04485975	0.941181370674482	0.415365335523867	0.838570126687112	-0.0237749123914402	0.510609132268958	1.59889942579907	1.92124372735256	1.20160386347778	0.0240310694699697	0.00124004040069263	0.000363182667140518
CG_AMPD1	0.67738585	0.63139975	0.66202735	0.0306276000000001	-0.0153585000000001	-0.0459861000000001	0.522069494142809	0.099563966287185	0.161404435232415	-0.06652910007525	0.428203531059265	12.4619137096	15.33409415	82.7438950823138	0.005186633442951	0.00029515343723905	1.49176747865353e-05
CG_AMPD2	0.16203755	0.15193105	0.1587408	0.00680974999999998	-0.00329675000000001	-0.0101065	0.471068153481091	0.629547506559961	0.0674261974452548	-0.0108654122623446	0.682896351694849	5.930066692	8.53359989	8.26732189095833	0.0174005791793252	2.79260862529364e-05	0.000161096006200401
CG_AMPD3	0.316573	0.2696708	0.2608739	-0.0087969	-0.0556991	-0.0469022	0.0359706699833272	5.81673136774707e-05	1.36476651103612e-05	-0.0602724097408233	0.0271918709710473	4.55749619887238	16.0123189266064	3.51340258507911	0.0232980936175423	0.0030451049802545	9.90570822698769e-05
CG_AMPH	0.52548305	0.4958642	0.4653818	-0.0304824	-0.0601012500000001	-0.0296188500000001	0.0470348799073773	0.0214002206870997	0.22038839956529	0.011951269685367	0.748861856838482	2.10179892088193	3.02955442785711	1.44141021187026	0.00279300720391448	7.81538525468375e-05	0.000142324647211249
CG_AMT	0.5859802	0.51360275	0.4255655	-0.08803725	-0.1604147	-0.07237745	1.11022302462516e-16	0	2.52797782707148e-12	-0.323714994657564	6.22424086924664e-15	1.5919270845405	2.44191517838263	1.53393657416632	0.000438289459727605	9.11333201616748e-07	7.41037074585493e-05
CG_AMTN	0.5356279	0.54444005	0.5209186	-0.0235214499999999	-0.0147092999999999	0.00881215000000002	0.988261077643524	0.913475513339838	0.759097838492289	-0.020430145044088	0.824717440265178	3.402324086	7.290465766	2.89848365315725	4.79237634944755e-05	6.28019792391951e-09	9.03355701892766e-06
CG_AMY1A	0.7646666	0.744158	0.78315775	0.0389997499999999	0.01849115	-0.0205085999999999	0.66013986013986	0.66013986013986	0.66013986013986	-0.025977627872373	0.904095015755123	1.34355426780487	1.61255272586287	1.20021406243418	0.00110088220670352	0.00011853463626615	0.00903155939215269
CG_AMY2A	0.74040825	0.69824855	0.777641	0.0793924500000001	0.03723275	-0.0421597	0.66013986013986	0.66013986013986	1	0.167067981202508	0.435227309499441	1.4289438514113	2.0718060077278	1.44988622588744	4.00340132903089e-06	2.94282393295771e-07	0.00468658104828626
CG_AMY2B	0.85908255	0.8563712	0.86153795	0.00516675	0.0024554	-0.00271135	0.838570126687112	0.415365335523867	0.699374199935276	0.0924519874090493	0.202160475469203	1.67757282668908	1.96196736667705	1.16952738829781	0.00289251944207104	0.000128309915093996	0.00122280297478582
CG_AMZ1	0.65854035	0.66272845	0.6650737	0.00234524999999997	0.00653334999999999	0.00418810000000003	0.788500445013406	0.960368405226707	0.956809397278887	0.0106381724726204	0.721281993025197	4.3661736532578	38.5103507413918	8.82016012181684	0.0191970376295734	0.00128080661189181	0.00139105936864896
CG_AMZ2	0.080551935	0.08037541	0.079499805	-0.000875605000000002	-0.00105213	-0.000176524999999997	0.572654849949571	0.913475513339838	0.666412929932092	-0.00404305049643732	0.929599923843141	1.86625735524567	2.35009216762948	1.25925406859019	0.00666824455840761	0.000232266402126243	3.60884264130647e-05
CG_ANAPC1	0.06843334	0.067578125	0.06749953	-7.85949999999869e-05	-0.000933810000000007	-0.00085521500000002	0.888460402868404	0.798951361668102	0.585969749287592	0.00145921078841873	0.977988914359478	2.06164339815599	2.40858310868663	1.16828308466971	0.00832194067946871	0.000852394499606025	0.00454891381234222
CG_ANAPC10	0.086648285	0.087664705	0.08519401	-0.00247069499999999	-0.00145427499999999	0.00101642	0.95263903790877	0.984424666015624	0.984424666015624	0.00383605305876057	0.934892320398853	1.53408873250373	1.92475473042277	1.25465671550918	0.0033438486131023	0.000258236551375412	9.47155637822807e-05
CG_ANAPC11	0.04100519	0.048312665	0.04286938	-0.00544328500000001	0.00186419	0.00730747500000001	0.0103578473024358	0.755002002039356	0.0265690887658776	0.00398629595731565	0.904362136005498	1.63237836721588	2.00129030301829	1.22599658462248	0.00847969550697823	8.12288949636263e-05	0.000441429522344955
CG_ANAPC13	0.079292675	0.0786939	0.07865033	-4.35699999999928e-05	-0.000642345000000002	-0.00059877500000001	0.66418452068077	0.949669595748763	0.778405282202071	-0.000563569401608899	0.984131687215907	1.61179774176945	1.93566079409721	1.20093281181311	0.00028196604138324	4.84100417480915e-06	0.00557441731138656
CG_ANAPC2	0.75124375	0.7360402	0.7565862	0.0205460000000002	0.00534245000000011	-0.0152035500000001	0.975467022462756	0.881884014196263	0.999954774757824	0.0105963830605512	0.808070392316264	1.68834841121197	3.372252692222	1.9973677647502	1.11094004070385e-05	5.24921464663839e-07	0.000411570886304177
CG_ANAPC4	0.079052485	0.07595561	0.07925114	0.00329552999999999	0.000198654999999992	-0.003096875	0.888835081546934	0.99991574901657	0.888835081546934	0.0203717596007237	0.76593511142861	2.54565801239387	2.8683109403312	1.12674637613004	0.0883941201017906	0.0386146564583128	0.000219629755306319
CG_ANAPC5	0.091349435	0.08768006	0.086273765	-0.001406295	-0.00507567	-0.003669375	0.717367957873405	0.571455224761209	0.717367957873405	-0.00111511099427921	0.975004412430142	1.40996841626934	1.68330509499122	1.19386014294214	0.00226959119413024	1.25765664827845e-05	0.000647100094646174
CG_ANAPC7	0.094399085	0.093770695	0.093170585	-0.000600110000000001	-0.00122849999999999	-0.000628389999999993	0.461071762856779	0.807924159947443	0.881884014196263	-0.00355108004729275	0.935120288867359	1.61056577658806	2.2978323683279	1.42672370276972	0.000745316828092374	1.53601217012844e-05	0.000131599729472743
CG_ANG	0.095528005	0.08536206	0.08227083	-0.00309123	-0.013257175	-0.010165945	0.030787794339768	0.00546554266381383	0.128603484071279	-0.0183585665350729	0.565154545151412	1.37787364235515	1.98354872592554	1.43957229817905	6.27477745805686e-06	5.85776129566131e-09	1.67568333651761e-05
CG_ANGEL1	0.085010535	0.08838214	0.0802816	-0.00810053999999999	-0.00472893499999999	0.003371605	0.862506429066396	0.652506428095653	0.541243098374871	-0.0144823808389024	0.7914015950791	1.30427254652209	1.47450927711732	1.13052235980062	0.000227545110804691	6.56807782134931e-06	0.00438888546327069
CG_ANGEL2	0.1118544	0.1068162	0.1012829	-0.0055333	-0.0105715	-0.00503819999999999	0.843933859270771	0.666412929932092	0.988261077643524	-0.00911129931226167	0.842182772677729	1.49093335721676	1.71115175407144	1.14770505723058	0.00324157714118213	6.70382308954498e-05	0.00749809375888472
CG_ANGPT1	0.71460215	0.7256192	0.6672492	-0.0583699999999999	-0.0473529500000001	0.0110170499999999	0.0680922218447665	0.112249666670725	0.792013031523816	-0.084817661439446	0.0378005123627777	2.75866713202567	3.74965507042923	1.35922707995433	0.011952788223774	0.00111649522848721	0.000112997745924534
CG_ANGPT2	0.59677615	0.5323695	0.5612366	0.0288670999999999	-0.03553955	-0.0644066499999999	0.941063178495596	0.464076911512775	0.394134239055335	-0.0472165235348957	0.231477847785122	1.71196251029468	2.02513695746468	1.18293300541733	0.00446324498727488	0.000167894029736546	2.8492512522501e-05
CG_ANGPT4	0.3756051	0.39246345	0.4067516	0.0142881499999999	0.0311465	0.01685835	0.9097164761339	0.73193112361092	0.73193112361092	0.0198871096213965	0.69766520856557	5.42840976	6.61026829	1.36360736749815	0.00181436449689535	7.67168450695172e-06	0.00155717549856105
CG_ANGPTL1	0.6724511	0.6317091	0.62287115	-0.00883795000000009	-0.04957995	-0.0407419999999999	0.164079197726652	0.000607078276140705	0.0971045235165382	-0.249678758195806	0.0059565484294373	1.79063384265916	4.85699568524932	2.7124449284598	0.000493634010432325	5.51507191567072e-06	0.000302039467138602
CG_ANGPTL2	0.56426925	0.48995415	0.4264509	-0.06350325	-0.13781835	-0.0743151	0.490980372462395	0.00128875964079234	0.0571296698968321	-0.257553344972359	0.000129155599591822	2.46729978491372	3.16963616664034	1.28465790254635	0.012028196931603	0.00142344521035905	8.96668579478523e-05
CG_ANGPTL3	0.80066685	0.82580395	0.81286675	-0.0129372000000001	0.0121998999999999	0.0251371	0.686017125117228	0.449036822040911	0.686017125117228	-0.0721947446601346	0.546735777426674	4.40258498132676	6.24255277692065	1.41792896750386	0.0504810595455982	0.0179414294607961	3.21954102578525e-05
CG_ANGPTL4	0.136674	0.1403275	0.11013475	-0.03019275	-0.02653925	0.0036535	0.0144771408906901	0.0819907718007916	0.731195149396272	-0.058115067781329	0.273461118861432	1.42014339537331	1.8811644660387	1.32462994382634	2.83814458633315e-05	4.19488960957758e-07	5.21069735427609e-05
CG_ANGPTL5	0.1202092	0.1078434	0.11412515	0.00628175	-0.00608404999999998	-0.0123658	0.69445146233542	0.481954469488156	0.17979920720867	-0.00823981201099843	0.876191954707415	15.8647669385255	11.0467311	2.626944368	0.0197223564586572	0.000192738193731868	0.000197201958446502
CG_ANGPTL6	0.6343173	0.64048995	0.63479975	-0.00569019999999998	0.000482450000000023	0.00617265	0.997100905664073	0.937502699053248	0.980954463958575	0.0120253626247475	0.826170988397483	3.972043698	5.87066676	3.59087637120494	0.000192103544943785	2.64832910651947e-05	0.00646639965308081
CG_ANGPTL7	0.8726864	0.8718149	0.8679933	-0.00382159999999998	-0.00469310000000001	-0.000871500000000025	0.131419728340629	0.765763173528629	0.370138738185771	-0.202609664269134	0.00277562631581754	1.92988488097449	3.50114357486929	1.81417223865778	0.00125691163382995	4.47133064763107e-05	0.000101759582337049
CG_ANK1	0.5631065	0.5780913	0.5827004	0.00460910000000003	0.0195939000000001	0.0149848	0.399780657032345	0.205870535377586	0.364748361527101	0.00398610368967998	0.807393786840071	3.72313816	5.7486876	4.02597101159155	0.000112810437091239	1.55092266909505e-06	3.34353770892421e-05
CG_ANK2	0.4439257	0.4323616	0.4738868	0.0415252	0.0299611	-0.0115641	0.000406936738017838	0.0242228824396324	0.379740612826693	0.0137770713801271	0.578097137978216	6.81534928319679	15.657305379	2.620101899	0.00934857494393113	0.000297456283577508	0.000937156423296976
CG_ANK3	0.77245695	0.7674534	0.7908141	0.0233607	0.0183571499999999	-0.00500355000000008	0.0609982756949488	0.304340177301651	0.603164946060971	0.0086660022506996	0.778697846216058	2.42826509005335	3.33513530671754	1.37346425659164	0.0070669173456994	0.000815569654998144	0.00016434625476814
CG_ANKAR	0.4013823	0.4183041	0.4597343	0.0414302	0.058352	0.0169218	0.842628651159718	0.842628651159718	0.999718001090859	0.0123020875566885	0.865516621524849	1.56608771311226	1.95692200633153	1.24956092174593	0.00239953684341173	1.20135643247523e-05	0.000619943482865404
CG_ANKDD1A	0.3813404	0.3742669	0.3041914	-0.0700755	-0.077149	-0.00707350000000007	0.238459009684319	0.303408407463039	0.855779373437478	-0.0277232341033732	0.576590962978675	2.19560126112618	2.83681548924661	1.2920449352409	0.0135780149954695	0.00255384973825812	0.000619249901263308
CG_ANKFN1	0.70848895	0.7120222	0.7083951	-0.00362710000000011	-9.38500000000619e-05	0.00353325000000004	0.794824122019366	0.699374199935276	0.794824122019366	-0.00222016924001336	0.963300918767187	3.150418742	5.257192632	1.84612643793376	0.000276038653454178	3.18835481479667e-06	0.00043289164767827
CG_ANKFY1	0.7681067	0.75292785	0.74350265	-0.00942520000000013	-0.0246040500000001	-0.01517885	0.998875603975576	0.645754559245998	0.720111265277067	-0.0172269986923613	0.576213442646349	1.69365024870723	1.91521262935837	1.13081944210161	0.00247069543327914	0.000247489244423109	0.00229880477709973
CG_ANKH	0.54607665	0.564262	0.5025761	-0.0616859000000001	-0.0435005500000001	0.01818535	0.684311153446866	0.943469817160642	0.995385084270841	-0.0107151120908035	0.727992252648661	2.58205667529529	6.64359080614052	2.57298411367394	0.00596784963993986	0.000356840573143079	0.000463642474930316
CG_ANKHD1	0.088922585	0.09125781	0.088931205	-0.002326605	8.62000000000085e-06	0.002335225	0.794824122019366	0.699374199935276	0.97936311445764	-0.00785375258467704	0.870702102499801	1.35887116700005	1.69018586611432	1.24381612264664	0.00175720260454328	1.13444530351028e-05	0.00115494934385932
CG_ANKHD1-EIF4EBP3	0.07191143	0.07226856	0.06859849	-0.00367007	-0.00331293999999999	0.000357130000000011	0.798951361668102	0.888460402868404	0.69445146233542	-0.00218032099247269	0.967116635213842	1.6700573053633	2.85043386058233	1.7067880553729	0.000467358337985781	6.98793654234335e-07	0.000186518601986026
CG_ANKIB1	0.1074511	0.1004713	0.09732417	-0.00314713	-0.01012693	-0.00697979999999999	0.991163596391321	0.784769805944256	0.604054397755852	0.00285028708239736	0.949105564787552	1.69998198931473	1.92373037099537	1.13161808953684	0.000678386678527669	3.67985450770655e-05	0.0100149492767052
CG_ANKK1	0.41034125	0.3907596	0.40837125	0.01761165	-0.00197000000000003	-0.01958165	0.863105342996529	0.999027686195054	0.945483759622715	-0.00413456162041676	0.94669301044008	3.13787370755748	7.46488405	2.79745008	0.00163334801124868	6.01148982276904e-06	0.000182784660507415
CG_ANKLE1	0.3410943	0.28633985	0.33231865	0.0459788	-0.00877564999999997	-0.05475445	0.878181604424589	0.52474502452282	0.839225765748333	-0.0231354367681407	0.631957547004556	2.01455642304034	5.82663925368779	2.89226908070131	0.000180092252049743	3.50401550149166e-07	5.67532994844739e-05
CG_ANKLE2	0.81830025	0.8262131	0.82586805	-0.000345050000000069	0.0075677999999999	0.00791284999999997	0.697731938404888	0.759097838492289	0.400473665960807	0.00279511368929541	0.92689618127239	1.25605881821889	1.42697806491371	1.13607583037965	0.00012055774658609	1.01725951619909e-06	0.00134382685536019
CG_ANKMY1	0.7461486	0.7493682	0.75992435	0.01055615	0.01377575	0.00321959999999999	0.9415147082062	0.757222803997901	0.88588547124245	0.0283047485503695	0.381515096551792	1.49863420511123	1.83284966818949	1.22301336906524	0.0103169674660076	3.41073132649706e-05	0.000451998949336678
CG_ANKMY2	0.1050978	0.1018936	0.1014929	-0.000400700000000004	-0.00360490000000001	-0.0032042	0.979787785104371	0.923226942612041	0.973479833616416	-0.00478713467808533	0.910812719018913	2.18006810679185	3.07582985092747	1.41088704584271	0.0348388692934715	0.00180817931556514	6.28228494437099e-05
CG_ANKRA2	0.06736234	0.06856021	0.065975185	-0.00258502500000002	-0.001387155	0.00119787000000002	0.367626806695193	0.910976102346014	0.770967370339201	-0.00143343354484676	0.972615844408135	1.73898703027878	2.80702166268159	1.61417055665538	0.0223373664727096	5.90943696131068e-05	1.31843052902214e-06
CG_ANKRD1	0.7932168	0.7943631	0.7985744	0.00421130000000003	0.00535759999999996	0.00114629999999993	0.427207752202849	0.861606239198675	0.90479768209012	-0.00200522851963444	0.979481743716066	19.4007748141305	49.2581217881279	2.53897703880625	0.130201605510625	0.097929938103301	3.9829001070145e-06
CG_ANKRD10	0.6194366	0.6794215	0.63861595	-0.04080555	0.01917935	0.0599849	0.367626806695193	0.60120428957938	0.956964735555039	-0.00616633102763234	0.882601737122956	1.46773939410821	1.80577358133399	1.23030940545898	0.00162477947992442	4.37466750268275e-06	0.000419385655821181
CG_ANKRD11	0.79573	0.79593675	0.79140065	-0.00453610000000004	-0.00432935000000012	0.000206749999999922	0.260678105300292	0.217218095273614	0.93838450191161	-0.0166159758529454	0.203760242625126	1.50109148553494	1.73216941388714	1.15393993675865	0.0194848053337363	0.000101954646894126	0.000534928690832347
CG_ANKRD12	0.083455655	0.08299235	0.083765625	0.000773275000000004	0.000309969999999993	-0.000463305000000011	0.937502699053248	0.997100905664073	0.980954463958575	-0.00530609934997478	0.922805308932228	1.20848837049287	1.39565449273485	1.15487622952106	8.62316330646903e-05	4.38268823440829e-07	3.32412036567307e-05
CG_ANKRD13A	0.08038542	0.07747397	0.07766853	0.000194559999999996	-0.00271689	-0.00291145	0.999462665028774	0.820931716300779	0.962363065841587	-0.000321427466640506	0.994544568606723	1.51676246307682	1.70164143118763	1.12189052182619	0.00325288754103386	1.86411837438534e-05	0.0005525563160449
CG_ANKRD13B	0.1221691	0.1244926	0.10891425	-0.01557835	-0.01325485	0.00232349999999999	0.948677350586462	0.953617637585757	0.998941953879897	-0.0158820783235053	0.709905480697627	7.6871346368443	30.3856219183396	3.95278908901918	0.0108370982188963	0.00131754469446551	0.00474959668391696
CG_ANKRD13C	0.093598735	0.09311463	0.0928538	-0.000260830000000004	-0.000744934999999988	-0.000484104999999985	0.63457636812709	0.820931716300779	0.897262941153128	-0.00491945033700819	0.916563858678966	1.54179660682007	2.1306052371208	1.3818977339139	0.00209777470354124	2.05523566686043e-05	0.00292670889056505
CG_ANKRD13D	0.1292558	0.1312773	0.1259226	-0.00535470000000002	-0.00333320000000001	0.00202150000000001	0.855779373437478	0.927064655354968	0.664921466007687	-0.00291666407491682	0.953164694141691	1.45930573649397	1.80063668000096	1.23389954207063	0.00100353109257532	5.28779332977931e-06	4.50523699403539e-06
CG_ANKRD16	0.085236155	0.08704568	0.089841805	0.002796125	0.00460565	0.00180952500000001	0.993100331598625	0.467030988405816	0.724191856179197	-0.000323857464228652	0.994803028418743	2.1385452795672	3.01309234601823	1.40894484433269	0.00335579966295355	0.000109407478130737	0.00260606387743224
CG_ANKRD17	0.4658305	0.45548045	0.47506185	0.0195814	0.00923134999999997	-0.01035005	0.998964855143038	0.990903256885409	0.990903256885409	0.00242698521156937	0.962191220371763	1.40495885079129	1.61337254301239	1.14834149206841	0.000921016924497232	1.73810031758589e-06	0.000462516815132587
CG_ANKRD18A	0.2196527	0.2400094	0.21410565	-0.02590375	-0.00554705000000003	0.0203567	0.941181370674482	0.645278015679736	0.645278015679737	-0.0427615831757251	0.55695775512271	1.69089377371909	2.45672128309342	1.45291284483821	0.00023442581084005	2.09187384350436e-06	7.29320075087905e-06
CG_ANKRD19	0.2474296	0.2162624	0.2399388	0.0236764	-0.00749080000000002	-0.0311672	0.33069624780586	0.979361327848521	0.438262270847301	0.00574789772394309	0.929414206663304	2.18193347362215	5.06104784763349	2.31952436168085	0.00177021831730317	1.19518644191816e-05	9.55033258537282e-06
CG_ANKRD2	0.7877017	0.76370995	0.7544544	-0.00925555	-0.0332473	-0.02399175	0.467030988405816	0.184520771124363	0.379740612826693	-0.03446736429131	0.487508545805869	7.735788658	9.24829343	2.80877923252174	0.00401921184630349	0.000105875320438022	0.000220145244153412
CG_ANKRD20A1	0.43959285	0.4100817	0.3888302	-0.0212515	-0.05076265	-0.02951115	0.952256279729904	0.716411656683726	0.716411656683726	-0.0759452191169204	0.607925905777961	2.00214336728034	3.37631771114829	1.68635162013127	0.0088450430401399	8.99288142494155e-05	4.43879876213586e-06
CG_ANKRD20A2	0.31509435	0.33853795	0.3245576	-0.01398035	0.00946325000000003	0.0234436	0.0678033517513699	0.449036822040911	0.139822579488938	-0.00327830026558398	0.978196113342028	4.652899773	5.522382423	1.26218294529081	0.00223613151798002	5.32036956450848e-05	0.00617268243002422
CG_ANKRD20A4	0.2901066	0.31002755	0.3053814	-0.00464614999999996	0.0152748	0.01992095	0.98010878010878	0.66013986013986	0.282672882672883	0.184852980936054	0.387184402964576	1.668044936	3.847897344	3.31186372937318	0.000281046150642848	0.000523302214415689	0.00259346426963796
CG_ANKRD20B	0.5128035	0.5173856	0.4999519	-0.0174337	-0.0128516	0.00458210000000003	0.972543038140173	0.972543038140173	0.918018425367236	-0.00757776530317581	0.893944512890277	2.07383277561425	3.96918483842805	1.91393678656295	0.00125915421212594	4.00108486577744e-05	7.4270691522763e-05
CG_ANKRD22	0.47272905	0.4684727	0.40051725	-0.06795545	-0.0722118	-0.00425635000000002	0.229504315494623	0.0887151379910089	0.302730296109154	-0.0748507424087488	0.187278969322486	1.50850993427436	1.88618953449823	1.25036600133863	0.000658487174021815	8.30768227020099e-06	0.00133673661026245
CG_ANKRD23	0.78492335	0.8032921	0.788845	-0.0144470999999999	0.00392165	0.0183687499999999	0.677646766315861	0.962074715994021	0.962074715994021	-0.0750397652047524	0.204184502712046	1.96060670548971	4.89535531340238	2.4968573756763	0.000624612404516786	2.50869545359153e-06	0.000698433404273981
CG_ANKRD24	0.49052215	0.49121155	0.5255051	0.03429355	0.03498295	0.000689400000000007	0.885080624085636	0.933602319759392	0.885080624085636	0.00888076235758683	0.808910052117324	2.02739782675952	3.38058509090807	1.66745028838835	0.000879672789838193	9.85662465926203e-06	0.000885428736470165
CG_ANKRD26	0.07294468	0.07312389	0.07159628	-0.00152760999999998	-0.00134839999999999	0.000179209999999999	0.585969749287592	0.236490071437079	0.236490071437079	0.0072862446361155	0.890423926910355	1.61857724869748	2.03225823890108	1.25558309962438	0.00188399937935648	2.32256254408183e-05	0.00136164106299456
CG_ANKRD27	0.1629282	0.1584903	0.15663215	-0.00185815	-0.00629605	-0.00443789999999999	0.2914064984342	0.996255192379399	0.238735095757439	-0.00228355163267329	0.956426419659256	1.27412739037185	1.72168550931607	1.35126638225209	0.000210490769670681	8.99706892302989e-08	2.00297337393027e-05
CG_ANKRD28	0.2559285	0.23395865	0.2698162	0.03585755	0.0138877	-0.02196985	0.963945243664875	0.963945243664875	0.987410626152937	7.09802420719207e-05	0.998615648578104	1.40823840698529	1.8459634924035	1.31083166262685	0.000542921066248333	4.34103568821406e-07	4.48301346744698e-06
CG_ANKRD29	0.30401895	0.17909025	0.3603794	0.18128915	0.05636045	-0.1249287	0.387651105343026	0.69445146233542	0.0713447475011074	0.0388540125007622	0.462390183099183	3.74539867859055	4.89768591063515	1.30765409264208	0.0453317734615743	0.0127890207433075	0.000273315498813616
CG_ANKRD30A	0.83130935	0.82446035	0.83161605	0.00715569999999999	0.000306700000000104	-0.00684899999999988	0.763383067997456	0.203188824472845	0.110816436620434	-0.00179177364974028	0.973896771489219	90.4070740499999	92.2987068199999	1.50399045836515	0.272080765174811	0.206285162373698	0.00379391901469773
CG_ANKRD30B	0.4629513	0.35641425	0.2604823	-0.09593195	-0.202469	-0.10653705	0.00627263515551757	4.89603447528797e-05	0.000666010074505285	-0.0931053568194269	0.0602514191454778	1.38022002353668	1.6292000494888	1.18039154751149	0.000480945190017926	8.78494515954294e-06	0.000282283520003353
CG_ANKRD31	0.08156501	0.079692435	0.083210845	0.00351841	0.00164583500000001	-0.00187257499999999	0.749920881596519	0.863105342996529	0.999992608985554	-0.00036662205354509	0.995269659959126	21.9123413765049	7.537181995	1.483122029	0.00179361660654875	6.9353728013574e-06	0.000917316773554402
CG_ANKRD32	0.08521161	0.087541205	0.0864113	-0.00112990500000001	0.00119969	0.00232959500000002	0.72553417293986	0.769364312705024	0.781122213529981	0.00141133708968828	0.970956484539741	1.87039792015436	4.88800055872328	2.61334794380004	0.000458063433435736	1.60816204786753e-06	7.42419113768879e-05
CG_ANKRD33	0.59995975	0.6356603	0.60570255	-0.0299577500000001	0.00574279999999994	0.0357005500000001	0.387651105343026	0.888460402868404	0.236490071437079	0.0213842427445226	0.685938704119773	5.276192048	8.72033343	19.9385511034888	0.00131803275552817	6.55290788790002e-06	1.31846233519122e-05
CG_ANKRD34A	0.08741477	0.0797736	0.082042545	0.00226894499999999	-0.00537222500000001	-0.00764117	0.45532051178635	0.35067264059047	0.107064619068081	-0.0204593696205846	0.610266554469106	1.38845439499376	1.97302367902729	1.42102159504934	3.28877171331364e-05	9.95709958689193e-08	0.000250586730158771
CG_ANKRD34B	0.19351075	0.14751065	0.1639977	0.01648705	-0.02951305	-0.0460001	0.504120853489654	0.504120853489654	0.504120853489654	-0.00449855683715987	0.925720593210974	71.90029435	75.33907871	2.53576145880746	0.18520533486983	0.110205849256372	4.19949634614917e-05
CG_ANKRD34C	0.3766697	0.3634707	0.3295945	-0.0338762	-0.0470752	-0.013199	0.997192326777298	0.392733809874433	0.544142503082887	-0.0175978081481597	0.667056764745999	2.09633254579836	4.05310830248688	1.9334281245647	0.000594678056782475	9.11554294407922e-06	0.00433358177972359
CG_ANKRD35	0.1029194	0.1053081	0.1021273	-0.00318079999999998	-0.00079209999999999	0.00238869999999999	0.652506428095653	0.541243098374871	0.980954463958575	-0.0342358461235795	0.53170978634108	2.18074051811028	3.34562958968992	1.53417133396003	0.0193822619468798	0.00078148061046419	6.49899121189794e-05
CG_ANKRD36	0.1080378	0.1014058	0.10641035	0.00500455	-0.00162744999999999	-0.00663199999999999	0.17979920720867	0.986822798393034	0.236490071437079	-0.0227328315777654	0.667282456850875	1.69659415314231	2.06246021382203	1.21564736622609	0.00412084742087238	0.000215327071770768	0.000642573398397395
CG_ANKRD36B	0.07892796	0.081194075	0.07851883	-0.00267524500000001	-0.000409129999999994	0.00226611500000001	0.691994763585807	0.99763882521249	0.691994763585807	-0.0132081106905993	0.838697538951038	1.26481643746399	1.49914547140142	1.18526722692446	0.000785588210045077	5.36550351520699e-06	0.00164000342037678
CG_ANKRD37	0.08642045	0.083901245	0.084267585	0.000366340000000007	-0.002152865	-0.00251920500000001	0.492983120215651	0.605812715518473	0.972543038140173	0.0281411640983222	0.620476602395975	2.81529937344305	4.23942525773517	1.50585237851648	0.0123069386508443	0.00264094991224901	0.00067903505900629
CG_ANKRD39	0.15722675	0.15273565	0.145563	-0.00717265	-0.01166375	-0.0044911	0.73193112361092	0.343084586942425	0.523945499929975	-0.0411505676284146	0.421342163821407	1.34261629141036	1.76648981561679	1.31570712117694	1.75486899474525e-05	1.47986628099092e-07	0.000962847896107683
CG_ANKRD40	0.1247827	0.11419975	0.1190369	0.00483715000000001	-0.0057458	-0.01058295	0.972543038140173	0.918018425367236	0.492983120215651	-0.00847843979038662	0.881426844872752	1.30107502081712	1.70999440003619	1.31429346707637	0.000175263197952363	1.65654435444182e-06	0.000119631199494721
CG_ANKRD42	0.08570668	0.08318403	0.0820751	-0.00110893000000001	-0.00363158000000001	-0.00252265	0.925085680994174	0.895340741727727	0.95445266713243	-0.00587780294773655	0.906011946556424	6.80752425	8.47254968	4.15463259341624	0.00970842999549857	5.64653370383258e-05	0.00045503009639628
CG_ANKRD43	0.1318713	0.13349035	0.14374515	0.0102548	0.01187385	0.00161905000000001	0.9097164761339	0.948808657756344	0.965493599224135	-0.0144215107041351	0.778459877589694	2.57632993599759	78.8375268107798	30.6007106113343	0.000575900956700644	1.04545943130661e-05	0.00064111969645646
CG_ANKRD44	0.77759025	0.7660719	0.7614803	-0.00459160000000003	-0.01610995	-0.01151835	0.991163596391321	0.695856709420763	0.514648662355136	-0.00971939387749038	0.827691535292025	1.39108786905625	1.68625907908288	1.21218732230544	0.000107859002248792	4.27973133993851e-06	6.39549053557901e-05
CG_ANKRD45	0.6189633	0.5435992	0.5515983	0.00799909999999993	-0.067365	-0.0753640999999999	0.34573267443313	0.541243098374871	0.34573267443313	-0.0553055579926612	0.312129644620446	1.41481940504041	2.12648972512982	1.50301142149594	0.000602660210847497	6.51698093428818e-07	4.37297605459058e-06
CG_ANKRD46	0.1842835	0.1705444	0.17482485	0.00428045000000002	-0.00945864999999999	-0.0137391	0.9097164761339	0.829553062191961	0.829553062191961	0.00277785851480878	0.956730145248114	1.60971354023598	2.1380841718083	1.32823891851892	0.000125588977808328	1.31616292885693e-06	0.000184964331557784
CG_ANKRD49	0.066698215	0.06878365	0.0668642	-0.00191945	0.000165984999999993	0.002085435	0.988261077643524	0.572654849949571	0.482914741479442	-0.00690626062779283	0.880042070844952	1.82638868790014	2.62745556949769	1.43860701005467	0.0002406173061563	4.22883969652379e-06	0.000435237624912245
CG_ANKRD5	0.09570014	0.09413473	0.09956072	0.00542599000000001	0.00386058000000002	-0.00156540999999999	0.297770082526962	0.449794997435411	0.95263903790877	0.00526690011449204	0.910694727718951	1.29031903480217	1.50703430008371	1.16795479213772	0.00125791948068489	3.85559782511128e-06	0.000113112808119585
CG_ANKRD50	0.15133555	0.14980285	0.1523388	0.00253595000000001	0.00100325000000001	-0.0015327	0.90410748161434	0.988466951934854	0.999383352461906	-0.0326571661787081	0.511192177035398	1.93397550203855	2.52113669167385	1.30360321990449	0.0116153360889152	0.000322375254974979	0.0022200802990262
CG_ANKRD52	0.085851775	0.083533375	0.08411861	0.000585235000000003	-0.00173316499999999	-0.0023184	0.933552921702527	0.900029355952999	0.563388142511599	-0.0134474700217173	0.786798429213764	18.6323295780691	7.81832436	1.700259842	0.00797682798789285	6.84748008298003e-05	0.0003833982884676
CG_ANKRD53	0.4700666	0.4276525	0.4664047	0.0387522	-0.0036619	-0.0424141	0.127158823677693	0.996255192379399	0.0448810725248843	-0.0270053519728985	0.517736480393398	4.77445257854305	4.30626645	1.741572326	0.000387390939085292	1.56431618737891e-06	0.000468818638389375
CG_ANKRD54	0.09343418	0.089146275	0.09426574	0.005119465	0.000831559999999995	-0.00428790500000001	0.963945243664875	0.9097164761339	0.998964855143038	-0.00528850049791663	0.917728136977467	1.35606370320202	1.67289209053647	1.23363827715935	0.000186216841629089	4.40615711582807e-06	4.00820688899198e-05
CG_ANKRD55	0.7594635	0.7518808	0.7506224	-0.00125839999999999	-0.00884109999999994	-0.00758269999999994	0.986555554502833	0.662275924253439	0.890453302399053	-0.0133083501550513	0.731152816321487	2.992339787	5.527150797	2.51899770197764	9.83847909674563e-05	3.07779797984299e-07	0.000367222453827468
CG_ANKRD56	0.3267953	0.38170655	0.38827615	0.00656960000000001	0.06148085	0.05491125	0.798951361668102	0.888460402868404	0.798951361668102	0.00272845589882393	0.958856291090346	5.29658708	7.38211637	2.21364221652567	0.000729508564957672	2.20898370095658e-05	0.000368154573463753
CG_ANKRD57	0.109073	0.1069099	0.11256825	0.00565834999999999	0.00349524999999999	-0.0021631	0.513446943508968	0.820931716300779	0.701107146606901	-0.0200573451143124	0.66959504286026	1.87500530217024	2.73842842103183	1.46049102787187	0.0107312559373618	0.000469438316927149	3.89007216732276e-05
CG_ANKRD58	0.14735965	0.14573535	0.1476642	0.00192885000000001	0.000304549999999987	-0.00162430000000002	0.722233560535225	0.492983120215651	0.722233560535225	-0.0164201140316988	0.772663746883167	1.72508356033782	2.38201052588295	1.38080877973034	0.000263127061833647	1.00631386525961e-05	0.0125479559629202
CG_ANKRD6	0.7706598	0.7828637	0.7962011	0.0133373999999999	0.0255413	0.0122039	0.807924159947443	0.288724689888169	0.997435784266871	0.00645305644623972	0.882509097257324	1.99321848615755	2.82446664486595	1.41703815436252	0.00561325366944793	0.000730599152031929	0.00241160135156311
CG_ANKRD7	0.84700955	0.8567071	0.86274815	0.0060410500000001	0.0157386	0.00969754999999994	0.551489146762222	0.699374199935276	0.941181370674482	0.0372318522031161	0.608155121868941	2.67631422194621	6.13349011924548	2.29176756187666	0.0033227420398045	0.000102250802164132	0.00182127865691851
CG_ANKRD9	0.29545985	0.2969057	0.26595835	-0.03094735	-0.0295015	0.00144585000000003	0.97936311445764	0.878181604424589	0.999633292157728	-0.0117893066222357	0.806971637347573	1.96138730016534	2.65197349596023	1.35209068384234	0.0028424401920926	0.000125683827051563	0.00037800452199214
CG_ANKS1A	0.5166921	0.4846356	0.3055982	-0.1790374	-0.2110939	-0.0320565	0.78472438214263	0.639867613124576	0.976165940802621	-0.0262927458829072	0.363014772322733	1.72442241599596	2.03782601319208	1.18174409836531	0.00927221072129509	0.000307065308646878	0.000880955396358581
CG_ANKS1B	0.5932257	0.5903017	0.6049655	0.0146638000000001	0.0117398000000001	-0.00292400000000004	0.448598681609375	0.241405651539687	0.191101594308935	-0.010774990568007	0.63493927464533	1.6118717372573	2.30530468952032	1.43020355542863	0.000211063492095483	1.66921061979839e-06	1.03731135074916e-05
CG_ANKS3	0.21803025	0.2119684	0.225058	0.0130896	0.00702775	-0.00606184999999998	0.806546885037546	0.806546885037546	0.99017775806852	-0.00853418152014268	0.794284073423608	1.82805526335036	2.82167913842492	1.54354148640644	0.00361194691878693	2.6604038553591e-05	0.000133224622100462
CG_ANKS4B	0.77518875	0.7908695	0.78670005	-0.00416945000000002	0.0115113	0.01568075	0.990019328883309	0.578600141650845	0.578600141650845	-0.00463162198015289	0.959958164450802	4.557418142	6.18470449	2.18887279777859	8.32730221608788e-05	4.49079475974622e-07	0.000614055992233072
CG_ANKS6	0.7492877	0.7359855	0.72306815	-0.0129173499999999	-0.02621955	-0.0133022	0.918805221412117	0.578600141650845	0.765931452348224	-0.014052437695616	0.878924290168571	1.34948202439581	1.754845863844	1.30038476402061	0.00312064888461448	2.44137931102822e-06	2.86268572434144e-05
CG_ANKZF1	0.06664177	0.063550265	0.065452715	0.00190245	-0.00118905500000001	-0.00309150500000001	0.0688851442912157	0.299714609105437	0.125738754816252	-0.00579889400578279	0.861170742004632	1.53676385442847	1.73915910500993	1.13170224559761	0.00447782983143016	0.000194256284421239	0.00193397627058736
CG_ANLN	0.093174535	0.08965854	0.09818078	0.00852223999999999	0.00500624499999999	-0.00351599499999999	0.633563006471022	0.807924159947443	0.72301623435818	0.000503644929896859	0.990788266491064	1.78543217393064	3.94688965505721	2.21060744434112	0.000758841864385513	2.83221737311297e-07	1.97129386718295e-06
CG_ANO1	0.76915025	0.7707922	0.77771915	0.00692694999999999	0.00856889999999999	0.00164195	0.51568612397939	0.856115480612446	0.599155469880086	-0.00379272490093482	0.854169464655353	1.81366950069426	2.53614811426069	1.3983518569893	0.00421894638553278	5.92230682138022e-05	0.00288909642941156
CG_ANO10	0.7794711	0.76086325	0.7602388	-0.000624449999999999	-0.0192323	-0.01860785	0.99592225470487	0.660386023149904	0.808818724411111	-0.00372570241265179	0.920504907915029	1.44362306481042	2.04561588666987	1.41700138805867	0.000200146849060483	1.09145854099602e-07	3.19981562687247e-05
CG_ANO2	0.7153526	0.70712105	0.69309155	-0.0140295	-0.02226105	-0.00823154999999998	0.999508669877414	0.754742850332015	0.604791349679596	-0.0269871207832381	0.462335424557807	2.36602158958227	5.087090356	2.344703716	2.60269671430908e-05	6.59048071238662e-06	0.000718262140567879
CG_ANO3	0.2125279	0.2316274	0.22947835	-0.00214904999999999	0.01695045	0.0190995	0.384363111146053	0.72301623435818	0.993355995742483	0.0115146840688691	0.791803826519219	4.75592149815687	8.0549871	2.94133153	0.000126668035943146	5.51383301258489e-07	0.000581278929837683
CG_ANO4	0.6498915	0.59614055	0.5555441	-0.04059645	-0.0943474	-0.05375095	0.984424666015624	0.449794997435411	0.449794997435411	-0.0415642201442551	0.375878678542858	1.98857785416609	4.34992726849026	2.18745635700263	0.000613639899930042	1.68098681634154e-06	0.000275454975409372
CG_ANO5	0.2546061	0.16804725	0.1571404	-0.01090685	-0.0974657	-0.08655885	0.888460402868404	1.18855622258662e-05	6.25673033849417e-06	-0.137721653928006	0.00888426091169029	2.11743754831368	10.9638723759655	5.17789645541004	0.0013600751669509	2.86668887519769e-07	6.99029441208832e-06
CG_ANO6	0.2833048	0.2711754	0.2622487	-0.00892670000000001	-0.0210561	-0.0121294	0.757597817254703	0.280959953647258	0.467558592123606	-0.0340623360870773	0.238371749891489	2.59107856065133	3.87201922075382	1.49436581335476	0.020732611442958	0.00248248888599282	9.03962623449042e-06
CG_ANO7	0.6917693	0.652862	0.6401689	-0.0126931000000001	-0.0516004000000001	-0.0389073	0.812353177447793	0.0272017387519378	0.14832209844764	-0.0560425736268559	0.0754692326618562	2.87265825719337	4.38037679670914	1.52485134134571	0.0265323697972457	0.00195229710340674	0.000984948832501985
CG_ANO8	0.28054995	0.29259305	0.2462953	-0.04629775	-0.03425465	0.0120431	0.717290124426839	0.859601442067157	0.915523608035244	-0.000181323343229919	0.996190083814081	1.7407918749762	3.12224172749953	1.79357554017893	0.00516816586205491	8.06100446124077e-06	0.000432221275339828
CG_ANO9	0.69173055	0.677406	0.7249084	0.0475024000000001	0.0331778500000001	-0.01432455	0.486528789519383	0.363526611965119	0.995894388157834	0.0227282163932113	0.499017206710456	1.68268988166676	2.64031117900201	1.56910147720547	0.00245327293421267	1.70003052406928e-05	0.00180383013328238
CG_ANP32A	0.14034395	0.1436692	0.1360735	-0.00759570000000001	-0.00427045000000001	0.00332525	0.958825668493764	0.400501368420319	0.891242517564539	-0.0038774086002859	0.902193833614282	1.26636903924558	1.38574806873876	1.09426875246753	0.00109628430570189	8.78597515845389e-06	5.53976687622333e-05
CG_ANP32B	0.09845151	0.090824615	0.0954862	0.004661585	-0.00296531	-0.00762689499999999	0.945483759622715	0.987571553246588	0.749920881596519	-0.0109637635769432	0.859272678464995	1.18460402722617	1.50273426902071	1.26855407755068	0.000510709606409023	6.56643681717171e-08	0.000468829149512378
CG_ANP32C	0.7083974	0.7354294	0.71856	-0.0168694	0.0101626	0.0270320000000001	0.960171518075768	0.996921283334837	0.960171518075768	-0.0283882591156066	0.735545403674682	1.15721649059239	1.27042327622095	1.09782679952185	0.000362829730465895	0.000124871788302248	0.00952266116519706
CG_ANP32D	0.828666	0.85941035	0.86518115	0.00577079999999996	0.0365151499999999	0.03074435	0.449036822040911	0.139822579488938	0.686017125117228	0.329481131822664	0.00471058811239087	1.29520713668202	1.87559487142174	1.44810418218241	7.89490092700281e-05	9.86211691040293e-06	0.00199460578780631
CG_ANP32E	0.1069589	0.08801513	0.0853007	-0.00271442999999999	-0.0216582	-0.01894377	0.419917426305453	4.15379080161982e-05	0.000344464511919829	-0.107594923314817	0.00097741558312195	1.7267626496707	2.28408925367141	1.32275808380903	0.0108228451180164	0.000420383123293614	0.000130018899455984
CG_ANPEP	0.59734175	0.5695539	0.47913765	-0.0904162500000001	-0.1182041	-0.0277878499999999	0.00459929231631606	7.37237061736451e-05	0.305622459358386	-0.230026134070603	1.04081085627905e-05	4.44682358700472	17.4065878099243	3.91438685824929	0.00976967778892471	0.00286001900935769	0.00180720664697121
CG_ANTXR1	0.7266398	0.752526	0.7190028	-0.0335232000000001	-0.00763700000000012	0.0258862	0.236490071437079	0.115425669492846	0.481954469488156	-0.0160603095550757	0.542553653046201	1.5128656813137	2.21933318106371	1.46697304888068	0.000146904529589573	7.56377369184831e-07	6.00060629340982e-05
CG_ANTXR2	0.5400148	0.4756323	0.41082745	-0.06480485	-0.12918735	-0.0643825	0.019575334625622	0.077198548345715	0.872080847900593	-0.0492452285643812	0.202653959323329	1.43219220827853	1.92791558668812	1.34612908487013	0.000289492073609966	2.40722106290968e-06	0.00132307193903563
CG_ANTXRL	0.79480985	0.8024919	0.80491805	0.00242615000000002	0.0101081999999999	0.00768204999999988	0.418038008789317	0.842628651159718	0.418038008789317	0.00390691743410536	0.957108425834089	4.76169508	5.7354027	1.70090611471698	0.00640984683661064	0.0017930316456735	0.0261767129555742
CG_ANUBL1	0.21489305	0.22595325	0.23442625	0.00847300000000001	0.0195332	0.0110602	0.73193112361092	0.627167050717532	0.829553062191961	-0.0144469867383378	0.77779494602129	2.90469663666212	13.1332376401185	4.52138012429771	0.0049327430197291	7.12361280196083e-06	0.00021420684533514
CG_ANXA1	0.7621132	0.7625094	0.73446105	-0.0280483500000001	-0.02765215	0.000396200000000069	0.139822579488938	0.449036822040911	0.902400194401253	-0.087274598237178	0.466012985393642	1.51181857282416	2.424246748892	1.60353020691059	0.000103813554734789	3.41606998866239e-07	5.75487666113143e-05
CG_ANXA11	0.2963659	0.2625711	0.27285285	0.01028175	-0.0235130499999999	-0.0337948	0.392733809874433	0.792013031523816	0.711235195546062	-0.0119382562861076	0.770418933545526	1.41750080458894	1.85543272207875	1.30894650364365	7.67308251796276e-05	1.25587671911764e-06	9.27281392415155e-06
CG_ANXA13	0.7609729	0.76036455	0.76430255	0.003938	0.00332964999999996	-0.000608350000000035	0.918018425367236	0.722233560535225	0.830946182847533	0.00310540825495694	0.956431317708842	1.971527384	4.10744473	3.94977883702137	7.56934762171083e-06	3.25584958915751e-06	0.000126189612503877
CG_ANXA2	0.5698759	0.4735737	0.3284426	-0.1451311	-0.2414333	-0.0963022	2.52142103540631e-05	1.29896093881143e-14	7.45330634410735e-06	-0.202489060916179	1.90577274534281e-09	1.7629448770735	2.17970177919501	1.2363981469536	0.00503470600384048	8.80365917039104e-05	0.00101069283542063
CG_ANXA2P1	0.8627887	0.8626042	0.8547102	-0.00789400000000007	-0.00807849999999999	-0.000184499999999921	0.902400194401253	0.449036822040911	0.902400194401253	-0.189237825483112	0.111372290308426	1.69294710686006	2.63822677581265	1.55836338012109	0.00259400279054675	7.75358134625876e-05	3.1164967176771e-05
CG_ANXA2P2	0.77429715	0.79963895	0.77906635	-0.0205726000000001	0.00476919999999992	0.0253418	0.449036822040911	0.449036822040911	0.994161229482218	-0.00246720505607055	0.983589819087132	1.29199230128875	1.4175482238442	1.09718008569418	7.11930775868495e-05	1.12599415397883e-06	0.0044350882281115
CG_ANXA2P3	0.77640555	0.78007315	0.72591655	-0.0541566	-0.050489	0.00366759999999999	0.0870240870240873	0.0870240870240873	0.98010878010878	-0.254628965551879	0.229849652540231	351.355919415263	4.191902059	1.28884497166	0.0027080346373861	2.10931396361145e-06	0.000212944197047191
CG_ANXA3	0.29615715	0.2808563	0.2464562	-0.0344001	-0.04970095	-0.01530085	0.609798744153621	0.184520771124363	0.895866907284691	-0.018574606527519	0.708695752497505	1.62277375436785	2.36799839963088	1.45922892409196	0.000130602984128543	1.23241733385835e-06	0.00172308188081303
CG_ANXA4	0.11082595	0.1138202	0.1140989	0.000278700000000007	0.00327295	0.00299424999999999	0.754742850332015	0.754742850332015	0.885080624085636	-0.0264800517531213	0.470791681315084	1.25669673536684	1.61389836111542	1.2842385244554	7.19571078299514e-05	1.25443227171031e-07	0.000176691950202492
CG_ANXA5	0.083355635	0.0829147	0.077533485	-0.00538121500000001	-0.00582215	-0.00044093499999999	0.730701057240638	0.730701057240638	0.984424666015624	-0.00456884024659172	0.922490971086013	1.24626244626797	1.57184478274794	1.26124700897066	3.0658601582765e-05	5.6873597515832e-08	0.000200558934430812
CG_ANXA6	0.57333705	0.52435825	0.4321005	-0.0922577499999999	-0.14123655	-0.0489788000000001	0.0320752862386683	4.53017307664449e-05	0.159038887097092	-0.153786495451397	0.00251311311054667	2.06103132679422	2.85742938773555	1.38640754780766	0.000210329888957253	2.09393550855386e-05	3.87699272480238e-05
CG_ANXA7	0.07981703	0.07795098	0.076894565	-0.001056415	-0.002922465	-0.00186604999999999	0.990104841566587	0.449794997435411	0.874297738143561	-0.00569322931109336	0.903605760289766	1.31357016308187	1.67307236236335	1.27368328650068	0.000991560972774704	1.13566006824236e-06	0.000134981750459601
CG_ANXA8	0.85571905	0.84697665	0.8502555	0.00327885000000006	-0.00546354999999998	-0.00874240000000004	0.952256279729904	0.426293461345495	0.952256279729904	0.0211447710276428	0.886566955224259	3.47791488429545	11.1946561023	3.2470300623	8.27248677417954e-05	5.01012904601328e-06	7.7376817950404e-05
CG_ANXA8L2	0.67802285	0.7114895	0.6372515	-0.074238	-0.04077135	0.03346665	5.17362004452959e-05	0.0594568704744721	0.0935316745352756	-0.176098858413343	0.0145541100348402	6.6204280158512	9.24701437	2.46508455	0.00164541551332214	3.04349667267274e-05	0.000117565204792837
CG_ANXA9	0.6065746	0.65341055	0.68630865	0.0328980999999999	0.0797340499999999	0.04683595	0.131419728340629	0.0878664139416911	0.26999967167738	0.0988226423957196	0.147754602916164	2.903009228	6.367894156	3.37561254838493	5.38219147904506e-06	1.9121976774167e-11	1.36885294700772e-06
CG_AOAH	0.74006285	0.74868895	0.72003425	-0.0286547	-0.0200286	0.00862610000000008	0.125389519436382	0.2396022676005	0.811275981056266	-0.0308404871303889	0.441873496808181	3.42287965190409	4.95427725839662	1.44740036525696	0.00920197065926846	0.000540103454718343	0.00237342827376701
CG_AOC2	0.66413835	0.65435185	0.64336985	-0.0109819999999999	-0.0207685	-0.00978650000000003	0.965898148880028	0.995617054889943	0.630688574422087	-0.0168597622302123	0.805398446302793	8.81466102901774	9.939784569	1.809554399	0.00248042939253445	9.2773301207132e-05	0.00101386232656237
CG_AOC3	0.5744054	0.5300712	0.4911503	-0.0389208999999999	-0.0832551	-0.0443342000000001	0.426182222134074	0.0987359145554831	0.359759987585132	-0.12086864980165	0.0219894027695918	1.65994648874986	1.90056869912901	1.14495781159811	0.00779295261061454	0.000695909229525705	0.00487680792315736
CG_AOX1	0.50125555	0.43272965	0.2177839	-0.21494575	-0.28347165	-0.0685259	5.77315972805081e-15	0	0.000146181385158761	-0.407012169152934	1.5659570997684e-21	2.91345922414991	6.02970754174061	2.06960423257681	0.00491186217822235	0.000478773295236495	0.000645126702322747
CG_AOX2P	0.8148497	0.81557305	0.82526085	0.00968780000000002	0.01041115	0.000723350000000011	0.493831852826011	0.493831852826011	0.888835081546934	0.0493726459280947	0.470382601989947	2.39483861643257	5.45716099168188	2.27871763643558	0.00163408525863365	2.58489646668366e-06	8.71034249515069e-05
CG_AP1B1	0.16064985	0.18047915	0.16609565	-0.0143835	0.00544579999999997	0.0198293	0.844951245505884	0.844951245505884	0.978894643500705	-0.00221530338359296	0.954289982563268	1.56473545210881	2.13442025452701	1.36407739190061	0.00199224714438901	3.90054428125379e-05	0.000235144870983457
CG_AP1G1	0.1852888	0.1849585	0.1822495	-0.00270899999999999	-0.00303929999999999	-0.000330300000000006	0.927220781759783	0.998637636802545	0.998311207945844	-0.00638697804406845	0.886489809650242	1.7025656023019	2.08609069622347	1.22526303444815	0.00243146921354293	8.17985808736284e-05	0.000996095016456383
CG_AP1G2	0.1255434	0.12057665	0.14559445	0.0250178	0.02005105	-0.00496674999999999	0.984424666015624	0.95263903790877	0.95263903790877	-0.00153383766134673	0.973942588579951	1.42777180776788	1.68303580200546	1.1787848680362	0.00141086269769886	3.99645430866008e-05	1.07863312710163e-05
CG_AP1M1	0.06082622	0.06641044	0.0625755	-0.00383494	0.00174928000000001	0.00558422	0.421703897876896	0.415365335523867	0.273147664978031	0.000679920450536215	0.988770525366261	2.12293216505037	2.69467567317797	1.26931784139887	0.00880881167474014	0.000730339662889926	0.000220815412004522
CG_AP1M2	0.1475617	0.15370825	0.1357924	-0.01791585	-0.0117693	0.00614655	0.665429092672002	0.258055611334617	0.984424666015624	-0.0163870858092258	0.727381832399806	1.29273084973747	1.64795778212523	1.27478800591778	6.70828949316188e-05	3.6065653674381e-07	0.000572534157455845
CG_AP1S1	0.1654172	0.17469995	0.1958493	0.02114935	0.0304321	0.00928275000000001	0.963945243664875	0.9097164761339	0.963945243664875	0.00072916244495158	0.988636890602091	1.3885924510644	1.77985732191796	1.28177084684109	0.000208866811626823	7.72277867583248e-06	9.8086323739233e-06
CG_AP1S2	0.10269785	0.1045656	0.10605735	0.00149175	0.00335949999999999	0.00186774999999999	0.69445146233542	0.998265735385231	0.69445146233542	-0.0104476991103092	0.843399395747966	1.71312946502328	2.38282090275277	1.39091700388235	0.000933535090292564	1.02536572580162e-05	2.18798208569178e-05
CG_AP1S3	0.1141584	0.11407935	0.11109265	-0.00298669999999999	-0.00306574999999999	-7.90499999999972e-05	0.722233560535225	0.830946182847533	0.99974800943623	-0.00119926092938185	0.983167357722864	2.73343825184577	3.1986688094103	1.17019976846025	0.0242677500510899	0.000243951510720618	0.00139877630193083
CG_AP2A1	0.63105605	0.61710035	0.63466615	0.0175658	0.00361009999999995	-0.0139557	0.949928881821486	0.978894643500705	0.90479768209012	-0.00506150034922929	0.895802480271189	1.86100414470612	2.57488665403742	1.38360070898393	0.0035211575756335	5.65115632186837e-05	0.00116453031779704
CG_AP2A2	0.821344	0.8130606	0.815812	0.00275139999999996	-0.00553200000000009	-0.00828340000000005	0.324876372812754	0.527926320748993	0.395964794213634	-0.0115638623285316	0.549060372229888	2.67505009159549	7.95943586532973	2.97543432563629	0.000286614045424675	2.80277182062344e-06	0.000122333350912546
CG_AP2B1	0.2251777	0.2482641	0.2586235	0.0103594	0.0334458	0.0230864	0.999457064655758	0.991963884966834	0.958554747575371	-0.00296600073638525	0.939977572045471	1.66720768027946	2.5821431512882	1.54878314311471	0.000624229499520843	2.08890954687954e-06	3.73848978805292e-05
CG_AP2M1	0.52899295	0.4942938	0.49539785	0.00110405000000002	-0.0335950999999999	-0.0346991499999999	0.982368616938113	0.982368616938113	0.994884437459688	-0.0114206972817682	0.763592232493457	1.69989280617854	2.272595343232	1.33690508893965	0.00687160062370273	0.000128531172714879	0.000318020135757111
CG_AP2S1	0.090514655	0.091546575	0.09006109	-0.00148548499999998	-0.000453564999999989	0.00103191999999999	0.968578693166709	0.575120779669723	0.76039248348523	-0.0148074504086007	0.780690658480293	1.47867847650274	1.76234513905766	1.1918379600857	0.000701221179974017	7.75928072424053e-06	0.000388059649004944
CG_AP3B1	0.13075355	0.12591285	0.1206993	-0.00521355000000001	-0.01005425	-0.00484069999999998	0.987410626152937	0.987410626152937	0.864282779050773	0.00600031436858604	0.883390992009078	1.45714516209003	1.79463136140897	1.23160780963982	0.000301687874700767	3.14779677672495e-06	0.00136829146306474
CG_AP3B2	0.2578475	0.236976	0.20125855	-0.03571745	-0.05658895	-0.0208715	0.995894388157834	0.508806550088504	0.445647593465431	0.0116572088887625	0.728666835114037	3.59799154638135	13.1585143178713	3.65718322243012	0.000582700338323696	6.68079428885643e-06	0.000352649567746766
CG_AP3D1	0.79377165	0.79055865	0.79180295	0.00124430000000009	-0.00196870000000005	-0.00321300000000013	0.962986917269301	0.999740901479018	0.782991679782198	0.000984703159695338	0.975090443446384	2.3330687770024	3.08675080689023	1.32304321129194	0.00637942178407858	0.00137136623296799	0.00108030766937762
CG_AP3M1	0.086317805	0.0813711	0.085826585	0.004455485	-0.000491220000000001	-0.004946705	0.842133192462665	0.97936311445764	0.84155334655879	0.00192637566239155	0.968191592785448	1.42919197243768	1.80819128599719	1.2651843285357	0.00409435532861753	0.000135596331242749	0.000636659372726215
CG_AP3M2	0.08791679	0.093194435	0.09440638	0.00121194500000001	0.00648959	0.005277645	0.995689189334516	0.941181370674482	0.878181604424589	0.00345387374128054	0.942936446784294	1.33048963447195	2.02343463342852	1.52081953966638	6.82618532532433e-06	2.15226761714582e-09	0.000154478341911298
CG_AP3S1	0.13133855	0.13236525	0.1316859	-0.000679349999999967	0.000347350000000024	0.00102669999999999	0.997039617181521	0.984424666015624	0.984424666015624	-0.000629982436263179	0.989296044465062	1.53532121360305	1.87218001941097	1.21940607790951	0.0046701330891655	2.20570657467658e-05	0.000633202453596597
CG_AP3S2	0.09258194	0.091440495	0.09152044	7.99449999999979e-05	-0.00106150000000001	-0.001141445	0.695856709420763	0.355999774456201	0.969416759512971	-0.00303011292852838	0.945899377701483	1.59952229197232	2.56816990093708	1.60558556378126	0.00161234751724139	7.3797654969213e-06	1.51587504943106e-05
CG_AP4B1	0.071143	0.07126351	0.06861463	-0.00264888000000001	-0.00252837	0.000120510000000004	0.385583720259486	0.476275411322767	0.523945499929975	-0.0132280715913902	0.796373273752388	1.36835359449733	1.64880592157588	1.20495603490674	0.000153765650127795	5.73792061540814e-06	0.00231347098294285
CG_AP4E1	0.081363975	0.082012385	0.08005334	-0.00195904499999999	-0.001310635	0.000648409999999988	0.997969820441162	0.9998708953898	0.961917646345761	-0.00653493688400782	0.886446933525957	1.74216211525477	2.6115031228425	1.49900121233012	0.00213697583192525	5.5075686577539e-05	0.00920478600732698
CG_AP4M1	0.081453575	0.07669595	0.077253805	0.000557854999999996	-0.00419976999999999	-0.00475762499999999	0.770967370339201	0.517550843046749	0.367626806695193	-0.00124483315776039	0.976217700250523	9.63851493091375	5.30542296	1.688554626	0.000479373838971346	6.32844733772399e-06	0.00201423689932556
CG_AP4S1	0.1179449	0.1202681	0.1221483	0.00188020000000001	0.00420340000000001	0.0023232	0.999119384726923	0.999119384726923	0.994884437459688	0.00174533159061692	0.963340313869301	1.70594456487737	3.14562690278933	1.84392093831927	5.91566892602362e-06	7.69572475399528e-07	0.000568306606161273
CG_APAF1	0.08118858	0.07997782	0.080091245	0.000113425	-0.001097335	-0.00121076000000001	0.998362206285494	0.867508122126664	0.880107508222637	0.000384400452281263	0.991263055207305	1.21754241455233	1.63253548653509	1.34084485848105	2.27473062495264e-05	5.60465148070788e-09	7.45872763215763e-06
CG_APBA1	0.58511555	0.6214306	0.63234275	0.01091215	0.0472272	0.03631505	0.529705423563823	0.515292446255324	0.898288176349109	0.00403655892130492	0.91837840729107	1.49130012293284	2.58722835783705	1.73488107326708	0.000109065390838621	9.82723712544988e-07	1.89239524476119e-05
CG_APBA2	0.7811985	0.77731115	0.7683594	-0.00895175000000004	-0.0128391	-0.00388734999999996	0.420138833964749	0.123170033677313	0.286754308659872	-0.0348844112244761	0.165359580441879	4.58517452861542	7.47142199	3.8500301	0.000363518630224466	1.78521964509522e-07	0.000247182673300599
CG_APBA3	0.1264436	0.1286736	0.1257351	-0.00293850000000001	-0.000708500000000001	0.00223000000000001	0.99990428378964	0.933420620714148	0.933224598526864	-0.00380910664994562	0.921546212625699	1.34167686653877	2.36471908236088	1.76251014035989	0.000790942995107614	6.25135533599336e-09	0.000391783948855926
CG_APBB1	0.08396756	0.077771495	0.07728825	-0.000483244999999993	-0.00667930999999999	-0.006196065	0.508806550088504	0.575515306935265	0.445647593465431	-0.00689521965522258	0.837426858623477	2.25565601978698	3.66918167639856	1.62665833984079	0.00134395793491254	1.86544841093279e-05	0.00172594611259879
CG_APBB1IP	0.3199188	0.29065865	0.3229298	0.03227115	0.00301100000000004	-0.02926015	0.227128798881962	0.280415774495319	0.181891276056881	0.051675654070639	0.225450850198567	1.80163179869759	2.64556965731328	1.46842970868175	0.00380312557003471	0.000210624230678878	0.000183219178427274
CG_APBB2	0.484421	0.508979	0.511595	0.00261600000000006	0.027174	0.024558	0.633563006471022	0.912796505511695	0.938851925682283	0.00877373097461495	0.686963654013219	1.32281759927743	1.51905069451539	1.14834478717636	0.000773963283411462	1.68647285867072e-05	6.35304704223291e-05
CG_APBB3	0.09120399	0.09050712	0.09419201	0.00368489	0.00298801999999999	-0.000696870000000002	0.807924159947443	0.881884014196263	0.938851925682283	0.000649122795330712	0.988127630645075	1.62373030898855	1.95213287817682	1.20225191792647	0.0065038786499693	0.000155180014371261	0.000105415051749235
CG_APC	0.3209426	0.1871362	0.22511175	0.03797555	-0.09583085	-0.1338064	0.196623317240971	0.0751158274947489	0.00413634503149296	-0.0470059664289222	0.0880376755622071	2.37754350753227	3.50083888844085	1.47246049435053	0.00287291506570278	5.55739893258535e-05	0.00161701150321299
CG_APC2	0.2763557	0.2870015	0.25788265	-0.02911885	-0.01847305	0.0106458	0.268743741977216	0.97573289578267	0.633241411113425	-0.00468450427281091	0.877902813781935	2.65426635	4.94139967	8.76211940002688	5.90309702678474e-05	4.85568679196019e-08	3.1000140634592e-05
CG_APCDD1	0.6774372	0.65042435	0.6320222	-0.01840215	-0.045415	-0.02701285	0.938851925682283	0.807924159947443	0.938851925682283	-0.0386285697320317	0.375701623356792	1.98578170739083	2.76239678999305	1.39108784198774	0.00914520217496802	0.000530570010188976	0.000875237878476162
CG_APCDD1L	0.71488585	0.6778326	0.7049026	0.02707	-0.00998324999999989	-0.0370532499999999	0.41975090924528	0.375211038934543	0.00812587654889885	0.00848524892689406	0.820320194548476	9.31554231121268	5.544328251	1.265848467	0.000784085235258204	2.1173689080462e-05	0.000659521528151198
CG_APCS	0.54588115	0.5432592	0.54234845	-0.000910750000000071	-0.00353270000000006	-0.00262194999999998	0.617194991474269	0.464681916032975	0.464681916032975	0.145802399838319	0.0593224907455852	5.646296439	7.589065869	1.79085177623431	0.00113743329900626	7.05736501657097e-06	0.000249848683055541
CG_APEH	0.10139053	0.09871901	0.093290615	-0.005428395	-0.00809991500000001	-0.00267152000000001	0.661222948826024	0.573804018263962	0.828764750916984	-0.0241244558855366	0.571669909311931	1.29986102005246	1.81054103655684	1.39287278303319	5.56416695711362e-06	5.96237715180465e-09	1.27023714353982e-05
CG_APEX1	0.08822624	0.09060497	0.085747165	-0.00485780500000001	-0.002479075	0.00237873000000001	0.0637875170159603	0.990903256885409	0.159038887097092	-0.0124124147589458	0.808432239030866	1.2576450983155	1.34741748874075	1.07138133845987	0.000643095684726247	9.61486842229234e-06	0.00442260733187903
CG_APEX2	0.05463205	0.059322465	0.05677252	-0.002549945	0.00214047	0.004690415	0.960534005689253	0.259056448677873	0.259056448677873	0.00322086095635759	0.956598752204627	1.50137730069594	2.61866069546861	1.74417229716658	0.00311868064987106	1.18803472116643e-07	5.9075842266161e-06
CG_APH1A	0.06949463	0.07145361	0.068740525	-0.002713085	-0.000754105000000005	0.00195898	0.268144904972643	0.941181370674482	0.794824122019366	-0.00596633356600583	0.901592625924861	1.7770554034025	2.19046120664758	1.23263529232321	0.00261244442963219	4.24485705294654e-05	3.03650352006334e-05
CG_APH1B	0.10866175	0.09540216	0.10482205	0.00941989	-0.0038397	-0.01325959	0.794824122019366	0.941181370674482	0.941181370674482	-0.0143602798844	0.765990634816636	1.33401925258922	2.75163794033304	2.06266733781565	0.00011300088718989	2.67252118402148e-08	0.00106274757825459
CG_API5	0.103368	0.09716508	0.10493935	0.00777427000000001	0.00157135	-0.00620292000000001	0.368814663974246	0.539342138067142	0.185879275803834	-0.00351837727195847	0.940273592356983	1.40894630146475	1.74445476318397	1.23812721703476	0.000287141117840231	6.74353150720543e-06	0.000197358121548774
CG_APIP	0.076376965	0.07916717	0.08054863	0.00138146	0.00417166500000002	0.00279020500000002	0.948677350586462	0.4898514191897	0.573804018263962	0.00116674142190266	0.97818050861966	1.51642666708862	1.88815378175467	1.24513359118098	0.00114028468264337	2.05813216923958e-05	0.00111524288102024
CG_APITD1	0.1974186	0.2430467	0.2084758	-0.0345709	0.0110572	0.0456281	0.505375477534992	0.88500053498782	0.356314177964158	-0.00603054072522693	0.82986837070266	1.61987764666837	1.91985016722736	1.18518220877728	0.018771260988378	0.000364916355966712	0.00907426082834394
CG_APLF	0.10609615	0.09889176	0.1023242	0.00343244000000001	-0.00377195	-0.00720439	0.530496933234205	0.843933859270771	0.232480106639134	0.000801250343682682	0.986045387228819	1.71896138365628	2.24900389015303	1.30835044436503	0.00578649977722987	9.43954044671681e-05	0.000159344464338024
CG_APLN	0.13945645	0.1527256	0.1425383	-0.0101873	0.00308185	0.01326915	0.986822798393034	0.798951361668102	0.986822798393034	-0.00904142645081956	0.86425844991971	5.64908946562607	30.3681946382471	5.37576804598924	0.0445206455997733	0.00340308482066552	0.00131104030016054
CG_APLNR	0.6632274	0.63055745	0.6405095	0.0099520500000001	-0.0227179	-0.0326699500000001	0.829553062191961	0.208918779803315	0.42815886261543	0.0407481949282484	0.425900773989964	26.8991133959715	23.61972113	2.203582756	0.136558929119678	0.0266746195879989	0.000260756519638621
CG_APLP1	0.1514089	0.1378037	0.1520516	0.0142479	0.000642699999999996	-0.0136052	0.490730511360967	0.811275981056266	0.811275981056266	0.00785831322979109	0.844680584076704	2.34113905647351	9.68129076109	4.25164235109	0.00164045753948937	3.76767212432335e-05	0.00279673615259923
CG_APLP2	0.7577757	0.7646316	0.7647128	8.12000000000035e-05	0.00693709999999992	0.00685589999999991	0.899623551547086	0.814835294696052	0.814835294696052	-0.00472406074257583	0.855522578795007	1.87340214647124	2.19603591095915	1.17221810335578	0.00868901659701672	0.00118509357392259	0.00144808687989318
CG_APOA1	0.7315261	0.6950571	0.7294085	0.0343514	-0.00211759999999994	-0.036469	0.830946182847533	0.918018425367236	0.918018425367236	-0.00955631683441294	0.866485316366926	3.568421961	5.834758421	1.79807144558138	0.000116908844044426	0.000103663249519426	0.0167295176300071
CG_APOA1BP	0.1229523	0.12174475	0.1195134	-0.00223135000000001	-0.00343890000000001	-0.00120755	0.965898148880028	0.76954696275513	0.965898148880028	-0.023323717100894	0.73322058311503	1.68490610287665	1.98916735872253	1.18058054115087	0.0149736708328948	0.00106513362215	1.7713570114938e-05
CG_APOA2	0.6658136	0.6798292	0.65952455	-0.0203046499999999	-0.00628905000000002	0.0140155999999999	0.0359827440986917	0.991240425964259	0.133694952166869	0.0650308115938072	0.403742762816336	3.05194239149371	1507.95782356529	494.097735189311	0.00426605386035598	1.66957461831025e-05	0.00115347359850991
CG_APOA4	0.8205441	0.8130192	0.8152958	0.00227659999999996	-0.00524829999999998	-0.00752489999999995	0.722233560535225	0.918018425367236	0.972543038140173	0.012052990891758	0.83206690698149	4.6449427007583	5.486582561	1.426138991	0.0106999433549779	5.82697029401832e-06	9.23410410175662e-05
CG_APOA5	0.6476735	0.652977	0.64980235	-0.00317464999999995	0.00212884999999996	0.00530349999999991	0.980954463958575	0.742477530433934	0.97095082851447	0.00373442893056997	0.945709191814209	2.11591283230534	2.44865389395462	1.15725650724787	0.00887216764278307	0.000602641006589393	0.00108076731173654
CG_APOB	0.7567432	0.75257115	0.70194475	-0.0506264000000001	-0.0547984500000001	-0.00417204999999998	0.0310075916430482	0.00947873151838452	0.892778337250123	-0.0362938325005804	0.356314610254198	6.655085324	8.35700917	2.52181877885435	0.015107326946978	8.1456715642276e-05	0.000109724857693643
CG_APOB48R	0.74217495	0.77210665	0.7685038	-0.00360285000000005	0.02632885	0.0299317	0.888460402868404	0.387651105343026	0.481954469488156	0.0554649084885984	0.293938482600528	6.352223048	8.0871576	4.41279725051062	0.000961933961075119	2.87425826927503e-05	0.00226598513839412
CG_APOBEC1	0.5395565	0.60163	0.5448555	-0.0567745000000001	0.00529899999999994	0.0620735	0.522069494142809	0.692660139513439	0.692660139513439	-0.0819052008790975	0.329095564384419	5.99276332623371	6.39040705	2.100468946	0.000235127979762241	4.75598131974793e-06	0.00208129816149549
CG_APOBEC2	0.70446705	0.6805062	0.7424986	0.0619924000000001	0.03803155	-0.02396085	0.0361258139321343	0.191101594308935	0.963945243664875	0.0651722487433063	0.340443867404959	6.604640478	8.338961408	1.88934661252358	0.0258215712089427	0.000902561148938796	0.0148718743439783
CG_APOBEC3A	0.7741459	0.78021465	0.78141725	0.00120260000000005	0.00727135000000001	0.00606874999999996	0.943469817160642	0.746825762301617	0.860255220526975	0.0220498905328169	0.721382573091059	4.1948287	5.36025684	1.8750049365184	0.00109718136467619	3.69277208751769e-06	0.000998071646317631
CG_APOBEC3B	0.12372535	0.1165837	0.11834925	0.00176555	-0.00537610000000001	-0.00714165000000001	0.691994763585807	0.978035935315962	0.818621174474496	-0.00834999202262964	0.897607375147845	1.83976631426777	2.58141527884541	1.40312128710369	0.000791327520478812	4.14650799890946e-06	0.000939593403389452
CG_APOBEC3C	0.4388039	0.34337405	0.3424502	-0.000923850000000004	-0.0963537	-0.09542985	0.999633292157728	0.0366310527071189	0.0218735064067261	-0.137089517186269	0.0579434052848626	1.70018919023292	2.63136107164073	1.54768721431539	0.000612130106717286	1.01115813412386e-06	0.000118413532214371
CG_APOBEC3D	0.5896978	0.5678576	0.5904192	0.0225616000000001	0.000721399999999983	-0.0218402000000001	0.90479768209012	0.617194991474269	0.617194991474269	0.0509189349232789	0.512157005309209	2.4520697581555	3.2562600491374	1.32796387146295	0.0056728683240476	9.56020937420229e-05	0.00101858053351544
CG_APOBEC3F	0.6088576	0.5943845	0.5520983	-0.0422861999999999	-0.0567593	-0.0144731	0.436004723435495	0.0815188864122096	0.559559771259005	-0.167739215522519	0.00922745125547652	1.58134045835342	3.01838118465172	1.90874847266895	6.74862445082491e-05	5.20277441529997e-06	0.000384983424185259
CG_APOBEC3G	0.61217315	0.56698905	0.6513179	0.08432885	0.03914475	-0.0451841000000001	0.559559771259005	0.120083321215629	0.436004723435495	-0.0345864725426859	0.593913490668316	2.12135882248756	3.24377010257244	1.52910015419679	0.00165540899035346	2.61040717774294e-05	0.000240556711127588
CG_APOBEC3H	0.73738095	0.7192207	0.72468765	0.00546695000000008	-0.0126932999999999	-0.01816025	0.980733323885512	0.908752654932866	0.999063458359406	-0.0258356112359694	0.739569761723343	6.49962822952469	5.42893157	1.855235496	5.31412776412435e-06	5.58098985982715e-06	0.00217362603649114
CG_APOBEC4	0.66522525	0.6588159	0.70771875	0.0489028499999999	0.0424935	-0.00640934999999998	0.555074382770743	0.990774650947514	0.418038008789317	0.0492002065560494	0.497963901231858	4.54026134	7.02202331	2.42638782857455	3.21152699253173e-05	4.76343844302715e-06	0.00286191650003747
CG_APOC1	0.6098033	0.61787345	0.6562602	0.0383867499999999	0.0464568999999999	0.00807015	0.842628651159718	0.555074382770743	0.842628651159718	0.0173748387257229	0.81095145710051	2.08750372974874	3.8170645077	1.82853062885758	0.00287339100531985	8.91795143629436e-05	3.70654252259297e-05
CG_APOC2	0.76478545	0.771636	0.75614515	-0.0154908499999999	-0.00864029999999993	0.00685055000000001	0.00490148788222899	0.292182792174751	0.155029863245095	-0.0852581339895173	0.167210273493314	2.55961114972833	4.86190883846987	1.89947165958623	0.00412676592539517	0.000129500739992225	0.00895803791144299
CG_APOC3	0.7743443	0.76573585	0.76069785	-0.00503799999999999	-0.01364645	-0.00860844999999999	0.695337197663355	0.33069624780586	0.120220675568444	-0.0753469735219891	0.244898544058656	3.747496942	5.090178692	1.57494990776654	0.00436164164879863	1.64502103503993e-05	0.00101083579892228
CG_APOC4	0.73581675	0.73596575	0.7487256	0.0127598499999999	0.01290885	0.000149000000000066	0.792757482233097	0.674893978560585	0.792757482233097	0.00809600996642462	0.891190017825785	1.7977774175881	2.40212995644272	1.33616649811155	0.00155288452764193	1.23096074335369e-05	0.00212364027225851
CG_APOD	0.3475397	0.34768945	0.3299534	-0.01773605	-0.0175863	0.000149750000000004	0.215373874154339	0.155029863245095	0.746825762301617	-0.0486815999872523	0.430874448348681	1.44600352828083	2.11721493148886	1.46418379352507	0.000268547123219429	9.58969390065134e-08	8.88943667006582e-06
CG_APOE	0.38501965	0.4156701	0.3834106	-0.0322595	-0.00160905	0.03065045	0.763383067997456	0.862506429066396	0.652506428095653	-0.0037070559802957	0.946025673943558	4.66284229569271	8.56651433023403	1.83718723194806	0.0288513368207897	0.00343190051140052	3.3215389498081e-05
CG_APOF	0.72498835	0.75025045	0.7662192	0.01596875	0.0412308499999999	0.0252621	0.617194991474269	0.333784268881491	0.097800367758431	-0.0282375322281851	0.716350815020035	1.91351107185418	2.59395732990265	1.35560089934004	0.00881892260120336	0.00048609863944791	1.40512071889533e-06
CG_APOH	0.8110249	0.7724855	0.7908331	0.0183476	-0.0201918000000001	-0.0385394000000001	0.692660139513439	0.250293072084445	0.033173073759551	-0.0538433203420447	0.521552685447537	5.15178552	6.9440613	1.45970724529801	0.00769034489098362	6.12642154251478e-05	0.0020102975257091
CG_APOL1	0.5307508	0.4305058	0.36713805	-0.0633677500000001	-0.16361275	-0.100245	0.191764537000304	8.98589368021341e-05	0.0310075916430483	-0.143423878839341	0.0148504511012634	1.74183686231419	6.03406753419326	3.46419786189186	5.04127524845203e-05	5.13389422823226e-07	0.000943589508232799
CG_APOL2	0.22700435	0.22626295	0.2718008	0.04553785	0.04479645	-0.000741400000000003	0.379740612826693	0.379740612826693	0.467030988405816	0.00898161277266166	0.856472185214339	1.58472747805589	1.97726699282614	1.24770158920436	0.00339040371833446	2.11476832856955e-05	0.000338146889152972
CG_APOL3	0.74213325	0.7466516	0.75947	0.0128184000000001	0.0173367500000001	0.00451835	0.828764750916984	0.0669620333715395	0.227128798881962	-0.0107455547543525	0.801119636711542	1.53786655204013	2.02434924130013	1.31633608820911	0.000718568053597581	1.91213087725968e-06	0.000382220934734159
CG_APOL4	0.64327495	0.6705638	0.59204425	-0.07851955	-0.0512307	0.02728885	0.0571296698968321	0.963945243664875	0.191101594308935	-0.0392714650151647	0.565938852850395	3.02162929950893	10.8509548477908	3.59109400003311	9.36554852372148e-06	6.27517008949063e-08	6.96968960893445e-05
CG_APOL5	0.5222455	0.4934372	0.50809905	0.01466185	-0.01414645	-0.0288083	0.902400194401253	0.902400194401253	0.686017125117228	-0.0500722661796707	0.676163923716706	2.138851796	3.87278315	3.23089938141762	2.38456154840688e-06	6.68709083294284e-07	0.000191313014072635
CG_APOL6	0.4076604	0.32296955	0.26977605	-0.0531934999999999	-0.13788435	-0.08469085	0.492983120215651	0.0621604277442559	0.605812715518473	-0.05918638924282	0.297338560023579	1.68472471707116	1.98392658514607	1.1775968887042	0.0121733999742263	0.000425036944093073	0.00149975913150364
CG_APOLD1	0.5589887	0.58620915	0.5381412	-0.04806795	-0.0208475	0.02722045	0.20892573323614	0.149496501846785	0.733997245739301	-0.0105762857597492	0.734463980135614	3.61865749168521	8.09073985348031	2.23584018992426	0.010992849583133	0.00213278139141884	0.000102339112962524
CG_APOM	0.8048695	0.8000253	0.8004656	0.000440299999999949	-0.00440390000000002	-0.00484419999999997	0.937502699053248	0.919850598676267	0.989006216256121	0.00542502713936167	0.901215332915404	31.6391039517357	10.452870875	0.904946441	0.0407550769562931	0.00206062730946263	0.00146319557006183
CG_APOO	0.1074112	0.1068919	0.1064772	-0.000414700000000004	-0.000934000000000004	-0.0005193	0.336256415291255	0.933602319759392	0.160809496387098	-0.00882390145498156	0.81011015011043	1.35516332479474	2.00992798824624	1.48316291584313	2.15870417529722e-05	7.62090763060807e-08	0.000215008698992113
CG_APOOL	0.1244758	0.11441645	0.1171635	0.00274705	-0.00731229999999999	-0.01005935	0.987571553246588	0.863105342996529	0.945483759622715	-0.00963228287365686	0.87621665691339	1.46756104485816	1.83021116340629	1.2471107555074	0.000703217746305081	4.93404435615543e-06	0.00174509166365556
CG_APP	0.2297635	0.2343843	0.2368933	0.00250900000000001	0.00712979999999999	0.00462079999999998	0.828764750916984	0.948677350586462	0.999349827635394	0.00394602614768367	0.926300138874071	1.52057650935264	1.66884557728652	1.09750845618219	0.00370755258115892	0.000234134571637822	0.00113262938390228
CG_APPBP2	0.07963498	0.08067167	0.08246958	0.00179791	0.00283460000000001	0.00103669000000001	0.97936311445764	0.878181604424589	0.794824122019366	-0.0016837890921511	0.972163049343394	1.53808669539271	2.34411781614667	1.52404791171291	0.00275192528382765	1.28001307235147e-05	4.41508161934746e-05
CG_APPL1	0.094980945	0.093894295	0.09368635	-0.000207944999999987	-0.001294595	-0.00108665000000001	0.664921466007687	0.238459009684319	0.972698928088537	-0.00500504623042443	0.919719198637608	1.21710940619444	1.41206023709781	1.16017527258534	0.00126209391048642	2.15719913431265e-07	7.14012800053561e-06
CG_APPL2	0.39902365	0.31090675	0.28736585	-0.0235409	-0.1116578	-0.0881169	0.993732435984299	0.855779373437478	0.999383352461906	-0.0137734090739131	0.781496918411377	1.29770438365608	1.44138590973992	1.11071976629919	0.000711703869065979	2.36622674903455e-05	0.00670807552519433
CG_APRT	0.082225205	0.08349914	0.08111772	-0.00238142	-0.00110748499999999	0.001273935	0.995166089536843	0.99999902096059	0.972543038140173	-0.000416336154808622	0.99415599021986	1.66423002649257	2.03701848602794	1.22400056098076	0.000400689190423439	1.45162213035158e-05	0.0190866639048128
CG_APTX	0.34521315	0.3389136	0.3462409	0.00732730000000004	0.00102775000000005	-0.00629954999999999	0.627167050717532	0.73193112361092	0.73193112361092	0.00379983927158571	0.940836242765522	1.21864072023186	1.29996979954871	1.06673753631126	0.00524259066952539	0.000281140561199851	0.0140716810373199
CG_AQP1	0.67309495	0.64821855	0.56237685	-0.0858417	-0.1107181	-0.0248764	1.11190264833194e-05	3.03485303554396e-09	0.209244344834408	-0.267207311885766	2.72376907505477e-09	2.08201681651294	3.32952255989329	1.59918139636823	0.000754574066471746	7.58307317549101e-05	5.53959931129736e-05
CG_AQP10	0.4733571	0.3837621	0.4100159	0.0262538	-0.0633412	-0.089595	0.997930475419302	0.918472674499874	0.817535817096823	-0.00934692445065943	0.885701434828563	14.251568231	16.439281841	2.91466935317923	0.094534340679434	0.0169548066317895	5.77494995384495e-05
CG_AQP11	0.1126524	0.1038898	0.1046938	0.000803999999999999	-0.0079586	-0.0087626	0.999299020902178	0.885452499030738	0.572654849949571	-0.00897161286017958	0.844732069731874	2.16113918553513	3.08454093312162	1.42727546368461	0.0113553191018807	0.000785293605100155	0.00578528115844594
CG_AQP12A	0.73444125	0.76129155	0.73802715	-0.0232644000000001	0.00358590000000003	0.0268503000000001	0.0977863409490218	0.980733323885512	0.153305649224872	0.0137974100971851	0.859109281382427	7.6195529174	8.87917095	4.2104584435025	0.021038291837684	0.000615287570155949	0.00719553115447712
CG_AQP12B	0.6960533	0.67726805	0.69119515	0.0139271	-0.00485815000000001	-0.01878525	0.621679771286278	0.621679771286278	0.336097341421239	-0.00982443123774293	0.899422024575777	1.70053061090854	3.73932902968995	2.19891897605544	0.000648779319395422	1.24361902668328e-06	0.000206543258957509
CG_AQP2	0.6761855	0.6928207	0.6656321	-0.0271885999999999	-0.0105533999999999	0.0166352	0.159038887097092	0.9097164761339	0.26999967167738	0.0597861017996769	0.242488299093381	8.38280730243587	5.79561418	2.624291016	0.00165260608455288	3.06516954839713e-07	2.46920802775938e-05
CG_AQP3	0.44192455	0.34504945	0.3168408	-0.0282086499999999	-0.12508375	-0.0968751	0.980733323885512	0.908752654932866	0.908752654932866	-0.0452199665101483	0.560539998176897	2.30722451044954	2.99768789071648	1.29926146204663	0.00942501445972078	0.000875021253934713	2.22544043947322e-05
CG_AQP4	0.58401105	0.5574488	0.57741855	0.01996975	-0.0065925	-0.02656225	0.593961409444387	0.892778337250123	0.828881578094229	0.015463522900073	0.694392960969547	5.33722793	7.3913137	2.36099195898038	0.00080691829571308	2.90406157722653e-06	0.000604915478333133
CG_AQP5	0.4751527	0.5354934	0.512474	-0.0230194	0.0373213	0.0603407	0.422919014759086	0.943469817160642	0.171238518776521	0.0181701457039352	0.769299835632651	3.443746398	6.96012871	3.48005269282265	6.74414380323205e-06	7.57308227488193e-10	7.06196143100046e-05
CG_AQP6	0.7480085	0.79216735	0.7896388	-0.00252854999999985	0.0416303000000001	0.04415885	0.818621174474496	0.329116378879816	0.241442710376493	0.0814571863525794	0.208597401270646	4.95997629	7.51304015	14.4298596438551	0.00116505549943809	1.55403319349715e-06	0.000143666467362225
CG_AQP7	0.676722	0.6802876	0.70670195	0.02641435	0.02997995	0.00356559999999995	0.42815886261543	0.42815886261543	0.627167050717532	0.0827980279171004	0.422551181641205	4.33592561	6.1540872	2.11754103202319	0.00114068129379202	1.44041482593378e-05	0.00347829639286756
CG_AQP7P1	0.6541263	0.6508658	0.6902529	0.0393870999999999	0.0361266	-0.00326049999999989	0.449036822040911	0.449036822040911	0.902400194401253	0.159045113661507	0.182061271863913	1.41554161605059	1.61377950138874	1.14004384123389	0.000290296889429787	2.23689267280344e-05	0.00158780188833882
CG_AQP8	0.815331	0.81926425	0.81194745	-0.00731680000000001	-0.00338355000000001	0.00393325	0.990774650947514	0.990774650947514	0.990774650947514	0.0180115348874632	0.804161069740787	27.0945865973157	8.51921438	2.8104482858	7.45408676158898e-06	1.57846304024076e-06	0.000672316810912222
CG_AQP9	0.70750105	0.74214225	0.7268848	-0.01525745	0.0193837499999999	0.0346411999999999	0.885551910972241	0.490980372462395	0.131419728340629	0.0349411262250477	0.609558463182771	5.737760394	7.99917386	3.22131258962306	0.00817461212844524	3.62652960213565e-05	0.000687852345740894
CG_AQR	0.12448815	0.1239896	0.12332435	-0.000665249999999992	-0.00116379999999999	-0.00049855	0.878181604424589	0.941181370674482	0.794824122019366	0.000697060478813076	0.988474037550074	1.50285550055369	1.89045359931099	1.25790776200007	0.00236980270864328	1.74426969015321e-05	0.00163153282263615
CG_AR	0.1236639	0.12357395	0.1304434	0.00686944999999999	0.00677949999999999	-8.99499999999914e-05	0.605812715518473	0.198309336684298	0.66418452068077	-0.0204231609402199	0.471006672225085	1.26565825980348	1.53745703019512	1.21474894055038	1.54368062301397e-05	6.10410009829626e-08	8.74231352888687e-05
CG_ARAF	0.084525165	0.084506605	0.09049649	0.005989885	0.005971325	-1.85600000000008e-05	0.368814663974246	0.539342138067142	0.997039617181521	-0.00106302974359602	0.981939187433644	1.31970037349946	1.58512259599473	1.20112309416982	0.00449123379102253	2.49833066671718e-05	0.00048904239452571
CG_ARAP1	0.5596926	0.5709436	0.58547575	0.0145321500000001	0.0257831500000001	0.011251	0.952477909353765	0.952477909353765	0.999944198242846	0.00149886397599836	0.954681788734174	2.00554452534407	2.65530110648236	1.32398013254122	0.00145751517642749	3.86379948483947e-05	0.00333483251013163
CG_ARAP2	0.11197235	0.1068824	0.1055915	-0.0012909	-0.00638084999999999	-0.00508995	0.998964855143038	0.523945499929975	0.523945499929975	-0.000377746208581911	0.994113139989821	1.46818565386656	3.2421675627889	2.20828173484086	1.55502431306606e-05	1.13925454449591e-09	2.77125137387874e-05
CG_ARAP3	0.15254435	0.1887896	0.1472	-0.0415896	-0.00534435	0.03624525	0.92731487534075	0.948106632041755	0.97936311445764	-0.0260709397816082	0.589357941864426	2.10300711573462	2.59731480800963	1.23504803601311	0.02229417712185	0.00112513384365279	0.000636526680432943
CG_ARC	0.2252564	0.2123081	0.2517675	0.0394594	0.0265111	-0.0129483	0.927220781759783	0.927220781759783	0.927220781759783	-0.00594159845624803	0.89414709483024	5.44528486873571	9.75129717	3.51548374	0.0035959818311882	1.61313734844547e-05	0.00011649987764081
CG_ARCN1	0.073992905	0.073972505	0.076277525	0.00230502	0.00228462	-2.04000000000037e-05	0.203188824472845	0.437513715045492	0.997100905664073	-0.00764796742225091	0.888921388264245	1.49014748760847	1.97947132091755	1.32837275328658	0.000219875301621093	1.03715551645222e-06	2.46495441664074e-05
CG_AREG	0.57038355	0.56581885	0.5583581	-0.00746075000000002	-0.0120254500000001	-0.00456470000000009	0.578600141650845	0.765931452348224	0.0970748437978595	-0.0135326515537852	0.883370529332344	4.424444306	7.55719426	4.17182584612732	0.000828092127944588	8.93928925581291e-07	1.37024404086108e-05
CG_ARF1	0.053656265	0.05314759	0.054053425	0.000905835000000001	0.000397160000000001	-0.000508675	0.419917426305453	0.676764433925791	0.609339336225966	-0.0117763855129798	0.718982385834813	1.21301931109868	1.38732013162066	1.14369171119305	0.000296212934817707	2.1410025596058e-05	0.00380984516962213
CG_ARF3	0.1019368	0.1010777	0.09958119	-0.00149650999999999	-0.00235560999999999	-0.000859100000000002	0.878181604424589	0.941181370674482	0.878181604424589	-0.00911705516073288	0.850132535532372	1.72349114302058	2.27286976968732	1.31875918184523	0.0103412038328542	0.000173526563525097	1.11746923332174e-05
CG_ARF4	0.10210135	0.1026953	0.09692141	-0.00577389	-0.00517994000000001	0.000593949999999996	0.798951361668102	0.798951361668102	0.986822798393034	-0.0272315946062953	0.606565750313508	1.3803694422176	1.81726252941928	1.3165044616605	6.97385306972598e-05	3.5400727093894e-07	0.000183376348791213
CG_ARF5	0.0872617	0.08365521	0.08402926	0.000374049999999987	-0.00323244	-0.00360648999999999	0.991963884966834	0.960534005689253	0.892778337250123	0.000702496770573923	0.990529396857562	1.24187391891525	1.65789971833725	1.33499841899038	0.00103092195768064	1.05771349224676e-07	6.65802865690212e-05
CG_ARF6	0.08172343	0.08185873	0.08440809	0.00254936	0.00268466000000001	0.000135300000000005	0.952477909353765	0.952477909353765	0.888460402868404	0.00149662845777115	0.977424645388996	1.22137575956097	1.50365249258485	1.23111375087823	3.03175797470003e-05	2.24780201596939e-09	4.43813826971447e-06
CG_ARFGAP1	0.299687	0.3134976	0.3476078	0.0341102	0.0479208	0.0138106000000001	0.58373557171253	0.925085680994174	0.985279528699427	-0.00107555319327247	0.977016137684411	2.01110713621169	2.56270629082781	1.27427636483611	0.00990872077443498	0.000968901750068996	0.000502351188931151
CG_ARFGAP2	0.10174735	0.1016118	0.1011093	-0.000502499999999989	-0.000638049999999987	-0.000135549999999998	0.986822798393034	0.888460402868404	0.986822798393034	-0.00297406178016906	0.955156406228686	2.21217111309395	4.77889240520976	2.16027249290222	0.00307068788546608	2.31118631888671e-06	3.74530593169482e-05
CG_ARFGAP3	0.1001757	0.098757045	0.09798665	-0.000770395000000007	-0.00218905000000001	-0.001418655	0.9097164761339	0.963945243664875	0.9097164761339	-0.011021257944897	0.829553608283415	1.344578743476	1.70095239642814	1.26504483629634	9.89482123396664e-06	4.47542021351758e-08	9.43881706247146e-05
CG_ARFGEF1	0.12728185	0.13213585	0.13209585	-3.99999999999845e-05	0.00481400000000001	0.004854	0.961917646345761	0.9998708953898	0.988261077643524	-0.00172387953123271	0.969950904638077	1.21796434051475	1.5515227132291	1.27386546684394	2.83724690511357e-05	1.56039527436387e-05	0.00136142618935024
CG_ARFGEF2	0.11109155	0.097579315	0.09470741	-0.00287190499999999	-0.01638414	-0.013512235	0.995617054889943	0.76954696275513	0.965898148880028	-0.00881377228608301	0.897526715144011	1.51921506403332	1.94772537337396	1.28206033463293	0.00188472238260666	9.84031668077932e-06	0.000848957673860327
CG_ARFIP1	0.1291557	0.13502565	0.13160925	-0.00341639999999999	0.00245355000000003	0.00586995000000001	0.617811083850864	0.993732435984299	0.705788198282801	-0.00335369646729406	0.94628957630333	1.17835988105601	1.36285942867859	1.1565731747904	1.57068735700054e-05	1.17143015204736e-05	0.00161142139385965
CG_ARFIP2	0.06518464	0.069250035	0.068875935	-0.000374099999999988	0.00369129500000001	0.004065395	0.913475513339838	0.843933859270771	0.666412929932092	-0.00423214107979709	0.926316500195259	2.02236489533205	3.93847899005492	1.94746210199039	0.000416500689451121	5.54897096205717e-07	7.63450509865876e-05
CG_ARFRP1	0.084772665	0.07983954	0.08052585	0.000686309999999996	-0.004246815	-0.004933125	0.910976102346014	0.60120428957938	0.200940666793184	-0.00807407560152183	0.846677023201499	4.05252948740256	33.2160810431985	8.19638232033892	0.0546634432474996	0.00235448937783723	0.000141975396251463
CG_ARG1	0.7944533	0.771731	0.75075035	-0.02098065	-0.0437029500000001	-0.0227223000000001	0.778949859791899	0.621679771286278	0.778949859791899	-0.0317163627477899	0.683182261547532	2.42923566200584	6.935543393	3.133133033	0.000278834659427666	0.000153659751597635	0.0192863289558275
CG_ARG2	0.06689735	0.06865505	0.065988605	-0.00266644499999999	-0.000908744999999989	0.0017577	0.794824122019366	0.97936311445764	0.941181370674482	-0.0231760103733971	0.630962063118117	1.56090692877827	2.58685085431077	1.65727424654045	0.000207505755473808	1.2679529445322e-06	0.000284600755007539
CG_ARGFX	0.82354395	0.81868085	0.82042815	0.0017472999999999	-0.0031158	-0.0048630999999999	0.699374199935276	0.415365335523867	0.838570126687112	-0.0305845933767529	0.67366473036035	7.98195801	9.6204032	2.1326193249363	0.00517716484376484	0.000346185743773652	7.64580298160467e-07
CG_ARGFXP2	0.82067485	0.8048606	0.81576425	0.0109036499999999	-0.00491059999999999	-0.0158142499999999	0.994161229482218	0.686017125117228	0.994161229482218	-0.000846141214501838	0.994371697797656	3.2569205042726	5.21563639000196	1.60140119574912	0.0554042733736367	0.00567659397588659	0.000991492192990805
CG_ARGLU1	0.08397115	0.08179949	0.07992145	-0.00187804	-0.00404969999999999	-0.00217165999999999	0.999633292157728	0.941181370674482	0.97936311445764	-0.000338517400795675	0.994402433777349	1.21704395109487	1.44992919880521	1.19135319435328	0.00010267207795397	1.21116784208728e-06	0.00372924356469632
CG_ARHGAP1	0.09703486	0.085766955	0.088590115	0.00282315999999999	-0.008444745	-0.011267905	0.127026537501123	0.913475513339838	0.0402312605780557	-0.00753301598393927	0.869249276005435	1.74258752308339	2.12369097100436	1.21869974556379	0.0170974432170765	0.000497525592079802	4.02169603603796e-05
CG_ARHGAP10	0.6748379	0.6756623	0.6185148	-0.0571475	-0.0563231	0.000824400000000058	0.000849356185757655	0.00206120449481628	0.999733285230817	-0.0501932459510195	0.111781812190973	2.48023603472756	3.16570046987975	1.27637064600083	0.00441197958556969	0.000850987278179961	0.00016739194052518
CG_ARHGAP11A	0.07647845	0.078994215	0.07578122	-0.00321299500000001	-0.000697230000000007	0.002515765	0.215373874154339	0.986686861181281	0.215373874154339	0.00614882246175895	0.920794162311714	1.81732047527749	2.56583881043022	1.41188020788598	0.00497734921974137	0.000444311624741923	0.00016149552697399
CG_ARHGAP11B	0.07901866	0.07747989	0.08050788	0.00302799000000001	0.00148922000000001	-0.00153876999999999	0.652506428095653	0.937502699053248	0.763383067997456	0.019508013463437	0.721624065482611	1.64701960085049	2.15896207759494	1.3108296200483	0.00130889101073387	6.00680422911898e-06	0.00117103262159268
CG_ARHGAP12	0.1216312	0.11347845	0.1142015	0.000723049999999989	-0.0074297	-0.00815274999999999	0.999885944144198	0.931492284048372	0.717367957873405	-0.0194517052348863	0.58488699989113	1.46361233583308	2.15818727243438	1.47456209516432	0.000337571505097273	2.12137775162246e-07	3.22325653034152e-05
CG_ARHGAP15	0.7470683	0.69366225	0.69815335	0.00449109999999997	-0.04891495	-0.05340605	0.538986287061257	0.097800367758431	0.0468253788701537	-0.081076479656618	0.0356155213587921	1.96846780762696	3.68712121170541	1.87309195376191	0.00188720658779544	4.2302725454213e-06	0.000189226836907937
CG_ARHGAP17	0.1691214	0.19551685	0.17404325	-0.0214736	0.00492184999999998	0.02639545	0.687091197243966	0.847488453948251	0.956964735555039	-0.00361221953298732	0.93106480155347	1.32649785174686	1.62485925150752	1.22492414847695	9.31148843339144e-05	3.75016287564961e-07	0.000386054605594282
CG_ARHGAP18	0.12908415	0.1262941	0.12504165	-0.00125244999999999	-0.0040425	-0.00279005000000002	0.106388221269934	0.927220781759783	0.139551056609981	0.00799355316038511	0.858068414438702	1.82878949704659	2.86492990490728	1.56657171836015	0.00216283477455261	0.000102082482349922	4.48583634568745e-05
CG_ARHGAP19	0.12612515	0.12764215	0.1351273	0.00748515	0.00900214999999999	0.00151699999999999	0.999944198242846	0.999944198242846	0.998265735385231	0.000358200345665822	0.994596178544631	4.8530342336279	9.295081509	2.443937609	0.00660475154759432	3.60075816776634e-05	0.000295342016119158
CG_ARHGAP20	0.14353005	0.14794665	0.122716	-0.02523065	-0.02081405	0.00441659999999999	0.177718192606401	0.392733809874433	0.220205558701951	-0.0658795480183052	0.106940337420553	1.71179607657304	2.66363813680332	1.55604874509108	0.000298235354165845	1.92358148853054e-06	0.000264155495994095
CG_ARHGAP21	0.298971	0.2142711	0.2320575	0.0177864	-0.0669135	-0.0846999	0.937296799078384	0.124323157394959	0.232026003660451	-0.0340635924823655	0.480605178266895	1.2338800708086	1.33518504260904	1.08210277011286	0.000205213816492482	2.27649323784044e-06	2.47575221437837e-05
CG_ARHGAP22	0.4390605	0.41939855	0.43464675	0.0152481999999999	-0.00441375000000005	-0.01966195	0.231050402265836	0.261629612771134	0.504616777322249	0.00850186099652583	0.733356086781332	4.267998876819	317.93637168863	74.4930776377318	0.00556041108775465	0.000159835091214956	0.000478268983370661
CG_ARHGAP23	0.71790745	0.71761775	0.6894944	-0.0281233500000001	-0.0284130500000001	-0.000289699999999948	0.442620642084151	0.243144795848552	0.996584592489947	-0.0481740518194773	0.146258777765993	2.18896213117786	5.6315538083061	2.57270499479852	0.00312322427346056	0.000270379795102778	0.000343470303237126
CG_ARHGAP24	0.5173653	0.4735367	0.4253586	-0.0481781	-0.0920067000000001	-0.0438286000000001	0.0878664139416911	0.00713989687101757	0.40267071505797	-0.0409797409307945	0.160197435139384	1.62857066754865	2.4891853573442	1.52844786348201	0.000100074744434165	3.33676121666381e-07	1.3902931981386e-05
CG_ARHGAP25	0.7039754	0.71396765	0.6696124	-0.0443552500000001	-0.034363	0.00999225000000004	2.17569295912767e-11	0.00037052011639227	0.000122184337244091	-0.0690572133408551	0.0249623887233685	2.1197812983428	2.88678085068375	1.36182956842792	0.00320423874515191	5.99881190980071e-05	0.00322611776107821
CG_ARHGAP26	0.72763305	0.74674425	0.7512237	0.00447945000000005	0.02359065	0.0191112	0.761026694030624	0.537654767019562	0.564729592509199	0.00719069739079516	0.780025285203754	2.00249881702529	5.82284845363189	2.90779120772801	0.000184155508473317	1.27441081305844e-06	0.0014631470718129
CG_ARHGAP27	0.7039432	0.7251712	0.69513845	-0.0300327500000001	-0.00880475000000014	0.0212279999999999	0.0827005025663828	0.975955023465514	0.187289332214632	0.00712290865119758	0.841369252892939	2.8845612794565	7.16438907528436	2.48370146486687	0.0023897301854309	0.000213103614312251	0.000416889369175074
CG_ARHGAP28	0.8081821	0.8086911	0.81866635	0.00997524999999999	0.01048425	0.000508999999999982	0.464681916032975	0.774087868038844	0.333784268881491	-0.0322348861134712	0.678288105802058	1.922088577227	2.9102132082772	1.51408901897527	0.00318315742588228	4.7283005742525e-05	9.40891031990156e-06
CG_ARHGAP29	0.12017655	0.11581635	0.1119731	-0.00384324999999999	-0.00820344999999999	-0.00436019999999999	0.123420901434919	0.667154350006631	0.1278223190475	-0.0106678656227284	0.806981374175569	4.03922771331188	11.3386480454	2.9462460854	0.00125102239478806	7.13886351258225e-06	4.83555133967643e-05
CG_ARHGAP30	0.68376795	0.6850538	0.6978772	0.0128234	0.01410925	0.00128584999999992	0.490980372462395	0.0571296698968321	0.885551910972241	0.0174042519401208	0.799245053687776	1.65094715715332	3.21901376956587	1.94979818440484	0.00132106187827057	1.74955522352525e-06	5.11907890348949e-06
CG_ARHGAP4	0.53494325	0.54733225	0.3853681	-0.16196415	-0.14957515	0.012389	0.0877869778053169	0.131658565471965	0.76954696275513	-0.103559832386634	0.129200195706494	1.4880206096784	2.32538159970977	1.56273480661827	0.000283961291834188	4.65148031367261e-07	0.000723284649630997
CG_ARHGAP5	0.09216022	0.09237862	0.090797645	-0.001580975	-0.001362575	0.000218399999999994	0.830946182847533	0.995166089536843	0.918018425367236	-0.0027174159401258	0.961870405239186	1.66926736012505	2.05734787301041	1.23248553356743	0.00118313409198384	1.444942148823e-05	0.00283273006347637
CG_ARHGAP6	0.3558083	0.3334311	0.2823126	-0.0511185	-0.0734957	-0.0223772	0.49923942601487	0.273585687790099	0.752400597435537	-0.0365293857545909	0.185387218703409	1.36552548833282	1.58945728873176	1.16398946948427	0.0121608108479786	6.5767886820284e-05	0.000978376284004634
CG_ARHGAP8	0.19130995	0.20326585	0.20619115	0.00292529999999999	0.0148812	0.0119559	0.514648662355136	0.695856709420763	0.927220781759783	0.00271945581663034	0.951438727246819	1.36793911413328	1.56470356308261	1.14384006343294	0.00428648550272047	0.00010776597436942	0.000789026684552768
CG_ARHGAP9	0.64766895	0.6321662	0.6160987	-0.0160675	-0.03157025	-0.01550275	0.232875862754867	0.0857995671426541	0.431256979879126	-0.0598124483616837	0.180033298713761	2.16830853113283	8.98449764084647	4.14355130362953	0.00111778731115817	2.37869093641425e-05	0.000126466356931401
CG_ARHGDIA	0.1076005	0.1101265	0.1066759	-0.0034506	-0.000924600000000012	0.00252599999999999	0.878181604424589	0.999994278327938	0.600256233825177	-0.0186615361087443	0.698917149145725	1.70264762272735	2.15564490626126	1.26605463014613	0.00104688878120807	2.62584194257018e-05	0.000356925357749477
CG_ARHGDIB	0.60840025	0.3922714	0.33550435	-0.05676705	-0.2728959	-0.21612885	0.0427230618870096	1.64615672204604e-08	1.53299983411959e-05	-0.238253416300086	2.11016386028881e-05	1.59574502099046	2.40328114378003	1.50605586241362	0.000444690843098597	6.47953570963895e-06	1.77286396946816e-05
CG_ARHGDIG	0.66340885	0.6511321	0.67068075	0.0195486500000001	0.00727190000000011	-0.0122767499999999	0.563388142511599	0.927064655354968	0.765273195740802	0.0139874259211652	0.778189572819624	7.40351831	9.57307938	1.79145083442616	0.012670043033283	0.000354516248124364	5.87380847367406e-05
CG_ARHGEF1	0.093825295	0.09614719	0.093164125	-0.00298306499999999	-0.000661170000000003	0.00232189499999999	0.210551632726011	0.771747657372642	0.551489146762222	-0.0111290588694124	0.758139627138753	1.33196343169063	1.73848358874633	1.30520369207112	2.56215841660962e-05	4.06082514591616e-07	0.000625261132037557
CG_ARHGEF10	0.821067	0.82340525	0.8213222	-0.00208304999999998	0.000255200000000011	0.00233824999999999	0.819398678486822	0.676201058365471	0.539059019259196	-0.00527410461119498	0.697870884093859	1.24200146436833	1.61830745366609	1.30298353109362	1.07616259759923e-05	4.41249777668712e-09	7.98180075099538e-05
CG_ARHGEF10L	0.79013865	0.770617	0.7801688	0.0095518	-0.00996985000000006	-0.0195216500000001	0.504415041131276	0.46824853745627	0.0262069244135136	-0.0170539308323354	0.452472627279522	1.36437654588981	1.92155013969487	1.40837230417333	1.5311491930862e-06	7.63863080699378e-10	1.07585469772409e-06
CG_ARHGEF11	0.551951	0.52127385	0.5021039	-0.01916995	-0.0498471	-0.03067715	0.72301623435818	0.316093648643098	0.975467022462756	-0.018190070822664	0.676663849247144	1.56646662058812	2.46403872846378	1.57299153143696	0.0075602782815731	8.09721197755027e-06	1.9152397121079e-05
CG_ARHGEF12	0.1725187	0.1701046	0.17501275	0.00490815	0.00249405	-0.0024141	0.89654342097147	0.998158516256816	0.968292470861295	-0.00185232068135095	0.959663764100459	1.53490121983027	2.14501176123762	1.39749173010288	0.000772760898858139	6.23386680355102e-07	9.82766917022238e-05
CG_ARHGEF15	0.4988288	0.5046895	0.47543835	-0.02925115	-0.02339045	0.00586070000000005	0.987571553246588	0.863105342996529	0.987571553246588	0.0468339345582479	0.448590856000905	2.57634189426738	4.25844244308792	1.65290268832852	0.0025498956557364	5.66758425112561e-05	0.000618823453440768
CG_ARHGEF16	0.7399977	0.77170295	0.7636904	-0.00801255000000001	0.0236927	0.03170525	0.797576551209758	0.0658872170394242	0.0250849139295882	0.0414005521891476	0.136475660165895	1.37871501833859	1.92980989990021	1.39971631137066	0.000104388394558836	2.83412559171455e-07	0.000192077620923442
CG_ARHGEF17	0.5004435	0.5286599	0.4254182	-0.1032417	-0.0750253000000001	0.0282163999999999	0.0402133591416176	0.17759453351347	0.7215602632973	-0.0346618963817322	0.24516670105925	1.79786759958187	2.63354999543855	1.46481865297035	0.00174975180101943	1.42926683075796e-05	9.05420071986753e-05
CG_ARHGEF18	0.8316511	0.8275531	0.8257257	-0.00182740000000003	-0.00592539999999997	-0.00409799999999994	0.757597817254703	0.862901683942661	0.998151440751505	-0.00990889661983324	0.73166997689683	1.38035148241083	1.66812941616932	1.20848163487743	0.00162861138711005	4.65464325000393e-06	4.66568446914788e-05
CG_ARHGEF19	0.55951425	0.4932817	0.45419815	-0.03908355	-0.1053161	-0.06623255	0.897408098539422	0.181891276056881	0.342053650454315	-0.0589395921665393	0.16671695159485	4.18875062437894	19.0516476822018	4.54828883135686	0.0118519018775331	0.0003034269689898	1.6708295147678e-07
CG_ARHGEF2	0.4604801	0.4655846	0.3244483	-0.1411363	-0.1360318	0.00510450000000001	0.115937503143232	0.0167056273005742	0.771747657372642	-0.0720340976561801	0.0459765129077724	1.65357932290471	2.49135609999071	1.50664444425584	5.47746733783642e-05	2.33299771507001e-06	2.31394811097777e-05
CG_ARHGEF3	0.5463565	0.5084191	0.52169255	0.01327345	-0.02466395	-0.0379374	0.36152904575228	0.543988445999348	0.594760086820163	-0.00324477364925797	0.897326984428034	1.51495599540202	2.38402170594392	1.57365739544883	0.000399094030364044	9.34694480517419e-06	9.28995709546397e-05
CG_ARHGEF4	0.6715538	0.6889204	0.6507576	-0.0381627999999999	-0.0207961999999999	0.0173666	0.0940988831454145	0.755771249123662	0.46412503476023	-0.0350052898984798	0.181283251154705	9.65899356	10.91578678	3.41006106204915	0.00791753400526646	0.000638946599885314	0.00419673012740054
CG_ARHGEF5	0.8408146	0.8564057	0.84551565	-0.01089005	0.00470104999999998	0.0155911	0.765931452348224	0.918805221412117	0.404587405685253	0.000368657626861303	0.996811524805134	1.42305198167348	2.02012228248111	1.41957026763386	0.000374598434657262	4.20316209308055e-07	6.79372706448026e-05
CG_ARHGEF5L	0.54370725	0.5470898	0.54296625	-0.00412354999999998	-0.000740999999999992	0.00338254999999998	0.952256279729904	0.716411656683726	0.952256279729904	-0.00742995813690308	0.96002675150795	1.67931263778084	2.44033078669094	1.45317240625055	0.00120201667185127	6.03018928316247e-05	6.74015728447954e-05
CG_ARHGEF6	0.2915601	0.14265955	0.1534806	0.01082105	-0.1380795	-0.14890055	0.792013031523816	4.81344486491508e-09	4.57947013643434e-11	-0.109578211177778	0.00721824488302638	1.99021068526382	2.80356408357103	1.40867703320535	0.0108275642519352	0.00057939280869726	4.26749703829625e-05
CG_ARHGEF7	0.6818777	0.6979882	0.68241485	-0.0155733499999999	0.000537149999999986	0.0161104999999999	0.406572171478549	0.800450356282287	0.183864842522784	-0.00795573019258698	0.685817228712968	1.40330635680699	1.75826827669466	1.25294684811043	0.00229146006247044	1.50039677491277e-05	5.61022732886732e-05
CG_ARHGEF9	0.09278199	0.09055331	0.098940235	0.008386925	0.00615824499999999	-0.00222868000000001	0.563388142511599	0.379740612826693	0.765273195740802	-0.00394386995329543	0.936700017618701	2.19882486303923	3.48580389178826	1.58530310912082	0.000765953556474974	7.33056732016148e-06	0.00236440142505506
CG_ARID1A	0.1613036	0.1825282	0.1527136	-0.0298146	-0.00858999999999999	0.0212246	0.317159634662953	0.962599918631165	0.660386023149904	-0.012156421489508	0.744699549401822	1.48962786816835	1.85136974173012	1.24284043101756	0.000872727478612283	8.41861086790959e-06	0.00253467033116629
CG_ARID1B	0.77837805	0.76983625	0.76663115	-0.00320509999999996	-0.0117468999999999	-0.00854179999999993	0.434492958920244	0.225045436177821	0.796990946090336	-0.00199129834602853	0.921940727196755	1.45167815624753	2.05765343911537	1.41743087492219	0.00037372801307751	8.16636213681179e-07	0.000132449374853104
CG_ARID2	0.1074859	0.1047758	0.1047731	-2.69999999999437e-06	-0.00271279999999999	-0.00271009999999999	0.995689189334516	0.995689189334516	0.97936311445764	-0.00104469323839999	0.982726642288742	1.50007055162669	2.48668982835784	1.65771524923361	0.000185983178775979	1.11382279928946e-07	3.50759654938801e-06
CG_ARID3A	0.5825015	0.60162275	0.56447525	-0.0371475	-0.01802625	0.01912125	0.999066588976776	0.98027541968769	0.997688099493952	-0.00658401883890073	0.8289687262623	1.64036933400315	2.61373607875418	1.59338267582437	1.02445296760251e-05	4.32016787153591e-07	0.000109751941214773
CG_ARID3B	0.11734335	0.1130398	0.1142428	0.00120300000000001	-0.00310055000000001	-0.00430355000000002	0.999383352461906	0.999383352461906	0.993732435984299	0.00296509075876244	0.952387979249629	1.43385536942991	1.84850824494308	1.2891873785555	7.95074708347168e-05	8.98914886219701e-06	0.00328430734866214
CG_ARID3C	0.48534285	0.4366982	0.49795655	0.06125835	0.0126137	-0.04864465	0.722233560535225	0.830946182847533	0.918018425367236	-0.00490224601231678	0.931272543860235	1.65050409287873	2.69258084188772	1.63136877606371	1.72953625755253e-05	3.25158204904875e-07	0.000305861149152635
CG_ARID4A	0.07872166	0.077835195	0.07512358	-0.002711615	-0.00359808	-0.000886465000000003	0.633563006471022	0.72301623435818	0.938851925682283	-0.00228534903094165	0.958218791271858	1.18455754386935	1.41302100777425	1.19286818532988	0.000117109617676639	1.4021460211732e-07	0.00055743374473455
CG_ARID4B	0.099674585	0.09671593	0.09641199	-0.000303940000000003	-0.00326259499999999	-0.00295865499999999	0.811256036892071	0.987410626152937	0.937742253867324	-0.00734364138215273	0.857656003140806	1.21419821996389	1.30981738759476	1.07875087119937	0.00177966018532541	5.99748116707454e-06	0.000956625036016495
CG_ARID5A	0.5483063	0.5752371	0.57159995	-0.00363715000000009	0.0232936499999999	0.0269308	0.938851925682283	0.998566961519478	0.955179404315835	0.000509278065037196	0.990694106902334	3.1155016043289	10.134044574	4.045484014	0.0013403895346325	2.84533681636035e-06	0.000447611588576467
CG_ARID5B	0.2084463	0.19851225	0.1869999	-0.01151235	-0.0214464	-0.00993405	0.711002050238303	0.220012125814586	0.711002050238303	0.00554970663098278	0.846204422740991	1.6862596471315	2.87107904709567	1.7026316510507	0.000938178664346446	3.01335240979027e-06	1.95292643558464e-05
CG_ARIH1	0.077301485	0.076749005	0.07579816	-0.000950844999999992	-0.001503325	-0.000552480000000008	0.95263903790877	0.95263903790877	0.984424666015624	-0.0117412681384029	0.802552290199676	1.33856121723007	1.52178145676596	1.13687849100771	0.00124357262183613	5.70867350639598e-05	0.00925893901705426
CG_ARIH2	0.1067152	0.1067104	0.103409	-0.00330140000000001	-0.0033062	-4.79999999998537e-06	0.824277380326594	0.987716683569595	0.933602319759392	0.000385650417783954	0.991621205700771	1.51842969116796	1.7667624516821	1.16354577492694	0.00286463487797323	0.000101663660791395	0.00370293655546455
CG_ARL1	0.06889407	0.06800101	0.06917381	0.0011728	0.000279740000000001	-0.000893060000000001	0.552024400528732	0.888460402868404	0.913898464733379	-0.000918102418303317	0.98616944797487	1.84247858196351	2.56312219955564	1.39112726988888	0.00270682883435183	9.44522062450988e-05	0.00218967184104561
CG_ARL10	0.1809095	0.12117535	0.13430915	0.0131338	-0.04660035	-0.05973415	0.829553062191961	0.73193112361092	0.11914942333256	-0.0214374387989109	0.675387959902593	2.18327376276771	222.548236476453	101.93327115988	0.000121973270586436	5.37591263599928e-07	0.000175781593753605
CG_ARL11	0.6747794	0.6799772	0.6429108	-0.0370663999999999	-0.0318686	0.00519779999999992	0.44130663446759	0.0310075916430483	0.674893978560585	-0.0870526960512898	0.140560397381627	3.753794896403	25.0445629311179	6.67179843925845	0.0106526178442416	0.00045074200471874	1.48941341478486e-05
CG_ARL13A	0.79644265	0.7785789	0.7813213	0.00274240000000003	-0.01512135	-0.0178637500000001	0.90479768209012	0.333784268881491	0.097800367758431	-0.00446369833577994	0.954207071401234	2.37526101894683	10.118445805975	4.25993005621818	0.000489399739113335	1.28298955184603e-06	0.000325972906305375
CG_ARL13B	0.16198825	0.15071805	0.157688	0.00696995	-0.00430025000000001	-0.0112702	0.95263903790877	0.897262941153128	0.95263903790877	-0.00119000387309548	0.979782340156988	1.85959650586434	3.05326962446849	1.64189898982916	0.000167214133124251	7.96643577164163e-07	0.000501960629875903
CG_ARL14	0.70400145	0.68469515	0.6937035	0.00900835	-0.01029795	-0.0193063	0.572654849949571	0.400473665960806	0.0546463301138636	-0.0540369207129064	0.557756246438828	2.64494419879858	5.64861818573286	2.13562849012038	0.000128503668720775	0.000105663908783712	0.00206295595001625
CG_ARL15	0.77868085	0.7947533	0.7894768	-0.00527650000000002	0.01079595	0.01607245	0.844891516425794	0.491094574439854	0.769463400377131	-0.00414113441363315	0.88843830646519	1.31830657674886	2.00121183721403	1.5180170322364	0.000250238784504896	7.44203346152988e-07	0.000375696959951636
CG_ARL16	0.08263845	0.08078282	0.079533375	-0.001249445	-0.003105075	-0.00185563	0.910976102346014	0.910976102346014	0.984261089040462	-0.00378200790797736	0.927833207944489	1.27408480205518	1.54298561385791	1.21105409260748	1.91423538438275e-05	2.35090642088044e-06	0.00149828009566874
CG_ARL17B	0.6767744	0.69203325	0.69456935	0.00253610000000015	0.0177949500000001	0.0152588499999999	0.902400194401253	0.686017125117228	0.902400194401253	0.000719977562101563	0.995210893520817	1.74036885848626	2.21805904900551	1.27447640664792	0.00686102377562618	0.000436612128936061	9.64270386335946e-05
CG_ARL2	0.1242595	0.1231522	0.1201515	-0.00300070000000001	-0.00410800000000001	-0.00110730000000001	0.943469817160642	0.746825762301617	0.986686861181281	2.0409871828595e-06	0.999973666015091	1.41326265211425	1.74083698123851	1.23178588115536	0.000170540903902825	6.35094652590192e-06	0.000247334408316351
CG_ARL2BP	0.080675565	0.080497105	0.076716765	-0.00378034000000001	-0.00395880000000001	-0.000178460000000005	0.962074715994021	0.795570462366146	0.895187663927421	-0.00577217699148718	0.92230400913404	1.89301709511917	2.23271109469257	1.17944581718213	0.0638065203663829	0.00319099591472366	0.000195301692921621
CG_ARL3	0.10643135	0.09646677	0.09890174	0.00243496999999999	-0.00752961000000001	-0.00996458	0.699374199935276	0.504120853489654	0.210551632726012	-0.0403653926754785	0.402654840579416	3.87826333	5.26099231	1.68798596293253	0.00405442510803103	5.73867383229575e-05	0.00516031615186449
CG_ARL4A	0.05876989	0.06798669	0.06265136	-0.00533533000000001	0.00388146999999999	0.0092168	0.543100312503099	0.314460419659206	0.0750983228003098	0.0108360124882562	0.740580319383266	2.19971974973329	2.89934606931772	1.31805247903478	0.00190674238805716	0.000158096858029419	0.00184604005531917
CG_ARL4C	0.5078981	0.5664252	0.5401503	-0.0262748999999999	0.0322522000000001	0.0585270999999999	0.837563126122062	0.604054397755852	0.332104732089717	0.0239643706622814	0.591817137349844	1.37310998575447	2.51005354943963	1.82800618703567	0.000208673212034206	4.40069141618119e-08	0.000134996809861925
CG_ARL4D	0.096319745	0.089786015	0.084968235	-0.00481777999999999	-0.01135151	-0.00653373	0.699374199935276	0.600256233825177	0.504120853489654	-0.00581975926627514	0.90399838323894	2.21432348203642	5.54051537665381	2.50212555735463	0.00067192433425393	4.05215290260013e-05	0.00563177787899753
CG_ARL5A	0.07100459	0.07367201	0.072251915	-0.001420095	0.00124732499999999	0.00266741999999999	0.765273195740802	0.765273195740802	0.664921466007687	-0.0164206505777381	0.740882006200198	1.15609356191317	1.29183150418499	1.11741086253192	0.00012018737224116	8.31406061507416e-05	0.00249416318977981
CG_ARL5B	0.06937606	0.066994935	0.06847611	0.001481175	-0.000899949999999983	-0.00238112499999998	0.990903256885409	0.963945243664875	0.829553062191961	-0.0117042105454777	0.819168271946362	1.37989798116554	1.81390576510976	1.3145216457072	9.8467001314827e-06	2.83257414512861e-06	0.000908656635269508
CG_ARL5C	0.62014655	0.6069694	0.6354051	0.0284357	0.0152585499999999	-0.0131771500000001	0.888460402868404	0.69445146233542	0.798951361668102	0.0102586576400471	0.846197401405773	4.45698772227375	7.92004521	3.9394595	0.000254753785734219	3.16036263901368e-08	4.70207082687219e-06
CG_ARL6	0.080591965	0.07736177	0.081533225	0.004171455	0.000941259999999999	-0.00323019500000001	0.34573267443313	0.980954463958575	0.541243098374871	-0.00397088132063315	0.94219088182716	2.11290929134313	3.32112012646851	1.57182333386274	0.000488403743711792	2.091764578874e-05	0.000188647284880674
CG_ARL6IP1	0.10631885	0.1041357	0.1048992	0.0007635	-0.00141964999999999	-0.00218314999999999	0.798951361668102	0.387651105343026	0.798951361668102	-0.0238752650192213	0.651636265911169	1.28723207740937	1.64002373327786	1.27406996924635	1.71264030909038e-05	6.3985396248512e-07	0.00122396859884962
CG_ARL6IP4	0.1168269	0.1179948	0.1105169	-0.00747790000000001	-0.00631000000000001	0.0011679	0.746202707708567	0.642062271097775	0.73193112361092	-0.0161830227442097	0.752235179492546	1.74254382905558	2.15196673459073	1.23495702013822	0.00670854821880086	0.000341924732777303	0.00121729468199846
CG_ARL6IP5	0.1245913	0.1104697	0.1276044	0.0171347	0.00301310000000002	-0.0141216	0.483075425083613	0.997312655512126	0.763383067997456	-0.0115840107634643	0.832702489939657	1.29801137066081	1.79221303349814	1.38073754514626	0.000715670995763051	4.47570949834999e-07	2.94909798279862e-05
CG_ARL6IP6	0.05317835	0.050926895	0.052189995	0.0012631	-0.000988354999999996	-0.002251455	0.711235195546062	0.544142503082887	0.26999967167738	-0.00974565985760681	0.811705201654367	1.86512285136084	2.75916253782187	1.47934627244995	0.00392344103501502	7.23899143715501e-05	5.62648904105176e-05
CG_ARL8A	0.1082349	0.10739285	0.11305295	0.0056601	0.00481805	-0.000842049999999997	0.563388142511599	0.505641704160614	0.948598397272554	-0.00382216586257057	0.938725039460644	1.76536917962814	3.22158483130882	1.82487882335604	0.0003601060956625	1.33501338452835e-06	0.000406465085980952
CG_ARL8B	0.11085165	0.11367075	0.11753675	0.00386600000000001	0.0066851	0.00281909999999999	0.993063865502913	0.940916818841588	0.963945243664875	-0.0156348960729866	0.760672033965219	1.21182796401634	1.41604644219927	1.16852101473718	0.00116559405024738	4.23039563954381e-06	0.00106676600396194
CG_ARL9	0.3829277	0.5557321	0.436361	-0.1193711	0.0534333	0.1728044	0.000139539154392021	0.159038887097092	6.39819183190227e-08	0.0882413356780665	0.0841851283127974	3.43951762005737	5.08513697	2.49437077	6.89794608281802e-05	5.04762370459038e-07	5.30804723025338e-05
CG_ARMC1	0.08007136	0.07810525	0.08126246	0.00315720999999999	0.00119109999999999	-0.00196611000000001	0.763383067997456	0.652506428095653	0.763383067997456	0.00122677814430059	0.982126150787662	1.49239049611726	1.79825552545167	1.20494973006742	0.00109963995924992	1.45109298023844e-05	0.00377116674556412
CG_ARMC10	0.0832028	0.085226755	0.084083805	-0.00114295	0.000881005000000004	0.00202395500000001	0.164079197726652	0.985312550007843	0.407373097492513	0.00159447145975477	0.972234788842822	1.21699271668038	1.51113931051821	1.24169955153075	9.50821738499311e-06	3.66072269410369e-08	0.000414814181602427
CG_ARMC2	0.314859	0.3655808	0.3706237	0.00504290000000002	0.0557647	0.0507218	0.342111309989133	0.864282779050773	0.877287430984101	0.006855647107279	0.8670239622471	1.75327771805888	3.05781767781684	1.74405779889924	0.000838146869597984	7.32110277893103e-07	0.000111889924033703
CG_ARMC3	0.30946495	0.2854659	0.2601725	-0.0252934	-0.04929245	-0.02399905	0.763383067997456	0.652506428095653	0.997100905664073	0.00274172514486521	0.960067037781489	4.57450190704056	9.08710696043922	1.98646915994359	0.000910935142785147	2.15048882242118e-05	0.000507123938169813
CG_ARMC4	0.18536335	0.19624685	0.17978735	-0.0164595	-0.00557599999999997	0.0108835	0.748011178883137	0.980340706466642	0.948677350586462	-0.034847270344382	0.413861151522881	2.89626067491347	6.75322906891387	2.33170623328497	0.0157121468677924	0.00136968924842506	0.00145578310024244
CG_ARMC5	0.1115515	0.1122366	0.1062315	-0.00600509999999999	-0.00531999999999999	0.000685099999999994	0.417310705626534	0.933136161763831	0.96981765771726	-0.00130336403258787	0.974079092614343	1.34328284479328	1.65218782062536	1.22996271934048	0.000611462259781303	9.97424266706826e-07	4.78597734207086e-05
CG_ARMC6	0.085324615	0.084608555	0.08176757	-0.002840985	-0.00355704499999999	-0.000716059999999991	0.829553062191961	0.627167050717532	0.990903256885409	-0.00124581501189131	0.980586743588161	2.05462510498789	4.16405352821054	2.0266731473794	0.0014438340021052	4.45295488279776e-06	0.000526153092916691
CG_ARMC7	0.1237704	0.12694835	0.1089751	-0.01797325	-0.0147953	0.00317794999999998	0.431256979879126	0.470726440066796	0.850816477291883	-0.0339753399100118	0.447068607625488	2.15239492121275	2.91069548934525	1.3523054996363	0.00462265348905235	0.000179501956586388	1.25952442203218e-05
CG_ARMC8	0.09211579	0.090561245	0.092415555	0.00185430999999998	0.000299764999999994	-0.00155454499999999	0.864151401204163	0.289844137090359	0.514648662355136	-0.0111218374153362	0.803304802319777	1.4290728940865	1.71258057881793	1.19838574078662	0.000567601998355957	7.47178691028863e-06	0.00177353709743985
CG_ARMC9	0.5751813	0.5860613	0.57961225	-0.00644904999999996	0.00443095000000004	0.01088	0.999633292157728	0.99741318962629	0.98975567170857	0.000700491431878586	0.984537190751419	1.89129324493682	3.02239503476324	1.5980573307997	0.000178606855855604	2.42196701479325e-06	6.98951900959701e-05
CG_ARMCX1	0.55282815	0.2490966	0.13970325	-0.10939335	-0.4131249	-0.30373155	0.00939904640735201	0	6.38267216857002e-12	-0.253668276353686	2.06583375974514e-07	1.95226461332882	3.03359791863237	1.55388664934092	0.000232700305756029	1.37419403057679e-05	3.20686506289453e-05
CG_ARMCX2	0.23996365	0.1900749	0.14798275	-0.04209215	-0.0919809	-0.04988875	0.045587821851524	0.00176765261264977	0.0320752862386683	-0.0779383128384769	0.127355498214403	1.59092111362019	2.33123280733003	1.465335262303	0.000300584794697776	2.91526736416972e-06	0.000978153998728126
CG_ARMCX3	0.078079165	0.07916804	0.0786944	-0.000473639999999997	0.000615234999999992	0.00108887499999999	0.892778337250123	0.593961409444387	0.892778337250123	-0.00346690291717341	0.929810856800726	1.37520103958867	1.60944170644278	1.17033194428371	0.000237194814011704	1.76950506792248e-06	0.00170850188017989
CG_ARMCX4	0.36061925	0.17831535	0.1715454	-0.00676995	-0.18907385	-0.1823039	0.987276673189769	0.0215976094583058	0.036631052707119	-0.092156363004352	0.0559108989175343	1.88725572574079	3.08293382619991	1.63355383382917	0.000423277931751491	9.71633106734441e-06	0.00138481709416498
CG_ARMCX5	0.08647743	0.086579515	0.085626825	-0.000952689999999992	-0.00085060499999999	0.000102085000000002	0.696735502390589	0.350965466827932	0.305593031808044	-0.00366521966681771	0.924557069716362	1.31618159889998	1.72407555098964	1.30990704658883	1.32339184099116e-05	6.34759413716293e-07	0.000162170562265672
CG_ARMCX6	0.08120341	0.07941903	0.080078385	0.000659355	-0.001125025	-0.00178438	0.986686861181281	0.860255220526975	0.620809867379389	-0.00629361696117648	0.918935317680083	1.55360969104959	2.03980696998835	1.31294686287023	0.00045748362042606	1.13315218408141e-06	0.000111469096667681
CG_ARMS2	0.7242204	0.73614615	0.77676485	0.0406187	0.0525444499999999	0.0119257499999998	0.0600726772483022	0.0355364383236889	0.778949859791899	0.15231674113325	0.0487207958054444	5.12198513830264	7.85355152612505	1.53330228691909	0.0133688664078232	0.000673997045981588	0.00870459345563243
CG_ARNT	0.09607227	0.099847605	0.098388035	-0.00145957000000001	0.002315765	0.003775335	0.482914741479442	0.482914741479442	0.913475513339838	0.00787513054797382	0.86336812343957	1.39061499352437	1.52170702818895	1.09426910775091	0.012480568565259	0.000154673023217327	0.00476295458649667
CG_ARNT2	0.65248465	0.6821057	0.6858622	0.00375650000000005	0.0333775500000001	0.02962105	0.986686861181281	0.292182792174751	0.386504498274275	0.0176911181631147	0.56579366288672	2.5393570377692	11.5512222725098	4.54887678286368	0.000313026819159449	3.2419268901252e-06	3.62658087237754e-06
CG_ARNTL	0.2587772	0.2918165	0.26789475	-0.02392175	0.00911754999999997	0.0330392999999999	0.912853236494293	0.963945243664875	0.649901813407676	0.000325953230278804	0.993648210815858	3.04042691849655	6.888438259	2.455685499	5.75663599806061e-05	7.82970619380336e-05	0.013574650130988
CG_ARNTL2	0.6640707	0.62723475	0.64814955	0.0209148	-0.0159211500000001	-0.0368359500000001	0.722233560535225	0.605812715518473	0.918018425367236	-0.00152546588457386	0.97858977186769	119.988017676074	9.46484182	2.5195732686	0.00221026178321834	3.13833415709721e-05	4.75209830512695e-06
CG_ARPC1A	0.074998925	0.07144825	0.07387415	0.00242590000000001	-0.00112477499999999	-0.003550675	0.695856709420763	0.604054397755852	0.514648662355136	-0.00882807354799509	0.843278609556521	1.40675521791359	1.62237816644472	1.15327680735453	0.000219493086226639	1.36071109050494e-06	0.000188859153315994
CG_ARPC1B	0.437673	0.39541525	0.43620335	0.0407881	-0.00146964999999999	-0.04225775	0.915523608035244	0.792115728476559	0.417983443391311	0.00282885053619743	0.940615559304593	1.70351130678346	2.49837418945269	1.46660264566725	0.000448271880342907	9.54946275404046e-06	0.000798558709132609
CG_ARPC2	0.04987811	0.05031556	0.05380996	0.00349439999999999	0.00393184999999999	0.000437449999999999	0.17873445776081	0.51588644561999	0.563114134212431	0.00161234226939469	0.962828194423387	1.39494740900272	1.58262770226517	1.13454291685206	0.00340780995533075	5.03210049422265e-05	0.000238051679452486
CG_ARPC3	0.1006676	0.099328805	0.1009833	0.00165449499999999	0.000315700000000002	-0.00133879499999999	0.888460402868404	0.888460402868404	0.952477909353765	0.00414541499723036	0.937525372153258	1.24466795325704	1.6709611761023	1.34249554005929	9.49993820159136e-06	1.68752196268244e-05	0.0011445880954136
CG_ARPC4	0.087979075	0.089851565	0.09019872	0.000347155000000002	0.00221964499999999	0.00187248999999999	0.460584532951033	0.395464242905576	0.395464242905576	0.00202140264985982	0.956103519506917	1.37681191653571	1.99618552642925	1.44986072712967	2.7464562935214e-05	3.03047827653759e-07	0.000434454011770931
CG_ARPC5	0.089776825	0.086927	0.08587852	-0.00104848	-0.003898305	-0.002849825	0.664921466007687	0.765273195740802	0.765273195740802	-0.0188946935865033	0.703561576243236	1.44108217721636	1.71911921027686	1.19293627903828	0.00278017992303643	5.23576322908143e-05	0.00733463026798515
CG_ARPC5L	0.07750301	0.075260655	0.07299339	-0.00226726500000002	-0.00450962000000001	-0.00224235499999999	0.821938997433337	0.979361327848521	0.921957500012161	-0.0192827935893231	0.766317047071874	1.31239583931306	1.82922283549885	1.39380420198247	0.000111089050431026	3.67834580803671e-07	0.000626236923551616
CG_ARPM1	0.1106906	0.10735655	0.1054759	-0.00188064999999998	-0.00521469999999999	-0.00333405000000001	0.329116378879816	0.559559771259005	0.978035935315962	0.000823892665219271	0.989869488103104	3.63706581358909	6.17535493959471	1.69789474705733	0.0321148733404629	0.00542723357750857	3.80964740209944e-05
CG_ARPP-21	0.656653	0.67528715	0.6147726	-0.0605145499999999	-0.0418804	0.0186341499999999	9.9800174682918e-05	0.00315719174254692	0.512111336249375	-0.110152607881334	0.000537176695857754	1.77097203412162	3.94122747059201	2.22546002684159	0.000165629527878511	5.20295467982297e-07	0.000221729242923465
CG_ARPP19	0.1075265	0.1017088	0.1022376	0.000528799999999996	-0.0052889	-0.0058177	0.627167050717532	0.73193112361092	0.829553062191961	-0.0048290802031019	0.924853131511475	1.25635521680435	1.50217046001625	1.19565743821812	4.82154265750246e-06	5.6399731396113e-08	0.00113879165980914
CG_ARR3	0.85972835	0.8521209	0.8607017	0.00858079999999994	0.000973349999999984	-0.00760744999999996	0.153305649224872	0.980733323885512	0.231440591801457	-0.0200509492114451	0.796425749367726	2.77200857802996	4.58064602954693	1.65246459403179	0.0194148472395868	0.000781766419425247	5.72810520203607e-05
CG_ARRB1	0.739572	0.70351875	0.66892345	-0.0345952999999999	-0.0706485499999999	-0.03605325	0.544142503082887	0.0222179626165252	0.26999967167738	-0.0512249849314166	0.210221406236383	1.36216762972905	2.07991928744865	1.52691874484081	3.94842080120802e-05	8.6960038645488e-07	0.000488538775868142
CG_ARRB2	0.1305264	0.12145775	0.1219649	0.000507149999999984	-0.0085615	-0.00906864999999998	0.938851925682283	0.881884014196263	0.99904867797856	-0.0143256709928921	0.742597483462814	1.5893636160625	2.22224170715781	1.3981959097964	0.00479751618341888	6.5486947723509e-06	0.00014151719119772
CG_ARRDC1	0.1137059	0.11173835	0.1121431	0.000404749999999995	-0.0015628	-0.00196755	0.9811655940515	0.41802789896046	0.372198711644079	-0.000932851299622563	0.989150261764471	3.651112988	5.770511538	1.81771304479677	0.000179774954936844	1.19657299897024e-06	0.000885196370869578
CG_ARRDC2	0.08401628	0.08912263	0.08146341	-0.00765922000000001	-0.00255287	0.00510635000000001	0.204539075219903	0.425451991846531	0.850778872880473	-0.011657765620409	0.708358390204982	2.93623820887744	7.57007762345973	2.57815513760849	0.012807878367698	0.00221365826567024	0.00197582527972484
CG_ARRDC3	0.08424277	0.08437518	0.081194345	-0.00318083499999999	-0.00304842499999999	0.000132409999999999	0.770967370339201	0.847488453948251	0.910976102346014	-0.0188614048104186	0.651463103985548	1.43850727288292	1.62160327093989	1.1272819411542	0.00983588410384551	0.000430711878932764	0.000126027677271786
CG_ARRDC4	0.08779263	0.092194505	0.088953155	-0.00324135	0.001160525	0.004401875	0.604054397755852	0.969416759512971	0.991163596391321	-0.00052637382178385	0.990594976327185	2.01600599692487	3.97138677620191	1.96992805689055	0.00106524628703958	2.96001618436823e-06	2.12309821908297e-05
CG_ARRDC5	0.7849151	0.78391185	0.77697295	-0.00693889999999997	-0.00794214999999998	-0.00100325000000001	0.997100905664073	0.437513715045492	0.34573267443313	-0.0582504213523931	0.287023920986691	3.292435408	4.386802448	1.59484866630032	0.000681348489652428	5.77243011433309e-05	0.00504031823330992
CG_ARSA	0.06896233	0.06372128	0.065392425	0.00167114500000001	-0.003569905	-0.00524105000000001	0.297770082526962	0.143875845471713	0.368814663974246	-0.0218452189116535	0.641744282499605	1.22151838041035	1.68720909339706	1.38123921870932	0.000133083484505893	6.80684827660733e-09	1.88502426213468e-06
CG_ARSB	0.3761637	0.47571125	0.40134665	-0.0743645999999999	0.02518295	0.09954755	0.223496549456465	0.13892028431882	0.163653168798651	-0.0149400863567359	0.612462793567212	1.83343999573492	2.90684617276764	1.58546021660362	0.0063685348108734	2.63629671816079e-05	8.92856993522821e-05
CG_ARSD	0.7623039	0.7530291	0.77336825	0.0203391500000001	0.0110643500000001	-0.00927480000000003	0.7366083320612	0.872942982276544	0.925085680994174	0.00912236499693555	0.806953163998775	1.53882807695716	2.51066223555229	1.6315417382537	7.71020082549836e-05	5.69605487873814e-07	0.000286078250428387
CG_ARSE	0.774874	0.7782265	0.7643744	-0.0138521	-0.0104995999999999	0.00335250000000009	0.490980372462395	0.490980372462395	0.885551910972241	0.0193181968729345	0.777715585898209	3.866943443	6.829406863	2.99964256411868	0.000175076980651311	4.59426455159156e-07	0.000293664025586209
CG_ARSF	0.2947509	0.2852349	0.3033148	0.0180799	0.00856389999999996	-0.00951600000000002	0.216108281440758	0.38828192815023	0.999027686195054	0.0537170482465294	0.384691301611134	4.785860506	6.293862626	1.43066155147319	0.000184535560909108	1.78072747038996e-06	0.000659600806484935
CG_ARSG	0.31686735	0.377198	0.33480225	-0.0423957500000001	0.0179349	0.06033065	0.846009513001566	0.931316618766189	0.614098973237636	0.00474026434217177	0.872316972169186	1.73911957251285	2.85954328871722	1.64424766066284	0.000382353013363864	1.24152824652841e-06	0.000503551430268887
CG_ARSH	0.8114014	0.82710095	0.81256845	-0.0145324999999999	0.00116704999999995	0.0156995499999999	0.404587405685253	0.918805221412117	0.578600141650845	-0.146021272627134	0.111523541561497	25.6416191736671	6.14873166	1.760398206	0.000373480375157141	3.68601160372677e-06	0.000741006838892696
CG_ARSI	0.6139945	0.61498975	0.56192535	-0.0530644	-0.05206915	0.000995250000000003	0.544951854738293	0.316093648643098	0.99904867797856	-0.035283980495255	0.418460744294689	4.45975499	6.36568505	1.78853024046247	0.000764897043725046	5.27950652213649e-06	4.02398734290373e-05
CG_ARSJ	0.1588623	0.1607016	0.1517715	-0.0089301	-0.00709080000000001	0.00183929999999999	0.661222948826024	0.0380514446502468	0.342053650454315	-0.0885415738877032	0.0375598347408887	2.47922110399684	5.09895016266004	2.05667423306451	0.0119246494147159	0.000127230100534883	0.0043655200085805
CG_ARSK	0.099835635	0.09386548	0.09310637	-0.000759110000000007	-0.00672926500000001	-0.005970155	0.847488453948251	0.439090546263793	0.910976102346014	-0.0023039298874829	0.955999623940937	1.54259749592234	2.08480020253434	1.35148683181792	0.000926497746882421	1.22593410617485e-05	0.00316678023541445
CG_ART1	0.77098105	0.76599155	0.75118235	-0.0148092	-0.0197987000000001	-0.00498950000000009	0.888835081546934	0.888835081546934	0.965898148880028	-0.0226165830332475	0.741016079630776	1.97362014079183	2.60671688843771	1.32077943194879	0.00223112360923252	1.65467041328348e-05	5.1730776769949e-05
CG_ART3	0.80057145	0.80990255	0.80554715	-0.00435540000000001	0.00497570000000003	0.00933110000000004	0.92346784160686	0.92346784160686	0.959226547621813	0.037466955542094	0.278072553373803	3.7719568306	5.726624	40.3457221157908	1.8474339023264e-05	2.77633385113244e-05	0.0098719580933542
CG_ART4	0.84369045	0.8425325	0.84323105	0.000698549999999964	-0.000459399999999999	-0.00115794999999996	0.892778337250123	0.991963884966834	0.674893978560585	0.00610191255556961	0.917880826398778	3.77211385568285	11.9243073751005	3.1611737692212	0.000104874451417939	5.75680836382478e-07	0.00123940721212305
CG_ART5	0.10553235	0.09872482	0.096894075	-0.00183074500000001	-0.008638275	-0.00680752999999999	0.897408098539422	0.0873902942673979	0.112812018831936	-0.0306256279007785	0.472710001476676	2.4776587	4.82018379	14.499283263448	5.90870628721383e-06	5.35666607800756e-07	5.85842197909247e-05
CG_ARTN	0.3324023	0.3170949	0.33737805	0.02028315	0.00497575	-0.0153074	0.785806994334326	0.684311153446866	0.477750955474172	0.0133556035190206	0.664793015103118	5.780510687	8.960672187	2.07540903252669	0.000424559581709035	2.01528282841604e-06	1.61641274114426e-05
CG_ARV1	0.1147296	0.11011205	0.10426295	-0.00584910000000001	-0.01046665	-0.00461755	0.664921466007687	0.467030988405816	0.927064655354968	-0.00703121619788775	0.887404166626692	1.43388761453464	1.57229455800244	1.09652565658901	0.019107386392545	0.000323648339453365	0.00474529898356361
CG_ARVCF	0.2671625	0.2554157	0.27759015	0.02217445	0.01042765	-0.0117467999999999	0.984605198058185	0.984605198058185	0.963945243664875	0.000742125206958515	0.982621565974052	1.91758819445841	4.04149389692979	2.10759218721163	0.000863180280516348	3.26540462971684e-06	7.12662041732172e-05
CG_ARX	0.3320244	0.45356175	0.3691322	-0.08442955	0.0371078	0.12153735	0.00253820722032549	0.0971045235165382	3.27475426109558e-07	-0.0531783727953691	0.0806664884209173	4.16955203775522	7.40352666150794	1.77561680354847	0.00769835416747318	0.000746004844381572	8.19063551847436e-05
CG_AS3MT	0.14667425	0.14251985	0.1296296	-0.01289025	-0.01704465	-0.0041544	0.39082059276592	0.302730296109154	0.830946182847533	-0.0706434988891549	0.213367221593735	1.42680340766489	2.59511441432456	1.81883110201688	0.000150942267495637	1.13041051050708e-08	7.18315911596007e-05
CG_ASAH1	0.09674678	0.0978531	0.092244805	-0.005608295	-0.00450197500000001	0.00110631999999999	0.462797772967788	0.299714609105437	0.660892520808237	-0.00394339510068227	0.905334730600726	1.54193715476805	2.10826094453025	1.36728072088476	0.0028497701589167	0.000105589316294166	0.000101296026433669
CG_ASAH2	0.80942	0.81539415	0.8038453	-0.0115488499999999	-0.00557470000000004	0.0059741499999999	0.578600141650845	0.361348905839103	0.882346444201112	-0.0892335119392095	0.334507341052803	1.96173479874687	7.049916412	4.000627922	0.000314837415735089	3.15407966518094e-09	9.82290507621732e-05
CG_ASAH2B	0.096287295	0.09872645	0.096957825	-0.001768625	0.000670530000000003	0.002439155	0.980954463958575	0.997100905664073	0.980954463958575	0.00255709796228122	0.96275409932515	2.85522270180861	10.9375215544739	3.83070698742541	0.00118430539305989	2.61183563486324e-05	9.70062242215046e-05
CG_ASAM	0.5576925	0.5874301	0.5506448	-0.0367853	-0.00704769999999999	0.0297376	0.181300449938123	0.181300449938123	0.7366083320612	-0.0175529200099017	0.638203460170607	2.84215389511243	4.84103287562165	1.70329723662981	0.00547940087378598	4.98521375877849e-05	0.00105205060675002
CG_ASAP1	0.80284275	0.7989362	0.7803928	-0.0185434	-0.0224499499999999	-0.00390654999999995	0.05537150099499	0.004488468822477	0.386813752182603	-0.0599395118792289	0.0171460634687076	1.58232590813614	2.2146971209253	1.3996466274979	4.03751124217163e-07	5.18296280409262e-09	0.000525832883790115
CG_ASAP1IT1	0.7286938	0.7848375	0.747493	-0.0373445000000001	0.0187991999999999	0.0561437	0.902400194401253	0.994161229482218	0.686017125117228	0.0134688093296963	0.910592268069532	2.43917969920357	4.46721702914166	1.83144236179084	0.00385361784700707	0.000133008642219388	2.40569256844863e-05
CG_ASAP2	0.778951	0.779801	0.7850132	0.0052122	0.00606220000000002	0.000850000000000017	0.657286978674478	0.167916276870122	0.706487482400279	0.0158745662672871	0.507037170548228	1.30251409332786	1.91893327992901	1.47325337188961	0.000160006418465941	2.35554883159284e-08	8.44467353943941e-05
CG_ASAP3	0.68626215	0.70271335	0.7073367	0.00462335000000003	0.02107455	0.0164512	0.998425423493736	0.892778337250123	0.974752298125031	-0.00466313825165239	0.905690843635142	1.41631619007749	1.81375635598423	1.28061542238318	0.00148387231430128	2.96521333864825e-06	2.32504313745925e-06
CG_ASB1	0.698554	0.6703518	0.64670305	-0.02364875	-0.05185095	-0.0282022	0.991963884966834	0.44130663446759	0.674893978560585	-0.0167758146160533	0.669927133332092	1.224066942367	1.38301944739117	1.1298560556801	0.00102749452897181	4.98293113497885e-06	0.000719789112440495
CG_ASB10	0.6990637	0.698949	0.7192981	0.0203491	0.0202344000000001	-0.000114699999999912	0.268986431613944	0.104046343519471	0.371405170754714	0.0321945138705926	0.367074026110418	3.63443405575186	7.147220264	2.541471924	0.000131321917412878	1.38543125591226e-06	4.50303478817992e-05
CG_ASB11	0.7472998	0.71095785	0.762459	0.05150115	0.0151592	-0.03634195	1.53299983411959e-05	0.39082059276592	0.00491006441139008	0.00462068898348753	0.935210948040813	2.70155013063262	5.95462093277528	2.20414970844198	0.00476125298733168	7.9391654188045e-05	0.00168498784710655
CG_ASB12	0.81012525	0.81692835	0.81093885	-0.00598949999999998	0.00081359999999997	0.00680309999999995	0.918805221412117	0.990019328883309	0.918805221412117	0.112663958866301	0.220515399903709	6.01829676	7.39584286	1.41051063125566	0.00707548806742175	0.000171738574740725	0.000374714781904803
CG_ASB13	0.7527658	0.73456435	0.7580844	0.0235200499999999	0.00531860000000006	-0.0182014499999998	0.808818724411111	0.58373557171253	0.265569146470034	-0.0108414739424977	0.771502321921724	1.55771974342056	2.13065190567582	1.3678018235791	0.00020726421942836	4.36833174572953e-06	0.00243853710362889
CG_ASB14	0.78623115	0.77551685	0.77375885	-0.00175800000000004	-0.0124723	-0.0107143	0.730701057240638	0.185879275803834	0.185879275803834	-0.0586031877640395	0.211642920308127	2.90411411699272	4.46307573986239	1.53681141996032	0.00227863633756646	0.000348365986173987	0.00297872732196461
CG_ASB15	0.7372945	0.75830485	0.79336175	0.0350568999999999	0.05606725	0.0210103500000001	0.230132793434332	0.097800367758431	0.230132793434332	0.0271509685190151	0.72682374487518	5.11320739	7.80243051	2.89964941696409	0.00109693604198362	1.08905096040113e-05	0.00111372616704052
CG_ASB16	0.7217281	0.70404035	0.6988974	-0.00514294999999998	-0.0228307	-0.01768775	0.699374199935276	0.699374199935276	0.504120853489654	-0.0170382986197479	0.723988013569921	2.49070551318631	16.4668675777866	6.61132658622531	0.000110180604101275	4.108401315117e-07	0.000357159140340488
CG_ASB17	0.77940295	0.7388374	0.7696908	0.0308534	-0.00971215000000003	-0.0405655500000001	0.259056448677873	0.674893978560585	0.259056448677873	-0.151144728855125	0.205028355884064	5.98590327310148	6.77139592	2.55899885	8.93055453700506e-05	8.60749927592394e-07	0.000316329622662664
CG_ASB18	0.68549675	0.6703822	0.665775	-0.00460720000000003	-0.01972175	-0.0151145499999999	0.829807844159995	0.994073972852082	0.983473034688421	-0.0162604426020584	0.638125915381441	4.89653334699482	37.9073188554365	7.74166459597412	0.0252498845635617	7.74496610433562e-05	0.000633641936802203
CG_ASB2	0.6827879	0.69773205	0.6560882	-0.0416438499999999	-0.0266997	0.0149441499999999	0.0413297793493093	0.166927773786803	0.639329384660906	-0.0790161214288976	0.0371509934604214	2.75207254944374	4.47670127717979	1.62666543005367	0.0138274318283841	0.000786726182259542	2.41889581621947e-05
CG_ASB3	0.086712845	0.08769745	0.08569258	-0.00200486999999999	-0.00102026499999999	0.000984605	0.994900454367335	0.934580962195478	0.915523608035244	0.00336716140354887	0.929443961901691	1.5346886427586	1.92063035145213	1.25147883286593	0.00500208209560765	3.46843185948788e-05	0.000309909930842517
CG_ASB4	0.5178919	0.5825	0.4841646	-0.0983354	-0.0337273	0.0646081000000001	0.109883501450673	0.63457636812709	0.368814663974246	-0.0054709444912604	0.90725024610332	5.54379863613957	5.44490293	2.88134522	4.36914767912926e-05	1.87291658397201e-05	0.000342028027004276
CG_ASB5	0.76486415	0.7823938	0.7125376	-0.0698562	-0.05232655	0.0175296500000001	6.95926912364087e-06	0.000945984947353762	0.418038008789317	-0.386622051279926	3.0398961103456e-08	2.61299147675903	6.47264412917061	2.47710112594735	0.00104539316182865	0.000191466488553331	0.00303410670957135
CG_ASB6	0.1866073	0.1763821	0.1851934	0.00881130000000002	-0.00141389999999997	-0.0102252	0.991963884966834	0.999996769955822	0.991963884966834	-0.0131516911968802	0.824134406143445	2.30912406688871	21.1808966833399	9.17269755534566	0.000112650622633686	8.56796882218369e-07	0.0006271413825546
CG_ASB7	0.1021361	0.10659125	0.1034044	-0.00318685	0.0012683	0.00445515	0.711235195546062	0.997192326777298	0.864282779050773	0.0105786014443767	0.795952650877474	1.64873639131379	2.03157366985344	1.23220041757833	0.0075433441665583	0.000189032388165955	0.00195074842255439
CG_ASB8	0.091229645	0.089962985	0.090180735	0.000217750000000003	-0.00104891	-0.00126666	0.993732435984299	0.765273195740802	0.765273195740802	5.60185480867545e-05	0.999099948391314	1.21611223072049	1.53774750954803	1.26447828638068	1.86860621379297e-05	5.47739189328667e-08	0.000155921632429814
CG_ASB9	0.32788275	0.3224432	0.31802945	-0.00441374999999999	-0.00985330000000001	-0.00543955000000002	0.0234186434326672	0.236903249920147	0.897262941153128	-0.00842138892119628	0.857669755311621	4.97126954647494	61.006397501488	12.2717943437098	0.0117933563580404	0.0017932481849021	4.67022555202564e-05
CG_ASCC1	0.39114075	0.43922185	0.4711595	0.03193765	0.08001875	0.0480811	0.984419404434989	0.889570621546018	0.828764750916984	0.00172753805281151	0.96772710377727	1.94829931071322	2.54276596481161	1.30512080501675	0.00165051435518264	5.13265318203923e-05	3.39138004833705e-05
CG_ASCC2	0.08104639	0.07839982	0.07652289	-0.00187693	-0.0045235	-0.00264657	0.980954463958575	0.862506429066396	0.437513715045492	-0.00256111649951726	0.962695608993829	1.28063770894969	1.55245088426181	1.21224829896275	0.000843531061037816	0.000431631585675652	0.0265696875401055
CG_ASCC3	0.1428238	0.1421667	0.141656	-0.000510700000000003	-0.0011678	-0.000657099999999994	0.868474893409138	0.342053650454315	0.175481956244094	0.00883081466389705	0.836148535151595	1.2817819911793	1.70078021798409	1.32688727856077	0.000251686475053248	1.24672520626985e-07	6.48185247302707e-05
CG_ASCL1	0.086585945	0.09015028	0.088751615	-0.00139866499999999	0.00216567000000001	0.003564335	0.836205955152266	0.847488453948251	0.759116907961514	0.0404975183282614	0.332355184786943	8.07626910369472	5.61745192	3.169821556	0.000434167322148766	1.59380997634574e-06	0.000183841830559953
CG_ASCL2	0.3637986	0.392674	0.326241	-0.066433	-0.0375576	0.0288753999999999	0.00513542166962222	0.0118889836336526	0.77086129233789	-0.0182443270989885	0.512338219804538	4.24906609477132	7.6469356511149	1.79967444152606	0.00742833207908249	0.00209169925777911	3.18875047814172e-05
CG_ASCL3	0.77933905	0.7765307	0.7619806	-0.0145501	-0.01735845	-0.00280835000000002	0.097800367758431	0.0603931037872405	0.774087868038844	-0.0577478624462299	0.457160692613761	18.9569613184764	7.71019306	1.613355912	0.00194059266777476	4.54232043538356e-05	0.00187223579834441
CG_ASCL4	0.488993	0.5907306	0.512757	-0.0779736	0.023764	0.1017376	1.82359438017921e-05	0.185879275803834	1.04247632157772e-05	0.0354695000866364	0.449900964147687	7.851155965	9.312491385	1.43085070670481	0.021439075363024	0.000509070684030574	0.000533847696198889
CG_ASF1A	0.71748165	0.71448215	0.712679	-0.00180314999999998	-0.00480265000000002	-0.00299950000000004	0.765931452348224	0.990019328883309	0.578600141650845	-0.107372248993194	0.243101028236058	2.12964784727974	3.04667451619923	1.43060014362977	0.00282732431038355	0.000233660611173762	0.000179790115701642
CG_ASF1B	0.076759185	0.073881495	0.07440744	0.000525945	-0.00235174500000002	-0.00287769000000002	0.784769805944256	0.969416759512971	0.864151401204163	0.0013064425714031	0.976659820351579	8.54692818019233	7.06663357	1.9785644	0.000853832478289524	7.53821459624211e-06	0.00227857120427432
CG_ASFMR1	0.10145155	0.099073055	0.096212365	-0.00286069	-0.00523918500000001	-0.00237849500000001	0.986822798393034	0.986822798393034	0.986822798393034	0.00884520115095306	0.867176883282916	5.52291275456404	5.485159002	1.28464192	0.0053339700602511	0.000112593319351515	0.00361118459698219
CG_ASGR1	0.5553694	0.6071128	0.54024715	-0.0668656500000001	-0.0151222500000001	0.0517434	0.00256842728896922	0.948677350586462	0.00765749580664787	-0.00865487217145097	0.839223899496655	1.59341512572738	3.37040234899959	2.11520669948519	7.77752862877452e-05	2.82071124103668e-08	4.05729023690325e-05
CG_ASGR2	0.7836723	0.78558455	0.7800466	-0.00553795000000001	-0.00362570000000006	0.00191224999999995	0.209244344834408	0.666412929932092	0.0546463301138636	0.015750026417886	0.730705317768501	2.82658630327213	6.71616686297323	2.37606998066835	0.00989457022899993	8.81986419191735e-06	0.000312663468784978
CG_ASH1L	0.26510025	0.2918126	0.286407	-0.00540559999999995	0.02130675	0.0267123499999999	0.667268313996555	0.9722372158476	0.892778337250123	0.00255258139262745	0.948331242364997	1.62573145558408	8.1897309942623	5.03756691557644	0.000121667733349631	7.20100349720894e-08	9.58743867324063e-05
CG_ASH2L	0.069038005	0.06727753	0.06747119	0.000193659999999998	-0.001566815	-0.001760475	0.317377204777021	0.428158862615431	0.428158862615431	-0.00657056123111262	0.847071161609996	1.438232991328	1.86149509601511	1.29429314112471	4.57234215449785e-05	1.18236739133739e-07	4.68231516544132e-06
CG_ASIP	0.70853775	0.7129565	0.69114565	-0.02181085	-0.0173921	0.00441875000000003	0.979361327848521	0.562460902363926	0.821938997433337	-0.0833458306114997	0.198203487160244	8.88668449800879	29.7384772	7.0850951	0.00691192818326254	0.00102018715197404	0.00278685609481464
CG_ASL	0.0872392	0.08936982	0.089562945	0.000193125000000016	0.002323745	0.00213061999999999	0.798951361668102	0.481954469488156	0.798951361668102	-0.00179130217705995	0.972981298518092	1.3231157200237	1.50117093363127	1.13457266882474	0.00125128093489159	2.4902385279782e-06	8.45278439757323e-06
CG_ASNA1	0.08232292	0.084133435	0.08243286	-0.00170057500000001	0.000109940000000003	0.00181051500000001	0.863105342996529	0.999027686195054	0.863105342996529	-0.0178619552934129	0.772682156887045	2.11759168955447	3.15414602633507	1.48949679104506	0.00574548150936891	0.000195310943646598	0.000264368790497708
CG_ASNS	0.07930051	0.07975736	0.07884274	-0.000914620000000005	-0.00045777000000001	0.000456849999999995	0.828881578094229	0.312695284775749	0.515292446255324	-0.0018983685912755	0.961531891981191	1.21555785057533	1.4187435985493	1.16715432167857	0.000418085120249914	6.19989008738626e-07	0.000213791813456161
CG_ASNSD1	0.08475709	0.08344401	0.07904756	-0.00439645000000001	-0.00570953	-0.00131307999999999	0.208918779803315	0.627167050717532	0.627167050717532	-0.0120458621459063	0.813984650376019	1.75151968299028	2.39132171187945	1.36528395033327	0.00388224881639225	9.92042452309211e-05	4.46637370576083e-05
CG_ASPA	0.6673525	0.6664335	0.664207	-0.00222650000000002	-0.00314550000000002	-0.000919000000000003	0.747208937183734	0.268144904972643	0.668799850252996	-0.0155535100944559	0.747751896941372	2.61603479358421	6.7279658562443	2.57181818557787	0.00632677232045539	0.00035144279512307	0.000261856013962336
CG_ASPG	0.55327175	0.56957285	0.53167135	-0.0379014999999999	-0.0216004	0.0163011	0.465319844647628	0.864282779050773	0.792013031523816	-0.0137594253375305	0.736607851816641	1.26840838356585	1.63399236306265	1.28822261365779	2.68541417856973e-06	7.30661012955974e-07	0.00253026505979708
CG_ASPH	0.72909925	0.7604282	0.7543237	-0.00610449999999996	0.0252244500000001	0.03132895	0.890207042832097	0.750333221448983	0.754247891698704	-0.00519500694217529	0.869283308082617	1.65895721657414	1.93352502463399	1.16550626219695	0.00605414676722301	0.000576751137214368	0.0274567734686653
CG_ASPHD1	0.51598835	0.51835055	0.5335325	0.0151819499999999	0.01754415	0.00236220000000009	0.99988126699992	0.980954463958575	0.980954463958575	-0.00314708061752418	0.954169126051044	1.57437445388348	2.76923241191067	1.75894140373014	0.000266272949807786	4.03575497142079e-07	0.000178095731564558
CG_ASPHD2	0.7197914	0.7195819	0.73181105	0.0122291499999999	0.0120196499999999	-0.000209499999999974	0.999629519373636	0.805158066757394	0.935336805338112	0.00709780029993754	0.897173794754626	1.36358499638457	1.60378930513473	1.17615646211056	0.000690779017246521	1.46609849918969e-05	6.36923954277399e-06
CG_ASPM	0.075227225	0.074624515	0.07573346	0.001108945	0.000506235000000008	-0.000602709999999992	0.336404875586981	0.794824122019366	0.699374199935276	-0.000934527823242325	0.984547919092148	1.62394629583141	3.29740939979863	2.03049165373444	0.000122020683305336	2.70510417139926e-07	0.000187941725810143
CG_ASPN	0.7980327	0.8069354	0.81932915	0.01239375	0.0212964499999999	0.00890269999999993	0.918805221412117	0.164972699502243	0.404587405685253	0.0716776158971114	0.436585630742572	8.16850245400624	45.4376624794239	5.56254499955975	0.0139287877104587	0.00339809295777712	0.00018589464154853
CG_ASPRV1	0.8506022	0.8433616	0.8483227	0.00496110000000005	-0.00227949999999999	-0.00724060000000004	0.678567685482262	0.183189768628572	0.267617263425901	-0.084396074938861	0.123151445536616	7.94916491662145	5.455124047	1.348240617	5.36523437263974e-06	2.74721205729694e-06	0.00212306499515146
CG_ASPSCR1	0.7869186	0.7800571	0.78541745	0.00536035000000001	-0.00150115000000006	-0.00686150000000008	0.745520678297907	0.971384389522896	0.866724711439198	-0.000938670429204691	0.969350833195743	1.35343149345702	1.71094920396301	1.26415648832938	0.000307143268081579	4.43819097451997e-07	0.000169191630983832
CG_ASRGL1	0.6829979	0.68707435	0.67378915	-0.0132852000000001	-0.0092087500000001	0.00407645000000001	0.743347503953144	0.987213919956579	0.81704095962322	-0.00586387395654045	0.893371630620144	1.34180970153419	3.46565360480151	2.58282050043234	7.05963089532213e-05	1.80616903742599e-11	5.41567269334986e-05
CG_ASS1	0.56249615	0.5484234	0.54422455	-0.00419884999999998	-0.0182716000000001	-0.0140727500000001	0.84847046573943	0.351591248917944	0.523945499929975	-0.0568244394436399	0.267914027300792	1.18776413667788	1.53522651191001	1.29253482615157	7.91764313743228e-05	3.97334425149513e-08	5.90671108781353e-05
CG_ASTE1	0.06658591	0.06485212	0.077228865	0.012376745	0.010642955	-0.00173379	0.0250454497017643	0.0771411402068914	0.847488453948251	0.0465298788882128	0.264895353998811	1.69784490036367	7.09454054951245	4.17855632631275	0.000114986418236809	1.69745162985026e-08	1.915937811692e-05
CG_ASTL	0.2931596	0.3179481	0.28256495	-0.03538315	-0.01059465	0.0247885	0.404587405685253	0.918805221412117	0.990019328883309	0.0020912109637061	0.981914851032254	13.4526027230681	8.41406266	2.782658268	0.00721959050276378	2.61913569926697e-05	0.000810216545170168
CG_ASTN1	0.43086265	0.4608352	0.4493805	-0.0114547	0.0185178499999999	0.02997255	0.561801638510711	0.0532971859773994	0.24783913882244	0.0127235944400564	0.737563470382382	4.49686483943502	8.13995348	3.09354999	0.000168509761222182	1.5028082576839e-07	3.74146718328985e-05
CG_ASTN2	0.3295006	0.3118453	0.2769036	-0.0349417	-0.0525969999999999	-0.0176553	0.592707817442347	0.00468398202153719	0.15228725624191	-0.018870307254351	0.569898860073883	1.24063225460256	1.47676757323673	1.19033466021711	1.05985269730804e-05	1.11291727625936e-05	0.00567981291838401
CG_ASXL1	0.1357384	0.1402771	0.1281369	-0.0121402	-0.00760150000000001	0.00453869999999998	0.992568299552246	0.627167050717532	0.718741629014538	-0.00808243229558667	0.874723243839508	1.44953173131237	1.80702297044746	1.24662532831304	0.00368133651597647	2.54195721051142e-05	7.83501118548144e-05
CG_ASXL2	0.1230422	0.1178774	0.11707135	-0.000806050000000003	-0.00597085000000001	-0.00516480000000001	0.121659513042841	0.748011178883137	0.477516813121065	0.0036530572650792	0.931820024835704	1.2592704883995	1.46601170992205	1.16417538839119	0.00027959298271251	1.23203209755632e-06	0.0004206871470266
CG_ASXL3	0.07669721	0.078578	0.07626121	-0.00231679000000001	-0.000436000000000006	0.00188079000000001	0.99763882521249	0.818621174474496	0.559559771259005	-0.109451231928623	0.090675505682082	4.40527765294486	8.6512114802	2.2679994502	0.000404115865814543	1.74142638046503e-05	0.00538736070415974
CG_ASZ1	0.80234075	0.81911035	0.8006118	-0.01849855	-0.00172894999999995	0.0167696000000001	0.0354301646720314	0.798951361668102	0.0354301646720314	-0.162063457488694	0.00203784703136308	5.94746598	7.76394712	5.68865725244723	0.00369106843874878	1.00413067051093e-05	0.000108713195757373
CG_ATAD1	0.08020734	0.077338785	0.075839885	-0.0014989	-0.00436745500000001	-0.00286855500000001	0.141959868878001	0.00306762134757965	0.0680922218447665	-0.00194809603795176	0.962019930026004	1.75802794792492	2.12990199909142	1.21152908951501	0.00767651495197715	6.74649749748072e-05	0.000644304745683312
CG_ATAD2	0.075113145	0.074523405	0.077222305	0.0026989	0.00210916000000001	-0.000589739999999991	0.830946182847533	0.972543038140173	0.830946182847533	0.002585806427629	0.963715792883094	2.69326153502982	3.58688642913619	1.33180026613957	0.0685728011139746	0.00578031968877568	0.000288675916984752
CG_ATAD2B	0.07969614	0.079947205	0.083817695	0.00387049	0.004121555	0.000251064999999995	0.159038887097092	0.523945499929975	0.963945243664875	0.00342477396454243	0.94666688928388	1.65158936818079	2.45082454399951	1.48391881857357	0.00183174441753456	2.96125443311496e-05	0.00201007441853656
CG_ATAD3A	0.7144135	0.71235355	0.7079175	-0.00443605000000002	-0.00649600000000006	-0.00205995000000003	0.802985791489466	0.68734105291456	0.997845757498223	-0.00855534164088326	0.769460648456822	1.43945811766815	1.82791541862493	1.26986356614951	0.000304705221390399	5.28614145884241e-06	0.00170577316646886
CG_ATAD3B	0.7898943	0.777668	0.7817413	0.00407329999999995	-0.00815300000000008	-0.0122263	0.969395401226476	0.771747657372642	0.802435620004631	-0.00245080864451641	0.945973524894812	1.95915267200889	26.0155368806767	13.2789737381726	7.74193063090082e-05	3.20798462441415e-08	1.28804470601901e-05
CG_ATAD3C	0.7428809	0.7533521	0.73644575	-0.0169063500000001	-0.00643515000000006	0.0104712	0.301335129118851	0.68045847299306	0.816526836012653	-0.0172160947191264	0.618298166286349	1.27663097484359	1.47374733226238	1.15440355224261	0.00101508072793739	1.83717556692001e-06	3.59517616092974e-06
CG_ATAD5	0.093043175	0.089298205	0.0886502	-0.000648004999999993	-0.00439297500000001	-0.00374497000000001	0.794824122019366	0.794824122019366	0.995689189334516	0.0104437384260865	0.828640113922431	1.71574684437752	2.97025761750637	1.73117475182301	0.000684566335155262	3.83809643821671e-05	0.00306933660155925
CG_ATCAY	0.3735227	0.3646785	0.391625	0.0269465	0.0181023	-0.00884419999999997	0.661222948826024	0.897408098539422	0.227128798881962	0.0142031204634802	0.739165893221573	4.28917181542656	6.500405527	2.211240027	0.000507649641268418	2.4889465543831e-06	0.000244488254627607
CG_ATE1	0.082162085	0.081960925	0.077108815	-0.00485210999999999	-0.00505327	-0.000201160000000006	0.888460402868404	0.798951361668102	0.986822798393034	-0.00110558925434066	0.983322129024413	1.53075240722907	2.0407227984479	1.33315014813007	0.000369641456637885	3.28588252534278e-06	5.53962372922876e-07
CG_ATF1	0.10959695	0.09988196	0.1047902	0.00490824000000001	-0.00480675	-0.00971499000000001	0.794824122019366	0.97936311445764	0.941181370674482	-0.00683567682994683	0.887343137311849	1.81053847306934	2.53371055000712	1.39942375580223	0.000528069031904848	3.01789415571796e-05	0.000381801878177893
CG_ATF2	0.072749	0.07758579	0.07271873	-0.00486705999999999	-3.0269999999985e-05	0.00483679000000001	0.501935864091534	0.938851925682283	0.588428355457752	0.00182485574756748	0.966663853466282	1.4577641280423	1.82883191766399	1.25454583665741	0.000683877057879034	1.58272955012493e-06	4.64736344417439e-05
CG_ATF3	0.09205958	0.09314692	0.090533695	-0.002613225	-0.001525885	0.00108733999999999	0.499491911045185	0.634989487552868	0.12969724747408	-0.00532130918147782	0.861462626238984	2.26573153307892	7.08206618123211	3.12573051036114	2.68120344662616e-05	1.07746996492733e-05	0.00185286745922731
CG_ATF4	0.090353945	0.08561613	0.08656791	0.000951779999999999	-0.00378603500000001	-0.00473781500000001	0.763383067997456	0.736882519747795	0.720932812009552	-0.0203305812239152	0.711233292610448	1.10137644628343	1.19060637145514	1.08101673635097	1.05577564854393e-06	8.18756609015166e-07	0.000112710514785975
CG_ATF5	0.1047736	0.10704415	0.10181505	-0.00522910000000001	-0.00295855	0.00227055000000001	0.972698928088537	0.948240692129461	0.999162011228805	-0.0133166808182391	0.788822839427233	1.41695927883983	1.74695923105625	1.23289303873758	0.000704545765001907	1.68613422779704e-05	0.00803245183691756
CG_ATF6	0.7586662	0.7158773	0.6128429	-0.1030344	-0.1458233	-0.0427888999999999	0.68832861696614	0.398527693178463	0.85294638962818	-0.0173773365762883	0.659818416463015	1.93567692804224	2.79537605470397	1.44413358149143	0.00874863983928929	0.000385295743051623	0.000344067852708824
CG_ATF6B	0.4474725	0.4454406	0.4231659	-0.0222747	-0.0243066	-0.00203189999999998	0.829094027780877	0.361584304390409	0.887872749598572	-0.0139437366645307	0.506122842306595	2.61785071354734	3.54974854607156	1.35597821820078	0.0561573085644706	0.00356618201689275	0.00676106403450135
CG_ATF7	0.1759507	0.1714613	0.16317055	-0.00829075000000001	-0.01278015	-0.0044894	0.938851925682283	0.807924159947443	0.633563006471022	-0.00249072936845863	0.954467885998987	1.55721241633492	1.85703327011969	1.1925369016068	0.000217443941258855	3.14758804368785e-06	0.00593381155107696
CG_ATF7IP	0.29620915	0.2575685	0.24691525	-0.01065325	-0.0492939	-0.03864065	0.961917646345761	0.572654849949571	0.843933859270771	-0.0161863584970735	0.723545802546531	1.37941579735954	1.62830806498168	1.18043309935885	0.000483090455891397	9.26353512216298e-06	0.00381677357424936
CG_ATF7IP2	0.78391225	0.75334065	0.7819527	0.02861205	-0.00195955000000003	-0.0305716	0.686017125117228	0.902400194401253	0.902400194401253	0.0855478440371411	0.474915172543615	2.85536224819069	5.25372770436729	1.83995137839212	0.0077693794457992	0.000298445928739352	0.000350069280161172
CG_ATG10	0.5178403	0.47708645	0.468859	-0.00822744999999997	-0.0489813	-0.04075385	0.209244344834408	0.263380632422274	0.913475513339838	-0.0272147649515464	0.551976354424055	1.18499012691684	1.40463641444874	1.1853570612469	1.1001111314563e-05	9.79603383487192e-08	0.000345496801092709
CG_ATG12	0.097475905	0.097109885	0.09307863	-0.00403125500000001	-0.00439727500000001	-0.000366019999999995	0.666412929932092	0.961917646345761	0.482914741479442	-0.00662267520609577	0.88493287574629	1.24635639527828	1.38318697974663	1.10978447656442	0.00107007751197485	3.88692008091766e-06	0.000870396769458029
CG_ATG16L1	0.11149115	0.1014418	0.10896025	0.00751845000000001	-0.0025309	-0.01004935	0.870095943680421	0.925085680994174	0.858441760841433	-0.00835358384894134	0.82318332077355	1.20268270533777	1.40390105953721	1.16730793026822	8.04156077872908e-05	3.53582141079816e-08	2.88458683070564e-05
CG_ATG16L2	0.21821675	0.21567155	0.20494365	-0.0107279	-0.0132731	-0.0025452	0.938851925682283	0.975467022462756	0.72301623435818	-0.00963511766551958	0.825186991641203	1.43125538938965	2.2292049752967	1.55751726199427	0.000271656805525987	1.55190028005034e-06	0.000118178639736066
CG_ATG2A	0.71815335	0.7262856	0.7366648	0.0103792	0.01851145	0.00813224999999995	0.956712839739232	0.354638143968256	0.717290124426839	0.00139068999971697	0.970785610272189	1.99517450826811	2.86904314398262	1.43799107902249	0.0333679934699508	0.000288790373913555	0.00018038158313368
CG_ATG2B	0.37680345	0.3439744	0.3636777	0.0197033	-0.01312575	-0.03282905	0.695856709420763	0.864151401204163	0.998609479235228	0.00122433904821148	0.97812625772747	1.54253998914877	2.40428323268735	1.55865212545583	3.99900889270478e-05	4.34513037581656e-07	0.00061675625278237
CG_ATG3	0.079972185	0.08368688	0.08484525	0.00115836999999999	0.004873065	0.003714695	0.978035935315962	0.329116378879816	0.691994763585807	-8.60399449686551e-05	0.998942032450147	1.42628292442175	1.63160271487377	1.1439544615843	0.0117315874202853	3.68318749878622e-05	0.000931486615262721
CG_ATG4A	0.08211578	0.083026455	0.08969301	0.00666655499999999	0.00757722999999999	0.000910675	0.627167050717532	0.343084586942425	0.829553062191961	-0.00135329680565635	0.978912251928679	1.96295698708006	2.71852124177592	1.38491126380705	0.0348644257654095	0.00262034321277739	7.6241671028656e-05
CG_ATG4B	0.7457094	0.73170575	0.7328828	0.00117705000000001	-0.0128266	-0.01400365	0.999728182250859	0.99904460121167	0.989073442611482	-0.00633302213412889	0.835469157119673	1.21682081541887	1.50141652429683	1.23388464864483	0.000776378252536385	8.10178113883732e-07	0.000223920689852
CG_ATG4C	0.09753504	0.09886569	0.09327858	-0.00558711000000001	-0.00425645999999999	0.00133065000000002	0.215373874154339	0.860255220526975	0.860255220526975	-0.0389048552558326	0.529108274852235	1.63589945762908	2.46105033630441	1.50440195137128	8.60174730780402e-05	7.53139476931117e-07	0.000691320752187957
CG_ATG4D	0.10676365	0.1144805	0.10566865	-0.00881185	-0.001095	0.00771685	0.971480088126439	0.998609479235228	0.974918048050584	-0.00626051602038654	0.888611969096972	1.87092598871555	2.75053507460927	1.47014638269983	0.0010824618459153	1.26602876374293e-05	0.00278266050408241
CG_ATG5	0.26366785	0.2960349	0.2965352	0.000500300000000009	0.03286735	0.03236705	0.948677350586462	0.995009602448105	0.897408098539422	-0.00343027672712965	0.935910539038112	1.5979141079628	2.18459245500727	1.3671526173534	0.00478380086327613	0.000136826900079729	0.0078143222421709
CG_ATG7	0.710295	0.69258	0.6954713	0.00289130000000004	-0.0148237	-0.017715	0.675811276146673	0.260998410490677	0.813929236014627	-0.013208803317969	0.638022561943314	1.38744174815365	1.89406134086764	1.3651465680546	5.81104480388543e-05	1.15744304056218e-07	0.00012473647195619
CG_ATG9A	0.085912195	0.08514145	0.087281685	0.00214023499999999	0.00136949	-0.000770744999999989	0.897408098539422	0.897408098539422	0.980340706466642	-0.0022968152540747	0.957062094737752	2.28211071874635	3.12005199941448	1.36717818893925	0.0211198505729513	0.00312328528975063	0.000200355395256632
CG_ATG9B	0.51277505	0.51516265	0.58438285	0.0692202000000001	0.0716078	0.00238759999999993	0.209244344834408	0.400473665960806	0.759097838492289	0.0321233979515398	0.482595210001408	9.41727183594305	5.8596979	2.390739778	8.75779620312661e-05	9.07894790827922e-07	0.000967955912547917
CG_ATHL1	0.75391995	0.74833895	0.7238359	-0.02450305	-0.03008405	-0.00558100000000006	0.42815886261543	0.159038887097092	0.627167050717532	-0.0412193167942878	0.420566144400015	3.00984910132803	13.2561576235426	4.40425987392311	0.00161901225818037	3.45019489303632e-05	1.77397941295444e-05
CG_ATIC	0.0988928	0.07576324	0.079339275	0.00357603499999999	-0.019553525	-0.02312956	0.893239012105741	0.0411424166096298	0.00633703763825588	-0.0511754829904806	0.253369637166377	1.60780065597748	1.82338654042435	1.13408744650362	0.0186031688752275	0.000754120310294873	0.000186841889393108
CG_ATL1	0.09751643	0.09653029	0.098381605	0.00185131500000001	0.00086517500000001	-0.000986139999999996	0.843189570619441	0.790861673699619	0.806800533532372	0.00106356417442762	0.977303955378314	1.46308770880235	1.7178897524428	1.17415363556641	0.00435308901750897	9.71928418992928e-05	0.000329156435688801
CG_ATL2	0.52307565	0.5454694	0.52201945	-0.0234499500000001	-0.00105620000000006	0.02239375	0.17979920720867	0.17979920720867	0.585969749287592	-0.0219659329318429	0.677867444110938	1.37791787530063	1.66495406126066	1.20831153373157	0.00114737384022741	5.12584693550769e-06	0.000450794190638352
CG_ATL3	0.1010758	0.1057477	0.099746715	-0.006000985	-0.00132908499999999	0.00467190000000001	0.535445863023644	0.811275981056266	0.6314985951954	-0.00198916681173211	0.960512919542946	1.58511058239381	2.12848209265468	1.34279722581896	0.00179839666874158	0.000135283006019182	0.00111642770062268
CG_ATM	0.09461326	0.0946825	0.09216122	-0.00252128000000001	-0.00245204000000002	6.92399999999982e-05	0.448060836939561	0.678107871450785	0.807798033817111	-0.00437953674330199	0.860828887422201	1.42494428555154	1.75158945979701	1.22923364622571	0.000259152382860381	7.76301483480807e-07	0.00038373686743529
CG_ATMIN	0.13045985	0.12289015	0.1211703	-0.00171984999999999	-0.00928954999999998	-0.00756969999999998	0.749920881596519	0.623668709624447	0.623668709624447	-0.016994830508415	0.783436970753598	1.41781622892398	1.82502835458886	1.28721079457098	0.00276595678199187	2.3766473086632e-06	0.000126526924082915
CG_ATN1	0.10491935	0.1001217	0.1036629	0.00354120000000001	-0.00125644999999999	-0.00479765	0.555293226468911	0.994884437459688	0.780048802429178	-0.000469414752607484	0.99014411289225	1.42713147939239	1.94572891264093	1.36338448190445	6.93462402562828e-05	1.01168609456786e-06	7.64877500418445e-05
CG_ATOH1	0.1469255	0.1593317	0.179045	0.0197133	0.0321195	0.0124062	0.467030988405816	0.0289510162971944	0.467030988405816	0.150156587847953	0.00235819069935248	4.24688862	7.39899766	3.64950548085718	5.78859669751343e-05	1.54033003665022e-07	4.7739290299939e-05
CG_ATOH7	0.4952234	0.4739838	0.41804435	-0.05593945	-0.07717905	-0.0212396	0.605812715518473	0.918018425367236	0.605812715518473	0.010040182150562	0.85979305954825	6.11615931227492	13.05844504	3.48042763	0.00107035974740718	6.46264843591069e-05	0.000222793298010425
CG_ATOH8	0.1932433	0.1818812	0.1851845	0.00330330000000001	-0.0080588	-0.0113621	0.160809496387098	0.0222609513807186	0.576120428187783	-0.0736177342792564	0.0448543155924329	2.46186703010635	5.54099328044413	2.25072809078757	0.00810558898885331	0.000298714737846426	1.07195344791213e-05
CG_ATOX1	0.084088525	0.087243855	0.084704855	-0.00253900000000001	0.000616329999999998	0.00315533000000001	0.952477909353765	0.952477909353765	0.798951361668102	-0.00296995215010708	0.955218307305931	1.43343542583036	1.78142377839641	1.24276528003657	0.00134697390447884	1.97770200081802e-06	2.29043994400305e-05
CG_ATP10A	0.7654303	0.7711583	0.77654885	0.00539054999999999	0.0111185499999999	0.00572799999999996	0.404578165933296	0.371177744664897	0.919935820944944	0.000952597955041748	0.962450281223762	1.23168879375184	1.52749858080132	1.2401660131602	2.12566458126326e-05	2.59778719965255e-06	0.000640556999834452
CG_ATP10B	0.74488165	0.6457305	0.7451273	0.0993968000000001	0.000245650000000097	-0.09915115	5.08386930323512e-05	0.864282779050773	1.98590086116779e-05	0.00048490481838153	0.990542955155455	4.54874531301684	31.2878956651099	6.87835732978397	0.000763854856975401	1.44670301150063e-05	0.000284243127999337
CG_ATP10D	0.1433255	0.1399656	0.1420362	0.00207060000000001	-0.00128929999999999	-0.0033599	0.855779373437478	0.765273195740802	0.999383352461906	0.00114859979404646	0.98154704969426	3.786028226	6.60978486	4.4349583697283	0.000395693131056533	5.15320398380312e-07	0.000460302821668539
CG_ATP11A	0.8382101	0.8438128	0.83727265	-0.00654015000000008	-0.000937450000000006	0.00560270000000007	0.00188998213348279	0.356362753117606	0.0176772433140898	-0.0430250771730303	5.9365884454803e-05	4.08751687977371	7.15434278098379	1.75029070005452	0.0319142611126518	0.00627122715227337	1.88616005277822e-05
CG_ATP11B	0.07248788	0.07361695	0.07062516	-0.00299178999999999	-0.00186272	0.00112907	0.312956786599555	0.467950912316713	0.449794997435411	-0.0374883235557716	0.425024820179193	1.45750498986832	2.19341402890815	1.50491013351955	6.87769827194995e-05	2.12334638866036e-06	0.0025860945071198
CG_ATP11C	0.61208955	0.61799455	0.6169306	-0.00106394999999992	0.0048410499999999	0.00590499999999983	0.999063458359406	0.980733323885512	0.908752654932866	-0.0206592311931872	0.790390631574821	1.65609871003511	2.18760067453471	1.32093616236699	0.00224229944655076	1.90818872063599e-05	0.000134592830364088
CG_ATP12A	0.1198011	0.11978475	0.1195596	-0.000225149999999993	-0.000241499999999992	-1.63499999999983e-05	0.746825762301617	0.746825762301617	0.386504498274275	-0.00817935552020034	0.894770436268875	19.0475270617281	19.0882371	2.47551894	0.070159553703386	0.00912295385246575	1.00077978725553e-05
CG_ATP13A1	0.156782	0.1404795	0.13843845	-0.00204105000000002	-0.01834355	-0.0163025	0.922816794589152	0.627167050717532	0.997192326777298	-0.00340300637986554	0.933706262556151	1.67958024886263	2.03531552603201	1.21180010744368	0.00360016616168368	0.000162658743406534	0.00832716452324703
CG_ATP13A2	0.5649966	0.5305829	0.48940015	-0.0411827499999999	-0.0755964499999999	-0.0344137	0.989937963964406	0.989937963964406	0.989937963964406	0.00116889670649868	0.976752539407885	1.62377561224067	3.52883120489097	2.17322589296775	4.82370097889727e-06	2.28436143753278e-09	1.82218379473657e-05
CG_ATP13A3	0.76984175	0.79144815	0.7541642	-0.0372839500000001	-0.01567755	0.0216064	0.0749453305410405	0.497514386618546	0.497514386618546	-0.015498399259642	0.802092990017666	1.4050576103097	1.59070674157722	1.13212919520546	0.0025264033273119	2.89530465722153e-05	1.04624850226823e-05
CG_ATP13A4	0.4899628	0.4979466	0.42657325	-0.07137335	-0.06338955	0.00798379999999999	0.620809867379389	0.943469817160642	0.943469817160642	0.000253253462404451	0.996732387944986	3.57146094336485	53.4707659619288	14.9716787639154	0.000776548392819407	6.44408556228195e-06	0.000306817212308599
CG_ATP13A5	0.50392175	0.54718705	0.5720211	0.0248340499999999	0.06809935	0.0432653000000001	0.945483759622715	0.38828192815023	0.499876187087101	-0.0662553436230784	0.28345394921852	6.07589915140054	9.838970187	2.123347347	0.0193742606131524	0.000152763071699532	0.00145550856475481
CG_ATP1A1	0.11403305	0.1097193	0.1151358	0.00541649999999999	0.00110275	-0.00431374999999999	0.226256542671766	0.138535315898144	0.973012664053437	-0.00436350236486018	0.886105423973708	1.59984332818989	2.06659878242156	1.29175072709136	0.00175812967764179	5.84319447291468e-06	0.000588829286691693
CG_ATP1A2	0.65949115	0.6525186	0.6109836	-0.041535	-0.0485075500000001	-0.00697255000000008	0.0182918800827637	1.14755285163248e-07	0.0126594276445153	-0.250391966326766	1.33877230095893e-07	5.46189175987392	62.1194301364653	11.3732444485314	0.00406629576707313	0.000864033903368003	3.29995750574966e-05
CG_ATP1A3	0.14752895	0.1591944	0.15720155	-0.00199284999999999	0.00967260000000003	0.01166545	0.746825762301617	0.497514386618546	0.497514386618546	0.00167182738375548	0.978431738440985	2.13203705889569	3.7217411877298	1.74562687463674	0.00265736822626086	3.97033184158652e-06	0.000125102497091013
CG_ATP1A4	0.81133035	0.8028542	0.809206	0.00635180000000002	-0.00212435	-0.00847615000000002	0.342053650454315	0.748011178883137	0.41208554988717	-0.0120148777841563	0.77820731323299	6.5093509994407	9.12845413628738	1.40236010273094	5.10151478363623e-05	0.000689453917961636	0.0226646552435933
CG_ATP1B1	0.100070925	0.097153275	0.095868695	-0.00128457999999999	-0.00420223	-0.00291765000000001	0.765273195740802	0.855779373437478	0.972698928088537	-0.0129634853872041	0.794048419042871	1.82773829193451	2.51664955825334	1.37692008169817	0.0208025898460585	0.000206630839696295	4.57422405861615e-05
CG_ATP1B2	0.12004595	0.14265605	0.1049209	-0.03773515	-0.01512505	0.0226101	7.41458795694427e-06	0.0184193488196702	0.0591480284066198	-0.0626675874178911	0.133037279244334	1.60287072648074	2.10037720649217	1.31038465659907	0.000334899917744089	1.33502441465666e-06	5.79485807890997e-05
CG_ATP1B3	0.10123435	0.1039071	0.1001333	-0.00377380000000001	-0.00110105000000001	0.00267275	0.855158374178598	0.997602862683271	0.888460402868404	0.00464536868420093	0.930106625456819	1.35915367557143	1.70021859147838	1.25093918519814	0.000364463543461976	2.70780569241914e-06	0.000612360723110009
CG_ATP1B4	0.8230074	0.82553105	0.8082888	-0.0172422499999999	-0.0147185999999999	0.00252364999999999	0.0184193488196702	0.160701630390613	0.687091197243966	-0.0226828630961536	0.787270428691385	5.51291684	8.3130258	3.38699067053722	0.00326409246382977	0.000100941471095522	0.00013162855898845
CG_ATP2A1	0.6995091	0.68929865	0.7055788	0.01628015	0.00606970000000007	-0.01021045	0.28330443484748	0.395464242905576	0.885080624085636	0.0162132144560416	0.658834437029322	4.73867336227347	94.9530146725029	20.0378898086673	0.00665943834725429	0.000526327749190185	0.00199952870348439
CG_ATP2A2	0.45449205	0.4705113	0.40972025	-0.06079105	-0.0447718	0.0160192499999999	0.517550843046749	0.304052560803948	0.687091197243966	-0.02083328126528	0.617802805245372	1.21797639225079	1.32565595635524	1.08840858065029	0.00287596530085516	3.87651930476273e-06	3.69899287048858e-05
CG_ATP2A3	0.7247028	0.7387803	0.7115082	-0.0272720999999999	-0.0131945999999999	0.0140775	0.986686861181281	0.995385084270841	0.998875603975576	-0.00665507745493134	0.828979425009645	1.31460719114165	1.65034764073237	1.25539222046941	0.000126353802991494	1.85851829089792e-07	5.59838937984075e-05
CG_ATP2B1	0.8290941	0.82442105	0.8322897	0.00786865000000003	0.00319559999999997	-0.00467305000000007	0.336097341421239	0.999063458359406	0.621679771286278	-0.0122398991259987	0.874875513422317	1.43664314327021	2.24648173485579	1.56370198499131	4.17338818408428e-05	1.78086229060662e-06	0.00104237711836283
CG_ATP2B2	0.6888404	0.6966726	0.6830806	-0.013592	-0.00575979999999998	0.00783220000000007	0.997455342422126	0.772049265043617	0.921597468788184	-0.0121041580993291	0.622779650215345	2.21782475319552	31.0807240009895	14.0140576734962	5.00121484281759e-05	1.95285024016016e-06	0.000636528033335087
CG_ATP2B3	0.8317194	0.8321179	0.8093656	-0.0227522999999999	-0.0223538	0.000398499999999968	0.292182792174751	0.292182792174751	0.215373874154339	-0.00970454693002389	0.875295527290666	1.58936816440868	3.81190678883715	2.39837872319241	0.000108627473039755	1.11961066357474e-08	1.5273346207912e-05
CG_ATP2B4	0.5024973	0.49388955	0.4376111	-0.05627845	-0.0648861999999999	-0.00860774999999991	0.00228751244375547	0.000231262533040621	0.846009513001566	-0.0941921635224896	0.00137124891932054	2.68028471802481	5.06910742808788	1.89125707205594	0.00840126703979899	0.000693818508756907	0.000244451698742029
CG_ATP2C1	0.095301615	0.08982127	0.083237805	-0.006583465	-0.01206381	-0.00548034500000001	0.733729518751042	0.2396022676005	0.879324396686437	-0.00477294245945572	0.905283529105937	1.448871303088	2.03254048376687	1.40284404793917	0.000684359309837487	1.58545187852564e-06	0.000366676651249147
CG_ATP2C2	0.76723775	0.7843588	0.7645756	-0.0197832000000001	-0.00266215000000014	0.01712105	0.496037915467782	0.818621174474496	0.757222803997901	-0.00473667068964383	0.883471444731511	3.26158718172357	17.8598561180062	5.47581748483823	0.00402498372693798	0.000274836698746357	0.00016790856244792
CG_ATP4A	0.5347553	0.5508384	0.53242945	-0.01840895	-0.00232585000000007	0.0160830999999999	0.449794997435411	0.820931716300779	0.95263903790877	-0.00361757891802806	0.938592861678797	2.74214317669863	10.0671858348006	3.67128380470667	0.00133945720743401	3.80869871283484e-06	0.000551148585369123
CG_ATP4B	0.8183451	0.8111104	0.818811	0.00770059999999995	0.000465899999999908	-0.00723470000000004	0.294351662939787	0.849841810521953	0.67481584201019	0.0181981065259139	0.578579329195353	5.6547588951	7.1344747651	1.60069648949381	0.00950057808104044	4.38562725096007e-05	0.000871220992884684
CG_ATP5A1	0.09205751	0.08782602	0.08651745	-0.00130857000000001	-0.00554006	-0.00423148999999999	0.489483361375067	0.118323550229148	0.40033189906572	-0.00583321444615285	0.845051541465686	1.12390976598167	1.35411349037727	1.20482402712688	4.44269995188901e-05	6.72388624756168e-06	0.000349862242922532
CG_ATP5B	0.098677085	0.09459293	0.09586395	0.00127102000000001	-0.00281313499999999	-0.00408415500000001	0.75563793903429	0.922430485557772	0.415365335523867	-0.0280195412939508	0.561830068447131	1.20020146798413	1.4237014933164	1.1862187568456	0.00113079025061164	1.14373613362287e-05	0.000603023394093682
CG_ATP5C1	0.084868745	0.0885026	0.08413068	-0.00437192	-0.000738064999999996	0.00363385500000001	0.618640487985277	0.44812156168665	0.127026537501123	0.0019817681214379	0.965494410004479	1.35070182987383	1.77915995224307	1.31721147694696	7.41163881261642e-05	4.05005195017791e-07	0.000854058184489929
CG_ATP5D	0.09534835	0.09367622	0.097154015	0.00347779500000001	0.00180566500000001	-0.00167212999999999	0.798951361668102	0.69445146233542	0.952477909353765	-0.0137532759015025	0.794821475304763	1.31607109539166	1.63953873537374	1.24578280087963	0.00103320364472167	2.23129695281359e-06	0.000276762789438968
CG_ATP5E	0.069896365	0.072270055	0.06640144	-0.00586861499999999	-0.003494925	0.00237369	0.4898514191897	0.41208554988717	0.280415774495319	-0.00711993957165603	0.867445886375513	1.83455809956783	2.53092080479162	1.37958062237867	0.00475143373767862	4.34319969980599e-05	0.000690309965444464
CG_ATP5EP2	0.6482747	0.704874	0.68793895	-0.0169350500000001	0.03966425	0.0565993	0.990019328883309	0.164972699502243	0.164972699502243	0.0324976724811477	0.724567473780492	1.34791897630187	1.7444816055778	1.29420361034158	0.000240573138692652	1.33842201635172e-06	0.000988075013486064
CG_ATP5F1	0.09080088	0.093413805	0.090714675	-0.00269913000000001	-8.62050000000059e-05	0.002612925	0.927220781759783	0.514648662355136	0.991163596391321	-0.00844410735543269	0.850012551919422	1.12847281783194	1.23364653395252	1.09320004386339	0.000149706366731447	8.91954475264336e-05	0.00390497138449357
CG_ATP5G1	0.081491995	0.078802225	0.082669625	0.00386739999999999	0.00117763	-0.00268976999999999	0.820931716300779	0.984424666015624	0.539342138067142	-0.00022911765975573	0.996106988502112	1.15318863401457	1.25788236323573	1.0907862999453	0.000209180197108678	4.76709497171738e-07	0.00028272567577575
CG_ATP5G2	0.12979465	0.14077845	0.15065245	0.00987399999999999	0.0208578	0.0109838	0.000890533751491063	0.00154509613629095	0.172212985271091	0.0540481015314046	0.0639042755714383	1.56313369764969	1.82743611471763	1.16908497172401	0.00767515975667507	0.000574665758511133	0.000274990572070659
CG_ATP5G3	0.08018705	0.08052593	0.08074259	0.000216660000000007	0.000555540000000007	0.00033888	0.927220781759783	0.991163596391321	0.927220781759783	0.00585931510537323	0.895604591088658	2.96921843101827	10.2142267428573	3.44003884529116	0.00215709955924789	0.000184052255054249	0.000466319294745105
CG_ATP5H	0.08786077	0.08511032	0.08798438	0.00287406000000001	0.000123609999999996	-0.00275045000000002	0.937502699053248	0.980954463958575	0.980954463958575	0.00267549161916299	0.96103094926991	1.11307611800351	1.23901921570659	1.11314868378363	1.61134965831016e-05	3.85767746535513e-05	0.00108460601632884
CG_ATP5I	0.07347838	0.072295845	0.076178805	0.00388296	0.00270042499999999	-0.00118253500000001	0.952477909353765	0.952477909353765	0.998265735385231	-0.00356964130626412	0.946188558382885	1.09948764571344	1.15649087495482	1.05184526580504	3.65803993882109e-06	2.28644514456455e-08	0.000378202532396068
CG_ATP5J	0.1133374	0.1137717	0.1112023	-0.0025694	-0.0021351	0.000434299999999999	0.808818724411111	0.58373557171253	0.925085680994174	-0.0111459535422424	0.765270489572174	1.68844749320979	1.98613759156868	1.17630995311141	0.00777696329931967	0.000453464607046209	0.00664784837656853
CG_ATP5J2	0.1003181	0.09851297	0.1007608	0.00224782999999999	0.000442700000000004	-0.00180512999999999	0.9097164761339	0.9097164761339	0.73193112361092	-0.0121559114712897	0.812316669723005	1.3181665369909	1.52943297909557	1.16027295199509	0.000457840976346291	0.000239570557149052	0.0175279801882603
CG_ATP5L	0.07787143	0.07874935	0.07430653	-0.00444282	-0.00356490000000001	0.00087791999999999	0.0878664139416911	0.26999967167738	0.627167050717532	-0.0353973980917737	0.489188607620856	1.42328642850644	1.7813520832136	1.251576666183	0.00251256383908021	1.93300406515286e-05	0.000603178874312452
CG_ATP5O	0.1263495	0.11587545	0.12643005	0.0105546	8.05500000000126e-05	-0.01047405	0.109032874037622	0.620809867379389	0.109032874037622	-0.00874920324868276	0.887486123528661	1.40877424184721	1.53658993872577	1.09072830342991	0.00451186853799895	3.22244467865663e-05	0.000628827057087805
CG_ATP5S	0.1059126	0.09719383	0.09707213	-0.000121699999999988	-0.00884046999999999	-0.00871877	0.986822798393034	0.998265735385231	0.888460402868404	-0.0165512523133955	0.754305568849188	1.36408008275058	1.68932676108945	1.23843664492412	0.00293510363838325	3.41751155562972e-06	0.00026924423941943
CG_ATP5SL	0.085074885	0.086266615	0.08574725	-0.000519365000000008	0.000672365000000008	0.00119173000000002	0.627167050717532	0.26999967167738	0.26999967167738	0.00246054118958688	0.942426631810053	1.52283797000284	1.70476835343611	1.11946798478693	0.00420873263974427	8.45122541097372e-05	0.00210168724375359
CG_ATP6AP1	0.088860995	0.086009495	0.0883958	0.00238630500000001	-0.000465195000000002	-0.00285150000000001	0.541243098374871	0.937502699053248	0.937502699053248	0.00569678494877637	0.917141185184838	1.26552129076515	1.39397738227648	1.10150448866306	0.000829088898628548	3.68019454921714e-06	0.00117474399356302
CG_ATP6AP1L	0.84112885	0.8495329	0.8472571	-0.00227580000000005	0.00612824999999995	0.00840405	0.517550843046749	0.517550843046749	0.0591480284066198	-0.017434355203522	0.835693850714895	1.93932737114454	3.0705269232621	1.58329479021892	0.00206250604627766	9.71147506051728e-05	1.78759549279783e-05
CG_ATP6AP2	0.1222347	0.12452245	0.1344214	0.00989895	0.0121867	0.00228774999999999	0.499876187087101	0.749920881596519	0.945483759622715	-0.00623884372363064	0.919638434988258	1.8867975545409	2.72956807121598	1.44666716609146	0.0105759858847398	0.000675681460431826	0.00113287556245038
CG_ATP6V0A1	0.1314362	0.10300272	0.10724398	0.00424126	-0.02419222	-0.02843348	0.759097838492289	0.961917646345761	0.666412929932092	-0.0188339414854736	0.680638757332401	1.37708503139556	1.56325196331825	1.1351891333348	0.000652803262021637	5.52407903000579e-06	7.08921775390222e-05
CG_ATP6V0A2	0.06661029	0.069593285	0.07511227	0.00551898499999999	0.00850198000000001	0.00298299500000002	0.927220781759783	0.514648662355136	0.184778771728596	0.00126465409702453	0.977406187826898	1.66105421352346	2.05602226286487	1.2377815522972	0.00381777383196232	4.79709026421116e-05	0.00111291641461514
CG_ATP6V0A4	0.69782525	0.74197925	0.7158947	-0.02608455	0.01806945	0.044154	0.509458154388061	0.808818724411111	0.317159634662953	-0.0352924011959469	0.344330347588525	15.257432856	16.52402054	3.77019153762076	0.0347877128592847	0.0111751718922839	0.00228097166028085
CG_ATP6V0B	0.09415946	0.09068674	0.086447965	-0.004238775	-0.007711495	-0.00347272	0.227128798881962	0.112812018831936	0.948677350586462	-0.0055598122657441	0.89630462724119	1.67598337472669	2.0459270733347	1.22073232001382	0.00332440700971202	0.000147357567842302	0.000466907801461722
CG_ATP6V0C	0.2593942	0.2220478	0.23556855	0.01352075	-0.02382565	-0.0373464	0.289844137090359	0.864151401204163	0.144824441279659	-0.0124149212593073	0.780987056916561	1.15317507301582	1.33016023992469	1.15347640705242	2.45206377175987e-05	6.05066379883389e-06	0.000503991904294377
CG_ATP6V0D1	0.49518865	0.5207212	0.4393189	-0.0814023	-0.0558697500000001	0.02553255	0.713519905519248	0.604791349679596	0.989635641626654	-0.0216928154111721	0.554937762841853	1.35715918740251	1.69083146974854	1.24586082859201	0.000663247425419647	4.58555656928188e-06	0.000682452633543413
CG_ATP6V0D2	0.8063658	0.7776209	0.79321285	0.0155919499999999	-0.0131529500000001	-0.0287449	0.333784268881491	0.097800367758431	0.097800367758431	-0.155246515584667	0.0444946138916565	1.22694458415467	1.45334239858457	1.18452162987123	0.000499541793249953	3.92644852526e-06	0.000677040032122364
CG_ATP6V0E1	0.11259485	0.1107929	0.11592795	0.00513505	0.00333310000000001	-0.00180195	0.627167050717532	0.711235195546062	0.987410626152937	-0.0157403379209044	0.700402060059005	1.29345274706477	1.44622188123811	1.11810955948721	0.000942740616668704	4.63096551803082e-06	0.00118214384833612
CG_ATP6V0E2	0.1039638	0.09823332	0.099305365	0.00107204500000001	-0.00465843499999999	-0.00573048	0.181657827121507	0.0103578473024358	0.181657827121507	-0.0267352961050312	0.419997798079502	1.63022891662935	2.10794646093124	1.29303709401108	0.00253065959885019	4.46449745769055e-05	0.000342936843347784
CG_ATP6V1A	0.10222855	0.09843249	0.0978117	-0.00062079000000001	-0.00441685	-0.00379605999999999	0.829553062191961	0.829553062191961	0.9097164761339	-0.00271456653802903	0.957715094467245	1.21527546789787	1.6511888996901	1.35869516278993	8.22034403686835e-06	2.29401598883611e-08	3.48791554175271e-05
CG_ATP6V1B1	0.5043865	0.49844815	0.56187365	0.0634255	0.05748715	-0.00593834999999998	0.730701057240638	0.897262941153128	0.820931716300779	0.020785712638602	0.657989305007595	4.06097633128422	15.4196178	4.82098058	0.00274815788167399	0.000131422692153774	0.000335200375521852
CG_ATP6V1B2	0.072297355	0.067678705	0.06811886	0.000440154999999998	-0.004178495	-0.00461865	0.999944198242846	0.585969749287592	0.69445146233542	-0.0110582179151744	0.834376704157652	1.39300256995208	1.66354901644614	1.1942181962402	0.00379287155828651	4.426136694736e-05	3.35719652585549e-05
CG_ATP6V1C1	0.08892112	0.087459325	0.089476595	0.00201726999999999	0.000555474999999986	-0.001461795	0.941181370674482	0.699374199935276	0.878181604424589	0.0176100071254747	0.71512264879263	1.55147633716451	1.75681955695631	1.13235343322547	0.0147346782863714	0.000401314294269961	0.000117780513177736
CG_ATP6V1C2	0.4476726	0.4381497	0.49072925	0.05257955	0.04305665	-0.0095229	0.784769805944256	0.927220781759783	0.991163596391321	0.0123660479175093	0.781827440782178	2.35579560225377	8.0136168581604	3.40166050505139	6.40151399625674e-05	2.35917059114568e-07	1.31635128664083e-05
CG_ATP6V1D	0.08076579	0.080233095	0.078049945	-0.00218314999999999	-0.00271584499999999	-0.000532695	0.541243098374871	0.437513715045492	0.862506429066396	-0.00119323763827162	0.982614749452443	1.37922695264334	1.7848585298262	1.29410067458836	5.54702352955631e-05	1.82457171060175e-07	0.000261601407950333
CG_ATP6V1E1	0.1042317	0.101527115	0.1029693	0.001442185	-0.00126240000000001	-0.00270458500000001	0.978035935315962	0.978035935315962	0.919362757292746	-0.00313744275442849	0.961436181007363	1.40588752499717	1.57851893096644	1.12279176171623	0.00200679111065568	1.50115935935401e-05	0.00239590779087159
CG_ATP6V1E2	0.7650777	0.75046365	0.7447406	-0.00572304999999984	-0.0203370999999999	-0.01461405	0.963945243664875	0.995066506386701	0.765763173528629	0.0215984860816354	0.752285985039885	1.34376533731512	1.6934043354831	1.26019349395228	0.00298587113665518	0.000397957491154794	0.00552190338265225
CG_ATP6V1F	0.085857565	0.08531483	0.08835226	0.00303742999999999	0.00249469500000001	-0.000542734999999989	0.998964855143038	0.998964855143038	0.999973832811788	-0.00176101845117069	0.972561135629915	1.178630899676	1.3558850992855	1.15038991397411	1.33471145994403e-06	8.65565274952862e-08	0.000212920672641616
CG_ATP6V1G1	0.085199725	0.08691322	0.08510962	-0.0018036	-9.0105000000007e-05	0.001713495	0.436004723435495	0.436004723435495	0.818621174474496	-0.0876304922606558	0.17602929150367	1.36458020985847	1.72696550357015	1.26556540326	2.94591986399092e-05	1.81093363565244e-06	0.00192571939344696
CG_ATP6V1G2	0.1664612	0.1600004	0.1543567	-0.00564369999999997	-0.0121045	-0.00646079999999999	0.401077159663652	0.609288862708322	0.905545614803855	-0.0127806289864023	0.711965044014902	5.36771181834818	6.4441487	2.491271458	0.00125060925850819	2.55159958148727e-06	0.000309534863969417
CG_ATP6V1G3	0.7904909	0.7282131	0.7493444	0.0211313	-0.0411465	-0.0622777999999999	0.994161229482218	0.449036822040911	0.449036822040911	-0.232292699960543	0.0495856527219109	5.5116530854589	6.80085903	2.486764592	6.43639727075444e-05	1.97665724602775e-07	0.000209985321708778
CG_ATP6V1H	0.08812319	0.08861516	0.08709762	-0.00151754	-0.00102557	0.000491969999999994	0.226256542671766	0.634989487552868	0.759097838492289	-0.000245764445242505	0.993563302879844	1.67719931210111	2.19192144180859	1.30689383545159	0.00019812383484929	9.01125262666686e-06	7.60836405406685e-05
CG_ATP7A	0.3686643	0.35451915	0.37906495	0.0245458	0.01040065	-0.01414515	0.73193112361092	0.829553062191961	0.829553062191961	-0.00402792806088127	0.937291970516225	1.60496171469434	2.57994117246057	1.60747832726459	0.00020069158640156	2.95133175172866e-07	0.00012273793458648
CG_ATP7B	0.0789585	0.080923595	0.081054025	0.000130430000000001	0.002095525	0.001965095	0.997969820441162	0.997969820441162	0.997969820441162	-0.0042236020767123	0.926464747373278	3.43900979235939	8.09124437242122	2.35278317334191	0.000405073935308894	0.000104503440009626	0.000665366321151098
CG_ATP8A1	0.3300714	0.3085147	0.28060635	-0.02790835	-0.04946505	-0.0215567	0.864151401204163	0.695856709420763	0.864151401204163	0.00407523437464361	0.927284413405201	1.69344703300369	2.45264525111606	1.44831530205333	0.00193778210492627	6.48097152315852e-06	5.32197702668873e-05
CG_ATP8A2	0.6723749	0.6693998	0.71869335	0.04929355	0.04631845	-0.00297510000000001	0.0226332378861452	0.215961643432657	0.797576551209758	0.0132069272845845	0.63477890454584	3.42872608674981	6.20646883629858	1.81013842437962	0.00523351478347971	0.00125915241269765	7.05104845624755e-05
CG_ATP8B1	0.8156293	0.8120134	0.8113252	-0.000688200000000028	-0.00430410000000003	-0.00361590000000001	0.995617054889943	0.888835081546934	0.888835081546934	-0.0310396442117675	0.650080726977002	1.98292810696055	4.00614447617518	2.02031756073892	0.0012343438524077	1.06700273953354e-05	0.000163298855351091
CG_ATP8B2	0.1884075	0.14367195	0.1393974	-0.00427454999999999	-0.0490101	-0.04473555	0.268986431613944	0.000932811545684142	0.00466597299625049	-0.0784033960555302	0.0273574497774011	1.75702128416402	2.39085340198395	1.36074242442743	0.00112231619977237	6.51487018605782e-05	0.000133578725016868
CG_ATP8B3	0.41653325	0.4134632	0.4254467	0.0119835	0.00891344999999999	-0.00307005000000005	0.932591127762169	0.998700021641324	0.861604757788173	0.0074873270423482	0.8386572060219	5.64121269	7.67988388	2.01498954173095	0.000865366302267099	3.67746624275494e-05	0.01894666016443
CG_ATP8B4	0.77601275	0.78713175	0.7862682	-0.000863550000000046	0.0102554499999999	0.011119	0.881884014196263	0.544951854738293	0.544951854738293	-0.0279378619837654	0.521804189493426	3.19587845463688	7.32895042982766	2.29325067703815	0.00317444965185703	0.00052618877546322	6.04664003754853e-05
CG_ATP9A	0.30140795	0.293629	0.3128027	0.0191737	0.01139475	-0.00777894999999995	0.994551822884787	0.996597797821433	0.988261077643524	-0.00907232425257435	0.843011571496668	1.24999152791786	1.45030938372058	1.1602553707995	0.00100000096951495	3.55420790510235e-06	4.26305833844686e-05
CG_ATP9B	0.832602	0.83588105	0.8299446	-0.00593645000000009	-0.00265740000000014	0.00327904999999995	0.706599195847357	0.926182438173601	0.992732686469631	-0.000686207620679272	0.982848291872818	1.6973073261017	2.05376399098938	1.21001303618147	0.00849108506266918	0.000205004748183203	0.000933580399097477
CG_ATPAF1	0.08992096	0.09173595	0.085771515	-0.00596443500000002	-0.004149445	0.00181499000000002	0.986822798393034	0.888460402868404	0.999944198242846	-0.00437686045021645	0.934045021877451	1.27210739997971	1.89461752464266	1.48935343405194	2.71127572462463e-05	1.22723972583448e-07	0.00049746721102029
CG_ATPAF2	0.082586875	0.086351665	0.084199185	-0.00215247999999998	0.00161231000000001	0.00376478999999999	0.897262941153128	0.897262941153128	0.63457636812709	0.00036940351910837	0.993723386261412	2.40646527419772	4.42361839203431	1.83822240838654	0.00140260090063355	9.87325135176895e-06	0.00205476934886632
CG_ATPBD4	0.1230329	0.1195937	0.12186705	0.00227335000000001	-0.00116585	-0.0034392	0.998265735385231	0.998265735385231	0.998265735385231	-0.0119470945749287	0.82127927560123	1.29416137817256	1.75584218325671	1.35674129430139	8.64489655264227e-05	1.04967408661846e-06	0.000582006824893123
CG_ATPGD1	0.2936851	0.28724125	0.284393	-0.00284825	-0.00929209999999997	-0.00644384999999997	0.966724665193781	0.999673686884435	0.999859382302146	-0.00440852667688525	0.910886959436672	2.40617499031686	7.20107231559888	2.9927467223199	0.000187752472180136	1.91403593292716e-06	0.00137592502008081
CG_ATPIF1	0.0803404	0.08065586	0.078854135	-0.001801725	-0.00148626500000001	0.00031545999999999	0.554169541931664	0.44130663446759	0.991963884966834	-0.00745746731278464	0.899724978895438	1.33020385269927	1.56252322931272	1.17464945402317	0.000238751332478882	5.27185333702666e-07	7.35869886241904e-05
CG_ATR	0.09083688	0.086694175	0.087268525	0.000574350000000001	-0.003568355	-0.004142705	0.95263903790877	0.236903249920147	0.368814663974246	-0.0070393141782542	0.880837282256435	1.64659744884721	2.15167986010159	1.30674310324481	0.0019424450283619	6.14313106914211e-05	5.92630757094035e-05
CG_ATRIP	0.08183732	0.085102375	0.081042195	-0.00406018	-0.000795124999999994	0.003265055	0.986822798393034	0.914767496198108	0.803104313118978	-0.00699717704094037	0.895038545863921	1.34553790421114	1.56223958822623	1.16105208432766	0.000552778784532515	4.52673372800939e-07	4.79088269601045e-05
CG_ATRN	0.10068355	0.09875865	0.1024488	0.00369015	0.00176525	-0.00192490000000001	0.986822798393034	0.998265735385231	0.986822798393034	-0.00126583161135274	0.980905295297334	1.39710371937055	1.71511293075994	1.22762033124689	0.000104764636218418	3.46471999959485e-07	0.000131040913385601
CG_ATRNL1	0.1900792	0.21623545	0.20584935	-0.0103861	0.01577015	0.02615625	0.695856709420763	0.77028722896493	0.59036416646713	0.00373179735307128	0.933530225587487	1.56030942218064	3.62270834566418	2.32178841847996	2.0491412475634e-05	1.21294544887382e-07	0.000356958773030364
CG_ATRX	0.1107414	0.1049694	0.10417785	-0.000791549999999988	-0.00656355	-0.00577200000000001	0.963945243664875	0.963945243664875	0.9097164761339	0.00391249594976185	0.939085520117308	1.81077353726304	2.0568763869956	1.13591034144697	0.00130696301553761	0.000185470603480926	0.000258671720170117
CG_ATXN1	0.6682245	0.6720188	0.6621241	-0.00989470000000003	-0.00610040000000001	0.00379430000000003	0.9998708953898	0.811482308336512	0.810430749189397	-0.0195611479228217	0.391761680376463	1.6649076488114	2.11529669595801	1.27051893687205	0.00830448737312707	0.000253440309612572	0.00324307050193047
CG_ATXN10	0.1299124	0.1361952	0.13886885	0.00267365	0.00895645	0.00628280000000001	0.980954463958575	0.937502699053248	0.980954463958575	-0.00331795765624306	0.95168359928954	1.34586016173732	1.62881638601138	1.21024191986543	0.000700215374724292	2.06004546002949e-06	0.000186963258740461
CG_ATXN1L	0.16215955	0.15539155	0.15728015	0.00188860000000002	-0.00487939999999998	-0.006768	0.851772773919795	0.434887427701601	0.64430610642355	-0.000317180649202385	0.992889222038065	1.53836055725249	1.80204928905814	1.17140892657609	0.000457672978499622	4.78999094614803e-06	0.00170494790552447
CG_ATXN2	0.1017435	0.096127955	0.098057205	0.00192925000000001	-0.00368629499999999	-0.005615545	0.984261089040462	0.847488453948251	0.439090546263793	-0.0127349450750683	0.760375971111046	1.45008801995715	1.75289531728499	1.20881994276236	0.000963947324063058	3.39283423519967e-05	0.00120638917499326
CG_ATXN2L	0.0986935	0.100009025	0.1043099	0.004300875	0.00561640000000001	0.00131552500000001	0.763383067997456	0.763383067997456	0.997100905664073	-0.00801622154303926	0.88360994427932	2.23038894078477	2.9193745914278	1.30890829758177	0.0135712366492882	0.000196590141609808	0.00180482332907172
CG_ATXN3	0.096588955	0.096097455	0.09777051	0.00167305500000001	0.001181555	-0.000491500000000006	0.530822099645875	0.680391043554782	0.824277380326594	0.0125922901848707	0.731667701530936	1.80336814770632	2.12098231001445	1.17612275270144	0.0014110435606098	5.85153641142701e-05	0.00236037270465348
CG_ATXN3L	0.8360984	0.83594085	0.8278281	-0.00811275000000011	-0.00827030000000006	-0.000157549999999951	0.230132793434332	0.152784340126805	0.464681916032975	-0.154349449128611	0.0457547816369093	5.378429154	7.48825926	3.11931070681103	0.000376197558608288	5.88866795257058e-06	0.000390291367884589
CG_ATXN7	0.70076605	0.659091	0.714407	0.0553159999999999	0.0136409500000001	-0.0416750499999998	0.877534290583304	0.710653639586901	0.770831657948205	0.00301880008030742	0.920192891712402	2.34537522652171	3.91122956496866	1.66763489301845	0.0110782284278509	0.000639513978115311	0.000328346290407159
CG_ATXN7L1	0.6437954	0.65718685	0.6445331	-0.01265375	0.000737699999999952	0.01339145	0.347083348337801	0.557820343610398	0.903227125266952	-0.029521259602313	0.185400200546216	76.290112154466	8.24441709	3.2359691678	6.66563192175519e-05	7.86646292308602e-08	5.93677009255772e-05
CG_ATXN7L2	0.1056227	0.089869495	0.09638955	0.00652005500000001	-0.00923315	-0.015753205	0.863105342996529	0.634043771453257	0.161916865446423	-0.0279782093563051	0.651515741860214	4.73427535933576	8.680271864	2.482864594	0.000127790309984256	3.41875342255356e-06	0.0037909765658324
CG_ATXN7L3	0.55993935	0.5859009	0.56549975	-0.0204011499999999	0.00556040000000002	0.0259615499999999	0.860255220526975	0.986686861181281	0.943469817160642	-0.0324397641414146	0.599777300539207	1.74609366061856	1.96448935803982	1.12507673691679	0.00291520958433119	5.27661510491503e-05	0.00267819225810114
CG_ATXN8OS	0.6313632	0.6336333	0.6458	0.0121667000000001	0.0144368	0.00227009999999994	0.876131724763964	0.99829366065324	0.855779373437478	-0.0249308206872607	0.616025305218433	10.423847121	12.841552161	1.64019960903976	0.0162581866919366	0.000793441395029489	1.27554150829098e-05
CG_AUH	0.09638648	0.097770715	0.10560135	0.007830635	0.00921487000000001	0.00138423500000001	0.695337197663355	0.695337197663355	0.695337197663355	0.0275432617274257	0.67116386905394	1.51118965660146	2.16524868817431	1.43281068575057	1.90865963644474e-05	1.2530695094748e-07	5.02719108484045e-05
CG_AUP1	0.088470005	0.088060755	0.08758373	-0.000477024999999992	-0.000886275000000006	-0.000409250000000014	0.461071762856779	0.975467022462756	0.72301623435818	0.000398434454253853	0.992712519839311	1.31457765687036	1.6144685152307	1.2281271530769	0.00138581783190243	1.87654645888739e-06	0.000122850697606182
CG_AURKA	0.08433882	0.08077951	0.08472219	0.00394268	0.000383370000000008	-0.00355931	0.490730511360967	0.811275981056266	0.490730511360967	0.000724954881858658	0.985580570038074	1.62294290027877	2.04417876907659	1.25955064021382	0.000894271622140341	1.03206056909616e-06	0.000255382602561378
CG_AURKAIP1	0.1153311	0.11760615	0.11538905	-0.0022171	5.79499999999872e-05	0.00227504999999999	0.514648662355136	0.871725995076434	0.728005677922934	-0.0124001572021827	0.781453569693778	1.44960689940763	1.70907242240737	1.17899026495098	0.0100177510240065	0.0001584449121826	4.39186042620405e-05
CG_AURKAPS1	0.8747221	0.863268	0.857648	-0.00561999999999996	-0.0170741000000001	-0.0114541000000001	0.404587405685253	0.054141077480363	0.404587405685253	-0.159295116642041	0.0822388832943062	5.34986258625632	17.2674402160909	3.22764182026854	0.00177484940505576	0.000143044168204094	0.00110960854240261
CG_AURKB	0.1055033	0.10052595	0.09948907	-0.00103688	-0.00601423	-0.00497734999999999	0.918018425367236	0.918018425367236	0.39082059276592	0.010143579398752	0.858364272036364	24.3007133853756	32.4529105015344	1.33547151422579	0.000109641571734615	1.29140821041377e-06	0.000338049713060293
CG_AURKC	0.7657371	0.7600246	0.7486151	-0.0114095000000001	-0.017122	-0.0057124999999999	0.695856709420763	0.0133959145762501	0.00205433065077421	-0.154121864297472	0.00051620491455636	2.18940381518422	3.53051552418199	1.61254652965192	0.00361244734204883	4.88135335944146e-05	0.00019135191700998
CG_AUTS2	0.8001847	0.77568115	0.7702897	-0.00539145000000008	-0.029895	-0.0245035499999999	0.690354246825538	0.000766612197987016	0.00354841400517647	-0.0292909785040525	0.120779329098088	1.92229246430895	2.49074840174164	1.29571771620977	0.0103005290440156	0.000426012041756249	1.53530491078735e-06
CG_AVEN	0.3210581	0.29924045	0.3230229	0.02378245	0.00196479999999999	-0.02181765	0.765273195740802	0.972698928088537	0.467030988405816	-0.012500812706955	0.801242670313981	1.32773505207075	1.86964380493602	1.40814524857207	0.00118673777865085	1.52864471184471e-07	1.75399933707651e-05
CG_AVIL	0.65622085	0.6626863	0.67444135	0.0117550499999999	0.0182205	0.00646545000000009	0.842628651159718	0.990774650947514	0.943999037865147	0.0200627113690504	0.782387109567854	1.41179255590236	2.27990977436805	1.6149042328041	0.00492791722321639	2.46580954847242e-06	0.000125715576596666
CG_AVL9	0.100335075	0.099911385	0.095588245	-0.00432314	-0.00474683000000001	-0.000423690000000004	0.9097164761339	0.523945499929975	0.990903256885409	-0.00296893079790622	0.953757085243434	1.43216002322972	2.22619922310069	1.55443469095046	0.000145532497211645	2.6793807659786e-07	0.000188729263202174
CG_AVP	0.7135165	0.7022577	0.6962046	-0.00605310000000014	-0.0173119	-0.0112587999999999	0.952477909353765	0.878588671104659	0.983956789468172	-0.00863664634952249	0.870460615951016	1.83480485998126	2.39219004111022	1.30378444775574	0.000578574049139164	3.09634609897741e-05	0.00814435974546624
CG_AVPI1	0.070622905	0.07126112	0.068978665	-0.002282455	-0.00164424000000001	0.000638214999999998	0.699374199935276	0.268144904972643	0.878181604424589	-0.0374921569486112	0.436996335480995	2.72558178998782	4.72303860703846	1.73285521072533	0.00252435083708381	0.000569127492746465	0.000436439765768039
CG_AVPR1A	0.1952048	0.205302	0.1856774	-0.0196246	-0.00952740000000002	0.0100972	0.695856709420763	0.604054397755852	0.969416759512971	-0.0349834262916915	0.433236244274098	4.65879578385429	14.0713932310614	3.020392797604	0.0126820035230527	0.000724312926626736	0.000248866689522275
CG_AVPR1B	0.1979313	0.1702511	0.1932224	0.0229713	-0.00470889999999999	-0.0276802	0.972543038140173	0.830946182847533	0.830946182847533	0.00246342780574763	0.965431921621157	18.1843870519077	8.79575047	2.521973504	0.0010345600156239	3.12590554415929e-06	0.00041924451547424
CG_AVPR2	0.65614665	0.64220205	0.6332357	-0.00896635000000001	-0.02291095	-0.0139446	0.0530510238859767	0.0407467256504325	0.593961409444387	-0.0716921763961493	0.0681810081154438	1.29623168029495	1.49941876915411	1.15675213925718	0.0035629704440125	1.25582602242209e-05	2.63010807740702e-05
CG_AWAT2	0.7828931	0.7911085	0.7650051	-0.0261034	-0.017888	0.00821539999999998	0.918805221412117	0.765931452348224	0.990019328883309	-0.0259803630748266	0.778197117491517	5.414444024	7.913370934	2.20931237348669	0.00167600179800161	6.82657821343943e-06	9.67084506328832e-05
CG_AXIN1	0.8455076	0.84565955	0.8561352	0.0104756500000001	0.0106276	0.000151949999999901	0.126541245529379	0.134318710131734	0.756279450582249	0.0105845643690051	0.683401177779561	2.52087390896031	6.59331416364966	2.61548748638878	0.00133271737025699	1.14819804459336e-05	0.00231674981988607
CG_AXIN2	0.47837205	0.4630664	0.41954135	-0.04352505	-0.0588307	-0.01530565	0.993751871099288	0.919362757292746	0.933517783303275	-0.0196917715646862	0.542898346289918	1.62832634276331	2.05130976245195	1.25976575369458	0.000989114787169319	9.01625500882092e-06	8.51516196205611e-05
CG_AXL	0.1361694	0.12559135	0.1243115	-0.00127984999999999	-0.0118579	-0.01057805	0.941181370674482	0.162945565217362	0.415365335523867	-0.0194220383399728	0.68728088266566	1.61765786847132	2.44530070387231	1.51163033391177	0.000244670595191682	2.03107326747193e-06	0.00118923771435739
CG_AZGP1	0.7696958	0.76509175	0.76808485	0.00299309999999997	-0.00161095	-0.00460404999999997	0.85283384171513	0.692660139513439	0.960171518075768	-0.0641857473089538	0.444685702231745	1.60078697537754	2.03665536659048	1.27228381909475	0.00188045337715251	2.63051775120037e-05	0.000154580877635342
CG_AZI1	0.8317499	0.83010135	0.83220175	0.00210039999999989	0.00045184999999992	-0.00164854999999997	0.768212657588899	0.985744411918316	0.711002050238303	-0.000855684307794018	0.976141906891178	1.37088551912367	2.02907298949353	1.48011847903289	0.00096752224872913	9.49472030751465e-08	5.444994213289e-06
CG_AZI2	0.1098301	0.10041276	0.098985255	-0.00142750500000001	-0.010844845	-0.00941734	0.563388142511599	0.855779373437478	0.238459009684319	-0.00331687831662137	0.946747062047876	1.29839386965745	1.97555804141881	1.52153987136431	0.000187786130295343	1.56133761322534e-08	1.86783956929168e-05
CG_AZIN1	0.087326245	0.08869413	0.08511026	-0.00358387000000002	-0.002215985	0.00136788500000001	0.539342138067142	0.95263903790877	0.95263903790877	0.00499168558035722	0.915343274995042	1.7481267484586	2.69528925370337	1.54181569275794	0.0021210732823341	1.98198819972904e-05	1.96837502678281e-05
CG_AZU1	0.68339075	0.63647765	0.6484339	0.01195625	-0.03495685	-0.0469131	0.292182792174751	0.215373874154339	0.109032874037622	-0.0290919084509152	0.637966276436458	1.98800771762172	3.32687225606369	1.67347049338605	0.000655198434282913	1.99943185247072e-05	0.0103991329278057
CG_B2M	0.06275393	0.06690918	0.06245144	-0.00445774	-0.000302490000000016	0.00415524999999999	0.765273195740802	0.379740612826693	0.927064655354968	0.00568102255751243	0.908920799921445	1.40426644031042	1.744112355901	1.2420095687222	0.000618787760036623	1.16079327806614e-05	7.58086468264752e-06
CG_B3GALNT1	0.1737463	0.1282012	0.12195235	-0.00624884999999999	-0.05179395	-0.0455451	0.141959868878001	4.49811193403704e-06	0.00212953247076508	-0.102174777292361	0.012276401670731	1.82320637566352	2.50376587770628	1.37327617494486	0.00314250268955126	5.35331822315597e-05	0.000265550040575256
CG_B3GALNT2	0.07359038	0.075705285	0.070368145	-0.00533714000000002	-0.003222235	0.00211490500000001	0.794824122019366	0.268144904972643	0.699374199935276	-0.0111341664240742	0.817504406611399	1.41574326586889	1.78725339653085	1.26241348952061	0.000307352749139229	1.74618008576002e-06	0.000280261543381469
CG_B3GALT1	0.8218946	0.77462065	0.825852	0.05123135	0.0039574	-0.04727395	0.605812715518473	0.605812715518473	0.605812715518473	0.0451703260337078	0.426572522551797	4.268809482	5.382827912	1.44378002078354	0.00146637019037856	3.19212590014928e-05	0.00579904220585761
CG_B3GALT2	0.42770725	0.3360728	0.29962105	-0.03645175	-0.1280862	-0.09163445	0.490980372462395	0.00773183983221926	0.0571296698968321	-0.143948164038783	0.0344857572884657	1.82381496182753	3.08163016569967	1.68966163245627	0.00070963047647614	2.44920304468051e-05	0.000525194589789872
CG_B3GALT4	0.5269249	0.5159482	0.5083409	-0.00760729999999998	-0.018584	-0.0109767000000001	0.445983418937893	0.816551349083159	0.312761431432892	-0.0214577270202879	0.397337155642215	3.12599260241961	10.7544638673539	3.44033567418861	0.000697010252769956	1.1407334501677e-05	0.000119384919049452
CG_B3GALT5	0.80770525	0.8084133	0.8121326	0.00371929999999998	0.00442735000000005	0.000708050000000071	0.978035935315962	0.691994763585807	0.99763882521249	0.0267212723837621	0.680429957727832	5.69149396563592	6776.29825107559	1190.60097260746	0.00643792246433824	0.000174750850345459	0.000762532676622231
CG_B3GALT6	0.72767865	0.6988868	0.72615385	0.0272670500000001	-0.0015248000000001	-0.0287918500000002	0.585969749287592	0.69445146233542	0.387651105343026	-0.0206410729287236	0.696302610014763	1.159262337716	1.47924184192696	1.2760199256032	0.000110453216718714	2.5115364022202e-08	0.000208501453650387
CG_B3GALTL	0.6147708	0.5049624	0.5482712	0.0433087999999999	-0.0664996000000001	-0.1098084	0.759097838492289	0.843933859270771	0.997969820441162	0.000475682202835801	0.991706535776135	1.6809062343617	2.22918426459786	1.3261800206508	0.000260733413551393	4.53060793793747e-06	0.000874982499142914
CG_B3GAT1	0.7762198	0.76035875	0.7565351	-0.00382364999999996	-0.0196847	-0.01586105	0.706599195847357	0.512111336249375	0.7704344339394	-0.00946029142911546	0.766934415159036	1.32390118612525	1.48956261335417	1.12513126278992	0.0114798151045449	0.000201045265308174	0.000362233388275748
CG_B3GAT2	0.096156285	0.1060216	0.11799845	0.01197685	0.021842165	0.00986531499999999	0.532456189870954	0.284679884753746	0.4898514191897	0.0188362242822672	0.659370320321516	4.85579056	7.51623378	2.19309250841652	0.000175523885569498	1.88677687967572e-06	0.000398721152342983
CG_B3GAT3	0.1023956	0.1046608	0.1085206	0.0038598	0.00612499999999999	0.00226519999999999	0.39082059276592	0.830946182847533	0.972543038140173	0.012693447547548	0.823286429218475	2.23584946381512	6.71865336745677	3.00496678161528	4.07462448971256e-05	7.27057342514513e-06	0.002120170961418
CG_B3GNT1	0.1801803	0.1683234	0.1546503	-0.0136731	-0.02553	-0.0118569	0.599630877891109	0.593177871136463	0.737168993056797	-0.0266165668686645	0.640626825887451	1.61384215062273	1.91233737094265	1.18495936557657	0.0108350043010972	0.00103584985678951	2.87563436012832e-05
CG_B3GNT2	0.1169966	0.1110247	0.1140285	0.0030038	-0.0029681	-0.0059719	0.964609144681639	0.992229379926045	0.948677350586462	0.013753832789346	0.747353359424545	2.0948914816037	5.66226787914881	2.70289317077856	0.000162656466102283	6.89770222525748e-07	0.000479459612661211
CG_B3GNT3	0.5156151	0.5382367	0.5245441	-0.0136926000000001	0.00892899999999996	0.0226216	0.999383352461906	0.972698928088537	0.765273195740802	-0.0197051292793505	0.691484363038763	3.6181332724485	6.2996945338418	1.74114496605555	0.0397337240430338	0.00124757103623264	0.00129730131430053
CG_B3GNT4	0.1142449	0.1088643	0.1218785	0.0130142	0.00763359999999999	-0.00538060000000001	0.302730296109154	0.722233560535225	0.605812715518473	0.0249312408146395	0.660897673539668	2.14593491658362	7.73229498	3.77767411	0.000542819417838449	1.2789685439225e-08	1.65436059843009e-06
CG_B3GNT5	0.10740945	0.101035	0.092710885	-0.00832411500000001	-0.014698565	-0.00637444999999999	0.569613205649215	0.157141607582399	0.651718520541052	-0.0543373255975027	0.175218182160904	2.19667252402594	4.37795271758227	1.99299288796975	0.0020430980046224	7.35026794651371e-06	1.31115481201129e-05
CG_B3GNT6	0.7697722	0.7640614	0.75022875	-0.01383265	-0.01954345	-0.00571080000000002	0.767012385555234	0.895187663927421	0.97883891682157	-0.0225978803010783	0.703047193246104	2.19510965808309	2.98987008416865	1.36205955504728	0.0226621237358737	0.000829846147060091	0.00126288332866456
CG_B3GNT7	0.5168145	0.48794125	0.52158805	0.0336468000000001	0.00477355000000013	-0.02887325	0.431256979879126	0.784769805944256	0.784769805944256	0.0145223779934619	0.745003821197525	4.95532709222606	8.157122284	2.333573094	0.00243519672166594	5.2195242494905e-05	1.70450338777868e-05
CG_B3GNT8	0.75080185	0.767353	0.7435211	-0.0238319	-0.00728075000000006	0.01655115	0.979593780745331	0.965898148880028	0.960569137033315	-0.00287384835320422	0.966583738987452	2.34735028931055	3.38269606246179	1.44106999192495	0.0108111666320198	0.000369810571783073	0.000463907614593245
CG_B3GNT9	0.2828348	0.3705238	0.39953985	0.0290160500000001	0.11670505	0.087689	0.795570462366146	0.25998504737688	0.343593759696466	0.0796474791203018	0.177682021417049	3.64373571170648	5.334849361	2.124519421	0.00058467661916296	9.13091050078538e-07	0.000161966490603413
CG_B3GNTL1	0.8214711	0.82439915	0.82195435	-0.00244480000000002	0.000483250000000046	0.00292805000000007	0.957016925582657	0.120083321215629	0.111892636675961	0.00562470385241716	0.727578385724635	3.93036037607041	6.816936114	1.906048074	0.000186903790136036	7.08788294888346e-07	0.000135311832671921
CG_B4GALNT1	0.2158839	0.21490975	0.20236485	-0.0125449	-0.01351905	-0.000974150000000007	0.520552212644311	0.200756626430521	0.392226526923578	-0.0521501368928335	0.136636171506435	4.14804623587107	18.8924335057359	4.55453783093345	0.00153480522140684	0.000188397663991528	3.7890106096552e-05
CG_B4GALNT2	0.1064818	0.1033236	0.09703484	-0.00628876	-0.00944696	-0.0031582	0.793736655370291	0.660892520808237	0.592707817442347	0.00314224365027595	0.924502467458	4.118945204	6.83873829	3.84440137818635	0.000627813429409125	1.37878070126098e-05	0.00316069589852066
CG_B4GALNT3	0.7136431	0.7061251	0.7221086	0.0159835	0.00846550000000001	-0.00751800000000002	0.829553062191961	0.996038605885157	0.913299190630451	7.78085375617975e-05	0.998178863865024	3.16763044352424	5.91189621838036	1.86634657160414	0.0108126501791785	0.000418469231814351	0.000156958194602815
CG_B4GALNT4	0.1876295	0.2112936	0.18763995	-0.02365365	1.04499999999952e-05	0.0236641	0.0855063175577579	0.999066588976776	0.0853728045188664	0.000690695814396565	0.98192006741279	3.406758706	5.27904921	13.1800250531304	5.10704492070186e-05	3.43922704244342e-06	0.000968492367071636
CG_B4GALT1	0.13025115	0.12781485	0.1281444	0.000329549999999984	-0.00210675000000002	-0.0024363	0.792757482233097	0.792757482233097	0.960534005689253	-0.00384737590711441	0.948167295399639	1.47162870897585	1.8799662118592	1.27747318355016	0.00147201967239144	2.85705681881937e-06	0.000349839274211563
CG_B4GALT2	0.3672079	0.35214055	0.3192074	-0.03293315	-0.0480005	-0.01506735	0.39228920340783	0.149288156789183	0.844951245505884	-0.0216992126159964	0.575010646323495	1.39429424788296	1.57845192771968	1.13207949478121	0.0010007864971413	7.05623383930724e-05	0.00028231631068017
CG_B4GALT3	0.08815821	0.09133794	0.087994455	-0.00334348500000001	-0.000163755000000002	0.00317973000000001	0.918018425367236	0.918018425367236	0.972543038140173	-0.00537939941180222	0.92460202114282	1.78964684504003	2.24741157371505	1.25578494994345	0.0204422364594753	0.000132719543280886	0.00141890160138751
CG_B4GALT4	0.07997684	0.077959345	0.07762719	-0.000332155000000001	-0.00234964999999999	-0.00201749499999999	0.862506429066396	0.980954463958575	0.652506428095653	-0.0061493899305858	0.910584609759449	1.41457310291922	1.67566843461596	1.18457535432981	0.0121278902439692	0.000161244547235732	0.000130165220321527
CG_B4GALT5	0.1323123	0.1273996	0.1270528	-0.00034679999999998	-0.00525949999999997	-0.00491269999999999	0.972543038140173	0.995166089536843	0.995166089536843	-0.0253518547033595	0.655541377293824	2.02309186860548	2.41575772243952	1.19409195396782	0.00618872592366348	0.000199147007281774	0.000717364293192618
CG_B4GALT6	0.194615	0.17561595	0.1603127	-0.01530325	-0.0343023	-0.01899905	0.620809867379389	0.292182792174751	0.746825762301617	-0.0177076766010968	0.774592544923696	1.86421332791101	3.16517661232038	1.69786180848047	0.00368420179993815	0.000183967630703689	0.000402323275315587
CG_B4GALT7	0.35169635	0.32917615	0.33862595	0.00944980000000001	-0.0130704	-0.0225202	0.864282779050773	0.864282779050773	0.922816794589152	-0.00750856811141997	0.854373822286678	1.49732171136506	1.88433721082559	1.25847184110334	0.000993495221248093	1.44070393624399e-05	0.0017864217505944
CG_B9D1	0.1900005	0.190691	0.2035042	0.0128132	0.0135037	0.000690499999999983	0.630190460823632	0.929505757674889	0.824277380326594	-0.000807289552954706	0.982473422596585	2.31812533514007	7.25434205211259	3.12940027104887	0.00127275885801447	2.80601381446448e-06	0.00039942485617
CG_B9D2	0.087217615	0.084312755	0.08242061	-0.001892145	-0.00479700499999999	-0.00290486	0.90479768209012	0.774087868038844	0.978894643500705	-0.00511938344572925	0.89461778039014	1.24424120479858	1.59218316109499	1.27964188531495	4.53948110889839e-05	3.3452908823271e-07	0.000695913829512277
CG_BAALC	0.71894745	0.72024025	0.7011511	-0.0190891500000001	-0.01779635	0.00129280000000009	0.24783913882244	0.0413297793493093	0.297903793197518	-0.0484876513287779	0.20137485354605	1.32376365515152	2.03049344326746	1.53387912968123	0.00107032255143534	1.04009016781753e-05	0.000597876583309192
CG_BAAT	0.77366145	0.7659077	0.7562445	-0.00966319999999998	-0.01741695	-0.00775375	0.400473665960806	0.0546463301138636	0.759097838492289	0.0271333059787398	0.768625288338923	4.637454018	7.294414828	2.56321932830775	0.00299951067576277	2.37629323381604e-05	0.000534085899993428
CG_BACE1	0.097923485	0.09067408	0.09297732	0.00230324	-0.004946165	-0.007249405	0.730701057240638	0.984424666015624	0.539342138067142	-0.0142593992482755	0.761373881893422	1.71778800181862	2.29341424273533	1.33509736958652	0.00934444222834034	9.01991912038413e-05	1.66236205218907e-05
CG_BACE2	0.5852038	0.575327	0.5881589	0.0128319	0.0029551000000001	-0.00987679999999991	0.879324396686437	0.96981765771726	0.997896628939117	-0.00359544547439874	0.92857774196469	1.34673075741677	2.22665748614587	1.65337984142943	1.56587366253147e-06	7.15231493286769e-09	0.000135907600744987
CG_BACH1	0.07411141	0.06356166	0.065322435	0.00176077500000001	-0.00878897499999999	-0.01054975	0.520552212644311	0.0463482776279571	0.0731147456277028	-0.0062370273691876	0.858806418243002	1.26090225968974	1.39418099233631	1.10570108160435	0.00049451219484218	1.66008574859543e-06	0.000769466450546224
CG_BACH2	0.42782255	0.4081592	0.37953815	-0.02862105	-0.0482844	-0.01966335	0.165497388532002	0.142658388250716	0.674056240992759	-0.0115462874577008	0.666894698816717	1.59976031088356	2.41062600535342	1.50686699060686	2.59758708726441e-05	2.08207334547248e-07	0.000719075533858423
CG_BAD	0.096900895	0.09612676	0.09331099	-0.00281577000000001	-0.003589905	-0.000774134999999995	0.818822858095873	0.482579577905306	0.979667372682841	-0.00180682608131934	0.953792129029547	2.08719722166794	3.29934110716124	1.58075196388228	0.00440098737641838	9.98111391533938e-05	0.00897574488049461
CG_BAG1	0.11189905	0.1022195	0.10182665	-0.00039285	-0.0100724	-0.00967955000000001	0.842628651159718	0.703573250893562	0.842628651159718	-0.00162084879289062	0.982198681215845	1.67108745667749	1.96113571603555	1.1735685694959	0.000790400739290397	2.60488023170517e-05	0.00106343289373041
CG_BAG2	0.082113695	0.084195795	0.08441471	0.000218915000000014	0.002301015	0.00208209999999999	0.972698928088537	0.664921466007687	0.563388142511599	-0.00499036555304531	0.919953886455333	1.44109343292513	1.97564536094009	1.3709349552235	0.000170641566128133	1.07282298843825e-06	5.3673982639763e-05
CG_BAG3	0.14166045	0.1481707	0.1368853	-0.0112854	-0.00477515000000001	0.00651025	0.950381869019645	0.922015643236932	0.999633292157728	-0.0281915807638251	0.559429735290677	1.94638182373674	3.11930438961794	1.60261689231632	0.00384387081954869	0.00012572707278726	7.62878361742193e-06
CG_BAG4	0.08149794	0.079315305	0.080060725	0.000745419999999997	-0.00143721499999999	-0.00218263499999999	0.991163596391321	0.969416759512971	0.695856709420763	-0.0208204945186981	0.640994413146066	1.95583316395573	2.44578125820896	1.25050607755433	0.00372374161820315	0.000290889097565709	7.85694378880729e-05
CG_BAG5	0.1010575	0.1028026	0.1008072	-0.00199539999999999	-0.000250299999999995	0.0017451	0.291425222741724	0.811275981056266	0.651718520541052	-0.00192156609624522	0.961792348314859	1.68788877552773	1.83282127152723	1.08586614124156	0.0072116856210535	0.000723468797892981	0.0100933670611861
CG_BAGE	0.69842945	0.74099325	0.723406	-0.0175872500000001	0.02497655	0.0425638	0.860255220526975	0.620809867379389	0.386504498274275	0.102618075270799	0.0961464808451519	2.14697880886977	3.54235601330842	1.64992593251221	0.00496755800167051	9.49796090031769e-05	0.000129876597062358
CG_BAGE2	0.49673735	0.5035598	0.51835675	0.0147969499999999	0.0216194	0.00682245000000004	0.716411656683726	0.214534631549035	0.716411656683726	0.0580709951540733	0.695018642818164	1.45166378167566	1.81568273109195	1.25075982056678	0.000682735989627674	7.91696790785689e-07	0.000211072183671808
CG_BAHCC1	0.787671	0.7892197	0.78479955	-0.00442014999999996	-0.00287145	0.00154869999999996	0.860817485713649	0.234554358874643	0.0982291006202529	-0.0294485577226989	0.125292821814936	1.64343390925113	2.12194052669225	1.29116267757866	0.000847552353522353	3.51526717432586e-05	0.000515198244711764
CG_BAHD1	0.2793781	0.34640585	0.262464	-0.08394185	-0.0169140999999999	0.0670277500000001	0.975467022462756	0.999999731170245	0.993355995742483	-0.00783885546083367	0.857388837091896	1.64203436491032	2.1220418906844	1.29232489650135	0.000650175736158411	6.64169529852611e-06	0.00079783314626463
CG_BAI1	0.6408573	0.6856187	0.65890345	-0.0267152500000001	0.01804615	0.0447614000000001	0.140323078336422	0.716434095992229	0.0550877593675078	0.00669179466317576	0.759909637417197	2.03501969531752	3.57867491571166	1.75854559243137	0.00414464758479147	2.54088906983246e-05	0.000103544763175133
CG_BAI2	0.5190908	0.51983485	0.5373863	0.01755145	0.0182955	0.000744049999999996	0.158212070252429	0.936936220098324	0.559559771259005	0.00529688913530035	0.869940421956417	2.75760188	6.40675104	2.92942523930848	0.000182768156385778	5.76988611383297e-07	6.76388305621228e-05
CG_BAI3	0.12825105	0.12728185	0.12336375	-0.00391810000000001	-0.00488730000000001	-0.000969200000000003	0.844951245505884	0.696735502390589	0.464681916032975	0.0227909657970338	0.555334096380765	3.88549183236925	10.053635946	3.323027956	0.000105429350484802	3.92997198188251e-07	0.000349667257365717
CG_BAIAP2	0.71109835	0.69306385	0.67719655	-0.0158672999999999	-0.0339018	-0.0180345000000001	0.428416612088069	0.0242757237954216	0.489733790344007	-0.0279299919047167	0.0927388056545758	2.40320166418112	5.07640256823567	2.11234980563541	0.000991764083193275	2.52915933513515e-06	0.000705916265660275
CG_BAIAP2L1	0.7602046	0.71529965	0.7290241	0.01372445	-0.0311805000000001	-0.0449049500000001	0.943827353770322	0.462797772967788	0.299714609105437	-0.0202134127585434	0.542089196132544	2.01424966404964	2.60414466374613	1.29286091502208	0.0109373152312205	0.00104489756367062	5.18645672101321e-05
CG_BAIAP2L2	0.75879505	0.75697335	0.7713914	0.01441805	0.0125963499999999	-0.00182170000000004	0.327093927312686	0.482914741479442	0.988261077643524	0.0215592260061105	0.637524898374912	12.87052427	15.12757259	2.27439173940811	0.0154415367651606	0.00196536300338697	0.000219124183032656
CG_BAIAP3	0.6271057	0.66361795	0.6051407	-0.05847725	-0.021965	0.03651225	0.0908215889143793	0.88700247641908	0.218161206404411	-0.00534479001093216	0.878910056301915	12.7347286826977	4.43809631	1.656182366	1.24154568057176e-05	4.29397236203188e-05	0.00484293367562327
CG_BAK1	0.1401299	0.1489638	0.24896835	0.10000455	0.10883845	0.00883390000000001	0.563388142511599	0.467030988405816	0.855779373437478	-0.00428109425425296	0.931300313179167	2.08947606277283	3.15712362322463	1.51096424576168	0.00194030221829957	0.000200509166257981	2.22711398129647e-05
CG_BAMBI	0.1090803	0.11123345	0.1087225	-0.00251095	-0.000357800000000005	0.00215314999999999	0.980954463958575	0.652506428095653	0.980954463958575	-0.0265230022314463	0.628067882923376	3.69989568778977	6.68981279257577	1.80810848658604	0.0075276645698554	0.00134581555649009	4.19371636383892e-05
CG_BANF1	0.082768375	0.08265031	0.08101066	-0.00163965000000001	-0.00175771500000001	-0.000118065000000001	0.771066035596025	0.811275981056266	0.788562486883978	0.00802922773096537	0.841472749415449	1.37279941321266	1.52532190902618	1.11110326413717	0.0011158180632233	1.85429062881039e-05	0.00484818738645854
CG_BANF2	0.6906662	0.6446815	0.68974165	0.04506015	-0.000924550000000024	-0.0459847	0.0182918800827637	0.415365335523867	0.0693904727346847	0.0605016806352434	0.209475027936025	2.32249705903653	3.09860097240361	1.33416787777938	0.00208525698671316	1.28846347421445e-05	0.000266530741759449
CG_BANK1	0.618795	0.5067036	0.45990265	-0.0468009500000001	-0.15889235	-0.1120914	0.0165245848673859	0.00790904990057528	0.539342138067142	-0.073152304217463	0.11878144107808	5.17188531385628	13.5035313368867	2.61094949277174	0.0329533198187798	0.00702896725105834	6.65630863843491e-05
CG_BANP	0.8356116	0.83433705	0.8307434	-0.00359365	-0.00486819999999999	-0.00127454999999999	0.695346475280043	0.151420007713488	0.487067634679902	-0.0110437914729868	0.463279026507537	1.55919876946975	1.88794008256968	1.21083990029811	0.00605675890677428	5.76983729236585e-05	0.000660092996425818
CG_BAP1	0.076100235	0.07723162	0.07460689	-0.00262473000000001	-0.00149334500000001	0.001131385	0.991163596391321	0.695856709420763	0.864151401204163	-3.09241734020713e-05	0.999447447302643	1.69062335830765	2.55366656742938	1.51048816099741	9.41252416455864e-05	2.68587626104232e-07	0.000192598474709469
CG_BARD1	0.1161763	0.1193233	0.11533645	-0.00398684999999999	-0.000839850000000003	0.00314699999999998	0.449794997435411	0.897262941153128	0.539342138067142	-0.0170163827568074	0.717053586969278	3.0200910961676	5.73242535168472	1.89809683521103	0.0200650982166897	0.00111212831509833	0.00103664538651403
CG_BARHL1	0.2357476	0.28103495	0.2733983	-0.00763665000000002	0.0376507	0.04528735	0.140631445915715	0.0447039937078898	0.0335496969632745	0.0822982086237285	0.0973152401509807	1.70240069905527	5.61474639343091	3.29813445010141	0.000151952020345713	2.95297939246862e-07	0.000110927949711758
CG_BARHL2	0.25995045	0.26760005	0.26991295	0.00231290000000001	0.00996249999999999	0.00764959999999998	0.811972341157776	0.878181604424589	0.548385379794106	-0.0116737317943506	0.809702410907308	32.0329080697192	5.12167914	2.8053281148	8.44364833988394e-05	7.26171685738146e-06	0.000917246118254119
CG_BARX1	0.453828	0.4371832	0.4588622	0.021679	0.00503419999999999	-0.0166448	0.387651105343026	0.585969749287592	0.986822798393034	0.063118548882482	0.232236786658947	3.182931906	4.60026091	16.2745884804219	4.39227036406356e-05	3.56570737538665e-06	0.00199182344456417
CG_BARX2	0.32954055	0.2914687	0.32330545	0.03183675	-0.00623509999999999	-0.03807185	0.974752298125031	0.999859382302146	0.998425423493736	-0.00234685761592464	0.952453526331652	3.32175628	5.24890649	3.72342780055407	4.93724532544272e-05	7.21617418745627e-06	0.00468377096173545
CG_BASE	0.51115255	0.5048412	0.5342007	0.0293595	0.0230481499999999	-0.00631135000000005	0.2115209749688	0.418038008789317	0.990774650947514	0.0419806005693326	0.563158312075294	6.57886289	9.07626967	2.67278616454872	0.00309527690640464	1.73951093709325e-05	0.000263619375382387
CG_BASP1	0.3712451	0.3462772	0.17368215	-0.17259505	-0.19756295	-0.0249679	0.472710802278243	0.410346018314069	0.875195793691625	-0.0323837749914591	0.348542969948317	1.2580621301933	1.64111434619741	1.30447797991125	8.27039163401196e-05	4.50466133618379e-08	9.91641956844594e-05
CG_BAT1	0.2142486	0.23861785	0.19720465	-0.0414132	-0.01704395	0.02436925	0.757761188574581	0.773323282542213	0.882233273620163	0.00259998721832142	0.898215536371611	1.3352958989531	1.46384542207801	1.09627043955253	0.0104322679314459	0.000167954041763459	0.0021221732704089
CG_BAT2	0.6847512	0.6808183	0.6414501	-0.0393682000000001	-0.0433011000000001	-0.00393290000000002	0.0178030839059347	0.00791138453759732	0.999341058040588	-0.0372025141437839	0.0186240017226663	1.42393288343415	1.73872328438309	1.22107109443933	0.000834501570374558	1.16599283719837e-05	0.000961041811181025
CG_BAT3	0.103216	0.1002727	0.1022437	0.00197100000000001	-0.000972299999999995	-0.00294330000000001	0.702437781779204	0.417373993647254	0.567145711629166	-0.00511101710704935	0.783333625837343	1.40638206296696	1.64233321468083	1.16777172997791	0.000437177926718739	3.30706051330006e-06	0.00123374488382078
CG_BAT4	0.09833404	0.09740935	0.0964627	-0.000946650000000007	-0.00187134	-0.000924689999999992	0.862996191433596	0.436498866392361	0.877474126542494	0.0196921575787888	0.335296202221966	5.086144229	6.45837295	6.86693540134387	0.00214123945731445	6.63743156351998e-06	0.00101357928179115
CG_BAT5	0.1079349	0.1043128	0.1052883	0.00097549999999999	-0.0026466	-0.00362209999999999	0.997757367176044	0.898641618346097	0.937764105301296	-0.0053913213079819	0.82657400061141	1.79767559355334	2.45953485382834	1.3681750270452	0.0091847735430323	0.000693949163330332	0.000110273549540577
CG_BATF	0.7556895	0.73937135	0.70604755	-0.0333238	-0.0496419499999999	-0.0163181499999999	0.0733031231426717	0.0733031231426717	0.482914741479442	-0.0779541209707014	0.0880019097070943	11.6439633393735	14.62659289	3.210232022	0.0135067296867621	0.000517852732678654	6.46201272597206e-05
CG_BATF2	0.36544965	0.4544791	0.4348114	-0.0196677	0.0693617500000001	0.0890294500000001	0.627167050717532	0.131419728340629	0.0361258139321343	0.0555198469590594	0.416869946071386	3.06472047607733	7.4269923748	2.5947005448	4.80114336346671e-05	1.60392190773623e-06	0.00229948942503084
CG_BATF3	0.11552785	0.1092554	0.11513985	0.00588445	-0.000387999999999999	-0.00627245	0.73193112361092	0.990903256885409	0.829553062191961	0.00510544456774727	0.92056633327731	6.6835714294281	6.113170939	1.724933851	0.00147580328886281	1.06483011219562e-05	0.00132474150538688
CG_BAX	0.11689675	0.1329378	0.1398825	0.0069447	0.02298575	0.01604105	0.937502699053248	0.541243098374871	0.541243098374871	0.0221688501228077	0.685553117360611	1.29884441012311	1.49245656232715	1.14906493086858	0.00124191804571057	4.04377075327759e-06	0.000107128283079654
CG_BAZ1A	0.1079755	0.1032975	0.09981687	-0.00348063	-0.00815863	-0.004678	0.862506429066396	0.763383067997456	0.937502699053248	0.00746657518780039	0.891539506223254	1.49093921293635	1.98770006459675	1.33318652252901	0.00034879925717825	1.06577458848451e-06	3.15634986100378e-06
CG_BAZ1B	0.110393	0.11956365	0.10841385	-0.0111498	-0.00197915	0.00917064999999999	0.942118692383906	0.982890791877394	0.917243060105945	-0.00921857157841928	0.814956311155257	1.39125428247305	1.52479025320587	1.09598243284143	0.00150131156324733	8.76500534408297e-06	0.00166832408493017
CG_BAZ2A	0.09612356	0.10027935	0.1006803	0.000400949999999997	0.00455674	0.00415579000000001	0.998609479235228	0.969416759512971	0.998609479235228	-0.002666131980052	0.95238979118777	1.76089181662136	2.77041183117856	1.5733004180201	0.000201355794399571	6.29761186092143e-07	1.53122384732409e-05
CG_BAZ2B	0.1444334	0.1399141	0.14464275	0.00472865	0.000209349999999997	-0.0045193	0.798951361668102	0.798951361668102	0.387651105343026	-0.000803362636982449	0.987880818316113	1.47311867500101	1.69940269537167	1.15360881931017	0.000725084448200002	4.66915784917328e-06	0.00217577376549953
CG_BBC3	0.09787514	0.096399335	0.093541825	-0.00285751000000001	-0.004333315	-0.001475805	0.375211038934543	0.147869638802219	0.660386023149904	-0.00995596640086982	0.789708582178244	1.24555095234405	1.469907237892	1.18012614026405	0.000154115760238346	2.13667242223601e-07	8.52246663293708e-05
CG_BBOX1	0.64285065	0.6604041	0.6197987	-0.0406054	-0.0230519499999999	0.0175534500000001	0.00365494183704729	0.0591716697630679	0.142947584671073	-0.220226071091407	0.00214497501136641	4.78119962	6.42900544	2.3380708192146	0.000828822218733983	3.02030479078107e-05	0.000378123938436008
CG_BBS1	0.081588	0.08329038	0.085316915	0.002026535	0.003728915	0.00170238	0.924476808783101	0.980954463958575	0.999796743435762	-0.00937868066752252	0.864207894014168	1.42423097126312	1.56847448865777	1.10127817770086	0.00178271510832372	2.85114285011131e-05	0.00637203683802424
CG_BBS10	0.08819386	0.087325715	0.08504397	-0.002281745	-0.00314989	-0.000868145000000001	0.829553062191961	0.26999967167738	0.829553062191961	-0.0116796162612676	0.819541729228021	1.51440517576829	1.90759180875016	1.25963106787614	0.00175054049224482	1.23888378686894e-05	0.000969321955305063
CG_BBS12	0.09147408	0.093389785	0.09156009	-0.00182969499999999	8.60100000000114e-05	0.001915705	0.585969749287592	0.305622459358386	0.305622459358386	0.0075050324729798	0.887155243552158	2.47430141364482	18.1939974448845	7.35318556767241	0.000699999103557457	2.48430401910661e-06	0.000458910573881265
CG_BBS2	0.084955505	0.085678205	0.08990163	0.00422342499999999	0.004946125	0.000722700000000007	0.34573267443313	0.997100905664073	0.541243098374871	-0.00649044746330464	0.905647922280219	1.74865247339281	2.20856155958615	1.26300771204755	0.00560853703634975	0.000206093617904939	1.30111225434289e-05
CG_BBS4	0.07147917	0.07211842	0.06613388	-0.00598454	-0.00534529	0.000639249999999994	0.296004014593254	0.541243098374871	0.906129584076554	-0.011757736173538	0.830231286527738	1.62201069937749	2.36812384842591	1.45999274193122	0.000547945086081497	2.20993601266644e-05	2.61201656770575e-05
CG_BBS5	0.17055935	0.1729037	0.1643851	-0.00851859999999999	-0.00617424999999999	0.00234435	0.677646766315861	0.999545063760009	0.677646766315861	-0.00316500387815489	0.95735070907858	1.24827177514483	1.47558551559866	1.18210276398138	0.000107268850816898	4.29720704434973e-05	0.00323617497030166
CG_BBS7	0.083289025	0.080773515	0.080054315	-0.000719199999999989	-0.00323470999999999	-0.00251551	0.862506429066396	0.437513715045492	0.652506428095653	-0.0240889691583	0.659954177583259	1.85522976627766	2.35607440580226	1.26996367168552	0.0152482849116131	0.00188531689088445	9.34404847938782e-05
CG_BBS9	0.738718	0.73728215	0.72992165	-0.00736049999999988	-0.0087963499999999	-0.00143585000000002	0.557758679077057	0.765763173528629	0.829553062191961	-0.00231406538988873	0.945848544874527	1.5113262975456	2.29837504417694	1.52076692366797	0.00417023669141	7.08453630264077e-06	2.8747911882572e-06
CG_BBX	0.19909135	0.17814045	0.1906215	0.01248105	-0.00846985	-0.0209509	0.933602319759392	0.967704308397118	0.824277380326594	-0.0116371848726802	0.75132168153973	1.98644122349307	2.32902556559881	1.17246135352715	0.0238263244097577	0.00231372941402221	0.00542451176516833
CG_BCAM	0.7253122	0.7249101	0.69613835	-0.02877175	-0.0291738499999999	-0.000402099999999961	0.9097164761339	0.740591586209179	0.915640008724265	-0.029484102136156	0.565119332387906	2.33225496498376	2.93885964310888	1.26009363780231	0.00776542287018913	0.000462149134527293	0.000169036277907863
CG_BCAN	0.3150527	0.34511685	0.27779985	-0.067317	-0.0372528499999999	0.0300641500000001	0.166927773786803	0.417983443391311	0.717290124426839	-0.016455250195125	0.664747193993887	1.70239675625757	2.78456654438458	1.63567425404756	0.000354882044289056	2.95748966062743e-06	0.000877977368223629
CG_BCAP29	0.0919744	0.09211461	0.09301862	0.000904009999999997	0.00104422	0.000140210000000002	0.581987996793055	0.35890152717558	0.548147919683536	-0.00871346967376771	0.790722310104556	1.30058390862817	1.62815668559959	1.25186593098552	0.000197400551841975	4.41118271598255e-06	0.00203956837268733
[truncated: 8,278 more rows]
